# Supplementary material for: Transcriptional and neuroprotective effects of hexokinase-2 inhibitors administered after stroke
Source: J Neuroinflammation. 2025 Oct 28;22:247. doi: 10.1186/s12974-025-03594-1 (PMC12570821; doi:10.1186/s12974-025-03594-1)
Supplement: Supplementary file 1 — Supplementary Material 1. [file 12974_2025_3594_MOESM1_ESM.csv]

	Mouse_01_Neuron_01	Mouse_01_mg_01	Mouse_01_neuron_02	Mouse_01_mg_02	Mouse_01_Neuron_03	Mouse_01_mg_03	Mouse_01_neuron_04	Mouse_01_mg_04	Mouse_01_Neuron_05	Mouse_01_mg_05	Mouse_01_neuron_06	Mouse_01_mg_06	Mouse_01_Neuron_07	Mouse_01_mg_07	Mouse_01_neuron_08	Mouse_01_mg_08	Mouse_01_Neuron_09	Mouse_01_mg_09	Mouse_01_neuron_10	Mouse_01_mg_10	Mouse_01_Neuron_11	Mouse_01_mg_11	Mouse_01_neuron_12	Mouse_01_mg_12	Mouse_02_Neuron_01	Mouse_02_mg_01	Mouse_02_neuron_02	Mouse_02_mg_02	Mouse_02_Neuron_03	Mouse_02_mg_03	Mouse_02_neuron_04	Mouse_02_mg_04	Mouse_02_Neuron_05	Mouse_02_mg_05	Mouse_02_neuron_06	Mouse_02_mg_06	Mouse_02_Neuron_07	Mouse_02_mg_07	Mouse_02_neuron_08	Mouse_02_mg_08	Mouse_02_Neuron_09	Mouse_02_mg_09	Mouse_02_neuron_10	Mouse_02_mg_10	Mouse_02_Neuron_11	Mouse_02_mg_11	Mouse_02_neuron_12	Mouse_02_mg_12	Mouse_03_Neuron_01
Gm136	3.592626512	4.83109607	3.106520997	3.652344776	1.239143987	3.531511313	2.462513805	3.355002406	3.476064396	3.818689544	3.663235016	3.13326519	3.725256022	2.758324103	3.25270658	3.43233545	3.216287972	4.18497281	3.054991766	4.639186595	3.539033428	4.392877697	2.879345085	3.787248863	2.788723349	2.127024555	3.105281488	2.789997555	3.495995345	3.478739118	2.822582367	3.857056779	2.561985739	3.509250944	3.174038624	2.906832321	3.776647676	4.12411273	2.322550362	3.749621981	3.432637772	4.002405605	3.481146488	3.004135425	3.771037437	2.80827589	3.009741808	4.053463011	2.382491719
Sema7a	7.573251391	7.833709258	8.425919419	6.875799201	7.945622787	6.249836107	8.426321824	7.359025723	8.8137282	7.409280664	7.467053757	7.232654535	7.538179701	6.909327553	8.043627752	6.610265493	7.134385523	6.92974061	7.791441951	6.574718568	8.162574891	7.422639926	7.23950909	7.085032378	8.569722354	6.652157705	8.327318514	7.667086185	7.492737068	7.094766523	8.465165505	6.850941849	8.750220069	7.302793335	8.046556871	7.561587357	7.91816652	6.347670024	8.24758998	6.995613401	7.776789049	6.385166657	7.723089787	7.57941977	7.520126609	7.142279581	7.681032074	6.332608679	8.387634599
Lyrm2	4.247009314	4.83109607	4.440551504	4.272926936	4.707978735	4.907369448	4.231963278	4.274198468	4.586419087	3.617967433	4.535020333	4.221749522	4.690542097	4.124616771	4.385545035	4.012856993	4.7354409	4.263081685	4.763900527	3.980288224	3.464824516	4.668285785	3.731806805	4.192583542	4.454843968	5.734989818	5.592569714	3.340584502	5.404189077	4.869088046	3.809157539	4.630425923	5.049481528	4.13445992	5.011398805	4.345641802	4.719786795	4.436370094	4.170494726	4.1203726	3.188327408	3.368341885	4.089819199	2.857629417	4.184898985	4.47871042	4.233414515	4.452278579	4.571454971
Klf5	2.811643144	2.428293626	2.077571784	3.515757304	2.487119123	2.410126743	3.880208498	3.088499934	2.466553419	2.825848026	3.475557358	3.070388466	2.07098751	2.573343125	2.735055644	3.13849254	3.294534328	3.253431464	2.57269374	2.186467295	3.07225157	2.853486104	2.778206031	2.936198831	2.788723349	3.798223502	2.174286306	2.148156469	2.690282928	3.0464851	2.379154743	3.102907275	3.979788687	2.249225347	2.169348965	2.781411389	3.607854853	2.543679115	2.50430411	2.724595013	3.809999496	1.993363661	3.106376638	3.787172988	3.014493004	2.905742005	2.424320173	3.047170291	2.382491719
Mindy4	3.76659088	4.83109607	3.733834209	2.754559471	4.3573923	5.573793565	5.162180143	4.834546882	4.899217409	5.405618557	5.319627353	5.28517923	4.877035109	5.78994442	4.678740372	5.839328772	5.429480759	4.983339165	4.508411391	5.655327248	4.566925513	5.273160466	5.653848574	5.468998841	4.816843123	4.954030081	4.492068646	3.590354989	4.57486661	5.153090067	4.596439372	4.765071814	5.002383989	4.811649532	5.096228251	4.928974073	4.902200473	5.6069933	4.988901557	5.330659563	5.204368035	5.593668335	4.823890436	5.21607884	4.753815126	5.433345726	4.699253167	5.151507481	3.991968443
Nkx2-9	3.021411676	3.403185478	2.497245617	2.403786996	2.008210535	3.119732954	2.462513805	4.063823954	2.393871176	3.184295271	3.001043068	2.454534499	2.775714688	3.993756757	2.860611779	2.821758514	3.176599178	4.263081685	3.119353674	3.306787128	3.153827466	2.767325986	3.524119176	3.700975078	2.788723349	0.857618886	2.379981801	3.340584502	3.846095651	3.437501282	2.218604891	4.489308522	2.055199708	3.956977693	3.174038624	3.028410743	2.639766652	3.278200217	2.195951899	3.146064843	3.016972183	3.72199054	2.973409586	3.414323217	3.014493004	3.317248413	2.424320173	2.986663331	3.702204138
Tgm5	2.811643144	2.428293626	2.626940162	4.272926936	2.487119123	3.33076913	2.462513805	2.159969799	2.939855859	3.818689544	2.928500186	3.006519685	3.725256022	3.573098377	3.25270658	3.014785376	3.096047458	3.723880611	2.34592557	4.372411684	3.539033428	3.101285421	2.879345085	2.936198831	2.147017785	0.857618886	2.936129127	2.148156469	3.270579337	3.478739118	2.680383076	3.857056779	1.944174799	2.929217671	2.534577351	3.204174911	2.747808881	4.534264107	2.897270504	2.940900483	2.350800846	3.624037724	3.171260009	3.414323217	3.350189352	3.360518301	2.092762997	3.336905654	1.936037042
Cldn11	6.541666277	6.84244608	4.440551504	5.597151918	3.965712439	5.91031584	6.040732128	6.97945472	4.935821547	6.183951857	5.020543728	5.755914201	5.105662347	6.518880355	4.548928944	5.623723604	5.890829101	5.767347556	6.109170567	6.708288028	5.073397225	6.046905081	5.729338852	5.187692412	6.359218568	6.265956467	5.727593399	6.829101339	5.2863213	6.491187597	6.220354387	7.054611251	4.47621939	5.904380918	5.895090667	5.881713711	5.896593934	6.880560336	5.131610333	5.669441255	4.863718691	3.957015516	6.287301979	6.672899731	5.332208102	5.004847379	4.566651528	5.941501355	4.905337146
Rassf2	5.624306023	3.814825081	5.674958767	6.47145239	5.091445897	6.155886701	6.040732128	6.888055567	5.4498897	6.078055294	5.485454387	5.803535332	5.360682157	6.314552754	5.701187323	6.180967374	5.643022099	5.91808062	5.781163528	6.457144222	5.557762149	6.61096453	6.091339696	5.615925693	5.650776475	6.472931416	6.224568491	6.556184792	6.006102696	5.913894861	5.284669533	6.41957643	6.036883741	5.981085494	4.211728088	6.096494443	5.55377727	5.720912736	5.816537012	6.189671872	4.966355719	5.975380343	5.628509352	5.724775364	5.394307812	5.744514665	6.006359063	6.316960928	6.134708248
Lrrc73	3.76659088	3.403185478	3.432158242	4.494267314	3.965712439	5.034597492	4.147067708	4.472542089	4.62747589	3.818689544	4.33616226	3.491542744	3.891267461	4.713332707	4.271908984	3.862612003	3.804083415	4.450904933	3.980055764	4.463878664	4.275780024	3.69675105	4.043429389	3.553002401	5.411076704	3.798223502	4.714746131	3.340584502	4.22921281	4.122324302	5.003351556	3.857056779	3.912758032	3.642279244	4.095958217	4.169788321	4.719786795	4.231341383	4.641761991	4.457314246	3.271384301	4.091617575	4.14076226	3.542432025	4.670720413	3.884983545	4.131893306	4.452278579	4.19601207
Hps6	3.021411676	3.403185478	1.234166018	3.076370327	2.910700033	2.780998498	4.147067708	2.159969799	4.459816226	3.184295271	3.072297569	3.375546108	3.084537753	2.573343125	3.02205034	3.599058034	3.446706937	4.105133238	3.367134664	3.657443471	3.683513945	3.334817341	3.566513253	3.492273344	2.481837147	3.798223502	2.759471046	5.279348058	3.270579337	3.181006882	4.022491434	3.304837125	3.173482322	2.770186246	3.72615993	3.534621224	2.955348797	3.278200217	2.788975461	3.662369369	3.951647543	3.472544678	3.171260009	3.787172988	3.390286826	3.846954074	3.077164018	3.910263714	2.963508752
Cep89	4.920781099	3.814825081	4.596797112	4.984745401	4.3573923	4.558701829	5.039236377	4.472542089	5.042350366	4.686842359	4.582833668	4.826454844	4.490932248	5.109737868	4.8747524	4.341749967	4.682813054	4.662585738	5.03416388	3.427035894	4.088345546	4.871210669	4.564933321	4.602346107	4.046577356	6.472931416	4.374397807	3.074653735	4.628967148	4.157085404	5.217866452	3.304837125	5.838820694	4.412220302	4.095958217	4.553188557	4.719786795	4.013683628	4.988901557	4.562397958	5.158842018	4.135445672	4.191008191	4.814444875	4.313252564	4.347767995	5.206113693	4.410196822	5.007686177
Slc29a2	5.353891714	4.188111103	5.145394946	5.390163243	4.537680297	5.095641694	4.90914934	4.65920784	5.176867153	3.818689544	4.766664507	4.747263778	4.877035109	5.198936024	4.413360704	4.681856442	4.761387322	4.558585608	3.87528878	4.181670307	3.683513945	5.013457292	4.898272601	4.439815415	5.277858029	6.265956467	5.111117237	4.643015362	4.519778788	5.028384094	5.148750179	4.630425923	4.804053598	4.991405904	4.095958217	4.709684294	4.842803129	3.900009147	4.805273653	4.72975875	4.588082782	5.039214542	4.782911003	5.21607884	4.834462547	3.996943044	4.611519246	5.05345564	5.105650592
Itpa	5.353891714	4.526294898	6.84702632	4.893656334	6.672210091	5.619810975	6.754903741	5.29476798	7.01411385	4.449012268	5.69382805	5.522755222	5.925484461	5.109737868	6.900812315	5.861624755	5.676122813	5.534551007	5.942751605	5.175716374	5.693780666	4.771651479	5.574751789	5.077931731	6.72560711	5.734989818	6.127286427	6.288299276	6.032343523	5.17717503	7.317840661	5.24081466	7.071282137	5.796068314	6.532174818	6.132484426	6.552020718	4.231341383	6.928571654	4.72975875	6.019606018	4.584158788	5.926068737	6.113723264	6.163579301	5.77961176	6.028056782	4.534807738	6.636221926
Cacnb3	7.226612923	6.84244608	7.806274686	7.141042376	7.926460237	7.174055239	6.988031306	6.372552316	7.7224991	6.736772618	7.173753658	6.99616101	7.013064556	6.175629034	7.52796536	6.515076344	7.250651348	7.053287959	6.708123089	6.782329399	7.152527184	6.504251873	6.540551458	6.63706332	7.83270908	7.07727205	7.524442697	7.560809546	7.002051609	6.677026632	7.678629665	6.7357678	7.700741675	6.766047818	7.512674026	7.409149937	7.123932476	5.546972562	7.375978868	6.929741302	7.165090596	6.494450715	6.857468789	6.858920435	7.29375544	7.155213917	7.392303516	6.733092882	7.558947703
Gfpt2	3.76659088	3.814825081	2.223191094	3.515757304	3.293411321	3.226605668	4.231963278	3.355002406	3.065253784	3.297074705	3.411032106	2.875642331	2.775714688	3.718215518	3.289917661	3.375219743	3.520732603	3.302977331	2.989587856	3.427035894	3.683513945	3.409807308	4.080701528	3.461567246	4.046577356	4.954030081	3.423894737	2.789997555	3.113136987	3.39584562	4.596439372	4.489308522	2.83571621	3.57630919	3.319182535	3.427393945	1.633366496	3.538390299	3.303385831	3.095741448	3.103552751	3.472544678	3.106376638	2.381871609	3.771037437	3.487665987	3.398525872	3.336905654	3.390193554
4933414I15Rik	3.592626512	0.09542714	3.326448682	3.652344776	2.774558025	2.897141715	3.494229404	4.472542089	3.065253784	3.617967433	3.539082691	3.256188622	3.278024679	3.718215518	3.576083114	3.375219743	3.735070087	3.400317991	3.485649304	3.306787128	2.544228569	3.69675105	3.305311854	4.062152701	3.824234526	0.857618886	4.125998601	4.048094078	3.495995345	3.35376445	2.218604891	2.427456879	2.162663787	3.441073815	3.023555707	3.639101137	2.955348797	4.979286533	3.155802363	4.457314246	3.737269392	3.864642856	3.656428928	4.235695812	3.585104227	3.360518301	3.208741225	4.36756551	3.139566086
Adamts4	4.247009314	4.83109607	1.76583998	4.984745401	4.067603544	3.815254516	4.314866327	5.152014603	3.186880509	4.365536069	4.124852775	4.451423615	3.278024679	3.10406816	3.326795831	4.516456302	3.520732603	4.145270475	3.767714379	4.639186595	2.637333449	4.092298944	4.080701528	3.399457703	2.788723349	2.127024555	3.105281488	4.258209279	3.91263526	4.486891513	2.822582367	4.02558375	3.173482322	4.01705518	3.853271649	4.214583555	3.247792595	4.12411273	3.49228143	4.492736428	4.347516076	4.263846096	4.385111778	3.90423478	4.217428575	4.347767995	3.077164018	3.811844322	3.308334229
Olfr665	2.354761479	2.428293626	1.925351021	1.330894674	2.774558025	2.410126743	1.568993024	1.367807428	1.749477434	2.142754841	2.928500186	1.978273385	2.775714688	2.573343125	1.283683349	2.254184805	2.183715486	2.486860305	2.645341568	3.18292365	1.813775671	1.532750431	2.726641743	2.07457969	2.147017785	3.049888009	0.892942101	3.590354989	2.315241214	2.7631044	2.218604891	1.896362301	1.324852839	3.441073815	1.971084991	2.307180179	2.52862053	2.37851756	2.384163442	2.436088963	2.023397055	2.616924192	1.598164474	2.026018919	2.078099986	2.044830706	1.419555377	2.669462843	1.688347321
Trem2	1.2062248	3.814825081	2.223191094	1.802472307	3.413425609	4.080329807	2.954148734	4.998746198	3.246364347	5.107765453	3.345479331	3.820982032	2.984230482	4.372993547	2.982298867	4.721783351	3.593439501	3.203282015	3.426818788	4.181670307	2.728250431	3.899429822	3.890653382	4.114877983	2.788723349	5.385394349	2.174286306	2.148156469	2.77855138	3.181006882	2.050149752	5.131081085	3.008149391	4.857821537	2.356674221	4.032030125	2.639766652	4.013683628	3.205588135	4.492736428	2.023397055	4.305628017	3.985827937	4.633560335	3.983459514	4.03356386	3.398525872	4.806878504	2.276226889
Gns	5.253907479	4.83109607	5.848116167	3.784503258	4.945225281	4.080329807	5.724698418	4.472542089	6.187914728	4.9063007	4.938808986	3.925115521	4.490932248	4.604077815	5.341996029	3.913328303	4.433638331	4.593657995	3.821858594	3.980288224	4.088345546	3.626886787	4.043429389	4.062152701	5.758892361	3.798223502	5.592569714	4.048094078	4.348500392	3.906791304	6.104692347	3.304837125	5.578265344	3.006404858	4.737088077	3.984977457	4.842803129	4.12411273	4.95924351	3.877092129	4.470077401	3.574164125	4.14076226	3.787172988	4.017783632	3.317248413	4.907090788	3.392481004	5.534192119
Ms4a6d	3.592626512	3.403185478	2.752419472	3.228110897	1.646438226	2.780998498	2.045307498	3.355002406	1.922536183	2.825848026	2.462610823	3.006519685	1.938339831	2.573343125	1.930071727	3.13849254	2.575297756	2.300622608	3.245110016	4.082324717	2.817095862	3.101285421	2.977963317	2.451699458	0.872553002	4.954030081	1.721010432	2.789997555	2.949352149	2.613364328	2.050149752	2.890404927	1.586965061	3.441073815	2.169348965	3.427393945	2.046332028	3.141666147	1.996742972	2.940900483	2.453412258	2.552740838	2.620089018	2.208576191	2.550930151	2.553420877	1.820860441	2.734986699	2.779332475
Mthfs,Mthfsl	4.798118404	3.814825081	4.67199344	3.784503258	4.067603544	4.773181797	4.147067708	2.495571548	3.950047568	3.406849442	3.539082691	3.548333103	3.462818807	3.858343992	3.907692939	3.317301468	3.593439501	3.723880611	3.245110016	3.767941323	3.957932832	3.832989615	4.331473969	3.553002401	3.07331916	4.427465313	3.995121971	3.074653735	3.778440948	3.559988953	4.92697974	4.489308522	4.417951166	4.51716804	4.211728088	4.258821908	4.24384664	3.783004326	4.675232178	3.959882578	3.663219055	3.420773113	3.540416563	4.017960041	3.469329154	3.403338833	4.080056629	3.336905654	4.19601207
Itgb5	4.669508783	3.814825081	3.535217486	5.315450357	2.910700033	5.212716004	3.068033259	3.355002406	3.126520804	4.686842359	3.957984659	3.714099737	3.371457419	3.266427443	3.25270658	4.386313129	3.520732603	3.81180051	3.367134664	3.543867361	3.233806874	4.334810772	4.331473969	4.268643542	3.07331916	5.734989818	2.936129127	5.861641966	2.412641076	3.869689285	3.092497969	4.341563146	2.922867591	5.455329273	3.459387074	4.388230256	2.295815342	4.013683628	3.054370815	4.76208446	3.587799813	4.135445672	3.656428928	3.787172988	3.350189352	4.176605708	2.654324952	4.534807738	3.626411355
E430018J23Rik	2.102723025	3.814825081	3.326448682	3.374444796	3.16979568	4.406713333	4.551855592	4.274198468	4.282854624	3.297074705	3.900733064	3.433953452	3.278024679	3.422622208	3.907692939	3.544237515	3.905449003	3.49541048	3.182714227	3.306787128	4.088345546	4.392877697	3.691107058	3.729936168	2.481837147	3.798223502	3.105281488	4.818401668	3.978082263	4.225624103	3.917254004	4.765071814	4.417951166	4.191799333	3.594957397	3.261123536	3.340806563	4.436370094	3.803201116	3.835046106	3.103552751	3.673307923	3.656428928	4.128432306	3.660497318	3.570291363	3.974211991	3.447316634	3.549181279
Gtf2h1	4.669508783	2.428293626	4.191173399	3.228110897	4.789471714	3.119732954	3.971214691	3.841078039	4.899217409	3.297074705	4.014416259	3.375546108	4.203650673	4.81849576	5.012435268	3.077111076	3.838155623	3.855057091	3.245110016	4.372411684	3.61191484	4.392877697	3.649997588	3.430629708	5.758892361	6.023315926	4.374397807	4.456401131	4.406604685	3.678901077	4.321567842	2.890404927	4.533434448	3.642279244	3.72615993	3.690352743	4.902200473	3.278200217	3.628447553	3.293427949	4.088381298	3.151678788	4.741295891	3.787172988	3.697677538	3.651271823	3.208741225	4.053463011	5.288856167
Krtap12-1	2.590044036	4.83109607	1.925351021	2.214941231	2.008210535	2.410126743	3.068033259	3.605275553	2.744012373	3.513772278	3.723921271	3.491542744	3.084537753	2.173251248	3.541386577	3.13849254	3.3331073	2.996289622	2.645341568	3.767941323	2.90397802	2.402114209	2.977963317	3.522750843	2.147017785	4.427465313	2.174286306	2.483044546	2.949352149	2.859834165	2.050149752	2.172260922	2.83571621	3.57630919	2.534577351	2.159412724	2.414098484	4.013683628	2.950326475	2.779797246	2.928485852	3.624037724	2.765259121	3.145481755	3.014493004	2.758622281	2.871394044	3.554836703	2.683902713
Pskh1	3.76659088	1.82441915	2.497245617	3.912498347	4.624059811	3.628304045	3.594207525	4.274198468	3.900040554	3.719562711	3.900733064	4.538958757	4.816313204	4.372993547	4.124449423	3.317301468	4.404681047	4.105133238	3.821858594	3.543867361	2.90397802	3.626886787	3.929406009	4.21811886	3.339194762	4.427465313	4.125998601	4.258209279	3.846095651	3.559988953	3.809157539	4.489308522	3.559813072	3.956977693	3.72615993	4.07851413	3.340806563	3.900009147	3.92950024	4.159449573	3.663219055	3.673307923	4.14076226	3.787172988	3.390286826	4.604445303	3.974211991	4.575262369	3.702204138
Arl3	7.632298683	7.138920048	8.323889242	7.624485519	8.376327529	7.080472011	8.075649823	7.359025723	8.444417795	7.422619727	7.710561012	7.474023534	7.617307688	7.274486723	7.911276121	6.92364377	7.287173218	7.579980904	7.623705946	6.602545443	8.033045226	7.277999235	7.450617302	7.283345131	8.213497014	7.795387334	8.064456718	7.588250624	7.543558875	7.159282692	8.385427945	7.145585646	8.31929436	7.154414757	8.00450942	7.707878467	7.817687466	6.581152626	7.772425833	6.824225568	7.461904461	6.744570512	7.366992423	7.536496069	7.615311617	7.357192091	7.656270807	6.95482153	8.157977351
Olfr1015	3.933414744	3.403185478	2.873994867	3.228110897	1.449404708	3.33076913	2.19007708	4.063823954	1.837132237	3.617967433	2.854609827	3.491542744	3.084537753	2.378908897	2.425216789	2.821758514	2.887347163	2.996289622	2.498643134	2.786875828	2.817095862	2.679226067	2.778206031	2.247292417	2.481837147	2.127024555	1.955339947	4.456401131	2.949352149	2.713828905	1.274657525	3.49732183	2.46624071	3.57630919	1.971084991	2.448939547	1.159735203	4.231341383	3.351427889	3.146064843	3.809999496	3.523670769	2.905235142	4.440771266	2.599846276	2.500364451	2.424320173	2.925228213	3.470457879
Dhrs13	4.247009314	4.526294898	3.829628296	3.652344776	4.067603544	4.16478089	4.395800336	4.834546882	3.950047568	3.818689544	4.582833668	3.714099737	4.350365974	3.573098377	3.745263952	3.544237515	4.345989831	3.448139358	4.082089959	3.543867361	4.275780024	3.832989615	3.731806805	3.981672483	4.641452799	4.427465313	2.936129127	3.074653735	3.495995345	3.678901077	4.50744241	4.18703727	4.174154531	4.076213498	4.537407939	3.427393945	3.693123691	4.436370094	4.131383322	3.918702564	3.881448603	3.957015516	3.598836476	4.983652546	3.697677538	3.996943044	3.208741225	4.410196822	4.129230819
Cox7b2	3.021411676	2.428293626	3.217956853	4.70102346	3.64340985	4.327951119	3.391746967	2.803217756	3.003044595	4.009911885	3.842649441	3.604341897	3.084537753	3.993756757	4.063756925	4.061683167	3.629310923	4.487211498	2.923098515	4.804570567	2.90397802	4.154480772	4.331473969	3.927081493	3.07331916	2.127024555	3.105281488	4.258209279	4.57486661	3.478739118	3.345552772	3.681157263	3.091657659	4.358441407	3.976495202	4.214583555	3.340806563	2.543679115	3.254777376	4.76208446	3.809999496	4.002405605	3.656428928	3.414323217	3.101039432	4.280310821	3.336230111	4.280640017	3.139566086
Sub1	8.288965776	7.755301536	8.732556609	7.141042376	9.195905319	7.603583314	9.102768603	8.083920744	9.285152339	7.767598789	8.408382393	8.05014028	8.618308572	8.289534632	8.92080145	7.859330614	8.045138651	8.083516684	8.601017285	7.429637726	8.644055695	7.713414667	8.296605518	7.721917034	8.887935333	7.650969624	8.670033374	8.057044158	8.328986169	7.87031841	9.089806491	8.031723669	9.137954043	7.468789567	8.592721752	8.405356874	8.856499163	6.90465802	8.583407365	7.583730676	8.446478691	7.484005946	8.085068041	7.963148001	8.423320619	8.071778333	8.839515828	7.70402502	8.684259534
Cep128	3.220779536	3.403185478	2.99194403	2.754559471	2.008210535	3.226605668	1.893997433	3.841078039	3.246364347	2.698793765	2.205879374	3.491542744	3.182423396	3.573098377	2.425216789	3.488668725	3.804083415	2.888661911	2.989587856	3.657443471	3.233806874	3.765439862	3.168220487	3.239960358	2.481837147	4.427465313	3.105281488	1.776626564	3.778440948	3.224880865	2.050149752	2.427456879	2.266824702	3.895970193	2.169348965	3.261123536	3.858491771	3.278200217	3.398916695	3.482051965	3.432637772	3.261435722	3.235131077	2.857629417	3.429997858	3.2735197	3.398525872	3.223455727	2.382491719
Rps6kc1	5.037548708	5.750268243	5.966885534	4.893656334	6.097201366	5.37630545	6.00450413	5.875370507	6.546805492	4.530370221	5.516838207	5.577454746	5.105662347	5.016652721	5.244672233	4.473662308	4.936170954	4.696446106	4.804329999	5.03440097	5.592819735	5.232097333	4.53261855	4.088607773	6.130741236	5.385394349	5.200299958	4.643015362	5.117098062	5.002573167	5.979253364	5.443199274	6.114565813	4.618683799	4.923292291	5.223938875	5.229659476	3.900009147	5.316294267	3.79255841	5.204368035	4.387682735	5.30006927	4.440771266	4.96345755	4.951369131	4.866830861	4.36756551	6.18628
Ino80b	4.247009314	3.814825081	2.99194403	4.70102346	4.707978735	4.631972778	3.971214691	3.088499934	4.190807103	3.297074705	3.601632584	3.433953452	4.421409547	3.993756757	4.124449423	4.799953994	4.286255467	3.768077744	3.87528878	2.786875828	3.61191484	4.154480772	4.080701528	3.843765101	4.25666716	3.798223502	4.605491265	2.148156469	4.042453559	4.122324302	3.220974154	4.341563146	3.485397829	3.834017951	3.976495202	3.889146099	3.776647676	3.410351759	3.351427889	4.000636475	3.510955385	4.768574128	3.421006481	4.814444875	3.913897271	4.10577044	3.143482606	3.958580339	3.390193554
Pwwp4d,Pwwp4c	2.590044036	4.83109607	2.752419472	3.912498347	3.965712439	3.531511313	3.178799924	3.841078039	4.32798086	3.406849442	4.014416259	3.548333103	3.278024679	3.573098377	4.575347651	3.43233545	3.593439501	3.897854552	3.657219627	2.645533347	3.683513945	3.483455618	3.350013403	3.174390326	5.411076704	3.049888009	3.267671375	2.483044546	3.778440948	3.600013675	4.50744241	4.02558375	5.228216618	3.156478402	3.594957397	3.740969029	4.5246091	2.543679115	4.209188635	3.959882578	3.016972183	3.095676486	3.932769222	3.666638378	3.50828691	3.229321875	3.52035703	3.280571116	4.7985376
Gm13030	2.354761479	4.526294898	2.497245617	3.374444796	2.008210535	2.661307259	2.045307498	4.063823954	2.607783584	2.290085306	2.293565561	3.433953452	2.984230482	3.266427443	2.471065549	3.13849254	3.294534328	3.400317991	2.103585916	3.306787128	3.233806874	3.180615365	3.260120364	3.368048005	1.356809996	2.127024555	2.174286306	3.074653735	3.495995345	2.954251016	2.218604891	1.896362301	2.055199708	3.006404858	2.169348965	2.96808387	2.639766652	3.141666147	2.195951899	3.749621981	2.650481945	2.9812945	2.835868839	2.705476667	2.296167689	3.2735197	2.344350202	2.25046144	1.688347321
Dact3	6.399186937	6.341642282	6.450209601	6.875799201	6.53546229	6.523749538	6.209759051	5.666511711	6.784242861	6.250480348	5.999167356	6.022663832	6.177003536	6.021959702	6.455157536	6.30155415	6.438549422	6.50448475	6.185919728	6.223008898	6.121460117	5.940734416	5.904120865	6.002732332	6.777840448	6.023315926	6.519898278	6.360393985	5.896478632	5.833499607	6.763011161	6.36757804	7.008012894	7.133268673	7.080371782	6.86021551	6.028419358	6.752900199	6.183786791	6.637465684	6.074476401	5.593668335	6.195552749	6.113723264	6.417964709	6.255425559	6.2663573	6.493819776	6.260326753
Cfap47	5.538782628	1.82441915	2.873994867	4.385451569	2.910700033	3.119732954	3.494229404	4.65920784	3.640270567	3.617967433	3.900733064	4.026588489	2.440408671	4.604077815	3.139008419	4.061683167	4.036707166	3.679199743	3.485649304	3.657443471	3.753878854	4.561072093	3.168220487	4.268643542	3.07331916	5.734989818	1.955339947	4.048094078	4.406604685	3.906791304	1.872778286	3.681157263	3.008149391	4.947695977	3.594957397	3.204174911	2.955348797	4.896109547	3.538178199	4.080879124	3.587799813	4.091617575	3.540416563	4.128432306	4.017783632	4.10577044	4.183011164	4.19147378	3.626411355
Celf2	8.669927505	8.135923582	9.576661272	8.089101261	9.702692898	7.978457082	9.14198056	7.928107844	9.729922721	7.891603695	8.755892939	8.39839848	8.600852149	7.523637167	8.978568396	7.522973545	8.172651004	8.140892644	8.80653765	7.208190793	8.941473658	7.836590252	8.489248597	8.09284117	9.515341786	7.984684738	9.320220735	8.354196917	8.662502657	8.211042156	9.571811804	7.722817391	9.708496358	7.797157734	9.037785177	8.576342001	9.013360699	6.779450882	8.981964163	7.494820557	8.96085436	7.622183319	8.312243747	8.013698106	8.44716538	8.132091439	9.144927197	7.720010455	9.221914331
Fbxw8	5.857171003	5.560000658	5.481567953	5.53087306	6.414861764	5.095641694	5.929401707	5.970533409	6.240356525	4.975432974	5.975829539	5.3779579	5.360682157	5.444452587	5.701187323	5.674139611	5.271323609	4.795639355	5.141024551	4.804570567	5.963983282	5.429039302	5.78376019	4.691428858	6.72560711	3.049888009	5.285707662	4.643015362	5.550205475	5.565563513	6.633154875	5.344758283	6.368302206	5.31258771	5.096228251	5.633702799	6.206885591	6.272848886	5.890041474	5.862419838	5.6076564	5.070962554	5.733815454	5.724775364	5.394307812	5.18250689	5.666796683	5.62893206	6.10822416
Chst4	3.592626512	3.814825081	3.217956853	3.374444796	3.861108352	3.33076913	2.328940444	2.159969799	2.466553419	3.818689544	3.601632584	3.925115521	2.19859066	3.573098377	2.860611779	3.014785376	3.176599178	3.302977331	2.34592557	2.92329951	2.544228569	3.832989615	3.026373903	3.141207739	2.788723349	3.049888009	2.174286306	2.483044546	3.347096487	3.268291506	2.532777538	3.681157263	1.184984006	3.371746589	4.095958217	3.028410743	2.639766652	3.000403819	2.677604461	3.573209519	2.928485852	3.770099456	2.391449769	2.547132266	2.501378795	2.657379458	2.178702531	3.447316634	3.470457879
Olfr1008	3.021411676	3.814825081	2.873994867	3.076370327	3.042328186	3.432365418	2.462513805	2.159969799	2.676495517	1.988712301	3.072297569	2.224662225	2.555470507	3.10406816	2.425216789	3.014785376	2.80070243	2.66417796	3.485649304	2.92329951	1.928270999	2.767325986	2.879345085	3.107753251	0.291726893	0.857618886	2.174286306	1.357776721	2.2150467	2.907323358	2.680383076	4.765071814	2.162663787	2.770186246	3.174038624	2.585399736	2.173364944	3.278200217	2.897270504	2.940900483	2.245114707	3.038891147	2.469235295	2.857629417	2.970512011	2.905742005	2.728029166	3.392481004	3.991968443
Haus8	4.669508783	5.103781501	4.359451556	3.652344776	3.16979568	2.661307259	3.971214691	2.495571548	3.950047568	3.068322934	2.779309651	3.76789143	2.321588258	3.422622208	3.326795831	3.75922697	3.136522073	3.448139358	3.119353674	1.842637996	3.07225157	2.679226067	3.121485978	2.330484815	4.454843968	4.954030081	2.574453557	4.048094078	3.709642476	3.136658054	3.917254004	3.857056779	3.704682402	2.850503257	3.459387074	3.587196929	3.247792595	3.538390299	3.351427889	3.293427949	2.553222157	2.742182795	2.973409586	3.145481755	3.014493004	3.047601854	2.654324952	3.165535417	3.702204138
Pate14	4.247009314	3.814825081	3.106520997	4.272926936	3.16979568	4.558701829	3.286649173	2.803217756	3.186880509	4.686842359	3.783718474	4.406735743	3.639641653	4.372993547	3.644599924	4.430282584	4.375465262	4.523104253	2.57269374	4.883600876	3.464824516	4.275728136	4.154152914	4.602346107	2.788723349	3.049888009	2.936129127	3.074653735	3.709642476	3.639648183	3.345552772	4.18703727	2.83571621	3.956977693	4.537407939	4.07851413	3.431768302	4.12411273	3.49228143	3.79255841	4.088381298	4.387682735	4.289426464	4.440771266	4.152073038	4.03356386	3.753621195	3.811844322	3.224816454
Iigp1	2.811643144	4.188111103	2.752419472	2.754559471	2.487119123	3.33076913	2.591396501	2.803217756	2.393871176	3.406849442	2.928500186	3.13326519	4.050657693	2.758324103	2.086346223	3.913328303	3.735070087	3.35193487	2.186290401	3.427035894	3.233806874	3.101285421	3.967784084	3.336397185	1.775566011	6.023315926	3.574397076	1.776626564	3.568464423	2.907323358	1.685419724	2.665855982	1.829322639	3.57630919	2.704454833	3.427393945	3.055192047	3.141666147	3.002685839	3.293427949	3.432637772	3.472544678	2.973409586	4.440771266	2.926041724	3.184643782	2.654324952	3.165535417	3.549181279
Taf11	6.295112985	6.565247248	7.286751311	5.53087306	7.491447668	6.155886701	7.316113285	7.064843731	7.6949162	6.078055294	6.519054236	6.430325246	6.865936004	6.021959702	7.277536658	6.144560932	6.314647243	6.528192168	6.794110207	6.574718568	7.069359782	6.304947619	6.76468454	6.238201046	7.209570136	7.07727205	7.33736705	5.760247471	6.637572517	6.470012751	7.497495357	5.443199274	7.317793482	6.077791022	6.532174818	6.518744785	6.825744019	6.021536905	6.902859159	6.394483977	6.958412775	6.186602934	6.515822401	6.455994974	6.82390418	6.021113043	6.974541261	5.501243475	7.260056019
Hibadh	5.44875107	2.428293626	5.719993555	4.893656334	5.641891545	4.406713333	5.890468023	5.427600798	6.133491943	4.009911885	4.124852775	5.220722823	4.490932248	4.81849576	5.589647272	4.681856442	4.629198555	4.487211498	4.997363462	4.883600876	5.206377963	5.232097333	5.115725427	4.756464405	5.277858029	6.472931416	6.023118498	6.047056567	4.785436575	4.549048672	6.064023283	4.765071814	6.212157682	4.857821537	4.923292291	4.997993603	5.016805707	4.12411273	5.390324545	4.040967749	4.284499906	4.427961612	5.199232994	4.538677638	4.807851702	4.812271585	5.206113693	4.985573257	5.877878993
Zfp703	5.927964602	5.750268243	6.785185341	6.434530501	6.723141907	5.947886882	6.914862674	5.55124289	7.124226958	6.250480348	6.022157646	6.196292101	6.087534083	5.967055039	6.596279641	5.905321331	5.817336642	5.727389957	5.964564458	5.602081947	6.453271458	5.736033799	6.309087215	5.957735556	7.053680459	6.652157705	7.117684593	5.957082926	6.204171427	5.816934751	7.108421217	6.609442583	7.22260133	5.904380918	6.140094579	6.114598992	5.96389311	5.211824056	6.311231822	5.355380106	6.451425109	5.336798946	6.035471569	5.881952372	6.4389192	6.079685994	6.152063825	5.604156302	6.85354887
Eef2kmt	3.021411676	3.403185478	2.873994867	2.754559471	2.774558025	3.432365418	2.19007708	2.803217756	2.166370737	3.297074705	2.023409293	3.070388466	2.321588258	2.378908897	2.331726743	2.887149321	2.285752667	3.049036946	3.182714227	3.657443471	2.544228569	3.020375881	3.214427415	2.829612486	3.588916658	0.857618886	1.721010432	3.590354989	3.422219504	3.559988953	2.680383076	1.896362301	2.367934508	3.371746589	2.169348965	3.261123536	2.414098484	2.205321884	1.996742972	2.940900483	3.188327408	2.48745907	2.693351645	3.666638378	3.268805454	3.184643782	2.579191581	3.047170291	3.390193554
Hnrnpdl	7.632298683	6.923144333	8.348637727	6.70452812	8.163304675	6.791818553	7.873131521	7.453855997	8.132436753	6.149496052	7.395809593	7.128856472	7.507143847	7.253114553	7.865903116	6.542982157	7.240021623	6.955408007	7.181860776	6.028424174	7.475965503	6.097343381	7.270179295	6.630011083	8.323617122	7.298808824	7.971180642	7.532742623	7.475318898	6.984341312	7.918521237	6.41957643	8.229357967	6.334725512	7.480458804	6.911018089	7.903226275	6.725798622	7.590067845	6.144896599	7.645746982	5.975380343	6.822312865	6.584279539	7.004660193	6.531186539	7.781058942	5.858128162	8.055430855
Nnmt	3.220779536	1.82441915	2.223191094	2.214941231	1.832240674	2.661307259	2.19007708	2.495571548	2.005804268	3.068322934	2.379092134	2.454534499	2.19859066	2.934948053	2.692291809	3.014785376	2.48131034	2.888661911	1.75067744	2.92329951	3.539033428	2.304890992	2.513245798	2.8654613	0.291726893	2.127024555	1.955339947	3.340584502	3.113136987	3.478739118	1.046832624	3.49732183	1.829322639	2.604419333	2.169348965	2.083048884	2.295815342	4.013683628	1.784902143	2.668599813	1.660550658	2.680058523	2.391449769	1.832926327	2.188880661	2.857309733	2.579191581	2.669462843	1.420389683
Gvin2,Gvin1	3.021411676	3.403185478	2.752419472	4.70102346	2.910700033	3.815254516	3.068033259	4.834546882	2.087046778	3.184295271	2.462610823	3.491542744	2.881345639	2.573343125	3.215156076	3.077111076	3.055165461	2.66417796	2.716651427	3.18292365	2.637333449	3.180615365	3.026373903	2.900987773	2.147017785	5.385394349	2.759471046	3.825715558	3.778440948	2.954251016	2.379154743	4.341563146	1.586965061	2.850503257	3.174038624	3.087846973	3.340806563	3.141666147	2.259832525	3.388819526	3.188327408	3.472544678	3.298025338	4.440771266	2.501378795	3.403338833	2.728029166	3.910263714	3.139566086
Cyp39a1	3.76659088	4.188111103	2.077571784	3.652344776	2.774558025	3.009979029	3.178799924	2.159969799	2.744012373	3.719562711	2.779309651	3.925115521	2.984230482	3.718215518	3.02205034	3.963407375	3.216287972	4.023547717	2.855478262	3.055197057	3.823049741	4.092298944	2.928959779	3.81560543	1.775566011	4.427465313	3.105281488	1.776626564	4.042453559	4.157085404	2.959820669	2.665855982	3.091657659	3.895970193	2.704454833	3.889146099	2.852943099	4.721051228	3.672842398	3.482051965	2.837986431	3.261435722	3.359974425	4.017960041	3.014493004	3.808563007	4.080056629	3.659591376	3.308334229
H2-M10.4	3.592626512	3.403185478	3.106520997	2.583199668	2.633511984	2.410126743	1.893997433	2.495571548	1.566878833	2.948928288	1.625519963	2.062425749	2.07098751	2.173251248	1.652121526	1.758861098	3.136522073	2.236287589	1.559073577	3.306787128	1.928270999	2.101839016	2.286901804	2.569021998	1.356809996	3.798223502	1.721010432	0.873403939	3.709642476	3.000633115	1.685419724	1.263648699	1.710362442	2.604419333	1.535168127	2.083048884	1.483324426	2.37851756	2.384163442	3.435699998	2.453412258	3.368341885	1.598164474	3.004135425	2.078099986	2.553420877	1.913981371	2.534991828	2.166594171
2410004P03Rik	3.021411676	4.188111103	2.752419472	4.156631647	3.293411321	3.905599299	2.328940444	3.088499934	2.676495517	3.406849442	3.345479331	3.006519685	2.984230482	2.758324103	3.541386577	2.95147789	3.769722902	3.35193487	3.426818788	3.657443471	3.233806874	4.029069301	3.524119176	3.642429329	3.339194762	4.427465313	3.85968931	3.340584502	3.495995345	3.559988953	2.680383076	3.102907275	2.746592958	3.156478402	3.319182535	3.639101137	3.152627081	3.410351759	3.398916695	3.749621981	2.928485852	3.261435722	3.359974425	2.705476667	3.350189352	3.529187961	3.272978835	3.811844322	3.702204138
Pde4a	7.651368612	6.341642282	8.022086412	6.275900785	7.926460237	6.219199954	7.530910625	6.440814806	8.219717751	6.618584913	7.072894992	6.505045052	6.965847586	6.175629034	7.326079314	6.126011292	6.418667943	6.468110919	7.208044035	5.706912458	7.219775569	5.856131571	6.32164605	5.85155656	8.074704089	6.472931416	7.541683532	6.212279179	6.620644544	6.448496777	8.185468044	6.850941849	8.143112818	6.410875463	6.779687335	6.49156691	7.306587746	5.927448014	7.153933536	5.806874413	6.915707497	5.569628793	6.710778718	6.386911484	6.641042981	6.46734263	7.077597464	6.001273997	8.000844723
Car7	5.148533852	4.526294898	5.205655136	4.494267314	5.293543494	3.993944088	5.221045125	4.998746198	6.461939274	4.449012268	5.175531203	4.826454844	4.816313204	3.993756757	5.654300835	4.109890258	4.51897069	4.263081685	5.518688103	4.082324717	5.936095991	4.561072093	5.141466494	4.669413294	6.211056627	4.427465313	5.968228424	6.13198891	4.289372723	4.813608142	6.633154875	4.765071814	6.450162276	4.991405904	5.011398805	4.997993603	5.125909495	4.335411556	5.507332486	4.457314246	5.457058508	4.621994067	4.903945644	4.900500633	4.988449522	4.63507799	5.404828979	4.146041537	5.846569492
Il13ra1	3.592626512	4.526294898	2.873994867	4.03650705	3.753713022	4.406713333	3.971214691	4.65920784	3.693566831	4.449012268	4.014416259	5.119981	3.809110918	4.251005557	3.506391823	4.430282584	4.375465262	3.634024494	3.928017708	4.723102173	3.389248563	4.334810772	3.929406009	4.487124655	3.339194762	5.734989818	4.374397807	4.818401668	4.406604685	4.016059892	3.583935159	4.765071814	2.162663787	4.303783001	3.976495202	4.471781515	2.955348797	4.810036322	3.583563572	4.562397958	3.809999496	4.696230093	3.481146488	4.725468776	3.87865415	4.314206273	4.027497802	4.950866652	3.224816454
Aldh1a3	2.590044036	1.82441915	1.925351021	1.802472307	3.413425609	3.993944088	2.045307498	3.088499934	2.319680475	3.297074705	3.663235016	2.875642331	3.182423396	3.10406816	3.139008419	3.963407375	3.593439501	3.049036946	3.306573756	3.427035894	3.07225157	3.334817341	3.214427415	3.461567246	2.788723349	3.798223502	1.721010432	4.048094078	3.032077001	3.091821942	3.220974154	1.896362301	2.162663787	2.850503257	2.704454833	2.585399736	3.431768302	3.141666147	1.996742972	3.918702564	3.188327408	3.420773113	3.878991206	3.90423478	3.227502717	3.000871418	3.143482606	3.447316634	1.81449729
Olfr593	2.354761479	3.814825081	1.76583998	1.330894674	2.008210535	2.277752344	1.207248815	3.355002406	1.659448694	1.988712301	1.928308697	2.528001871	2.19859066	2.378908897	2.086346223	2.097067667	2.384872286	2.60597674	2.498643134	3.055197057	0.871872323	2.853486104	2.567713162	2.204930906	0.872553002	3.049888009	0.892942101	1.776626564	1.781596315	3.136658054	1.274657525	1.595524551	1.829322639	1.853363983	1.535168127	2.234092585	1.159735203	2.37851756	2.620699528	2.187678379	2.650481945	2.742182795	2.061750401	1.832926327	2.296167689	2.164489274	1.419555377	2.323759045	1.127258708
Fhl3	4.093490989	5.560000658	4.440551504	3.784503258	3.16979568	3.432365418	3.286649173	4.472542089	2.744012373	4.60963752	4.387029399	3.87338603	3.639641653	3.10406816	3.02205034	4.012856993	3.5572486	3.448139358	3.600829682	4.082324717	3.61191484	3.626886787	3.608469584	3.141207739	2.147017785	3.798223502	3.719538411	3.590354989	3.846095651	4.225624103	2.680383076	3.681157263	3.173482322	3.771101995	3.72615993	3.48135832	2.414098484	4.013683628	2.897270504	4.080879124	3.188327408	3.817646755	3.598836476	3.414323217	3.469329154	3.487665987	2.941168461	3.958580339	3.626411355
Tle7	2.811643144	3.814825081	2.873994867	2.918721477	2.175378118	3.009979029	3.286649173	2.159969799	2.466553419	3.719562711	3.278867601	3.006519685	3.462818807	3.858343992	3.02205034	3.43233545	3.938676121	3.542141802	2.923098515	4.278354208	3.683513945	3.483455618	3.168220487	3.239960358	1.775566011	5.385394349	2.379981801	4.048094078	3.568464423	3.31124943	1.486722476	3.304837125	2.367934508	2.929217671	2.867225029	3.317295309	3.340806563	3.141666147	2.50430411	3.79255841	3.510955385	3.472544678	2.545410267	2.705476667	2.451160521	3.000871418	3.143482606	3.336905654	3.470457879
Ascl2	1.830316149	3.814825081	1.598274323	3.228110897	1.646438226	2.897141715	2.591396501	3.355002406	2.087046778	3.297074705	2.624212233	2.528001871	2.321588258	1.954345587	2.03506239	2.687615274	2.48131034	3.203282015	2.423091343	3.306787128	2.90397802	3.020375881	3.214427415	3.005701515	0.872553002	3.049888009	1.194421616	2.148156469	1.663815245	2.349911448	2.680383076	2.890404927	2.561985739	3.156478402	3.023555707	2.844620558	1.483324426	2.37851756	1.784902143	3.044786691	1.660550658	3.574164125	2.835868839	3.414323217	2.501378795	2.222766857	2.004568319	2.986663331	2.276226889
Zfat	3.220779536	5.345789462	4.103946147	4.272926936	4.789471714	3.815254516	3.178799924	3.088499934	3.999429253	4.449012268	4.33616226	3.87338603	3.462818807	5.016652721	4.548928944	4.681856442	4.194678072	4.983339165	4.325470126	4.552791358	4.151907448	4.561072093	4.043429389	4.243471977	4.454843968	3.049888009	3.423894737	5.957082926	3.91263526	4.016059892	4.022491434	3.304837125	4.23673134	4.191799333	3.459387074	4.74751312	4.781999488	4.534264107	4.170494726	4.236361126	3.432637772	4.263846096	3.985827937	4.235695812	4.585154413	4.314206273	4.332097653	4.452278579	3.549181279
Ppp2r1a	8.46901328	8.135923582	9.083551145	7.841564063	9.48684573	7.676162701	8.896806133	7.988829767	9.480162361	7.767598789	8.429955254	8.067264361	8.587603412	8.074909617	9.093492972	7.859330614	8.197670849	8.230065137	8.694645715	7.678373732	8.824620067	8.161692709	8.191072108	8.054362368	8.999265267	7.984684738	8.911750637	8.453327813	8.288501623	8.211042156	9.294799146	8.314451794	9.349315388	7.840277942	8.677497289	8.108142796	9.080386549	7.14384801	8.935917988	7.761939959	8.670974315	7.520032053	8.466776189	8.118226198	8.556242848	8.164075426	8.878246956	7.52543947	8.98663603
Gm9234,Ppia	10.01255666	10.07279462	10.69459556	9.470803308	10.99869271	9.34304439	10.57782856	9.808634755	10.98709037	9.636752795	10.01814131	9.823300586	10.26044542	9.749176821	10.60118871	9.540462761	9.84563972	9.861895373	10.05247262	8.983485238	10.46678265	9.637466174	9.898619796	9.61810977	10.80412886	9.922510729	10.60032902	10.0258946	10.00438571	9.773714077	10.75713044	9.774327805	10.78319468	9.522059922	10.34031028	10.01683294	10.48597646	8.954997976	10.45710252	9.320529433	10.24740176	9.182580434	10.10624557	9.645690237	10.17367081	9.851178687	10.41590813	9.345703348	10.55744681
Krt42	2.811643144	3.814825081	1.925351021	2.01505982	2.334704989	3.33076913	3.286649173	3.355002406	2.393871176	4.009911885	3.278867601	3.659589864	2.881345639	3.858343992	2.942148675	2.618769673	3.294534328	3.302977331	3.054991766	3.427035894	2.90397802	2.853486104	3.168220487	3.074021334	3.824234526	2.127024555	1.955339947	3.340584502	3.113136987	2.7631044	2.532777538	2.665855982	1.944174799	3.301233358	1.971084991	2.717165833	2.639766652	4.231341383	2.444729146	2.993180148	3.103552751	3.770099456	3.040441178	3.666638378	3.350189352	2.80827589	3.077164018	3.659591376	2.683902713
Vmn2r120	4.669508783	3.814825081	2.873994867	3.912498347	3.042328186	4.483622852	3.286649173	3.088499934	3.476064396	4.365536069	3.411032106	4.451423615	4.625481533	2.934948053	3.811019252	4.157481143	4.345989831	4.414182165	4.230105304	4.278354208	3.07225157	4.615164464	4.433612035	4.268643542	2.788723349	2.127024555	2.379981801	4.456401131	2.949352149	3.639648183	2.959820669	4.02558375	2.46624071	4.412220302	3.319182535	3.937351477	4.24384664	4.810036322	3.845742331	4.630497512	4.02061961	4.135445672	4.240561334	4.814444875	4.344610078	4.754456373	3.974211991	4.654570105	3.991968443
Skint9	3.76659088	2.945512408	2.626940162	4.984745401	2.175378118	4.483622852	2.836917786	2.803217756	2.393871176	3.617967433	2.779309651	4.268939754	2.667155545	3.10406816	2.819204135	3.198964469	2.844262817	2.942839154	2.186290401	4.278354208	2.146106892	3.409807308	3.305311854	3.005701515	2.147017785	4.427465313	3.423894737	2.483044546	3.846095651	3.600013675	2.218604891	1.595524551	2.266824702	3.156478402	1.760296194	3.087846973	2.955348797	4.013683628	1.558601307	3.195775766	3.432637772	2.9812945	2.693351645	3.542432025	2.695858369	3.047601854	2.262520979	3.761722308	2.382491719
Lingo2	3.220779536	3.814825081	3.733834209	4.272926936	4.26341211	3.432365418	3.391746967	3.355002406	3.586268266	2.948928288	3.278867601	3.375546108	3.891267461	4.251005557	4.184162113	4.838198957	4.404681047	4.105133238	3.87528878	3.657443471	4.395378444	3.334817341	3.967784084	4.062152701	4.046577356	2.127024555	2.174286306	4.258209279	3.347096487	3.7944446	4.321567842	4.18703727	3.844580736	3.956977693	4.211728088	4.302506839	2.52862053	4.013683628	3.803201116	3.662369369	3.881448603	3.472544678	3.824483029	3.004135425	2.926041724	3.884983545	4.080056629	4.053463011	3.308334229
9930104L06Rik	3.592626512	4.188111103	3.326448682	2.214941231	3.293411321	3.432365418	4.90914934	4.274198468	4.62747589	3.719562711	3.842649441	2.808547045	4.421409547	3.858343992	4.271908984	4.012856993	3.905449003	3.588342847	3.980055764	2.786875828	3.153827466	4.215621049	3.772104712	4.00868578	4.454843968	3.798223502	3.995121971	3.074653735	3.568464423	3.519566185	5.077261797	4.02558375	4.589606104	3.642279244	4.095958217	3.261123536	4.65616097	3.66253145	4.898795307	4.000636475	4.529644124	3.368341885	4.385111778	3.414323217	4.375677907	3.529187961	3.865428867	3.047170291	4.261572546
Tgif1	4.534880281	4.83109607	3.733834209	5.237659024	2.910700033	5.212716004	3.787089891	5.427600798	3.246364347	4.835164326	3.723921271	3.820982032	4.490932248	3.993756757	3.711984244	4.25082669	3.520732603	4.145270475	3.367134664	5.706912458	4.21438266	4.505999501	3.929406009	3.642429329	0.872553002	6.652157705	3.423894737	3.825715558	3.978082263	4.087233702	3.698100219	2.890404927	2.83571621	4.764651448	3.594957397	3.984977457	2.046332028	4.231341383	3.054370815	3.662369369	4.02061961	3.817646755	3.713219649	5.063932693	3.268805454	3.884983545	3.753621195	4.236338759	4.129230819
St3gal4	4.669508783	6.074752512	4.519658329	5.893776343	3.753713022	4.971846767	4.474788843	5.666511711	3.849400066	5.883230877	4.014416259	4.977824988	3.725256022	3.993756757	3.875725663	4.516456302	4.983921884	4.593657995	3.306573756	4.723102173	4.21438266	5.572410697	4.811341234	4.713275509	5.277858029	4.427465313	4.374397807	5.536539452	5.245340673	4.896379473	3.092497969	4.489308522	3.559813072	5.11769689	4.211728088	4.032030125	4.09438199	3.410351759	3.628447553	4.236361126	4.529644124	4.768574128	4.903945644	4.339793107	4.585154413	4.510628167	3.696544212	4.100038734	4.129230819
Cracd	3.220779536	3.403185478	5.145394946	4.984745401	4.707978735	3.993944088	4.771767945	3.355002406	5.303093752	4.835164326	4.938808986	4.221749522	3.891267461	4.251005557	4.548928944	4.516456302	4.602018255	4.487211498	4.418226815	3.980288224	5.409911236	5.059003889	5.192012653	4.84082842	5.535118196	6.023315926	4.374397807	5.136279719	4.289372723	4.358810511	5.411611513	5.015319953	5.049481528	4.668173079	4.537407939	4.997993603	4.65616097	4.013683628	4.805273653	4.492736428	5.248886709	4.387682735	5.233423445	4.900500633	4.988449522	4.446467188	4.474888365	4.615181918	4.905337146
Lmod1	3.592626512	2.428293626	2.223191094	2.754559471	1.646438226	2.897141715	3.178799924	4.063823954	3.003044595	4.192120289	3.345479331	3.491542744	2.440408671	2.378908897	2.942148675	2.887149321	2.80070243	2.942839154	2.923098515	3.306787128	2.03896079	2.679226067	3.260120364	3.553002401	3.588916658	3.798223502	2.574453557	2.483044546	3.032077001	2.294835635	2.379154743	4.18703727	2.162663787	2.929217671	3.459387074	2.234092585	3.340806563	3.141666147	2.677604461	3.877092129	3.271384301	3.206924017	2.545410267	3.666638378	2.970512011	2.708330013	2.728029166	3.659591376	2.276226889
Cmc4	3.410906102	2.428293626	3.535217486	3.652344776	3.413425609	4.16478089	3.971214691	4.063823954	3.246364347	3.818689544	4.387029399	3.714099737	3.552190005	4.372993547	3.970867604	4.516456302	3.871943097	4.18497281	3.543646771	4.804570567	2.90397802	3.69675105	4.628542883	4.343075394	4.25666716	2.127024555	4.125998601	4.048094078	3.778440948	4.325996416	2.680383076	4.02558375	3.559813072	4.303783001	3.023555707	4.07851413	3.520761083	3.538390299	3.76020953	4.040967749	3.432637772	4.46774557	3.932769222	4.814444875	4.670720413	3.769805326	4.183011164	4.100038734	3.470457879
Zp3	3.220779536	3.403185478	2.497245617	3.515757304	2.487119123	4.483622852	1.568993024	3.355002406	1.837132237	3.513772278	3.142319787	3.604341897	4.127946302	3.718215518	3.02205034	2.95147789	3.294534328	3.101103917	3.367134664	2.018968778	2.637333449	3.555803145	3.394235593	3.239960358	2.788723349	4.954030081	2.379981801	3.590354989	3.709642476	3.268291506	3.345552772	4.18703727	2.266824702	3.642279244	2.867225029	2.651842963	3.607854853	4.013683628	3.105402854	3.293427949	2.553222157	3.817646755	3.359974425	4.017960041	2.970512011	3.445718726	2.579191581	2.799428339	3.224816454
Dcc	4.093490989	3.814825081	3.635735988	4.156631647	4.067603544	3.905599299	4.060157653	3.355002406	4.32798086	3.617967433	3.842649441	4.58181467	4.490932248	4.124616771	3.644599924	3.913328303	4.316253613	3.588342847	4.508411391	4.082324717	3.61191484	3.832989615	4.22615573	4.415896582	4.816843123	3.798223502	3.105281488	3.590354989	3.568464423	4.157085404	4.124933414	4.18703727	4.47621939	3.441073815	4.638952023	4.632479786	3.431768302	3.538390299	3.351427889	4.159449573	4.088381298	3.957015516	3.878991206	3.542432025	4.344610078	3.959974562	4.946700412	3.761722308	4.325923413
Commd8	5.538782628	5.560000658	5.806512138	4.984745401	6.819406776	5.477836744	5.680495675	4.472542089	6.169999438	4.686842359	5.60767179	5.119981	5.262607768	4.713332707	5.53946796	4.516456302	5.076547683	5.071907139	5.307689007	3.767941323	4.931814595	4.154480772	4.53261855	4.713275509	6.614420286	4.427465313	5.66145962	5.861641966	5.117098062	5.17717503	5.979253364	5.536463186	6.063226895	4.618683799	5.40430661	5.426891922	5.466987913	4.231341383	5.365976213	3.527885444	5.292416358	4.507037683	4.612620338	4.814444875	5.223936064	5.158017499	5.526230703	4.879908766	5.938734685
Pramel19	4.394093529	2.945512408	3.829628296	5.156674517	3.530038024	4.16478089	3.971214691	5.875370507	4.190807103	5.883230877	5.137827483	5.220722823	4.350365974	5.726358745	4.601537101	5.698781871	5.007436285	5.291493131	4.638945518	4.883600876	4.622052296	5.639810728	5.470380961	5.223019233	4.046577356	4.954030081	3.719538411	4.982760536	3.978082263	4.72814029	4.682861163	4.893353494	4.298216696	4.857821537	4.537407939	4.89370381	4.456649923	5.775042801	4.805273653	5.519553244	4.529644124	5.41785157	4.699044765	4.633560335	5.109433733	5.108156893	5.135129035	4.985573257	3.849690532
Mzt1	1.830316149	4.83109607	3.635735988	4.385451569	3.753713022	3.722849928	2.328940444	3.605275553	3.419829061	3.068322934	2.544270657	2.808547045	4.050657693	3.993756757	4.033041565	2.95147789	3.294534328	3.152512266	3.426818788	3.767941323	3.539033428	2.101839016	3.524119176	2.829612486	3.588916658	3.049888009	3.267671375	4.048094078	3.192613725	3.478739118	5.003351556	3.102907275	4.589606104	3.371746589	2.867225029	3.261123536	4.017327688	3.66253145	3.254777376	3.195775766	4.088381298	3.315235241	4.431941518	2.857629417	3.697677538	3.487665987	3.865428867	3.165535417	2.683902713
Thnsl2	3.76659088	2.945512408	2.752419472	4.03650705	2.633511984	4.247314264	3.494229404	2.803217756	2.810381667	4.10212687	2.928500186	4.49549652	2.881345639	4.490658201	3.541386577	3.8112488	3.48388696	3.940198927	3.980055764	4.723102173	3.823049741	3.765439862	3.608469584	3.843765101	1.775566011	4.954030081	3.423894737	3.074653735	3.347096487	3.906791304	2.532777538	4.02558375	3.173482322	3.371746589	1.535168127	3.48135832	2.852943099	3.66253145	3.303385831	3.877092129	3.352799351	3.957015516	4.191008191	3.90423478	3.268805454	4.314206273	3.009741808	4.280640017	3.702204138
Olfr385	3.220779536	2.945512408	2.873994867	4.494267314	3.293411321	4.080329807	3.068033259	3.841078039	3.003044595	4.27991442	3.001043068	4.58181467	3.725256022	3.718215518	3.541386577	4.061683167	3.871943097	3.152512266	3.71284078	4.082324717	3.312260241	3.626886787	3.121485978	3.95447142	1.775566011	4.954030081	2.936129127	4.048094078	3.978082263	4.225624103	2.532777538	3.102907275	2.46624071	3.156478402	3.459387074	3.534621224	2.955348797	3.783004326	3.76020953	4.457314246	3.510955385	4.507037683	3.171260009	3.414323217	3.84309897	4.176605708	2.579191581	3.659591376	2.485678293
Pik3r2	7.400374155	6.565247248	7.645451046	6.821168927	8.037265869	6.771463976	8.083108177	6.934557707	8.155791976	6.618584913	7.164015483	6.475656851	7.327044873	7.163867093	7.766531301	6.597081767	7.01931778	6.793217653	7.208044035	6.294047938	7.402548587	6.447487717	6.737539599	6.390289843	7.854767383	6.809779267	7.16473582	7.054664032	7.123358514	6.721843694	8.050169323	6.990204102	8.13256906	6.913005936	7.324154965	7.204106206	7.708351048	6.152594172	7.473889746	6.768082598	7.176972876	6.689208779	6.989307048	6.72880706	7.120800644	6.930928867	6.963770869	6.43740103	7.84945906
Apobec2	2.590044036	3.403185478	2.626940162	3.076370327	3.293411321	3.628304045	2.836917786	4.834546882	2.744012373	3.406849442	2.928500186	3.375546108	4.127946302	3.266427443	2.56109579	3.75922697	3.48388696	3.400317991	2.645341568	3.427035894	3.957932832	3.626886787	3.731806805	3.95447142	3.588916658	3.798223502	1.721010432	2.148156469	3.568464423	3.717780196	2.959820669	3.102907275	3.173482322	3.156478402	3.174038624	3.587196929	2.852943099	3.66253145	3.155802363	3.835046106	2.650481945	3.095676486	3.769231254	3.666638378	3.390286826	3.317248413	3.009741808	4.19147378	3.224816454
Atxn10	7.144228783	6.756421775	7.342799588	5.94713643	7.877224991	6.123163201	7.713829642	7.256469885	8.063815941	5.708296957	6.311341015	6.022663832	7.013064556	5.851153554	7.583393199	6.162878186	6.154591867	6.468110919	6.907881801	5.307917821	7.006501232	6.021040048	6.046632335	6.209558416	7.979493842	6.472931416	7.210127416	6.924069542	6.795778584	6.299633823	7.867927223	6.073867273	7.84867147	6.315008346	6.938699405	6.571480579	7.411517197	4.721051228	7.256688017	5.648834601	6.74592964	5.336798946	6.530748948	6.197283421	6.577049698	6.149814857	6.790508062	5.05345564	7.293356128
Supt6	6.399186937	5.920760963	6.925166003	5.893776343	7.298844033	5.947886882	7.471498226	7.291583761	7.711539723	5.924181964	6.641472501	6.196292101	6.865936004	6.223465884	7.495133776	6.088197211	6.248252999	6.443299218	7.109316531	6.148240931	6.967270383	6.146127214	6.394681978	6.03563978	7.011582547	6.472931416	7.04372914	6.672276109	6.336705531	6.063382611	7.782434742	6.36757804	7.79437893	5.31258771	6.661778924	6.545376158	7.400281755	5.927448014	7.320869968	5.627968316	7.078698958	5.752857088	6.902915088	6.351003662	6.869628934	6.650291096	6.919774291	5.604156302	7.142345948
Prdm12	3.220779536	2.428293626	2.362868479	2.583199668	1.646438226	2.897141715	2.591396501	1.787630439	2.005804268	1.657479813	2.544270657	2.670809864	1.50527326	1.720062064	2.331726743	2.755262292	2.80070243	2.363789215	2.645341568	1.656435231	2.03896079	3.101285421	2.977963317	2.793434219	1.356809996	2.127024555	2.174286306	2.789997555	2.599963128	3.35376445	1.685419724	1.896362301	1.184984006	2.05713038	2.356674221	2.651842963	2.046332028	3.538390299	1.784902143	2.495572796	2.928485852	3.095676486	2.545410267	1.627926952	3.101039432	1.791840764	1.080905507	2.734986699	1.127258708
Scoc	7.400374155	7.534295162	7.956998804	6.70452812	8.225717268	7.174055239	8.210333353	7.483924217	8.465772156	6.781206591	7.239928375	6.986141988	7.507143847	7.274486723	7.837863383	6.747134992	6.729670833	7.005270437	7.506811342	6.546289879	7.809576637	6.873194798	7.15614924	6.997369799	8.213497014	6.950392553	7.830381752	7.474611378	7.33626421	7.140264373	8.177423188	6.887178945	8.258450664	6.874541165	7.662197532	7.087765085	7.801481887	6.193811562	7.569744177	6.174899942	7.526285457	6.341797754	7.311292821	6.113723264	7.330950872	6.785370428	7.618170995	6.574194224	8.031462841
Mrpl37	5.44875107	5.345789462	6.806126381	5.781477923	6.645979079	4.841150829	6.07611628	5.774267003	6.519115695	4.27991442	5.453494394	5.34754146	5.925484461	4.713332707	6.37857487	4.516456302	5.143537893	4.922348446	5.828987791	4.278354208	6.329873743	5.059003889	5.359404197	4.691428858	5.860315093	4.954030081	6.519898278	6.494055556	4.980627486	5.38164655	6.660179934	4.341563146	6.685982013	5.555321894	6.269774047	5.507392198	5.510928657	4.979286533	6.241851404	4.97777378	6.047289557	4.804040808	4.903945644	5.831216871	5.454350781	4.951369131	5.435972294	4.731767529	6.65428573
1500009C09Rik	6.749480465	6.923144333	7.272344009	5.838589301	7.391431249	5.095641694	6.643960472	5.875370507	7.265690386	4.9063007	6.292515287	6.430325246	5.925484461	5.198936024	6.913994044	5.462725265	6.028393804	6.2266427	6.204489079	5.431507641	6.413373721	5.736033799	6.561637135	6.256979831	7.503126274	5.385394349	7.592002415	6.778890459	6.795778584	6.275231733	6.605559559	5.624901998	6.781981602	6.274713301	7.011468103	6.449730796	6.676409798	5.878214646	6.283890931	6.001813829	6.695518891	5.41785157	6.304954955	5.778861073	6.18869844	5.960209787	6.930913737	6.219200207	7.19073288
Ift140	4.669508783	2.945512408	4.103946147	3.374444796	4.166827248	3.993944088	4.231963278	4.063823954	4.237131336	4.27991442	4.387029399	4.076345755	3.639641653	3.858343992	4.063756925	3.599058034	3.804083415	4.696446106	4.681210859	3.306787128	3.61191484	3.483455618	3.524119176	3.612838322	4.641452799	2.127024555	4.374397807	4.982760536	3.91263526	3.268291506	4.596439372	3.681157263	4.417951166	3.707198687	3.976495202	3.79096503	4.591107323	3.66253145	4.641761991	3.877092129	4.40937166	3.420773113	3.878991206	3.90423478	3.585104227	4.542222102	3.579937947	3.761722308	3.991968443
Ccl1	2.811643144	2.945512408	3.733834209	4.385451569	4.166827248	3.905599299	3.286649173	2.803217756	2.939855859	3.915448578	4.284516887	4.076345755	3.182423396	2.573343125	3.644599924	4.012856993	3.013865542	3.897854552	3.543646771	3.767941323	3.464824516	3.555803145	3.812007782	4.088607773	4.816843123	4.427465313	2.759471046	3.340584502	3.639664694	3.756292596	2.680383076	2.665855982	2.655388534	3.771101995	3.853271649	3.740969029	2.747808881	4.436370094	4.359833719	4.159449573	3.881448603	3.420773113	3.359974425	4.128432306	3.469329154	3.529187961	4.027497802	4.100038734	2.276226889
Prkx	4.093490989	4.188111103	3.432158242	4.984745401	4.624059811	3.993944088	3.691788117	4.472542089	3.746176415	3.818689544	4.387029399	4.58181467	4.277785126	4.372993547	4.033041565	4.296589137	4.286255467	4.729907517	3.426818788	4.463878664	4.21438266	4.449937668	4.117608992	3.642429329	4.25666716	3.049888009	4.125998601	4.048094078	4.519778788	3.756292596	3.698100219	3.304837125	3.485397829	4.668173079	4.737088077	4.345641802	3.247792595	4.534264107	4.247467264	4.385275865	3.271384301	3.770099456	3.932769222	4.900500633	3.913897271	4.211512177	4.474888365	4.324381088	4.451041051
Fa2h	3.592626512	5.103781501	3.106520997	4.494267314	3.64340985	4.483622852	4.627024701	3.355002406	3.126520804	3.513772278	3.783718474	4.173923127	3.182423396	4.124616771	2.982298867	4.641364512	4.132295951	4.023547717	3.485649304	4.278354208	2.817095862	4.154480772	3.851522202	4.035512254	3.588916658	4.427465313	4.714746131	4.456401131	4.042453559	4.72814029	2.532777538	3.304837125	3.485397829	4.412220302	4.638952023	4.709684294	3.152627081	3.900009147	3.583563572	4.311630696	3.188327408	3.624037724	3.359974425	4.814444875	3.350189352	4.176605708	3.459893451	4.324381088	3.626411355
4932414N04Rik	3.220779536	2.945512408	1.925351021	3.228110897	2.487119123	3.119732954	3.691788117	3.355002406	2.607783584	2.948928288	2.854609827	3.976180392	3.371457419	3.266427443	2.860611779	3.8112488	3.446706937	3.542141802	2.786679323	3.875518616	2.544228569	3.832989615	3.43798814	3.207306226	-0.467334515	2.127024555	3.105281488	3.825715558	4.406604685	3.478739118	3.092497969	3.857056779	1.710362442	3.156478402	3.594957397	2.717165833	1.776796027	3.538390299	3.155802363	3.244891521	3.510955385	3.368341885	3.040441178	3.542432025	2.881068539	3.2735197	2.728029166	3.761722308	2.586069364
Klra14-ps,Klra8,Klra21	2.811643144	4.526294898	1.598274323	1.802472307	2.774558025	3.432365418	2.045307498	1.787630439	1.566878833	1.988712301	2.928500186	2.528001871	2.667155545	3.573098377	2.186626649	3.13849254	2.433411938	2.721518599	2.01879716	2.786875828	2.249962022	1.995546909	2.106958019	2.411748864	3.824234526	0.857618886	2.174286306	3.590354989	1.663815245	3.35376445	1.872778286	0.465226984	1.710362442	2.770186246	1.535168127	2.448939547	2.52862053	2.543679115	2.444729146	2.779797246	1.90678955	2.742182795	2.765259121	3.282096037	2.451160521	3.139473328	3.009741808	2.395552784	2.683902713
Ywhae	8.908507209	8.379591744	9.448862855	8.488786059	9.686771898	7.970538039	9.195396775	8.488359855	9.600130488	8.16751844	8.51280072	8.334575373	8.565215832	8.074909617	9.018930389	8.015969188	8.26755912	8.319137754	8.471977411	7.769746187	8.836808961	8.304169679	8.277811092	8.079394286	9.592434156	8.465828845	9.226114119	8.480300857	8.776906064	8.406907089	9.219863218	8.267512335	9.396154939	7.961337071	8.913227874	8.659045321	8.831344264	7.631954643	8.869890645	7.73098598	8.865240197	7.746417882	8.407177926	8.109074106	8.489418543	8.222980244	8.766136215	7.70937651	9.203003753
Nelfe	4.534880281	4.188111103	4.953740293	4.984745401	5.930311267	5.792059303	5.38767415	5.55124289	4.971876441	5.107765453	4.896862034	5.28517923	5.159325668	4.81849576	5.505174545	4.430282584	4.574587639	4.85978487	4.508411391	4.883600876	4.729281031	4.275728136	4.005790962	4.343075394	5.955782812	5.385394349	5.520732889	4.818401668	4.519778788	4.756929493	5.586557773	4.630425923	5.228216618	4.811649532	5.605598902	4.784829176	4.591107323	4.896109547	4.573654969	4.887598687	5.334976741	4.839037583	4.864234843	4.440771266	5.085762321	5.27758492	5.09870937	4.985573257	4.7985376
Eny2	6.749480465	6.565247248	7.3150852	6.792970974	7.54516059	6.791818553	7.18560518	6.97945472	7.806845567	6.906092577	6.997301831	7.110713118	7.18639506	6.93714919	7.507548551	6.747134992	7.038180144	6.821690029	7.323607033	6.62979387	7.057029626	6.693704281	7.045545661	6.808206227	7.412695377	7.298808824	7.524442697	7.054664032	6.68707917	6.765173186	7.565285921	6.775298995	7.693236323	7.111770122	6.887821435	6.911018089	7.205419725	6.486038105	7.236785691	6.527292992	7.343114456	6.297016783	7.040522829	6.883455089	7.139182274	6.843923077	6.885772274	6.733092882	7.486002558
Akap1	4.798118404	3.403185478	3.829628296	3.652344776	4.868551027	3.722849928	4.231963278	4.063823954	5.363230519	4.530370221	4.629898609	4.49549652	3.891267461	4.713332707	4.753918015	4.473662308	4.132295951	3.723880611	4.031411134	4.372411684	4.510777336	4.871210669	4.331473969	4.579647908	4.454843968	4.427465313	3.105281488	3.074653735	4.289372723	3.979973635	4.766746923	4.489308522	5.095601548	4.465126794	5.011398805	4.857923798	4.5246091	4.231341383	4.675232178	4.198111697	4.588082782	4.263846096	4.385111778	4.339793107	4.152073038	4.069839121	3.809910141	3.607551235	4.571454971
Endou	3.592626512	2.945512408	3.829628296	4.385451569	3.965712439	3.432365418	2.836917786	3.088499934	3.305000578	3.915448578	4.014416259	3.256188622	3.725256022	4.372993547	3.399577332	4.721783351	4.194678072	4.064559551	3.821858594	3.980288224	4.832528412	4.668285785	3.851522202	4.756464405	4.046577356	3.798223502	3.85968931	5.279348058	3.347096487	4.191518169	3.917254004	5.015319953	2.46624071	4.076213498	3.594957397	4.214583555	4.09438199	4.013683628	4.011527009	3.79255841	3.271384301	3.72199054	4.038175836	4.633560335	4.281604031	3.730675324	3.920192153	4.534807738	4.905337146
Ralb	4.394093529	4.526294898	4.191173399	4.599436621	3.413425609	4.631972778	4.147067708	4.65920784	4.048191992	4.9063007	3.783718474	3.070388466	4.558950638	3.266427443	3.678431089	3.599058034	3.838155623	3.542141802	3.657219627	4.463878664	4.395378444	3.409807308	3.890653382	3.758693233	4.25666716	4.954030081	3.995121971	4.643015362	4.105760958	3.478739118	4.596439372	4.18703727	3.775232552	4.716826689	4.095958217	3.317295309	2.639766652	2.543679115	3.716759641	3.79255841	3.103552751	3.864642856	4.568436877	4.814444875	4.184898985	3.691166562	3.398525872	4.410196822	3.470457879
Olfr1270	3.592626512	3.403185478	3.733834209	2.583199668	2.633511984	3.628304045	2.19007708	3.605275553	2.393871176	3.184295271	2.379092134	3.548333103	3.084537753	4.124616771	2.471065549	2.755262292	2.929967818	2.425848378	2.498643134	3.543867361	2.249962022	3.020375881	3.649997588	2.720059896	3.824234526	3.798223502	1.721010432	1.776626564	2.77855138	3.31124943	1.486722476	2.890404927	2.266824702	2.431167981	3.853271649	3.146425061	2.955348797	2.205321884	2.50430411	3.341399537	2.245114707	3.261435722	2.905235142	2.857629417	3.585104227	3.184643782	2.424320173	3.710976157	2.963508752
Nabp2	5.148533852	5.750268243	6.004572105	5.390163243	6.174177865	5.52648641	5.929401707	5.774267003	6.187914728	5.661482619	5.354023777	4.940854543	5.745018538	5.109737868	5.654300835	5.02106923	5.053748019	4.953039665	5.431283781	5.175716374	6.018305559	5.352739842	5.404620259	4.669413294	5.860315093	5.385394349	5.200299958	4.982760536	4.785436575	4.841497779	6.488993678	4.02558375	6.582362876	5.587394804	5.011398805	4.997993603	5.896593934	3.900009147	5.797634067	4.311630696	5.204368035	4.135445672	5.056507194	5.357471275	5.414546793	4.812271585	5.435972294	4.452278579	5.814650266
Ift81	3.592626512	2.945512408	3.326448682	3.784503258	2.910700033	2.277752344	3.068033259	3.355002406	3.531538729	3.297074705	3.278867601	3.548333103	3.462818807	3.573098377	3.644599924	3.653149246	3.409187412	2.996289622	3.367134664	3.18292365	4.023690307	2.937805182	3.121485978	3.368048005	2.481837147	4.427465313	2.574453557	3.590354989	3.347096487	3.091821942	2.379154743	3.102907275	3.632891609	3.156478402	3.459387074	3.028410743	4.017327688	3.900009147	3.054370815	3.388819526	2.650481945	3.261435722	3.171260009	3.90423478	3.734522315	3.846954074	4.027497802	3.280571116	4.511830295
Rrbp1	4.798118404	4.83109607	4.103946147	4.893656334	4.868551027	4.907369448	5.221045125	5.774267003	5.734890671	5.459914242	3.900733064	4.173923127	4.816313204	4.81849576	4.990037964	4.473662308	4.345989831	4.377040818	4.508411391	5.986276796	4.510777336	5.352739842	3.929406009	3.758693233	5.411076704	6.265956467	4.492068646	4.643015362	4.785436575	4.609967174	5.53019058	5.864957749	5.46902333	5.618867232	4.323854549	4.124432775	5.016805707	4.534264107	4.805273653	5.064594647	4.220312445	4.387682735	4.782911003	5.28807856	5.037634329	4.573493914	4.233414515	4.280640017	4.687257098
Gzmm	3.021411676	1.82441915	2.223191094	2.754559471	2.487119123	2.780998498	1.568993024	2.159969799	1.749477434	2.431418144	3.142319787	2.941618415	3.182423396	2.573343125	2.56109579	3.258558096	2.575297756	2.996289622	2.57269374	3.427035894	1.928270999	2.101839016	2.621417803	2.720059896	1.775566011	2.127024555	2.936129127	2.148156469	1.895347887	2.7631044	1.872778286	3.304837125	2.746592958	2.929217671	3.023555707	2.906832321	1.914290475	3.410351759	1.711180889	3.095741448	2.745359367	3.206924017	2.391449769	2.208576191	1.904748476	2.708330013	1.820860441	2.395552784	2.166594171
2310057J18Rik	2.590044036	2.428293626	1.925351021	2.918721477	2.633511984	2.897141715	2.716091223	2.495571548	1.837132237	2.431418144	1.406812577	1.803313135	2.667155545	3.573098377	2.284034526	3.198964469	2.80070243	2.486860305	2.267030833	3.306787128	2.249962022	3.020375881	2.879345085	2.756919193	1.356809996	0.857618886	3.105281488	2.483044546	3.568464423	2.40413992	1.486722476	2.172260922	2.746592958	2.929217671	2.867225029	3.087846973	1.914290475	3.538390299	2.897270504	3.293427949	2.350800846	2.616924192	2.973409586	3.414323217	3.057997875	2.857309733	2.092762997	3.659591376	0.802660817
Igfbp6	4.093490989	4.83109607	4.014631715	5.237659024	4.166827248	5.034597492	4.060157653	3.088499934	4.282854624	4.530370221	3.601632584	4.624068656	3.725256022	4.490658201	4.033041565	4.430282584	4.490781996	4.105133238	4.763900527	2.92329951	4.566925513	4.821906233	4.499961303	4.114877983	3.824234526	4.954030081	3.85968931	5.536539452	4.884942452	3.943551677	4.596439372	3.857056779	5.311985351	3.834017951	3.976495202	4.302506839	4.24384664	3.538390299	4.675232178	4.457314246	5.06470267	4.696230093	4.431941518	5.063932693	4.497079163	4.754456373	4.474888365	4.236338759	4.261572546
2310061N02Rik	0.420004735	3.403185478	2.626940162	4.03650705	2.487119123	2.897141715	3.391746967	3.088499934	2.607783584	2.142754841	3.345479331	3.491542744	2.667155545	3.10406816	2.03506239	3.317301468	3.48388696	3.723880611	2.498643134	2.186467295	2.817095862	3.409807308	3.214427415	2.720059896	1.775566011	2.127024555	3.105281488	3.590354989	3.778440948	3.639648183	2.050149752	4.630425923	2.266824702	3.509250944	3.594957397	2.651842963	3.340806563	4.534264107	2.788975461	3.749621981	2.650481945	2.421007383	2.835868839	2.381871609	2.599846276	3.047601854	1.524665618	3.811844322	1.81449729
Surf6	3.933414744	4.83109607	4.191173399	5.072397306	4.624059811	3.815254516	5.221045125	3.355002406	4.586419087	4.449012268	4.070036887	3.714099737	5.050619486	2.573343125	4.851030993	3.862612003	3.371322854	3.400317991	4.325470126	3.427035894	4.151907448	4.092298944	4.154152914	3.671807149	4.641452799	3.049888009	4.492068646	4.982760536	3.113136987	3.7944446	4.415831284	4.18703727	4.23673134	4.076213498	3.853271649	4.388230256	4.169884268	3.410351759	4.209188635	4.27420006	4.220312445	3.957015516	4.191008191	4.235695812	3.469329154	4.63507799	4.131893306	4.19147378	4.571454971
Atp1b4	2.811643144	4.526294898	2.873994867	2.403786996	2.175378118	3.531511313	2.328940444	3.355002406	2.393871176	4.009911885	2.854609827	3.316299207	2.775714688	2.173251248	3.061412826	3.544237515	3.216287972	3.679199743	3.485649304	3.18292365	3.312260241	2.937805182	3.608469584	3.758693233	1.775566011	3.049888009	2.759471046	3.590354989	3.495995345	3.600013675	1.685419724	3.681157263	2.46624071	2.850503257	3.023555707	3.48135832	3.520761083	3.000403819	3.105402854	2.993180148	2.928485852	3.368341885	3.171260009	3.787172988	3.350189352	3.730675324	3.077164018	3.710976157	3.390193554
Prrt2	8.31150997	7.714153857	9.086975071	7.304594697	9.410543943	7.706006862	9.410697347	8.33257876	9.570092312	7.918545898	8.600051417	8.215530546	8.76950736	7.970435826	9.145957047	7.778195876	8.516134846	8.281301333	9.316666118	7.791572569	9.035357787	8.281503931	8.658797666	8.330005336	9.084850223	7.924723948	8.840275214	8.354196917	8.510355392	8.024178902	9.55091703	8.017237281	9.625688336	7.366532225	8.831977474	8.628647843	9.332857181	7.378964846	9.131345023	7.45064888	8.989273136	7.863796381	8.683672071	8.410216709	8.785323739	8.281894211	9.310613456	7.693251975	9.159307441
Ush1c	4.669508783	4.83109607	2.752419472	3.784503258	3.64340985	3.628304045	3.286649173	4.063823954	3.531538729	4.975432974	3.783718474	4.173923127	3.809110918	4.124616771	3.907692939	4.558668606	4.574587639	4.523104253	4.278115974	5.03440097	4.395378444	4.392877697	4.331473969	4.00868578	2.788723349	4.427465313	3.85968931	4.048094078	3.495995345	4.122324302	3.466475999	4.489308522	3.173482322	4.303783001	4.537407939	4.671341029	2.852943099	4.979286533	3.49228143	4.630497512	3.881448603	4.621994067	4.523599206	4.339793107	4.051805724	4.542222102	4.521109623	5.119320777	4.129230819
Dhx38	4.093490989	5.345789462	5.429608655	3.784503258	5.356531379	3.905599299	5.221045125	4.472542089	5.4498897	3.818689544	4.486452508	3.659589864	3.639641653	4.124616771	4.753918015	3.258558096	4.004303303	4.18497281	4.921965453	3.055197057	4.395378444	3.555803145	4.433612035	4.114877983	5.535118196	3.798223502	4.492068646	3.825715558	4.463694498	4.157085404	5.284669533	4.02558375	5.392201831	4.358441407	4.211728088	3.889146099	4.902200473	4.231341383	4.607903709	3.835046106	4.347516076	3.957015516	4.478102381	3.90423478	4.217428575	3.730675324	4.332097653	3.761722308	4.957064687
Sntb2	3.021411676	4.188111103	3.829628296	4.599436621	3.64340985	3.226605668	2.954148734	3.841078039	2.466553419	4.009911885	3.723921271	3.433953452	3.182423396	4.124616771	2.735055644	2.887149321	3.255597028	2.546884296	2.498643134	3.055197057	3.233806874	2.496770798	2.726641743	2.289138065	4.046577356	4.427465313	2.759471046	3.340584502	3.347096487	2.859834165	1.274657525	3.102907275	1.324852839	3.156478402	3.853271649	3.261123536	3.055192047	3.410351759	2.13084982	2.993180148	3.103552751	3.206924017	2.620089018	3.666638378	3.227502717	2.657379458	2.654324952	2.986663331	1.81449729
E030025P04Rik	3.592626512	2.945512408	1.598274323	3.515757304	2.774558025	3.33076913	2.045307498	3.605275553	2.744012373	2.431418144	2.462610823	2.875642331	3.182423396	4.81849576	2.331726743	3.077111076	3.409187412	2.721518599	2.186290401	2.645533347	2.448782734	2.496770798	3.305311854	3.107753251	1.356809996	0.857618886	0.557118559	4.048094078	3.032077001	3.091821942	2.218604891	2.172260922	0.721643302	2.604419333	3.174038624	3.261123536	2.295815342	3.410351759	2.562944083	2.993180148	2.453412258	3.095676486	3.235131077	3.414323217	2.789556781	3.047601854	2.579191581	2.799428339	3.052496742
Asic3	3.220779536	2.428293626	2.223191094	2.583199668	2.008210535	1.846709899	0.796714916	0.2996812	1.749477434	2.698793765	2.023409293	2.379560777	2.440408671	1.954345587	2.735055644	2.254184805	2.07852047	2.170722503	1.458822461	2.018968778	2.249962022	2.204875752	2.674386342	2.411748864	3.588916658	0.857618886	0.174683365	2.148156469	2.77855138	2.562136073	1.685419724	0.891426879	1.324852839	2.341373041	1.760296194	2.083048884	1.633366496	3.538390299	2.322550362	2.61178454	1.5301626	2.680058523	2.765259121	2.705476667	2.789556781	2.336436111	3.009741808	1.598474053	2.276226889
Retreg1	6.239992712	5.560000658	6.244800294	5.53087306	6.316764029	6.155886701	6.302417338	5.875370507	6.689470576	6.250480348	5.80210174	6.022663832	5.782740054	5.519442819	6.083663447	6.126011292	6.067384416	6.181997603	5.574591578	6.109364116	5.963983282	6.021040048	5.936929327	5.85155656	5.860315093	6.809779267	6.315629156	7.095427938	6.204171427	5.816934751	5.53019058	5.624901998	6.430157713	6.190488667	5.256329604	6.218758707	6.149770096	5.420240143	5.719760698	5.950969452	5.962696964	6.012701972	6.304954955	6.237316398	5.70979567	5.576595034	5.939380014	6.001273997	6.236070404
Usp17lc,Usp17la,Usp17ld	3.220779536	2.945512408	2.626940162	3.912498347	2.334704989	3.722849928	2.716091223	3.841078039	3.950047568	5.107765453	3.211161228	4.268939754	4.421409547	5.284360883	3.970867604	4.061683167	4.316253613	4.662585738	3.767714379	5.03440097	4.21438266	4.871210669	4.365870952	4.798981952	3.339194762	4.427465313	3.423894737	3.074653735	4.348500392	3.832241838	2.959820669	4.893353494	3.008149391	4.13445992	4.638952023	3.840353706	4.591107323	4.721051228	3.76020953	4.198111697	3.951647543	4.873565091	4.523599206	5.42435064	3.771037437	4.812271585	4.080056629	4.843653395	3.626411355
Pls1	2.354761479	1.08390515	2.497245617	2.918721477	2.334704989	1.689710642	1.009006519	1.367807428	1.373243508	2.142754841	1.406812577	2.062425749	2.19859066	1.46782424	-0.008136356	1.480383146	1.800088836	1.822229121	1.021794304	0.509775928	0.709867971	1.995546909	1.106322669	1.938961633	1.356809996	0.857618886	0.557118559	1.776626564	1.414605551	1.106008907	1.872778286	1.595524551	1.038375159	1.403695117	1.971084991	0.99263462	1.776796027	1.829892722	1.398375022	1.919740993	2.023397055	0.922574691	1.598164474	0.639440627	1.322119457	1.517922299	0.832057049	2.020615582	1.420389683
Elf3	3.220779536	3.403185478	2.873994867	4.156631647	3.413425609	3.815254516	2.716091223	5.152014603	3.531538729	4.10212687	3.001043068	3.433953452	3.278024679	3.422622208	3.100395815	3.913328303	3.769722902	2.778027768	3.821858594	3.306787128	3.683513945	3.69675105	3.812007782	3.553002401	3.07331916	3.798223502	1.955339947	2.789997555	3.347096487	3.35376445	1.872778286	3.49732183	3.173482322	3.57630919	2.867225029	3.534621224	3.520761083	3.900009147	2.950326475	3.79255841	3.432637772	3.957015516	3.878991206	2.857629417	3.469329154	3.184643782	2.871394044	3.336905654	2.586069364
Foxa1	3.592626512	4.188111103	4.103946147	3.076370327	2.008210535	3.815254516	3.880208498	1.367807428	2.87564852	2.825848026	3.345479331	3.659589864	3.552190005	4.124616771	2.819204135	3.653149246	3.3331073	3.768077744	3.426818788	3.543867361	2.637333449	3.020375881	3.394235593	3.583030556	2.481837147	3.798223502	2.936129127	4.048094078	3.639664694	3.756292596	3.583935159	3.304837125	2.055199708	4.412220302	4.095958217	3.204174911	2.52862053	3.410351759	3.002685839	3.749621981	2.837986431	3.420773113	3.540416563	3.004135425	3.014493004	3.317248413	2.800366055	3.910263714	2.872492863
Rnls	3.220779536	3.403185478	3.829628296	5.237659024	3.16979568	4.773181797	3.594207525	4.472542089	2.87564852	3.617967433	3.539082691	4.173923127	3.371457419	3.993756757	3.506391823	4.296589137	3.5572486	3.982095267	3.054991766	2.498829955	3.07225157	3.258438292	3.305311854	3.040006131	3.824234526	4.427465313	3.574397076	3.825715558	3.495995345	3.869689285	2.959820669	3.49732183	3.253703669	4.13445992	3.594957397	3.087846973	3.247792595	3.900009147	3.445864236	3.835046106	3.663219055	3.624037724	4.14076226	4.235695812	3.585104227	3.884983545	3.52035703	3.501429997	2.963508752
Nkrf	4.093490989	2.428293626	3.733834209	2.754559471	3.861108352	3.993944088	4.395800336	4.274198468	4.707897876	2.567448552	3.601632584	4.451423615	3.278024679	3.993756757	4.522279949	4.157481143	3.804083415	3.897854552	4.132096471	4.082324717	4.622052296	3.964783808	3.967784084	4.243471977	3.588916658	0.857618886	4.252400319	4.643015362	3.192613725	3.906791304	4.022491434	3.681157263	4.751960457	3.707198687	3.853271649	3.087846973	4.09438199	4.436370094	4.051901064	3.749621981	4.701620639	3.420773113	4.038175836	3.282096037	4.313252564	4.141358955	4.42798265	3.659591376	4.19601207
Bop1	5.44875107	4.188111103	5.848116167	5.237659024	4.868551027	3.905599299	6.00450413	3.841078039	5.936266297	4.10212687	4.535020333	5.014218803	5.159325668	4.372993547	4.778530727	4.296589137	4.629198555	4.558585608	4.325470126	4.181670307	4.510777336	5.10362992	4.869625261	4.293634202	5.860315093	4.427465313	4.920995138	5.136279719	5.20348646	4.549048672	5.586557773	5.015319953	5.680864894	4.191799333	5.096228251	4.388230256	4.960197974	4.436370094	4.805273653	3.959882578	4.756742276	4.305628017	4.981475856	5.42435064	4.585154413	4.446467188	4.233414515	4.146041537	5.495584952
Hivep1	4.669508783	4.526294898	4.67199344	4.599436621	4.945225281	5.155004546	4.700320841	4.472542089	4.824352828	4.27991442	4.766664507	4.173923127	4.877035109	3.858343992	4.242901664	4.157481143	4.163620821	4.414182165	3.657219627	4.181670307	4.395378444	5.10362992	4.53261855	4.00868578	4.9812168	5.734989818	5.285707662	4.456401131	5.514835119	4.72814029	3.809157539	4.765071814	4.417951166	4.51716804	3.853271649	4.512751301	4.65616097	4.12411273	4.131383322	3.618033542	4.470077401	3.911096631	3.985827937	3.004135425	3.697677538	3.730675324	4.866830861	4.280640017	4.743458227
Gorasp2	6.295112985	6.341642282	6.886682061	5.237659024	6.972456972	4.971846767	7.005697384	5.875370507	7.233781453	5.291912318	5.60767179	5.755914201	5.890956201	5.851153554	6.738788354	5.055990004	5.503653466	5.534551007	5.852387164	4.804570567	5.936095991	5.537670794	5.265533792	4.579647908	7.172329888	6.472931416	6.557259546	5.412533006	5.952245109	5.338068037	7.217404753	5.708882906	7.357913804	5.11769689	6.751193268	5.559053577	6.656482179	5.283869518	6.488700346	4.630497512	6.019606018	4.002405605	5.948570967	5.931146807	6.04490151	5.368195331	5.771249039	4.280640017	6.883989877
Otp	3.410906102	2.428293626	2.752419472	2.918721477	2.774558025	3.432365418	2.045307498	4.834546882	3.003044595	1.988712301	2.544270657	3.491542744	3.084537753	3.10406816	2.860611779	4.012856993	3.409187412	3.588342847	2.855478262	3.306787128	2.817095862	3.334817341	3.168220487	3.272357357	1.775566011	3.049888009	3.85968931	2.148156469	3.778440948	3.678901077	2.822582367	4.02558375	1.586965061	2.341373041	3.319182535	3.087846973	2.52862053	3.538390299	3.155802363	2.495572796	2.245114707	4.135445672	3.040441178	3.004135425	3.546876833	3.570291363	3.272978835	3.447316634	2.779332475
Hoxb9	3.410906102	2.945512408	1.234166018	3.076370327	3.293411321	3.009979029	2.836917786	1.367807428	2.319680475	3.184295271	3.142319787	3.548333103	2.440408671	3.993756757	3.25270658	3.706532569	2.887347163	4.263081685	2.989587856	3.767941323	3.153827466	3.020375881	3.772104712	3.272357357	2.788723349	3.798223502	1.721010432	4.048094078	2.690282928	3.519566185	3.092497969	4.02558375	1.324852839	2.341373041	2.356674221	2.717165833	3.693123691	2.701925386	3.002685839	3.959882578	2.745359367	4.047271737	3.769231254	3.282096037	2.926041724	3.651271823	2.871394044	3.392481004	3.052496742
Ctu2	3.76659088	6.214414337	5.32095773	3.912498347	3.861108352	3.628304045	5.33374836	4.65920784	5.392581426	3.068322934	4.284516887	4.173923127	4.350365974	4.251005557	4.653232406	4.157481143	3.971626866	3.152512266	3.821858594	4.463878664	4.336108849	4.668285785	4.190334584	3.981672483	4.641452799	3.798223502	5.727593399	4.048094078	5.027050464	4.609967174	5.349226504	4.341563146	5.46902333	4.01705518	3.72615993	4.388230256	5.125909495	4.629141443	4.773336734	3.877092129	4.588082782	4.696230093	4.089819199	4.235695812	4.642474876	4.413896808	4.42798265	4.36756551	4.957064687
Elobl	3.410906102	3.403185478	2.99194403	2.583199668	2.487119123	4.406713333	2.328940444	2.495571548	2.607783584	3.297074705	2.70253374	1.891942953	2.321588258	2.378908897	2.235676504	3.317301468	2.712102078	3.35193487	3.119353674	4.181670307	1.444299186	3.258438292	2.513245798	2.569021998	1.775566011	3.049888009	2.379981801	3.340584502	3.032077001	2.7631044	1.274657525	0.891426879	2.46624071	3.082136023	2.169348965	3.087846973	1.914290475	3.410351759	2.562944083	3.435699998	2.553222157	2.680058523	2.147208843	3.145481755	2.400241899	2.905742005	1.626405127	3.106783476	2.053298283
Oas1a	3.933414744	3.403185478	2.497245617	3.912498347	3.293411321	3.009979029	2.591396501	1.787630439	2.087046778	3.297074705	3.211161228	3.006519685	2.881345639	3.422622208	3.061412826	3.13849254	2.972136745	2.363789215	3.245110016	3.543867361	2.817095862	3.334817341	2.977963317	3.368048005	3.07331916	4.954030081	1.468721523	3.825715558	3.192613725	3.091821942	3.220974154	4.18703727	2.655388534	2.154540335	3.023555707	2.96808387	2.52862053	2.205321884	2.897270504	2.993180148	3.188327408	3.315235241	3.481146488	3.145481755	2.133944794	3.691166562	3.077164018	3.554836703	3.849690532
Gjb4	3.410906102	4.526294898	2.497245617	3.076370327	1.646438226	3.432365418	3.178799924	4.063823954	2.393871176	3.184295271	2.70253374	3.604341897	2.07098751	2.758324103	2.471065549	3.544237515	2.80070243	3.35193487	3.245110016	2.498829955	2.988998222	3.334817341	3.43798814	3.553002401	2.481837147	4.954030081	1.955339947	3.074653735	3.192613725	3.268291506	3.466475999	2.172260922	2.46624071	3.371746589	2.867225029	2.651842963	3.152627081	3.900009147	2.13084982	2.993180148	2.928485852	2.86354749	2.469235295	3.542432025	3.268805454	3.000871418	3.077164018	2.986663331	2.586069364
Ar	3.933414744	1.82441915	4.103946147	3.515757304	4.707978735	3.628304045	4.314866327	4.998746198	3.849400066	3.915448578	4.535020333	4.361428637	4.421409547	3.266427443	4.385545035	4.012856993	4.163620821	4.023547717	3.426818788	5.03440097	4.566925513	4.215621049	4.005790962	4.510516378	4.046577356	0.857618886	3.85968931	2.789997555	3.568464423	3.943551677	2.532777538	4.02558375	3.409605409	4.076213498	4.211728088	4.345641802	3.693123691	4.013683628	4.28533284	4.421494799	3.587799813	4.263846096	4.038175836	4.017960041	4.118949456	3.651271823	4.784351584	3.861354621	4.261572546
Lca5l	2.811643144	0.09542714	2.626940162	2.918721477	1.646438226	3.119732954	3.178799924	0.2996812	2.087046778	2.567448552	2.115879493	2.144517235	1.938339831	2.378908897	1.821663459	2.821758514	3.409187412	3.049036946	2.423091343	3.427035894	2.728250431	3.101285421	3.260120364	2.8654613	3.07331916	2.127024555	3.105281488	3.590354989	1.663815245	3.0464851	2.680383076	2.890404927	2.655388534	3.156478402	2.867225029	2.004907928	3.152627081	3.141666147	2.897270504	2.61178454	2.650481945	2.922856905	3.171260009	3.414323217	2.789556781	2.391913456	2.871394044	2.925228213	2.963508752
Cfap43	4.247009314	4.83109607	4.276333726	4.156631647	4.789471714	4.558701829	3.494229404	4.65920784	3.798116053	4.835164326	5.319627353	4.58181467	3.725256022	3.266427443	3.843502003	4.721783351	4.404681047	4.023547717	4.463638353	4.639186595	3.957932832	4.029069301	4.811341234	4.962356082	4.25666716	4.427465313	4.125998601	4.818401668	4.734243917	4.66965997	2.532777538	4.765071814	3.775232552	4.568351267	3.174038624	4.214583555	4.09438199	5.211824056	4.247467264	4.887598687	3.809999496	4.732637351	3.932769222	5.063932693	4.152073038	4.783519798	4.38038742	5.019768507	4.19601207
Mpp1	4.798118404	3.814825081	4.359451556	3.784503258	5.533341138	4.080329807	5.221045125	3.355002406	5.915086215	3.297074705	5.099433454	4.026588489	4.754149505	3.10406816	4.729082278	3.599058034	4.286255467	4.983339165	5.141024551	3.980288224	5.118664758	4.392877697	4.721435732	3.336397185	4.454843968	6.023315926	5.111117237	3.590354989	4.785436575	4.639965965	5.471904612	3.857056779	4.47621939	4.568351267	4.211728088	4.07851413	4.842803129	4.12411273	5.075633724	4.040967749	3.951647543	4.507037683	4.431941518	4.633560335	4.249663146	4.246080001	4.611519246	3.554836703	4.852496404
Adar	6.824156525	5.750268243	7.016670247	5.390163243	7.163873937	5.708191328	7.154704761	5.875370507	7.649460291	5.042579434	6.173947782	5.849811627	6.415915217	5.016652721	6.804605626	5.316272076	5.832301271	5.488526768	6.82929609	5.756926322	6.392973578	5.884828821	6.190688177	5.81456135	7.053680459	7.571885742	6.881824523	6.494055556	6.108443124	6.005309406	7.483477092	6.257273034	7.286846582	5.420684783	6.497677526	5.983040864	7.257005796	4.721051228	6.867766386	4.918032535	6.729341399	4.804040808	6.373395908	6.386911484	6.385910711	5.864199218	6.633152743	4.915645918	7.117453473
Tuba1c,Tuba1b	8.19457355	8.165422447	9.009299203	7.639229606	9.08146151	7.809657359	8.550719184	7.96891493	9.031452678	7.595663764	7.929867116	7.704790043	7.9289682	7.523637167	8.303574691	7.234094307	7.499639809	7.590292686	8.058205392	7.242289243	8.307823822	7.527379684	7.718569744	7.41702364	8.818062433	8.199444581	8.85853074	8.324406135	8.025347236	7.762542351	8.683918104	7.972746041	8.686515661	7.302793335	8.26440374	7.871644514	8.394694205	7.311134648	8.391021848	7.209718668	8.027638959	7.102521364	7.90210073	7.521848834	7.883709259	7.623175294	7.969507198	6.599931923	8.860418851
Farsa	5.705653977	3.814825081	6.212812919	5.315450357	6.672210091	3.993944088	5.767740403	5.55124289	6.761186721	4.975432974	5.577932782	5.577454746	5.890956201	5.284360883	6.455157536	4.838198957	5.165403367	5.392681267	6.02822684	5.03440097	6.240996343	5.766893988	5.653848574	4.533733716	6.130741236	6.472931416	5.791162485	4.643015362	5.809044806	4.78541878	6.660179934	5.864957749	6.545919601	4.811649532	5.096228251	4.821632577	6.696037777	5.420240143	6.07622149	4.856787719	6.101179197	4.941216914	5.682003753	5.063932693	5.512417132	4.951369131	6.152063825	4.731767529	6.307617606
Eepd1	5.148533852	3.403185478	3.923206359	2.918721477	2.633511984	3.009979029	5.221045125	3.841078039	5.110668223	3.719562711	4.486452508	3.195187345	3.725256022	3.10406816	3.644599924	2.95147789	4.036707166	4.18497281	5.242696535	3.657443471	4.510777336	3.409807308	4.659841446	3.758693233	3.824234526	0.857618886	3.267671375	4.048094078	4.519778788	3.717780196	5.411611513	4.765071814	5.80842457	3.57630919	4.211728088	4.124432775	3.858491771	3.66253145	4.209188635	3.79255841	4.154942988	3.624037724	4.385111778	3.282096037	4.281604031	3.884983545	4.985662842	3.861354621	4.451041051
Zswim2	4.247009314	2.428293626	3.106520997	3.228110897	1.832240674	3.009979029	1.735481001	3.605275553	2.393871176	3.068322934	3.211161228	2.302973126	2.881345639	4.124616771	2.331726743	2.548674929	2.887347163	3.588342847	2.57269374	3.767941323	2.637333449	3.765439862	2.879345085	3.492273344	2.147017785	4.954030081	2.174286306	2.148156469	2.690282928	3.181006882	2.822582367	4.341563146	2.162663787	3.301233358	3.174038624	2.585399736	2.414098484	3.141666147	2.620699528	3.435699998	3.188327408	3.151678788	3.040441178	3.282096037	2.550930151	4.03356386	2.344350202	3.447316634	2.485678293
Zbtb34	4.247009314	5.920760963	5.376089807	5.315450357	5.533341138	5.832435471	4.90914934	5.152014603	4.824352828	5.512584656	5.54765966	5.706865972	5.542259796	6.021959702	5.303660611	5.316272076	5.271323609	5.665566528	4.804329999	5.490258438	5.370935105	4.871210669	5.491767018	5.406555017	3.824234526	4.954030081	5.592569714	5.861641966	5.778831555	5.766211417	5.003351556	5.015319953	4.905219805	5.31258771	5.72758854	5.284181521	4.591107323	5.420240143	5.414350721	5.606836974	5.204368035	5.640736265	4.903945644	5.28807856	5.037634329	5.72667978	5.745753367	5.879379122	4.451041051
Fthl17f	4.247009314	2.945512408	1.925351021	4.156631647	2.334704989	3.722849928	2.328940444	4.063823954	1.566878833	3.184295271	2.70253374	2.875642331	3.278024679	3.266427443	2.692291809	3.13849254	2.929967818	3.152512266	3.367134664	3.543867361	2.90397802	3.258438292	2.977963317	2.936198831	4.046577356	3.798223502	2.379981801	3.074653735	3.347096487	3.519566185	2.379154743	2.172260922	2.055199708	2.929217671	3.319182535	2.234092585	2.046332028	3.278200217	3.254777376	3.195775766	3.271384301	4.135445672	2.835868839	3.666638378	3.309698176	3.2735197	2.424320173	3.607551235	2.683902713
Olfr807	4.394093529	4.526294898	3.106520997	3.374444796	2.487119123	4.247314264	2.836917786	2.495571548	2.676495517	2.698793765	2.70253374	2.670809864	1.656054258	3.10406816	2.425216789	2.548674929	3.013865542	2.778027768	2.103585916	3.055197057	1.025445288	1.654677352	2.513245798	2.756919193	2.481837147	3.049888009	1.194421616	2.789997555	2.315241214	2.663921945	3.345552772	2.665855982	1.586965061	2.929217671	3.023555707	2.844620558	2.747808881	4.436370094	2.950326475	2.668599813	1.785948914	2.742182795	2.311932614	2.026018919	3.227502717	2.500364451	2.728029166	2.534991828	2.683902713
Olfm1	6.585951362	7.379771708	7.666736673	6.275900785	7.727986866	6.66464127	8.119751975	7.183208288	8.578672626	6.983156549	7.144315324	6.903081844	7.607690343	7.140551751	8.151146122	6.871007493	7.151652718	7.180389437	7.919799126	6.602545443	7.901295735	7.204410369	6.76468454	6.651054677	8.056230622	6.652157705	7.774954588	7.095427938	6.637572517	6.23781393	8.737198401	7.862326188	8.850835762	7.401557104	7.782835946	7.525209275	8.14817395	6.611390026	8.158196791	6.971300929	7.552878291	6.787229826	7.763281093	7.064662427	7.913517197	7.653805674	7.988791039	6.925364232	7.685061523
Auh	6.399186937	6.074752512	6.422691274	5.156674517	6.865000898	5.52648641	7.123044724	6.372552316	7.678065838	5.924181964	6.254085137	5.916855743	6.554692099	6.126156258	6.677362207	5.545124711	6.054498824	6.12024251	6.602375773	4.960203796	6.841935239	5.672513755	6.046632335	6.109751463	7.412695377	5.734989818	6.991970646	5.957082926	6.006102696	6.005309406	6.925508438	6.073867273	7.25512803	5.739100666	5.785347366	5.751102919	7.282038177	4.629141443	6.67656824	5.844112778	6.203393535	5.308971991	6.470008305	5.881952372	6.417964709	6.136053484	6.604980288	5.05345564	6.98525437
Lemd1	4.920781099	5.345789462	4.67199344	5.597151918	5.16106122	5.573793565	4.147067708	5.55124289	4.459816226	6.003036967	5.420944698	5.604154842	4.994177512	5.910152788	5.244672233	5.770562861	5.740391849	6.088363696	5.070370801	6.028424174	4.622052296	6.19333521	5.836430693	5.529294886	4.25666716	5.385394349	4.125998601	5.279348058	5.365727775	5.270737362	5.003351556	5.788778496	5.002383989	6.00584081	5.541082665	5.161814291	5.375683892	5.664934837	4.741017773	5.898428064	5.571236573	5.83734	5.33254216	5.42435064	5.776106306	5.615407176	5.240693939	6.095997979	4.852496404
BC034090	5.148533852	6.214414337	4.596797112	4.79908878	3.293411321	4.773181797	3.787089891	5.427600798	4.62747589	4.10212687	3.723921271	4.268939754	3.891267461	4.919592191	4.548928944	5.02106923	4.490781996	3.768077744	4.552550505	4.372411684	4.395378444	4.154480772	4.433612035	4.192583542	5.277858029	3.798223502	4.920995138	4.258209279	3.709642476	4.609967174	4.848117396	4.630425923	4.110476845	3.834017951	4.923292291	4.302506839	3.938706095	3.66253145	4.573654969	4.385275865	4.02061961	4.545841047	4.864234843	4.725468776	4.467156667	4.280310821	4.131893306	4.493814352	4.451041051
Cbfa2t2	5.538782628	5.103781501	5.429608655	5.781477923	6.174177865	5.212716004	5.890468023	5.29476798	6.461939274	4.530370221	5.636891034	5.085292184	4.127946302	4.713332707	5.685706319	4.875884537	5.076547683	4.662585738	5.460905813	4.463878664	5.16298725	4.871210669	5.192012653	5.438051341	5.535118196	6.023315926	5.968228424	3.590354989	5.684695103	5.748948161	5.641097021	4.489308522	5.777454172	5.076399036	5.331780085	4.553188557	5.178442551	4.335411556	5.461456125	4.948090425	5.903642902	4.584158788	5.395834994	4.633560335	5.454350781	5.057105497	4.985662842	5.119320777	6.025827286
Foxj1	4.247009314	4.188111103	2.99194403	4.272926936	4.067603544	4.080329807	1.568993024	3.605275553	3.419829061	2.948928288	3.001043068	3.491542744	2.881345639	3.266427443	2.516350305	2.548674929	3.5572486	3.152512266	3.182714227	3.875518616	4.21438266	3.409807308	3.691107058	3.399457703	2.481837147	5.734989818	2.936129127	3.590354989	3.568464423	3.31124943	3.092497969	2.890404927	3.173482322	3.156478402	1.760296194	2.906832321	3.607854853	2.022869831	2.897270504	3.388819526	3.587799813	3.261435722	3.040441178	4.017960041	3.50828691	3.769805326	3.865428867	3.861354621	2.586069364
Pramel45,Pramel44,Pramel41,Pramel40,Gm7982,Gm6468,LOC624931,LOC102634529,Gm6346,Gm6348,LOC108168681,LOC108168683,LOC108168684,LOC108168685,Gm46935,Gm46934,LOC100862180,Gm6351,LOC620551,LOC620639	3.76659088	3.403185478	3.733834209	2.01505982	4.448803169	2.897141715	3.286649173	3.355002406	3.362814569	2.142754841	3.663235016	3.491542744	2.984230482	3.422622208	4.154427896	3.653149246	3.255597028	3.448139358	3.821858594	4.181670307	3.957932832	3.409807308	3.851522202	3.843765101	2.788723349	4.427465313	4.374397807	4.048094078	3.91263526	4.29286168	4.415831284	1.896362301	5.140755279	3.707198687	3.976495202	4.07851413	2.852943099	3.410351759	3.398916695	3.527885444	3.271384301	3.315235241	3.824483029	4.235695812	2.926041724	3.445718726	2.092762997	2.862829063	3.470457879
Smco2	3.410906102	1.08390515	2.077571784	3.374444796	1.646438226	3.119732954	2.716091223	2.495571548	3.246364347	2.142754841	3.211161228	2.600067099	2.667155545	1.46782424	2.56109579	3.198964469	3.216287972	3.152512266	3.543646771	2.786875828	1.695198051	2.402114209	2.726641743	2.720059896	1.775566011	3.049888009	2.574453557	2.148156469	3.270579337	3.678901077	2.218604891	3.49732183	1.829322639	3.509250944	3.174038624	3.427393945	3.152627081	2.853985622	2.562944083	2.314091953	2.837986431	3.151678788	2.061750401	3.004135425	2.599846276	3.093797413	2.424320173	2.799428339	2.382491719
Adprh	6.399186937	5.920760963	7.10214348	5.893776343	7.127790768	5.573793565	7.21577993	6.144895317	7.428134538	6.282608712	6.089114631	6.00207025	6.554692099	6.400022321	7.349670616	6.31796599	6.080160528	6.151446837	6.293863348	6.109364116	6.913049828	6.283321963	6.441280947	5.643835994	7.133979243	6.265956467	6.938063149	6.212279179	6.204171427	5.833499607	7.234702556	5.864957749	7.489008234	6.123912482	6.913509002	6.251865976	6.9911672	5.878214646	7.095579139	5.709897431	6.43064487	5.640736265	6.500725783	6.314130811	6.869628934	6.37718644	6.501329744	5.119320777	7.293356128
Sike1	6.060667765	4.83109607	5.966885534	4.984745401	5.588492395	5.427793039	5.221045125	4.998746198	5.781833749	4.192120289	4.766664507	4.58181467	5.584832629	4.372993547	5.53946796	4.913012111	4.761387322	4.953039665	5.275466393	4.278354208	5.370935105	4.771651479	4.721435732	4.982029086	6.045782957	5.385394349	6.076107051	6.288299276	5.027050464	5.293446742	5.889601109	4.893353494	5.311985351	4.811649532	5.841138097	5.454137203	5.125909495	4.721051228	5.484545374	5.228426246	5.292416358	5.41785157	4.568436877	4.440771266	4.886870733	4.978261507	5.796353536	4.915645918	5.645006167
Dtx2	2.811643144	3.403185478	3.923206359	2.754559471	2.633511984	3.33076913	3.178799924	3.841078039	4.237131336	4.009911885	3.411032106	3.070388466	2.775714688	3.10406816	3.215156076	3.43233545	3.520732603	2.942839154	3.657219627	3.657443471	2.988998222	3.020375881	3.350013403	3.074021334	4.25666716	2.127024555	1.955339947	2.483044546	3.113136987	3.136658054	4.124933414	4.893353494	2.655388534	3.57630919	2.169348965	3.48135832	4.09438199	2.853985622	3.76020953	3.095741448	3.016972183	3.261435722	3.235131077	2.547132266	2.599846276	3.229321875	1.524665618	3.165535417	3.139566086
Mrps11	6.060667765	3.814825081	7.016670247	5.722302219	6.795997751	5.52648641	5.680495675	4.65920784	6.626542654	4.530370221	5.577932782	5.28517923	5.407845022	5.016652721	5.848449117	5.157515587	5.391197675	5.767347556	5.209371308	4.372411684	6.146168992	5.429039302	4.898272601	5.096624411	6.72560711	6.652157705	6.441864325	6.047056567	6.180824489	5.17717503	5.889601109	5.344758283	6.430157713	5.489305986	5.841138097	5.533417989	6.028419358	5.211824056	5.907909758	4.76208446	5.495963253	4.46774557	4.823890436	5.42435064	5.6406941	5.254241819	5.771249039	4.915645918	6.58048453
Tdrd1	3.76659088	3.814825081	2.362868479	3.784503258	4.166827248	4.841150829	3.494229404	3.841078039	3.746176415	3.719562711	4.23208742	3.925115521	3.371457419	3.993756757	3.25270658	4.109890258	3.735070087	3.855057091	4.082089959	4.463878664	3.07225157	3.964783808	4.721435732	4.00868578	4.641452799	3.049888009	3.85968931	3.340584502	4.22921281	3.717780196	2.959820669	3.102907275	3.332391308	4.412220302	2.867225029	3.587196929	3.152627081	4.810036322	3.803201116	3.835046106	3.663219055	4.178757959	4.523599206	4.440771266	3.84309897	4.314206273	2.941168461	3.861354621	3.139566086
Tspan10	3.220779536	3.814825081	4.103946147	4.79908878	3.413425609	4.247314264	3.494229404	3.841078039	2.744012373	4.449012268	3.142319787	3.548333103	3.891267461	4.604077815	3.177259177	3.913328303	3.905449003	4.450904933	3.485649304	4.181670307	3.464824516	4.505999501	4.365870952	4.062152701	4.25666716	0.857618886	4.252400319	2.148156469	3.568464423	3.559988953	3.466475999	3.49732183	2.83571621	4.358441407	4.095958217	4.671341029	3.431768302	5.059598416	3.970727842	4.562397958	4.347516076	4.135445672	4.038175836	3.787172988	3.546876833	3.922655788	4.027497802	4.19147378	3.052496742
Dgcr6	5.148533852	3.814825081	4.953740293	4.272926936	5.22840816	5.034597492	4.975097414	4.274198468	5.421464974	4.9063007	4.81079177	4.903304302	4.558950638	3.573098377	5.303660611	3.913328303	4.656129749	4.450904933	4.325470126	3.980288224	4.023690307	4.392877697	4.840648343	4.243471977	6.045782957	3.049888009	5.285707662	4.643015362	5.160743551	4.29286168	6.064023283	5.131081085	5.777454172	4.358441407	5.256329604	4.784829176	4.387213699	5.137091059	5.390324545	4.236361126	4.756742276	4.346905884	5.30006927	5.488818088	5.155999862	4.695394232	5.023981951	3.710976157	5.495584952
Gm6657	2.590044036	1.82441915	1.76583998	2.583199668	2.487119123	4.080329807	2.19007708	2.495571548	1.166700185	2.698793765	2.544270657	3.256188622	2.775714688	2.173251248	1.593613575	2.477265612	2.575297756	2.300622608	2.786679323	1.842637996	2.146106892	1.995546909	2.621417803	2.491217715	0.872553002	4.427465313	3.105281488	3.074653735	3.032077001	3.091821942	1.685419724	2.890404927	1.586965061	2.604419333	2.356674221	2.717165833	2.173364944	2.853985622	2.322550362	2.187678379	3.103552751	2.616924192	2.545410267	3.542432025	2.64814984	2.336436111	2.344350202	3.554836703	2.872492863
Adat2	4.394093529	5.103781501	3.326448682	3.228110897	3.965712439	3.722849928	2.716091223	2.159969799	3.362814569	3.406849442	3.601632584	3.76789143	4.203650673	3.266427443	3.100395815	4.109890258	3.629310923	3.35193487	3.485649304	4.082324717	3.153827466	4.092298944	3.929406009	4.062152701	3.588916658	3.798223502	3.574397076	4.048094078	3.568464423	3.136658054	2.822582367	3.49732183	3.912758032	3.642279244	2.704454833	3.372712191	2.852943099	4.12411273	3.583563572	4.27420006	3.510955385	3.911096631	2.905235142	3.004135425	3.807228107	3.360518301	3.579937947	4.410196822	2.872492863
Tmem50b	6.295112985	5.750268243	6.628365153	5.390163243	7.013070214	5.37630545	6.49708779	6.144895317	6.99481637	5.107765453	5.80210174	6.00207025	5.992361191	5.198936024	6.286946343	4.913012111	5.466959121	5.441251285	6.39405049	5.547088115	6.217870884	5.391290428	5.554380975	5.529294886	7.280951913	6.652157705	6.519898278	5.760247471	6.249751493	6.049071005	6.903498741	4.18703727	6.766463759	5.522631288	6.140094579	5.371126782	6.206885591	5.211824056	6.512244086	5.228426246	5.81079471	5.102256963	6.137541274	5.778861073	6.085522541	5.323436142	6.229267116	5.792669583	7.012794909
Tbck	4.534880281	3.814825081	4.440551504	3.076370327	4.448803169	4.631972778	2.836917786	3.088499934	3.950047568	4.530370221	3.663235016	3.976180392	4.277785126	3.573098377	4.033041565	3.488668725	4.036707166	3.855057091	4.082089959	5.175716374	3.683513945	3.69675105	4.690805081	4.268643542	3.824234526	5.385394349	4.492068646	4.258209279	3.192613725	3.756292596	3.466475999	4.02558375	3.559813072	3.229492972	3.459387074	4.388230256	3.858491771	3.66253145	3.672842398	3.918702564	4.645404503	4.002405605	3.481146488	4.339793107	4.017783632	4.665393712	3.398525872	3.811844322	3.308334229
Hypk	6.239992712	5.560000658	6.077275566	5.998749738	6.247267688	5.034597492	5.724698418	5.55124289	6.223089211	6.114207239	5.284590933	5.938596042	5.407845022	5.366148283	5.903833621	5.793807001	5.312137927	5.465048172	5.546869341	5.805457182	5.521964653	5.273160466	5.313051724	4.982029086	4.641452799	5.385394349	5.200299958	5.412533006	5.478722731	5.200979722	5.794671991	5.788778496	5.680864894	5.522631288	5.541082665	5.839322846	5.826358469	5.059598416	5.552021259	5.379774304	5.81079471	5.857797813	5.516095778	5.778861073	5.454350781	5.536868577	5.555298341	5.792669583	6.236070404
Zfp292	4.920781099	2.428293626	5.08334328	5.072397306	4.945225281	3.905599299	4.90914934	4.274198468	5.827468107	3.915448578	4.980034753	4.026588489	4.277785126	5.016652721	4.990037964	3.488668725	4.316253613	4.263081685	4.722861176	3.875518616	4.566925513	4.215621049	5.089669013	4.062152701	5.535118196	5.385394349	4.605491265	4.982760536	4.68208975	4.016059892	4.596439372	4.02558375	5.46902333	4.191799333	5.096228251	4.632479786	3.607854853	4.335411556	4.503976794	3.835046106	4.756742276	4.346905884	4.612620338	3.666638378	4.249663146	3.730675324	5.340889743	4.146041537	5.199330335
Lrrc4b	6.448385774	6.341642282	7.197763471	6.317306398	6.672210091	5.792059303	6.776004492	5.666511711	7.217523358	5.107765453	6.153195544	6.042983857	6.024751076	5.519442819	6.436415771	5.254299105	6.041502407	6.181997603	5.87545695	5.805457182	6.686899264	5.391290428	5.729338852	5.601793267	7.053680459	4.954030081	6.792635364	6.13198891	6.272002722	5.929503872	7.199870258	5.624901998	6.927779492	5.877969625	6.35004497	6.078166837	6.530093681	4.810036322	6.67656824	5.379774304	6.625125793	5.469928105	6.117680033	5.28807856	6.098821838	5.928843795	6.405555951	5.151507481	6.790447933
Gtf2a1	6.060667765	5.345789462	5.481567953	4.272926936	5.588492395	3.993944088	4.231963278	4.063823954	5.849817995	3.818689544	4.387029399	3.604341897	4.558950638	3.573098377	5.163172513	4.25082669	4.004303303	4.263081685	5.105989177	4.372411684	4.781400806	4.871210669	4.005790962	3.612838322	4.454843968	3.798223502	4.605491265	3.825715558	4.628967148	4.191518169	5.794671991	4.765071814	5.680864894	4.248238001	4.211728088	4.214583555	4.65616097	3.66253145	4.773336734	3.918702564	4.915577351	4.091617575	4.823890436	4.538677638	3.87865415	4.542222102	3.809910141	3.392481004	5.288856167
Olfr127,Olfr128	4.247009314	3.814825081	3.217956853	3.076370327	2.487119123	3.628304045	3.068033259	2.803217756	2.810381667	3.818689544	3.142319787	2.808547045	2.775714688	3.266427443	3.061412826	3.317301468	3.769722902	3.101103917	3.426818788	3.18292365	3.233806874	3.555803145	3.731806805	3.758693233	3.339194762	3.049888009	3.267671375	4.258209279	3.639664694	3.268291506	1.486722476	4.02558375	3.008149391	2.850503257	2.356674221	2.906832321	2.852943099	2.37851756	2.788975461	3.044786691	2.650481945	3.624037724	2.230560637	3.282096037	2.74298863	3.487665987	3.077164018	3.447316634	3.308334229
Uros	3.410906102	4.526294898	4.014631715	3.784503258	4.448803169	4.907369448	4.627024701	5.152014603	3.900040554	4.009911885	4.284516887	4.538958757	4.754149505	4.124616771	4.033041565	4.799953994	5.030711291	4.827910241	4.552550505	5.175716374	4.729281031	4.771651479	4.331473969	4.734953905	4.25666716	4.427465313	4.920995138	4.258209279	3.422219504	4.325996416	4.596439372	4.630425923	4.358620126	4.764651448	3.319182535	4.345641802	4.24384664	4.629141443	3.672842398	4.000636475	4.645404503	4.621994067	4.782911003	4.017960041	4.938197709	4.924168988	4.521109623	4.693430706	3.308334229
Fkbp1a	8.775459828	8.404004369	9.354924409	8.233670696	9.651880756	8.047563039	9.301058618	8.33257876	9.583407541	7.996050986	8.465124376	8.08834693	8.702223837	8.118694772	9.045919914	7.604028926	8.045138651	8.027018981	8.691986443	7.444058597	8.812312453	8.151600593	8.255986833	7.93636013	9.210175851	8.580806046	9.274120838	8.888689853	8.463374398	8.091580673	9.431491409	8.476572104	9.597213678	7.95030071	8.658420836	8.333269074	8.965437681	7.411555863	8.851428029	7.351225389	8.608003995	7.508140221	8.379775306	8.043078011	8.683919532	8.184015951	8.710242844	7.428748873	9.212497216
Stk24	5.353891714	4.83109607	6.55493616	5.072397306	6.723141907	5.427793039	6.177479866	5.774267003	6.461939274	5.798098005	5.636891034	5.849811627	5.706407331	5.591298764	5.876377499	5.462725265	5.802234285	5.291493131	5.17548304	6.186109595	6.433470477	5.826921853	5.853618443	5.911410964	6.777840448	5.734989818	6.82304789	5.760247471	5.748049998	5.359986059	6.660179934	5.443199274	6.303513141	5.709855758	6.09415671	6.096494443	6.149770096	5.775042801	6.440327424	5.355380106	5.712362879	5.663779593	6.035471569	5.831216871	5.267976315	5.975661099	5.821078977	5.305192555	5.968310117
Cnot6l	3.592626512	4.188111103	5.264161822	4.599436621	5.417442342	4.16478089	4.700320841	4.65920784	5.076776665	4.530370221	5.099433454	4.624068656	4.754149505	4.81849576	4.678740372	4.94958364	4.255994254	4.487211498	4.681210859	4.082324717	4.979981521	3.899429822	4.46695974	4.114877983	5.535118196	4.954030081	5.01804527	4.818401668	3.978082263	4.486891513	5.411611513	4.02558375	5.647364254	4.568351267	4.323854549	4.74751312	4.5246091	4.12411273	4.607903709	4.630497512	3.881448603	4.091617575	4.782911003	4.235695812	4.556076662	4.978261507	3.809910141	4.915645918	3.702204138
Olfr850	2.354761479	3.403185478	1.925351021	2.583199668	2.633511984	2.277752344	2.19007708	2.495571548	1.922536183	2.290085306	2.544270657	2.600067099	2.19859066	1.46782424	2.03506239	3.077111076	2.528596207	2.546884296	1.24810544	2.346107463	2.637333449	3.334817341	2.879345085	3.040006131	1.775566011	3.049888009	0.557118559	1.357776721	2.949352149	2.562136073	1.685419724	2.665855982	2.83571621	3.441073815	1.029890524	2.378766041	2.173364944	2.022869831	2.322550362	2.779797246	1.90678955	3.038891147	3.359974425	3.282096037	2.242943207	2.336436111	1.913981371	2.862829063	1.420389683
Gm46345	3.021411676	3.403185478	3.432158242	2.754559471	2.334704989	4.406713333	2.591396501	2.495571548	2.466553419	3.406849442	3.278867601	2.941618415	2.19859066	3.10406816	2.649052287	2.548674929	3.3331073	2.546884296	1.656275743	1.656435231	2.90397802	3.334817341	3.07420912	2.645277354	2.481837147	0.857618886	2.574453557	3.825715558	3.639664694	3.0464851	2.680383076	3.49732183	2.922867591	3.229492972	3.174038624	3.146425061	2.852943099	3.141666147	2.322550362	3.482051965	3.188327408	3.206924017	2.230560637	3.282096037	2.550930151	2.164489274	2.941168461	2.734986699	2.963508752
Klhl17	4.394093529	2.945512408	5.376089807	3.652344776	5.476352227	3.432365418	4.551855592	2.495571548	5.734890671	2.698793765	4.23208742	3.375546108	5.159325668	3.422622208	5.606047107	3.706532569	4.286255467	3.81180051	5.070370801	3.306787128	5.693780666	4.029069301	4.982246296	3.612838322	5.650776475	4.954030081	5.968228424	4.982760536	4.519778788	4.486891513	6.022225276	3.49732183	5.506213796	3.082136023	5.841138097	4.593096849	5.421918215	4.335411556	5.871973208	3.662369369	5.112291913	3.574164125	4.240561334	4.128432306	4.642474876	4.725081323	5.771249039	3.710976157	5.288856167
Csnk1a1	7.688646106	7.203520883	8.366889955	7.342402899	8.328071124	6.309178332	8.943148138	8.065469404	8.994082597	7.640945178	7.836508857	7.460227035	8.140927369	7.921050791	8.597918311	7.274035987	7.414292136	7.402045404	8.314345935	7.081176261	8.330499839	7.616143394	7.486840639	7.349929683	8.654032351	7.924723948	8.308919231	7.811095799	7.691910271	7.165560232	9.233851467	7.894884906	9.091696173	7.657982373	7.949885407	7.500345486	8.583883663	7.103516978	8.350480331	7.168242004	8.015619818	6.897823667	7.999260235	7.620897169	8.026107593	7.591764084	7.82000738	6.83276869	8.594051669
Cop1	5.253907479	3.814825081	6.212812919	5.315450357	6.619210764	4.971846767	5.101588127	4.998746198	6.169999438	4.60963752	5.60767179	4.903304302	4.994177512	5.016652721	5.589647272	3.75922697	5.187039268	5.184655863	5.141024551	5.03440097	5.878809731	4.919567474	4.751735028	4.691428858	5.650776475	6.809779267	6.40107407	5.861641966	5.326444578	5.028384094	5.935061205	3.681157263	6.188369209	4.857821537	6.09415671	5.342591884	5.279586084	3.66253145	5.484545374	4.198111697	4.915577351	4.047271737	5.199232994	4.128432306	5.061829712	4.924168988	5.274677264	4.410196822	6.236070404
Olfr922	3.021411676	2.428293626	1.76583998	2.214941231	2.633511984	2.661307259	2.462513805	3.605275553	2.607783584	2.948928288	2.70253374	2.875642331	3.371457419	1.46782424	2.735055644	2.887149321	2.335662319	2.833733312	2.186290401	3.427035894	2.90397802	3.555803145	2.726641743	2.411748864	0.872553002	3.798223502	2.574453557	2.789997555	2.599963128	3.31124943	2.822582367	3.102907275	1.710362442	2.770186246	2.867225029	2.717165833	1.776796027	3.000403819	1.927616558	2.495572796	2.453412258	2.680058523	2.391449769	2.857629417	2.74298863	3.445718726	2.654324952	2.734986699	2.485678293
Rsrp1	6.182640898	6.664327319	7.834234786	5.53087306	7.794156501	5.26881045	7.519255499	6.144895317	8.284071106	5.512584656	6.739933557	6.575783426	6.087534083	5.910152788	7.519839258	5.518093148	6.791469965	6.840332133	7.307726571	5.852592236	7.411966153	6.67757033	6.190688177	5.99160476	7.764079568	5.734989818	7.317025025	6.556184792	6.795778584	6.370362457	8.270752167	6.517905982	8.529592383	5.981085494	7.512674026	6.545376158	8.123197158	5.283869518	8.132384861	5.985049615	7.868403376	5.795643176	7.050527667	6.276249982	6.984249944	6.582132746	8.076545939	6.185053992	7.225863536
Hlf	6.182640898	6.214414337	6.450209601	5.072397306	6.972456972	5.573793565	6.272204148	4.65920784	6.689470576	5.459914242	6.292515287	6.042983857	5.890956201	4.251005557	6.417409072	4.838198957	6.398489234	6.03923365	6.41005696	5.756926322	6.993555515	5.572410697	6.382777178	6.130266386	6.614420286	6.809779267	6.557259546	6.13198891	5.867850978	5.224506603	6.361245994	6.073867273	6.281224968	4.465126794	6.598576898	6.346742024	6.438572407	4.629141443	6.535377012	5.355380106	6.60691887	5.308971991	5.926068737	6.070093285	5.901176601	5.496196104	6.802803609	5.604156302	6.236070404
Wnk2	5.353891714	5.345789462	6.55493616	5.660911008	6.723141907	5.792059303	6.689475372	6.888055567	6.99481637	5.661482619	6.234469299	6.232222851	6.024751076	6.223465884	6.629318323	5.883620476	6.408616213	5.91808062	6.441511877	5.431507641	6.044763667	5.940734416	5.836430693	6.293801538	6.614420286	4.954030081	6.593590372	6.360393985	6.032343523	5.696038911	7.365228455	5.864957749	7.286846582	5.489305986	6.227841735	6.02180537	6.462048105	5.827440018	6.452585593	5.585435165	6.388098221	5.956378096	6.32238643	6.553356321	6.375055641	6.216728936	6.354993104	6.348080819	6.868858266
Rap1gap2	4.247009314	3.403185478	4.103946147	3.912498347	3.413425609	4.406713333	4.147067708	4.998746198	4.707897876	4.60963752	3.411032106	4.665725174	3.552190005	4.919592191	4.357493022	4.641364512	4.06883987	4.301492934	4.372172242	4.723102173	4.395378444	4.821906233	4.46695974	4.343075394	4.816843123	0.857618886	3.719538411	3.590354989	4.463694498	3.39584562	4.596439372	4.893353494	4.110476845	4.716826689	2.356674221	4.214583555	4.456649923	4.810036322	4.091852559	4.159449573	4.284499906	4.305628017	4.337608355	3.542432025	4.118949456	4.868841216	4.027497802	4.493814352	3.626411355
Cyp2b9,Cyp2b13	2.811643144	2.945512408	2.362868479	2.583199668	2.175378118	2.277752344	3.286649173	1.787630439	2.319680475	2.698793765	3.411032106	3.195187345	2.667155545	3.573098377	2.735055644	3.077111076	3.446706937	3.253431464	2.645341568	3.657443471	2.544228569	2.853486104	2.567713162	2.829612486	2.788723349	4.427465313	2.574453557	3.590354989	3.422219504	3.31124943	2.532777538	3.681157263	3.091657659	3.082136023	3.459387074	2.651842963	2.639766652	3.141666147	2.843494838	2.834232472	2.928485852	3.206924017	3.481146488	4.017960041	3.014493004	2.857309733	2.178702531	2.395552784	3.308334229
Uncx	4.093490989	1.82441915	2.99194403	3.912498347	2.633511984	2.410126743	1.893997433	3.088499934	2.53782598	2.948928288	3.278867601	3.976180392	1.800191569	3.858343992	2.649052287	3.13849254	3.216287972	2.486860305	2.989587856	3.18292365	3.539033428	3.180615365	3.350013403	2.829612486	3.588916658	4.954030081	2.936129127	1.776626564	2.507474449	2.907323358	2.379154743	2.427456879	1.829322639	2.850503257	2.867225029	3.087846973	2.295815342	3.538390299	2.195951899	3.482051965	3.103552751	3.817646755	2.835868839	2.857629417	2.74298863	2.708330013	2.579191581	3.106783476	3.549181279
Defb30	3.021411676	1.82441915	1.925351021	3.076370327	0.50245696	3.432365418	1.893997433	1.787630439	2.53782598	1.827217604	3.001043068	2.670809864	1.50527326	1.46782424	2.03506239	3.317301468	2.183715486	2.60597674	2.498643134	4.082324717	2.146106892	3.180615365	2.674386342	2.491217715	0.291726893	0.857618886	2.174286306	2.148156469	2.507474449	3.136658054	2.050149752	1.896362301	2.055199708	2.770186246	1.029890524	2.378766041	2.639766652	3.783004326	2.384163442	3.195775766	2.245114707	2.86354749	2.835868839	2.857629417	2.599846276	2.857309733	2.424320173	2.734986699	2.683902713
Reg4	2.102723025	2.945512408	2.497245617	2.403786996	1.449404708	2.410126743	2.462513805	3.088499934	2.243880921	1.988712301	2.205879374	2.379560777	2.984230482	2.934948053	2.186626649	3.317301468	2.335662319	3.400317991	1.842472127	3.427035894	2.637333449	2.853486104	2.457976076	2.8654613	2.788723349	4.954030081	1.955339947	2.789997555	3.032077001	3.091821942	1.872778286	2.172260922	2.266824702	2.431167981	2.867225029	2.004907928	2.173364944	3.783004326	2.843494838	2.187678379	3.432637772	2.680058523	3.040441178	3.004135425	2.078099986	1.588593062	2.178702531	2.323759045	2.276226889
Gm14288,2210418O10Rik,Zfp968,Gm4631,Gm14410,Gm14434,Zfp965,Gm14432,Zfp967,Zfp966,Gm14393,Gm4724,Gm2026,Gm2004,Gm2007,Gm14403,Gm14440,Zfp931,Zfp973,Zfp970,Zfp971,Gm14296,Gm14295,Gm14391,Gm6710,Gm14430,Gm14308,Gm14327,Gm14326,Gm14325,Gm14305,Gm14322	8.300287647	7.79512513	9.130614353	7.829056284	9.145585339	7.407162961	9.132298268	8.102105725	9.365138048	7.435817503	8.208653136	7.869637059	8.294812881	7.655262744	8.834540802	7.436202238	7.699509092	7.766980505	8.487662551	6.806105458	8.716013924	7.803584598	7.959715593	7.598937307	9.253932383	7.725286158	8.882464988	8.093720105	8.237208819	7.601002856	9.571811804	7.845721639	9.430068216	7.607871665	8.435218459	8.200888702	8.80567761	6.805472429	8.667671986	7.065931621	8.509444617	7.102521364	8.102410481	7.8096399	8.247719312	7.906963504	8.702057057	7.309248874	9.045181031
Ranbp3	6.541666277	5.560000658	6.806126381	4.893656334	6.972456972	5.37630545	6.360937649	5.55124289	6.99481637	5.613303445	6.110785505	5.981197937	5.745018538	5.444452587	6.37857487	5.793807001	5.33222055	6.325640847	5.681109195	4.181670307	5.991382582	5.572410697	5.470380961	5.16979518	6.211056627	5.385394349	6.557259546	6.556184792	5.896478632	5.403052779	6.488993678	5.344758283	6.994980053	5.618867232	5.997825923	5.795806737	6.206885591	4.721051228	6.512244086	6.018397778	6.047289557	5.495399186	5.784038741	5.28807856	5.839835605	5.475495356	6.576188907	5.05345564	6.599328288
Fech	4.669508783	4.188111103	5.145394946	4.599436621	5.641891545	4.907369448	4.700320841	4.834546882	6.323650074	4.10212687	4.387029399	5.119981	3.809110918	5.016652721	5.434485581	3.599058034	4.936170954	4.224242428	4.921965453	3.427035894	4.566925513	4.392877697	4.53261855	4.463557888	5.650776475	3.798223502	5.791162485	5.861641966	3.422219504	4.66965997	6.064023283	2.890404927	5.89797028	4.01705518	4.432395131	4.345641802	4.960197974	3.141666147	5.290951581	4.385275865	4.645404503	3.72199054	4.823890436	4.128432306	4.613953349	4.63507799	5.206113693	4.146041537	5.814650266
Trappc9	3.76659088	2.945512408	4.440551504	5.315450357	6.476524086	5.427793039	5.680495675	5.774267003	5.734890671	4.686842359	4.854190453	5.779897982	4.936320253	6.021959702	5.434485581	5.597930331	5.574775615	6.03923365	6.311075036	5.602081947	5.726106936	6.046905081	5.920609512	5.657617061	5.277858029	4.427465313	5.367476707	4.982760536	5.072537423	5.270737362	5.349226504	5.788778496	6.188369209	5.455329273	5.331780085	5.161814291	6.206885591	5.420240143	5.699699755	5.330659563	5.248886709	5.545242306	5.57323789	6.113723264	5.434560125	5.27758492	6.049450416	6.001273997	5.908595807
Atic	5.148533852	4.188111103	5.376089807	5.315450357	5.293543494	4.841150829	5.588375802	4.998746198	5.392581426	5.171023107	4.81079177	5.3779579	4.994177512	4.919592191	5.573085749	4.681856442	4.656129749	4.953039665	4.681210859	4.463878664	5.290423993	5.10362992	5.115725427	4.942517601	5.955782812	5.385394349	4.605491265	5.957082926	5.441847492	5.028384094	5.284669533	5.624901998	4.95429936	5.455329273	5.011398805	4.553188557	4.842803129	4.436370094	5.131610333	4.948090425	5.06470267	5.102256963	5.544906459	4.440771266	5.473921783	5.031128177	5.023981951	4.36756551	5.244603218
Socs5	4.920781099	5.345789462	6.004572105	5.315450357	5.743781477	5.26881045	5.809679288	3.841078039	6.60049824	5.171023107	5.212553291	5.316618079	5.925484461	5.591298764	5.983472498	4.94958364	5.165403367	5.825512443	5.87545695	4.960203796	5.073397225	5.190164008	5.382152399	5.573165901	6.359218568	5.385394349	6.076107051	5.279348058	5.027050464	4.869088046	6.426632757	5.24081466	6.600212447	5.197940008	5.895090667	5.58430729	5.861853923	3.900009147	6.027629862	3.79255841	5.81079471	4.804040808	5.808583982	5.488818088	5.622957897	4.413896808	6.388909532	4.843653395	5.456098628
Terf1	5.624306023	5.103781501	5.32095773	5.237659024	4.868551027	5.37630545	4.975097414	5.29476798	4.899217409	5.56369279	5.60767179	5.755914201	5.360682157	5.591298764	4.8747524	5.72306	5.466959121	5.100660888	5.460905813	5.805457182	5.206377963	4.821906233	5.289440187	5.826985918	3.824234526	2.127024555	4.714746131	4.643015362	5.584855021	5.748948161	4.848117396	5.131081085	4.751960457	5.158207209	5.177844683	5.130032207	4.902200473	4.896109547	5.047094497	5.648834601	5.334976741	4.839037583	4.943025011	4.538677638	5.037634329	4.978261507	5.274677264	5.05345564	4.687257098
Fnta	6.182640898	4.188111103	6.503605035	5.838589301	5.693625452	5.095641694	5.767740403	4.834546882	6.417392449	4.192120289	5.175531203	4.221749522	5.050619486	5.444452587	5.834304275	4.838198957	5.143537893	5.441251285	5.339372932	5.106224505	5.62716008	5.606450218	5.426811653	5.341870181	6.555070897	3.798223502	6.519898278	5.536539452	5.20348646	5.293446742	5.979253364	3.681157263	6.188369209	5.076399036	5.541082665	5.426891922	5.896593934	4.721051228	5.890041474	5.064594647	6.019606018	3.72199054	5.129076972	5.28807856	4.938197709	5.390173757	5.308072695	4.575262369	5.534192119
Kcnq1	4.394093529	4.526294898	3.106520997	3.515757304	2.633511984	4.080329807	2.954148734	4.65920784	3.693566831	4.27991442	3.072297569	3.375546108	3.371457419	3.718215518	3.289917661	4.061683167	3.48388696	3.35193487	2.923098515	3.980288224	3.539033428	4.449937668	3.524119176	4.035512254	1.356809996	2.127024555	2.174286306	3.074653735	2.949352149	3.136658054	0.800317762	3.102907275	2.655388534	3.834017951	3.459387074	4.302506839	2.747808881	3.410351759	3.351427889	3.618033542	2.553222157	3.624037724	3.359974425	3.542432025	3.734522315	3.570291363	3.077164018	4.769583301	3.308334229
Fgfr1	5.705653977	5.345789462	4.440551504	5.072397306	4.3573923	4.558701829	5.38767415	5.55124289	5.661855169	5.512584656	4.81079177	5.014218803	5.890956201	6.357954102	5.434485581	5.793807001	5.692427391	5.825512443	5.03416388	5.805457182	5.16298725	5.313369069	5.533762777	5.077931731	4.25666716	5.734989818	4.920995138	4.456401131	4.519778788	5.002573167	5.53019058	6.137603941	5.352528145	5.823825626	5.541082665	5.223938875	5.178442551	6.066510074	5.212865391	5.606836974	3.951647543	5.133101505	5.808583982	5.978862166	5.109433733	5.634480401	5.404828979	6.039876629	4.389075848
Diaph1	5.44875107	4.526294898	4.953740293	5.461925039	5.743781477	5.095641694	5.850572022	4.274198468	5.50539791	6.314015438	6.044807594	5.522755222	5.66686619	4.251005557	5.805643703	5.905321331	5.708571879	5.441251285	5.401160853	6.069439018	5.16298725	5.856131571	5.801505751	5.671284207	5.758892361	6.265956467	5.727593399	5.957082926	5.979406892	5.338068037	5.979253364	6.313522395	5.680864894	6.030204441	5.72758854	6.00254494	5.375683892	5.775042801	5.341300989	5.768770339	5.495963253	5.878002897	5.57323789	5.357471275	5.178898305	5.744514665	5.583876577	6.039876629	5.332109687
Zdhhc4	5.037548708	5.103781501	5.145394946	4.893656334	4.624059811	5.619810975	5.490918536	5.774267003	5.042350366	5.107765453	5.212553291	4.903304302	5.31228077	5.444452587	5.22460595	5.346515576	5.429480759	5.013248789	5.339372932	5.242927683	4.931814595	6.021040048	5.448730541	5.438051341	4.641452799	4.954030081	5.200299958	5.760247471	5.027050464	5.247758251	4.848117396	4.341563146	5.745886332	4.358441407	4.638952023	5.130032207	4.719786795	4.534264107	4.988901557	5.427602296	4.40937166	5.956378096	4.981475856	4.017960041	5.622957897	5.133234954	5.611977544	5.814780538	4.511830295
Sh3bp5	5.995739178	6.458103217	7.051539294	4.79908878	6.795997751	4.70345873	7.28824375	6.789755014	7.672397542	5.512584656	5.975829539	5.187690104	5.542259796	5.519442819	6.407804359	4.838198957	5.33222055	5.534551007	6.069243588	3.875518616	6.217870884	6.121937115	4.721435732	4.463557888	6.828064377	5.385394349	6.663363833	6.13198891	5.2863213	4.976468502	7.857556944	6.564469835	7.480090052	5.455329273	5.667719999	5.065003535	6.314671016	4.721051228	6.311231822	5.007084277	5.643299792	4.696230093	5.880089117	5.931146807	5.605030778	5.18250689	5.639613478	4.410196822	7.05303961
Gm46270	3.220779536	2.945512408	1.421530132	3.228110897	2.910700033	2.897141715	1.393382694	0.882234472	2.676495517	3.068322934	2.115879493	2.528001871	2.775714688	1.720062064	2.03506239	3.014785376	2.575297756	2.300622608	2.923098515	3.543867361	2.988998222	1.772225592	2.674386342	2.330484815	3.824234526	0.857618886	2.379981801	2.483044546	1.895347887	3.224880865	3.220974154	2.890404927	1.458647043	2.770186246	1.292903036	2.717165833	2.955348797	3.278200217	1.927616558	2.554120792	2.350800846	2.86354749	2.147208843	1.409104944	2.133944794	2.657379458	2.654324952	2.862829063	3.224816454
Neurod6	6.348135633	5.103781501	6.906066231	4.599436621	7.531950641	5.095641694	4.060157653	3.605275553	6.03807216	4.10212687	4.582833668	4.865171712	5.050619486	4.251005557	5.834304275	4.600303297	4.490781996	4.953039665	5.431283781	3.657443471	6.492015591	4.561072093	5.141466494	4.533733716	6.555070897	0.857618886	6.40107407	5.279348058	5.8387113	5.17717503	4.848117396	3.857056779	6.430157713	4.358441407	5.605598902	5.681672435	5.996492941	3.900009147	6.183786791	4.348655231	6.27555194	4.941216914	5.019301806	4.128432306	5.155999862	4.978261507	5.984351165	4.280640017	5.968310117
Slf1	4.534880281	2.945512408	2.752419472	3.515757304	3.753713022	3.905599299	3.178799924	4.063823954	3.586268266	3.617967433	4.014416259	3.87338603	3.552190005	3.422622208	3.02205034	3.317301468	3.5572486	3.768077744	3.767714379	4.082324717	3.539033428	3.765439862	3.566513253	3.612838322	2.788723349	5.385394349	2.379981801	4.643015362	3.978082263	3.181006882	3.345552772	4.18703727	3.253703669	3.156478402	2.867225029	4.032030125	3.607854853	4.979286533	3.054370815	3.706228708	3.587799813	3.624037724	3.769231254	3.414323217	3.429997858	3.229321875	3.638658053	3.607551235	3.626411355
Bag5	4.798118404	3.814825081	4.596797112	4.272926936	4.868551027	2.897141715	4.627024701	5.29476798	5.781833749	2.825848026	4.43712418	4.865171712	3.891267461	3.718215518	4.851030993	4.109890258	4.163620821	3.768077744	4.418226815	4.278354208	5.118664758	3.626886787	4.433612035	4.035512254	4.25666716	4.427465313	4.252400319	4.456401131	4.105760958	3.600013675	5.003351556	4.18703727	5.228216618	3.57630919	4.095958217	4.124432775	4.902200473	4.810036322	4.675232178	4.1203726	5.334976741	3.624037724	4.431941518	3.542432025	4.184898985	3.360518301	4.332097653	4.053463011	3.626411355
Scgb2b11,Scgb2b12,Scgb2b19	4.247009314	4.188111103	4.440551504	4.599436621	2.487119123	5.095641694	3.068033259	2.495571548	3.126520804	4.27991442	4.33616226	4.173923127	4.277785126	4.604077815	3.506391823	4.25082669	4.163620821	3.588342847	4.031411134	4.181670307	4.088345546	4.392877697	3.890653382	4.293634202	2.481837147	4.954030081	3.995121971	5.136279719	3.978082263	3.979973635	3.220974154	4.765071814	3.979788687	4.618683799	3.459387074	4.345641802	3.247792595	4.896109547	3.628447553	4.080879124	4.154942988	4.427961612	3.359974425	2.208576191	3.913897271	3.996943044	4.655718017	4.36756551	3.702204138
Dph1	5.857171003	3.814825081	4.103946147	3.374444796	5.091445897	4.70345873	4.841376142	4.65920784	4.935821547	4.975432974	4.582833668	3.820982032	5.31228077	3.718215518	5.142277861	4.600303297	4.51897069	4.301492934	4.804329999	4.723102173	4.275780024	4.215621049	4.811341234	4.579647908	5.134759683	4.954030081	3.995121971	4.048094078	5.245340673	4.423482976	4.022491434	5.344758283	4.905219805	5.275117924	4.432395131	4.302506839	4.591107323	4.721051228	5.212865391	4.348655231	4.966355719	4.305628017	4.981475856	4.983652546	4.642474876	4.924168988	4.946700412	4.693430706	4.743458227
Cacng4	2.102723025	3.403185478	1.421530132	3.652344776	2.633511984	4.080329807	2.954148734	3.841078039	2.87564852	2.825848026	2.854609827	3.006519685	2.440408671	4.124616771	2.331726743	3.75922697	3.176599178	3.253431464	3.119353674	3.055197057	2.350773137	3.409807308	2.928959779	3.141207739	0.872553002	4.427465313	2.379981801	4.258209279	3.032077001	3.268291506	2.050149752	4.02558375	3.008149391	3.229492972	1.029890524	3.087846973	2.747808881	3.66253145	2.562944083	3.79255841	3.587799813	3.72199054	3.656428928	4.017960041	3.014493004	2.953590255	2.871394044	3.501429997	2.485678293
Cyp2a22,Cyp2a12	2.354761479	1.82441915	1.76583998	2.918721477	3.042328186	3.531511313	2.954148734	3.088499934	2.676495517	2.698793765	3.783718474	3.820982032	2.667155545	3.573098377	2.982298867	3.913328303	3.255597028	2.996289622	3.426818788	2.92329951	3.07225157	3.483455618	3.305311854	3.336397185	1.356809996	2.127024555	3.105281488	3.590354989	3.347096487	3.600013675	3.220974154	2.172260922	2.561985739	3.509250944	3.853271649	2.906832321	3.247792595	4.231341383	3.205588135	3.044786691	3.103552751	3.315235241	2.973409586	3.90423478	3.350189352	3.730675324	3.809910141	4.146041537	2.963508752
Tgm3	2.811643144	2.945512408	3.106520997	3.652344776	1.832240674	3.722849928	2.836917786	3.841078039	1.749477434	3.068322934	4.178867996	3.006519685	3.278024679	3.718215518	3.289917661	3.599058034	3.905449003	3.400317991	3.054991766	3.543867361	2.817095862	3.69675105	3.649997588	3.843765101	3.339194762	3.049888009	3.574397076	3.074653735	3.568464423	3.39584562	2.218604891	2.890404927	2.266824702	3.509250944	3.976495202	3.690352743	3.055192047	2.701925386	2.843494838	3.706228708	3.103552751	3.770099456	2.835868839	3.282096037	3.185780829	3.730675324	3.336230111	3.811844322	2.382491719
Tceanc	3.933414744	3.403185478	2.752419472	4.385451569	3.413425609	4.558701829	3.880208498	2.803217756	2.87564852	3.068322934	3.842649441	4.173923127	3.462818807	4.372993547	3.711984244	4.25082669	4.004303303	3.81180051	3.426818788	4.960203796	4.395378444	4.154480772	4.53261855	3.787248863	2.147017785	5.734989818	2.936129127	3.825715558	3.978082263	4.518125725	2.379154743	3.681157263	3.332391308	3.082136023	3.023555707	2.96808387	3.520761083	3.410351759	2.950326475	3.662369369	3.737269392	4.263846096	2.973409586	4.339793107	4.017783632	4.63507799	3.143482606	4.452278579	3.626411355
Glb1l3	4.247009314	1.82441915	2.752419472	2.214941231	2.334704989	3.33076913	3.178799924	3.355002406	2.676495517	3.297074705	2.624212233	3.070388466	2.19859066	2.573343125	2.331726743	3.014785376	2.528596207	2.425848378	2.34592557	3.427035894	2.90397802	3.101285421	2.928959779	3.174390326	2.788723349	5.385394349	2.379981801	2.789997555	2.77855138	3.268291506	2.050149752	2.890404927	2.367934508	3.441073815	3.023555707	2.906832321	1.914290475	2.701925386	2.950326475	2.940900483	3.432637772	2.616924192	3.481146488	2.857629417	2.926041724	3.691166562	2.654324952	2.25046144	2.166594171
Il10	2.102723025	1.08390515	1.76583998	3.515757304	1.832240674	3.33076913	1.893997433	3.355002406	2.810381667	1.827217604	2.779309651	2.941618415	2.07098751	3.266427443	2.982298867	3.653149246	2.80070243	2.833733312	3.054991766	2.92329951	1.695198051	2.937805182	2.778206031	2.720059896	0.291726893	0.857618886	2.574453557	1.357776721	2.315241214	2.510213272	1.872778286	2.665855982	2.655388534	3.642279244	2.534577351	3.087846973	2.295815342	2.543679115	1.927616558	3.244891521	2.245114707	2.742182795	2.311932614	3.004135425	3.350189352	3.360518301	2.941168461	2.925228213	2.053298283
Klrc3,Klrc2	2.590044036	1.08390515	2.077571784	3.228110897	1.832240674	4.327951119	2.328940444	1.787630439	1.837132237	2.825848026	3.723921271	2.875642331	2.19859066	4.251005557	2.735055644	3.375219743	3.838155623	3.940198927	3.600829682	4.082324717	2.544228569	3.765439862	3.214427415	3.492273344	4.046577356	3.049888009	1.721010432	2.789997555	2.949352149	3.559988953	2.218604891	3.102907275	2.83571621	4.191799333	3.594957397	2.906832321	3.431768302	3.141666147	2.562944083	3.244891521	3.188327408	4.221557089	2.905235142	2.857629417	2.695858369	3.317248413	3.696544212	3.710976157	2.166594171
Msrb2	1.830316149	3.814825081	4.359451556	2.754559471	4.166827248	3.33076913	3.286649173	3.355002406	3.476064396	3.297074705	3.539082691	3.256188622	3.278024679	2.934948053	2.901589749	3.13849254	3.3331073	3.302977331	2.645341568	2.498829955	3.753878854	2.304890992	3.214427415	3.700975078	3.339194762	0.857618886	3.995121971	3.825715558	2.949352149	3.091821942	4.022491434	3.102907275	3.485397829	3.006404858	3.319182535	3.087846973	3.607854853	3.410351759	3.351427889	3.195775766	4.529644124	2.552740838	3.421006481	3.145481755	3.660497318	3.000871418	3.459893451	4.236338759	4.7985376
Ptprv	4.394093529	2.945512408	2.873994867	3.076370327	2.175378118	3.33076913	2.045307498	1.367807428	3.693566831	2.698793765	3.539082691	3.714099737	4.277785126	4.372993547	3.610485753	3.653149246	3.735070087	4.145270475	2.786679323	3.657443471	3.312260241	4.092298944	3.350013403	3.700975078	2.788723349	3.798223502	3.423894737	4.982760536	3.846095651	3.7944446	3.345552772	2.890404927	3.253703669	4.13445992	2.704454833	3.690352743	3.938706095	3.141666147	3.583563572	4.198111697	2.837986431	3.206924017	3.298025338	3.90423478	3.268805454	3.445718726	2.871394044	3.811844322	2.485678293
Entpd1	4.093490989	3.814825081	4.276333726	4.385451569	3.64340985	4.558701829	3.971214691	4.65920784	3.950047568	4.762012974	4.33616226	5.119981	4.203650673	4.251005557	3.745263952	4.838198957	4.574587639	5.129034795	4.230105304	4.278354208	3.823049741	4.392877697	4.869625261	4.192583542	4.046577356	6.023315926	2.936129127	4.456401131	3.846095651	4.391305514	4.124933414	4.765071814	3.409605409	4.716826689	4.095958217	4.553188557	4.169884268	4.12411273	3.887840069	5.254495641	4.02061961	4.941216914	4.699044765	4.017960041	3.913897271	4.754456373	4.027497802	5.677401359	3.549181279
Man1b1	4.394093529	2.945512408	4.359451556	4.272926936	4.3573923	4.327951119	3.068033259	4.472542089	3.950047568	3.617967433	4.070036887	3.714099737	2.881345639	3.10406816	3.843502003	3.317301468	3.294534328	3.679199743	4.18143363	4.082324717	3.464824516	3.832989615	3.731806805	3.336397185	2.481837147	4.954030081	4.125998601	2.789997555	3.778440948	3.0464851	3.583935159	3.49732183	4.045690792	3.57630919	3.023555707	3.587196929	2.852943099	3.900009147	3.716759641	3.388819526	3.587799813	3.574164125	3.656428928	3.90423478	3.913897271	3.229321875	3.920192153	3.501429997	3.849690532
Oxa1l	5.037548708	6.341642282	5.532023871	4.385451569	5.588492395	3.432365418	5.278220581	4.472542089	5.827468107	4.9063007	4.766664507	3.976180392	4.350365974	3.718215518	5.056576772	4.473662308	4.255994254	4.064559551	4.681210859	3.980288224	4.453598142	4.821906233	4.331473969	4.088607773	5.277858029	2.127024555	4.819905817	4.643015362	4.68208975	4.391305514	5.693900618	4.489308522	5.777454172	3.834017951	5.096228251	4.345641802	5.636349576	4.013683628	5.365976213	3.244891521	4.863718691	4.091617575	3.878991206	4.725468776	4.670720413	4.03356386	4.521109623	3.958580339	5.244603218
Ints9	2.590044036	4.83109607	4.276333726	4.272926936	3.16979568	4.247314264	3.494229404	4.063823954	3.531538729	4.762012974	4.070036887	4.977824988	4.050657693	4.124616771	4.242901664	4.341749967	5.099111596	4.064559551	4.418226815	4.723102173	3.957932832	4.966981015	4.53261855	4.579647908	3.824234526	2.127024555	3.423894737	3.825715558	4.168011791	4.609967174	4.224614395	4.18703727	4.110476845	4.358441407	3.72615993	4.471781515	4.456649923	4.896109547	4.503976794	4.311630696	4.347516076	4.584158788	3.985827937	4.900500633	4.313252564	4.754456373	4.38038742	5.05345564	3.390193554
Npvf	3.220779536	1.82441915	2.077571784	2.583199668	1.832240674	1.996632996	2.462513805	3.355002406	1.922536183	2.825848026	2.462610823	3.13326519	2.555470507	2.934948053	2.56109579	3.317301468	3.176599178	3.049036946	2.716651427	2.92329951	1.572201764	3.101285421	2.621417803	3.336397185	0.872553002	2.127024555	3.85968931	2.789997555	1.895347887	2.907323358	2.379154743	3.304837125	1.944174799	3.229492972	2.356674221	2.517788748	2.52862053	2.853985622	2.259832525	2.993180148	2.837986431	3.206924017	2.835868839	3.414323217	2.599846276	2.758622281	2.654324952	2.862829063	2.779332475
Top2a	4.394093529	5.345789462	3.535217486	2.403786996	3.413425609	3.531511313	3.787089891	3.841078039	2.676495517	3.406849442	3.783718474	3.548333103	3.971771964	2.934948053	3.326795831	4.296589137	3.70012052	3.49541048	3.182714227	4.463878664	2.817095862	3.964783808	3.026373903	4.062152701	3.07331916	0.857618886	3.105281488	4.258209279	3.422219504	3.478739118	3.092497969	4.18703727	2.746592958	4.01705518	2.867225029	4.124432775	3.520761083	3.66253145	2.620699528	3.662369369	3.103552751	3.624037724	2.693351645	3.145481755	3.057997875	3.529187961	3.272978835	3.607551235	2.872492863
Uckl1	3.76659088	2.428293626	1.925351021	3.515757304	3.530038024	3.119732954	2.954148734	3.605275553	3.065253784	2.948928288	2.462610823	3.604341897	2.19859066	3.858343992	2.819204135	3.599058034	2.887347163	2.60597674	3.367134664	3.657443471	3.683513945	3.180615365	3.394235593	3.642429329	1.356809996	2.127024555	2.174286306	1.357776721	3.032077001	3.268291506	2.379154743	2.665855982	3.253703669	2.518791519	3.319182535	3.317295309	2.955348797	3.538390299	3.105402854	3.527885444	3.103552751	3.315235241	3.481146488	3.282096037	2.835578403	3.093797413	3.009741808	3.336905654	3.849690532
Ankrd60	4.093490989	3.403185478	2.752419472	4.156631647	2.487119123	4.080329807	2.954148734	3.841078039	3.305000578	3.406849442	3.601632584	3.925115521	3.809110918	3.858343992	3.326795831	4.681856442	3.804083415	3.723880611	3.87528878	4.639186595	3.464824516	3.483455618	4.154152914	4.00868578	3.07331916	5.734989818	1.194421616	2.789997555	3.978082263	4.016059892	3.466475999	3.304837125	2.83571621	3.895970193	3.594957397	3.587196929	3.693123691	4.436370094	3.803201116	4.311630696	2.745359367	4.002405605	3.824483029	4.440771266	3.983459514	4.246080001	3.579937947	4.534807738	4.129230819
Taf7l2	3.021411676	1.82441915	3.326448682	4.272926936	2.774558025	3.993944088	3.068033259	1.787630439	2.466553419	4.10212687	3.001043068	3.604341897	3.182423396	3.858343992	2.735055644	3.75922697	3.593439501	3.253431464	2.716651427	3.306787128	2.637333449	3.626886787	3.168220487	3.040006131	2.788723349	4.427465313	2.574453557	3.825715558	3.347096487	2.907323358	2.680383076	2.890404927	3.008149391	3.441073815	3.174038624	3.087846973	2.747808881	3.278200217	2.50430411	2.940900483	2.453412258	3.624037724	2.545410267	2.705476667	3.014493004	3.360518301	2.941168461	2.734986699	3.470457879
Ndst2	4.534880281	5.103781501	3.733834209	4.599436621	3.293411321	3.009979029	3.787089891	3.088499934	4.459816226	3.915448578	3.475557358	3.76789143	3.462818807	4.124616771	4.468287004	4.341749967	3.804083415	4.18497281	3.767714379	3.767941323	3.153827466	3.258438292	3.731806805	3.239960358	3.588916658	3.049888009	3.105281488	2.789997555	3.347096487	4.225624103	4.321567842	4.18703727	4.174154531	3.707198687	3.174038624	3.204174911	4.24384664	3.783004326	4.091852559	3.146064843	3.663219055	3.368341885	3.298025338	3.414323217	3.771037437	3.360518301	3.638658053	3.710976157	3.549181279
Tha1	4.394093529	5.103781501	3.326448682	4.272926936	3.861108352	4.327951119	4.395800336	4.274198468	3.999429253	4.10212687	3.345479331	3.548333103	4.690542097	3.573098377	3.907692939	3.8112488	4.100702528	3.855057091	3.543646771	2.786875828	3.539033428	2.937805182	4.043429389	3.671807149	5.860315093	3.798223502	3.719538411	2.483044546	4.22921281	4.29286168	3.583935159	3.102907275	3.173482322	3.301233358	3.459387074	3.79096503	4.24384664	3.000403819	3.445864236	4.000636475	2.928485852	3.472544678	3.040441178	2.208576191	3.771037437	3.959974562	4.566651528	3.811844322	3.702204138
Magea9	3.410906102	4.83109607	2.752419472	4.03650705	2.633511984	3.628304045	2.19007708	4.063823954	2.607783584	3.068322934	3.723921271	3.195187345	3.462818807	5.016652721	3.610485753	3.913328303	4.004303303	3.982095267	3.980055764	3.980288224	3.464824516	4.275728136	3.649997588	4.00868578	2.788723349	4.427465313	2.379981801	3.074653735	2.949352149	3.559988953	1.872778286	4.893353494	4.045690792	4.13445992	4.095958217	3.261123536	3.055192047	4.12411273	3.303385831	3.706228708	4.154942988	3.957015516	3.878991206	3.666638378	3.84309897	3.922655788	3.336230111	4.410196822	3.470457879
Folr1	1.830316149	3.403185478	1.925351021	3.912498347	3.042328186	3.722849928	1.893997433	1.367807428	2.087046778	3.513772278	2.293565561	3.491542744	3.182423396	2.934948053	2.425216789	3.13849254	3.769722902	3.35193487	2.34592557	2.498829955	2.350773137	3.409807308	3.691107058	2.936198831	2.147017785	3.798223502	2.759471046	2.483044546	3.270579337	3.35376445	1.872778286	2.172260922	1.944174799	3.006404858	2.704454833	1.58406584	3.152627081	3.900009147	2.897270504	3.527885444	2.023397055	3.206924017	3.481146488	3.414323217	2.835578403	3.093797413	2.579191581	2.862829063	2.382491719
Gpsm2	5.353891714	5.103781501	5.532023871	4.03650705	4.707978735	4.327951119	4.551855592	4.274198468	3.950047568	3.617967433	3.900733064	3.604341897	3.552190005	4.81849576	3.811019252	3.75922697	3.5572486	2.996289622	3.821858594	3.657443471	3.153827466	3.101285421	3.214427415	3.612838322	4.046577356	2.127024555	4.920995138	4.258209279	3.270579337	3.519566185	5.217866452	2.890404927	4.855139281	4.191799333	4.432395131	2.781411389	4.017327688	2.701925386	4.28533284	4.040967749	3.951647543	3.574164125	4.191008191	4.814444875	4.017783632	3.846954074	3.753621195	3.165535417	4.905337146
Ackr2	2.811643144	4.188111103	3.217956853	3.228110897	3.530038024	3.33076913	2.716091223	2.495571548	3.531538729	3.719562711	3.723921271	4.076345755	4.558950638	4.251005557	3.399577332	4.473662308	4.404681047	4.377040818	3.306573756	4.082324717	3.61191484	4.720445411	4.043429389	4.035512254	1.775566011	4.427465313	2.174286306	2.148156469	3.422219504	3.478739118	3.466475999	3.102907275	2.746592958	3.642279244	3.023555707	3.690352743	4.09438199	5.059598416	3.716759641	4.596641835	3.881448603	3.911096631	3.932769222	3.787172988	3.734522315	3.570291363	3.077164018	3.861354621	2.779332475
Dytn	3.021411676	1.08390515	3.106520997	4.599436621	2.774558025	3.815254516	3.068033259	2.495571548	2.676495517	2.825848026	2.624212233	3.316299207	2.440408671	2.934948053	2.471065549	3.317301468	2.621438721	3.203282015	2.989587856	3.767941323	2.90397802	3.258438292	3.394235593	3.522750843	2.481837147	2.127024555	2.936129127	3.074653735	4.289372723	3.437501282	2.822582367	3.681157263	1.829322639	2.770186246	2.704454833	2.651842963	2.046332028	2.853985622	2.384163442	4.1203726	3.510955385	2.680058523	2.469235295	2.381871609	3.546876833	3.229321875	2.502558854	3.280571116	3.626411355
Prl3b1	2.811643144	1.82441915	2.362868479	3.374444796	2.633511984	2.897141715	3.391746967	3.088499934	2.393871176	3.406849442	3.211161228	2.941618415	2.775714688	4.124616771	3.326795831	3.75922697	3.216287972	3.49541048	2.989587856	4.278354208	2.350773137	3.409807308	3.214427415	3.040006131	-0.467334515	3.798223502	1.955339947	2.483044546	2.864874676	2.811766893	1.872778286	2.427456879	2.46624071	3.509250944	3.319182535	2.96808387	3.520761083	3.141666147	2.384163442	3.482051965	3.352799351	3.206924017	3.106376638	4.235695812	3.101039432	3.139473328	2.941168461	3.659591376	3.308334229
Retnlb	5.253907479	6.458103217	3.733834209	4.385451569	3.530038024	4.70345873	4.231963278	4.834546882	3.586268266	4.449012268	4.33616226	4.706788756	2.984230482	3.858343992	4.063756925	5.190295707	4.862727175	4.414182165	4.031411134	4.723102173	4.622052296	4.334810772	4.433612035	4.624872613	3.588916658	3.049888009	4.125998601	4.818401668	3.978082263	4.518125725	3.809157539	4.893353494	3.632891609	4.568351267	4.323854549	4.388230256	3.938706095	4.534264107	4.170494726	4.918032535	4.40937166	5.070962554	4.289426464	3.004135425	4.217428575	4.868841216	4.38038742	4.879908766	4.261572546
Olfr791	3.220779536	2.428293626	1.76583998	2.214941231	1.832240674	3.993944088	3.391746967	2.495571548	2.466553419	3.068322934	3.001043068	2.875642331	2.984230482	3.266427443	2.516350305	2.95147789	3.5572486	2.60597674	2.267030833	3.767941323	3.07225157	3.101285421	2.879345085	3.399457703	1.775566011	0.857618886	1.955339947	1.776626564	1.781596315	2.859834165	2.218604891	3.49732183	2.922867591	3.441073815	2.534577351	2.717165833	1.483324426	3.410351759	2.444729146	2.779797246	1.5301626	2.213861463	2.765259121	3.90423478	2.501378795	2.953590255	2.941168461	2.602813335	3.139566086
Olfr39	3.933414744	2.428293626	2.077571784	2.754559471	2.487119123	3.432365418	2.045307498	2.803217756	2.166370737	3.068322934	3.142319787	3.375546108	2.881345639	3.266427443	2.03506239	2.887149321	3.255597028	3.253431464	1.842472127	3.427035894	2.637333449	2.767325986	2.778206031	3.005701515	1.775566011	3.049888009	2.174286306	3.340584502	2.864874676	2.7631044	3.092497969	3.49732183	1.324852839	2.929217671	2.867225029	2.159412724	1.914290475	2.543679115	3.205588135	2.834232472	3.103552751	2.922856905	2.391449769	2.547132266	2.64814984	3.651271823	3.009741808	2.465933806	1.557175985
Tmem126b	3.592626512	5.103781501	5.205655136	5.390163243	5.533341138	3.993944088	4.474788843	4.274198468	5.076776665	4.9063007	4.938808986	4.58181467	3.725256022	3.858343992	4.575347651	4.600303297	4.7354409	4.593657995	4.883361126	4.804570567	4.336108849	4.561072093	4.005790962	4.982029086	5.535118196	4.954030081	4.252400319	4.258209279	4.406604685	4.72814029	4.50744241	2.890404927	5.311985351	4.51716804	4.737088077	5.161814291	4.169884268	4.979286533	4.051901064	4.527763581	4.645404503	4.221557089	4.337608355	5.063932693	4.96345755	4.413896808	4.742129986	5.05345564	4.905337146
Fto	6.894787931	4.83109607	7.243031602	5.893776343	7.013070214	4.907369448	7.245260565	6.224925279	7.475695321	6.114207239	6.50292049	6.232222851	6.314761924	5.016652721	6.825827377	5.649123447	6.587751673	5.806352711	6.574547604	6.069439018	6.926818314	5.913025944	5.853618443	5.923119487	7.280951913	6.472931416	7.275335328	6.428881701	6.083503241	5.929503872	6.947152019	6.695002452	7.211572783	6.168633629	6.310490025	6.376972692	6.825744019	4.721051228	6.50052438	5.280221607	6.794466601	5.193457622	6.137541274	5.931146807	6.469750354	5.813971971	6.827052498	5.836597408	6.898947721
Hspa1b,Hspa1a	4.093490989	5.560000658	2.99194403	3.374444796	3.530038024	3.226605668	3.787089891	5.970533409	2.319680475	2.825848026	3.001043068	3.491542744	4.558950638	4.124616771	3.399577332	3.077111076	3.593439501	4.105133238	4.959965218	5.805457182	3.389248563	2.679226067	3.731806805	3.553002401	4.25666716	0.857618886	3.267671375	4.048094078	3.192613725	3.091821942	4.124933414	4.341563146	3.632891609	3.895970193	3.459387074	2.844620558	3.858491771	5.720912736	3.254777376	3.482051965	3.737269392	3.206924017	4.337608355	5.063932693	3.185780829	3.487665987	2.941168461	4.006311586	3.991968443
Emp3	2.811643144	3.403185478	2.626940162	3.912498347	3.042328186	4.247314264	2.954148734	3.088499934	3.126520804	3.406849442	3.842649441	3.433953452	3.971771964	3.266427443	3.215156076	2.755262292	3.216287972	3.723880611	2.267030833	3.980288224	4.088345546	3.832989615	3.121485978	3.95447142	2.481837147	6.023315926	2.574453557	3.340584502	3.778440948	3.437501282	2.680383076	2.665855982	2.266824702	3.57630919	4.831863654	3.028410743	2.852943099	3.410351759	3.303385831	3.146064843	3.352799351	3.315235241	3.298025338	4.017960041	3.390286826	3.691166562	3.696544212	3.811844322	3.308334229
Abcc9	3.592626512	3.814825081	2.873994867	4.03650705	2.910700033	3.226605668	3.286649173	3.355002406	2.466553419	3.068322934	2.854609827	2.740285919	2.984230482	3.10406816	2.605324593	3.43233545	3.446706937	3.35193487	2.786679323	3.767941323	3.389248563	4.392877697	3.890653382	3.272357357	1.775566011	3.049888009	0.557118559	1.776626564	3.032077001	3.268291506	2.532777538	2.172260922	1.586965061	4.076213498	3.319182535	3.740969029	3.247792595	4.013683628	2.677604461	3.573209519	3.188327408	4.002405605	3.359974425	3.004135425	2.926041724	3.570291363	2.424320173	3.280571116	2.779332475
Tmem262	3.592626512	3.403185478	2.077571784	2.918721477	3.530038024	3.432365418	2.462513805	3.088499934	2.393871176	2.948928288	3.211161228	2.454534499	2.07098751	0.556422464	1.821663459	3.317301468	2.285752667	3.101103917	3.119353674	3.657443471	3.233806874	3.334817341	2.829100364	3.430629708	1.356809996	3.798223502	1.194421616	2.483044546	2.864874676	2.663921945	2.532777538	2.427456879	1.324852839	3.956977693	1.292903036	2.448939547	2.414098484	3.141666147	2.322550362	3.044786691	1.90678955	3.261435722	3.040441178	2.381871609	2.926041724	2.953590255	1.419555377	3.047170291	1.420389683
1110038F14Rik	3.220779536	4.526294898	3.829628296	3.912498347	4.448803169	2.897141715	2.954148734	3.605275553	3.900040554	3.719562711	3.723921271	4.173923127	3.552190005	3.10406816	4.124449423	3.488668725	3.938676121	3.768077744	4.132096471	3.875518616	3.539033428	3.832989615	4.399916374	3.729936168	4.9812168	4.427465313	3.267671375	3.825715558	3.495995345	3.600013675	3.583935159	3.681157263	4.298216696	3.771101995	3.459387074	3.690352743	2.52862053	4.013683628	3.803201116	3.662369369	3.663219055	3.673307923	3.656428928	3.542432025	3.697677538	3.570291363	3.974211991	3.811844322	3.77661538
Syt3	5.44875107	5.920760963	6.365914435	4.494267314	6.591883634	4.907369448	5.929401707	4.834546882	6.461939274	4.60963752	5.248903164	5.522755222	5.855673028	5.366148283	6.143050588	4.875884537	5.391197675	5.342775084	5.942751605	4.723102173	6.096330032	4.720445411	5.009585455	5.291832864	5.535118196	4.954030081	6.127286427	5.652163442	5.952245109	5.678016619	6.144276027	5.344758283	6.450162276	4.857821537	5.72758854	5.58430729	6.234613526	4.979286533	6.283890931	5.305608181	6.203393535	5.336798946	5.682003753	5.488818088	5.824133917	5.300648656	6.191183107	4.493814352	6.440466002
Stc1	4.394093529	4.83109607	3.635735988	4.494267314	4.789471714	4.70345873	3.971214691	4.65920784	3.531538729	4.9063007	4.33616226	5.220722823	4.690542097	4.604077815	4.242901664	4.913012111	4.709249708	4.85978487	4.596060319	5.852592236	4.781400806	5.856131571	5.16689469	4.861500295	1.775566011	3.798223502	4.605491265	3.590354989	4.734243917	4.518125725	3.698100219	5.344758283	3.775232552	5.11769689	4.537407939	4.74751312	4.316284533	4.810036322	3.716759641	5.563757501	3.881448603	4.696230093	4.523599206	4.983652546	5.132845644	4.47871042	4.742129986	5.05345564	3.308334229
Zfp157	4.669508783	3.814825081	3.535217486	4.893656334	4.3573923	4.406713333	3.971214691	5.152014603	3.950047568	3.406849442	4.486452508	3.87338603	4.625481533	4.490658201	4.184162113	3.913328303	4.546905513	4.558585608	3.71284078	3.657443471	3.389248563	4.215621049	3.43798814	3.843765101	4.25666716	4.427465313	4.714746131	4.818401668	2.864874676	3.979973635	3.809157539	4.02558375	4.47621939	4.668173079	3.72615993	4.388230256	3.607854853	4.12411273	4.641761991	4.1203726	4.701620639	4.221557089	3.713219649	3.787172988	4.051805724	3.570291363	4.131893306	3.501429997	3.390193554
Sh3bgr	2.590044036	3.403185478	2.99194403	3.374444796	2.334704989	3.009979029	2.19007708	4.063823954	2.393871176	3.818689544	3.723921271	3.548333103	2.19859066	1.954345587	2.56109579	3.077111076	3.409187412	3.49541048	2.498643134	3.980288224	2.988998222	3.409807308	2.977963317	3.239960358	2.147017785	2.127024555	3.267671375	3.074653735	2.599963128	3.31124943	2.680383076	3.102907275	2.46624071	3.371746589	3.319182535	3.028410743	3.152627081	3.538390299	2.950326475	3.095741448	2.928485852	3.817646755	2.835868839	3.145481755	3.350189352	3.884983545	2.502558854	2.465933806	2.485678293
Ints2	4.394093529	4.188111103	4.103946147	4.03650705	4.067603544	4.483622852	4.147067708	4.274198468	3.640270567	3.617967433	4.284516887	4.076345755	3.639641653	3.858343992	4.300675989	3.862612003	4.132295951	4.487211498	3.485649304	4.278354208	3.61191484	3.899429822	3.929406009	4.062152701	4.046577356	6.265956467	2.574453557	3.074653735	4.042453559	3.869689285	4.766746923	4.18703727	4.298216696	3.956977693	4.211728088	4.632479786	4.09438199	4.335411556	4.28533284	3.877092129	3.881448603	3.574164125	3.878991206	3.145481755	3.84309897	3.922655788	3.809910141	4.806878504	4.129230819
Paxx	4.534880281	2.945512408	4.014631715	4.70102346	3.042328186	3.905599299	2.836917786	4.65920784	3.798116053	4.009911885	4.43712418	3.714099737	3.971771964	3.573098377	4.413360704	4.109890258	4.546905513	4.263081685	4.508411391	3.875518616	4.275780024	3.483455618	4.043429389	3.81560543	3.824234526	3.798223502	4.492068646	4.818401668	3.495995345	4.549048672	4.415831284	5.443199274	4.358620126	3.956977693	4.211728088	4.388230256	4.781999488	5.720912736	4.359833719	4.159449573	4.347516076	4.135445672	4.14076226	4.235695812	4.860802085	4.510628167	4.42798265	3.659591376	4.061219045
Rxfp4	3.021411676	2.945512408	3.106520997	3.652344776	2.774558025	3.33076913	3.494229404	1.787630439	2.243880921	3.719562711	3.345479331	3.820982032	3.462818807	3.422622208	3.100395815	3.077111076	2.621438721	3.253431464	2.855478262	2.92329951	2.728250431	2.679226067	2.674386342	3.492273344	2.147017785	3.798223502	3.267671375	1.357776721	3.192613725	3.519566185	2.050149752	3.102907275	2.655388534	3.441073815	3.174038624	3.587196929	2.173364944	3.783004326	3.002685839	3.146064843	3.352799351	3.472544678	2.973409586	2.208576191	2.64814984	3.610983065	2.800366055	2.734986699	3.308334229
Zfp622	4.798118404	4.188111103	4.014631715	4.03650705	4.789471714	4.080329807	4.314866327	4.834546882	4.862061743	4.192120289	4.23208742	4.538958757	3.891267461	3.573098377	4.495399641	3.653149246	4.490781996	4.18497281	4.230105304	4.723102173	4.781400806	4.092298944	3.851522202	4.556777336	4.046577356	4.427465313	4.605491265	3.825715558	3.778440948	4.486891513	5.641097021	4.341563146	5.184955534	3.57630919	5.096228251	4.928974073	4.902200473	3.000403819	5.265268615	4.630497512	4.470077401	4.507037683	4.240561334	3.666638378	4.497079163	3.846954074	4.474888365	4.100038734	4.389075848
Marchf1	3.592626512	2.428293626	3.432158242	4.272926936	2.487119123	3.226605668	3.391746967	4.063823954	3.746176415	2.825848026	3.723921271	3.006519685	3.371457419	3.422622208	3.215156076	3.8112488	2.844262817	3.588342847	3.119353674	4.278354208	3.823049741	3.409807308	3.524119176	3.981672483	2.788723349	5.734989818	2.936129127	4.643015362	3.032077001	3.519566185	2.680383076	2.427456879	3.775232552	2.431167981	2.534577351	3.427393945	2.955348797	4.12411273	3.351427889	2.887925583	4.088381298	3.151678788	2.391449769	3.787172988	3.014493004	3.445718726	3.272978835	3.047170291	3.224816454
Tbc1d10a	4.920781099	5.920760963	4.103946147	4.156631647	4.166827248	3.119732954	4.627024701	3.355002406	5.827468107	4.10212687	3.475557358	3.491542744	4.490932248	4.490658201	4.184162113	4.516456302	3.629310923	3.542141802	4.18143363	3.543867361	4.275780024	3.899429822	4.154152914	3.843765101	4.454843968	0.857618886	5.01804527	4.456401131	3.639664694	4.157085404	5.411611513	4.765071814	6.258575913	4.51716804	4.095958217	3.840353706	4.719786795	4.436370094	4.741017773	4.000636475	4.40937166	3.368341885	4.568436877	4.725468776	4.313252564	4.413896808	4.699253167	3.223455727	3.991968443
Spg11	4.669508783	3.814825081	3.733834209	4.272926936	4.067603544	4.841150829	3.178799924	4.472542089	4.416457755	3.719562711	4.124852775	3.976180392	3.725256022	4.372993547	4.522279949	4.681856442	5.030711291	4.662585738	4.921965453	5.370753485	4.453598142	4.615164464	4.954582005	4.602346107	4.25666716	0.857618886	3.267671375	4.643015362	4.463694498	4.639965965	4.124933414	3.857056779	3.912758032	4.358441407	3.023555707	4.302506839	5.072037243	5.878214646	4.209188635	4.562397958	4.470077401	5.133101505	4.385111778	5.724775364	4.526718705	5.108156893	4.283108348	4.654570105	3.390193554
Ier3	5.253907479	4.83109607	4.596797112	4.79908878	3.861108352	4.406713333	4.474788843	5.875370507	4.416457755	5.512584656	4.070036887	4.173923127	4.690542097	5.109737868	4.357493022	5.346515576	4.490781996	4.696446106	5.209371308	4.723102173	5.248851557	4.871210669	4.53261855	4.088607773	4.641452799	7.298808824	4.125998601	4.643015362	3.91263526	3.678901077	4.50744241	6.137603941	3.844580736	5.489305986	3.319182535	3.984977457	4.387213699	5.6069933	3.76020953	4.825598734	3.809999496	4.768574128	4.656154601	3.787172988	4.118949456	4.510628167	3.696544212	4.575262369	3.921465659
Ackr1,Cadm3	6.295112985	5.560000658	6.785185341	5.315450357	7.181543298	5.573793565	6.209759051	6.060231929	6.955339283	6.149496052	6.384176115	6.177983318	6.440069187	5.910152788	7.032974178	6.268138679	6.47745013	6.562974607	6.531669295	5.431507641	6.17046702	6.146127214	6.105950078	5.923119487	6.828064377	6.265956467	7.415601813	6.288299276	6.293906476	5.816934751	6.787501705	5.624901998	7.131602171	6.410875463	6.938699405	6.376972692	6.615691351	5.664934837	6.885430955	6.098706767	6.660796527	5.774389976	6.251313293	6.276249982	6.479871457	6.541534518	6.320216081	6.219200207	7.178805697
Dguok	3.76659088	2.428293626	5.145394946	3.228110897	5.019513709	4.841150829	5.039236377	4.063823954	4.935821547	4.27991442	4.124852775	4.747263778	3.971771964	4.251005557	4.522279949	4.681856442	4.629198555	4.558585608	4.132096471	4.883600876	3.957932832	4.505999501	4.365870952	4.669413294	4.25666716	3.798223502	5.727593399	4.456401131	4.835668934	4.455344454	4.848117396	3.681157263	4.358620126	4.668173079	4.211728088	4.632479786	4.591107323	4.231341383	5.414350721	3.959882578	4.863718691	4.545841047	3.713219649	4.983652546	4.217428575	4.380997626	4.655718017	4.280640017	5.105650592
Trpm5	4.534880281	3.403185478	4.276333726	4.79908878	3.753713022	5.477836744	4.627024701	4.65920784	4.048191992	4.835164326	5.284590933	4.315498051	3.809110918	5.016652721	4.440941026	5.02106923	4.761387322	4.953039665	4.959965218	4.960203796	4.453598142	3.626886787	5.141466494	4.84082842	4.641452799	4.954030081	3.719538411	5.536539452	4.57486661	4.391305514	3.698100219	4.893353494	3.704682402	4.668173079	4.638952023	4.388230256	3.776647676	4.335411556	4.209188635	4.948090425	5.158842018	5.444081214	4.14076226	5.610951615	3.983459514	5.27758492	4.283108348	5.119320777	3.77661538
Gm51803	1.830316149	3.814825081	1.76583998	3.652344776	3.753713022	3.119732954	3.068033259	2.159969799	2.393871176	3.513772278	2.462610823	3.070388466	2.667155545	2.758324103	2.284034526	2.477265612	3.096047458	2.778027768	3.245110016	2.645533347	2.90397802	3.258438292	2.168003167	3.207306226	1.775566011	0.857618886	3.423894737	2.789997555	3.032077001	2.45756078	2.959820669	3.102907275	2.162663787	2.850503257	1.292903036	2.448939547	2.046332028	3.141666147	2.13084982	2.495572796	2.453412258	2.680058523	2.469235295	2.381871609	2.296167689	3.047601854	2.654324952	2.734986699	2.872492863
Papola	6.824156525	6.074752512	7.369918745	6.14387093	7.449566787	6.249836107	7.421818879	6.626854483	7.806845567	6.344726129	6.726314281	6.519498886	6.660145788	6.021959702	7.068388424	5.674139611	5.802234285	6.088363696	6.874780843	5.756926322	6.993555515	6.347212633	6.497343177	5.99160476	7.47371171	7.795387334	7.317025025	6.360393985	6.157093871	5.833499607	7.690603597	6.517905982	7.45294185	6.373331702	7.187628671	6.184864571	7.051859839	5.353310643	6.953785833	5.689793719	6.43064487	6.012701972	6.406374009	5.724775364	6.330752565	6.35367848	7.037352437	5.814780538	7.447842494
Haspin	3.021411676	3.403185478	2.626940162	3.228110897	2.334704989	3.628304045	1.893997433	4.274198468	3.003044595	2.698793765	3.001043068	2.224662225	3.371457419	1.46782424	2.516350305	2.821758514	2.131527898	2.66417796	2.34592557	3.306787128	2.544228569	3.180615365	2.513245798	2.8654613	2.147017785	0.857618886	0.892942101	2.789997555	2.315241214	2.859834165	2.680383076	3.304837125	1.710362442	2.431167981	1.292903036	2.96808387	2.747808881	4.013683628	1.996742972	2.187678379	1.785948914	3.095676486	3.235131077	2.547132266	2.64814984	2.553420877	3.208741225	2.323759045	2.166594171
Olfr221	3.410906102	2.945512408	3.106520997	3.076370327	2.008210535	3.119732954	1.893997433	2.495571548	2.166370737	2.948928288	2.293565561	2.808547045	2.19859066	1.954345587	2.425216789	2.548674929	3.48388696	3.049036946	2.855478262	3.306787128	2.448782734	2.937805182	3.350013403	3.612838322	2.788723349	0.857618886	2.759471046	2.789997555	2.2150467	3.0464851	2.050149752	4.02558375	2.367934508	2.850503257	1.971084991	2.307180179	2.747808881	2.701925386	2.733687362	3.706228708	2.745359367	3.261435722	2.620089018	4.235695812	3.546876833	3.093797413	2.871394044	3.223455727	2.683902713
Abcc2	3.021411676	1.08390515	3.217956853	3.076370327	2.008210535	3.226605668	2.462513805	3.605275553	2.53782598	3.406849442	3.278867601	3.256188622	3.278024679	4.604077815	3.02205034	3.862612003	3.409187412	4.145270475	3.657219627	4.463878664	2.988998222	3.765439862	3.812007782	4.114877983	2.481837147	4.954030081	2.759471046	3.825715558	3.032077001	3.478739118	3.698100219	4.630425923	3.332391308	3.895970193	3.459387074	4.07851413	1.776796027	3.278200217	3.49228143	3.706228708	2.553222157	3.315235241	3.598836476	3.666638378	3.660497318	3.610983065	3.143482606	4.006311586	2.872492863
Baz1a	1.830316149	4.526294898	3.106520997	3.076370327	3.042328186	4.327951119	3.068033259	3.355002406	2.939855859	3.915448578	2.928500186	3.714099737	2.881345639	4.124616771	2.982298867	3.198964469	2.887347163	3.203282015	3.182714227	3.543867361	3.389248563	4.215621049	3.121485978	2.971101219	2.481837147	4.427465313	2.574453557	2.789997555	3.192613725	3.31124943	4.124933414	2.665855982	2.746592958	3.771101995	3.023555707	2.906832321	2.52862053	2.853985622	2.897270504	3.044786691	2.350800846	3.420773113	3.235131077	2.381871609	3.057997875	3.184643782	2.728029166	3.710976157	3.224816454
Elp4	4.534880281	6.214414337	4.953740293	3.515757304	4.166827248	4.483622852	4.771767945	1.367807428	4.707897876	4.762012974	4.43712418	4.451423615	4.690542097	5.851153554	4.729082278	5.157515587	4.51897069	4.827910241	4.18143363	4.552791358	4.882665253	5.013457292	4.331473969	4.942517601	5.955782812	3.798223502	4.374397807	4.258209279	4.406604685	3.979973635	4.321567842	5.131081085	4.95429936	4.358441407	4.211728088	4.671341029	5.016805707	4.810036322	4.675232178	4.562397958	4.701620639	4.659350086	4.191008191	5.21607884	4.886870733	4.573493914	4.655718017	4.731767529	4.852496404
Grwd1	2.811643144	2.428293626	4.276333726	2.754559471	4.707978735	3.33076913	4.231963278	3.088499934	3.746176415	3.184295271	3.278867601	3.604341897	4.203650673	3.10406816	4.002078877	3.599058034	3.664869275	3.634024494	3.306573756	2.018968778	4.21438266	3.180615365	2.567713162	3.074021334	2.788723349	0.857618886	4.819905817	4.048094078	3.192613725	3.35376445	2.680383076	3.857056779	3.775232552	4.076213498	3.72615993	3.534621224	3.055192047	3.538390299	4.091852559	3.341399537	3.103552751	3.420773113	3.481146488	3.414323217	3.350189352	3.000871418	3.52035703	4.006311586	4.571454971
Trim30b	3.410906102	2.428293626	1.421530132	4.03650705	2.633511984	3.531511313	2.836917786	3.088499934	3.419829061	4.009911885	3.783718474	3.433953452	3.891267461	4.124616771	3.399577332	4.25082669	4.100702528	3.35193487	3.485649304	3.980288224	3.07225157	3.626886787	3.305311854	3.81560543	2.788723349	3.798223502	2.759471046	1.776626564	3.032077001	3.437501282	2.218604891	2.427456879	2.746592958	3.771101995	2.534577351	4.214583555	3.431768302	4.013683628	3.054370815	3.527885444	2.350800846	3.574164125	4.089819199	3.787172988	3.622975242	3.529187961	3.579937947	3.861354621	1.688347321
Gripap1	3.933414744	2.945512408	4.519658329	4.494267314	6.016024125	3.815254516	5.278220581	4.274198468	6.133491943	4.192120289	3.957984659	4.58181467	4.558950638	4.713332707	4.704023308	3.077111076	4.036707166	4.105133238	4.638945518	3.980288224	3.683513945	3.483455618	3.967784084	3.843765101	4.9812168	3.049888009	3.719538411	4.456401131	4.042453559	3.979973635	5.586557773	5.131081085	5.613172238	3.156478402	5.177844683	4.258821908	5.826358469	3.410351759	4.898795307	3.293427949	4.810774633	3.206924017	4.523599206	4.440771266	4.860802085	3.570291363	4.784351584	3.392481004	5.199330335
Cfap44	3.76659088	4.83109607	3.923206359	3.076370327	3.293411321	4.16478089	4.060157653	4.274198468	3.186880509	4.835164326	4.284516887	4.173923127	4.490932248	3.993756757	3.610485753	4.761148856	3.938676121	4.450904933	4.463638353	3.980288224	3.823049741	4.449937668	4.898272601	4.343075394	3.339194762	4.954030081	3.574397076	5.136279719	4.628967148	4.518125725	3.809157539	4.893353494	3.173482322	4.568351267	4.923292291	4.857923798	3.938706095	4.721051228	4.396473472	3.79255841	4.347516076	4.305628017	3.769231254	3.90423478	3.948831489	4.176605708	3.579937947	3.958580339	4.325923413
Ids	6.894787931	6.84244608	7.567915598	6.576439927	7.81545036	6.907695102	7.370076508	6.737680747	7.918855461	6.802869174	6.928808301	6.681591607	6.680253575	6.93714919	7.247496616	6.583764161	6.864818452	6.562974607	7.012504253	5.942952794	6.812366204	6.64469167	6.572054722	6.302857337	7.740331446	6.809779267	7.608328493	6.778890459	6.868227664	6.649378698	7.616951992	6.469645695	7.708201696	6.950366551	7.324154965	6.959912154	6.975539966	5.775042801	6.928571654	6.144896599	6.127410325	6.41333055	6.21438303	6.197283421	6.906544248	6.793897681	7.145146437	6.001273997	7.202550327
Vps11	3.76659088	5.560000658	4.816654627	4.156631647	5.293543494	4.971846767	3.594207525	4.274198468	5.144029931	4.835164326	4.33616226	5.085292184	4.690542097	4.919592191	4.300675989	4.875884537	4.837758818	4.983339165	4.418226815	3.875518616	4.088345546	3.964783808	5.448730541	5.096624411	4.641452799	3.049888009	3.995121971	4.456401131	5.072537423	4.756929493	4.022491434	5.015319953	4.855139281	4.618683799	5.096228251	4.388230256	5.125909495	5.6069933	4.432709073	4.918032535	5.248886709	4.621994067	4.568436877	4.235695812	4.726389274	5.108156893	4.283108348	4.493814352	4.7985376
Npas2	5.148533852	4.83109607	5.763824525	5.156674517	6.591883634	5.034597492	5.967403747	4.998746198	6.339726464	4.975432974	5.175531203	5.085292184	4.490932248	4.372993547	4.827087079	3.963407375	4.862727175	4.105133238	4.804329999	3.980288224	5.448060892	4.154480772	4.628542883	4.243471977	4.816843123	3.798223502	5.285707662	5.652163442	5.326444578	4.756929493	6.182816466	4.341563146	6.139583603	4.618683799	5.40430661	5.70514391	5.55377727	4.436370094	4.929208606	4.385275865	5.016061049	4.621994067	4.478102381	5.141387924	4.698691398	4.573493914	4.907090788	4.731767529	5.415707246
Sgcd	2.590044036	5.103781501	4.103946147	3.374444796	3.861108352	4.247314264	2.19007708	5.152014603	3.186880509	4.009911885	3.957984659	3.87338603	3.084537753	4.372993547	3.644599924	3.599058034	3.629310923	3.253431464	3.485649304	3.767941323	2.988998222	3.832989615	3.608469584	3.758693233	2.147017785	4.954030081	3.423894737	2.483044546	4.105760958	3.639648183	3.220974154	3.102907275	3.173482322	3.895970193	3.594957397	3.48135832	3.340806563	4.013683628	2.843494838	3.79255841	3.432637772	4.659350086	4.089819199	2.857629417	3.660497318	3.808563007	3.077164018	4.236338759	3.390193554
Dpep1	3.76659088	4.188111103	2.497245617	4.156631647	2.487119123	3.905599299	2.716091223	1.787630439	2.53782598	3.719562711	3.601632584	3.714099737	3.462818807	3.858343992	3.289917661	3.963407375	3.5572486	3.49541048	2.855478262	3.543867361	2.817095862	2.402114209	4.22615573	3.272357357	4.046577356	2.127024555	3.267671375	2.789997555	2.77855138	3.869689285	3.092497969	3.49732183	1.710362442	3.082136023	1.535168127	2.585399736	3.055192047	3.278200217	2.843494838	4.1203726	2.350800846	4.002405605	3.481146488	3.787172988	3.268805454	3.570291363	4.131893306	4.36756551	3.052496742
Tslp	4.920781099	5.560000658	4.440551504	5.781477923	4.3573923	5.323326277	4.395800336	5.427600798	4.372513937	5.841217072	5.099433454	5.220722823	5.66686619	5.366148283	4.601537101	5.905321331	5.485402977	5.899985381	5.490037122	4.804570567	4.275780024	6.239042746	5.426811653	5.81456135	4.046577356	4.427465313	5.285707662	5.279348058	4.785436575	5.200979722	3.466475999	4.893353494	4.298216696	5.587394804	4.831863654	5.881713711	4.5246091	6.193811562	4.773336734	5.120639847	5.016061049	5.994153706	5.019301806	4.814444875	5.132845644	5.496196104	5.023981951	5.747530945	5.007686177
Htr2c	4.669508783	3.403185478	3.432158242	4.599436621	3.64340985	3.432365418	3.880208498	3.355002406	3.186880509	4.10212687	3.345479331	3.714099737	4.203650673	4.251005557	3.843502003	3.963407375	3.629310923	4.523104253	4.132096471	4.552791358	4.21438266	4.871210669	4.499961303	3.899501443	2.788723349	5.385394349	3.719538411	4.643015362	4.22921281	3.478739118	1.872778286	3.102907275	3.253703669	4.303783001	3.72615993	4.032030125	4.09438199	4.896109547	3.672842398	4.159449573	3.881448603	4.178757959	3.769231254	4.814444875	4.807851702	3.769805326	3.459893451	4.575262369	3.849690532
Mcat	4.093490989	4.526294898	3.923206359	4.494267314	3.042328186	3.33076913	4.060157653	3.355002406	4.372513937	4.975432974	3.601632584	3.491542744	4.625481533	3.993756757	4.921529265	3.913328303	4.225468836	4.18497281	4.372172242	3.543867361	4.336108849	4.092298944	3.691107058	3.927081493	4.816843123	5.734989818	3.85968931	5.861641966	3.639664694	4.191518169	5.794671991	4.893353494	4.47621939	3.371746589	3.459387074	4.857923798	4.316284533	4.013683628	4.170494726	4.1203726	4.701620639	3.624037724	4.337608355	3.282096037	4.467156667	4.347767995	3.579937947	3.607551235	4.687257098
Sycp2	2.590044036	4.188111103	2.497245617	2.583199668	1.646438226	3.531511313	2.836917786	2.495571548	2.676495517	2.948928288	2.544270657	3.195187345	2.440408671	3.10406816	2.942148675	3.75922697	3.096047458	2.942839154	2.186290401	3.427035894	2.544228569	3.258438292	3.394235593	2.793434219	2.788723349	2.127024555	3.574397076	1.776626564	3.192613725	2.005327224	2.680383076	1.263648699	2.561985739	2.518791519	2.704454833	3.372712191	2.046332028	3.141666147	3.002685839	3.293427949	2.553222157	2.680058523	3.040441178	3.787172988	2.970512011	2.553420877	2.092762997	3.710976157	2.586069364
Olfr668	3.933414744	2.945512408	2.497245617	2.754559471	2.774558025	3.33076913	1.735481001	3.355002406	2.243880921	3.297074705	3.278867601	3.070388466	2.19859066	2.378908897	2.136858718	2.477265612	2.756653246	2.425848378	2.645341568	3.427035894	2.448782734	3.101285421	2.457976076	2.829612486	2.147017785	3.049888009	2.379981801	1.776626564	2.315241214	2.562136073	2.050149752	3.681157263	2.162663787	2.341373041	3.023555707	2.517788748	2.414098484	2.205321884	1.711180889	1.849257759	2.837986431	2.803334021	2.545410267	2.381871609	2.348589047	2.336436111	1.725056996	2.669462843	2.485678293
Lrrc7	5.783163969	3.814825081	6.146614781	5.315450357	6.057158284	4.773181797	5.221045125	4.274198468	5.977792813	4.975432974	4.766664507	5.253216741	4.994177512	4.713332707	4.921529265	4.296589137	4.51897069	4.762971806	4.921965453	4.278354208	5.448060892	4.275728136	4.296723632	4.391800734	5.535118196	6.265956467	5.200299958	5.652163442	5.441847492	4.976468502	5.84282405	5.24081466	6.325449525	3.771101995	5.177844683	4.997993603	4.842803129	4.721051228	4.741017773	3.959882578	5.81079471	4.002405605	5.019301806	4.440771266	5.037634329	4.840711934	4.825918304	4.100038734	5.332109687
Ift57	4.920781099	4.526294898	6.806126381	5.53087306	6.414861764	4.971846767	6.643960472	5.666511711	7.051868367	5.405618557	5.853668127	5.187690104	5.262607768	4.251005557	5.876377499	4.761148856	4.936170954	5.184655863	6.148049238	5.490258438	6.146168992	5.352739842	5.470380961	5.133528038	6.555070897	4.954030081	6.270837286	4.643015362	5.2863213	4.923372758	6.519113645	5.536463186	6.941500364	4.903169311	5.667719999	4.857923798	6.059691651	4.013683628	5.977441023	4.630497512	5.495963253	5.070962554	5.019301806	5.357471275	5.792272511	4.951369131	5.796353536	4.575262369	6.58048453
Cav2	5.783163969	5.750268243	6.041358818	4.70102346	5.641891545	4.971846767	4.975097414	5.29476798	6.533033113	5.291912318	5.928082009	5.316618079	5.105662347	4.81849576	5.944155217	4.799953994	5.33222055	4.922348446	4.84414987	5.602081947	5.757807858	5.232097333	5.336371867	5.240450951	6.876425803	4.954030081	6.593590372	4.643015362	5.550205475	5.002573167	6.426632757	5.624901998	6.347042994	5.420684783	5.841138097	5.507392198	5.676150378	4.629141443	5.699699755	5.474181939	5.158842018	4.584158788	5.30006927	5.28807856	5.743286693	5.411889364	5.135129035	4.410196822	5.748884123
Olfr1341	3.76659088	4.83109607	2.99194403	3.515757304	2.910700033	4.773181797	3.286649173	3.841078039	3.126520804	4.10212687	3.539082691	3.76789143	4.350365974	4.372993547	3.100395815	3.317301468	3.769722902	3.81180051	3.182714227	4.372411684	3.61191484	3.832989615	4.22615573	4.556777336	2.147017785	3.049888009	3.995121971	3.825715558	3.978082263	4.325996416	3.466475999	3.304837125	2.922867591	4.01705518	2.704454833	3.534621224	2.639766652	2.853985622	3.628447553	4.080879124	3.352799351	3.770099456	3.298025338	3.666638378	3.84309897	3.730675324	2.941168461	4.053463011	3.139566086
Anxa11	6.182640898	5.920760963	7.034221992	5.660911008	7.24988435	4.907369448	6.93354439	6.300695574	7.827064783	6.078055294	6.712551438	6.082823567	6.46379659	5.851153554	7.179883853	5.597930331	6.357209543	6.468110919	6.907881801	5.805457182	7.175336519	5.639810728	6.475199936	6.355982294	7.787380746	6.265956467	6.938063149	6.494055556	6.75029632	5.94496095	7.678629665	6.609442583	7.425185214	5.680080221	7.080371782	6.584341092	7.08117258	6.021536905	7.057722388	5.627968316	6.511895514	5.41785157	6.574541965	6.314130811	6.509781204	6.163447682	6.752911028	5.814780538	6.957117191
Kansl3	6.060667765	5.103781501	6.394599718	5.597151918	6.057158284	4.971846767	6.47093967	5.29476798	6.323650074	5.232390718	4.938808986	5.253216741	5.626354735	5.198936024	5.834304275	4.799953994	5.229629484	5.392681267	5.275466393	4.082324717	6.217870884	5.502209384	5.470380961	4.602346107	6.427728073	5.385394349	6.441864325	6.556184792	5.404189077	5.486202944	6.426632757	5.708882906	6.389235606	5.11769689	5.40430661	5.795806737	6.261809983	4.534264107	5.943058019	5.092799102	5.991412875	4.091617575	5.733815454	5.42435064	5.061829712	5.158017499	5.611977544	4.615181918	5.938734685
Cchcr1	4.247009314	4.188111103	3.217956853	4.272926936	3.042328186	3.226605668	3.787089891	2.803217756	4.32798086	3.406849442	3.539082691	4.221749522	3.809110918	3.10406816	4.154427896	4.204458676	3.938676121	4.263081685	4.18143363	3.427035894	3.61191484	3.483455618	3.851522202	3.981672483	5.277858029	3.049888009	4.125998601	3.340584502	4.348500392	3.559988953	3.583935159	3.49732183	3.844580736	3.006404858	3.174038624	5.193114726	3.776647676	4.436370094	3.803201116	4.040967749	3.663219055	2.86354749	3.421006481	2.857629417	4.118949456	4.069839121	4.566651528	4.36756551	3.921465659
Catsper1	4.093490989	2.945512408	3.635735988	2.918721477	2.774558025	3.226605668	1.893997433	4.274198468	2.466553419	4.009911885	3.601632584	3.925115521	2.555470507	3.573098377	3.215156076	3.258558096	3.629310923	3.49541048	3.119353674	4.082324717	2.817095862	3.258438292	3.524119176	3.272357357	1.356809996	2.127024555	2.574453557	3.340584502	3.495995345	3.869689285	2.218604891	2.890404927	3.632891609	3.441073815	3.72615993	2.96808387	3.607854853	3.900009147	3.628447553	3.341399537	3.663219055	3.673307923	3.421006481	4.983652546	3.697677538	3.570291363	3.336230111	4.053463011	2.779332475
Dhrs9	4.093490989	1.82441915	3.535217486	4.599436621	3.413425609	3.432365418	3.391746967	3.088499934	3.476064396	2.698793765	3.211161228	3.13326519	3.552190005	3.858343992	3.363347165	4.012856993	3.5572486	3.448139358	3.821858594	3.980288224	3.389248563	4.029069301	3.43798814	3.368048005	4.046577356	2.127024555	2.759471046	3.074653735	4.105760958	4.391305514	2.822582367	3.49732183	3.704682402	4.465126794	3.319182535	3.639101137	3.340806563	3.410351759	3.155802363	3.244891521	3.881448603	3.624037724	3.598836476	4.538677638	4.152073038	3.691166562	3.398525872	3.811844322	3.549181279
Rab9b	3.220779536	4.526294898	4.014631715	4.272926936	5.019513709	4.16478089	4.395800336	2.803217756	5.209185704	4.449012268	5.099433454	3.87338603	4.558950638	2.758324103	3.907692939	4.386313129	4.004303303	4.339478527	4.763900527	5.03440097	3.957932832	4.871210669	3.851522202	4.533733716	4.816843123	5.734989818	3.423894737	3.825715558	4.57486661	4.549048672	5.217866452	3.857056779	4.855139281	4.764651448	3.976495202	4.345641802	4.316284533	4.534264107	4.607903709	3.918702564	4.220312445	4.46774557	4.741295891	4.900500633	5.434560125	4.03356386	4.784351584	4.19147378	5.153018554
Pdzd8	6.710477533	6.074752512	7.10214348	5.461925039	7.233137868	5.91031584	7.057296549	6.224925279	7.201056339	6.736772618	6.348241453	6.475656851	6.510022786	6.791688622	6.783033043	6.350216366	6.236875709	6.443299218	6.258789988	6.186109595	7.057029626	6.146127214	6.418182525	6.398733325	7.172329888	7.192812347	7.141424856	7.054664032	6.249751493	6.393150307	7.454952853	6.00730282	7.143335254	6.077791022	6.98766192	6.609690158	6.860552555	6.310763879	6.937030807	6.355871121	6.841263227	6.619518712	6.530748948	6.907536148	6.56764753	6.741878388	6.76556401	6.43740103	6.999097668
Psapl1	3.021411676	5.103781501	4.191173399	4.79908878	3.965712439	4.558701829	3.971214691	3.355002406	4.282854624	5.107765453	3.411032106	4.406735743	4.490932248	3.573098377	4.300675989	4.386313129	4.51897069	4.891263941	3.928017708	5.106224505	4.275780024	4.154480772	5.063294942	4.902342382	4.046577356	6.472931416	2.379981801	5.279348058	4.168011791	4.29286168	3.583935159	4.765071814	3.559813072	4.51716804	4.323854549	4.512751301	3.693123691	5.827440018	3.76020953	4.72975875	4.284499906	4.46774557	4.289426464	4.440771266	3.948831489	4.47871042	4.566651528	4.36756551	2.963508752
7530416G11Rik	3.410906102	2.945512408	3.535217486	3.228110897	2.487119123	3.009979029	2.462513805	4.998746198	2.810381667	1.478445905	3.072297569	3.195187345	3.182423396	2.573343125	2.735055644	2.755262292	3.294534328	3.588342847	2.989587856	3.306787128	2.817095862	3.334817341	3.260120364	3.174390326	1.775566011	3.049888009	2.759471046	2.483044546	3.032077001	3.0464851	3.698100219	3.681157263	2.655388534	3.441073815	2.169348965	3.146425061	1.914290475	3.000403819	2.950326475	3.877092129	3.352799351	3.911096631	2.765259121	3.282096037	3.50828691	3.610983065	2.344350202	3.106783476	2.779332475
Nat2	2.590044036	4.188111103	2.497245617	4.272926936	2.910700033	3.628304045	2.591396501	3.088499934	2.810381667	4.686842359	3.211161228	3.433953452	2.440408671	2.378908897	2.186626649	3.488668725	3.735070087	3.302977331	2.267030833	2.018968778	2.03896079	2.853486104	2.879345085	3.461567246	2.788723349	3.049888009	2.574453557	4.048094078	3.639664694	3.35376445	1.486722476	1.896362301	2.367934508	3.642279244	2.704454833	3.028410743	2.046332028	2.37851756	3.155802363	3.341399537	3.587799813	3.770099456	2.391449769	3.004135425	2.881068539	3.769805326	3.579937947	3.047170291	2.872492863
Iws1	1.533537962	4.188111103	4.67199344	4.385451569	4.3573923	4.406713333	4.90914934	4.65920784	5.363230519	4.27991442	4.070036887	4.977824988	4.127946302	4.251005557	4.495399641	3.8112488	3.971626866	4.339478527	4.132096471	3.875518616	4.510777336	5.059003889	4.659841446	4.734953905	4.816843123	3.798223502	3.719538411	5.136279719	4.463694498	4.756929493	5.471904612	4.489308522	5.352528145	4.618683799	4.211728088	4.388230256	4.902200473	4.12411273	4.988901557	4.040967749	4.470077401	4.221557089	4.191008191	3.787172988	4.281604031	4.665393712	4.699253167	4.053463011	4.261572546
Aff2	5.037548708	4.83109607	4.596797112	3.076370327	5.293543494	4.483622852	4.147067708	4.65920784	3.798116053	3.818689544	4.535020333	3.491542744	3.725256022	4.124616771	4.213653038	3.963407375	4.462338263	3.940198927	4.372172242	4.639186595	4.21438266	4.720445411	3.967784084	4.088607773	3.588916658	3.798223502	3.574397076	3.590354989	4.406604685	3.979973635	4.415831284	4.18703727	4.045690792	4.412220302	4.638952023	4.671341029	3.938706095	4.629141443	4.396473472	4.457314246	3.432637772	4.46774557	3.878991206	4.633560335	4.642474876	4.47871042	4.38038742	3.958580339	3.921465659
Pgk2	2.354761479	3.814825081	1.598274323	3.515757304	1.646438226	3.009979029	2.328940444	2.495571548	2.939855859	2.431418144	2.205879374	3.070388466	2.775714688	4.124616771	2.819204135	2.404447726	2.384872286	2.486860305	2.855478262	2.498829955	3.153827466	2.589080754	2.286901804	2.8654613	2.788723349	4.427465313	1.955339947	3.340584502	3.032077001	3.35376445	2.050149752	3.102907275	2.367934508	2.431167981	2.356674221	2.717165833	2.52862053	2.022869831	2.322550362	2.554120792	2.350800846	2.9812945	2.469235295	3.414323217	2.835578403	3.139473328	2.654324952	3.047170291	1.688347321
Nudt16l1	5.538782628	4.188111103	6.697892185	5.390163243	6.382939554	5.034597492	6.547887624	6.144895317	6.402210061	5.613303445	5.420944698	5.466255478	5.105662347	5.016652721	6.368690449	4.681856442	5.410441077	5.129034795	5.655113433	4.804570567	5.660806058	5.059003889	4.954582005	4.882004862	7.094453207	3.049888009	6.127286427	4.456401131	4.835668934	5.424208089	6.292578484	5.131081085	6.652346568	4.568351267	5.997825923	5.223938875	6.696037777	4.534264107	6.39014788	4.918032535	5.678193129	4.178757959	5.267032696	5.063932693	5.930994315	5.615407176	6.152063825	3.659591376	6.025827286
Tas2r130	2.354761479	4.188111103	1.76583998	2.403786996	1.449404708	3.993944088	2.836917786	2.803217756	2.393871176	1.657479813	2.854609827	2.941618415	2.19859066	2.934948053	2.56109579	2.687615274	2.621438721	3.203282015	2.989587856	3.875518616	2.637333449	3.180615365	2.977963317	2.793434219	3.339194762	3.049888009	2.759471046	2.148156469	3.192613725	2.065250106	2.822582367	2.172260922	2.055199708	3.156478402	2.356674221	3.204174911	2.639766652	3.278200217	2.733687362	3.435699998	2.745359367	2.680058523	2.905235142	3.542432025	2.188880661	2.758622281	1.626405127	2.799428339	2.779332475
Sfxn4	4.394093529	5.345789462	4.886140915	3.912498347	2.910700033	4.247314264	4.551855592	2.495571548	4.190807103	4.9063007	4.284516887	4.315498051	4.421409547	4.490658201	3.811019252	4.681856442	4.194678072	4.339478527	4.463638353	4.723102173	4.832528412	4.092298944	4.005790962	4.088607773	4.25666716	3.049888009	4.819905817	4.982760536	4.22921281	4.191518169	4.022491434	3.304837125	3.409605409	3.642279244	4.095958217	3.204174911	3.858491771	4.436370094	3.672842398	4.236361126	3.951647543	4.659350086	4.523599206	4.128432306	3.585104227	4.211512177	4.474888365	4.493814352	5.057210979
Txlng	4.798118404	5.103781501	4.276333726	4.272926936	4.448803169	5.573793565	4.231963278	4.274198468	4.416457755	4.975432974	4.486452508	3.925115521	4.050657693	3.718215518	4.827087079	4.600303297	4.682813054	4.628323875	4.997363462	4.804570567	4.21438266	5.572410697	4.721435732	4.756464405	5.650776475	2.127024555	4.492068646	4.258209279	3.978082263	4.325996416	3.809157539	4.341563146	3.485397829	4.568351267	4.831863654	4.632479786	4.842803129	3.783004326	4.539013433	4.000636475	4.347516076	4.221557089	4.523599206	4.900500633	4.467156667	4.695394232	4.332097653	4.19147378	4.451041051
Wfdc5	3.76659088	1.08390515	2.497245617	3.912498347	2.910700033	3.815254516	2.462513805	2.495571548	2.607783584	2.698793765	3.783718474	3.070388466	3.278024679	3.993756757	2.942148675	3.258558096	3.176599178	3.049036946	2.855478262	2.645533347	1.928270999	3.964783808	3.812007782	3.399457703	3.339194762	3.049888009	3.423894737	1.357776721	3.347096487	2.859834165	2.050149752	3.102907275	3.173482322	3.156478402	4.323854549	2.517788748	2.414098484	3.900009147	2.788975461	2.61178454	3.587799813	3.72199054	3.106376638	3.282096037	3.185780829	2.857309733	2.344350202	2.734986699	2.963508752
Nrxn3	7.172280974	7.484902904	8.292264003	6.64205188	8.097654569	6.61933888	7.924810558	6.888055567	8.556305028	6.781206591	7.435892493	7.249166124	7.409054358	6.791688622	8.046297326	6.99393044	7.218493447	7.315409045	7.672298788	6.109364116	7.626728799	7.126341955	6.955917286	6.579552418	8.163217239	7.396636668	7.592002415	7.504020381	7.134886085	6.947813301	8.564336582	6.887178945	8.62312739	6.632138214	7.845103622	7.025413488	7.751553789	6.310763879	7.900362183	6.561324961	7.754650322	6.41333055	7.137251712	7.064662427	7.441177062	6.876237961	7.422898446	6.649938551	8.206290958
Kcnq3	5.927964602	5.103781501	6.763902924	4.03650705	6.414861764	4.841150829	5.490918536	5.427600798	7.39301324	5.042579434	6.292515287	5.681780702	5.890956201	5.366148283	6.536382491	4.721783351	6.067384416	5.899985381	6.048874078	4.960203796	6.735372963	5.502209384	5.920609512	5.629939405	6.671196714	4.954030081	6.557259546	5.957082926	6.514218645	5.424208089	6.712607822	6.00730282	6.409851432	4.903169311	6.565794643	6.150154627	5.595571459	4.810036322	6.488700346	5.541798631	5.991412875	4.263846096	6.056449258	5.28807856	5.726626749	5.158017499	6.284542243	5.019768507	6.636221926
Pigk	4.534880281	5.103781501	5.763824525	4.893656334	5.792446758	4.907369448	5.809679288	5.875370507	6.169999438	4.835164326	4.721808186	4.865171712	4.994177512	4.919592191	5.505174545	4.838198957	5.121441166	5.342775084	5.828987791	4.552791358	5.331112429	5.059003889	5.969071698	5.468998841	5.411076704	6.809779267	5.968228424	4.456401131	5.514835119	5.359986059	6.064023283	5.864957749	6.010076395	4.903169311	5.331780085	5.58430729	5.466987913	4.979286533	5.638006891	4.697053605	5.712362879	4.839037583	5.019301806	4.900500633	5.493276197	5.108156893	5.274677264	5.019768507	5.645006167
Olfr948	3.592626512	5.345789462	2.362868479	4.272926936	3.861108352	3.628304045	3.787089891	2.495571548	3.531538729	3.617967433	3.345479331	4.076345755	4.421409547	4.604077815	3.061412826	4.109890258	3.629310923	3.253431464	3.87528878	4.552791358	2.448782734	2.304890992	4.365870952	3.843765101	4.046577356	5.734989818	4.374397807	3.074653735	3.422219504	4.225624103	2.379154743	3.681157263	3.173482322	3.642279244	3.594957397	4.388230256	3.776647676	4.12411273	2.897270504	4.040967749	3.352799351	4.221557089	2.835868839	3.90423478	3.734522315	4.246080001	3.974211991	3.910263714	3.549181279
Kcnj2	4.093490989	1.82441915	3.106520997	2.918721477	3.530038024	4.406713333	2.716091223	3.355002406	2.939855859	2.948928288	3.072297569	3.006519685	3.809110918	3.718215518	2.777355859	3.258558096	3.255597028	3.049036946	3.767714379	3.543867361	3.312260241	3.765439862	3.394235593	3.522750843	2.788723349	3.798223502	2.759471046	2.148156469	2.949352149	3.7944446	3.092497969	3.304837125	2.746592958	2.770186246	3.976495202	3.028410743	2.955348797	4.12411273	3.538178199	2.993180148	3.587799813	2.742182795	2.835868839	3.787172988	3.309698176	2.905742005	3.865428867	3.165535417	3.390193554
Ociad2	6.348135633	5.560000658	7.396465382	5.660911008	7.583960321	5.477836744	7.703788856	6.060231929	8.047111666	6.217603858	6.419186146	6.140656505	6.865936004	6.021959702	7.292295218	5.770562861	5.961119496	5.665566528	6.863557594	4.883600876	6.899134139	6.046905081	5.870627702	5.544044646	7.280951913	6.265956467	7.317025025	6.047056567	6.315471297	5.929503872	8.14472276	6.257273034	7.925908818	5.587394804	6.18463533	6.078166837	7.123932476	4.231341383	6.756437864	4.918032535	6.27555194	5.070962554	6.014200732	6.584279539	6.667538636	6.021113043	6.647014673	4.843653395	7.693027668
Rps27a	7.304014684	6.664327319	7.396465382	7.162663674	7.81545036	6.926044058	7.762845617	7.256469885	7.791461913	7.499775863	7.083342745	7.27354002	7.507143847	7.274486723	7.610198457	6.96427171	7.031923126	6.783587132	7.258858353	6.758112332	7.283669316	7.126341955	6.825910835	6.71222436	7.011582547	7.725286158	7.541683532	7.413606637	6.92341988	6.902580662	8.023099948	8.002581676	8.116586577	7.509026613	7.662197532	7.537455205	7.35430506	6.550202789	7.12508615	7.011572448	7.211974384	6.202911211	7.146537837	7.146574611	6.970462715	6.923255163	7.47469335	6.895224573	7.541112904
Samd5	3.220779536	2.428293626	4.519658329	3.228110897	3.753713022	3.119732954	3.594207525	3.355002406	3.640270567	3.297074705	3.723921271	4.076345755	3.371457419	3.10406816	2.735055644	3.913328303	3.409187412	3.588342847	3.71284078	3.543867361	3.683513945	2.937805182	3.566513253	3.758693233	5.535118196	3.798223502	4.605491265	2.148156469	3.978082263	4.157085404	3.466475999	4.18703727	4.417951166	3.895970193	4.095958217	3.261123536	3.607854853	3.783004326	2.843494838	2.779797246	3.587799813	4.002405605	3.932769222	3.90423478	2.74298863	3.093797413	3.974211991	3.910263714	3.702204138
Cacna2d1	1.2062248	1.82441915	2.497245617	2.214941231	3.413425609	2.780998498	2.836917786	3.355002406	2.810381667	2.290085306	2.462610823	3.375546108	2.881345639	3.858343992	2.649052287	2.821758514	2.433411938	2.60597674	2.989587856	2.645533347	2.90397802	3.334817341	2.726641743	2.756919193	1.356809996	2.127024555	2.379981801	3.340584502	3.032077001	3.000633115	3.345552772	3.857056779	3.173482322	3.006404858	3.594957397	3.48135832	3.055192047	2.701925386	2.677604461	2.724595013	2.453412258	2.552740838	2.391449769	0.329584168	3.309698176	2.500364451	3.579937947	2.799428339	1.81449729
Tssk2	2.811643144	0.09542714	2.497245617	2.583199668	1.449404708	3.119732954	2.591396501	3.088499934	2.166370737	3.406849442	2.205879374	3.006519685	2.555470507	1.46782424	2.086346223	2.477265612	3.446706937	2.942839154	2.498643134	3.055197057	2.448782734	3.555803145	2.879345085	3.174390326	0.872553002	0.857618886	1.721010432	2.789997555	2.005339879	2.954251016	1.274657525	3.102907275	1.038375159	2.929217671	3.023555707	3.087846973	1.776796027	2.701925386	2.50430411	3.388819526	2.245114707	3.770099456	2.545410267	2.208576191	2.550930151	2.953590255	2.092762997	2.986663331	2.683902713
2810408A11Rik	3.220779536	2.945512408	3.217956853	3.652344776	3.530038024	3.119732954	2.836917786	4.063823954	2.676495517	3.818689544	3.345479331	4.268939754	2.667155545	3.993756757	3.610485753	4.157481143	3.136522073	3.81180051	3.245110016	4.082324717	4.336108849	3.334817341	3.731806805	3.522750843	4.641452799	0.857618886	2.759471046	3.340584502	3.347096487	4.016059892	2.379154743	5.131081085	3.173482322	3.441073815	4.211728088	3.840353706	2.639766652	4.629141443	3.716759641	4.000636475	3.016972183	3.864642856	3.298025338	3.787172988	4.184898985	4.10577044	3.143482606	4.236338759	3.849690532
Sowahd	3.76659088	4.188111103	3.635735988	2.918721477	2.910700033	4.631972778	2.716091223	4.834546882	3.693566831	4.365536069	4.124852775	4.361428637	3.971771964	3.993756757	3.610485753	4.012856993	4.004303303	4.023547717	3.600829682	3.767941323	3.233806874	4.561072093	4.154152914	4.367527222	4.25666716	4.427465313	3.85968931	5.279348058	3.568464423	3.979973635	2.532777538	4.18703727	3.008149391	4.076213498	4.211728088	4.032030125	3.607854853	4.335411556	3.205588135	3.918702564	4.40937166	4.305628017	3.235131077	3.90423478	4.051805724	3.846954074	3.398525872	4.731767529	3.224816454
Fabp6	2.811643144	2.428293626	2.223191094	2.403786996	3.293411321	3.531511313	3.178799924	3.841078039	2.166370737	4.009911885	2.854609827	3.316299207	3.891267461	2.934948053	2.186626649	3.653149246	3.255597028	2.778027768	3.87528878	3.18292365	3.153827466	4.029069301	3.260120364	2.936198831	2.481837147	2.127024555	1.468721523	2.148156469	3.422219504	3.39584562	1.872778286	3.681157263	2.561985739	2.249225347	2.867225029	3.317295309	2.52862053	3.66253145	2.444729146	3.195775766	3.188327408	3.574164125	2.545410267	2.547132266	2.74298863	3.000871418	2.502558854	3.280571116	2.963508752
Tlr12	3.410906102	3.403185478	3.635735988	3.652344776	2.774558025	4.16478089	1.735481001	4.063823954	3.065253784	3.617967433	3.957984659	4.361428637	3.809110918	3.422622208	3.215156076	3.317301468	4.316253613	2.942839154	3.182714227	3.980288224	3.153827466	3.899429822	3.772104712	4.088607773	3.339194762	3.049888009	3.105281488	4.258209279	3.91263526	4.016059892	2.822582367	3.304837125	2.367934508	3.509250944	4.095958217	3.48135832	2.852943099	3.141666147	2.677604461	3.918702564	3.271384301	4.221557089	2.061750401	3.542432025	3.585104227	3.651271823	2.728029166	3.958580339	3.549181279
Ctnna1	4.669508783	4.188111103	5.674958767	6.317306398	5.417442342	5.52648641	5.33374836	5.427600798	4.935821547	4.762012974	5.354023777	5.187690104	4.994177512	4.919592191	5.056576772	4.641364512	5.121441166	4.301492934	4.921965453	5.547088115	4.832528412	4.615164464	5.192012653	5.205433415	5.860315093	5.385394349	4.920995138	5.279348058	4.68208975	5.104070116	4.596439372	6.00730282	5.613172238	5.034304671	5.40430661	4.632479786	5.636349576	5.353310643	5.186137345	5.228426246	4.966355719	4.002405605	4.903945644	3.787172988	4.938197709	5.300648656	5.526230703	5.183203437	5.680366036
Cldnd2	2.811643144	1.82441915	2.752419472	3.374444796	2.910700033	4.16478089	3.286649173	3.088499934	2.466553419	4.009911885	3.142319787	3.375546108	3.084537753	3.10406816	2.901589749	3.13849254	3.593439501	3.049036946	2.989587856	3.875518616	2.448782734	4.092298944	3.608469584	3.207306226	2.481837147	3.798223502	2.574453557	3.074653735	3.778440948	3.519566185	2.532777538	2.427456879	2.746592958	3.441073815	4.095958217	3.317295309	3.152627081	4.013683628	2.620699528	2.887925583	3.016972183	2.9812945	2.973409586	3.542432025	3.143629939	3.000871418	3.753621195	3.910263714	2.872492863
Zfp275	3.410906102	3.403185478	4.014631715	3.076370327	3.042328186	3.432365418	3.286649173	3.355002406	4.416457755	4.365536069	3.783718474	3.375546108	4.754149505	4.372993547	3.843502003	4.109890258	4.316253613	4.263081685	4.278115974	3.543867361	4.336108849	3.334817341	3.967784084	3.758693233	3.588916658	5.385394349	4.492068646	3.825715558	3.978082263	3.717780196	4.321567842	3.49732183	3.979788687	3.771101995	3.023555707	3.534621224	4.24384664	4.335411556	3.845742331	3.749621981	3.737269392	4.135445672	3.932769222	4.538677638	4.249663146	3.808563007	4.283108348	3.910263714	3.626411355
Olfr181	3.021411676	2.945512408	1.598274323	3.374444796	2.175378118	3.226605668	1.893997433	4.063823954	2.466553419	2.431418144	3.072297569	3.006519685	3.891267461	3.266427443	2.331726743	3.258558096	2.528596207	3.35193487	2.498643134	3.427035894	2.90397802	3.258438292	3.026373903	2.607337967	2.481837147	4.954030081	2.379981801	3.340584502	2.690282928	3.136658054	1.486722476	3.49732183	2.46624071	2.929217671	3.319182535	2.781411389	1.633366496	3.141666147	2.322550362	2.993180148	3.510955385	3.574164125	2.545410267	2.381871609	2.64814984	2.758622281	2.424320173	3.554836703	3.224816454
Csnk2a1	7.252938743	6.458103217	7.257771952	5.94713643	7.435285357	6.219199954	7.023126234	6.224925279	7.68370822	6.149496052	6.974869371	6.082823567	6.680253575	6.269747965	7.206312388	6.397212147	6.596540009	6.683161546	6.733273927	5.986276796	7.093673175	6.097343381	6.540551458	6.415464064	7.348542537	6.472931416	7.33736705	6.556184792	6.180824489	6.287486087	7.771321705	6.695002452	7.367747677	6.429264065	6.887821435	6.609690158	6.927498214	6.383610239	7.065382843	5.749380327	6.712539699	6.250747852	6.32238643	6.701152734	6.595654534	6.561990126	6.995817819	5.701112388	7.282352568
Pdha1	7.226612923	6.565247248	7.914529101	6.18924564	7.783370852	6.498729328	7.620379046	6.440814806	8.128501914	6.886091677	7.072894992	6.603047917	7.239350045	6.357954102	7.579515794	6.162878186	6.76093586	6.92974061	6.971660237	5.986276796	7.528299424	6.844942429	6.884391526	6.390289843	7.810251914	7.192812347	7.62444102	6.969075848	6.795778584	6.437607857	7.947920812	6.313522395	7.861881749	6.373331702	7.324154965	6.988389653	7.672667156	5.827440018	7.672887544	6.174899942	7.30088557	5.663779593	7.118476444	6.977215593	7.114614787	6.592089429	7.235885088	6.219200207	7.408470532
Sptb	6.295112985	5.345789462	6.84702632	5.156674517	6.016024125	5.573793565	6.49708779	5.152014603	6.945279765	5.459914242	6.273431878	6.022663832	5.706407331	5.444452587	6.143050588	5.055990004	5.890829101	5.686433689	5.706701007	4.723102173	6.217870884	5.639810728	6.061682915	5.406555017	6.72560711	6.023315926	7.068853556	6.288299276	5.778831555	5.696038911	6.712607822	5.788778496	6.635198357	5.385356568	6.630559592	6.391840553	5.826358469	5.720912736	6.107763942	5.563757501	5.712362879	5.545242306	6.157136987	6.025158311	5.692790164	5.79688199	6.191183107	5.05345564	6.21139197
Gcg	2.354761479	1.82441915	2.362868479	3.076370327	1.832240674	3.628304045	2.716091223	3.841078039	2.087046778	3.617967433	2.854609827	3.070388466	2.667155545	2.758324103	2.086346223	3.258558096	3.176599178	3.35193487	3.054991766	3.306787128	2.03896079	3.69675105	2.621417803	3.141207739	3.824234526	2.127024555	2.759471046	3.590354989	2.507474449	3.35376445	2.959820669	2.427456879	2.922867591	3.57630919	3.459387074	3.372712191	2.639766652	4.335411556	2.562944083	2.993180148	2.650481945	3.420773113	3.235131077	3.004135425	2.789556781	2.80827589	2.871394044	2.862829063	0.802660817
Sspn	4.093490989	4.188111103	3.923206359	3.912498347	3.64340985	4.483622852	3.286649173	3.355002406	3.003044595	4.27991442	4.33616226	5.220722823	4.203650673	5.591298764	3.907692939	4.799953994	4.837758818	4.85978487	4.508411391	4.804570567	3.891059161	4.392877697	4.433612035	4.602346107	4.046577356	3.049888009	3.574397076	4.643015362	4.519778788	4.122324302	2.680383076	5.24081466	3.173482322	4.811649532	3.853271649	4.388230256	3.055192047	4.629141443	3.716759641	4.457314246	4.154942988	5.25206737	4.038175836	4.235695812	4.375677907	4.573493914	3.638658053	4.493814352	4.19601207
Prdm10	3.220779536	2.428293626	3.326448682	2.754559471	3.413425609	3.119732954	2.19007708	0.2996812	3.003044595	3.068322934	3.539082691	2.670809864	3.371457419	3.10406816	3.326795831	3.198964469	3.255597028	3.81180051	2.786679323	2.498829955	3.07225157	3.101285421	3.214427415	3.239960358	2.788723349	3.798223502	3.719538411	3.340584502	3.270579337	3.478739118	3.466475999	2.890404927	3.091657659	2.850503257	3.319182535	3.587196929	2.852943099	2.205321884	3.803201116	2.834232472	2.837986431	2.86354749	2.693351645	1.627926952	3.660497318	2.605750193	4.233414515	2.986663331	3.139566086
Ibtk	3.76659088	5.345789462	3.326448682	4.70102346	3.861108352	3.531511313	4.231963278	3.841078039	2.87564852	3.617967433	3.475557358	3.070388466	2.775714688	3.573098377	3.326795831	4.012856993	3.216287972	3.855057091	4.082089959	4.883600876	3.683513945	3.180615365	3.691107058	3.272357357	3.588916658	3.798223502	4.714746131	4.982760536	3.270579337	3.979973635	2.050149752	4.489308522	2.922867591	3.229492972	2.867225029	3.534621224	2.955348797	4.436370094	3.445864236	3.244891521	4.088381298	3.095676486	2.765259121	3.666638378	3.390286826	3.487665987	3.459893451	3.761722308	3.390193554
Elovl1	3.76659088	5.560000658	4.816654627	4.599436621	4.3573923	4.080329807	4.771767945	3.605275553	4.544792905	4.60963752	4.284516887	4.665725174	4.936320253	4.490658201	4.967421726	4.721783351	4.7354409	5.129034795	5.275466393	5.106224505	4.21438266	5.352739842	4.811341234	4.734953905	3.588916658	4.427465313	4.714746131	3.590354989	4.348500392	4.358810511	5.641097021	3.102907275	5.542620225	5.587394804	5.331780085	4.784829176	4.017327688	4.534264107	4.539013433	4.887598687	4.645404503	4.873565091	4.699044765	5.21607884	4.313252564	4.695394232	4.474888365	4.731767529	4.629926645
Lsm11	6.348135633	6.074752512	6.077275566	6.275900785	5.743781477	5.792059303	6.93354439	5.666511711	6.806898894	5.841217072	5.60767179	5.220722823	5.453804336	4.81849576	4.851030993	4.838198957	4.286255467	4.795639355	5.370527113	4.278354208	5.485404884	4.154480772	4.53261855	4.391800734	6.130741236	4.427465313	5.592569714	5.760247471	5.365727775	5.338068037	6.947152019	6.073867273	6.941500364	5.489305986	5.605598902	4.632479786	4.456649923	4.534264107	4.641761991	4.492736428	4.529644124	4.873565091	4.699044765	5.28807856	5.267976315	5.004847379	4.080056629	4.843653395	6.522277718
Smoc1	2.811643144	1.82441915	2.99194403	4.494267314	3.042328186	3.119732954	3.178799924	3.605275553	3.693566831	4.192120289	3.142319787	3.604341897	3.809110918	3.266427443	2.777355859	3.544237515	3.48388696	3.542141802	3.485649304	4.960203796	3.683513945	3.180615365	3.566513253	3.336397185	3.588916658	4.954030081	3.574397076	4.258209279	3.347096487	4.157085404	3.092497969	3.857056779	3.559813072	3.509250944	3.319182535	3.087846973	2.747808881	3.538390299	3.49228143	3.618033542	3.352799351	3.673307923	3.481146488	3.90423478	3.913897271	3.000871418	4.027497802	3.761722308	3.390193554
Plp2	2.590044036	2.428293626	2.223191094	2.403786996	2.774558025	3.815254516	3.068033259	2.803217756	2.319680475	3.818689544	2.624212233	2.600067099	2.775714688	3.573098377	2.605324593	3.75922697	3.096047458	3.049036946	3.182714227	3.543867361	1.171545025	2.853486104	2.928959779	2.971101219	2.481837147	2.127024555	1.721010432	2.483044546	3.032077001	3.31124943	2.822582367	4.18703727	3.912758032	3.57630919	3.594957397	2.96808387	3.431768302	3.538390299	2.950326475	3.044786691	3.016972183	3.624037724	3.106376638	2.705476667	3.143629939	3.047601854	3.009741808	3.280571116	3.849690532
Trp53bp1	5.927964602	6.214414337	6.450209601	5.781477923	6.136194589	5.871841774	6.689475372	5.875370507	6.701700223	6.374765517	5.60767179	6.214370476	5.992361191	6.074962679	6.244199718	5.674139611	5.692427391	6.055788905	5.828987791	5.490258438	6.217870884	6.021040048	6.32164605	5.514416961	5.955782812	4.954030081	6.127286427	6.13198891	5.924606153	5.882212982	6.32733907	5.131081085	6.188369209	5.796068314	6.425880997	6.02180537	5.930600152	5.775042801	6.027629862	5.862419838	5.643299792	6.41333055	6.097547921	5.931146807	6.017202461	5.975661099	6.210351894	6.185053992	5.99733633
Olfr898	2.590044036	2.428293626	2.99194403	3.374444796	2.910700033	3.905599299	3.178799924	3.088499934	2.087046778	3.513772278	3.957984659	3.714099737	3.371457419	3.858343992	2.982298867	3.862612003	3.5572486	3.49541048	3.657219627	2.498829955	2.988998222	4.615164464	3.524119176	3.81560543	2.147017785	2.127024555	2.574453557	2.148156469	4.042453559	2.954251016	2.532777538	2.665855982	3.091657659	3.771101995	2.704454833	3.534621224	1.776796027	4.534264107	3.002685839	3.195775766	3.587799813	3.206924017	3.171260009	3.90423478	2.926041724	3.093797413	3.809910141	3.861354621	3.224816454
Rnf215	4.093490989	3.403185478	5.08334328	4.385451569	4.868551027	3.905599299	5.101588127	4.834546882	4.935821547	4.9063007	4.070036887	4.361428637	4.203650673	2.573343125	4.271908984	4.430282584	4.462338263	4.224242428	4.681210859	4.552791358	4.275780024	4.334810772	4.154152914	3.981672483	5.411076704	3.049888009	3.267671375	4.258209279	4.57486661	4.016059892	6.022225276	4.18703727	4.589606104	3.371746589	4.638952023	4.124432775	5.229659476	4.335411556	4.28533284	3.527885444	4.40937166	3.368341885	3.656428928	3.282096037	4.726389274	4.573493914	3.920192153	3.958580339	4.957064687
Rarres1	4.798118404	5.750268243	4.440551504	4.599436621	3.861108352	4.327951119	2.716091223	3.841078039	4.190807103	4.60963752	4.178867996	3.714099737	3.462818807	4.490658201	3.778274367	4.204458676	3.838155623	3.768077744	4.278115974	3.980288224	4.151907448	3.899429822	4.154152914	3.981672483	2.481837147	4.954030081	4.605491265	4.456401131	4.57486661	4.325996416	2.532777538	3.681157263	3.912758032	4.076213498	4.537407939	3.639101137	2.747808881	4.629141443	2.733687362	3.959882578	3.271384301	3.911096631	3.598836476	4.538677638	4.344610078	4.141358955	3.865428867	4.19147378	3.626411355
Pkd1	5.44875107	4.83109607	5.376089807	5.315450357	5.839707615	4.406713333	5.278220581	5.29476798	5.849817995	4.9063007	5.485454387	4.173923127	5.262607768	5.366148283	5.876377499	4.061683167	4.911932709	5.184655863	5.898203675	4.372411684	5.557762149	4.505999501	4.721435732	4.84082842	6.287100855	4.954030081	6.224568491	5.412533006	4.519778788	4.518125725	6.32733907	5.015319953	6.409851432	4.191799333	5.997825923	4.89370381	6.462048105	4.721051228	5.816537012	4.492736428	5.292416358	4.427961612	5.57323789	4.339793107	5.013174711	4.604445303	5.939380014	4.410196822	5.782097504
Gnpda1	2.354761479	1.82441915	3.217956853	3.784503258	3.64340985	2.780998498	3.068033259	2.803217756	3.798116053	2.948928288	2.928500186	3.548333103	3.971771964	3.266427443	4.184162113	3.258558096	3.255597028	3.723880611	3.71284078	2.346107463	3.61191484	3.180615365	3.214427415	2.936198831	4.641452799	4.427465313	3.85968931	3.074653735	3.709642476	3.136658054	3.583935159	3.102907275	3.704682402	3.229492972	3.594957397	3.48135832	3.776647676	4.231341383	4.051901064	3.435699998	3.587799813	3.095676486	3.421006481	2.705476667	3.350189352	3.610983065	3.336230111	2.925228213	4.511830295
Ddx56	5.927964602	4.83109607	6.212812919	5.838589301	5.930311267	5.477836744	5.588375802	5.29476798	6.560435551	5.171023107	5.928082009	5.407876246	5.745018538	5.78994442	6.276381095	5.02106923	5.250587568	5.291493131	5.601865683	4.181670307	5.878809731	5.313369069	5.491767018	4.942517601	6.130741236	5.385394349	6.023118498	5.861641966	5.952245109	5.659795014	6.32733907	5.788778496	6.347042994	5.197940008	5.541082665	5.633702799	5.861853923	5.546972562	6.027629862	5.064594647	5.457058508	5.133101505	5.708114037	5.978862166	5.531347734	5.653337108	5.939380014	4.410196822	5.680366036
Sh2d1b1	3.592626512	1.08390515	3.217956853	4.156631647	2.334704989	2.537802561	3.594207525	3.088499934	2.744012373	3.297074705	3.278867601	3.491542744	2.984230482	3.422622208	2.819204135	3.13849254	3.593439501	2.942839154	3.306573756	3.875518616	3.153827466	3.180615365	3.851522202	3.899501443	4.046577356	3.798223502	2.379981801	3.074653735	2.315241214	3.39584562	2.218604891	3.49732183	2.46624071	3.707198687	1.971084991	3.690352743	3.247792595	3.66253145	2.13084982	3.749621981	2.553222157	3.673307923	3.540416563	3.414323217	3.268805454	3.769805326	2.871394044	3.280571116	3.549181279
Olfr1383	2.590044036	4.188111103	3.217956853	4.494267314	2.633511984	4.841150829	2.591396501	4.472542089	2.466553419	3.719562711	4.33616226	4.125456362	2.555470507	4.490658201	3.326795831	4.473662308	3.905449003	3.982095267	3.821858594	4.552791358	3.957932832	4.215621049	3.214427415	3.612838322	3.07331916	3.049888009	2.379981801	3.825715558	4.105760958	3.600013675	2.218604891	3.102907275	4.174154531	3.707198687	2.867225029	3.534621224	3.340806563	4.436370094	3.155802363	4.198111697	4.02061961	4.047271737	3.298025338	4.235695812	3.057997875	3.846954074	3.336230111	4.100038734	3.849690532
Vmn2r3	3.220779536	5.103781501	2.626940162	4.156631647	2.774558025	4.406713333	3.787089891	3.841078039	3.126520804	4.449012268	3.663235016	4.076345755	3.462818807	3.266427443	2.982298867	4.012856993	3.593439501	3.81180051	3.767714379	4.082324717	3.464824516	4.215621049	3.524119176	3.95447142	4.046577356	3.049888009	3.105281488	1.357776721	3.422219504	3.559988953	2.822582367	3.857056779	2.746592958	4.51716804	3.853271649	3.317295309	3.152627081	3.66253145	3.105402854	3.618033542	3.587799813	3.673307923	3.481146488	3.004135425	2.926041724	3.730675324	3.809910141	4.452278579	2.485678293
Cstf1	3.933414744	1.82441915	4.276333726	3.076370327	3.64340985	3.009979029	4.314866327	3.605275553	4.824352828	3.617967433	3.957984659	3.13326519	4.203650673	5.366148283	4.094225959	4.799953994	4.316253613	4.064559551	4.463638353	3.427035894	3.61191484	3.765439862	3.929406009	3.553002401	2.788723349	2.127024555	3.85968931	4.048094078	2.864874676	3.869689285	4.92697974	4.02558375	4.358620126	4.01705518	2.704454833	3.79096503	3.431768302	4.231341383	4.28533284	3.435699998	3.951647543	3.472544678	4.337608355	4.235695812	4.281604031	3.184643782	3.865428867	4.19147378	3.991968443
Sox7	1.830316149	3.814825081	3.326448682	4.272926936	2.334704989	3.722849928	2.19007708	2.803217756	1.471552855	3.297074705	3.411032106	2.600067099	2.984230482	3.10406816	2.516350305	3.077111076	2.433411938	2.425848378	2.01879716	2.92329951	2.817095862	2.679226067	2.344849836	3.005701515	2.481837147	4.427465313	2.936129127	4.048094078	2.949352149	2.663921945	1.685419724	2.890404927	1.710362442	2.929217671	3.174038624	2.585399736	1.914290475	3.66253145	2.195951899	1.849257759	2.553222157	3.038891147	2.765259121	1.173742393	2.64814984	3.139473328	2.654324952	3.223455727	2.485678293
Olfr1314	2.590044036	0.09542714	2.99194403	3.515757304	3.042328186	1.846709899	2.836917786	1.367807428	2.319680475	3.513772278	3.211161228	2.302973126	2.321588258	2.934948053	2.605324593	3.599058034	3.216287972	2.996289622	2.34592557	3.306787128	3.07225157	2.767325986	3.608469584	3.239960358	4.454843968	0.857618886	2.759471046	1.776626564	2.005339879	3.943551677	2.379154743	3.681157263	2.367934508	3.771101995	3.023555707	3.372712191	3.431768302	3.278200217	2.897270504	4.000636475	3.510955385	3.911096631	3.769231254	4.339793107	3.143629939	3.445718726	3.208741225	3.861354621	3.470457879
Olfr177	4.394093529	1.82441915	3.432158242	5.237659024	3.042328186	4.558701829	1.893997433	2.803217756	2.744012373	3.915448578	3.345479331	4.125456362	3.462818807	3.266427443	3.43549161	3.544237515	3.176599178	3.768077744	2.923098515	3.980288224	2.988998222	4.334810772	3.481279951	3.927081493	1.775566011	6.023315926	3.105281488	3.590354989	3.709642476	3.559988953	2.680383076	3.102907275	2.055199708	2.929217671	3.459387074	2.844620558	3.431768302	3.278200217	3.105402854	3.918702564	3.951647543	3.864642856	3.235131077	2.026018919	3.309698176	3.403338833	3.077164018	4.053463011	3.308334229
Ccsap	5.857171003	4.188111103	6.365914435	5.461925039	6.697924436	5.573793565	6.876675162	6.789755014	7.469011834	5.9641058	6.254085137	5.826836516	5.890956201	5.519442819	7.163761867	5.285535798	5.974809882	6.03923365	6.487353505	5.370753485	6.601883275	5.572410697	5.594879568	5.737967186	6.923056052	5.385394349	6.023118498	4.643015362	5.979406892	5.153090067	7.469297372	5.937729561	7.678087347	5.739100666	6.388491778	5.881713711	6.77172521	6.021536905	7.168118591	5.825599158	6.569728481	5.640736265	6.454380247	6.070093285	6.80829924	6.268092538	6.284542243	5.447382028	6.353350613
Tbata	3.220779536	0.09542714	2.626940162	2.583199668	2.487119123	2.897141715	3.178799924	3.355002406	2.466553419	2.290085306	2.70253374	3.195187345	2.881345639	3.10406816	3.139008419	2.404447726	3.294534328	3.35193487	2.923098515	3.875518616	2.637333449	3.101285421	2.726641743	2.530319886	4.454843968	0.857618886	1.194421616	2.483044546	3.032077001	2.7631044	2.959820669	3.681157263	2.46624071	2.431167981	3.023555707	3.204174911	2.852943099	2.853985622	3.254777376	2.993180148	4.284499906	3.261435722	2.391449769	2.857629417	2.599846276	2.336436111	3.459893451	2.175567601	2.963508752
Syn3	4.920781099	4.188111103	5.763824525	3.912498347	5.973756378	3.119732954	6.209759051	2.803217756	6.205609954	4.192120289	3.900733064	4.125456362	5.925484461	4.81849576	5.53946796	3.862612003	4.163620821	4.593657995	5.756717127	4.552791358	4.931814595	4.668285785	4.399916374	4.367527222	5.758892361	3.798223502	5.367476707	4.643015362	4.22921281	3.600013675	5.84282405	4.341563146	5.89797028	4.13445992	4.323854549	4.169788321	5.510928657	4.231341383	5.461456125	4.311630696	4.347516076	4.263846096	5.019301806	5.28807856	4.96345755	4.380997626	5.170928035	3.223455727	5.495584952
Gm14403,Zfp931	3.76659088	4.526294898	4.103946147	4.03650705	4.067603544	3.226605668	3.391746967	3.841078039	4.862061743	4.192120289	3.723921271	3.76789143	3.639641653	4.251005557	4.094225959	3.913328303	4.004303303	3.302977331	4.082089959	2.786875828	3.233806874	3.765439862	4.080701528	3.95447142	5.277858029	2.127024555	4.920995138	1.357776721	4.105760958	3.979973635	3.698100219	3.49732183	4.855139281	4.668173079	3.72615993	3.740969029	4.169884268	4.335411556	4.359833719	3.959882578	4.088381298	4.002405605	4.523599206	3.787172988	3.771037437	3.922655788	3.809910141	3.659591376	4.905337146
Nckap1l	1.830316149	5.103781501	2.626940162	3.076370327	2.633511984	2.780998498	3.594207525	4.063823954	2.166370737	3.184295271	1.928308697	3.548333103	3.182423396	1.46782424	2.516350305	2.477265612	2.384872286	2.103864997	2.645341568	3.306787128	1.928270999	3.334817341	2.106958019	2.936198831	1.356809996	5.734989818	2.574453557	3.825715558	3.113136987	2.713828905	2.050149752	3.857056779	3.253703669	3.771101995	1.760296194	2.448939547	2.046332028	3.900009147	2.897270504	2.495572796	2.350800846	2.922856905	1.696207168	3.542432025	2.348589047	2.758622281	2.262520979	3.607551235	2.166594171
Vgf	7.025496618	5.103781501	8.285843825	6.875799201	8.028397207	5.155004546	8.250053612	7.513275823	8.550652076	6.906092577	6.65600121	6.414868318	7.626850543	6.760543124	8.040952494	7.167477075	6.49648362	6.714108506	6.708123089	6.394230151	7.888599777	6.558688498	6.737539599	6.448315664	8.466106135	6.472931416	8.318151993	7.28188855	6.620644544	6.695138556	8.350683799	7.284229471	8.70697364	7.312097811	6.661778924	6.68291794	7.776769357	5.975202192	7.908181188	6.729266436	6.825850133	6.297016783	6.574541965	6.672899731	7.594315816	7.13576341	6.874238075	5.900355206	7.910902433
Anpep	2.354761479	3.814825081	3.106520997	3.784503258	2.633511984	3.722849928	3.286649173	3.355002406	2.939855859	3.617967433	2.928500186	3.87338603	4.203650673	3.266427443	2.03506239	3.198964469	3.664869275	3.253431464	2.989587856	3.543867361	2.03896079	3.334817341	2.879345085	3.304501594	2.147017785	4.427465313	2.174286306	2.483044546	2.2150467	3.437501282	4.124933414	3.49732183	1.944174799	2.770186246	3.853271649	3.372712191	2.52862053	3.278200217	2.843494838	3.618033542	2.245114707	4.047271737	2.765259121	3.004135425	3.429997858	3.610983065	2.654324952	3.761722308	1.688347321
Adam7	3.592626512	3.403185478	3.217956853	2.754559471	3.413425609	3.432365418	2.462513805	4.65920784	2.676495517	3.297074705	3.783718474	2.224662225	3.371457419	4.372993547	2.901589749	3.706532569	4.51897069	3.81180051	3.657219627	3.657443471	4.088345546	3.626886787	3.812007782	4.21811886	2.788723349	4.427465313	3.105281488	3.340584502	3.778440948	4.016059892	3.220974154	2.427456879	1.710362442	4.303783001	3.319182535	3.937351477	3.607854853	4.436370094	3.351427889	4.080879124	3.271384301	4.263846096	3.298025338	4.339793107	3.057997875	4.10577044	3.52035703	4.36756551	2.779332475
Bik	3.021411676	4.526294898	2.873994867	3.652344776	2.487119123	4.558701829	2.954148734	4.274198468	2.87564852	3.818689544	3.278867601	3.87338603	3.371457419	4.124616771	3.215156076	3.43233545	3.48388696	3.49541048	3.87528878	3.657443471	2.988998222	3.101285421	3.214427415	3.642429329	3.588916658	2.127024555	2.936129127	2.148156469	3.978082263	3.39584562	2.532777538	4.765071814	2.655388534	3.301233358	2.704454833	4.032030125	2.52862053	4.231341383	3.845742331	3.618033542	3.510955385	3.261435722	3.656428928	3.414323217	3.390286826	3.317248413	3.696544212	3.392481004	2.382491719
Capn15	6.239992712	5.345789462	5.806512138	6.048693787	6.174177865	4.841150829	5.767740403	5.152014603	6.461939274	5.349637057	5.420944698	5.34754146	6.147783003	4.713332707	6.095732838	5.055990004	5.053748019	5.265324511	4.921965453	4.181670307	6.044763667	4.505999501	4.840648343	4.391800734	6.359218568	5.385394349	6.076107051	5.957082926	5.441847492	5.424208089	6.458176306	4.18703727	6.685982013	5.385356568	5.474030734	4.997993603	6.090328671	4.436370094	6.153850947	5.330659563	5.962696964	5.193457622	5.601101631	5.21607884	4.912669044	4.924168988	5.340889743	4.693430706	5.877878993
Rab5b	6.710477533	6.458103217	7.118580803	6.434530501	7.071701142	6.309178332	6.988031306	6.737680747	7.28135052	6.314015438	6.254085137	6.00207025	6.147783003	5.910152788	6.629318323	6.180967374	6.054498824	6.480346224	6.222820826	4.883600876	6.096330032	5.639810728	5.870627702	5.484270462	6.923056052	6.265956467	6.557259546	7.173288292	6.058140172	5.849899041	6.88111055	6.313522395	6.750759336	5.981085494	6.887821435	6.150154627	6.485118898	5.878214646	6.297628495	5.403846785	6.388098221	5.93714313	6.014200732	5.931146807	6.449275267	5.975661099	6.874238075	5.447382028	6.461393933
Nipal2	2.354761479	2.945512408	2.873994867	3.228110897	2.633511984	3.628304045	3.178799924	4.834546882	3.849400066	4.686842359	2.854609827	3.316299207	3.182423396	3.718215518	3.506391823	2.887149321	3.255597028	3.723880611	2.716651427	2.786875828	2.817095862	2.853486104	3.481279951	3.700975078	2.147017785	0.857618886	2.574453557	3.074653735	3.270579337	3.091821942	4.321567842	4.02558375	3.559813072	2.929217671	2.867225029	3.427393945	3.055192047	4.013683628	3.254777376	3.293427949	3.271384301	3.368341885	3.359974425	4.128432306	3.101039432	3.403338833	3.009741808	2.862829063	2.683902713
Mul1	3.220779536	4.526294898	5.581034508	4.494267314	6.136194589	4.247314264	5.890468023	5.427600798	6.187914728	3.297074705	4.938808986	4.903304302	5.584832629	4.713332707	5.589647272	5.02106923	4.960167077	4.795639355	5.307689007	3.543867361	6.17046702	4.449937668	4.365870952	4.624872613	6.427728073	4.954030081	6.359017974	4.982760536	4.933260334	4.896379473	5.217866452	5.624901998	6.063226895	4.248238001	5.605598902	5.284181521	5.125909495	4.231341383	5.699699755	4.348655231	5.417275094	4.46774557	4.943025011	4.128432306	5.289628228	4.63507799	5.373138379	4.236338759	5.608875557
Kti12	2.811643144	5.345789462	4.014631715	3.515757304	4.448803169	2.897141715	3.494229404	3.841078039	4.586419087	3.406849442	3.783718474	3.548333103	4.490932248	3.10406816	4.468287004	3.544237515	3.520732603	3.588342847	3.980055764	4.082324717	3.464824516	4.334810772	4.043429389	3.871729845	4.9812168	4.954030081	3.105281488	4.258209279	3.270579337	3.091821942	4.848117396	4.18703727	4.855139281	3.441073815	4.432395131	4.124432775	4.24384664	3.538390299	3.803201116	4.159449573	3.737269392	4.346905884	3.298025338	3.90423478	3.390286826	4.246080001	3.753621195	3.761722308	4.129230819
Elmod2	3.933414744	4.188111103	4.276333726	4.70102346	3.965712439	4.558701829	4.395800336	4.063823954	4.143878028	5.107765453	4.070036887	4.221749522	4.050657693	4.372993547	4.548928944	4.516456302	4.132295951	4.414182165	3.600829682	5.175716374	4.21438266	4.215621049	4.005790962	4.415896582	4.454843968	3.798223502	3.85968931	4.456401131	3.846095651	4.78541878	4.415831284	4.18703727	4.905219805	3.895970193	3.976495202	4.07851413	4.387213699	3.783004326	4.432709073	4.236361126	4.645404503	4.427961612	5.056507194	3.787172988	4.726389274	4.413896808	4.080056629	4.053463011	3.991968443
Phf7	5.253907479	4.83109607	3.635735988	4.03650705	4.067603544	4.631972778	2.716091223	1.787630439	3.798116053	3.915448578	4.014416259	4.361428637	4.277785126	4.124616771	3.43549161	4.012856993	3.5572486	3.81180051	3.367134664	3.657443471	3.823049741	4.154480772	3.731806805	4.00868578	3.588916658	3.798223502	2.574453557	4.048094078	3.978082263	4.358810511	2.218604891	4.489308522	2.162663787	4.191799333	2.867225029	4.032030125	3.520761083	4.013683628	3.155802363	3.341399537	3.271384301	4.135445672	3.421006481	3.542432025	3.143629939	3.317248413	3.077164018	3.910263714	3.308334229
Hsd17b12	3.933414744	4.83109607	4.816654627	4.385451569	4.537680297	4.16478089	3.880208498	3.088499934	4.747271255	3.818689544	3.900733064	3.76789143	4.490932248	3.573098377	4.271908984	3.317301468	3.664869275	4.023547717	3.980055764	4.552791358	3.683513945	3.832989615	4.296723632	4.243471977	4.454843968	2.127024555	4.252400319	4.818401668	3.709642476	4.157085404	4.92697974	3.681157263	4.804053598	4.191799333	3.174038624	4.032030125	3.520761083	3.000403819	4.051901064	3.706228708	3.271384301	3.574164125	4.431941518	4.440771266	4.152073038	3.610983065	3.753621195	4.36756551	4.261572546
Mtmr2	4.394093529	3.403185478	4.519658329	4.156631647	4.448803169	3.993944088	5.039236377	4.472542089	5.240991826	4.530370221	3.842649441	4.406735743	4.490932248	4.490658201	4.778530727	4.473662308	4.490781996	4.85978487	4.959965218	3.980288224	4.336108849	3.483455618	3.890653382	4.114877983	3.339194762	3.798223502	5.200299958	3.825715558	4.463694498	4.122324302	5.284669533	4.341563146	6.063226895	4.618683799	4.923292291	4.430275667	5.55377727	4.721051228	5.265268615	3.835046106	5.06470267	3.864642856	4.523599206	3.666638378	4.497079163	4.665393712	4.866830861	4.915645918	4.743458227
Tspan5	7.199734427	6.999128883	8.076393811	6.54236196	7.794156501	6.249836107	8.112507882	7.105516427	8.355262694	6.736772618	6.50292049	6.58948647	7.088129613	6.728636772	7.66574689	6.334185518	6.270736044	6.379192694	7.377668009	5.756926322	7.561991332	6.485597721	6.662266603	6.302857337	7.740331446	5.385394349	7.187632073	7.012575486	6.839729195	6.470012751	8.399066122	6.564469835	8.219510577	6.534587726	6.779687335	6.315831011	7.8416059	5.975202192	7.417231063	6.001813829	6.841263227	5.640736265	7.183026907	6.489247817	6.921022225	6.776787112	6.701036417	5.941501355	8.049481567
Timp4	5.705653977	5.560000658	5.376089807	6.048693787	4.789471714	5.947886882	4.231963278	4.998746198	3.999429253	5.56369279	5.248903164	5.779897982	4.421409547	5.284360883	4.300675989	5.190295707	4.983921884	5.579368585	3.767714379	5.03440097	4.729281031	5.10362992	4.811341234	5.358256391	3.588916658	6.652157705	3.85968931	5.861641966	4.22921281	5.424208089	2.532777538	5.015319953	3.775232552	5.555321894	5.096228251	6.02180537	3.938706095	4.231341383	4.28533284	5.064594647	4.756742276	5.007009547	4.089819199	4.633560335	4.613953349	5.18250689	4.38038742	5.653344167	3.849690532
Cct2	7.056216556	6.664327319	7.533130689	6.64205188	7.477644783	6.249836107	7.652322317	6.789755014	7.760109599	6.643093528	6.805977783	6.802832212	7.013064556	6.55625203	7.632719092	6.529102865	6.631115602	6.821690029	7.173013083	6.62979387	7.304274788	6.887094541	6.876196102	6.692151308	7.412695377	7.396636668	7.141424856	7.381946052	6.514218645	6.601958172	7.666538426	6.609442583	7.962804762	6.913005936	7.145790404	6.969474168	7.433689049	6.021536905	7.528061413	6.504108342	7.013254452	6.454504502	6.925056972	6.701152734	6.942441564	6.66912985	7.200355335	6.393475282	7.214259932
Clcnkb	3.220779536	5.750268243	2.873994867	3.784503258	3.293411321	4.327951119	3.494229404	2.495571548	3.126520804	3.719562711	4.43712418	4.221749522	3.462818807	4.604077815	3.139008419	3.198964469	4.255994254	3.49541048	4.031411134	2.92329951	2.817095862	4.275728136	3.305311854	3.981672483	3.588916658	4.954030081	2.379981801	1.776626564	3.91263526	4.455344454	3.809157539	4.341563146	3.253703669	3.642279244	1.760296194	3.146425061	3.055192047	5.6069933	3.105402854	4.040967749	3.737269392	4.047271737	3.769231254	4.440771266	3.268805454	3.651271823	3.920192153	4.146041537	2.963508752
Lars	5.253907479	1.82441915	3.923206359	3.076370327	5.743781477	4.406713333	4.771767945	4.472542089	5.333403966	5.349637057	4.387029399	4.665725174	4.421409547	3.422622208	4.851030993	4.109890258	3.735070087	3.203282015	4.883361126	3.306787128	5.073397225	4.449937668	4.840648343	4.691428858	5.650776475	4.427465313	4.920995138	3.340584502	4.289372723	4.122324302	5.284669533	4.18703727	5.270554228	4.191799333	4.432395131	4.388230256	4.719786795	4.12411273	5.103804749	3.662369369	4.347516076	3.911096631	4.903945644	4.633560335	4.526718705	4.604445303	4.866830861	4.324381088	5.105650592
Gm20517,Usp49	4.394093529	4.83109607	4.014631715	4.599436621	2.487119123	4.327951119	3.494229404	4.834546882	4.048191992	4.27991442	4.33616226	4.268939754	4.490932248	5.016652721	3.939406224	4.061683167	4.375465262	4.263081685	4.463638353	4.278354208	4.395378444	4.392877697	4.628542883	3.927081493	3.824234526	4.427465313	4.252400319	3.074653735	4.105760958	4.325996416	4.124933414	5.344758283	3.632891609	4.076213498	3.853271649	4.07851413	3.858491771	3.410351759	3.76020953	3.749621981	3.432637772	3.864642856	4.240561334	4.339793107	3.734522315	4.069839121	2.941168461	4.575262369	2.963508752
Nipal4	3.592626512	1.82441915	2.362868479	2.214941231	2.487119123	3.226605668	2.045307498	3.088499934	3.003044595	3.617967433	2.779309651	2.600067099	2.19859066	2.758324103	2.982298867	2.254184805	2.929967818	2.778027768	2.645341568	3.875518616	2.637333449	2.496770798	2.879345085	3.700975078	1.775566011	0.857618886	1.468721523	4.456401131	3.192613725	3.136658054	0.800317762	2.427456879	2.46624071	2.249225347	2.534577351	3.48135832	3.938706095	2.022869831	2.195951899	3.482051965	3.188327408	3.523670769	2.230560637	2.547132266	2.599846276	2.905742005	2.262520979	2.862829063	1.420389683
Tardbp	7.400374155	6.214414337	7.697992066	5.722302219	7.772490499	5.947886882	7.60954461	6.888055567	7.955569198	6.568147738	6.905151324	6.561936009	6.660145788	6.021959702	7.43548508	5.793807001	6.418667943	6.055788905	7.19937548	6.426054293	7.105660564	6.504251873	6.900629274	6.247621633	7.71611844	7.07727205	7.434419762	6.360393985	6.514218645	6.049071005	7.714208672	5.708882906	7.986810751	6.254121952	7.166879564	6.505225411	7.269583434	4.896109547	7.381955847	5.379774304	7.29010492	5.364216986	6.422566929	6.314130811	6.676252394	6.163447682	7.10698062	5.419821043	7.418430823
Gm29804,Gm52989,Gm3893,LOC108168679,Gm5859,Gm3883	8.182265726	7.62750258	8.894692184	7.183927795	8.718857417	7.369021731	8.141238229	7.391441332	8.4258275	7.10790219	7.337448454	6.848341912	7.409054358	6.964388196	7.786396009	6.770549368	7.000177101	7.099589017	5.805250117	4.723102173	5.757807858	5.502209384	4.982246296	4.942517601	8.963264597	8.096632659	8.354430282	7.28188855	8.019707686	7.528076671	9.298093067	7.685337181	9.446654265	7.312097811	8.229107843	7.8338838	8.488028991	7.018872871	8.603866546	6.679064926	8.068822797	7.069163867	7.989876967	7.507025081	7.887056687	7.436987615	8.355676138	6.83276869	6.081257923
A630023A22Rik	1.2062248	3.403185478	1.925351021	2.403786996	1.239143987	2.661307259	1.207248815	1.787630439	1.922536183	2.142754841	2.379092134	2.454534499	1.800191569	2.173251248	2.649052287	2.477265612	2.844262817	2.721518599	2.645341568	3.18292365	2.350773137	1.995546909	2.286901804	2.411748864	1.775566011	0.857618886	1.955339947	1.357776721	2.412641076	2.349911448	1.486722476	1.595524551	2.266824702	2.341373041	3.594957397	1.7588564	1.483324426	2.37851756	1.996742972	1.551312384	2.1360749	2.353309246	2.765259121	0.918614443	2.348589047	2.708330013	1.725056996	2.799428339	2.382491719
B3galt4	4.093490989	1.08390515	3.432158242	3.228110897	3.293411321	3.531511313	2.954148734	3.841078039	3.126520804	3.818689544	3.001043068	3.604341897	3.371457419	2.573343125	3.100395815	3.014785376	3.593439501	4.18497281	3.821858594	3.055197057	2.817095862	3.626886787	3.026373903	3.612838322	2.147017785	3.798223502	4.252400319	3.825715558	3.270579337	3.559988953	2.822582367	1.595524551	2.561985739	3.441073815	4.211728088	2.234092585	3.152627081	3.900009147	2.562944083	4.000636475	3.510955385	3.911096631	2.835868839	3.787172988	3.143629939	3.691166562	3.208741225	3.106783476	3.921465659
Prdm13	1.830316149	4.188111103	1.925351021	3.652344776	2.910700033	3.722849928	1.735481001	3.355002406	2.087046778	2.290085306	2.544270657	3.070388466	2.321588258	1.46782424	2.331726743	3.13849254	2.80070243	2.721518599	3.054991766	3.18292365	2.544228569	2.589080754	2.674386342	3.207306226	1.356809996	0.857618886	2.574453557	1.776626564	2.77855138	3.0464851	0.800317762	3.304837125	1.458647043	2.688186648	3.174038624	2.004907928	2.639766652	3.66253145	2.384163442	2.61178454	2.1360749	2.742182795	2.469235295	3.004135425	2.400241899	2.953590255	2.502558854	2.323759045	2.485678293
Eng	5.624306023	6.074752512	4.886140915	6.14387093	4.707978735	6.64218633	5.809679288	6.683443275	4.862061743	6.865778846	5.853668127	5.894815275	5.959279149	7.017210747	5.434485581	6.334185518	6.041502407	6.365999718	6.148049238	6.223008898	6.286141724	6.64469167	6.46398887	6.644077721	5.277858029	5.385394349	5.66145962	4.643015362	6.495615795	6.063382611	4.596439372	6.564469835	5.095601548	6.737454467	5.947294906	6.532127545	5.896593934	6.193811562	5.943058019	6.550078245	5.678193129	6.689208779	6.32238643	5.931146807	6.085522541	6.317643899	6.006359063	6.637614964	5.571946655
Surf2	4.093490989	4.83109607	4.67199344	3.515757304	5.417442342	4.558701829	5.278220581	3.605275553	5.55917829	3.818689544	4.387029399	4.49549652	4.203650673	3.858343992	5.589647272	3.963407375	4.194678072	4.339478527	4.031411134	3.543867361	4.566925513	3.964783808	4.154152914	4.166865375	5.650776475	5.385394349	5.01804527	3.590354989	5.027050464	4.639965965	5.077261797	3.49732183	5.578265344	3.771101995	5.541082665	4.169788321	5.178442551	4.013683628	5.484545374	4.1203726	4.756742276	3.624037724	4.903945644	4.538677638	4.249663146	4.542222102	4.566651528	3.280571116	4.905337146
Mospd2	4.394093529	4.83109607	4.276333726	5.315450357	4.707978735	4.70345873	4.395800336	3.088499934	4.32798086	4.762012974	4.284516887	3.13326519	3.891267461	3.858343992	4.357493022	3.862612003	4.225468836	4.377040818	3.71284078	4.181670307	4.622052296	3.626886787	4.22615573	4.140963713	4.454843968	5.734989818	4.374397807	3.340584502	4.22921281	4.191518169	4.321567842	4.18703727	4.23673134	4.248238001	4.095958217	4.169788321	4.65616097	3.410351759	3.845742331	4.1203726	4.154942988	4.047271737	3.713219649	3.787172988	3.983459514	3.922655788	3.809910141	3.910263714	3.921465659
Sharpin	4.798118404	3.814825081	4.953740293	3.912498347	5.091445897	3.993944088	5.039236377	4.274198468	5.076776665	3.915448578	4.582833668	4.361428637	4.203650673	3.422622208	4.827087079	3.544237515	4.286255467	4.224242428	5.401160853	3.543867361	4.622052296	5.059003889	4.190334584	4.192583542	5.411076704	3.798223502	4.605491265	3.074653735	4.348500392	4.486891513	5.217866452	4.02558375	5.431026566	3.707198687	4.095958217	3.79096503	5.229659476	4.013683628	5.131610333	4.385275865	5.204368035	3.911096631	4.337608355	4.235695812	3.771037437	4.573493914	5.435972294	3.554836703	5.007686177
Trmt1	5.037548708	4.526294898	5.08334328	4.893656334	5.588492395	4.70345873	5.221045125	4.998746198	5.50539791	4.9063007	4.896862034	5.253216741	4.350365974	5.726358745	5.416362001	4.799953994	4.629198555	4.922348446	4.596060319	4.372411684	4.979981521	4.821906233	4.499961303	4.713275509	5.134759683	6.023315926	5.968228424	4.982760536	5.365727775	5.028384094	5.693900618	5.015319953	5.777454172	5.420684783	4.432395131	4.709684294	5.861853923	5.283869518	5.265268615	4.918032535	5.457058508	4.091617575	4.943025011	4.017960041	5.085762321	4.725081323	5.4665794	4.806878504	5.007686177
Scn2b	7.056216556	6.458103217	7.99807308	5.998749738	8.163304675	5.792059303	7.530910625	6.372552316	8.128501914	5.661482619	6.844057495	6.629756845	7.013064556	6.357954102	7.54405828	5.698781871	6.578904101	6.821690029	7.109316531	4.804570567	7.421313214	6.046905081	6.842889023	6.644077721	7.559925822	5.734989818	7.434419762	6.778890459	7.099989887	6.582498611	7.629536846	6.36757804	7.744840939	5.767832396	7.208047995	6.68291794	7.699526283	5.484758558	7.202911438	5.709897431	7.257203996	6.031028881	6.880390116	6.614491301	6.921022225	6.706010898	7.392303516	5.961680606	7.58522447
Exoc2	3.933414744	4.526294898	4.014631715	3.374444796	4.945225281	3.119732954	4.627024701	4.998746198	4.502593287	3.406849442	3.411032106	3.316299207	3.809110918	2.573343125	4.548928944	3.43233545	4.132295951	3.897854552	4.230105304	3.427035894	3.753878854	3.899429822	3.350013403	3.399457703	5.134759683	3.049888009	3.85968931	3.825715558	4.22921281	4.225624103	4.124933414	4.02558375	5.311985351	3.771101995	3.459387074	3.740969029	4.5246091	3.900009147	4.773336734	3.482051965	4.088381298	3.261435722	3.769231254	4.017960041	4.375677907	3.996943044	3.865428867	3.811844322	4.325923413
Grin2b	8.052111591	6.923144333	9.130614353	7.183927795	9.237384754	6.94413785	8.802862869	7.291583761	9.465568977	6.515699803	8.152301912	7.591690633	8.001327794	6.223465884	8.578733212	6.486570238	7.68465951	7.789031179	8.440021781	6.62979387	8.526078058	7.568521893	7.880710822	7.409314202	9.059807042	7.396636668	8.513990513	8.197757256	8.173795047	7.528076671	9.307918921	7.284229471	9.386553269	6.482966122	8.315579302	7.81456417	8.516150345	6.452755709	8.62400705	6.62685561	8.362021731	6.520430555	8.017818652	7.242142084	8.306578496	7.573448422	8.572619684	6.895224573	8.913068083
Wdr19	4.920781099	4.526294898	4.103946147	5.072397306	4.707978735	4.773181797	4.627024701	4.998746198	4.544792905	4.530370221	4.938808986	4.903304302	4.277785126	4.604077815	4.548928944	4.157481143	4.887451645	5.013248789	4.463638353	4.372411684	4.832528412	4.871210669	5.089669013	4.415896582	4.9812168	5.734989818	4.920995138	3.340584502	4.68208975	4.66965997	4.022491434	3.857056779	4.110476845	4.618683799	4.831863654	4.671341029	4.387213699	4.12411273	3.716759641	4.562397958	4.470077401	4.768574128	3.878991206	3.90423478	4.249663146	4.812271585	4.866830861	4.693430706	3.921465659
Rbm6	5.253907479	5.345789462	6.112351454	4.70102346	5.930311267	4.406713333	5.38767415	4.063823954	6.223089211	4.10212687	4.629898609	4.268939754	4.690542097	3.858343992	5.303660611	3.913328303	3.871943097	4.105133238	5.401160853	3.427035894	4.453598142	2.937805182	3.967784084	3.304501594	6.359218568	4.954030081	5.968228424	4.048094078	3.778440948	3.869689285	6.361245994	4.489308522	6.212157682	3.229492972	5.177844683	4.07851413	5.125909495	2.701925386	5.573933555	3.293427949	4.966355719	3.957015516	4.823890436	4.128432306	4.912669044	3.996943044	4.825918304	3.710976157	5.495584952
Togaram1	4.920781099	4.188111103	4.276333726	4.494267314	4.448803169	4.773181797	5.440046952	4.65920784	5.611305363	3.818689544	4.629898609	4.451423615	4.625481533	4.372993547	4.990037964	4.430282584	4.316253613	4.414182165	5.105989177	3.875518616	3.61191484	4.871210669	5.036601077	4.922513173	4.816843123	3.049888009	5.01804527	4.643015362	4.042453559	5.028384094	3.698100219	4.489308522	5.270554228	4.076213498	4.737088077	4.553188557	5.466987913	4.896109547	4.988901557	4.348655231	4.588082782	4.839037583	5.019301806	4.983652546	4.436949859	4.978261507	4.521109623	3.910263714	4.451041051
Ndufb4b,Ndufb4,Ndufb4c	7.67014813	6.664327319	7.989965318	6.764150401	8.001408885	6.366087069	7.60954461	6.440814806	8.151929269	6.713975575	7.134351141	6.837112498	7.131163363	7.209267067	7.598781856	6.381726214	6.90692471	6.849554185	7.299711155	6.62979387	7.545260698	6.81606424	6.924612374	6.745008372	7.876441156	7.571885742	7.830381752	6.924069542	7.123358514	6.64003113	8.023099948	7.022807408	8.100399132	6.254121952	7.41339188	7.273689831	7.751553789	5.664934837	7.269785946	6.114264618	7.223432521	6.049138124	7.060455838	6.701152734	7.192804003	6.785370428	7.191316928	6.095997979	7.593860217
Cmip	7.328802889	7.070910821	8.014132943	7.073915885	7.9830884	6.88908381	8.183145741	7.624144457	8.589712877	7.326121734	7.467053757	7.181803014	7.778714704	7.336529366	8.241125438	7.079043802	7.332639327	7.448989238	7.623705946	7.307870286	7.888599777	7.215185743	7.407880058	7.231014235	8.180199712	7.571885742	8.053169177	7.28188855	7.374881638	7.005775062	8.552349153	7.432813166	8.689947848	7.20580811	7.743916431	7.422595506	8.078262077	6.698122529	7.994747525	7.301571041	7.653852547	6.878401138	7.492768237	7.364950096	7.676234633	7.649476223	7.64370125	7.021064725	7.897507937
Ankrd29	4.247009314	4.188111103	4.359451556	4.156631647	4.707978735	3.815254516	4.627024701	4.063823954	5.007384923	3.617967433	3.345479331	3.195187345	3.552190005	3.266427443	4.413360704	3.963407375	4.490781996	3.588342847	4.132096471	3.427035894	4.566925513	3.964783808	3.772104712	3.871729845	4.046577356	3.049888009	3.995121971	3.825715558	4.22921281	4.051812666	5.077261797	3.102907275	4.905219805	3.509250944	5.011398805	3.840353706	4.719786795	4.013683628	4.988901557	3.706228708	4.529644124	4.047271737	4.191008191	3.787172988	3.948831489	3.884983545	3.143482606	3.811844322	5.199330335
Scml4	2.590044036	3.403185478	1.421530132	3.228110897	2.910700033	3.905599299	3.178799924	4.834546882	2.393871176	2.698793765	3.539082691	3.491542744	1.656054258	2.758324103	2.692291809	4.012856993	3.294534328	3.203282015	3.054991766	3.427035894	3.753878854	3.409807308	3.772104712	3.787248863	3.339194762	3.798223502	2.174286306	4.048094078	3.192613725	3.39584562	2.532777538	3.304837125	3.091657659	3.57630919	3.174038624	3.261123536	1.776796027	3.66253145	3.002685839	3.195775766	3.016972183	3.574164125	2.973409586	2.026018919	2.970512011	3.651271823	2.800366055	3.447316634	2.166594171
Peg12	2.590044036	2.945512408	1.76583998	3.784503258	2.910700033	2.897141715	2.328940444	3.841078039	2.939855859	3.184295271	3.072297569	3.433953452	3.084537753	3.573098377	3.215156076	3.8112488	3.48388696	4.18497281	2.57269374	3.767941323	2.637333449	3.101285421	3.608469584	2.607337967	3.07331916	3.049888009	2.379981801	1.776626564	3.032077001	3.519566185	2.959820669	3.304837125	3.091657659	2.929217671	3.319182535	3.372712191	2.955348797	3.410351759	2.562944083	3.388819526	2.837986431	3.72199054	3.171260009	3.90423478	3.429997858	3.093797413	2.502558854	3.607551235	2.485678293
Thap11	4.798118404	2.945512408	4.519658329	3.076370327	3.64340985	3.531511313	5.33374836	4.65920784	5.110668223	4.365536069	4.387029399	4.173923127	3.552190005	3.718215518	4.242901664	3.198964469	3.735070087	3.35193487	3.821858594	3.427035894	4.21438266	4.154480772	3.731806805	3.95447142	2.481837147	3.798223502	5.285707662	3.590354989	3.846095651	4.259404758	6.144276027	3.857056779	4.417951166	4.248238001	4.923292291	3.937351477	4.387213699	4.629141443	4.468542763	2.993180148	3.881448603	3.095676486	3.298025338	3.145481755	3.913897271	3.846954074	4.233414515	3.710976157	3.626411355
Ces1h	4.093490989	3.403185478	4.191173399	2.918721477	2.910700033	4.631972778	2.836917786	3.355002406	3.003044595	3.297074705	3.411032106	3.316299207	3.084537753	3.266427443	3.363347165	3.488668725	3.735070087	3.35193487	3.657219627	3.657443471	4.21438266	3.555803145	3.772104712	4.088607773	2.147017785	5.385394349	2.759471046	4.456401131	3.422219504	3.943551677	2.822582367	3.681157263	2.367934508	3.771101995	4.537407939	3.261123536	2.046332028	4.534264107	4.28533284	3.835046106	3.016972183	4.047271737	3.932769222	4.235695812	3.734522315	3.2735197	3.009741808	3.392481004	3.626411355
Srp68	5.624306023	5.103781501	6.697892185	6.18924564	7.19897306	6.249836107	7.040323992	6.505776738	7.508579135	6.593608691	6.366326893	6.063035427	6.700056299	6.627954196	6.952756504	6.412523267	6.467830485	6.607965607	6.852236848	6.069439018	6.548092952	6.283321963	6.418182525	6.275511635	6.96807296	6.023315926	6.696901436	5.861641966	6.336705531	6.005309406	7.333834898	6.469645695	7.377505272	6.429264065	6.751193268	6.584341092	7.269583434	5.775042801	6.766086644	6.233096717	7.091400113	5.795643176	6.574541965	6.701152734	6.82390418	6.733003466	6.778095597	6.150079587	7.19073288
Olfr1309	3.410906102	2.945512408	2.497245617	3.228110897	2.334704989	3.226605668	1.893997433	4.063823954	2.607783584	2.142754841	3.001043068	3.13326519	2.19859066	3.573098377	2.516350305	2.548674929	2.48131034	2.60597674	3.182714227	3.767941323	2.728250431	4.092298944	2.778206031	3.107753251	0.291726893	3.798223502	2.379981801	2.483044546	1.895347887	2.663921945	1.685419724	2.172260922	2.922867591	2.770186246	2.867225029	2.717165833	2.295815342	3.141666147	1.996742972	2.668599813	3.352799351	2.616924192	2.311932614	2.381871609	2.881068539	2.336436111	2.004568319	2.734986699	1.936037042
Htra4	0.839484076	2.945512408	2.626940162	3.784503258	1.449404708	2.537802561	3.971214691	2.495571548	2.87564852	3.297074705	3.001043068	3.195187345	2.440408671	3.718215518	3.215156076	2.95147789	3.409187412	3.400317991	3.306573756	3.767941323	2.637333449	3.334817341	3.305311854	2.8654613	2.481837147	2.127024555	1.468721523	3.590354989	2.690282928	3.35376445	2.532777538	3.49732183	3.173482322	3.707198687	3.174038624	2.844620558	2.173364944	2.701925386	3.155802363	3.388819526	2.745359367	3.864642856	2.905235142	4.017960041	3.87865415	3.047601854	2.502558854	2.986663331	3.139566086
Nat8f2	2.590044036	2.428293626	3.326448682	3.652344776	2.175378118	2.537802561	1.568993024	3.088499934	2.005804268	3.184295271	2.293565561	2.740285919	2.07098751	4.251005557	2.136858718	2.477265612	2.66703528	2.60597674	2.923098515	3.980288224	3.312260241	3.409807308	2.726641743	2.936198831	2.147017785	3.798223502	2.379981801	3.825715558	2.864874676	3.181006882	1.274657525	2.172260922	2.055199708	2.341373041	3.023555707	1.924894774	2.639766652	3.141666147	3.002685839	3.146064843	2.650481945	3.206924017	3.298025338	3.414323217	3.50828691	2.953590255	3.143482606	2.669462843	2.053298283
Slc4a8	5.624306023	5.345789462	6.579871653	5.722302219	6.645979079	5.427793039	6.417058305	4.274198468	7.042532317	3.719562711	5.420944698	5.494735395	6.117965916	5.519442819	6.527599132	4.681856442	5.659655321	5.392681267	5.942751605	3.543867361	5.991382582	4.720445411	5.614768689	5.115156233	6.777840448	5.385394349	6.023118498	5.957082926	5.8387113	5.247758251	7.030292236	5.624901998	7.083573421	5.31258771	5.177844683	5.031748162	6.552020718	4.721051228	6.183786791	4.630497512	6.203393535	5.163500256	6.097547921	5.28807856	6.017202461	5.708648628	6.54675268	4.769583301	6.284172188
Sult5a1	3.592626512	2.945512408	1.925351021	4.272926936	2.774558025	3.722849928	2.19007708	2.803217756	2.939855859	3.617967433	2.462610823	3.316299207	2.881345639	3.10406816	2.982298867	3.963407375	3.176599178	3.35193487	2.989587856	3.055197057	2.544228569	3.180615365	3.260120364	2.829612486	2.481837147	4.427465313	2.574453557	3.340584502	3.347096487	3.678901077	2.680383076	3.857056779	3.632891609	3.006404858	2.704454833	2.585399736	2.414098484	3.410351759	3.254777376	2.887925583	2.745359367	3.472544678	3.235131077	2.705476667	3.390286826	3.959974562	2.941168461	2.734986699	2.382491719
Dxo	3.021411676	3.403185478	2.497245617	2.214941231	3.965712439	3.531511313	2.836917786	4.472542089	3.362814569	3.068322934	3.411032106	2.808547045	3.552190005	3.993756757	3.471094917	3.375219743	3.055165461	3.723880611	2.923098515	3.18292365	3.683513945	3.899429822	3.566513253	2.971101219	2.481837147	3.049888009	3.719538411	3.074653735	2.599963128	3.000633115	3.583935159	4.18703727	2.655388534	3.229492972	2.704454833	2.96808387	3.152627081	3.783004326	3.155802363	3.527885444	3.737269392	3.957015516	3.359974425	3.787172988	3.268805454	3.691166562	3.009741808	4.006311586	3.052496742
Tescl	3.76659088	1.82441915	3.326448682	3.652344776	3.861108352	4.483622852	2.836917786	2.495571548	3.246364347	3.513772278	4.33616226	4.451423615	3.182423396	2.758324103	2.942148675	3.544237515	3.371322854	3.049036946	3.306573756	4.372411684	2.988998222	4.092298944	3.524119176	3.522750843	3.339194762	4.427465313	3.995121971	2.789997555	3.032077001	3.943551677	2.680383076	3.304837125	3.008149391	3.509250944	3.023555707	3.79096503	3.055192047	4.335411556	2.950326475	3.293427949	3.188327408	3.261435722	3.040441178	3.90423478	2.970512011	3.691166562	3.638658053	4.006311586	3.308334229
Mgat4d	1.533537962	3.814825081	1.925351021	2.403786996	1.449404708	3.009979029	3.286649173	2.159969799	2.319680475	2.825848026	2.293565561	3.006519685	2.667155545	2.378908897	2.982298867	2.330121337	2.285752667	3.400317991	2.716651427	3.306787128	2.728250431	3.626886787	1.645238811	2.6828486	1.356809996	2.127024555	1.721010432	1.776626564	2.690282928	3.437501282	1.274657525	2.172260922	2.561985739	2.929217671	3.023555707	2.906832321	2.295815342	4.12411273	2.384163442	3.749621981	2.023397055	3.315235241	2.905235142	2.381871609	2.695858369	3.000871418	2.502558854	3.336905654	3.390193554
Mc4r	3.592626512	2.428293626	3.733834209	2.918721477	2.633511984	3.531511313	3.178799924	3.355002406	3.476064396	2.431418144	3.539082691	3.195187345	4.050657693	4.251005557	3.678431089	3.599058034	3.446706937	3.35193487	3.71284078	3.18292365	3.823049741	3.483455618	3.524119176	3.141207739	3.07331916	0.857618886	2.936129127	3.074653735	3.568464423	3.478739118	2.532777538	2.890404927	3.844580736	3.956977693	3.72615993	3.146425061	3.152627081	3.538390299	4.322787584	3.877092129	3.271384301	3.911096631	3.598836476	2.547132266	3.429997858	3.184643782	3.208741225	3.280571116	2.779332475
Ddt	5.538782628	5.103781501	5.429608655	5.998749738	5.22840816	5.947886882	5.929401707	5.427600798	6.151859921	5.883230877	5.577932782	5.916855743	6.233725367	5.284360883	5.573085749	6.00958241	5.890829101	6.135927663	6.069243588	6.394230151	5.757807858	5.826921853	5.512892882	5.58754053	5.955782812	3.049888009	4.714746131	5.760247471	5.478722731	5.403052779	5.794671991	6.469645695	6.08911721	6.101030784	5.256329604	5.72828456	6.288490709	6.021536905	6.138648826	6.218767965	5.292416358	5.975380343	6.035471569	5.610951615	5.743286693	6.149814857	6.070545958	5.62893206	5.968310117
Gm32234	4.669508783	4.526294898	3.923206359	3.912498347	2.633511984	4.907369448	2.716091223	4.063823954	3.476064396	4.449012268	4.387029399	3.820982032	3.971771964	4.251005557	4.094225959	4.341749967	4.132295951	4.523104253	4.418226815	5.175716374	4.395378444	4.334810772	4.22615573	4.487124655	3.339194762	5.385394349	4.252400319	4.048094078	4.168011791	3.979973635	4.224614395	4.18703727	4.110476845	4.465126794	4.211728088	3.937351477	4.65616097	4.335411556	4.28533284	4.159449573	4.40937166	4.621994067	4.337608355	4.235695812	4.886870733	4.446467188	3.638658053	4.146041537	3.139566086
Topors	4.093490989	4.526294898	2.752419472	4.156631647	4.537680297	3.905599299	3.391746967	4.063823954	3.126520804	3.818689544	4.014416259	4.076345755	3.725256022	4.604077815	4.213653038	4.341749967	4.316253613	4.301492934	3.182714227	5.370753485	4.21438266	4.505999501	4.596907474	4.035512254	2.481837147	3.049888009	2.759471046	1.776626564	4.168011791	4.087233702	3.583935159	3.304837125	3.173482322	4.076213498	4.095958217	3.79096503	2.639766652	4.013683628	3.92950024	4.159449573	4.347516076	4.46774557	3.421006481	4.235695812	3.983459514	4.413896808	3.398525872	3.861354621	3.390193554
Dcaf4	4.534880281	6.074752512	5.08334328	3.076370327	5.792446758	4.247314264	5.588375802	5.970533409	6.737716288	5.291912318	5.721574821	4.903304302	5.360682157	4.372993547	5.862473011	4.875884537	4.911932709	5.317308465	4.997363462	4.804570567	5.448060892	5.273160466	4.898272601	4.798981952	5.650776475	5.385394349	5.968228424	5.279348058	4.628967148	5.053902775	5.641097021	5.443199274	5.745886332	4.764651448	4.737088077	4.124432775	5.279586084	4.721051228	5.414350721	5.330659563	5.016061049	4.427961612	5.093097027	5.668844316	5.473921783	5.18250689	4.742129986	4.879908766	5.288856167
D17H6S53E	4.920781099	4.188111103	4.440551504	4.984745401	5.417442342	3.993944088	5.101588127	5.152014603	5.076776665	3.513772278	4.387029399	4.451423615	4.127946302	2.758324103	4.094225959	3.653149246	3.664869275	3.49541048	3.980055764	2.498829955	4.566925513	3.180615365	3.524119176	3.272357357	4.9812168	6.265956467	5.285707662	4.818401668	4.68208975	4.259404758	5.693900618	3.304837125	4.47621939	3.371746589	5.256329604	4.709684294	4.09438199	3.66253145	4.131383322	3.573209519	4.220312445	3.574164125	3.824483029	4.128432306	3.807228107	3.996943044	4.38038742	3.501429997	5.057210979
Rgp1	4.798118404	4.83109607	4.191173399	4.494267314	4.537680297	4.907369448	3.971214691	4.65920784	3.900040554	4.27991442	4.854190453	4.706788756	4.877035109	4.372993547	4.357493022	4.516456302	4.887451645	4.487211498	4.921965453	3.980288224	4.676167475	4.720445411	4.117608992	4.367527222	3.07331916	5.734989818	4.374397807	4.258209279	3.778440948	4.549048672	4.766746923	4.893353494	4.174154531	4.668173079	4.537407939	5.097763487	4.387213699	4.896109547	4.359833719	4.385275865	4.02061961	4.696230093	5.093097027	4.538677638	4.249663146	4.840711934	4.566651528	3.910263714	4.389075848
Pcdhb20	4.534880281	3.403185478	4.191173399	3.652344776	4.624059811	3.226605668	3.971214691	3.841078039	4.282854624	3.184295271	3.900733064	3.820982032	4.350365974	3.10406816	4.300675989	3.653149246	3.838155623	3.400317991	3.543646771	3.306787128	3.683513945	4.092298944	4.005790962	3.787248863	4.816843123	5.385394349	2.936129127	4.456401131	4.348500392	3.39584562	3.345552772	3.681157263	3.775232552	3.57630919	3.853271649	3.639101137	2.747808881	3.66253145	3.49228143	3.293427949	4.284499906	3.72199054	3.878991206	4.814444875	3.143629939	3.487665987	3.809910141	3.501429997	3.991968443
Tmem243	4.534880281	5.750268243	3.326448682	4.984745401	3.753713022	4.971846767	3.971214691	4.65920784	3.900040554	5.171023107	4.23208742	4.406735743	3.971771964	4.124616771	3.326795831	4.341749967	4.004303303	4.145270475	3.821858594	4.639186595	4.979981521	5.013457292	5.063294942	4.777807098	2.481837147	4.427465313	5.445761954	3.074653735	3.709642476	4.869088046	4.124933414	3.102907275	3.173482322	4.811649532	4.323854549	4.963736533	3.520761083	4.810036322	4.247467264	4.72975875	4.701620639	4.768574128	3.985827937	4.339793107	4.467156667	4.542222102	3.865428867	5.05345564	3.390193554
Eif2s3x	4.798118404	4.188111103	6.276080241	5.237659024	5.930311267	4.773181797	5.967403747	4.998746198	6.355617198	4.762012974	5.420944698	5.316618079	4.936320253	5.284360883	6.244199718	5.222554711	5.229629484	5.367897723	5.242696535	3.875518616	5.963983282	4.966981015	4.869625261	4.777807098	6.492922446	6.023315926	6.076107051	3.825715558	4.980627486	4.841497779	6.458176306	5.443199274	6.430157713	4.716826689	4.432395131	5.454137203	6.234613526	3.66253145	5.83522465	4.562397958	5.457058508	4.427961612	4.943025011	4.633560335	4.96345755	4.868841216	5.240693939	5.183203437	6.599328288
Krt35	3.933414744	2.945512408	2.362868479	3.515757304	2.175378118	3.628304045	2.954148734	4.274198468	2.166370737	3.406849442	3.001043068	3.548333103	2.440408671	3.10406816	3.399577332	4.109890258	3.593439501	3.768077744	3.485649304	4.883600876	3.312260241	3.555803145	3.394235593	3.81560543	1.775566011	5.385394349	2.174286306	3.825715558	3.422219504	3.906791304	1.872778286	2.665855982	2.746592958	3.301233358	3.594957397	3.534621224	3.247792595	3.410351759	3.628447553	4.348655231	2.837986431	4.221557089	3.235131077	4.235695812	3.546876833	3.610983065	3.336230111	3.958580339	2.683902713
4930447C04Rik	3.76659088	2.428293626	5.08334328	3.652344776	5.588492395	4.080329807	5.101588127	5.29476798	5.804809784	3.297074705	4.676221347	4.221749522	4.936320253	3.858343992	5.244672233	4.204458676	4.225468836	4.891263941	4.638945518	3.657443471	4.781400806	3.765439862	4.005790962	4.487124655	6.211056627	5.385394349	5.200299958	3.340584502	4.57486661	4.087233702	5.889601109	4.489308522	5.613172238	4.303783001	5.096228251	4.302506839	4.017327688	3.410351759	4.836828702	4.040967749	3.881448603	4.047271737	4.191008191	3.666638378	4.118949456	3.922655788	4.825918304	4.452278579	5.007686177
Mysm1	3.592626512	3.403185478	4.67199344	2.583199668	4.868551027	3.226605668	3.286649173	2.803217756	3.849400066	3.617967433	3.601632584	3.375546108	3.278024679	3.10406816	3.576083114	3.862612003	2.887347163	2.996289622	3.485649304	2.92329951	3.823049741	3.409807308	3.691107058	3.583030556	2.147017785	3.049888009	3.574397076	2.789997555	4.105760958	3.35376445	4.50744241	4.02558375	3.979788687	3.707198687	4.323854549	3.028410743	4.456649923	3.410351759	3.49228143	3.79255841	3.510955385	3.770099456	3.656428928	3.004135425	3.585104227	3.808563007	3.459893451	3.501429997	3.626411355
Kdm4b	5.705653977	6.074752512	6.579871653	5.156674517	6.282447527	5.26881045	6.49708779	6.300695574	7.16747483	5.883230877	5.636891034	5.34754146	6.087534083	4.604077815	6.464431046	5.09036813	5.592099885	5.317308465	6.069243588	4.723102173	5.693780666	5.10362992	5.426811653	5.42237251	6.777840448	5.385394349	6.359017974	5.136279719	5.61880529	4.95006876	7.030292236	5.443199274	7.211572783	5.197940008	5.331780085	5.480967972	6.753210591	3.900009147	6.415470657	5.355380106	5.643299792	5.222978321	6.014200732	6.025158311	6.031114885	6.021113043	6.247933905	4.985573257	6.419206897
4933417A18Rik	0.839484076	1.08390515	2.626940162	3.374444796	2.910700033	3.226605668	2.328940444	3.088499934	1.749477434	4.530370221	3.001043068	2.740285919	2.321588258	2.758324103	2.378778967	3.544237515	3.446706937	3.049036946	2.923098515	2.786875828	2.817095862	3.180615365	3.260120364	2.8654613	2.147017785	2.127024555	1.955339947	3.590354989	2.005339879	3.000633115	2.532777538	3.102907275	2.83571621	3.006404858	2.867225029	2.585399736	2.639766652	4.231341383	2.843494838	2.993180148	3.103552751	3.420773113	2.765259121	4.128432306	2.451160521	2.553420877	3.208741225	3.501429997	1.420389683
Cercam	4.920781099	3.814825081	4.103946147	5.237659024	3.293411321	4.247314264	4.147067708	2.495571548	4.459816226	2.698793765	3.475557358	3.976180392	3.371457419	4.251005557	3.811019252	4.109890258	4.132295951	3.101103917	4.132096471	3.543867361	2.817095862	3.899429822	3.649997588	4.00868578	2.481837147	2.127024555	3.267671375	2.483044546	4.168011791	4.191518169	3.583935159	3.49732183	3.253703669	3.834017951	4.323854549	3.317295309	4.169884268	4.896109547	3.398916695	2.993180148	3.951647543	4.507037683	3.713219649	3.787172988	3.350189352	4.10577044	3.753621195	4.452278579	3.921465659
Stk38	4.093490989	3.403185478	4.276333726	4.984745401	3.965712439	4.773181797	4.841376142	4.274198468	4.786089521	3.513772278	5.060341226	5.154111651	4.816313204	5.109737868	4.753918015	5.190295707	5.076547683	5.100660888	4.508411391	5.602081947	4.395378444	4.215621049	5.115725427	5.558667796	5.411076704	4.954030081	4.605491265	5.652163442	4.463694498	5.526342409	4.321567842	5.708882906	4.174154531	4.903169311	4.211728088	4.124432775	4.5246091	4.979286533	5.103804749	5.379774304	5.248886709	5.336798946	4.741295891	4.900500633	5.037634329	5.004847379	4.566651528	5.3345224	5.007686177
Doc2g	3.592626512	3.403185478	3.535217486	4.79908878	3.293411321	4.080329807	4.060157653	5.29476798	3.950047568	3.068322934	4.582833668	4.026588489	3.182423396	5.109737868	3.711984244	4.430282584	4.316253613	3.302977331	4.230105304	3.543867361	3.61191484	4.871210669	3.524119176	4.035512254	3.339194762	2.127024555	3.105281488	3.825715558	2.599963128	3.906791304	4.224614395	2.665855982	3.775232552	3.509250944	3.174038624	3.48135832	3.607854853	4.534264107	3.970727842	3.79255841	4.347516076	4.091617575	3.656428928	4.128432306	3.622975242	3.808563007	4.080056629	4.006311586	3.224816454
Slco1b2	2.811643144	2.945512408	2.077571784	3.228110897	1.449404708	3.432365418	2.328940444	2.495571548	1.922536183	3.406849442	2.70253374	3.433953452	3.371457419	4.251005557	2.605324593	3.43233545	3.176599178	3.253431464	2.716651427	4.181670307	1.928270999	2.853486104	3.121485978	3.074021334	2.481837147	0.857618886	1.194421616	3.074653735	3.422219504	3.519566185	2.532777538	3.102907275	2.055199708	2.518791519	2.169348965	2.083048884	1.914290475	2.543679115	2.562944083	2.887925583	2.1360749	3.368341885	2.545410267	2.026018919	3.143629939	3.229321875	2.800366055	3.392481004	2.485678293
Rad54b	3.021411676	4.83109607	3.326448682	3.652344776	3.413425609	3.993944088	3.691788117	4.274198468	3.246364347	4.192120289	3.539082691	4.173923127	4.558950638	2.934948053	3.678431089	4.061683167	4.574587639	3.634024494	3.928017708	4.372411684	3.233806874	2.853486104	4.190334584	3.642429329	1.356809996	3.049888009	3.574397076	3.825715558	3.347096487	4.259404758	3.583935159	3.857056779	3.409605409	3.895970193	3.594957397	3.984977457	3.247792595	4.896109547	3.716759641	4.080879124	4.154942988	4.047271737	3.769231254	4.128432306	3.268805454	3.884983545	3.272978835	4.19147378	3.470457879
C1d	5.148533852	5.345789462	6.244800294	6.097043458	7.032909993	5.095641694	6.110684385	5.970533409	6.784242861	5.512584656	5.69382805	5.681780702	6.024751076	6.175629034	6.021819335	5.518093148	5.312137927	5.601339078	6.048874078	4.804570567	6.566268655	5.429039302	5.512892882	5.133528038	6.045782957	5.385394349	6.359017974	5.760247471	5.20348646	4.813608142	6.292578484	5.788778496	6.527313034	5.930364544	6.046756429	5.533417989	5.896593934	5.484758558	5.994352619	5.254495641	5.873277167	4.178757959	5.992630954	5.550981116	5.930994315	5.813971971	5.869439431	5.183203437	5.968310117
Wdr90	3.021411676	1.08390515	3.535217486	2.754559471	3.965712439	4.631972778	2.954148734	3.605275553	3.849400066	3.617967433	3.211161228	3.820982032	2.555470507	4.490658201	4.033041565	3.13849254	3.769722902	4.301492934	3.821858594	2.346107463	2.90397802	3.101285421	3.929406009	4.114877983	2.788723349	0.857618886	4.252400319	4.048094078	3.846095651	4.051812666	2.379154743	2.665855982	3.632891609	3.371746589	4.095958217	2.844620558	4.902200473	3.278200217	3.303385831	3.482051965	4.154942988	3.624037724	3.106376638	3.282096037	3.268805454	3.959974562	3.753621195	3.223455727	3.224816454
Mbtps1	5.705653977	4.188111103	6.604342673	4.494267314	6.414861764	5.26881045	6.444269301	4.274198468	6.713816328	5.232390718	5.665604956	4.406735743	5.706407331	4.124616771	6.407804359	4.875884537	5.574775615	5.953665373	5.03416388	4.552791358	5.409911236	4.720445411	5.382152399	4.861500295	6.614420286	3.798223502	6.076107051	5.652163442	5.684695103	5.359986059	6.835145891	4.893353494	6.652346568	4.618683799	6.140094579	5.507392198	5.96389311	5.137091059	6.213114051	4.948090425	5.873277167	5.193457622	5.903243527	4.633560335	5.24607973	5.133234954	5.771249039	4.615181918	5.908595807
Ache	6.122915804	5.103781501	6.365914435	5.660911008	6.316764029	4.971846767	6.444269301	5.427600798	7.217523358	5.232390718	5.999167356	5.577454746	6.261260713	5.660207248	6.818791747	5.839328772	6.213843865	5.881684142	6.185919728	5.756926322	6.492015591	5.967965545	5.710788888	5.601793267	6.96807296	6.265956467	6.628942213	6.047056567	5.441847492	5.584838975	6.989387344	5.788778496	7.058873012	5.275117924	5.841138097	5.254292455	6.877614331	5.211824056	6.766086644	5.563757501	5.81079471	5.133101505	6.389985012	6.421895445	6.385910711	5.83088572	6.53178434	5.3345224	6.58048453
Sgca	5.148533852	3.403185478	2.752419472	3.228110897	2.175378118	3.815254516	3.391746967	4.65920784	4.586419087	4.27991442	3.278867601	3.976180392	2.775714688	3.718215518	2.777355859	3.963407375	4.004303303	3.448139358	4.18143363	4.552791358	3.61191484	4.334810772	3.649997588	4.114877983	0.291726893	4.954030081	3.105281488	4.048094078	3.978082263	4.423482976	3.092497969	4.341563146	3.409605409	4.303783001	4.923292291	3.534621224	4.09438199	4.721051228	3.002685839	3.918702564	3.271384301	4.091617575	3.598836476	4.128432306	3.622975242	3.996943044	3.398525872	3.047170291	3.702204138
Zmynd15	3.410906102	3.403185478	2.99194403	4.385451569	2.334704989	4.406713333	2.716091223	3.088499934	3.305000578	4.365536069	3.663235016	3.714099737	3.891267461	5.109737868	3.363347165	3.913328303	4.036707166	4.064559551	3.426818788	4.883600876	3.464824516	3.626886787	3.481279951	4.268643542	3.588916658	2.127024555	3.85968931	4.982760536	3.032077001	3.224880865	3.345552772	3.681157263	3.632891609	4.01705518	2.169348965	3.028410743	3.431768302	3.900009147	3.351427889	4.198111697	3.881448603	4.002405605	4.089819199	4.128432306	3.84309897	3.922655788	2.871394044	4.100038734	4.129230819
Rfwd3	5.148533852	5.103781501	5.481567953	5.660911008	5.16106122	4.558701829	5.490918536	5.970533409	5.4498897	6.003036967	5.665604956	5.522755222	5.407845022	6.074962679	5.505174545	5.770562861	5.832301271	5.534551007	5.87545695	5.942952794	5.370935105	5.797182921	5.710788888	5.096624411	6.287100855	5.734989818	6.270837286	4.048094078	5.441847492	5.445115893	5.411611513	5.788778496	5.80842457	5.275117924	5.785347366	5.963288853	5.96389311	5.664934837	5.529822685	5.403846785	4.966355719	5.336798946	5.456991164	5.724775364	5.267976315	5.433345726	5.06166235	5.900355206	5.814650266
Vcpkmt	5.353891714	6.074752512	4.953740293	5.156674517	4.067603544	5.095641694	3.880208498	5.427600798	4.282854624	5.349637057	5.577932782	5.494735395	4.877035109	5.444452587	4.851030993	5.055990004	5.143537893	5.291493131	4.552550505	5.602081947	4.832528412	5.273160466	5.241329193	4.982029086	4.454843968	5.385394349	4.374397807	4.982760536	4.628967148	4.923372758	4.415831284	5.344758283	3.632891609	4.716826689	4.323854549	5.399224322	4.387213699	4.810036322	4.898795307	5.007084277	5.292416358	5.391232374	4.14076226	4.983652546	4.912669044	4.896659988	4.946700412	5.419821043	3.139566086
Cela3b	1.533537962	3.814825081	2.626940162	3.228110897	3.042328186	3.226605668	2.462513805	4.472542089	2.810381667	3.818689544	3.663235016	3.195187345	2.775714688	4.124616771	3.576083114	3.963407375	3.409187412	3.679199743	2.57269374	4.372411684	3.464824516	2.853486104	3.812007782	3.492273344	3.07331916	0.857618886	3.105281488	2.789997555	3.270579337	3.832241838	1.486722476	2.890404927	1.944174799	2.929217671	3.319182535	3.317295309	2.52862053	4.013683628	3.105402854	2.993180148	2.745359367	3.770099456	3.656428928	3.282096037	3.390286826	3.139473328	2.654324952	3.861354621	2.963508752
Parp14	4.798118404	3.403185478	2.99194403	3.912498347	2.633511984	3.993944088	3.286649173	4.063823954	3.305000578	4.192120289	4.070036887	3.820982032	4.816313204	3.993756757	3.644599924	4.681856442	4.316253613	4.339478527	3.87528878	4.463878664	3.153827466	4.919567474	3.929406009	4.367527222	3.824234526	2.127024555	2.174286306	4.456401131	3.347096487	3.869689285	4.022491434	5.131081085	3.559813072	4.076213498	4.638952023	4.07851413	3.858491771	3.900009147	3.583563572	4.825598734	4.02061961	4.507037683	4.568436877	4.725468776	4.436949859	5.158017499	4.521109623	4.19147378	3.390193554
Acan	3.933414744	3.403185478	2.873994867	1.575334902	1.449404708	3.432365418	2.591396501	3.841078039	3.246364347	3.068322934	4.178867996	3.256188622	3.552190005	2.934948053	2.777355859	3.13849254	3.136522073	2.778027768	3.182714227	3.18292365	3.61191484	3.765439862	3.260120364	3.141207739	4.454843968	0.857618886	4.374397807	2.789997555	2.949352149	2.859834165	4.124933414	4.341563146	2.746592958	3.371746589	2.534577351	3.317295309	3.340806563	3.410351759	2.50430411	2.993180148	3.103552751	3.523670769	2.765259121	2.381871609	2.881068539	3.808563007	2.262520979	3.659591376	2.872492863
Cldn34d	2.590044036	4.526294898	3.217956853	3.515757304	3.530038024	3.33076913	3.286649173	2.159969799	2.393871176	3.068322934	3.783718474	3.256188622	2.881345639	3.993756757	3.02205034	4.430282584	3.371322854	3.982095267	3.054991766	3.306787128	2.988998222	3.626886787	3.524119176	4.00868578	3.07331916	3.049888009	2.574453557	4.643015362	3.347096487	3.869689285	3.345552772	3.102907275	2.46624071	3.834017951	2.867225029	2.96808387	3.247792595	3.538390299	2.195951899	3.79255841	3.587799813	4.263846096	3.421006481	3.145481755	3.429997858	4.03356386	2.941168461	3.106783476	2.382491719
Klhl24	4.093490989	5.345789462	4.67199344	4.03650705	5.839707615	4.773181797	4.551855592	4.063823954	5.4498897	4.530370221	4.81079177	4.865171712	4.203650673	3.858343992	5.573085749	4.386313129	4.983921884	4.795639355	4.463638353	3.980288224	4.729281031	3.899429822	4.659841446	4.21811886	4.816843123	2.127024555	4.714746131	4.818401668	4.042453559	3.869689285	5.003351556	4.341563146	5.270554228	3.771101995	5.40430661	4.928974073	5.229659476	4.721051228	5.414350721	4.236361126	5.53401414	3.911096631	3.985827937	4.725468776	5.013174711	4.069839121	5.340889743	4.693430706	4.852496404
Aven	4.534880281	2.945512408	3.829628296	2.754559471	3.413425609	4.327951119	3.391746967	2.495571548	2.676495517	3.513772278	3.475557358	3.433953452	2.321588258	3.10406816	3.289917661	3.706532569	3.520732603	3.723880611	3.657219627	2.92329951	3.389248563	3.334817341	3.43798814	3.612838322	3.588916658	2.127024555	3.85968931	2.789997555	3.639664694	3.7944446	3.466475999	2.890404927	2.561985739	3.834017951	2.356674221	3.639101137	2.955348797	3.66253145	2.897270504	3.918702564	3.663219055	4.221557089	3.171260009	3.282096037	4.152073038	3.570291363	3.398525872	2.986663331	2.963508752
Grik3	5.927964602	6.341642282	7.435258068	5.781477923	6.563975266	5.664592223	7.18560518	5.666511711	7.39301324	5.841217072	5.516838207	6.022663832	6.087534083	4.251005557	5.589647272	4.681856442	4.936170954	5.071907139	6.77011466	5.307917821	6.670332868	5.466005675	5.594879568	5.257729688	7.094453207	5.385394349	6.40107407	5.412533006	5.684695103	5.584838975	7.469297372	6.073867273	7.815017934	5.420684783	6.046756429	5.58430729	6.975539966	5.137091059	6.512244086	3.482051965	5.81079471	4.941216914	5.682003753	4.983652546	6.225573272	5.254241819	6.897205227	4.410196822	7.388308653
Olfr78	4.534880281	4.188111103	3.106520997	3.652344776	3.293411321	3.815254516	2.591396501	2.495571548	2.53782598	2.825848026	2.462610823	3.659589864	3.182423396	4.372993547	2.777355859	3.198964469	3.136522073	2.942839154	2.786679323	3.055197057	3.153827466	2.496770798	2.513245798	3.304501594	1.356809996	3.049888009	2.574453557	2.148156469	3.192613725	3.756292596	2.822582367	1.896362301	2.055199708	3.509250944	3.174038624	2.307180179	2.955348797	3.410351759	2.677604461	3.706228708	2.350800846	2.803334021	2.973409586	2.381871609	2.835578403	3.000871418	2.654324952	3.710976157	2.382491719
Nelfa	3.933414744	4.188111103	3.326448682	3.374444796	4.067603544	3.905599299	4.231963278	3.605275553	4.544792905	3.818689544	4.980034753	4.221749522	4.277785126	3.993756757	4.967421726	3.077111076	3.5572486	4.023547717	3.980055764	3.543867361	4.336108849	4.029069301	4.043429389	4.00868578	3.824234526	5.734989818	2.759471046	3.590354989	3.495995345	3.943551677	3.698100219	3.681157263	4.698859067	3.509250944	4.095958217	3.639101137	5.466987913	3.66253145	4.607903709	3.482051965	4.347516076	3.817646755	3.713219649	2.705476667	4.085527288	3.610983065	3.920192153	3.607551235	4.852496404
Snx25	5.783163969	6.214414337	6.529519668	5.893776343	6.819406776	5.664592223	6.389287653	4.834546882	6.205609954	4.835164326	5.60767179	5.522755222	5.584832629	5.366148283	5.761690285	5.649123447	5.33222055	5.899985381	5.706701007	4.883600876	6.217870884	5.273160466	5.729338852	5.544044646	5.758892361	5.385394349	6.696901436	5.652163442	5.867850978	5.866136055	6.292578484	5.788778496	6.734863815	5.455329273	5.256329604	5.60918754	5.595571459	4.810036322	5.658828354	5.563757501	4.966355719	5.391232374	5.486794428	5.357471275	5.434560125	5.576595034	6.049450416	5.3345224	6.599328288
Fpr3	4.394093529	4.188111103	2.99194403	3.784503258	2.774558025	3.432365418	3.068033259	3.605275553	2.939855859	3.184295271	2.462610823	3.87338603	3.971771964	4.372993547	3.363347165	3.963407375	3.216287972	4.224242428	2.498643134	3.306787128	3.539033428	3.555803145	4.721435732	4.166865375	3.07331916	3.049888009	4.252400319	2.148156469	4.105760958	3.979973635	2.379154743	3.681157263	3.704682402	3.441073815	4.095958217	3.984977457	3.340806563	3.66253145	3.628447553	4.236361126	3.432637772	4.263846096	3.985827937	4.538677638	3.50828691	4.03356386	3.865428867	4.452278579	4.511830295
Pycr1	2.354761479	2.428293626	2.626940162	1.802472307	2.175378118	2.780998498	2.328940444	3.088499934	1.566878833	2.290085306	1.928308697	2.144517235	2.07098751	1.720062064	2.136858718	2.404447726	2.66703528	1.894900624	2.498643134	2.498829955	2.03896079	2.402114209	1.916859523	2.645277354	2.481837147	2.127024555	2.574453557	2.148156469	2.690282928	2.7631044	2.822582367	2.427456879	1.458647043	2.688186648	1.971084991	2.159412724	1.776796027	2.022869831	1.711180889	2.834232472	3.016972183	2.141953203	1.791425606	1.627926952	2.400241899	2.500364451	2.004568319	2.465933806	2.382491719
Pls3	4.669508783	4.83109607	6.146614781	5.156674517	6.016024125	4.841150829	6.040732128	5.55124289	6.639373045	5.349637057	4.896862034	3.976180392	5.66686619	4.713332707	5.791123318	4.473662308	4.462338263	4.953039665	5.601865683	4.960203796	5.448060892	4.668285785	5.009585455	4.192583542	5.650776475	4.427465313	5.66145962	4.048094078	4.884942452	4.549048672	6.182816466	5.344758283	6.635198357	5.11769689	5.011398805	5.130032207	6.414679356	4.534264107	5.341300989	4.825598734	4.810774633	4.047271737	5.992630954	5.357471275	5.373840264	5.576595034	5.526230703	4.534807738	5.908595807
Wasf1	6.670273189	6.565247248	7.656139778	6.434530501	7.973826663	6.155886701	7.471498226	6.372552316	7.7224991	6.041009185	6.997301831	6.430325246	6.719563028	5.444452587	7.34498747	6.334185518	6.697638775	6.596861618	6.82929609	6.148240931	6.940442627	6.3262418	6.540551458	6.456404569	7.47371171	6.472931416	6.82304789	6.288299276	6.637572517	6.470012751	7.525061465	6.469645695	7.415793639	5.709855758	6.807572851	6.63455802	6.877614331	5.211824056	6.994752173	5.563757501	6.778487219	5.663779593	6.530748948	6.113723264	6.891903444	6.268092538	6.919774291	6.020696984	7.271253053
Cldnd1	3.220779536	2.945512408	5.481567953	4.984745401	4.945225281	4.558701829	6.144463485	5.29476798	5.915086215	4.762012974	5.137827483	4.706788756	5.66686619	4.124616771	5.341996029	5.055990004	4.656129749	4.377040818	4.959965218	3.875518616	3.957932832	5.013457292	4.22615573	4.114877983	5.411076704	6.023315926	4.374397807	4.982760536	4.734243917	4.325996416	5.889601109	5.536463186	5.777454172	4.991405904	5.011398805	5.223938875	5.375683892	4.436370094	5.316294267	4.348655231	5.376588913	4.507037683	4.782911003	3.90423478	4.886870733	4.868841216	4.866830861	4.19147378	5.608875557
LOC100044627,LOC100862455,Rpl23	8.344597371	8.250010898	8.737098496	8.242746932	8.754672021	8.141121758	8.616064451	8.25497657	8.806779821	8.06113632	8.143405527	8.08834693	8.022244709	8.231826687	8.495265469	7.907475697	7.987943852	8.037807528	8.066911424	7.780707439	8.167693972	8.210981427	7.823819073	7.774794522	8.479522873	8.580806046	8.821751089	8.60730059	7.913595873	7.841509318	8.656432544	8.592999828	8.750220069	8.301139145	8.356712976	8.493683869	7.990298842	7.604749279	8.132384861	7.633179985	8.057193001	7.525935131	7.917165277	7.749870714	8.067299795	7.9417087	8.133246287	7.781962767	8.590152981
Best2	4.669508783	3.403185478	3.733834209	5.315450357	3.16979568	4.080329807	2.716091223	3.605275553	2.53782598	3.617967433	3.723921271	3.256188622	3.639641653	3.573098377	3.02205034	3.8112488	4.132295951	3.400317991	3.182714227	3.306787128	3.683513945	4.275728136	3.481279951	3.612838322	1.356809996	4.427465313	3.423894737	2.483044546	3.347096487	4.259404758	2.680383076	3.304837125	3.008149391	3.771101995	2.867225029	3.48135832	3.340806563	4.231341383	2.733687362	3.388819526	2.928485852	4.545841047	3.106376638	3.414323217	3.429997858	4.03356386	3.52035703	4.324381088	3.921465659
Fbxo48	3.021411676	1.82441915	2.497245617	2.754559471	2.334704989	3.815254516	2.328940444	2.495571548	2.676495517	2.567448552	3.345479331	2.528001871	3.371457419	3.422622208	2.56109579	3.258558096	3.096047458	3.768077744	2.989587856	3.427035894	2.728250431	2.402114209	3.350013403	3.174390326	2.481837147	2.127024555	3.105281488	3.340584502	3.778440948	3.869689285	2.680383076	2.427456879	2.46624071	3.642279244	1.760296194	3.534621224	2.173364944	3.538390299	2.322550362	2.887925583	3.016972183	3.673307923	3.540416563	3.282096037	3.143629939	2.605750193	3.579937947	3.710976157	2.382491719
Timm8a2	3.220779536	3.814825081	2.99194403	4.272926936	2.910700033	4.841150829	2.836917786	2.803217756	2.087046778	3.719562711	4.070036887	3.87338603	3.278024679	3.858343992	1.982980087	3.198964469	3.371322854	3.152512266	2.498643134	3.875518616	3.312260241	3.555803145	3.43798814	2.569021998	1.775566011	3.798223502	1.955339947	3.074653735	3.91263526	3.756292596	2.680383076	3.102907275	2.746592958	3.509250944	3.319182535	3.79096503	2.955348797	3.141666147	3.845742331	2.940900483	2.245114707	2.616924192	2.230560637	3.666638378	3.660497318	3.184643782	2.262520979	3.447316634	3.549181279
Sema4b	4.093490989	2.945512408	2.497245617	3.784503258	3.64340985	4.406713333	3.787089891	4.834546882	3.186880509	3.818689544	3.142319787	3.714099737	4.050657693	2.934948053	3.576083114	3.544237515	4.375465262	4.105133238	3.543646771	4.883600876	3.683513945	3.334817341	4.080701528	3.787248863	4.816843123	4.427465313	4.714746131	4.982760536	3.91263526	4.549048672	3.345552772	4.18703727	3.632891609	4.13445992	2.534577351	3.840353706	4.09438199	4.629141443	3.628447553	3.706228708	4.529644124	3.673307923	3.598836476	4.128432306	4.344610078	3.808563007	3.077164018	4.324381088	3.470457879
Reln	5.353891714	5.560000658	5.674958767	4.893656334	5.22840816	4.971846767	5.33374836	4.063823954	5.611305363	5.107765453	3.345479331	4.49549652	4.558950638	4.81849576	4.522279949	5.623723604	5.250587568	5.157031996	4.463638353	4.804570567	4.832528412	5.059003889	5.036601077	4.861500295	5.411076704	3.049888009	5.200299958	5.536539452	4.785436575	4.869088046	5.53019058	4.02558375	5.049481528	4.811649532	4.831863654	5.097763487	3.055192047	3.66253145	4.051901064	4.457314246	5.016061049	4.907624382	4.981475856	5.141387924	5.037634329	4.280310821	5.583876577	5.086638351	5.007686177
Nkx1-1	3.021411676	0.09542714	1.421530132	1.065409759	1.832240674	2.661307259	3.178799924	2.803217756	1.922536183	2.431418144	2.462610823	2.600067099	2.07098751	2.378908897	2.284034526	2.097067667	2.712102078	2.721518599	2.498643134	2.018968778	2.03896079	2.496770798	1.645238811	2.451699458	1.356809996	0.857618886	2.936129127	0.873403939	2.864874676	2.349911448	1.486722476	3.304837125	2.367934508	3.371746589	1.535168127	2.307180179	3.055192047	2.022869831	3.254777376	2.834232472	1.785948914	2.86354749	2.230560637	3.414323217	2.296167689	1.920737552	2.424320173	3.280571116	1.277325
Zfp2	3.021411676	4.188111103	5.019467413	4.03650705	4.3573923	4.631972778	4.231963278	4.274198468	5.076776665	4.27991442	4.854190453	4.747263778	3.182423396	4.251005557	4.385545035	3.913328303	3.804083415	3.897854552	4.418226815	3.543867361	4.336108849	4.966981015	4.564933321	4.035512254	4.816843123	3.798223502	3.995121971	2.148156469	3.422219504	3.906791304	3.917254004	3.681157263	4.804053598	3.956977693	3.976495202	4.214583555	4.169884268	3.538390299	3.970727842	4.198111697	4.529644124	3.911096631	4.240561334	4.339793107	3.87865415	4.347767995	4.332097653	4.731767529	4.129230819
Ctsll3	2.811643144	3.814825081	2.752419472	1.802472307	2.774558025	3.119732954	1.207248815	4.063823954	2.53782598	2.698793765	2.379092134	2.670809864	1.50527326	2.934948053	1.930071727	2.95147789	2.972136745	2.996289622	2.645341568	2.346107463	2.448782734	1.995546909	3.168220487	2.451699458	0.291726893	2.127024555	1.468721523	2.148156469	2.599963128	2.907323358	2.379154743	2.665855982	2.746592958	2.341373041	2.867225029	2.378766041	0.797477146	3.66253145	2.384163442	2.251465878	2.245114707	2.803334021	2.620089018	2.026018919	2.348589047	3.093797413	2.502558854	2.465933806	2.053298283
Pgam5	5.253907479	5.560000658	6.180093042	5.315450357	5.356531379	5.26881045	5.767740403	4.063823954	6.169999438	5.291912318	5.319627353	4.977824988	5.159325668	5.109737868	5.74677281	4.838198957	5.030711291	5.211909994	4.804329999	4.804570567	5.370935105	4.821906233	4.898272601	4.624872613	6.359218568	6.265956467	6.023118498	4.048094078	4.168011791	5.104070116	5.745061408	4.489308522	6.235556664	5.158207209	5.011398805	4.632479786	6.028419358	4.810036322	5.414350721	4.825598734	5.06470267	4.507037683	5.093097027	5.063932693	4.834462547	5.536868577	4.946700412	4.410196822	5.814650266
Hmgxb3	3.410906102	2.428293626	4.103946147	4.79908878	3.753713022	3.815254516	4.551855592	3.841078039	4.862061743	4.10212687	3.842649441	3.433953452	3.971771964	2.934948053	4.033041565	3.13849254	3.5572486	3.302977331	3.245110016	2.786875828	3.153827466	4.275728136	3.43798814	3.141207739	3.07331916	5.734989818	4.374397807	5.536539452	3.709642476	3.268291506	4.50744241	4.02558375	4.47621939	3.57630919	3.976495202	3.984977457	4.09438199	4.013683628	4.051901064	3.482051965	2.928485852	4.002405605	3.985827937	2.857629417	4.118949456	4.03356386	3.809910141	3.336905654	5.007686177
Polr2l	3.410906102	1.82441915	3.326448682	3.374444796	3.530038024	3.33076913	2.591396501	3.605275553	2.939855859	3.184295271	3.142319787	2.454534499	2.667155545	2.934948053	3.711984244	2.887149321	3.593439501	2.721518599	2.186290401	3.055197057	3.823049741	3.180615365	2.726641743	3.074021334	3.824234526	2.127024555	3.574397076	2.789997555	3.192613725	3.35376445	4.682861163	3.102907275	3.912758032	2.929217671	3.976495202	2.844620558	3.247792595	3.900009147	3.445864236	3.293427949	3.587799813	2.803334021	3.713219649	3.282096037	3.429997858	3.2735197	2.502558854	3.501429997	3.849690532
Pitpnm2	4.534880281	3.814825081	6.276080241	4.984745401	5.417442342	3.531511313	6.302417338	3.841078039	6.935141825	5.042579434	5.284590933	5.014218803	5.211632225	4.919592191	6.445819372	4.296589137	5.521713259	5.071907139	5.986077541	4.181670307	5.819425013	4.821906233	4.331473969	4.114877983	5.955782812	3.798223502	6.270837286	6.047056567	5.404189077	4.29286168	7.234702556	4.893353494	7.008012894	5.618867232	5.605598902	5.097763487	6.261809983	4.436370094	6.07622149	4.080879124	5.991412875	4.584158788	5.733815454	5.668844316	5.974694116	5.004847379	6.049450416	4.006311586	5.846569492
Enkd1	4.798118404	5.103781501	4.519658329	3.652344776	4.868551027	4.70345873	4.90914934	4.472542089	4.707897876	4.449012268	4.23208742	4.406735743	4.754149505	5.591298764	4.154427896	4.296589137	4.51897069	3.940198927	4.508411391	4.278354208	4.395378444	5.10362992	4.721435732	4.556777336	4.641452799	3.049888009	5.367476707	4.818401668	3.192613725	3.979973635	5.411611513	4.489308522	4.23673134	4.465126794	5.096228251	4.593096849	4.781999488	4.436370094	4.641761991	4.1203726	4.529644124	4.584158788	3.481146488	4.235695812	4.249663146	4.63507799	4.611519246	4.654570105	4.19601207
BC048403	1.2062248	4.188111103	3.326448682	4.272926936	2.334704989	3.531511313	3.787089891	4.834546882	2.393871176	3.068322934	3.278867601	3.76789143	2.984230482	4.124616771	2.901589749	2.755262292	3.055165461	3.203282015	2.57269374	2.645533347	3.233806874	2.496770798	3.07420912	2.8654613	4.25666716	4.427465313	2.936129127	2.483044546	3.032077001	3.181006882	2.379154743	1.595524551	2.83571621	2.770186246	2.704454833	3.204174911	3.776647676	3.278200217	3.303385831	3.706228708	2.453412258	3.864642856	3.298025338	2.381871609	3.185780829	3.651271823	2.728029166	3.861354621	3.139566086
Gip	1.830316149	2.428293626	2.99194403	3.912498347	1.646438226	2.897141715	2.954148734	4.65920784	3.419829061	4.192120289	3.900733064	3.87338603	2.667155545	4.251005557	3.678431089	4.061683167	4.286255467	4.339478527	3.054991766	3.543867361	3.539033428	4.505999501	4.154152914	4.243471977	3.588916658	4.427465313	3.719538411	4.258209279	4.68208975	4.191518169	2.532777538	3.304837125	3.253703669	4.303783001	3.023555707	3.087846973	4.09438199	4.335411556	2.950326475	4.492736428	4.220312445	4.427961612	3.598836476	3.145481755	4.017783632	3.846954074	3.459893451	4.324381088	3.470457879
Clec4d	2.811643144	3.403185478	3.432158242	3.784503258	2.910700033	3.33076913	3.286649173	3.841078039	3.246364347	3.915448578	4.070036887	3.925115521	3.084537753	4.251005557	3.02205034	3.317301468	3.905449003	3.203282015	2.786679323	4.082324717	2.728250431	3.258438292	3.260120364	3.553002401	1.356809996	4.427465313	2.936129127	2.483044546	3.639664694	3.979973635	2.532777538	4.18703727	2.162663787	2.770186246	3.594957397	3.427393945	3.431768302	3.410351759	2.843494838	4.630497512	3.510955385	3.864642856	3.481146488	2.705476667	3.350189352	3.184643782	3.272978835	3.392481004	2.276226889
Lzts3	5.353891714	5.750268243	6.3366142	5.461925039	5.693625452	5.573793565	5.490918536	3.355002406	6.307384473	5.349637057	5.878855308	6.00207025	5.360682157	4.713332707	5.890163931	5.09036813	5.890829101	5.786966321	5.805250117	5.03440097	5.936095991	5.190164008	5.653848574	5.558667796	6.828064377	5.734989818	6.557259546	5.861641966	5.809044806	6.049071005	6.064023283	4.18703727	6.303513141	5.197940008	5.785347366	5.923023587	5.930600152	4.231341383	5.960343757	5.120639847	5.745835511	5.280730071	5.426674949	5.831216871	5.289628228	5.345950595	6.501329744	5.653344167	5.908595807
Rho	4.798118404	4.188111103	3.106520997	4.70102346	3.64340985	4.558701829	3.594207525	3.605275553	3.305000578	5.232390718	4.23208742	4.268939754	4.050657693	3.718215518	3.43549161	3.862612003	4.286255467	3.81180051	3.87528878	3.875518616	4.336108849	4.275728136	3.350013403	3.729936168	3.824234526	5.385394349	3.85968931	4.982760536	4.980627486	4.051812666	4.022491434	4.630425923	2.83571621	3.956977693	3.976495202	4.032030125	3.247792595	4.721051228	2.897270504	3.79255841	2.553222157	3.911096631	3.359974425	4.235695812	3.546876833	4.347767995	4.080056629	4.769583301	3.77661538
Ctrb1	3.220779536	5.345789462	3.535217486	4.272926936	3.64340985	4.16478089	2.716091223	2.159969799	3.246364347	3.915448578	3.278867601	3.316299207	4.127946302	3.718215518	3.970867604	3.862612003	3.629310923	3.855057091	4.418226815	4.082324717	3.464824516	3.765439862	4.433612035	3.758693233	5.277858029	5.385394349	3.267671375	3.340584502	3.347096487	4.225624103	3.809157539	3.49732183	3.979788687	3.229492972	2.704454833	3.79096503	3.431768302	4.335411556	3.716759641	4.080879124	4.40937166	3.864642856	3.985827937	4.538677638	3.50828691	3.959974562	4.332097653	3.659591376	2.779332475
Mroh2b	2.590044036	3.814825081	2.362868479	4.272926936	3.042328186	3.815254516	2.836917786	3.088499934	2.319680475	3.184295271	3.345479331	4.221749522	3.891267461	4.124616771	3.399577332	3.75922697	3.216287972	3.855057091	3.543646771	3.055197057	3.153827466	3.409807308	3.481279951	3.399457703	3.339194762	3.798223502	2.379981801	2.789997555	3.639664694	3.869689285	2.959820669	4.341563146	1.829322639	3.57630919	2.867225029	3.204174911	3.693123691	4.013683628	2.897270504	4.040967749	3.587799813	4.696230093	3.481146488	2.857629417	3.469329154	3.487665987	3.638658053	3.336905654	2.683902713
Rftn2	3.592626512	5.345789462	4.103946147	4.893656334	4.067603544	4.558701829	3.787089891	4.274198468	3.849400066	5.171023107	4.896862034	4.361428637	4.277785126	4.713332707	3.843502003	5.190295707	4.709249708	5.042770653	3.485649304	4.723102173	4.088345546	5.352739842	4.721435732	4.882004862	4.046577356	5.734989818	4.125998601	3.590354989	5.072537423	4.756929493	3.220974154	5.708882906	3.253703669	5.11769689	4.432395131	4.857923798	4.842803129	5.137091059	3.970727842	5.330659563	4.284499906	5.070962554	4.478102381	4.633560335	4.467156667	5.133234954	3.52035703	4.769583301	3.702204138
Cib4	3.021411676	4.526294898	2.873994867	3.652344776	3.413425609	4.247314264	3.286649173	4.472542089	2.810381667	1.478445905	3.211161228	3.659589864	3.371457419	4.81849576	3.061412826	3.014785376	3.664869275	3.203282015	2.855478262	3.055197057	3.683513945	4.029069301	3.394235593	4.035512254	3.07331916	4.954030081	3.105281488	3.074653735	4.042453559	3.437501282	3.345552772	3.304837125	2.561985739	3.441073815	2.867225029	3.261123536	2.852943099	4.013683628	2.620699528	4.000636475	2.453412258	4.696230093	3.769231254	2.381871609	3.469329154	3.139473328	3.009741808	3.761722308	3.849690532
Hsd3b7	3.021411676	3.403185478	2.497245617	2.583199668	2.633511984	3.722849928	2.716091223	3.088499934	2.87564852	3.297074705	3.001043068	3.925115521	3.809110918	3.993756757	2.860611779	3.258558096	4.004303303	3.679199743	4.082089959	4.883600876	3.389248563	3.765439862	3.214427415	3.612838322	2.788723349	3.798223502	3.574397076	2.789997555	3.422219504	3.35376445	2.680383076	2.890404927	1.944174799	3.441073815	2.534577351	3.317295309	2.852943099	4.231341383	2.384163442	3.341399537	2.650481945	3.574164125	2.693351645	3.145481755	3.84309897	3.610983065	3.398525872	3.811844322	2.053298283
Slc28a1	3.410906102	4.188111103	3.733834209	4.599436621	3.861108352	4.247314264	3.880208498	3.605275553	2.810381667	3.617967433	3.900733064	5.014218803	3.891267461	3.993756757	2.901589749	4.157481143	3.629310923	3.81180051	3.87528878	3.767941323	3.61191484	4.334810772	4.043429389	3.642429329	2.481837147	3.049888009	3.267671375	2.483044546	3.978082263	4.051812666	2.532777538	3.304837125	3.253703669	4.303783001	3.023555707	3.534621224	3.152627081	4.721051228	3.628447553	4.385275865	3.352799351	4.178757959	4.191008191	3.542432025	3.469329154	3.730675324	3.52035703	4.053463011	3.991968443
Gm30083	3.592626512	2.945512408	3.217956853	3.374444796	2.633511984	4.16478089	2.591396501	1.787630439	2.243880921	3.297074705	2.928500186	3.820982032	3.278024679	3.422622208	2.901589749	3.258558096	2.887347163	3.588342847	2.855478262	3.306787128	2.350773137	3.69675105	3.260120364	3.399457703	2.147017785	3.798223502	2.379981801	2.483044546	2.599963128	3.268291506	2.822582367	2.427456879	2.746592958	3.156478402	2.534577351	2.844620558	2.295815342	2.853985622	2.259832525	3.293427949	2.745359367	2.803334021	2.391449769	2.857629417	2.695858369	2.391913456	3.272978835	2.734986699	2.586069364
1600012H06Rik	4.669508783	3.814825081	3.733834209	4.494267314	4.067603544	3.226605668	4.551855592	3.605275553	3.640270567	3.617967433	3.900733064	3.195187345	3.725256022	4.372993547	4.627498336	4.641364512	3.971626866	4.523104253	4.508411391	4.723102173	4.151907448	4.561072093	4.080701528	4.140963713	3.339194762	3.798223502	2.936129127	4.048094078	4.348500392	4.087233702	4.415831284	5.131081085	4.644744275	4.191799333	4.095958217	4.345641802	3.431768302	4.436370094	4.503976794	4.421494799	4.088381298	4.659350086	3.769231254	4.339793107	4.085527288	4.510628167	3.865428867	4.236338759	3.470457879
Tmem50a	4.247009314	5.103781501	5.806512138	4.984745401	5.885643777	4.558701829	5.38767415	5.875370507	6.133491943	5.042579434	5.387792098	4.58181467	4.050657693	3.718215518	5.556360113	4.296589137	4.960167077	5.157031996	5.731899961	4.463878664	4.729281031	5.059003889	5.036601077	5.133528038	5.955782812	4.427465313	4.714746131	4.258209279	4.57486661	4.609967174	5.693900618	5.536463186	6.010076395	4.568351267	4.638952023	5.161814291	5.930600152	4.721051228	5.507332486	4.697053605	5.712362879	4.621994067	5.019301806	4.725468776	5.085762321	4.978261507	5.373138379	4.654570105	5.645006167
Map3k4	4.798118404	4.526294898	5.848116167	5.237659024	5.476352227	4.16478089	5.680495675	4.998746198	6.371325768	4.835164326	5.485454387	4.787152413	5.159325668	4.919592191	5.264535572	4.94958364	5.121441166	5.238798203	5.942751605	4.723102173	5.290423993	5.147345968	5.192012653	4.84082842	6.555070897	6.950392553	6.315629156	6.047056567	4.734243917	4.923372758	6.361245994	6.00730282	6.258575913	4.991405904	5.605598902	5.507392198	5.826358469	4.013683628	6.027629862	4.918032535	5.745835511	5.222978321	5.601101631	5.21607884	5.061829712	5.108156893	5.821078977	4.950866652	5.748884123
Zfp335	4.669508783	3.403185478	6.146614781	3.228110897	5.743781477	3.993944088	5.039236377	4.063823954	5.4498897	5.232390718	4.486452508	4.125456362	3.891267461	3.422622208	5.522406896	3.198964469	4.837758818	4.450904933	4.325470126	4.639186595	5.448060892	4.871210669	4.399916374	4.463557888	5.955782812	4.427465313	5.111117237	6.288299276	5.20348646	4.72814029	6.220354387	5.24081466	6.235556664	4.076213498	4.537407939	4.857923798	5.636349576	4.335411556	5.699699755	3.918702564	5.06470267	3.911096631	4.191008191	4.017960041	4.497079163	3.691166562	5.240693939	3.607551235	5.374385668
Cped1	3.76659088	4.188111103	3.923206359	4.599436621	2.910700033	3.531511313	3.787089891	4.274198468	2.810381667	3.818689544	3.900733064	3.76789143	3.462818807	2.378908897	3.541386577	4.204458676	4.375465262	3.588342847	3.306573756	4.960203796	3.312260241	3.69675105	3.929406009	4.318444604	2.481837147	4.427465313	2.936129127	3.340584502	3.846095651	3.136658054	3.698100219	3.681157263	3.253703669	3.642279244	3.023555707	4.345641802	3.607854853	3.278200217	3.716759641	3.388819526	2.1360749	3.817646755	3.540416563	3.004135425	3.546876833	4.314206273	3.009741808	3.910263714	3.549181279
Gcc1	5.253907479	5.920760963	5.429608655	5.53087306	5.533341138	5.477836744	5.967403747	6.060231929	5.998149138	5.798098005	5.903657359	5.630435589	5.706407331	6.269747965	6.107705119	6.334185518	6.357209543	6.418020371	5.920633273	6.487528618	6.121460117	6.283321963	6.334091847	6.024749051	5.277858029	3.049888009	5.367476707	5.279348058	5.778831555	5.584838975	5.979253364	5.788778496	6.114565813	6.354164507	5.997825923	6.406547405	6.12034883	6.021536905	6.338044107	6.444314867	5.571236573	6.281762993	6.304954955	6.025158311	6.20109583	5.928843795	6.337714397	6.43740103	5.571946655
Lsg1	4.247009314	4.526294898	4.276333726	4.494267314	4.3573923	5.155004546	4.474788843	3.841078039	4.282854624	3.818689544	4.43712418	4.49549652	3.552190005	4.81849576	4.300675989	3.8112488	3.838155623	4.523104253	4.031411134	4.082324717	3.539033428	3.964783808	3.608469584	4.035512254	4.046577356	2.127024555	3.995121971	4.643015362	4.463694498	4.756929493	3.220974154	4.18703727	4.045690792	3.57630919	3.319182535	3.889146099	3.858491771	4.436370094	3.538178199	3.79255841	4.470077401	3.420773113	4.191008191	2.705476667	3.622975242	3.730675324	4.38038742	3.811844322	4.905337146
Olfr522	2.102723025	4.188111103	4.359451556	4.984745401	2.633511984	4.773181797	2.836917786	2.803217756	3.900040554	4.009911885	3.723921271	3.87338603	3.552190005	4.604077815	3.471094917	4.204458676	3.371322854	4.105133238	3.87528878	4.639186595	3.957932832	3.964783808	4.433612035	4.192583542	3.339194762	6.023315926	3.995121971	4.258209279	3.91263526	4.486891513	3.345552772	4.02558375	4.358620126	4.412220302	3.853271649	3.639101137	4.169884268	3.783004326	3.538178199	5.007084277	4.470077401	3.957015516	4.523599206	4.128432306	3.734522315	4.211512177	3.753621195	4.280640017	3.052496742
Pigz	3.220779536	3.814825081	2.362868479	3.076370327	2.774558025	3.119732954	3.691788117	3.355002406	2.87564852	2.948928288	2.854609827	2.600067099	3.371457419	1.954345587	2.649052287	2.097067667	3.096047458	3.588342847	3.119353674	3.427035894	2.544228569	2.679226067	3.691107058	2.900987773	2.481837147	2.127024555	3.423894737	3.340584502	2.690282928	3.181006882	3.698100219	3.681157263	3.912758032	1.853363983	2.534577351	3.146425061	2.639766652	2.853985622	3.002685839	2.375614046	3.016972183	2.803334021	2.905235142	3.666638378	2.695858369	3.570291363	2.728029166	2.669462843	2.586069364
Dnah6	5.253907479	3.814825081	4.276333726	4.984745401	3.413425609	4.327951119	3.691788117	4.65920784	4.282854624	4.365536069	4.766664507	4.173923127	4.816313204	5.444452587	4.753918015	5.285535798	4.887451645	5.184655863	4.84414987	5.03440097	4.882665253	5.013457292	5.063294942	5.020880777	3.588916658	4.954030081	4.252400319	4.818401668	4.57486661	4.259404758	3.809157539	5.24081466	3.559813072	5.31258771	3.976495202	4.997993603	4.09438199	4.534264107	3.803201116	4.887598687	3.188327408	5.391232374	4.289426464	5.357471275	4.670720413	4.868841216	4.784351584	5.086638351	3.549181279
Pbld2	3.021411676	1.82441915	3.535217486	4.156631647	3.965712439	4.558701829	4.700320841	3.605275553	3.999429253	4.686842359	4.43712418	3.976180392	5.159325668	4.124616771	3.875725663	4.296589137	4.574587639	4.301492934	3.71284078	4.723102173	3.464824516	3.964783808	3.026373903	4.463557888	2.147017785	6.265956467	3.423894737	4.818401668	4.628967148	4.259404758	2.532777538	4.02558375	3.844580736	4.991405904	4.095958217	3.984977457	3.152627081	4.436370094	3.845742331	4.159449573	4.810774633	4.178757959	4.523599206	3.542432025	4.313252564	4.314206273	3.398525872	3.554836703	4.261572546
Pex14	5.148533852	6.565247248	6.422691274	5.597151918	6.53546229	4.631972778	6.302417338	5.152014603	6.725820996	4.365536069	5.69382805	5.755914201	6.233725367	5.284360883	6.398130978	5.09036813	4.812546208	5.342775084	5.546869341	5.106224505	5.907708834	5.059003889	5.382152399	5.205433415	5.860315093	4.954030081	6.076107051	5.412533006	5.514835119	4.869088046	6.394333059	5.937729561	6.635198357	5.649756549	6.269774047	5.284181521	5.96389311	4.721051228	5.890041474	5.427602296	6.227856491	5.007009547	5.628509352	4.983652546	6.003162617	5.300648656	6.132102584	4.769583301	6.330673629
Phf23	5.857171003	3.403185478	6.365914435	5.53087306	6.316764029	4.631972778	6.417058305	4.834546882	6.03807216	4.365536069	5.577932782	5.755914201	5.050619486	4.124616771	5.264535572	4.875884537	4.433638331	4.414182165	5.370527113	4.372411684	5.073397225	4.561072093	5.115725427	4.463557888	5.650776475	6.809779267	5.200299958	5.412533006	4.68208975	4.191518169	5.979253364	5.708882906	5.80842457	4.857821537	5.011398805	5.58430729	5.466987913	4.534264107	4.675232178	3.79255841	5.06470267	4.305628017	4.656154601	4.814444875	5.6406941	4.868841216	5.496661665	4.280640017	5.199330335
Fam216b	3.220779536	2.428293626	3.733834209	4.385451569	3.042328186	4.080329807	3.286649173	3.841078039	4.237131336	3.513772278	4.676221347	3.925115521	3.639641653	4.124616771	4.063756925	4.761148856	4.862727175	4.662585738	4.596060319	5.706912458	4.023690307	4.334810772	4.721435732	4.367527222	3.824234526	5.734989818	3.995121971	3.340584502	4.289372723	4.609967174	3.466475999	4.765071814	3.844580736	4.303783001	3.976495202	4.07851413	3.693123691	4.534264107	3.845742331	5.007084277	3.587799813	4.047271737	3.598836476	4.725468776	3.948831489	5.133234954	3.920192153	5.183203437	4.129230819
Mrpl55	5.783163969	6.341642282	6.3366142	5.156674517	6.619210764	5.212716004	6.302417338	5.152014603	6.806898894	5.171023107	5.485454387	4.49549652	5.542259796	5.198936024	6.021819335	4.985601651	4.837758818	5.129034795	5.401160853	4.372411684	5.936095991	5.10362992	5.16689469	5.077931731	6.72560711	4.427465313	6.315629156	6.047056567	5.584855021	5.224506603	6.605559559	5.344758283	6.212157682	5.076399036	5.177844683	5.130032207	5.790078245	4.810036322	5.365976213	4.562397958	5.53401414	5.039214542	4.612620338	4.339793107	5.037634329	4.924168988	5.526230703	4.280640017	6.18628
Slc25a48	2.590044036	1.08390515	2.873994867	2.918721477	1.646438226	3.226605668	2.328940444	3.088499934	2.319680475	2.825848026	3.539082691	3.433953452	2.19859066	2.934948053	2.819204135	2.95147789	3.096047458	2.996289622	2.645341568	4.082324717	2.350773137	3.555803145	3.43798814	3.368048005	2.481837147	3.798223502	2.379981801	3.340584502	3.113136987	2.45756078	2.680383076	3.49732183	1.586965061	3.082136023	2.704454833	3.146425061	3.520761083	2.543679115	2.677604461	3.527885444	3.188327408	3.261435722	2.545410267	3.414323217	2.550930151	3.184643782	3.579937947	3.554836703	1.127258708
Myb	1.830316149	2.428293626	2.497245617	2.403786996	2.334704989	2.537802561	2.462513805	3.088499934	2.466553419	2.698793765	2.293565561	2.454534499	1.656054258	3.858343992	2.136858718	2.404447726	2.929967818	2.66417796	2.186290401	3.055197057	2.728250431	2.402114209	2.977963317	2.971101219	2.147017785	3.798223502	1.955339947	3.074653735	2.77855138	2.811766893	2.379154743	2.665855982	2.055199708	3.301233358	2.867225029	3.261123536	2.414098484	4.534264107	2.788975461	3.293427949	2.453412258	3.151678788	3.359974425	3.004135425	2.133944794	3.651271823	3.208741225	2.602813335	1.557175985
Csf3r	2.811643144	2.428293626	2.626940162	2.918721477	1.832240674	4.080329807	1.207248815	3.088499934	1.922536183	2.825848026	2.70253374	3.375546108	1.938339831	2.173251248	2.284034526	3.488668725	3.48388696	2.721518599	2.989587856	4.181670307	1.695198051	2.679226067	2.726641743	2.8654613	3.824234526	0.857618886	2.936129127	4.048094078	3.113136987	2.954251016	2.822582367	2.172260922	1.586965061	3.441073815	3.459387074	3.372712191	2.852943099	3.278200217	2.444729146	3.482051965	2.1360749	3.770099456	3.106376638	2.547132266	2.501378795	2.905742005	2.728029166	2.534991828	2.053298283
Acox3	4.798118404	5.560000658	5.205655136	4.156631647	5.743781477	4.327951119	4.314866327	4.834546882	5.781833749	5.107765453	4.896862034	4.706788756	5.360682157	5.519442819	5.716523771	4.838198957	4.960167077	5.579368585	5.518688103	4.639186595	5.073397225	4.505999501	5.289440187	5.133528038	6.287100855	3.798223502	5.111117237	5.136279719	5.072537423	4.72814029	5.693900618	5.131081085	5.46902333	4.568351267	5.895090667	4.709684294	5.930600152	4.896109547	4.988901557	5.092799102	5.962696964	4.696230093	4.612620338	4.440771266	5.085762321	5.27758492	4.946700412	5.363398865	5.456098628
Sp7	3.410906102	4.526294898	3.733834209	4.272926936	1.239143987	4.70345873	1.735481001	4.274198468	3.186880509	3.068322934	3.842649441	3.925115521	3.552190005	3.573098377	2.777355859	4.109890258	3.446706937	3.049036946	3.87528878	3.306787128	3.464824516	4.615164464	3.851522202	3.583030556	3.824234526	5.385394349	3.267671375	3.074653735	3.270579337	3.519566185	1.486722476	2.427456879	3.632891609	4.191799333	2.867225029	3.690352743	3.055192047	3.538390299	3.054370815	3.918702564	3.016972183	4.621994067	3.421006481	3.666638378	3.469329154	3.2735197	3.143482606	3.280571116	2.683902713
Olfr1000	4.394093529	2.945512408	2.626940162	2.918721477	2.910700033	2.661307259	2.836917786	2.803217756	2.607783584	3.068322934	2.293565561	3.070388466	2.984230482	2.758324103	2.819204135	3.077111076	2.844262817	3.897854552	2.498643134	2.92329951	2.817095862	3.020375881	2.286901804	3.107753251	3.339194762	2.127024555	3.423894737	2.483044546	2.507474449	3.717780196	2.218604891	2.427456879	2.655388534	3.441073815	3.023555707	2.159412724	2.295815342	3.538390299	2.620699528	3.195775766	2.650481945	2.680058523	2.311932614	3.004135425	2.926041724	3.000871418	2.579191581	3.659591376	2.276226889
Lonrf2	6.295112985	5.750268243	6.742267986	4.984745401	6.772161206	5.323326277	6.49708779	5.55124289	6.725820996	5.56369279	5.775697277	5.154111651	5.105662347	4.490658201	5.876377499	5.623723604	5.592099885	5.211909994	6.185919728	4.463878664	5.485404884	5.736033799	5.216823174	5.115156233	6.614420286	5.385394349	5.968228424	5.136279719	5.809044806	5.247758251	6.426632757	5.624901998	6.389235606	5.680080221	5.541082665	5.223938875	5.715012815	5.059598416	5.890041474	4.794031102	5.376588913	4.974344551	5.164453327	4.128432306	5.56859068	5.031128177	5.023981951	4.615181918	6.58048453
Gm52351	1.533537962	2.428293626	1.034557523	2.214941231	2.334704989	2.410126743	1.568993024	0.882234472	0.94508432	2.290085306	1.291446754	2.528001871	2.07098751	2.378908897	1.534023553	2.254184805	2.285752667	2.170722503	2.01879716	3.055197057	1.695198051	2.589080754	1.85100613	2.6828486	-0.467334515	0.857618886	0.174683365	2.148156469	2.77855138	2.349911448	1.872778286	2.427456879	1.458647043	1.853363983	1.760296194	1.842911547	2.639766652	2.37851756	1.479508271	1.919740993	2.453412258	2.141953203	1.974056177	1.173742393	1.783956844	2.105191887	2.424320173	2.175567601	1.557175985
Plcd1	5.037548708	5.103781501	4.886140915	4.385451569	4.448803169	5.708191328	5.278220581	4.998746198	4.707897876	5.56369279	4.535020333	5.28517923	4.558950638	5.109737868	4.678740372	5.02106923	4.862727175	5.392681267	4.132096471	4.181670307	4.729281031	5.190164008	4.898272601	4.84082842	3.824234526	4.427465313	4.605491265	5.136279719	5.027050464	4.699050855	4.321567842	5.131081085	4.47621939	4.991405904	4.638952023	4.857923798	4.316284533	5.137091059	3.970727842	4.421494799	3.881448603	4.768574128	5.093097027	4.440771266	4.780969276	5.23061635	4.655718017	5.275402313	4.389075848
Lurap1	3.933414744	5.345789462	3.106520997	3.912498347	4.067603544	5.095641694	3.880208498	2.495571548	3.849400066	4.365536069	4.284516887	3.256188622	3.891267461	2.378908897	3.43549161	3.13849254	3.629310923	3.634024494	3.821858594	3.543867361	3.07225157	3.765439862	3.649997588	3.430629708	2.788723349	4.427465313	2.574453557	2.789997555	3.032077001	4.549048672	3.466475999	3.681157263	3.844580736	3.082136023	4.211728088	3.028410743	2.955348797	3.410351759	3.155802363	3.662369369	4.220312445	3.420773113	3.040441178	3.282096037	2.881068539	3.808563007	3.753621195	3.607551235	4.261572546
Slc20a2	4.394093529	5.560000658	5.32095773	4.385451569	4.868551027	4.16478089	6.040732128	5.29476798	6.461939274	5.349637057	4.938808986	4.826454844	5.159325668	5.444452587	5.701187323	4.641364512	5.250587568	4.450904933	4.804329999	4.552791358	5.409911236	4.615164464	4.721435732	5.133528038	5.411076704	5.734989818	6.076107051	5.652163442	4.933260334	4.756929493	6.686657104	4.630425923	6.303513141	4.991405904	4.831863654	4.553188557	4.316284533	4.979286533	5.778510369	4.385275865	5.495963253	4.305628017	5.486794428	5.778861073	5.267976315	4.783519798	4.985662842	4.36756551	5.534192119
Nfs1	5.538782628	5.920760963	6.112351454	4.494267314	5.885643777	4.841150829	5.680495675	6.224925279	6.09605333	5.798098005	5.975829539	5.779897982	5.819611793	6.021959702	6.188885894	5.434370459	5.802234285	5.881684142	6.02822684	5.756926322	6.329873743	5.352739842	5.710788888	5.724845622	5.535118196	4.427465313	6.176745268	5.136279719	5.326444578	5.622738556	6.256929093	5.864957749	6.164181254	5.796068314	6.269774047	6.132484426	6.438572407	6.193811562	6.440327424	5.898428064	6.127410325	5.816624047	6.097547921	5.978862166	5.414546793	5.576595034	5.984351165	5.553479053	5.99733633
Mettl17	3.220779536	4.188111103	3.829628296	3.652344776	4.3573923	3.628304045	3.286649173	3.355002406	4.096340517	3.406849442	3.142319787	3.316299207	4.203650673	2.758324103	3.811019252	3.488668725	3.371322854	3.253431464	4.031411134	4.082324717	3.823049741	3.555803145	3.394235593	3.553002401	4.25666716	3.049888009	2.759471046	2.148156469	4.289372723	3.7944446	2.959820669	3.857056779	4.110476845	3.441073815	4.323854549	3.146425061	3.938706095	3.783004326	3.970727842	3.877092129	4.810774633	4.091617575	4.240561334	3.666638378	3.101039432	3.730675324	3.638658053	3.447316634	3.77661538
Tomm40	5.253907479	5.750268243	6.146614781	5.072397306	6.865000898	5.664592223	6.754903741	5.774267003	6.818081099	5.9641058	6.110785505	6.042983857	6.177003536	6.440824281	6.73126631	5.157515587	6.178585356	5.844451181	6.456967637	5.706912458	6.510973023	6.408263444	5.554380975	6.03563978	6.671196714	4.427465313	6.696901436	5.760247471	6.272002722	5.766211417	6.660179934	6.073867273	6.450162276	5.680080221	6.532174818	6.150154627	6.178609991	5.420240143	6.645310636	5.806874413	6.251905696	6.084718135	5.759119779	5.141387924	5.8860572	6.190334819	6.006359063	5.858128162	6.561366531
Stxbp2	5.353891714	3.403185478	6.276080241	3.784503258	4.868551027	3.993944088	5.680495675	4.472542089	6.274271083	4.762012974	4.535020333	4.706788756	5.262607768	3.718215518	5.452426365	4.296589137	4.51897069	4.377040818	5.431283781	4.082324717	5.849386407	4.668285785	4.53261855	4.819989025	6.555070897	5.734989818	6.224568491	4.048094078	4.68208975	4.813608142	6.32733907	5.015319953	6.981815068	3.707198687	5.841138097	4.857923798	6.288490709	4.810036322	6.060197287	3.918702564	5.903642902	4.263846096	4.568436877	4.900500633	5.332208102	4.542222102	6.049450416	3.659591376	5.814650266
Flt4	2.102723025	3.403185478	2.873994867	3.228110897	1.832240674	3.993944088	1.893997433	2.159969799	3.246364347	4.009911885	2.928500186	3.925115521	2.984230482	3.858343992	2.942148675	3.544237515	3.136522073	3.542141802	2.645341568	2.92329951	3.233806874	3.101285421	3.731806805	3.787248863	1.356809996	2.127024555	2.574453557	3.074653735	3.192613725	3.0464851	2.050149752	3.857056779	2.655388534	3.895970193	3.853271649	3.317295309	3.055192047	3.410351759	3.628447553	3.146064843	2.553222157	3.673307923	2.620089018	3.542432025	2.926041724	3.360518301	3.143482606	3.280571116	2.382491719
Actl7b	3.021411676	3.814825081	2.99194403	3.076370327	2.774558025	3.531511313	1.393382694	2.803217756	2.319680475	3.297074705	3.411032106	2.941618415	2.984230482	3.573098377	2.235676504	3.258558096	2.844262817	3.542141802	2.716651427	3.055197057	2.350773137	3.258438292	3.026373903	2.530319886	3.339194762	3.049888009	2.174286306	1.776626564	3.347096487	2.40413992	2.822582367	2.427456879	3.091657659	3.006404858	3.023555707	3.261123536	2.639766652	2.37851756	2.259832525	2.887925583	2.553222157	3.261435722	2.905235142	3.666638378	2.64814984	2.553420877	2.871394044	2.465933806	2.683902713
Mgp	3.933414744	6.214414337	1.925351021	4.385451569	4.067603544	5.212716004	3.880208498	4.834546882	2.810381667	6.690773282	5.175531203	5.803535332	2.984230482	4.372993547	4.002078877	4.641364512	4.574587639	4.983339165	4.082089959	4.278354208	3.539033428	5.059003889	5.063294942	4.84082842	3.339194762	5.385394349	3.105281488	6.212279179	3.91263526	4.896379473	4.321567842	4.765071814	3.485397829	6.373331702	4.923292291	4.388230256	3.520761083	4.810036322	3.716759641	4.794031102	3.271384301	4.427961612	3.713219649	4.235695812	4.184898985	5.368195331	3.753621195	5.21441401	3.991968443
Agpat2	3.592626512	4.188111103	2.223191094	3.652344776	3.042328186	3.722849928	3.391746967	3.088499934	3.186880509	3.719562711	4.070036887	3.13326519	4.127946302	3.858343992	3.177259177	4.061683167	4.163620821	3.982095267	2.716651427	4.278354208	2.988998222	3.765439862	3.890653382	3.927081493	2.788723349	3.798223502	4.492068646	3.590354989	3.347096487	3.268291506	2.822582367	2.665855982	1.944174799	3.771101995	3.72615993	3.372712191	3.520761083	4.12411273	2.733687362	4.080879124	2.837986431	3.420773113	3.106376638	4.339793107	3.84309897	3.730675324	3.398525872	3.958580339	3.470457879
Hbb-b2	3.021411676	5.345789462	2.077571784	2.583199668	2.334704989	2.661307259	1.568993024	2.159969799	1.749477434	3.915448578	1.830412395	2.454534499	1.346941149	2.173251248	1.821663459	2.477265612	1.857668666	1.822229121	2.186290401	3.055197057	1.572201764	2.937805182	2.04478506	2.118591832	2.788723349	0.857618886	2.574453557	3.340584502	1.781596315	3.35376445	-0.106816724	2.427456879	1.184984006	1.853363983	1.760296194	2.159412724	2.295815342	3.410351759	1.315066187	2.122671389	2.350800846	2.421007383	2.620089018	2.857629417	2.021310186	2.164489274	1.626405127	2.395552784	1.688347321
Ddx42	3.933414744	3.403185478	5.264161822	4.03650705	5.476352227	4.327951119	4.771767945	4.274198468	6.386855601	4.449012268	4.43712418	4.706788756	4.558950638	5.016652721	5.670078308	3.963407375	4.602018255	4.18497281	5.209371308	3.543867361	5.521964653	4.215621049	4.331473969	4.088607773	5.650776475	4.954030081	4.252400319	3.825715558	4.835668934	3.869689285	5.471904612	2.665855982	5.506213796	3.707198687	5.256329604	4.709684294	5.636349576	3.66253145	5.658828354	3.482051965	4.966355719	3.368341885	4.385111778	4.128432306	4.753815126	4.141358955	4.946700412	3.447316634	5.288856167
Clpsl2	4.247009314	3.814825081	2.99194403	3.912498347	2.175378118	4.080329807	2.836917786	4.063823954	1.922536183	4.192120289	2.779309651	3.256188622	2.555470507	4.372993547	2.605324593	3.13849254	3.48388696	3.448139358	2.855478262	4.463878664	3.153827466	3.258438292	3.350013403	3.583030556	2.147017785	3.798223502	3.719538411	3.340584502	3.113136987	2.613364328	2.959820669	2.890404927	3.173482322	4.13445992	3.853271649	2.781411389	3.693123691	4.231341383	3.105402854	3.146064843	3.103552751	3.817646755	3.040441178	3.542432025	2.74298863	3.317248413	3.638658053	3.280571116	3.052496742
Snu13,LOC100862468	6.585951362	5.560000658	7.016670247	5.722302219	7.013070214	6.393678891	7.274076455	6.567707645	7.540606664	6.217603858	6.022157646	5.220722823	6.366274065	5.78994442	6.63744931	5.597930331	5.988381087	5.317308465	6.293863348	5.106224505	6.240996343	5.826921853	5.470380961	5.484270462	7.053680459	4.954030081	6.910247531	6.615516278	6.249751493	5.678016619	7.127237542	6.887178945	7.276361215	5.275117924	6.425880997	6.040826389	6.734429779	5.353310643	6.452585593	5.689793719	6.101179197	5.391232374	6.356602586	6.197283421	6.449275267	5.762157318	6.438246292	5.119320777	6.999097668
Zfp707	2.811643144	3.814825081	4.953740293	3.912498347	4.166827248	2.780998498	3.880208498	3.088499934	3.693566831	4.27991442	4.23208742	3.548333103	3.371457419	3.718215518	4.653232406	3.375219743	4.194678072	3.723880611	4.552550505	3.875518616	3.312260241	3.483455618	3.649997588	3.95447142	4.454843968	4.427465313	5.285707662	3.074653735	3.846095651	4.191518169	3.809157539	4.489308522	4.358620126	3.082136023	4.537407939	3.087846973	4.719786795	4.896109547	4.322787584	3.79255841	4.154942988	4.768574128	3.932769222	2.547132266	3.697677538	4.10577044	3.974211991	3.607551235	3.549181279
Polr3c	4.394093529	5.560000658	5.806512138	5.072397306	5.22840816	4.631972778	5.162180143	5.29476798	5.4498897	3.297074705	4.81079177	4.538958757	4.690542097	4.81849576	4.827087079	4.761148856	4.255994254	4.827910241	4.372172242	3.767941323	4.088345546	4.561072093	4.433612035	4.647228112	4.816843123	6.652157705	5.200299958	5.760247471	4.980627486	4.486891513	5.077261797	4.893353494	4.698859067	4.568351267	4.638952023	4.74751312	4.169884268	4.231341383	4.607903709	4.385275865	4.915577351	4.221557089	4.14076226	3.282096037	4.642474876	4.510628167	5.023981951	4.410196822	5.244603218
Gm35410	5.253907479	3.814825081	4.191173399	4.156631647	3.64340985	4.558701829	3.391746967	5.970533409	3.362814569	5.171023107	4.178867996	4.58181467	5.050619486	4.81849576	3.811019252	5.376274258	4.100702528	4.85978487	4.638945518	5.431507641	4.151907448	4.668285785	4.433612035	4.798981952	4.454843968	4.954030081	4.125998601	4.818401668	5.20348646	5.028384094	4.224614395	3.304837125	2.922867591	4.248238001	4.737088077	4.784829176	4.24384664	5.664934837	4.247467264	5.175241886	4.347516076	4.659350086	4.385111778	4.538677638	4.406457387	4.573493914	4.283108348	4.950866652	4.19601207
Slc25a54	3.410906102	5.103781501	3.923206359	4.893656334	4.067603544	4.773181797	3.691788117	3.355002406	3.419829061	4.762012974	4.284516887	4.451423615	3.891267461	3.718215518	3.610485753	4.386313129	4.490781996	4.523104253	4.508411391	3.980288224	4.023690307	4.615164464	4.005790962	4.510516378	4.046577356	4.427465313	3.423894737	3.340584502	3.846095651	5.079130852	3.698100219	4.18703727	3.253703669	4.716826689	2.867225029	3.372712191	4.169884268	4.896109547	3.628447553	4.080879124	4.088381298	4.507037683	4.191008191	4.017960041	3.469329154	3.730675324	3.009741808	5.151507481	3.139566086
Gpr157	1.533537962	5.103781501	3.326448682	2.754559471	3.042328186	3.993944088	2.954148734	1.787630439	3.003044595	3.513772278	2.462610823	2.379560777	2.667155545	3.573098377	2.777355859	2.887149321	2.80070243	3.588342847	3.245110016	3.055197057	2.448782734	3.020375881	3.350013403	3.700975078	2.147017785	0.857618886	2.759471046	3.074653735	2.949352149	3.000633115	2.822582367	2.665855982	2.922867591	3.301233358	2.534577351	3.317295309	3.340806563	3.900009147	2.322550362	3.573209519	3.432637772	3.523670769	2.765259121	1.832926327	2.789556781	3.000871418	3.143482606	3.106783476	2.872492863
Pgpep1	3.410906102	2.945512408	3.217956853	2.403786996	3.293411321	3.226605668	3.494229404	3.088499934	2.939855859	3.406849442	3.601632584	3.316299207	3.182423396	4.604077815	3.100395815	3.913328303	3.5572486	3.897854552	2.989587856	3.427035894	3.957932832	3.69675105	3.772104712	3.729936168	2.147017785	5.734989818	3.267671375	1.776626564	3.91263526	3.478739118	3.466475999	4.341563146	2.746592958	2.850503257	4.323854549	3.427393945	2.639766652	3.900009147	2.13084982	3.341399537	2.553222157	3.420773113	3.598836476	3.90423478	2.881068539	3.651271823	2.344350202	3.165535417	3.921465659
Rnf114	3.410906102	2.428293626	4.745273399	4.70102346	5.22840816	3.722849928	5.38767415	4.998746198	5.392581426	4.449012268	4.070036887	4.58181467	4.558950638	5.016652721	4.522279949	4.157481143	4.345989831	4.827910241	4.18143363	4.372411684	4.622052296	3.765439862	4.190334584	3.304501594	5.535118196	4.427465313	4.605491265	4.818401668	5.072537423	3.979973635	4.50744241	5.864957749	5.184955534	3.956977693	4.323854549	4.471781515	4.24384664	4.436370094	4.396473472	3.706228708	5.06470267	3.770099456	3.235131077	4.440771266	4.406457387	4.542222102	5.135129035	4.19147378	5.415707246
Hcar1	2.590044036	2.945512408	1.234166018	2.214941231	3.293411321	3.119732954	0.796714916	2.159969799	1.749477434	1.288611752	2.115879493	2.528001871	1.800191569	2.934948053	2.331726743	3.258558096	2.07852047	2.035651905	2.498643134	2.786875828	2.03896079	2.496770798	2.401859244	2.247292417	2.481837147	2.127024555	2.574453557	3.340584502	2.77855138	2.663921945	1.274657525	2.890404927	1.038375159	2.05713038	3.174038624	2.159412724	2.173364944	0.916176421	1.996742972	2.314091953	2.023397055	2.068481296	2.765259121	2.026018919	2.695858369	2.336436111	2.344350202	2.395552784	2.485678293
Prl6a1	2.811643144	3.403185478	2.362868479	3.515757304	2.008210535	3.119732954	1.009006519	2.803217756	2.53782598	2.567448552	3.278867601	3.433953452	3.371457419	2.934948053	2.860611779	4.157481143	3.838155623	3.940198927	2.716651427	4.082324717	2.448782734	3.334817341	3.481279951	4.140963713	3.339194762	3.049888009	1.721010432	2.148156469	3.347096487	4.051812666	3.466475999	2.665855982	2.367934508	3.509250944	3.459387074	2.651842963	3.152627081	3.66253145	3.054370815	3.959882578	3.432637772	2.86354749	3.824483029	3.787172988	3.350189352	2.857309733	2.941168461	3.607551235	1.81449729
Znrf3	4.093490989	4.188111103	3.326448682	3.515757304	2.633511984	4.558701829	4.395800336	3.605275553	4.416457755	3.818689544	3.001043068	4.315498051	3.809110918	3.718215518	3.02205034	3.375219743	3.938676121	3.400317991	4.230105304	4.804570567	3.464824516	3.964783808	3.07420912	3.612838322	2.788723349	2.127024555	3.574397076	2.789997555	3.192613725	4.325996416	3.583935159	3.857056779	2.922867591	4.191799333	3.319182535	3.937351477	3.247792595	2.37851756	2.788975461	4.1203726	3.188327408	3.368341885	3.932769222	3.666638378	3.913897271	4.03356386	3.52035703	4.146041537	3.921465659
Twist2	3.220779536	3.403185478	2.362868479	3.515757304	2.774558025	3.226605668	2.954148734	1.787630439	3.362814569	4.009911885	3.723921271	3.976180392	3.552190005	3.858343992	3.363347165	3.13849254	3.905449003	3.101103917	3.600829682	4.804570567	2.988998222	4.092298944	3.608469584	4.533733716	3.07331916	2.127024555	2.759471046	4.048094078	3.639664694	3.39584562	3.092497969	2.890404927	3.091657659	3.895970193	4.095958217	3.261123536	3.693123691	3.783004326	3.538178199	4.040967749	3.510955385	3.817646755	3.171260009	3.542432025	3.101039432	3.610983065	3.208741225	4.236338759	3.308334229
Plvap	3.592626512	1.82441915	2.223191094	2.918721477	3.16979568	2.780998498	2.591396501	1.367807428	2.005804268	3.297074705	2.205879374	3.659589864	3.552190005	2.934948053	3.139008419	2.548674929	2.972136745	3.768077744	2.716651427	2.92329951	2.448782734	2.304890992	2.928959779	3.107753251	2.481837147	0.857618886	2.936129127	2.789997555	3.270579337	2.907323358	2.379154743	2.665855982	2.266824702	3.229492972	2.356674221	3.087846973	1.776796027	3.538390299	2.843494838	2.834232472	2.928485852	2.421007383	3.106376638	2.381871609	3.057997875	3.445718726	2.728029166	2.669462843	3.390193554
Slfn2	2.102723025	3.403185478	1.598274323	3.652344776	3.042328186	2.537802561	3.068033259	4.65920784	2.676495517	2.431418144	3.142319787	3.006519685	3.725256022	4.490658201	3.139008419	4.012856993	3.838155623	3.897854552	4.230105304	4.723102173	3.753878854	3.899429822	3.481279951	4.062152701	3.339194762	4.954030081	2.936129127	2.789997555	3.347096487	3.639648183	4.124933414	4.489308522	3.091657659	3.771101995	2.704454833	4.032030125	3.247792595	3.66253145	3.716759641	3.79255841	3.587799813	4.305628017	3.985827937	3.542432025	3.268805454	4.141358955	3.336230111	4.36756551	2.872492863
Olfr434	3.410906102	2.428293626	2.626940162	3.076370327	2.175378118	3.009979029	1.568993024	2.803217756	2.005804268	2.948928288	2.70253374	3.13326519	2.555470507	2.378908897	2.378778967	3.014785376	3.176599178	3.35193487	3.119353674	3.875518616	3.07225157	3.258438292	2.829100364	3.174390326	1.775566011	3.049888009	2.574453557	2.483044546	1.895347887	3.35376445	2.822582367	3.304837125	2.055199708	3.006404858	2.534577351	3.372712191	2.173364944	3.141666147	2.195951899	3.044786691	2.837986431	2.616924192	3.298025338	4.440771266	2.926041724	2.500364451	2.579191581	3.047170291	2.586069364
Lzts2	5.148533852	3.814825081	4.596797112	4.385451569	3.965712439	4.406713333	4.841376142	5.152014603	5.209185704	5.613303445	4.33616226	5.187690104	4.127946302	4.919592191	4.413360704	4.558668606	4.194678072	4.523104253	3.87528878	5.106224505	5.02717288	4.821906233	4.659841446	4.439815415	4.25666716	4.427465313	3.719538411	5.136279719	3.778440948	4.391305514	5.217866452	5.443199274	5.270554228	5.11769689	4.638952023	4.857923798	4.456649923	4.436370094	4.503976794	5.120639847	4.915577351	4.178757959	4.478102381	5.28807856	4.96345755	4.754456373	4.742129986	4.731767529	4.061219045
Csrp3	3.410906102	2.945512408	1.598274323	2.214941231	2.910700033	3.531511313	2.462513805	3.841078039	2.939855859	3.617967433	3.783718474	3.006519685	3.639641653	3.573098377	3.43549161	3.653149246	3.294534328	3.152512266	3.426818788	3.980288224	2.637333449	3.483455618	3.691107058	3.272357357	2.147017785	4.427465313	2.936129127	3.590354989	2.949352149	3.678901077	1.685419724	3.304837125	2.83571621	3.082136023	1.971084991	3.587196929	3.776647676	4.534264107	3.583563572	3.573209519	3.951647543	4.091617575	2.905235142	3.282096037	3.983459514	3.529187961	2.941168461	3.554836703	2.683902713
Gm527	2.354761479	1.82441915	3.106520997	2.583199668	3.042328186	2.897141715	3.178799924	3.088499934	2.53782598	2.825848026	2.379092134	3.604341897	2.984230482	2.758324103	2.735055644	2.097067667	2.887347163	2.833733312	3.182714227	4.181670307	2.03896079	1.995546909	2.401859244	2.6828486	2.481837147	3.049888009	2.174286306	0.873403939	3.709642476	2.663921945	2.218604891	2.172260922	3.008149391	2.929217671	2.534577351	3.204174911	2.747808881	2.701925386	2.259832525	2.993180148	2.650481945	2.284286882	2.905235142	2.547132266	2.695858369	1.98336109	3.579937947	2.986663331	3.052496742
Timm21	2.590044036	4.526294898	3.326448682	5.315450357	3.753713022	3.432365418	3.880208498	2.803217756	3.999429253	3.068322934	3.663235016	4.173923127	3.462818807	2.934948053	3.711984244	3.375219743	2.972136745	3.542141802	3.054991766	3.980288224	3.464824516	2.853486104	2.726641743	3.461567246	4.454843968	3.798223502	3.719538411	3.340584502	3.568464423	3.678901077	3.466475999	3.304837125	3.912758032	3.371746589	3.853271649	4.124432775	3.693123691	2.37851756	2.562944083	3.482051965	2.1360749	3.523670769	2.620089018	3.542432025	3.309698176	3.403338833	3.272978835	3.958580339	3.139566086
Gm5737	3.220779536	1.82441915	2.362868479	2.403786996	1.646438226	3.993944088	2.19007708	3.605275553	2.319680475	1.988712301	3.072297569	2.808547045	2.440408671	2.573343125	2.692291809	3.317301468	2.80070243	2.778027768	3.306573756	2.92329951	2.03896079	3.101285421	2.977963317	2.756919193	2.147017785	3.049888009	2.379981801	4.048094078	3.347096487	3.000633115	1.872778286	0.891426879	2.655388534	4.358441407	3.459387074	2.906832321	1.633366496	2.37851756	2.322550362	2.251465878	1.90678955	3.315235241	2.545410267	3.282096037	2.599846276	2.905742005	2.424320173	2.669462843	2.779332475
Vax1	2.811643144	4.526294898	4.440551504	4.79908878	3.530038024	4.247314264	3.880208498	5.55124289	4.048191992	4.60963752	4.387029399	4.665725174	3.809110918	5.016652721	3.644599924	4.341749967	4.316253613	4.224242428	4.596060319	4.960203796	3.891059161	4.154480772	4.399916374	4.902342382	3.339194762	3.798223502	2.936129127	4.982760536	4.406604685	4.016059892	4.224614395	3.857056779	3.485397829	4.01705518	4.537407939	3.204174911	3.858491771	3.538390299	3.887840069	5.036023842	4.347516076	4.804040808	4.478102381	4.983652546	4.118949456	4.314206273	4.332097653	4.879908766	3.224816454
Pycr2	5.44875107	6.214414337	5.019467413	5.461925039	6.136194589	5.095641694	6.040732128	4.834546882	6.076973882	5.883230877	5.853668127	5.28517923	5.890956201	5.591298764	5.53946796	5.698781871	5.659655321	5.686433689	5.781163528	5.852592236	5.78890632	5.736033799	5.953082624	5.615925693	5.411076704	4.427465313	5.445761954	4.818401668	5.684695103	5.293446742	5.745061408	5.344758283	5.838820694	4.811649532	3.594957397	5.371126782	6.090328671	5.059598416	5.890041474	5.403846785	5.643299792	5.617368341	6.056449258	5.488818088	5.353141292	5.133234954	5.666796683	5.792669583	5.645006167
C7	3.933414744	4.188111103	3.432158242	4.599436621	3.16979568	4.483622852	3.068033259	2.803217756	3.003044595	4.449012268	3.663235016	3.820982032	3.891267461	3.422622208	3.02205034	3.599058034	3.70012052	3.302977331	3.543646771	3.875518616	3.389248563	2.589080754	3.305311854	3.492273344	3.339194762	4.954030081	3.719538411	3.590354989	3.192613725	3.519566185	2.680383076	3.304837125	3.091657659	3.301233358	2.534577351	4.169788321	3.340806563	3.278200217	3.398916695	4.236361126	3.432637772	3.957015516	3.171260009	4.440771266	2.501378795	3.487665987	3.336230111	3.861354621	2.872492863
Sh2b1	6.348135633	6.341642282	6.84702632	5.722302219	7.24988435	5.871841774	7.106918525	6.626854483	7.24983555	6.078055294	6.273431878	5.522755222	5.890956201	5.967055039	6.587888174	5.72306	5.503653466	5.727389957	6.148049238	4.883600876	6.566268655	6.046905081	6.382777178	5.240450951	7.245759358	6.265956467	6.938063149	6.047056567	5.952245109	6.250397177	7.234702556	6.469645695	7.200448549	6.00584081	5.947294906	6.218758707	6.894455539	5.283869518	6.602436088	6.001813829	6.019606018	4.696230093	5.682003753	5.831216871	6.308054654	6.021113043	6.006359063	5.701112388	7.079191312
Mdm4	4.394093529	4.188111103	4.886140915	4.599436621	5.839707615	3.432365418	5.724698418	5.152014603	6.725820996	4.530370221	5.828087385	4.624068656	5.855673028	5.78994442	6.177562241	5.157515587	5.250587568	5.157031996	5.805250117	3.875518616	6.018305559	4.720445411	5.313051724	4.533733716	6.211056627	4.427465313	6.315629156	6.13198891	4.628967148	5.053902775	6.426632757	6.257273034	6.652346568	5.197940008	5.40430661	5.371126782	6.288490709	3.410351759	6.241851404	4.794031102	5.903642902	4.804040808	5.808583982	5.21607884	5.605030778	5.671981345	5.845437442	4.280640017	5.495584952
Olig1	4.093490989	4.83109607	3.432158242	4.494267314	4.624059811	4.971846767	3.971214691	4.274198468	3.531538729	5.883230877	4.582833668	5.28517923	4.277785126	4.490658201	3.399577332	4.761148856	4.225468836	5.265324511	3.928017708	4.723102173	3.753878854	4.668285785	4.869625261	4.734953905	3.07331916	2.127024555	3.85968931	5.652163442	4.406604685	5.224506603	3.466475999	4.489308522	3.332391308	4.716826689	5.72758854	5.60918754	3.247792595	4.12411273	3.628447553	4.492736428	3.587799813	3.72199054	3.598836476	4.900500633	3.84309897	4.380997626	4.183011164	4.915645918	3.308334229
Fam120a	6.78735237	6.341642282	7.134811473	5.838589301	7.163873937	6.393678891	7.023126234	6.789755014	7.289108952	6.542184265	6.58168861	6.490432085	6.865936004	6.175629034	7.216733268	6.556716998	6.270736044	6.528192168	6.794110207	5.898406805	6.899134139	6.540791002	6.592645412	6.608623402	6.96807296	6.652157705	6.270837286	6.778890459	6.620644544	6.23781393	7.395857883	6.695002452	7.276361215	6.517602865	7.011468103	6.901014878	6.975539966	6.518508954	6.794612496	6.261326867	6.810252722	5.878002897	6.454380247	6.421895445	6.649934708	6.541534518	6.790508062	6.235972032	6.898947721
Fbxo4	2.102723025	1.08390515	3.733834209	4.385451569	3.530038024	3.226605668	3.494229404	3.088499934	3.126520804	3.297074705	3.723921271	3.76789143	3.725256022	3.858343992	3.843502003	3.43233545	4.100702528	3.940198927	3.426818788	4.883600876	3.539033428	3.258438292	3.07420912	3.174390326	3.824234526	3.049888009	3.574397076	3.590354989	3.347096487	3.519566185	3.809157539	3.102907275	3.008149391	4.076213498	3.174038624	3.317295309	4.017327688	3.278200217	3.002685839	3.095741448	3.663219055	3.574164125	3.481146488	4.339793107	2.400241899	3.884983545	3.638658053	3.910263714	2.683902713
Glis2	2.102723025	1.82441915	2.752419472	2.754559471	3.965712439	3.628304045	3.971214691	3.605275553	4.190807103	3.719562711	3.411032106	3.13326519	2.775714688	2.378908897	2.982298867	3.43233545	3.013865542	3.49541048	3.182714227	3.18292365	3.61191484	2.679226067	3.260120364	3.207306226	3.588916658	3.049888009	3.995121971	3.340584502	3.495995345	3.478739118	4.022491434	2.172260922	3.559813072	4.01705518	2.704454833	3.79096503	3.693123691	4.534264107	3.054370815	3.79255841	3.352799351	4.047271737	3.040441178	3.542432025	3.185780829	3.139473328	2.941168461	3.811844322	4.629926645
Olfr804,Olfr782	2.590044036	1.82441915	0.820735464	2.01505982	0.50245696	3.33076913	2.19007708	1.787630439	2.243880921	0.379911886	3.411032106	3.13326519	2.555470507	0.892167741	2.284034526	2.548674929	2.887347163	2.778027768	2.34592557	3.055197057	2.146106892	2.402114209	2.106958019	2.645277354	2.481837147	3.049888009	3.105281488	3.074653735	2.2150467	2.811766893	2.680383076	0.891426879	2.266824702	2.604419333	1.029890524	2.96808387	1.159735203	2.701925386	1.857024676	2.495572796	2.023397055	2.86354749	2.620089018	1.627926952	2.970512011	2.857309733	2.178702531	2.395552784	2.382491719
Gtse1	2.590044036	3.403185478	2.362868479	3.912498347	1.239143987	2.277752344	1.393382694	2.495571548	1.373243508	1.288611752	2.462610823	2.941618415	1.50527326	2.173251248	2.186626649	3.862612003	2.887347163	2.300622608	2.267030833	2.018968778	2.350773137	2.204875752	2.22796859	2.607337967	3.07331916	0.857618886	0.557118559	2.483044546	1.663815245	2.294835635	1.872778286	2.172260922	1.944174799	2.154540335	1.292903036	2.159412724	2.173364944	2.37851756	1.635783888	2.779797246	2.745359367	2.680058523	1.974056177	3.004135425	2.451160521	2.758622281	2.262520979	3.280571116	2.276226889
Hgd	3.021411676	2.945512408	1.76583998	2.918721477	2.334704989	3.226605668	2.954148734	2.159969799	2.319680475	2.825848026	1.928308697	2.528001871	3.278024679	3.573098377	2.777355859	3.375219743	3.804083415	2.888661911	2.34592557	3.543867361	3.389248563	2.937805182	2.778206031	2.971101219	2.788723349	3.798223502	2.574453557	4.258209279	2.2150467	2.859834165	2.379154743	2.665855982	2.46624071	3.156478402	2.867225029	3.427393945	1.914290475	2.205321884	2.897270504	3.706228708	2.245114707	3.315235241	2.905235142	2.857629417	3.268805454	3.139473328	2.502558854	2.799428339	3.139566086
Usp22	6.348135633	5.750268243	7.243031602	6.18924564	7.330466571	5.984583162	7.370076508	6.505776738	7.334689643	5.883230877	6.348241453	6.159439641	6.576471992	6.662384911	6.783033043	6.334185518	6.729670833	6.574367656	6.546117576	5.898406805	6.85647206	6.304947619	6.370767328	6.130266386	7.094453207	6.809779267	7.068853556	6.360393985	6.476748932	6.159891802	6.835145891	6.652922749	7.200448549	5.709855758	6.630559592	6.251865976	6.734429779	4.896109547	6.894174213	5.689793719	6.492042212	6.186602934	6.588821682	5.550981116	6.548639248	6.229745405	6.778095597	5.879379122	7.092071615
Hivep3	3.592626512	3.814825081	4.596797112	4.272926936	5.476352227	3.815254516	4.700320841	4.65920784	4.971876441	3.719562711	4.124852775	3.976180392	4.203650673	4.81849576	4.468287004	3.706532569	3.938676121	3.940198927	3.119353674	4.639186595	5.118664758	3.483455618	4.080701528	3.642429329	5.411076704	6.023315926	5.367476707	4.982760536	5.027050464	4.756929493	5.284669533	4.02558375	5.095601548	4.248238001	4.323854549	4.593096849	3.520761083	3.538390299	4.641761991	3.482051965	4.810774633	4.135445672	3.932769222	4.900500633	3.697677538	4.211512177	4.784351584	3.710976157	4.905337146
Ift80	3.220779536	4.526294898	4.103946147	3.652344776	4.166827248	4.70345873	3.787089891	3.088499934	4.586419087	3.617967433	3.601632584	4.125456362	4.490932248	3.266427443	4.271908984	3.75922697	3.446706937	3.634024494	3.821858594	3.427035894	4.510777336	3.899429822	4.117608992	3.871729845	4.454843968	4.427465313	4.252400319	3.340584502	3.347096487	3.717780196	4.50744241	3.304837125	5.140755279	3.441073815	3.459387074	3.427393945	3.938706095	4.436370094	4.051901064	4.236361126	4.701620639	3.151678788	4.14076226	3.666638378	3.771037437	4.176605708	5.06166235	3.761722308	4.852496404
Slfn4	3.592626512	2.428293626	2.362868479	2.403786996	2.633511984	3.33076913	3.691788117	4.472542089	2.676495517	3.513772278	3.411032106	3.13326519	3.182423396	2.758324103	2.735055644	3.653149246	3.446706937	3.152512266	2.498643134	3.055197057	2.637333449	3.483455618	3.43798814	3.040006131	1.356809996	3.049888009	2.174286306	2.789997555	3.113136987	3.478739118	1.274657525	3.49732183	2.655388534	2.929217671	3.174038624	3.028410743	3.152627081	2.37851756	2.788975461	3.293427949	1.90678955	3.261435722	3.481146488	2.547132266	2.599846276	3.139473328	2.941168461	3.336905654	3.052496742
Nr4a2	4.394093529	3.814825081	3.217956853	3.515757304	3.861108352	4.907369448	3.391746967	1.787630439	3.126520804	4.60963752	3.723921271	3.375546108	3.809110918	2.934948053	3.139008419	3.488668725	3.593439501	4.301492934	3.245110016	3.657443471	4.622052296	2.853486104	3.929406009	4.140963713	1.356809996	3.049888009	2.936129127	3.340584502	3.778440948	3.7944446	3.345552772	2.890404927	3.844580736	4.903169311	3.023555707	3.740969029	3.247792595	3.000403819	4.209188635	3.044786691	2.1360749	3.315235241	2.835868839	3.666638378	5.394307812	4.896659988	3.638658053	3.607551235	3.224816454
Zfand3	5.783163969	5.750268243	5.888689366	6.14387093	6.247267688	5.708191328	5.929401707	5.55124289	6.223089211	6.114207239	5.928082009	5.407876246	5.626354735	4.372993547	5.791123318	5.623723604	5.676122813	5.747490692	5.852387164	5.547088115	6.240996343	5.391290428	5.853618443	5.671284207	5.955782812	3.798223502	5.200299958	6.556184792	5.514835119	5.338068037	6.548563811	5.443199274	6.235556664	5.618867232	5.947294906	5.751102919	5.96389311	5.878214646	5.573933555	5.519553244	5.81079471	5.444081214	5.682003753	5.724775364	5.759778787	5.390173757	5.745753367	5.363398865	6.081257923
Rhbdf1	4.669508783	5.920760963	3.733834209	3.515757304	3.530038024	4.406713333	3.594207525	3.841078039	3.531538729	4.365536069	3.842649441	3.87338603	3.971771964	3.266427443	3.745263952	3.8112488	4.462338263	3.81180051	3.980055764	4.181670307	4.275780024	3.409807308	4.080701528	3.612838322	4.454843968	4.954030081	4.605491265	3.074653735	4.168011791	3.869689285	4.415831284	3.681157263	2.922867591	4.668173079	4.638952023	3.984977457	3.055192047	3.900009147	3.76020953	4.1203726	3.881448603	3.864642856	3.656428928	3.787172988	4.313252564	4.176605708	3.579937947	3.392481004	3.626411355
Cast	3.410906102	4.83109607	4.596797112	3.515757304	4.166827248	3.531511313	4.060157653	3.841078039	4.667967426	3.513772278	4.23208742	4.221749522	3.278024679	4.251005557	4.242901664	3.862612003	4.462338263	3.982095267	4.082089959	4.960203796	4.931814595	4.871210669	4.331473969	4.713275509	3.07331916	3.049888009	4.252400319	3.074653735	4.519778788	3.678901077	3.917254004	3.681157263	3.632891609	3.707198687	4.831863654	4.032030125	4.387213699	4.534264107	4.396473472	4.421494799	4.40937166	4.263846096	4.289426464	5.550981116	4.118949456	4.47871042	4.566651528	5.05345564	4.389075848
BC031181	5.148533852	5.345789462	6.628365153	5.315450357	6.382939554	3.905599299	6.241325807	5.427600798	6.701700223	5.405618557	6.153195544	5.407876246	5.706407331	4.919592191	6.50089388	3.862612003	5.429480759	5.211909994	5.986077541	5.106224505	6.263750201	5.429039302	5.574751789	5.325338391	6.828064377	5.734989818	6.076107051	5.760247471	5.8387113	5.359986059	6.488993678	4.893353494	6.87140215	5.158207209	6.09415671	5.507392198	6.12034883	4.896109547	6.107763942	4.562397958	6.074476401	4.047271737	5.57323789	4.814444875	5.930994315	5.411889364	6.070545958	4.452278579	6.397607549
Ctxn2	1.2062248	2.945512408	4.103946147	4.156631647	3.861108352	4.773181797	3.691788117	3.088499934	3.693566831	4.192120289	3.475557358	3.714099737	3.462818807	3.573098377	3.326795831	2.95147789	3.409187412	3.302977331	3.245110016	3.980288224	3.539033428	3.899429822	3.649997588	4.088607773	2.147017785	3.049888009	3.574397076	0.873403939	2.412641076	3.224880865	2.822582367	4.893353494	3.559813072	4.13445992	2.534577351	3.204174911	3.431768302	3.410351759	3.002685839	2.993180148	3.271384301	3.911096631	3.769231254	3.542432025	4.085527288	4.141358955	2.579191581	3.554836703	3.549181279
H2-Aa	3.021411676	1.82441915	1.034557523	2.01505982	3.413425609	3.432365418	1.893997433	3.355002406	2.319680475	2.948928288	2.462610823	3.604341897	2.19859066	2.758324103	2.235676504	2.821758514	2.335662319	2.721518599	2.34592557	3.055197057	2.249962022	2.679226067	3.214427415	3.074021334	2.481837147	3.798223502	2.174286306	2.148156469	2.690282928	2.7631044	1.685419724	1.263648699	2.055199708	2.341373041	2.867225029	1.842911547	3.247792595	2.543679115	2.444729146	2.940900483	2.1360749	2.9812945	2.061750401	3.004135425	2.74298863	2.758622281	2.344350202	3.047170291	2.683902713
Asxl2	3.220779536	2.945512408	5.806512138	4.156631647	5.293543494	4.406713333	5.039236377	3.355002406	5.176867153	3.719562711	4.676221347	4.173923127	4.877035109	4.713332707	4.627498336	3.963407375	4.404681047	4.593657995	4.463638353	3.427035894	4.882665253	4.154480772	4.154152914	3.871729845	5.860315093	4.954030081	5.111117237	4.643015362	3.846095651	3.869689285	5.148750179	4.765071814	5.270554228	4.811649532	4.831863654	4.032030125	5.328250698	3.783004326	4.95924351	3.877092129	4.529644124	4.346905884	4.385111778	3.90423478	4.467156667	3.884983545	4.907090788	4.493814352	4.743458227
Fam205a1,Fam205a2,Fam205a3,Fam205a4,LOC100862324	3.220779536	2.945512408	2.497245617	4.03650705	2.910700033	3.119732954	3.286649173	2.803217756	3.586268266	3.719562711	3.723921271	3.316299207	3.639641653	4.124616771	3.363347165	3.13849254	3.136522073	3.49541048	2.923098515	3.543867361	3.07225157	3.483455618	3.350013403	3.583030556	3.824234526	3.798223502	2.936129127	2.789997555	4.105760958	3.678901077	3.466475999	3.681157263	4.110476845	3.771101995	4.737088077	3.48135832	3.340806563	3.783004326	4.28533284	3.573209519	3.352799351	3.261435722	4.699044765	3.004135425	2.881068539	3.047601854	3.974211991	3.280571116	3.308334229
Pcdhb4	1.830316149	1.82441915	2.626940162	2.403786996	2.910700033	3.33076913	3.178799924	3.088499934	2.393871176	1.988712301	4.178867996	3.375546108	2.440408671	3.858343992	2.235676504	2.687615274	3.446706937	3.203282015	3.245110016	3.657443471	2.637333449	4.215621049	3.305311854	3.492273344	2.147017785	3.798223502	2.174286306	2.148156469	3.568464423	3.437501282	1.486722476	3.304837125	2.561985739	3.156478402	2.704454833	3.372712191	2.955348797	2.853985622	2.788975461	3.244891521	3.188327408	3.420773113	3.769231254	3.282096037	3.585104227	3.2735197	3.143482606	3.165535417	2.683902713
Srek1	6.348135633	6.214414337	6.806126381	6.14387093	7.090669404	5.37630545	7.123044724	6.934557707	7.364189237	6.432925059	6.928808301	5.981197937	6.261260713	6.440824281	6.73126631	6.23390871	6.418667943	6.365999718	6.682478051	6.109364116	6.510973023	6.388215803	6.46398887	6.464444904	7.172329888	5.734989818	6.792635364	6.360393985	6.357617325	6.437607857	7.629536846	6.257273034	7.327943557	6.482966122	6.98766192	6.718047382	7.021868464	5.664934837	7.168118591	6.144896599	6.972341778	6.341797754	6.406374009	6.421895445	6.768450506	6.611778883	7.077597464	6.316960928	6.85354887
Xab2	3.592626512	4.188111103	3.829628296	2.918721477	3.861108352	4.327951119	5.101588127	5.29476798	5.007384923	4.762012974	4.387029399	4.221749522	4.936320253	4.490658201	5.36087254	4.600303297	4.462338263	5.100660888	4.997363462	4.463878664	4.832528412	4.720445411	5.036601077	4.510516378	4.454843968	3.049888009	5.111117237	4.258209279	4.519778788	4.78541878	3.809157539	3.49732183	4.751960457	4.303783001	5.256329604	4.032030125	4.017327688	3.66253145	5.186137345	5.305608181	4.966355719	4.696230093	4.431941518	4.538677638	4.96345755	4.347767995	4.825918304	5.419821043	4.629926645
Mfap1b,Mfap1a	6.541666277	6.565247248	7.085494377	6.14387093	7.406221076	5.947886882	6.754903741	5.970533409	7.521490385	5.405618557	6.641472501	6.267266858	6.865936004	5.660207248	7.108516452	6.198832748	6.2595394	6.255647392	6.682478051	5.756926322	7.032011549	6.504251873	6.309087215	6.256979831	7.053680459	7.298808824	7.16473582	6.212279179	6.438196287	5.882212982	7.108421217	6.469645695	7.244377475	6.030204441	6.692269363	6.532127545	6.860552555	5.484758558	7.065382843	5.862419838	6.999759628	5.89795948	6.269422966	6.584279539	6.586385074	5.944604714	6.930913737	5.747530945	7.039763039
Cd79a	3.410906102	1.08390515	3.635735988	3.374444796	2.487119123	3.119732954	3.494229404	3.355002406	2.607783584	1.657479813	2.379092134	3.195187345	3.371457419	3.422622208	2.942148675	3.198964469	3.255597028	3.400317991	2.989587856	3.767941323	2.817095862	3.101285421	3.481279951	3.700975078	2.788723349	3.049888009	2.379981801	3.074653735	2.949352149	3.437501282	1.685419724	4.02558375	1.944174799	3.082136023	3.72615993	3.146425061	2.414098484	2.853985622	2.259832525	3.877092129	3.016972183	3.038891147	3.824483029	3.282096037	3.429997858	3.093797413	2.728029166	2.669462843	1.936037042
Cyp2c70	2.354761479	1.08390515	1.234166018	1.065409759	2.334704989	2.277752344	2.591396501	3.355002406	2.319680475	2.431418144	2.70253374	2.144517235	3.462818807	1.954345587	2.186626649	2.755262292	3.136522073	3.101103917	2.498643134	3.427035894	2.544228569	3.334817341	3.394235593	2.756919193	0.872553002	0.857618886	2.379981801	2.483044546	2.77855138	3.478739118	2.218604891	4.18703727	2.746592958	2.604419333	2.356674221	2.234092585	2.747808881	3.000403819	2.322550362	2.887925583	2.1360749	3.472544678	3.359974425	3.542432025	2.550930151	3.139473328	2.178702531	3.554836703	2.872492863
Cyc1	6.78735237	6.074752512	7.623791489	5.893776343	7.739263746	5.664592223	7.713829642	6.300695574	8.051308585	6.781206591	6.905151324	6.575783426	7.11697751	6.728636772	7.676562508	6.31796599	6.524532132	6.455762527	7.032454164	6.36164195	7.219775569	6.64469167	6.429781267	6.150498859	7.503126274	6.023315926	7.210127416	6.924069542	6.550658173	6.582498611	7.947920812	6.137603941	7.986810751	6.780113151	7.208047995	6.545376158	7.558967091	5.827440018	7.517416262	6.62685561	7.103977718	5.731037081	7.191989684	7.021675783	6.80829924	6.696887883	6.919774291	6.219200207	7.627810155
Evi5	5.44875107	4.83109607	6.276080241	4.984745401	5.973756378	5.212716004	5.490918536	4.998746198	5.998149138	3.406849442	5.54765966	5.014218803	5.211632225	4.490658201	5.701187323	4.721783351	5.121441166	4.795639355	5.706701007	5.106224505	5.290423993	5.013457292	5.404620259	4.463557888	6.427728073	4.954030081	5.592569714	4.643015362	5.478722731	4.869088046	6.488993678	5.24081466	6.325449525	4.857821537	5.895090667	5.313612443	5.826358469	4.721051228	5.529822685	4.918032535	5.292416358	4.507037683	4.612620338	4.900500633	5.267976315	4.978261507	5.308072695	4.915645918	5.332109687
Fcer1a	3.592626512	3.814825081	2.99194403	4.156631647	3.64340985	4.841150829	3.880208498	3.088499934	3.186880509	4.009911885	4.124852775	2.941618415	3.371457419	4.372993547	3.43549161	4.516456302	3.371322854	3.81180051	3.426818788	4.372411684	3.61191484	4.668285785	3.566513253	3.981672483	2.147017785	0.857618886	3.423894737	2.483044546	3.639664694	3.600013675	3.917254004	4.02558375	3.409605409	3.834017951	3.459387074	4.388230256	3.431768302	4.979286533	4.170494726	4.159449573	2.650481945	4.178757959	3.878991206	4.725468776	3.50828691	4.347767995	4.233414515	4.410196822	3.308334229
Phb	7.144228783	6.214414337	7.016670247	5.781477923	7.145958633	5.750662392	6.144463485	5.875370507	7.24983555	5.232390718	6.110785505	5.872469108	6.554692099	6.021959702	6.358733969	5.157515587	5.485402977	5.727389957	6.069243588	4.960203796	6.433470477	6.121937115	5.729338852	5.558667796	7.315197681	6.023315926	6.557259546	5.652163442	6.315471297	5.94496095	6.858330839	6.695002452	6.955077996	5.489305986	6.598576898	5.817709047	6.438572407	4.896109547	6.591494496	5.427602296	6.251905696	5.520501527	6.035471569	5.42435064	6.20109583	5.300648656	6.501329744	4.843653395	6.999097668
Amz1	3.76659088	6.074752512	4.103946147	4.79908878	4.707978735	4.558701829	4.90914934	5.666511711	4.62747589	5.042579434	3.957984659	4.58181467	4.816313204	5.519442819	4.778530727	5.09036813	4.7354409	5.238798203	4.959965218	4.804570567	4.566925513	4.966981015	5.089669013	4.415896582	3.07331916	6.023315926	3.574397076	3.825715558	3.639664694	4.72814029	4.682861163	5.788778496	3.775232552	5.158207209	4.638952023	5.161814291	3.693123691	5.137091059	4.209188635	5.064594647	4.284499906	5.007009547	3.878991206	4.633560335	4.526718705	4.573493914	4.521109623	5.836597408	4.061219045
Col9a3	2.102723025	2.428293626	1.234166018	3.652344776	2.008210535	3.226605668	2.19007708	3.605275553	1.566878833	2.698793765	2.115879493	3.006519685	2.555470507	3.422622208	1.930071727	3.317301468	3.136522073	2.035651905	2.423091343	3.543867361	2.637333449	2.402114209	2.567713162	3.107753251	1.356809996	5.385394349	2.379981801	1.776626564	2.507474449	2.954251016	2.379154743	3.304837125	2.655388534	2.249225347	2.169348965	1.924894774	2.639766652	2.701925386	2.384163442	2.779797246	2.745359367	3.206924017	2.230560637	2.857629417	2.64814984	2.446542342	2.004568319	2.986663331	1.277325
Mitf	3.592626512	2.945512408	3.923206359	3.515757304	4.26341211	4.327951119	3.178799924	4.998746198	4.237131336	4.10212687	3.539082691	3.976180392	3.084537753	3.993756757	4.300675989	3.375219743	3.769722902	3.940198927	3.485649304	3.875518616	3.153827466	4.215621049	3.772104712	4.035512254	4.046577356	3.049888009	4.819905817	4.258209279	3.495995345	3.906791304	3.809157539	3.49732183	3.253703669	3.229492972	3.72615993	3.372712191	5.016805707	2.701925386	2.322550362	4.159449573	3.510955385	4.002405605	4.385111778	3.414323217	3.268805454	3.922655788	3.865428867	3.811844322	4.511830295
Rph3al	3.410906102	2.428293626	3.635735988	3.228110897	3.16979568	3.815254516	3.787089891	4.472542089	3.362814569	3.297074705	3.601632584	3.604341897	2.667155545	3.422622208	2.777355859	2.548674929	3.255597028	3.302977331	2.423091343	2.786875828	3.539033428	3.258438292	2.977963317	3.239960358	1.775566011	4.427465313	2.936129127	4.258209279	3.032077001	3.678901077	2.532777538	2.172260922	2.746592958	3.301233358	2.534577351	3.427393945	3.152627081	3.278200217	2.843494838	2.668599813	2.928485852	3.315235241	3.235131077	3.666638378	3.185780829	3.229321875	3.143482606	2.669462843	2.683902713
Tfpi2	4.534880281	4.188111103	4.816654627	4.03650705	2.774558025	4.841150829	2.591396501	4.274198468	3.476064396	5.291912318	3.211161228	4.665725174	4.350365974	3.422622208	2.777355859	4.600303297	4.462338263	3.982095267	2.645341568	4.278354208	4.088345546	5.190164008	3.929406009	4.114877983	3.588916658	4.954030081	3.995121971	4.818401668	4.519778788	4.157085404	3.345552772	4.18703727	3.559813072	5.034304671	3.594957397	3.690352743	3.938706095	3.538390299	3.351427889	4.198111697	3.510955385	4.584158788	3.540416563	3.542432025	3.546876833	4.03356386	3.638658053	4.654570105	3.849690532
Vmn2r102	3.592626512	5.103781501	4.014631715	2.754559471	2.774558025	3.815254516	2.836917786	4.834546882	3.126520804	3.719562711	3.411032106	4.173923127	3.891267461	3.422622208	3.811019252	4.109890258	4.036707166	3.982095267	3.980055764	4.181670307	3.61191484	3.765439862	4.840648343	4.391800734	3.339194762	4.427465313	2.379981801	3.590354989	4.463694498	4.191518169	3.220974154	4.02558375	2.162663787	3.834017951	4.095958217	4.302506839	3.607854853	3.783004326	3.845742331	4.040967749	3.587799813	4.178757959	4.191008191	4.339793107	3.87865415	3.769805326	3.459893451	4.575262369	3.224816454
Efemp1	4.534880281	4.83109607	3.535217486	4.599436621	3.965712439	4.971846767	3.691788117	1.787630439	3.531538729	4.009911885	3.539082691	3.820982032	2.555470507	4.372993547	3.363347165	4.204458676	3.520732603	3.400317991	3.119353674	3.18292365	3.61191484	3.765439862	3.608469584	3.671807149	3.588916658	3.798223502	4.374397807	3.590354989	4.22921281	3.906791304	2.959820669	3.857056779	3.008149391	3.956977693	4.537407939	4.784829176	3.776647676	4.629141443	2.50430411	4.198111697	2.928485852	3.911096631	3.298025338	3.787172988	3.227502717	3.730675324	3.753621195	3.554836703	3.77661538
Vmn1r198	3.220779536	4.188111103	4.103946147	3.784503258	3.965712439	4.971846767	4.231963278	4.65920784	3.798116053	4.365536069	4.766664507	4.826454844	4.558950638	5.591298764	4.184162113	5.09036813	4.490781996	4.762971806	3.767714379	4.639186595	3.957932832	4.668285785	4.78170353	4.756464405	3.824234526	2.127024555	3.995121971	3.825715558	4.835668934	4.813608142	3.466475999	3.681157263	3.844580736	4.358441407	3.023555707	3.937351477	3.340806563	5.137091059	4.091852559	4.311630696	4.088381298	5.469928105	4.478102381	3.787172988	4.436949859	4.314206273	4.233414515	5.21441401	2.586069364
Htr3b	3.021411676	4.188111103	2.626940162	3.515757304	2.774558025	3.628304045	4.060157653	5.774267003	3.186880509	3.617967433	3.475557358	3.491542744	3.278024679	3.266427443	3.399577332	3.8112488	3.371322854	3.400317991	3.767714379	3.543867361	3.389248563	3.334817341	4.117608992	3.95447142	2.788723349	3.049888009	2.574453557	3.074653735	3.91263526	4.259404758	3.092497969	4.02558375	2.561985739	3.006404858	3.853271649	3.840353706	2.955348797	4.231341383	3.105402854	4.000636475	3.881448603	3.770099456	3.824483029	3.414323217	3.469329154	4.314206273	3.272978835	4.100038734	2.963508752
Gm94	1.2062248	1.08390515	-0.256075281	2.214941231	1.832240674	0.534157413	2.045307498	1.787630439	0.94508432	1.288611752	1.171576875	1.422781045	1.656054258	1.720062064	0.631139586	2.254184805	1.365898851	1.594152366	1.842472127	1.248250731	1.025445288	1.405959503	1.348831078	1.495294866	1.775566011	0.857618886	1.194421616	0.873403939	1.414605551	2.613364328	0.800317762	1.263648699	1.324852839	1.956804014	0.056792846	1.099496136	0.984089057	1.406338711	1.711180889	2.056386134	2.1360749	1.503041775	1.172439263	1.627926952	0.862786559	1.371645575	0.699294677	0.893900727	1.127258708
Grip1	3.021411676	2.945512408	4.276333726	2.754559471	3.042328186	3.33076913	2.954148734	3.088499934	3.849400066	3.915448578	3.475557358	3.070388466	3.462818807	3.10406816	3.678431089	2.95147789	3.593439501	3.723880611	3.245110016	3.543867361	2.988998222	2.304890992	2.879345085	3.430629708	3.824234526	4.954030081	2.574453557	3.825715558	2.507474449	3.0464851	3.092497969	2.665855982	3.559813072	3.301233358	3.853271649	3.534621224	3.607854853	2.853985622	2.384163442	3.341399537	3.663219055	3.368341885	3.235131077	3.542432025	3.268805454	2.905742005	3.579937947	3.047170291	3.139566086
Igip	6.448385774	6.214414337	7.134811473	6.14387093	7.032909993	5.91031584	7.040323992	5.666511711	7.257787586	5.9641058	5.952136895	6.24985356	5.706407331	5.78994442	6.348704558	5.09036813	5.905137206	5.727389957	6.311075036	5.106224505	5.78890632	5.639810728	5.78376019	5.453592962	6.671196714	3.049888009	6.761497325	6.212279179	5.652078025	5.975427236	7.145783413	5.937729561	7.033692332	5.981085494	6.388491778	6.331373119	5.996492941	5.137091059	6.027629862	5.49701608	6.321677396	5.41785157	5.759119779	5.724775364	6.249636775	5.368195331	6.302493585	5.579008185	7.066181493
Acap1	3.592626512	3.403185478	1.598274323	2.403786996	3.042328186	3.119732954	2.045307498	3.355002406	2.607783584	2.825848026	3.072297569	3.256188622	3.371457419	4.372993547	2.942148675	2.821758514	3.48388696	3.723880611	3.87528878	4.723102173	3.153827466	4.215621049	3.350013403	3.843765101	3.588916658	0.857618886	2.574453557	3.340584502	3.032077001	3.678901077	2.532777538	3.681157263	2.655388534	3.509250944	2.867225029	3.204174911	3.607854853	3.278200217	2.950326475	4.1203726	3.587799813	4.047271737	3.171260009	3.90423478	3.309698176	3.403338833	3.579937947	3.710976157	2.872492863
Tsen2	2.354761479	5.103781501	2.626940162	3.912498347	3.965712439	4.327951119	4.474788843	5.152014603	4.502593287	3.719562711	3.278867601	3.87338603	4.558950638	4.251005557	3.811019252	4.681856442	4.316253613	3.679199743	3.821858594	4.883600876	4.275780024	4.821906233	3.929406009	4.088607773	1.356809996	3.049888009	4.252400319	2.789997555	3.495995345	3.600013675	3.809157539	2.172260922	3.704682402	3.57630919	4.831863654	4.032030125	3.055192047	4.335411556	3.970727842	4.421494799	3.951647543	4.091617575	4.089819199	4.440771266	3.87865415	3.996943044	3.865428867	4.006311586	3.308334229
Zfp410	5.037548708	4.83109607	6.041358818	5.156674517	5.588492395	5.095641694	5.101588127	5.666511711	6.057648352	5.512584656	5.020543728	5.466255478	5.542259796	5.366148283	5.416362001	5.254299105	4.960167077	4.450904933	5.431283781	4.463878664	5.206377963	4.919567474	5.554380975	4.84082842	6.045782957	3.049888009	5.520732889	5.957082926	5.245340673	4.95006876	5.284669533	4.489308522	5.228216618	4.358441407	4.638952023	4.709684294	5.96389311	5.059598416	5.186137345	4.825598734	5.334976741	5.133101505	5.364460792	4.814444875	5.24607973	5.133234954	5.308072695	5.604156302	5.748884123
Pira2,Pira1,Pira7,Pirb,Pira4,Pira13,Lilra6,Pira12,Pira11,Pira6	4.093490989	4.83109607	3.432158242	4.272926936	3.413425609	4.406713333	1.735481001	3.605275553	3.126520804	3.719562711	4.124852775	4.268939754	4.421409547	4.919592191	3.778274367	4.681856442	4.286255467	3.81180051	3.767714379	4.463878664	3.539033428	4.392877697	3.851522202	4.00868578	3.07331916	2.127024555	3.995121971	4.048094078	3.778440948	3.559988953	3.698100219	4.630425923	3.173482322	3.57630919	4.095958217	4.07851413	3.520761083	4.013683628	4.051901064	4.385275865	3.809999496	4.507037683	3.421006481	4.440771266	3.50828691	4.542222102	3.974211991	4.146041537	3.139566086
Plac8l1	3.592626512	4.188111103	2.497245617	3.076370327	2.774558025	3.905599299	2.462513805	3.841078039	2.607783584	3.406849442	2.70253374	3.070388466	3.084537753	3.993756757	3.43549161	3.13849254	3.3331073	3.448139358	2.989587856	4.463878664	3.61191484	3.555803145	3.851522202	3.553002401	1.775566011	2.127024555	3.423894737	3.074653735	3.846095651	3.31124943	1.046832624	3.49732183	2.367934508	3.834017951	3.319182535	3.204174911	4.09438199	3.278200217	3.49228143	3.293427949	2.650481945	4.46774557	3.421006481	3.282096037	3.390286826	3.610983065	3.809910141	3.501429997	2.485678293
Gemin4	4.394093529	4.526294898	3.326448682	2.918721477	2.334704989	3.009979029	3.286649173	2.159969799	2.939855859	3.915448578	3.345479331	2.224662225	2.775714688	3.10406816	2.777355859	3.014785376	3.5572486	3.679199743	3.119353674	4.804570567	3.61191484	3.258438292	2.344849836	3.272357357	2.481837147	4.427465313	2.574453557	1.776626564	2.690282928	3.39584562	2.822582367	3.304837125	3.173482322	2.518791519	3.174038624	3.889146099	3.520761083	4.629141443	2.897270504	3.195775766	3.016972183	3.673307923	3.040441178	3.666638378	3.268805454	2.708330013	2.941168461	3.659591376	2.872492863
Il2	4.093490989	3.814825081	3.923206359	3.652344776	3.64340985	4.327951119	3.068033259	3.355002406	3.476064396	4.009911885	3.001043068	3.316299207	4.127946302	3.10406816	3.177259177	3.599058034	3.871943097	4.377040818	3.119353674	3.767941323	2.249962022	3.626886787	3.731806805	4.166865375	2.147017785	4.954030081	2.936129127	5.957082926	3.568464423	3.000633115	2.379154743	5.015319953	2.46624071	3.301233358	2.169348965	3.587196929	2.747808881	4.629141443	2.444729146	3.293427949	3.271384301	4.732637351	4.240561334	3.787172988	3.469329154	3.487665987	2.800366055	4.493814352	3.308334229
Olfr869	3.592626512	2.945512408	3.535217486	4.599436621	3.293411321	3.432365418	2.836917786	2.803217756	3.126520804	3.406849442	3.601632584	3.316299207	2.667155545	3.718215518	2.819204135	3.963407375	3.5572486	3.400317991	2.989587856	3.543867361	2.988998222	4.029069301	4.499961303	3.492273344	4.046577356	2.127024555	3.267671375	2.789997555	3.709642476	3.091821942	3.092497969	4.489308522	3.008149391	3.956977693	2.867225029	3.317295309	3.152627081	4.629141443	2.788975461	3.435699998	3.188327408	4.002405605	3.235131077	3.787172988	3.390286826	3.769805326	2.871394044	4.493814352	3.139566086
Olfr589	2.354761479	1.82441915	1.421530132	2.403786996	2.774558025	2.277752344	2.716091223	2.159969799	1.566878833	2.142754841	2.544270657	2.062425749	2.321588258	2.934948053	1.821663459	2.821758514	2.48131034	2.300622608	2.645341568	2.645533347	2.03896079	2.402114209	1.981435483	3.040006131	2.481837147	2.127024555	3.267671375	0.873403939	2.507474449	2.663921945	2.050149752	3.102907275	1.944174799	2.05713038	1.971084991	2.585399736	2.046332028	2.853985622	1.635783888	2.314091953	2.650481945	2.680058523	2.469235295	1.832926327	2.348589047	2.80827589	1.820860441	2.734986699	0.969368317
Crybb3	3.220779536	4.526294898	2.752419472	4.272926936	1.013345709	3.722849928	3.286649173	3.088499934	3.362814569	3.297074705	3.411032106	3.659589864	3.462818807	3.266427443	4.002078877	4.341749967	3.70012052	3.101103917	3.87528878	3.543867361	3.233806874	3.626886787	4.154152914	3.81560543	4.454843968	2.127024555	3.423894737	2.148156469	4.105760958	3.678901077	3.345552772	3.681157263	3.775232552	3.229492972	4.638952023	2.781411389	3.776647676	4.12411273	3.672842398	4.311630696	3.432637772	3.911096631	4.038175836	3.666638378	3.734522315	3.730675324	2.941168461	3.106783476	4.061219045
Emilin3	4.394093529	5.103781501	3.829628296	3.515757304	2.774558025	4.70345873	3.494229404	3.841078039	3.531538729	4.530370221	3.900733064	4.538958757	4.625481533	4.713332707	4.242901664	5.124208271	4.761387322	4.487211498	4.681210859	5.431507641	4.023690307	4.505999501	3.967784084	5.020880777	2.788723349	3.798223502	3.574397076	4.456401131	3.778440948	4.016059892	4.022491434	5.131081085	3.559813072	4.764651448	3.853271649	4.553188557	4.09438199	3.538390299	4.247467264	5.092799102	5.016061049	4.545841047	4.612620338	5.28807856	4.556076662	4.840711934	3.920192153	4.915645918	2.872492863
Acss2	5.995739178	6.214414337	5.32095773	4.893656334	6.476524086	5.573793565	6.209759051	5.29476798	6.587279334	5.107765453	5.516838207	5.253216741	5.782740054	5.198936024	6.286946343	5.793807001	5.143537893	5.623025037	5.574591578	4.181670307	5.62716008	5.10362992	5.7658201	5.615925693	7.172329888	4.427465313	5.66145962	5.652163442	6.108443124	5.731500862	6.220354387	4.341563146	6.635198357	5.489305986	6.140094579	5.559053577	6.340365786	5.484758558	6.270017005	5.749380327	6.047289557	4.732637351	5.655472795	4.983652546	5.586909461	5.300648656	6.171755526	4.879908766	6.481999511
Fbxl7	3.220779536	3.403185478	2.497245617	2.01505982	2.774558025	3.905599299	3.594207525	2.159969799	1.471552855	2.567448552	2.928500186	4.125456362	3.639641653	2.573343125	1.534023553	3.014785376	3.055165461	2.60597674	2.645341568	3.18292365	2.448782734	2.679226067	2.513245798	3.040006131	2.147017785	3.049888009	2.174286306	2.789997555	2.77855138	3.268291506	2.218604891	2.665855982	1.944174799	2.341373041	3.459387074	1.924894774	2.747808881	2.205321884	2.259832525	3.044786691	2.1360749	4.696230093	2.391449769	3.004135425	3.014493004	3.2735197	2.654324952	2.669462843	2.276226889
Hdgfl2	5.783163969	3.403185478	6.146614781	5.072397306	5.792446758	3.815254516	5.967403747	4.998746198	6.613585191	4.10212687	4.535020333	4.076345755	5.105662347	5.726358745	5.944155217	4.799953994	4.574587639	4.827910241	5.105989177	4.804570567	5.485404884	4.919567474	5.036601077	5.077931731	6.045782957	0.857618886	5.285707662	4.643015362	5.117098062	4.95006876	6.633154875	5.24081466	6.325449525	4.358441407	5.331780085	5.313612443	6.059691651	4.436370094	6.46473265	3.918702564	5.248886709	4.305628017	5.233423445	4.440771266	5.373840264	5.18250689	5.555298341	4.410196822	5.199330335
Unc93b1	2.811643144	2.945512408	2.873994867	4.494267314	2.008210535	4.483622852	2.716091223	1.787630439	2.319680475	4.10212687	3.345479331	3.006519685	3.971771964	3.266427443	2.516350305	3.862612003	3.664869275	3.400317991	2.989587856	4.278354208	3.312260241	3.964783808	3.608469584	4.487124655	0.872553002	6.265956467	1.721010432	4.048094078	3.347096487	3.979973635	2.959820669	3.49732183	2.655388534	4.358441407	4.095958217	3.937351477	2.52862053	4.534264107	2.843494838	4.198111697	3.103552751	3.315235241	3.769231254	3.90423478	3.143629939	3.610983065	3.459893451	4.100038734	2.963508752
Dhrs3	4.394093529	2.945512408	4.67199344	4.385451569	3.753713022	4.080329807	4.551855592	3.841078039	5.55917829	4.835164326	4.629898609	5.187690104	3.891267461	3.718215518	4.548928944	4.558668606	4.574587639	4.922348446	4.681210859	4.723102173	4.453598142	5.273160466	4.53261855	4.035512254	5.134759683	4.427465313	4.125998601	3.825715558	4.289372723	4.699050855	5.003351556	6.00730282	5.002383989	3.956977693	4.537407939	4.821632577	4.09438199	4.231341383	4.322787584	4.348655231	3.663219055	4.545841047	4.782911003	4.814444875	4.497079163	4.573493914	3.459893451	4.534807738	5.199330335
Fut10	4.093490989	3.814825081	3.733834209	4.70102346	2.633511984	3.628304045	4.147067708	2.803217756	3.186880509	3.818689544	4.124852775	3.76789143	3.809110918	3.993756757	3.644599924	4.25082669	4.100702528	3.49541048	3.245110016	2.786875828	3.233806874	4.092298944	3.305311854	4.035512254	4.454843968	3.049888009	3.267671375	3.825715558	2.949352149	3.832241838	3.466475999	3.681157263	3.173482322	3.371746589	3.72615993	4.124432775	3.152627081	3.278200217	3.351427889	4.1203726	3.809999496	3.523670769	3.359974425	3.542432025	3.546876833	3.808563007	3.459893451	3.336905654	3.052496742
Plgrkt	3.592626512	3.814825081	4.745273399	3.515757304	4.789471714	4.70345873	4.147067708	3.088499934	4.190807103	4.27991442	4.938808986	4.268939754	3.725256022	4.372993547	4.522279949	3.963407375	3.871943097	3.940198927	4.508411391	3.767941323	3.464824516	4.449937668	3.649997588	3.272357357	4.454843968	3.049888009	4.492068646	4.258209279	4.835668934	3.979973635	4.766746923	3.49732183	4.644744275	3.895970193	4.831863654	3.889146099	3.858491771	4.12411273	4.322787584	4.385275865	4.347516076	4.002405605	3.481146488	3.90423478	3.585104227	3.808563007	3.753621195	3.811844322	4.061219045
Rps3	8.19457355	8.704600256	8.723424671	8.363462936	8.403107892	8.175337287	8.426321824	8.238872584	8.651427707	8.231466984	8.182955846	8.177140932	8.102595173	8.006235767	8.263781741	7.849473977	7.96431453	7.802075683	8.031719645	7.579692144	8.044362946	8.051474448	7.880710822	7.628425187	8.665640343	8.041905061	8.490075797	8.493578407	7.876122433	7.690601546	8.827869203	8.359727279	8.478136482	8.254100893	8.174254496	8.263700646	8.024863872	7.645335379	7.938976103	7.717479097	7.776789049	7.600204237	7.780114285	7.712572971	8.04392696	7.737350731	8.0171714	7.615086201	8.621018213
Spem2	2.102723025	3.814825081	2.626940162	2.918721477	2.910700033	3.33076913	2.19007708	2.803217756	3.362814569	3.818689544	2.293565561	2.454534499	1.656054258	3.422622208	1.982980087	3.014785376	2.433411938	2.888661911	2.498643134	2.92329951	2.146106892	3.020375881	2.168003167	2.411748864	3.824234526	3.798223502	3.105281488	2.483044546	2.412641076	3.39584562	1.685419724	3.49732183	2.367934508	3.301233358	4.537407939	2.083048884	2.046332028	4.231341383	2.50430411	3.482051965	2.650481945	2.9812945	3.656428928	1.627926952	2.835578403	2.857309733	2.800366055	2.098983965	2.276226889
Caskin2	2.354761479	2.428293626	2.626940162	3.076370327	2.008210535	3.009979029	2.045307498	0.882234472	2.744012373	3.513772278	3.278867601	3.548333103	3.891267461	4.251005557	2.284034526	2.755262292	2.285752667	3.448139358	2.716651427	3.18292365	2.448782734	3.483455618	3.260120364	2.829612486	3.588916658	4.427465313	3.267671375	3.340584502	3.192613725	3.181006882	2.532777538	3.49732183	3.253703669	3.441073815	3.319182535	3.372712191	2.639766652	3.278200217	1.927616558	3.341399537	3.103552751	3.151678788	2.391449769	3.145481755	2.242943207	3.000871418	2.344350202	2.862829063	1.936037042
D130052B06Rik	2.811643144	4.188111103	2.873994867	2.918721477	1.449404708	3.432365418	2.836917786	2.803217756	1.566878833	1.988712301	3.278867601	2.528001871	2.984230482	3.573098377	2.425216789	3.13849254	2.844262817	2.546884296	2.645341568	3.427035894	2.146106892	2.853486104	2.674386342	3.141207739	2.481837147	4.427465313	1.955339947	2.483044546	3.422219504	3.600013675	2.050149752	3.49732183	2.655388534	2.341373041	2.534577351	2.585399736	2.955348797	3.538390299	2.50430411	2.668599813	1.90678955	2.803334021	3.040441178	2.381871609	2.74298863	2.708330013	3.208741225	2.020615582	1.81449729
Pgf	5.037548708	2.945512408	2.752419472	4.272926936	3.16979568	3.009979029	1.735481001	2.803217756	2.087046778	5.107765453	3.211161228	3.433953452	3.371457419	4.604077815	3.363347165	2.887149321	3.216287972	3.542141802	2.57269374	4.372411684	2.249962022	3.180615365	3.350013403	3.207306226	0.872553002	4.427465313	2.936129127	4.982760536	3.568464423	3.478739118	2.532777538	4.893353494	3.409605409	3.229492972	3.174038624	2.906832321	2.414098484	3.141666147	3.054370815	2.993180148	2.928485852	3.574164125	2.905235142	2.857629417	2.835578403	3.047601854	3.009741808	3.761722308	2.683902713
Dhh	3.410906102	2.945512408	2.497245617	2.918721477	2.175378118	3.531511313	2.591396501	4.063823954	1.922536183	3.184295271	3.475557358	3.13326519	3.552190005	2.378908897	2.516350305	2.330121337	3.136522073	3.049036946	3.054991766	2.786875828	2.988998222	3.258438292	2.977963317	3.368048005	4.046577356	3.049888009	1.468721523	3.825715558	3.192613725	3.559988953	1.872778286	4.341563146	1.458647043	3.707198687	3.174038624	3.534621224	3.247792595	2.853985622	2.677604461	3.341399537	3.103552751	3.315235241	3.106376638	2.381871609	3.014493004	3.2735197	2.941168461	2.799428339	2.485678293
Dmac2l	3.220779536	2.945512408	3.217956853	3.912498347	3.861108352	3.119732954	3.391746967	4.274198468	4.048191992	2.142754841	3.411032106	3.820982032	3.891267461	3.858343992	3.907692939	3.963407375	3.905449003	2.942839154	3.182714227	3.543867361	3.753878854	3.69675105	3.691107058	3.787248863	3.07331916	2.127024555	2.759471046	3.825715558	4.168011791	3.31124943	5.003351556	3.49732183	3.912758032	4.465126794	3.459387074	3.587196929	3.938706095	3.000403819	4.051901064	3.877092129	4.088381298	4.387682735	4.038175836	2.705476667	3.734522315	4.176605708	3.272978835	3.280571116	3.308334229
Kif9	4.247009314	4.188111103	2.873994867	3.228110897	3.64340985	3.531511313	3.286649173	4.063823954	3.065253784	4.009911885	3.345479331	3.87338603	2.984230482	3.858343992	3.363347165	2.755262292	3.294534328	3.448139358	3.71284078	3.657443471	3.683513945	3.626886787	3.43798814	3.272357357	4.9812168	3.798223502	3.105281488	4.456401131	3.270579337	3.0464851	4.022491434	2.665855982	3.632891609	3.834017951	3.594957397	3.317295309	3.431768302	4.231341383	3.538178199	3.706228708	2.745359367	3.624037724	3.298025338	4.633560335	3.546876833	3.846954074	3.077164018	3.447316634	3.052496742
Tsx	3.592626512	2.428293626	3.535217486	3.652344776	3.16979568	4.080329807	3.594207525	4.998746198	2.53782598	4.449012268	3.539082691	4.665725174	3.891267461	4.124616771	3.215156076	4.799953994	4.06883987	3.723880611	3.767714379	3.427035894	2.817095862	4.275728136	4.117608992	4.114877983	2.147017785	3.049888009	2.574453557	3.590354989	4.406604685	3.869689285	1.046832624	4.18703727	3.559813072	3.707198687	3.023555707	4.471781515	3.340806563	4.013683628	2.897270504	4.1203726	3.016972183	3.864642856	3.171260009	4.983652546	3.948831489	4.211512177	4.027497802	4.493814352	3.139566086
Ikzf1	4.798118404	3.814825081	3.535217486	4.385451569	3.413425609	4.247314264	3.178799924	3.355002406	3.305000578	4.530370221	4.124852775	4.58181467	4.203650673	2.934948053	3.471094917	4.25082669	4.194678072	4.263081685	3.306573756	4.082324717	3.61191484	4.215621049	4.005790962	4.192583542	2.481837147	4.954030081	4.252400319	4.258209279	3.422219504	3.519566185	3.583935159	4.630425923	2.83571621	3.229492972	3.174038624	4.302506839	3.776647676	3.783004326	3.155802363	4.236361126	4.02061961	4.135445672	4.14076226	4.633560335	3.350189352	4.413896808	4.027497802	4.731767529	3.77661538
Igf1r	4.669508783	5.345789462	5.719993555	5.660911008	5.476352227	5.212716004	5.635074154	6.372552316	6.223089211	5.405618557	4.676221347	5.050039754	4.754149505	5.591298764	5.284197751	5.571733917	5.053748019	5.100660888	5.546869341	5.756926322	4.979981521	4.561072093	5.063294942	5.71161814	5.411076704	6.472931416	4.819905817	5.536539452	5.160743551	5.315889298	5.889601109	6.137603941	6.114565813	5.877969625	5.331780085	5.254292455	4.781999488	4.810036322	5.507332486	5.228426246	5.417275094	5.222978321	5.682003753	5.357471275	5.586909461	5.454546487	5.583876577	5.62893206	5.105650592
Psmd4	7.77719706	8.194249632	8.498814634	7.397072097	8.759708074	7.394577751	8.356303176	7.676048292	8.702800026	7.00172916	7.685046044	7.41069299	7.828154018	7.452139395	8.346381361	7.470302041	7.550649681	7.443217237	7.672298788	6.852395907	7.974872657	7.422639926	7.635563118	7.028990854	8.479522873	8.339560645	8.663014526	7.960376836	7.784026146	7.460516019	8.378554077	7.385209454	8.465964421	7.312097811	8.046556871	7.804790395	8.141975871	7.220907578	8.0892818	7.050631682	8.086068469	7.02622076	7.44981588	7.021675783	7.56430696	7.373562783	8.085436758	7.135768329	8.454408397
Izumo1	4.669508783	1.82441915	2.626940162	3.374444796	2.910700033	3.119732954	2.591396501	5.152014603	3.126520804	3.818689544	3.475557358	3.548333103	3.725256022	2.378908897	3.139008419	3.862612003	3.371322854	4.064559551	3.821858594	3.767941323	3.683513945	4.449937668	3.350013403	4.21811886	2.788723349	2.127024555	3.85968931	4.048094078	3.422219504	3.906791304	2.218604891	2.890404927	2.46624071	3.229492972	4.095958217	3.984977457	3.520761083	3.410351759	3.583563572	3.959882578	3.103552751	4.545841047	3.878991206	5.42435064	3.734522315	4.03356386	4.332097653	4.053463011	3.390193554
Tlr11	2.590044036	4.188111103	2.752419472	3.652344776	3.64340985	3.119732954	1.009006519	2.495571548	3.003044595	3.068322934	3.072297569	2.740285919	3.182423396	4.490658201	2.235676504	3.75922697	3.216287972	3.302977331	2.57269374	3.767941323	3.312260241	3.180615365	2.567713162	3.040006131	2.788723349	0.857618886	2.759471046	3.590354989	3.422219504	3.0464851	2.379154743	3.681157263	3.332391308	3.441073815	3.853271649	2.906832321	2.414098484	3.410351759	1.784902143	3.195775766	2.928485852	3.420773113	2.620089018	3.004135425	2.881068539	2.657379458	2.728029166	3.501429997	2.683902713
B3gnt7	2.811643144	3.403185478	1.421530132	3.784503258	2.175378118	3.722849928	2.19007708	3.605275553	3.246364347	3.406849442	3.142319787	3.433953452	3.084537753	3.10406816	2.471065549	3.198964469	2.756653246	3.101103917	1.931801386	3.657443471	1.695198051	2.853486104	2.778206031	2.793434219	2.788723349	0.857618886	1.721010432	3.825715558	2.315241214	3.437501282	3.220974154	3.857056779	2.655388534	2.850503257	1.535168127	3.261123536	2.747808881	4.12411273	2.620699528	2.887925583	1.785948914	2.922856905	2.765259121	3.145481755	3.014493004	3.000871418	2.728029166	2.098983965	2.485678293
Cnot8	4.798118404	4.526294898	5.145394946	4.494267314	4.945225281	3.905599299	5.221045125	3.841078039	5.827468107	4.449012268	4.721808186	4.315498051	5.211632225	5.109737868	5.505174545	4.600303297	4.682813054	5.100660888	5.490037122	4.082324717	5.073397225	5.059003889	5.336371867	4.962356082	4.454843968	5.385394349	4.920995138	4.818401668	5.160743551	4.358810511	6.104692347	5.624901998	5.578265344	4.618683799	4.638952023	4.430275667	5.510928657	4.534264107	5.529822685	4.348655231	4.088381298	4.804040808	4.981475856	4.235695812	5.013174711	4.141358955	5.023981951	4.410196822	5.007686177
Fbn1	2.102723025	3.403185478	2.362868479	4.03650705	3.293411321	2.410126743	1.009006519	2.803217756	3.900040554	2.698793765	2.624212233	3.13326519	2.667155545	2.573343125	2.692291809	3.544237515	3.216287972	2.300622608	2.786679323	2.92329951	2.817095862	2.589080754	2.829100364	2.720059896	4.25666716	2.127024555	3.105281488	2.789997555	2.315241214	3.181006882	1.685419724	1.896362301	3.409605409	3.156478402	3.023555707	2.585399736	3.055192047	2.853985622	3.254777376	3.293427949	2.928485852	2.284286882	3.106376638	2.208576191	2.970512011	2.80827589	2.800366055	3.280571116	3.77661538
Ubxn2b	2.811643144	4.188111103	3.733834209	3.374444796	3.530038024	5.034597492	3.068033259	4.998746198	3.746176415	4.530370221	3.539082691	3.925115521	3.462818807	3.858343992	3.843502003	3.862612003	3.48388696	3.542141802	3.71284078	2.92329951	3.464824516	3.964783808	4.22615573	3.927081493	3.824234526	3.798223502	4.819905817	4.258209279	2.864874676	3.559988953	3.583935159	2.665855982	3.844580736	4.076213498	4.095958217	4.671341029	3.520761083	2.853985622	3.970727842	4.000636475	4.088381298	4.305628017	3.878991206	3.787172988	3.227502717	3.769805326	4.233414515	4.236338759	4.325923413
Rgs7bp	7.328802889	7.671588678	8.233283452	7.183927795	8.20267088	7.112426341	8.307402773	7.064843731	8.63295465	6.906092577	7.577356232	7.281562188	7.83620574	7.116806974	8.062196811	6.92364377	7.317664365	7.408010968	7.807563512	6.897098722	7.998466616	7.385664927	7.496997568	7.059859158	8.277582961	6.472931416	7.983226743	7.34946606	7.439727366	7.430389664	8.503254077	7.500962458	8.597612661	7.264879022	7.982944987	7.681060619	8.226104826	6.779450882	8.232619473	7.08105286	7.895285723	6.897823667	7.723089787	7.536496069	7.929774345	7.41095071	7.878845708	7.152544991	8.013181789
Zc3h12c	4.394093529	1.82441915	3.535217486	3.652344776	5.019513709	3.226605668	3.691788117	4.274198468	4.048191992	3.915448578	4.896862034	4.173923127	4.816313204	4.713332707	4.213653038	4.204458676	3.70012052	4.729907517	3.980055764	4.883600876	3.464824516	3.899429822	4.190334584	3.899501443	4.25666716	3.798223502	4.125998601	3.074653735	3.639664694	4.051812666	4.124933414	4.489308522	2.746592958	4.01705518	2.534577351	4.124432775	4.24384664	4.436370094	4.170494726	5.007084277	3.271384301	5.039214542	4.478102381	4.538677638	4.051805724	3.959974562	3.272978835	4.36756551	2.963508752
Mga	3.76659088	4.188111103	5.08334328	5.461925039	5.16106122	5.619810975	5.890468023	6.060231929	5.893621549	4.530370221	4.81079177	4.538958757	4.490932248	4.81849576	5.917387869	5.02106923	5.121441166	4.827910241	5.852387164	6.109364116	5.448060892	5.059003889	5.009585455	5.133528038	6.130741236	2.127024555	4.819905817	5.412533006	5.20348646	4.813608142	5.745061408	4.02558375	5.647364254	4.764651448	4.831863654	4.388230256	5.96389311	4.629141443	5.778510369	5.254495641	5.495963253	4.545841047	5.57323789	5.21607884	5.414546793	5.133234954	5.4665794	4.534807738	5.877878993
Fhod3	5.783163969	5.750268243	6.306677044	6.048693787	6.382939554	4.406713333	6.643960472	4.472542089	7.004500973	4.975432974	5.284590933	5.220722823	5.159325668	4.490658201	6.131362876	4.799953994	5.030711291	4.953039665	5.518688103	4.372411684	5.907708834	4.821906233	4.954582005	4.756464405	6.876425803	3.798223502	5.66145962	5.760247471	4.933260334	4.95006876	6.858330839	5.015319953	6.766463759	5.236906276	6.046756429	5.284181521	5.752975844	3.141666147	5.778510369	4.856787719	5.495963253	4.804040808	5.30006927	5.21607884	5.414546793	5.158017499	5.91640412	4.493814352	6.353350613
Pigx	3.592626512	2.428293626	3.733834209	4.272926936	5.16106122	4.971846767	5.101588127	2.803217756	3.305000578	3.068322934	3.842649441	3.87338603	4.558950638	3.858343992	4.385545035	4.386313129	3.971626866	3.897854552	3.657219627	4.278354208	3.312260241	4.215621049	3.890653382	4.192583542	5.650776475	3.049888009	3.995121971	3.825715558	3.568464423	4.579661952	3.917254004	4.341563146	4.417951166	3.956977693	4.323854549	3.587196929	3.340806563	4.013683628	4.091852559	3.435699998	3.737269392	4.46774557	3.421006481	2.857629417	4.217428575	4.10577044	3.920192153	3.710976157	3.77661538
Aamp	5.705653977	4.83109607	6.9808381	6.47145239	7.216169305	5.750662392	7.18560518	6.144895317	7.400116915	5.883230877	6.401794206	6.022663832	6.554692099	6.021959702	7.179883853	6.107224873	5.961119496	6.480346224	6.82929609	5.805457182	7.044580959	6.146127214	6.418182525	6.219170097	6.555070897	5.734989818	6.792635364	6.360393985	6.398505208	5.990440367	7.285233945	5.708882906	7.607515828	5.851121325	6.83487489	6.235408927	7.244302989	5.420240143	7.276284795	5.787933255	6.511895514	5.83734	6.78618314	6.314130811	6.710537081	6.37718644	6.814984391	5.604156302	6.822379924
Tmem258	4.394093529	3.814825081	3.923206359	4.385451569	4.789471714	4.080329807	4.90914934	4.998746198	5.176867153	4.60963752	5.577932782	4.315498051	4.127946302	3.993756757	4.8747524	3.653149246	4.194678072	4.301492934	3.767714379	4.883600876	4.729281031	4.392877697	3.394235593	3.981672483	3.07331916	4.427465313	5.445761954	3.590354989	4.22921281	4.122324302	5.217866452	5.443199274	5.392201831	3.834017951	4.537407939	4.430275667	4.65616097	4.12411273	4.773336734	4.159449573	4.529644124	3.817646755	4.038175836	3.282096037	4.556076662	4.314206273	5.135129035	4.100038734	3.991968443
Lsamp	6.448385774	6.074752512	7.118580803	6.434530501	6.619210764	6.366087069	6.857153203	6.060231929	7.400116915	6.250480348	6.58168861	6.837112498	6.147783003	6.55625203	6.797454308	6.068923772	6.292864526	6.298063755	5.339372932	5.106224505	6.096330032	4.871210669	5.241329193	5.484270462	6.923056052	5.734989818	7.068853556	6.13198891	6.637572517	6.542693256	7.089326754	6.00730282	7.233535728	6.077791022	6.35004497	6.449730796	7.06659917	5.353310643	7.034465421	6.034804156	6.901155152	5.686505831	6.602947711	6.237316398	6.604858946	6.268092538	7.077597464	6.020696984	6.913735683
Ecd	3.933414744	5.103781501	5.08334328	4.599436621	5.693625452	5.212716004	4.771767945	4.834546882	6.01824066	3.915448578	4.284516887	4.49549652	4.127946302	4.81849576	5.36087254	4.838198957	4.06883987	4.593657995	4.722861176	4.082324717	4.729281031	4.720445411	4.043429389	4.415896582	3.588916658	6.023315926	5.445761954	3.590354989	5.117098062	4.051812666	6.182816466	4.489308522	5.838820694	4.358441407	3.459387074	4.512751301	4.456649923	3.538390299	4.898795307	3.918702564	4.154942988	3.957015516	4.431941518	5.28807856	4.313252564	4.176605708	4.825918304	4.324381088	5.057210979
Bcl2l10	3.933414744	2.945512408	2.99194403	3.784503258	3.16979568	3.815254516	0.796714916	4.274198468	2.744012373	3.818689544	3.211161228	3.659589864	2.440408671	3.422622208	2.777355859	2.618769673	3.096047458	2.60597674	2.423091343	3.306787128	2.90397802	3.258438292	3.608469584	2.793434219	3.07331916	5.385394349	2.936129127	3.074653735	3.568464423	3.437501282	1.872778286	5.24081466	2.46624071	3.229492972	4.095958217	3.146425061	2.639766652	3.66253145	2.897270504	3.527885444	2.1360749	3.673307923	2.391449769	2.857629417	3.309698176	2.164489274	3.009741808	2.734986699	2.963508752
Olfr450	3.021411676	3.403185478	3.432158242	3.652344776	2.633511984	4.483622852	3.594207525	4.472542089	2.243880921	3.915448578	3.411032106	3.070388466	3.971771964	3.718215518	2.942148675	3.13849254	3.409187412	2.546884296	2.855478262	3.543867361	2.448782734	2.853486104	3.43798814	3.492273344	3.824234526	3.798223502	1.468721523	2.483044546	3.639664694	3.39584562	2.532777538	4.489308522	2.46624071	3.441073815	3.319182535	3.427393945	1.325774969	4.436370094	2.897270504	3.195775766	2.745359367	4.091617575	3.106376638	3.666638378	3.546876833	3.996943044	3.638658053	4.36756551	3.549181279
Defb50	3.410906102	4.188111103	3.106520997	4.893656334	3.293411321	4.247314264	2.836917786	1.787630439	3.531538729	3.915448578	3.601632584	3.548333103	2.667155545	5.109737868	3.289917661	3.913328303	3.593439501	4.145270475	3.054991766	3.543867361	3.891059161	3.899429822	4.399916374	4.391800734	3.588916658	4.427465313	1.955339947	2.789997555	4.519778788	3.678901077	3.092497969	4.765071814	3.632891609	3.834017951	3.319182535	3.937351477	4.65616097	4.013683628	3.205588135	4.236361126	2.928485852	3.574164125	3.235131077	4.235695812	3.807228107	4.176605708	3.272978835	4.410196822	2.963508752
Fbxw11	6.295112985	5.920760963	6.742267986	5.597151918	6.723141907	5.871841774	6.596803415	5.29476798	6.904245243	5.459914242	5.952136895	5.28517923	5.782740054	5.851153554	6.621136478	4.875884537	5.78699139	5.342775084	6.128738402	4.552791358	6.453271458	5.856131571	5.634423552	5.789426131	6.555070897	3.798223502	6.881824523	5.536539452	5.867850978	5.565563513	6.394333059	5.788778496	6.164181254	5.587394804	6.227841735	6.02180537	6.206885591	4.335411556	5.658828354	4.663967316	5.678193129	4.732637351	5.708114037	5.28807856	5.658242681	4.812271585	6.006359063	4.843653395	6.898947721
Cct6b	4.394093529	3.403185478	3.923206359	3.784503258	3.64340985	4.080329807	3.787089891	5.29476798	3.186880509	4.530370221	3.900733064	4.624068656	4.277785126	4.81849576	3.610485753	5.09036813	4.286255467	4.593657995	3.821858594	5.175716374	3.957932832	4.668285785	4.080701528	4.982029086	3.588916658	4.954030081	3.105281488	4.258209279	4.348500392	4.016059892	2.822582367	4.02558375	3.979788687	4.303783001	4.095958217	3.79096503	3.520761083	4.231341383	3.351427889	4.492736428	4.088381298	4.387682735	4.612620338	4.538677638	4.613953349	4.069839121	4.474888365	4.19147378	3.849690532
Neb	1.830316149	1.82441915	2.626940162	2.01505982	2.487119123	2.661307259	2.045307498	3.605275553	1.271711319	1.988712301	2.379092134	1.712256645	2.440408671	1.720062064	1.348186134	2.477265612	1.914268688	2.546884296	1.931801386	2.645533347	1.444299186	2.679226067	3.121485978	1.892501633	2.481837147	2.127024555	0.892942101	1.357776721	3.032077001	2.859834165	1.274657525	1.896362301	1.038375159	2.604419333	2.704454833	2.517788748	1.159735203	3.538390299	2.322550362	3.044786691	1.785948914	2.86354749	2.391449769	1.409104944	2.348589047	2.044830706	1.725056996	2.465933806	1.936037042
Keap1	4.798118404	3.403185478	4.67199344	3.515757304	3.861108352	3.226605668	4.147067708	2.803217756	4.862061743	4.10212687	4.33616226	4.268939754	4.421409547	3.993756757	4.8747524	4.204458676	3.938676121	4.18497281	4.132096471	4.082324717	4.566925513	4.392877697	4.721435732	4.268643542	5.411076704	3.798223502	4.252400319	5.279348058	3.91263526	3.31124943	4.50744241	5.443199274	5.647364254	4.51716804	3.174038624	3.79096503	4.781999488	4.013683628	4.929208606	4.311630696	3.881448603	4.091617575	4.431941518	4.017960041	4.807851702	3.996943044	5.435972294	3.165535417	3.991968443
Olfr1093	3.410906102	3.814825081	1.76583998	3.652344776	2.774558025	2.537802561	3.494229404	1.367807428	2.393871176	3.513772278	3.001043068	2.379560777	1.938339831	1.46782424	2.735055644	3.198964469	2.621438721	3.49541048	2.186290401	2.786875828	2.637333449	3.832989615	3.260120364	3.368048005	2.481837147	3.049888009	2.936129127	1.357776721	3.192613725	3.437501282	2.050149752	3.102907275	3.173482322	3.082136023	1.292903036	2.378766041	3.055192047	2.853985622	2.259832525	2.779797246	2.553222157	2.552740838	2.835868839	3.004135425	2.400241899	2.80827589	2.502558854	3.336905654	2.166594171
4930513O06Rik	1.2062248	4.83109607	2.497245617	2.403786996	2.334704989	3.119732954	2.954148734	2.803217756	2.319680475	3.068322934	2.462610823	3.548333103	2.19859066	4.490658201	2.735055644	3.43233545	3.371322854	3.152512266	2.186290401	4.082324717	3.61191484	4.092298944	3.890653382	3.005701515	2.481837147	4.427465313	2.574453557	3.340584502	3.422219504	2.859834165	2.379154743	3.102907275	2.162663787	3.834017951	3.459387074	3.204174911	2.639766652	4.12411273	3.398916695	3.959882578	3.271384301	3.770099456	3.656428928	3.787172988	2.789556781	3.691166562	3.208741225	4.731767529	2.382491719
Alg2	6.060667765	5.345789462	7.085494377	5.781477923	7.420837929	5.619810975	7.057296549	6.440814806	7.565641609	5.924181964	6.698641923	5.803535332	6.933388671	6.021959702	7.340286887	6.198832748	6.367647192	6.551482083	6.94016191	5.942952794	7.175336519	6.593769468	6.497343177	6.057189894	7.133979243	5.385394349	6.761497325	5.861641966	6.180824489	5.990440367	7.454952853	6.36757804	7.357913804	5.955929714	6.913509002	6.622183154	7.36595788	5.353310643	7.168118591	6.001813829	7.257203996	5.663779593	6.574541965	6.521690086	6.80042622	6.411704513	6.827052498	5.961680606	6.999097668
Mief2	5.037548708	4.526294898	4.014631715	3.515757304	5.019513709	4.247314264	4.395800336	2.159969799	4.862061743	4.10212687	4.33616226	4.268939754	3.462818807	4.490658201	4.357493022	3.544237515	4.132295951	4.263081685	3.87528878	4.278354208	4.931814595	3.832989615	3.524119176	4.510516378	5.277858029	5.385394349	4.252400319	4.643015362	3.709642476	3.678901077	5.003351556	4.18703727	5.095601548	5.034304671	5.096228251	4.214583555	5.229659476	3.538390299	4.675232178	4.311630696	4.284499906	4.091617575	5.129076972	4.633560335	4.467156667	3.730675324	4.027497802	3.811844322	4.451041051
Fam98c	4.534880281	6.074752512	6.422691274	5.237659024	5.973756378	5.095641694	5.890468023	4.834546882	6.447253908	4.449012268	5.516838207	5.253216741	5.159325668	3.266427443	5.244672233	4.386313129	4.51897069	4.696446106	5.209371308	4.278354208	5.16298725	5.013457292	4.46695974	4.487124655	6.130741236	6.652157705	5.200299958	5.279348058	5.584855021	5.270737362	6.220354387	5.24081466	6.685982013	4.903169311	5.331780085	5.193114726	6.149770096	4.896109547	5.960343757	4.72975875	5.204368035	4.263846096	5.30006927	5.063932693	5.155999862	5.18250689	5.583876577	4.879908766	6.307617606
Bola2	6.495843904	6.565247248	6.477174488	5.893776343	6.174177865	5.477836744	6.733456536	5.774267003	6.701700223	6.149496052	5.636891034	5.938596042	6.288267608	6.175629034	6.545107831	5.649123447	5.802234285	5.291493131	5.781163528	6.028424174	6.096330032	6.046905081	4.926591178	5.484270462	6.130741236	5.385394349	6.881824523	5.957082926	5.952245109	5.713865717	6.835145891	6.850941849	6.781981602	5.680080221	5.895090667	5.983040864	6.288490709	6.272848886	6.092076182	5.330659563	5.778637394	4.584158788	5.733815454	4.633560335	5.70979567	5.744514665	6.152063825	5.604156302	6.65428573
B3galt6	2.354761479	4.188111103	3.106520997	2.01505982	3.64340985	3.33076913	2.716091223	4.274198468	3.586268266	2.567448552	2.928500186	3.070388466	3.371457419	1.954345587	3.43549161	3.317301468	3.804083415	2.942839154	4.18143363	3.657443471	2.249962022	2.204875752	2.928959779	3.671807149	3.588916658	3.049888009	1.721010432	2.148156469	4.042453559	3.756292596	2.680383076	3.304837125	2.162663787	2.518791519	3.023555707	2.781411389	2.955348797	4.013683628	3.672842398	3.195775766	3.103552751	3.957015516	3.040441178	2.857629417	2.970512011	3.317248413	3.272978835	2.602813335	3.626411355
Commd9	4.920781099	4.83109607	4.276333726	4.79908878	5.091445897	3.628304045	4.975097414	4.834546882	4.747271255	4.835164326	4.387029399	4.315498051	3.891267461	3.858343992	4.653232406	4.641364512	4.887451645	4.593657995	4.552550505	4.960203796	4.729281031	4.154480772	4.22615573	4.367527222	3.588916658	3.798223502	4.714746131	1.776626564	4.22921281	4.639965965	4.596439372	5.131081085	4.855139281	4.568351267	4.923292291	4.471781515	4.387213699	4.629141443	4.805273653	4.596641835	4.588082782	4.263846096	3.713219649	4.538677638	5.013174711	4.542222102	4.38038742	3.607551235	4.687257098
Hk2	3.410906102	5.560000658	4.014631715	4.599436621	1.832240674	4.080329807	3.178799924	4.998746198	3.305000578	3.818689544	3.001043068	3.006519685	3.462818807	3.858343992	2.982298867	3.8112488	3.096047458	2.833733312	3.600829682	4.639186595	2.728250431	3.899429822	3.524119176	3.174390326	3.07331916	6.265956467	2.936129127	4.643015362	3.270579337	3.906791304	3.220974154	5.344758283	3.173482322	4.076213498	2.356674221	3.79096503	1.914290475	3.141666147	2.384163442	3.341399537	3.188327408	4.047271737	3.656428928	3.542432025	3.546876833	2.708330013	3.336230111	3.336905654	2.963508752
BC024139	3.021411676	3.403185478	2.99194403	2.754559471	2.633511984	2.780998498	2.462513805	4.65920784	2.810381667	3.513772278	3.475557358	2.875642331	2.440408671	2.934948053	2.516350305	2.687615274	3.096047458	3.542141802	3.054991766	2.92329951	3.389248563	2.496770798	3.394235593	2.8654613	3.339194762	3.049888009	3.574397076	3.074653735	3.568464423	3.31124943	2.218604891	2.890404927	1.458647043	2.688186648	3.594957397	2.781411389	3.858491771	3.141666147	2.788975461	3.573209519	2.928485852	3.420773113	2.973409586	3.542432025	2.695858369	3.317248413	3.459893451	3.447316634	2.963508752
Rab10	7.612929062	7.581780721	7.931690711	7.141042376	7.772490499	6.791818553	7.370076508	7.220362711	8.072085629	7.090800444	7.103988412	7.0451277	7.290198987	7.186767595	7.643826945	7.115147343	7.050604289	6.972242352	7.465241228	6.682644107	7.411966153	7.103139644	6.932509518	6.802022343	8.056230622	7.07727205	7.830381752	7.246702939	6.95016244	7.074766088	7.947920812	6.887178945	8.158765421	7.164859049	7.430501355	7.258550931	7.645210373	6.779450882	7.517416262	6.62685561	7.442875272	6.619518712	7.070308472	6.72880706	7.163290379	7.155213917	7.45276007	6.637614964	7.668973322
Ubqln4	4.394093529	5.103781501	5.581034508	5.390163243	5.293543494	4.558701829	5.162180143	4.063823954	6.133491943	5.405618557	4.582833668	5.187690104	4.490932248	4.604077815	4.851030993	4.721783351	4.761387322	4.795639355	5.070370801	5.370753485	5.557762149	4.966981015	4.690805081	4.819989025	5.277858029	4.954030081	5.367476707	4.982760536	5.20348646	4.896379473	5.077261797	3.857056779	6.139583603	4.465126794	5.667719999	4.632479786	5.328250698	4.721051228	5.186137345	5.007084277	4.756742276	4.178757959	4.385111778	5.063932693	5.394307812	4.47871042	4.655718017	4.915645918	5.007686177
Atf1	3.220779536	1.82441915	3.106520997	2.583199668	1.646438226	3.628304045	2.045307498	4.274198468	2.87564852	3.068322934	2.854609827	3.375546108	2.775714688	2.934948053	2.901589749	2.887149321	2.887347163	2.942839154	3.426818788	2.498829955	3.233806874	2.937805182	3.394235593	3.074021334	1.775566011	2.127024555	2.174286306	3.074653735	2.690282928	2.613364328	2.959820669	3.304837125	2.367934508	1.956804014	3.023555707	3.028410743	2.852943099	3.538390299	2.843494838	2.314091953	2.650481945	3.206924017	3.106376638	3.282096037	2.695858369	2.708330013	2.800366055	2.020615582	2.872492863
Obi1	3.410906102	4.188111103	3.326448682	2.918721477	3.861108352	4.631972778	3.787089891	2.803217756	3.531538729	3.513772278	4.070036887	4.026588489	2.984230482	1.46782424	3.541386577	3.258558096	3.136522073	3.679199743	3.600829682	3.543867361	3.61191484	4.092298944	3.350013403	3.174390326	3.588916658	2.127024555	3.995121971	3.590354989	3.347096487	3.519566185	3.698100219	3.49732183	4.045690792	4.248238001	3.853271649	3.984977457	4.017327688	3.538390299	3.672842398	3.527885444	3.352799351	3.315235241	3.421006481	3.90423478	2.695858369	3.403338833	3.009741808	3.910263714	2.779332475
Cacna1f	3.592626512	4.188111103	2.873994867	3.652344776	3.861108352	3.722849928	3.494229404	3.605275553	2.87564852	3.915448578	3.211161228	4.268939754	3.725256022	4.490658201	3.678431089	3.488668725	4.316253613	3.81180051	2.645341568	4.463878664	3.539033428	4.092298944	3.649997588	3.95447142	3.339194762	3.049888009	3.105281488	4.048094078	4.519778788	4.051812666	2.680383076	2.665855982	3.173482322	4.358441407	2.867225029	3.427393945	3.693123691	4.721051228	3.803201116	3.918702564	3.951647543	3.624037724	4.14076226	5.063932693	3.87865415	3.959974562	3.865428867	4.19147378	3.702204138
Cma1	4.534880281	2.428293626	3.217956853	4.385451569	2.334704989	3.119732954	2.716091223	3.088499934	2.810381667	4.365536069	3.783718474	3.316299207	3.371457419	4.372993547	2.982298867	3.014785376	3.5572486	2.888661911	2.923098515	4.082324717	3.823049741	3.258438292	3.07420912	2.829612486	3.588916658	3.049888009	3.105281488	4.643015362	3.113136987	3.437501282	2.218604891	3.681157263	2.746592958	4.01705518	2.534577351	3.534621224	3.520761083	3.410351759	3.002685839	2.940900483	3.103552751	4.047271737	3.040441178	4.440771266	3.309698176	3.996943044	3.398525872	3.501429997	3.626411355
Arhgap24	3.220779536	1.82441915	2.497245617	3.374444796	1.832240674	2.897141715	2.045307498	2.803217756	2.939855859	3.513772278	2.624212233	3.070388466	2.667155545	2.934948053	2.56109579	3.599058034	3.409187412	3.253431464	3.426818788	3.657443471	2.728250431	2.402114209	3.691107058	3.758693233	2.147017785	3.798223502	1.955339947	1.776626564	3.270579337	3.478739118	3.220974154	4.765071814	2.266824702	3.082136023	3.594957397	3.690352743	2.955348797	3.538390299	2.322550362	3.527885444	3.432637772	3.315235241	3.540416563	3.282096037	3.227502717	3.317248413	3.077164018	3.165535417	2.683902713
Phf8	3.76659088	4.83109607	4.276333726	4.893656334	3.293411321	4.841150829	3.286649173	4.274198468	4.143878028	4.530370221	3.475557358	3.87338603	2.440408671	3.858343992	3.907692939	4.386313129	4.004303303	3.400317991	3.821858594	3.543867361	3.753878854	4.215621049	3.691107058	3.843765101	3.07331916	4.427465313	3.995121971	4.818401668	3.422219504	4.191518169	4.022491434	4.489308522	2.561985739	3.771101995	3.594957397	3.427393945	2.852943099	4.335411556	3.254777376	3.435699998	4.088381298	3.864642856	2.973409586	3.90423478	3.660497318	3.610983065	4.131893306	3.280571116	3.77661538
Ccdc178	4.669508783	4.83109607	3.106520997	4.385451569	3.753713022	3.628304045	3.068033259	4.274198468	3.186880509	4.192120289	3.601632584	4.315498051	4.127946302	4.124616771	3.326795831	4.386313129	3.629310923	2.833733312	3.485649304	4.463878664	3.539033428	3.964783808	3.890653382	3.95447142	4.046577356	4.954030081	3.995121971	3.590354989	4.042453559	3.639648183	3.809157539	4.489308522	3.091657659	3.895970193	3.023555707	4.345641802	3.340806563	3.783004326	3.254777376	4.1203726	3.951647543	4.387682735	3.932769222	4.235695812	3.469329154	4.176605708	4.332097653	4.053463011	3.849690532
Adnp2	6.060667765	4.83109607	5.763824525	5.597151918	6.136194589	5.212716004	6.07611628	5.427600798	6.076973882	6.041009185	5.928082009	4.977824988	6.056468845	5.198936024	5.74677281	5.518093148	5.771605202	5.392681267	5.87545695	5.756926322	5.693780666	5.826921853	5.336371867	5.802041955	4.9812168	4.954030081	5.852356346	5.861641966	5.652078025	5.359986059	5.349226504	5.624901998	5.647364254	5.649756549	5.72758854	5.881713711	5.279586084	6.110177769	5.616920923	5.749380327	6.047289557	5.569628793	5.57323789	6.351003662	5.839835605	5.847627049	5.91640412	5.836597408	4.629926645
Arl6ip1	6.894787931	6.074752512	7.243031602	6.097043458	7.945622787	6.020432303	7.356800517	5.970533409	7.553187801	6.542184265	7.114188866	6.802832212	6.981778071	6.82210828	7.532008369	6.623317853	7.240021623	7.029501444	7.362457152	6.602545443	7.578497572	6.3262418	7.108920696	6.880212309	7.66622054	6.809779267	7.275335328	6.924069542	7.064125234	6.572659592	7.793448995	6.775298995	7.730315278	6.315008346	7.512674026	7.353875604	7.528822383	5.546972562	7.501273773	6.468554564	7.311575472	6.689208779	6.822312865	6.72880706	7.070464279	6.759449359	7.924999568	6.905348861	6.928357516
Vps37b	3.76659088	2.428293626	4.596797112	4.156631647	3.965712439	3.628304045	4.147067708	4.274198468	3.746176415	4.60963752	4.81079177	4.125456362	3.809110918	4.490658201	4.468287004	4.721783351	4.462338263	4.593657995	4.18143363	5.106224505	4.510777336	4.668285785	4.005790962	4.088607773	3.339194762	4.427465313	4.714746131	4.258209279	4.463694498	4.609967174	3.583935159	3.102907275	3.704682402	4.412220302	4.638952023	3.889146099	3.776647676	3.410351759	4.607903709	4.27420006	4.915577351	4.46774557	4.289426464	4.983652546	4.726389274	4.347767995	3.753621195	4.693430706	3.549181279
Fam229b	3.592626512	3.814825081	3.535217486	3.784503258	3.753713022	3.119732954	2.328940444	3.841078039	3.798116053	3.617967433	3.142319787	3.13326519	3.278024679	3.266427443	3.678431089	2.176535064	3.255597028	2.833733312	3.657219627	1.656435231	3.753878854	2.679226067	2.726641743	3.005701515	4.25666716	2.127024555	3.719538411	2.483044546	3.568464423	3.519566185	3.583935159	2.427456879	3.775232552	2.688186648	3.459387074	2.844620558	2.747808881	1.406338711	3.583563572	3.044786691	3.352799351	3.095676486	2.693351645	3.787172988	3.546876833	2.857309733	3.753621195	2.669462843	3.139566086
Pik3r4	2.811643144	1.82441915	3.326448682	2.214941231	3.530038024	1.996632996	3.787089891	2.803217756	4.237131336	2.825848026	3.211161228	3.548333103	3.278024679	1.954345587	4.033041565	2.404447726	2.433411938	3.253431464	3.182714227	2.645533347	3.153827466	2.937805182	3.305311854	2.491217715	3.588916658	0.857618886	1.721010432	2.789997555	2.77855138	2.124120724	2.959820669	2.427456879	4.174154531	1.956804014	3.594957397	2.517788748	4.24384664	2.543679115	3.672842398	2.436088963	2.928485852	1.674715618	3.235131077	3.282096037	2.64814984	2.500364451	3.696544212	2.534991828	2.485678293
Tex47	2.811643144	4.188111103	3.106520997	2.583199668	1.832240674	3.722849928	2.954148734	2.803217756	2.319680475	3.915448578	3.142319787	3.195187345	3.371457419	3.573098377	2.649052287	3.014785376	3.136522073	2.546884296	2.716651427	3.055197057	2.817095862	3.483455618	3.524119176	3.336397185	0.872553002	3.049888009	2.174286306	4.258209279	3.032077001	2.713828905	2.218604891	3.857056779	2.266824702	3.771101995	3.023555707	2.378766041	2.414098484	3.538390299	2.13084982	3.835046106	3.432637772	3.420773113	2.905235142	3.414323217	3.429997858	2.857309733	1.725056996	3.958580339	3.139566086
Bach2	2.811643144	4.526294898	3.326448682	3.076370327	4.166827248	4.631972778	4.060157653	3.355002406	3.586268266	4.60963752	4.014416259	3.433953452	3.462818807	3.718215518	2.56109579	4.25082669	3.520732603	3.101103917	2.786679323	4.463878664	4.395378444	3.626886787	3.851522202	3.239960358	4.454843968	3.049888009	3.85968931	3.825715558	3.91263526	4.225624103	3.092497969	4.18703727	2.83571621	4.076213498	1.535168127	3.889146099	2.52862053	3.141666147	2.950326475	3.706228708	3.663219055	3.574164125	3.359974425	3.666638378	3.660497318	4.03356386	3.52035703	4.236338759	3.224816454
Tgm7	2.590044036	3.403185478	2.362868479	3.076370327	1.832240674	3.628304045	2.954148734	4.472542089	2.607783584	3.297074705	2.70253374	3.070388466	2.321588258	2.934948053	2.235676504	2.95147789	2.887347163	2.300622608	2.57269374	3.875518616	2.817095862	3.334817341	2.674386342	3.107753251	1.775566011	4.954030081	2.574453557	1.357776721	2.690282928	2.562136073	2.218604891	2.665855982	2.162663787	2.770186246	2.169348965	3.317295309	2.639766652	4.335411556	2.384163442	2.668599813	2.1360749	3.911096631	2.693351645	2.381871609	2.400241899	3.229321875	3.272978835	3.223455727	2.382491719
H2al1a,H2al1b,H2al1c,H2al1d,H2al1e,H2al1f,H2al1g,H2al1h,H2al1i,H2al1k,H2al1m,H2al1o	2.811643144	2.945512408	2.752419472	1.802472307	2.487119123	1.996632996	0.567742853	2.803217756	2.676495517	1.478445905	2.624212233	3.006519685	2.440408671	2.378908897	2.284034526	2.821758514	2.07852047	1.894900624	1.842472127	2.498829955	1.813775671	2.304890992	2.928959779	2.6828486	3.07331916	4.954030081	1.955339947	3.340584502	3.192613725	3.39584562	2.218604891	2.427456879	3.008149391	2.688186648	2.356674221	1.924894774	2.852943099	3.000403819	2.259832525	2.554120792	2.928485852	2.353309246	3.235131077	2.705476667	2.242943207	1.725469384	1.725056996	2.395552784	3.390193554
Zscan26	6.060667765	5.103781501	6.276080241	4.893656334	6.619210764	5.155004546	6.360937649	4.65920784	6.806898894	4.365536069	5.80210174	5.154111651	5.706407331	4.490658201	6.211269209	4.838198957	5.503653466	5.238798203	6.344869593	4.463878664	6.240996343	5.273160466	5.426811653	5.257729688	7.315197681	4.427465313	6.40107407	5.136279719	5.778831555	5.678016619	6.220354387	4.341563146	6.469872752	5.076399036	6.269774047	5.533417989	6.462048105	4.896109547	6.138648826	4.457314246	6.203393535	5.039214542	5.970756355	4.633560335	5.675606936	5.368195331	6.619142304	5.677401359	6.025827286
Olfr272	2.811643144	2.945512408	2.223191094	3.076370327	3.413425609	3.628304045	3.068033259	1.787630439	2.005804268	4.27991442	3.957984659	3.604341897	2.881345639	4.251005557	2.942148675	3.375219743	3.664869275	3.302977331	3.182714227	3.055197057	2.90397802	4.029069301	4.043429389	3.758693233	3.824234526	4.427465313	1.955339947	3.590354989	2.949352149	3.478739118	2.680383076	3.304837125	2.746592958	3.371746589	3.72615993	2.378766041	3.607854853	3.538390299	2.620699528	3.573209519	2.553222157	2.742182795	3.656428928	3.414323217	2.970512011	4.03356386	2.800366055	4.006311586	4.511830295
Ddx20	3.76659088	5.103781501	2.752419472	3.784503258	3.530038024	2.897141715	3.494229404	3.355002406	3.531538729	2.698793765	3.539082691	3.433953452	3.552190005	3.858343992	3.215156076	3.8112488	3.409187412	3.588342847	3.054991766	3.543867361	3.07225157	2.767325986	3.168220487	3.612838322	3.339194762	3.049888009	3.85968931	2.789997555	3.568464423	3.181006882	3.345552772	1.595524551	2.922867591	3.707198687	3.319182535	3.690352743	3.607854853	2.853985622	2.733687362	3.435699998	3.663219055	3.368341885	3.598836476	2.381871609	3.350189352	3.184643782	3.696544212	2.25046144	3.139566086
Exoc3l2	3.933414744	2.428293626	2.752419472	3.912498347	2.910700033	3.432365418	2.836917786	4.063823954	2.676495517	2.567448552	2.854609827	3.820982032	3.371457419	3.718215518	3.100395815	3.8112488	3.013865542	2.833733312	3.306573756	4.960203796	3.464824516	3.258438292	3.394235593	3.207306226	0.291726893	4.427465313	3.105281488	4.456401131	3.495995345	3.559988953	3.583935159	1.896362301	3.173482322	4.13445992	2.704454833	3.587196929	3.247792595	4.810036322	2.950326475	3.573209519	2.553222157	3.673307923	3.171260009	3.666638378	3.057997875	3.651271823	3.52035703	3.392481004	4.061219045
Pstpip1	3.76659088	4.83109607	2.873994867	4.385451569	2.633511984	3.33076913	3.068033259	1.787630439	3.419829061	3.818689544	3.001043068	3.659589864	2.881345639	3.573098377	2.942148675	4.341749967	4.036707166	3.448139358	3.245110016	3.427035894	3.539033428	3.964783808	2.928959779	3.583030556	3.339194762	3.049888009	2.174286306	2.483044546	3.568464423	3.832241838	3.583935159	2.890404927	2.055199708	3.642279244	3.319182535	3.087846973	3.152627081	4.231341383	3.254777376	3.482051965	3.271384301	3.673307923	3.598836476	4.538677638	2.881068539	3.769805326	3.579937947	4.006311586	2.485678293
8030423J24Rik	3.021411676	2.945512408	2.362868479	2.214941231	2.487119123	3.226605668	3.594207525	4.65920784	2.466553419	3.915448578	2.70253374	3.006519685	3.371457419	3.573098377	2.605324593	3.43233545	3.3331073	3.253431464	2.57269374	4.372411684	2.817095862	3.964783808	3.394235593	3.174390326	1.775566011	5.385394349	2.936129127	2.789997555	3.709642476	3.559988953	1.872778286	4.02558375	3.253703669	3.895970193	3.023555707	2.307180179	3.858491771	3.66253145	2.733687362	3.482051965	3.271384301	3.864642856	3.985827937	2.381871609	3.390286826	3.487665987	3.272978835	3.447316634	3.052496742
Mrps35	4.534880281	5.560000658	4.816654627	3.374444796	4.868551027	4.080329807	5.162180143	4.998746198	5.4498897	3.184295271	4.014416259	3.87338603	3.552190005	4.251005557	4.357493022	3.375219743	3.905449003	4.487211498	4.372172242	3.18292365	4.882665253	4.392877697	3.481279951	3.899501443	5.134759683	6.023315926	4.125998601	4.456401131	4.289372723	3.756292596	5.411611513	4.893353494	5.140755279	4.076213498	4.432395131	3.889146099	4.842803129	4.12411273	4.675232178	4.198111697	4.154942988	4.091617575	3.985827937	3.787172988	4.406457387	3.996943044	3.638658053	3.501429997	5.374385668
Ccl22	3.933414744	2.428293626	2.626940162	2.583199668	2.633511984	3.009979029	2.462513805	3.355002406	1.922536183	2.567448552	2.779309651	3.13326519	3.371457419	3.10406816	2.649052287	3.43233545	2.80070243	3.542141802	2.923098515	4.181670307	2.90397802	3.180615365	3.260120364	2.829612486	2.481837147	4.427465313	1.721010432	2.789997555	3.347096487	3.091821942	2.959820669	2.172260922	3.008149391	3.57630919	2.534577351	2.717165833	2.955348797	3.141666147	3.105402854	3.706228708	4.088381298	3.368341885	3.171260009	4.128432306	2.599846276	3.360518301	2.941168461	3.280571116	2.166594171
Hoxc6	2.590044036	4.188111103	2.362868479	4.385451569	3.530038024	3.815254516	3.691788117	4.472542089	3.003044595	2.825848026	3.539082691	3.659589864	2.881345639	3.718215518	3.289917661	3.75922697	4.462338263	3.203282015	3.245110016	4.181670307	3.753878854	3.964783808	3.851522202	3.899501443	2.788723349	5.385394349	2.174286306	2.789997555	3.495995345	4.157085404	2.379154743	4.630425923	3.253703669	4.13445992	2.704454833	2.96808387	2.955348797	5.059598416	3.803201116	3.662369369	3.103552751	3.624037724	3.359974425	3.90423478	3.390286826	3.610983065	3.208741225	3.861354621	2.872492863
Tmem210	4.669508783	5.103781501	4.191173399	4.272926936	3.16979568	4.483622852	3.286649173	3.605275553	3.362814569	2.698793765	4.070036887	4.451423615	3.462818807	4.124616771	3.177259177	4.558668606	4.100702528	3.588342847	3.367134664	4.883600876	3.823049741	3.964783808	3.394235593	3.700975078	2.147017785	3.049888009	3.105281488	3.074653735	4.289372723	4.225624103	2.959820669	3.49732183	2.46624071	4.568351267	2.534577351	4.032030125	3.607854853	4.335411556	3.803201116	3.435699998	4.088381298	4.221557089	4.191008191	3.787172988	3.87865415	3.730675324	3.865428867	3.392481004	3.139566086
Pcolce2	3.933414744	3.814825081	2.626940162	4.70102346	3.16979568	4.70345873	3.494229404	4.063823954	3.362814569	3.818689544	2.854609827	2.808547045	3.971771964	4.713332707	3.399577332	3.13849254	3.593439501	3.81180051	3.182714227	3.875518616	3.464824516	2.767325986	3.772104712	3.583030556	4.641452799	3.798223502	3.995121971	4.643015362	3.422219504	3.437501282	1.872778286	3.681157263	3.332391308	2.850503257	4.211728088	3.48135832	4.017327688	3.66253145	3.672842398	3.662369369	4.088381298	3.472544678	3.421006481	2.547132266	2.74298863	3.317248413	2.579191581	4.100038734	3.224816454
[truncated: 19,072 more rows]
[truncated: 46 more columns]
