# Supplementary material for: Transcriptional and neuroprotective effects of hexokinase-2 inhibitors administered after stroke
Source: J Neuroinflammation. 2025 Oct 28;22:247. doi: 10.1186/s12974-025-03594-1 (PMC12570821; doi:10.1186/s12974-025-03594-1)
Supplement: Supplementary file 2 — Supplementary Material 2. [file 12974_2025_3594_MOESM2_ESM.csv]

	Slot	Cell Type	Treatment	Laterality
Mouse_01_Neuron_01	1	Neuron	Vehicle	Ipsi_1
Mouse_01_mg_01	1	Microglia	Vehicle	Ipsi_1
Mouse_01_neuron_02	1	Neuron	Vehicle	Ipsi_2
Mouse_01_mg_02	1	Microglia	Vehicle	Ipsi_2
Mouse_01_Neuron_03	1	Neuron	Vehicle	Contra
Mouse_01_mg_03	1	Microglia	Vehicle	Contra
Mouse_01_neuron_04	1	Neuron	2DG	Ipsi_1
Mouse_01_mg_04	1	Microglia	2DG	Ipsi_1
Mouse_01_Neuron_05	1	Neuron	2DG	Ipsi_2
Mouse_01_mg_05	1	Microglia	2DG	Ipsi_2
Mouse_01_neuron_06	1	Neuron	2DG	Contra
Mouse_01_mg_06	1	Microglia	2DG	Contra
Mouse_01_Neuron_07	1	Neuron	Lonidamine	Ipsi_1
Mouse_01_mg_07	1	Microglia	Lonidamine	Ipsi_1
Mouse_01_neuron_08	1	Neuron	Lonidamine	Ipsi_2
Mouse_01_mg_08	1	Microglia	Lonidamine	Ipsi_2
Mouse_01_Neuron_09	1	Neuron	Lonidamine	Contra
Mouse_01_mg_09	1	Microglia	Lonidamine	Contra
Mouse_01_neuron_10	1	Neuron	3BP	Ipsi_1
Mouse_01_mg_10	1	Microglia	3BP	Ipsi_1
Mouse_01_Neuron_11	1	Neuron	3BP	Ipsi_2
Mouse_01_mg_11	1	Microglia	3BP	Ipsi_2
Mouse_01_neuron_12	1	Neuron	3BP	Contra
Mouse_01_mg_12	1	Microglia	3BP	Contra
Mouse_02_Neuron_01	2	Neuron	Vehicle	Ipsi_1
Mouse_02_mg_01	2	Microglia	Vehicle	Ipsi_1
Mouse_02_neuron_02	2	Neuron	Vehicle	Ipsi_2
Mouse_02_mg_02	2	Microglia	Vehicle	Ipsi_2
Mouse_02_Neuron_03	2	Neuron	Vehicle	Contra
Mouse_02_mg_03	2	Microglia	Vehicle	Contra
Mouse_02_neuron_04	2	Neuron	2DG	Ipsi_1
Mouse_02_mg_04	2	Microglia	2DG	Ipsi_1
Mouse_02_Neuron_05	2	Neuron	2DG	Ipsi_2
Mouse_02_mg_05	2	Microglia	2DG	Ipsi_2
Mouse_02_neuron_06	2	Neuron	2DG	Contra
Mouse_02_mg_06	2	Microglia	2DG	Contra
Mouse_02_Neuron_07	2	Neuron	Lonidamine	Ipsi_1
Mouse_02_mg_07	2	Microglia	Lonidamine	Ipsi_1
Mouse_02_neuron_08	2	Neuron	Lonidamine	Ipsi_2
Mouse_02_mg_08	2	Microglia	Lonidamine	Ipsi_2
Mouse_02_Neuron_09	2	Neuron	Lonidamine	Contra
Mouse_02_mg_09	2	Microglia	Lonidamine	Contra
Mouse_02_neuron_10	2	Neuron	3BP	Ipsi_1
Mouse_02_mg_10	2	Microglia	3BP	Ipsi_1
Mouse_02_Neuron_11	2	Neuron	3BP	Ipsi_2
Mouse_02_mg_11	2	Microglia	3BP	Ipsi_2
Mouse_02_neuron_12	2	Neuron	3BP	Contra
Mouse_02_mg_12	2	Microglia	3BP	Contra
Mouse_03_Neuron_01	3	Neuron	Vehicle	Ipsi_1
Mouse_03_mg_01	3	Microglia	Vehicle	Ipsi_1
Mouse_03_Neuron_02	3	Neuron	Vehicle	Ipsi_2
Mouse_03_mg_02	3	Microglia	Vehicle	Ipsi_2
Mouse_03_Neuron_03	3	Neuron	Vehicle	Contra
Mouse_03_mg_03	3	Microglia	Vehicle	Contra
Mouse_03_Neuron_04	3	Neuron	2DG	Ipsi_1
Mouse_03_mg_04	3	Microglia	2DG	Ipsi_1
Mouse_03_Neuron_05	3	Neuron	2DG	Ipsi_2
Mouse_03_mg_05	3	Microglia	2DG	Ipsi_2
Mouse_03_Neuron_06	3	Neuron	2DG	Contra
Mouse_03_mg_06	3	Microglia	2DG	Contra
Mouse_03_Neuron_07	3	Neuron	Lonidamine	Ipsi_1
Mouse_03_mg_07	3	Microglia	Lonidamine	Ipsi_1
Mouse_03_Neuron_08	3	Neuron	Lonidamine	Ipsi_2
Mouse_03_mg_08	3	Microglia	Lonidamine	Ipsi_2
Mouse_03_Neuron_09	3	Neuron	Lonidamine	Contra
Mouse_03_mg_09	3	Microglia	Lonidamine	Contra
Mouse_03_Neuron_10	3	Neuron	3BP	Ipsi_1
Mouse_03_mg_10	3	Microglia	3BP	Ipsi_1
Mouse_03_Neuron_11	3	Neuron	3BP	Ipsi_2
Mouse_03_mg_11	3	Microglia	3BP	Ipsi_2
Mouse_03_Neuron_12	3	Neuron	3BP	Contra
Mouse_03_mg_12	3	Microglia	3BP	Contra
Mouse_04_Neuron_01	4	Neuron	Vehicle	Ipsi_1
Mouse_04_mg_01	4	Microglia	Vehicle	Ipsi_1
Mouse_04_Neuron_02	4	Neuron	Vehicle	Ipsi_2
Mouse_04_mg_02	4	Microglia	Vehicle	Ipsi_2
Mouse_04_Neuron_03	4	Neuron	Vehicle	Contra
Mouse_04_mg_03	4	Microglia	Vehicle	Contra
Mouse_04_Neuron_04	4	Neuron	2DG	Ipsi_1
Mouse_04_mg_04	4	Microglia	2DG	Ipsi_1
Mouse_04_Neuron_05	4	Neuron	2DG	Ipsi_2
Mouse_04_mg_05	4	Microglia	2DG	Ipsi_2
Mouse_04_Neuron_06	4	Neuron	2DG	Contra
Mouse_04_mg_06	4	Microglia	2DG	Contra
Mouse_04_Neuron_07	4	Neuron	Lonidamine	Ipsi_1
Mouse_04_mg_07	4	Microglia	Lonidamine	Ipsi_1
Mouse_04_Neuron_08	4	Neuron	Lonidamine	Ipsi_2
Mouse_04_mg_08	4	Microglia	Lonidamine	Ipsi_2
Mouse_04_Neuron_09	4	Neuron	3BP	Ipsi_1
Mouse_04_mg_09	4	Microglia	3BP	Ipsi_1
Mouse_04_Neuron_10	4	Neuron	3BP	Ipsi_2
Mouse_04_mg_10	4	Microglia	3BP	Ipsi_2
Mouse_04_Neuron_11	4	Neuron	3BP	Contra
Mouse_04_mg_11	4	Microglia	3BP	Contra
Mouse_04_mg_12	4	Microglia	Lonidamine	Contra
