# Supplementary material for: Transcriptional and neuroprotective effects of hexokinase-2 inhibitors administered after stroke
Source: J Neuroinflammation. 2025 Oct 28;22:247. doi: 10.1186/s12974-025-03594-1 (PMC12570821; doi:10.1186/s12974-025-03594-1)
Supplement: Supplementary file 3 — Supplementary Material 3. [file 12974_2025_3594_MOESM3_ESM.xlsx]

## Sheet: Vehicle
	baseMean	log2FoldChange	lfcSE	stat	pvalue	padj
Ccl3	62.8744	3.00588	0.256108	11.7368	8.25910214328089e-32	5.87304753408704e-28
Ccl4	31.3644	2.05656	0.229351	8.96686	3.05089922819482e-19	1.08474722058467e-15
Cd14	40.657	2.32061	0.303368	7.64949	2.01779899535877e-14	4.78285621866541e-11
Lgals3	33.6181	1.68682	0.225256	7.48848	6.96759373251675e-14	1.23866397579817e-10
LOC100862446,Ftl1	139.165	1.28877	0.179205	7.19161	6.4032013542839e-13	9.10663296606256e-10
Plek	36.4153	1.46821	0.216743	6.77396	1.25307125213974e-11	1.48509827899428e-08
Hmox1	34.0877	1.38414	0.214781	6.44445	1.16022091341121e-10	1.17861870218102e-07
Pfn1	80.2717	1.22882	0.191526	6.41598	1.39917619385475e-10	1.24369273931264e-07
Actb	208.552	0.992178	0.157488	6.30003	2.9758300806626e-10	2.35123641151019e-07
Cd63	53.4422	1.26862	0.205146	6.18398	6.25056884437853e-10	4.44477950523757e-07
Clic4	46.9101	1.35854	0.226596	5.99542	2.02955686563953e-09	1.31201626105116e-06
Ccl12	40.3039	1.72736	0.295636	5.84287	5.13086509442389e-09	3.04046514053736e-06
Srgn	43.2745	1.23759	0.215009	5.75597	8.61458247313617e-09	4.71217661280548e-06
Lilrb4a,Lilr4b	38.3384	1.32993	0.232886	5.71065	1.1254603555466e-08	5.71653470592276e-06
Cd9	42.6398	1.37614	0.241732	5.69284	1.24944729210784e-08	5.92321312945258e-06
Lcn2	28.8854	1.68583	0.297883	5.65937	1.51931234742537e-08	6.75239381408862e-06
Tagln2	27.1187	1.41963	0.266037	5.33621	9.49072307617788e-08	3.8070648767371e-05
Actg1	294.482	0.820048	0.15404	5.32362	1.01721604075383e-07	3.8070648767371e-05
Slc15a3	33.6358	1.25513	0.235761	5.32376	1.01644549168311e-07	3.8070648767371e-05
Junb	57.7805	1.06738	0.204735	5.21348	1.85331601672372e-07	6.58946509746119e-05
Ccl2	27.7306	1.45011	0.278967	5.19814	2.01295115156684e-07	6.81623601847228e-05
Hba-a1,Hba-a2	46.1281	2.62576	0.507854	5.1703	2.33719364519486e-07	7.55444727771848e-05
Flna	35.7681	1.2569	0.24967	5.03426	4.79699503101507e-07	0.000148311
Clic1	34.3441	1.09857	0.220903	4.9731	6.58921723310075e-07	0.000195233
Dab2	31.1287	1.29137	0.261179	4.94436	7.63945270178961e-07	0.000217297
Cdkn1a	39.9592	1.15119	0.239021	4.81629	1.46255382677393e-06	0.000390052
Adam8	26.3472	1.25659	0.26104	4.81378	1.48100122785502e-06	0.000390052
Myl12a	32.2978	1.11021	0.230983	4.80648	1.5360932645848e-06	0.000390113
Hspb1	27.8696	1.14311	0.242249	4.71872	2.37332407842903e-06	0.000581955
C5ar1	26.188	1.2357	0.265453	4.65505	3.23908675824214e-06	0.000767772
Ctsl	73.0066	0.815721	0.175807	4.63985	3.48654623431654e-06	0.000799769
Ccr5	29.2494	1.09219	0.23715	4.60549	4.11501117361122e-06	0.000914433
Lcp1	24.5693	1.2712	0.27773	4.5771	4.71462368452519e-06	0.00101593
Zfp36	29.4292	1.13257	0.249002	4.54843	5.40479881319851e-06	0.0011304
Rplp0	84.3648	0.820831	0.181972	4.51076	6.45955832214513e-06	0.0013124
Adamts9	29.4598	1.2011	0.269959	4.44919	8.61961943181083e-06	0.00170261
Efhd2	181.737	0.814297	0.18652	4.36573	1.26700273288325e-05	0.00243504
Tyrobp	56.1384	1.17109	0.26861	4.3598	1.30182577450982e-05	0.00243613
Ppp1r1b	97.3681	0.987996	0.227518	4.3425	1.40868791615603e-05	0.00256851
Stat3	35.7427	1.01637	0.234835	4.32804	1.50444545746321e-05	0.00267453
Pabpc1	89.4662	0.80879	0.188627	4.28778	1.80464377989568e-05	0.00306707
Hbb-bt,Hbb-b1,Hbb-bs	31.4378	2.09148	0.487873	4.28694	1.81151667898744e-05	0.00306707
Cebpd	31.2298	1.06092	0.250012	4.24349	2.20066262747346e-05	0.00363928
Fdft1	52.9143	0.81449	0.193787	4.20302	2.63381034332938e-05	0.0042566
Ddx21	29.3051	1.06612	0.255349	4.17516	2.97772370874836e-05	0.00460317
C3ar1	29.1349	1.00766	0.241291	4.17613	2.9650708895038e-05	0.00460317
Chgb	145.88	-0.711283	0.172688	-4.11888	3.80711599464587e-05	0.00576009
Mat2a	83.763	0.751411	0.184751	4.06715	4.75912436852162e-05	0.00690656
LOC118568705,Gm41885,Gm42031,Gm43305,Gm39972,Gm40525	75.6254	1.79763	0.441528	4.07139	4.6733512206639e-05	0.00690656
Spp1	27.9108	1.33325	0.329345	4.04817	5.16188916901379e-05	0.00734124
Kcnip2	56.7373	-1.01586	0.253871	-4.0015	6.29433799660115e-05	0.0084451
Rpl18	135.5	0.608871	0.152041	4.00466	6.21059828297442e-05	0.0084451
Ctsz	38.0754	0.843623	0.210478	4.00813	6.12006951639413e-05	0.0084451
P4hb	53.969	0.799192	0.201748	3.96134	7.45311665469967e-05	0.00981465
C1qb	84.4924	1.12167	0.286898	3.90964	9.24332481850186e-05	0.0119508
Mrps6	35.6121	0.979679	0.253422	3.8658	0.000110727	0.0139427
Plin2	25.2077	0.989696	0.256164	3.86353	0.000111761	0.0139427
H3f3b,Gm6485	114.104	0.664394	0.173389	3.83181	0.000127203	0.0155955
Ptma	195.61	0.593235	0.155136	3.82397	0.00013132	0.0158274
Cndp2	55.5437	0.850283	0.223114	3.81097	0.00013842	0.0164051
Egr1	95.1439	-0.717067	0.189013	-3.79375	0.000148389	0.0172982
Cdk5r1	61.0343	-0.873721	0.230872	-3.78445	0.000154051	0.0176687
Cers2	44.2117	0.777498	0.206532	3.76455	0.000166849	0.0188328
Gm7931,Hmgn2	59.6871	0.740742	0.200135	3.70122	0.000214569	0.0238407
Arc	94.1938	-0.768662	0.208727	-3.68262	0.000230853	0.0252553
Stmn1	100.42	-0.704135	0.192072	-3.666	0.000246376	0.0265451
Epha4	64.2813	-0.7893	0.215835	-3.65696	0.000255223	0.0270879
Lmf2	26.6504	0.931601	0.255617	3.64452	0.000267893	0.0280145
Gltp	31.7155	0.852925	0.235406	3.6232	0.000290977	0.0299875
Mast3	53.9996	-0.82213	0.227472	-3.61421	0.000301263	0.030604
Jun	55.9519	0.768758	0.213481	3.60106	0.000316926	0.0317417
Arpp21	73.6416	-0.84213	0.234608	-3.58952	0.000331285	0.032719
H2-Q4,H2-K1	26.1807	0.982898	0.276114	3.55975	0.000371204	0.0356707
Rpl6	114.925	0.553737	0.155433	3.56254	0.000367279	0.0356707
Mif	193.563	0.593946	0.16758	3.54426	0.000393722	0.0368389
Rhoa	121.169	0.552829	0.15591	3.54582	0.000391394	0.0368389
Itgb1	31.1412	0.840607	0.237861	3.53403	0.000409277	0.0374499
Ctla2a	31.9127	0.917115	0.259581	3.53306	0.000410785	0.0374499
Gadd45b	40.9394	0.837043	0.237306	3.52727	0.000419864	0.0377931
Nme2	88.3071	0.598056	0.171052	3.49634	0.000471687	0.0419271
Apod	94.3204	0.875875	0.251862	3.47759	0.000505935	0.0444161
Tmsb4x	372.965	0.458078	0.131849	3.47426	0.000512258	0.0444228
Fgfr3	35.7751	-0.984664	0.285948	-3.44351	0.000574214	0.0491956
Ncl	68.5512	0.632216	0.183987	3.4362	0.00058994	0.0499412
Gpm6a	178.31	-0.566933	0.165521	-3.42514	0.000614491	0.0508658
Eif4a1	113.339	0.588359	0.171792	3.42484	0.000615167	0.0508658
Arpp19	127.564	-0.588925	0.172321	-3.4176	0.000631748	0.0516363
Cplx2	275.966	-0.508245	0.148902	-3.41328	0.000641865	0.0518671
S100a16	38.4285	0.76282	0.224662	3.39541	0.000685247	0.0547505
Ptges3	70.2092	0.676254	0.199578	3.38841	0.000702988	0.0555438
Sh3bgrl3	103.884	0.660072	0.196666	3.35632	0.000789878	0.0617233
Fbxl16	115.17	-0.51326	0.153099	-3.35248	0.000800908	0.0619049
Gng5,Gng5-ps	47.6312	0.734351	0.22036	3.33251	0.000860651	0.0658074
Lgmn	76.141	0.628583	0.190605	3.29783	0.000974338	0.0737076
Diras2	79.6519	-0.66976	0.204196	-3.27998	0.00103814	0.0768982
Ets1	31.763	0.774937	0.236259	3.28003	0.00103796	0.0768982
Kalrn	134.572	-0.762684	0.233028	-3.27293	0.0010644	0.0774587
Hmgcs1	53.8721	0.686667	0.210039	3.26923	0.00107839	0.0774587
Zyx	48.6796	0.69651	0.212971	3.27044	0.0010738	0.0774587
Ranbp1	47.1086	0.694264	0.212939	3.26039	0.0011126	0.0791168
Cct3	47.5268	0.661586	0.203471	3.25151	0.00114795	0.0808225
Trf	51.9503	0.715743	0.221177	3.23607	0.0012119	0.0844882
Fcer1g	26.6405	0.833922	0.259971	3.20775	0.00133779	0.0914716
Dbndd2	87.1124	0.601702	0.187567	3.20793	0.00133693	0.0914716
Fth1	871.923	0.638407	0.199548	3.19926	0.00137781	0.0921295
Nkain1	32.7862	0.746366	0.233364	3.19828	0.00138248	0.0921295
Vsnl1	130.416	-0.589376	0.184324	-3.19749	0.00138628	0.0921295
Dlg4	205.555	-0.45424	0.142779	-3.18143	0.00146552	0.0961963
Ppp3cb	78.0218	-0.65189	0.205019	-3.17965	0.00147453	0.0961963
Tpm4	34.2403	0.708239	0.223437	3.16975	0.00152568	0.0986283
Gm6402,Rps17	89.2603	0.52867	0.166993	3.16582	0.00154649	0.0990728
Cyth1	27.9934	-0.937148	0.297691	-3.14806	0.0016436	0.104354
Rabggtb	30.6635	0.775739	0.24724	3.1376	0.0017034	0.107194
Wdr55	31.066	0.764202	0.244109	3.13058	0.00174462	0.108824
Dnajc27	50.2248	-0.718066	0.229679	-3.1264	0.00176964	0.109425
Kcnd2	28.1299	-0.991366	0.320458	-3.09359	0.00197751	0.121225
Pfn2	73.8979	-0.671282	0.21723	-3.09019	0.0020003	0.121574
Arnt2	47.4342	-0.734995	0.238298	-3.08435	0.00203999	0.122935
Npc2	36.503	0.679685	0.220877	3.07721	0.0020895	0.124861
Enc1	146.741	-0.594005	0.193934	-3.06293	0.00219181	0.129883
Gas7	106.148	-0.558355	0.182645	-3.05705	0.00223524	0.131362
Septin7	141.702	-0.50074	0.164397	-3.04592	0.0023197	0.135208
Arpc1b	29.8195	0.772777	0.255881	3.02006	0.00252722	0.146106
Gfra1	27.7331	0.788825	0.261619	3.01517	0.00256834	0.147286
Higd1a	50.7344	0.58695	0.195158	3.00756	0.00263352	0.149816
Cyp2w1	28.9777	-0.882605	0.29385	-3.00359	0.00266819	0.150583
Nip7	31.3731	0.711725	0.237861	2.99219	0.00276985	0.15509
Prkacb	134.876	-0.546153	0.182983	-2.98471	0.00283843	0.156466
Lypla2	42.1605	0.686433	0.229866	2.98624	0.00282435	0.156466
Lpl	25.0811	0.757517	0.254101	2.98117	0.0028715	0.157071
Cotl1	63.3047	0.630033	0.211693	2.97617	0.00291873	0.157235
Cdc42ep1	31.0695	0.733437	0.246265	2.97824	0.0028991	0.157235
Rps2,Gm45855	162.654	0.432475	0.146077	2.96061	0.00307034	0.16416
Shroom4	26.0622	0.755947	0.256387	2.94846	0.00319359	0.169475
Pcsk2	88.6575	-0.590876	0.200714	-2.94388	0.0032413	0.170732
Mpeg1	27.99	0.741344	0.252461	2.93647	0.00331969	0.17155
Kcnq2	57.0656	-0.66855	0.22774	-2.93558	0.0033292	0.17155
Phyhip	87.3948	-0.610854	0.208066	-2.93587	0.00332616	0.17155
Rps24	207.608	0.394775	0.135193	2.92009	0.00349931	0.179018
Iqsec2	57.305	-0.666248	0.228421	-2.91675	0.00353694	0.179651
Ucp2	29.1547	0.729316	0.250832	2.90759	0.0036422	0.182392
Pcna	34.3956	0.693532	0.238362	2.90958	0.0036192	0.182392
Eif3d	28.1744	0.727172	0.250999	2.89711	0.00376612	0.187279
Hmga1b,Hmga1	60.5497	0.729018	0.251959	2.8934	0.00381092	0.188191
Fasn	64.1065	0.542701	0.188139	2.88458	0.00391936	0.192211
Evi2a	28.8602	0.743107	0.258105	2.87908	0.00398833	0.194253
Tgm2	26.0086	0.745171	0.259688	2.86949	0.00411141	0.198886
Cox7a2l	76.15	-0.562254	0.197058	-2.85324	0.00432759	0.207929
Gabrb3	43.3818	-0.682288	0.239739	-2.84596	0.00442778	0.211315
Fcgr3	30.0322	0.750913	0.2647	2.83684	0.00455619	0.213942
Rpl31-ps12,Rpl31	222.414	0.398	0.140459	2.83357	0.00460317	0.213942
B2m	73.6901	0.492446	0.173746	2.83429	0.00459271	0.213942
Cd53	33.8406	0.673717	0.237673	2.83464	0.0045877	0.213942
Napb	79.8424	-0.618629	0.218864	-2.82655	0.00470528	0.217268
Saa3	25.0709	0.85429	0.302481	2.82428	0.00473876	0.217402
Grina	99.3198	-0.591088	0.209972	-2.81508	0.00487646	0.220518
Jph4	80.6089	-0.568948	0.202217	-2.81355	0.00489971	0.220518
Pmp22	26.5194	0.732737	0.260244	2.81558	0.00486892	0.220518
Cadm2	45.2191	-0.638673	0.227794	-2.80372	0.00505162	0.222562
Snrpc	44.0272	0.569571	0.202956	2.80637	0.00501026	0.222562
Fkbp5	28.0126	0.774677	0.275924	2.80757	0.0049917	0.222562
Calm2	392.965	-0.568316	0.202787	-2.80253	0.00507032	0.222562
Ppp1r9a	42.8772	-0.683007	0.244184	-2.7971	0.00515636	0.22495
Rps18	47.2303	0.588597	0.21074	2.793	0.0052221	0.226429
Rock2	36.5694	-0.732215	0.263538	-2.77841	0.00546261	0.230907
Acta2	25.7104	0.72326	0.260165	2.78	0.00543586	0.230907
Sema4a	40.0859	0.660649	0.237503	2.78164	0.00540845	0.230907
C1qc	65.4496	0.67544	0.243234	2.77692	0.00548775	0.230907
Lpcat3	32.7249	0.656274	0.235745	2.78383	0.00537208	0.230907
Khdrbs3	65.3485	-0.586141	0.212072	-2.76387	0.00571196	0.238928
Prkcg	50.3891	-0.621146	0.22527	-2.75734	0.00582736	0.240921
Pllp	27.211	0.68073	0.246761	2.75866	0.00580393	0.240921
Tspyl4	55.5736	-0.635761	0.231406	-2.74738	0.00600735	0.246926
Rack1	93.1595	0.463604	0.169449	2.73595	0.00622001	0.252746
Adam15	49.265	0.537575	0.196392	2.73725	0.00619554	0.252746
Sh2b3	29.2766	0.698307	0.255563	2.73242	0.00628704	0.254018
Ptms	364.86	-0.444907	0.163086	-2.72806	0.0063709	0.255952
Phactr1	65.2887	-0.516768	0.189574	-2.72593	0.00641196	0.256154
Rxylt1	33.7941	0.642872	0.236139	2.72243	0.00648039	0.257442
Chd5	90.9333	-0.476353	0.17593	-2.70763	0.00677664	0.267715
Nptx2	42.6623	0.755592	0.279994	2.6986	0.00696322	0.272156
Tpt1	113.126	0.420134	0.155693	2.69848	0.00696559	0.272156
Atp6v1g2	119.742	-0.468577	0.174745	-2.68148	0.00732963	0.284814
BC005537	62.959	0.53054	0.198179	2.67708	0.00742663	0.287015
Rtn1	262.412	-0.520783	0.194716	-2.67458	0.0074823	0.287603
Epop	93.3648	-0.489884	0.183545	-2.66902	0.00760739	0.290839
Cstb	43.1806	0.550412	0.206604	2.66409	0.0077197	0.291993
Rps11	83.9966	0.436583	0.163846	2.6646	0.00770799	0.291993
Vcl	26.88	0.688663	0.25896	2.65934	0.0078294	0.294576
Synm	27.8469	0.708104	0.266794	2.65412	0.00795146	0.295565
Rps4x	174.062	0.481133	0.181361	2.6529	0.00798038	0.295565
Cdh12	25.8671	-0.850048	0.320371	-2.65332	0.00797041	0.295565
Aen	37.01	0.641215	0.242923	2.63959	0.00830076	0.298115
Slc3a2	58.008	0.535201	0.202539	2.64246	0.00823051	0.298115
Lmbrd2	45.293	0.542728	0.205588	2.63989	0.00829337	0.298115
Epdr1	41.5837	-0.638173	0.24134	-2.64429	0.00818628	0.298115
Map1a	202.318	-0.41429	0.15645	-2.64806	0.00809543	0.298115
Nap1l5	84.5023	-0.513506	0.194443	-2.64091	0.00826844	0.298115
Kcnj3	36.7736	-0.700231	0.265957	-2.63287	0.00846665	0.302545
Esd	42.6472	0.569772	0.217676	2.61752	0.00885717	0.31335
Fam131a	87.1949	-0.494969	0.188981	-2.61914	0.00881506	0.31335
Flnb	36.0739	0.600601	0.229821	2.61334	0.0089661	0.315633
Hk2	25.866	0.671699	0.258131	2.60216	0.00926379	0.321829
Jph3	104.02	-0.475169	0.182642	-2.60164	0.00927788	0.321829
St13	71.9182	0.495887	0.190464	2.60357	0.00922575	0.321829
Cyld	26.6763	-0.773562	0.297568	-2.59962	0.00933282	0.322164
Pja1	66.4886	-0.603081	0.23232	-2.59591	0.00943421	0.323648
Kifc2	80.7737	-0.500244	0.192793	-2.59472	0.00946685	0.323648
Faim2	183.788	-0.529109	0.204117	-2.59218	0.00953697	0.324485
Lrif1	27.3739	0.682525	0.26422	2.58317	0.00978964	0.32997
Ccnd1	42.2517	0.617054	0.239368	2.57785	0.00994169	0.32997
Grhpr	35.936	0.633472	0.245916	2.57597	0.00999585	0.32997
Tubb2b	39.209	0.61206	0.237317	2.57908	0.00990645	0.32997
Magoh	32.8099	0.597962	0.23175	2.5802	0.00987437	0.32997
Snrpa1	26.0434	0.681999	0.26485	2.57504	0.010023	0.32997
Podxl	24.4684	0.684042	0.265316	2.57822	0.00993114	0.32997
Ube2w	25.1034	0.684139	0.265867	2.57324	0.0100752	0.330162
Hnrnpf	44.4228	0.576487	0.224999	2.56217	0.010402	0.333191
Tm4sf1	29.7042	0.628559	0.244913	2.56646	0.0102744	0.333191
Scn8a	86.4836	-0.596452	0.23242	-2.56627	0.0102799	0.333191
Copa	32.7837	-0.706368	0.275586	-2.56315	0.0103728	0.333191
Neu1	31.5281	-0.812004	0.31686	-2.56266	0.0103874	0.333191
Rpl13	263.32	0.404999	0.158713	2.55177	0.0107178	0.341768
Rps26	138.114	0.417933	0.164125	2.54643	0.0108831	0.342431
Srsf3	61.09	0.500298	0.196421	2.54707	0.0108633	0.342431
Arhgef25	62.9258	-0.588502	0.231065	-2.54691	0.010868	0.342431
Mgst3	69.4381	-0.501019	0.197573	-2.53587	0.0112169	0.347966
Cx3cl1	157.07	-0.586737	0.231377	-2.53585	0.0112175	0.347966
Rps16,LOC100862433	129.867	0.394289	0.155323	2.53851	0.0111324	0.347966
Dbh	27.1319	0.628992	0.248153	2.53469	0.0112547	0.347966
Neurl1a	25.8563	-0.857064	0.339471	-2.5247	0.0115797	0.356464
Slc30a3	27.1613	-0.741164	0.294087	-2.52022	0.0117282	0.359478
Ctsb	60.234	0.500948	0.198999	2.51734	0.0118243	0.360409
Slc35a5	29.9261	0.608754	0.24207	2.51478	0.0119106	0.360409
Npr2	25.5293	0.678102	0.26951	2.51605	0.0118678	0.360409
Ttc9b	102.389	-0.442135	0.176249	-2.50859	0.0121216	0.365239
Ppp3ca	178.083	-0.519888	0.207435	-2.50626	0.0122015	0.366096
Pgm2l1	88.8678	-0.510439	0.204079	-2.50119	0.0123778	0.369827
Qrich2	28.4195	0.658268	0.263364	2.49947	0.0124381	0.370072
Pqbp1	27.9666	-0.747257	0.299173	-2.49774	0.0124988	0.37033
Eif3j2,Eif3j1	38.3366	0.551382	0.221666	2.48745	0.0128664	0.37807
Ntrk2	157.189	-0.42335	0.170194	-2.48746	0.012866	0.37807
Psmd4	99.2587	0.464979	0.187591	2.47868	0.0131868	0.37811
Mpp3	32.0558	-0.682308	0.275239	-2.47896	0.0131764	0.37811
Ddx39b	49.8547	0.582536	0.234857	2.48038	0.0131242	0.37811
Vwa3a	33.7848	0.562667	0.226435	2.4849	0.0129589	0.37811
Rnf19b	48.7774	0.49392	0.199128	2.48041	0.0131231	0.37811
Ints4	29.6946	0.609444	0.245545	2.482	0.0130646	0.37811
Mcfd2	43.5054	0.529389	0.213926	2.47464	0.0133372	0.379362
Serp1	39.717	0.564486	0.228089	2.47485	0.013329	0.379362
Smim3	25.0304	0.683346	0.277162	2.46551	0.0136819	0.387617
Catsperz	28.1927	-0.743038	0.302248	-2.45837	0.0139568	0.392281
Dram2	25.6102	0.62924	0.255822	2.45968	0.0139061	0.392281
Lsm10	27.2466	0.617726	0.251781	2.45343	0.0141502	0.393055
Vmn2r97,Vmn2r96	24.5962	0.655778	0.267158	2.45465	0.0141022	0.393055
Dpp6	39.8549	-0.631454	0.257286	-2.45429	0.0141164	0.393055
Borcs7	28.4847	0.619366	0.252821	2.44982	0.0142927	0.395469
Col4a1	30.028	0.608619	0.248822	2.446	0.0144449	0.398131
Dnajb5	30.9813	-0.705138	0.289684	-2.43416	0.0149263	0.40845
Rgcc	44.1213	0.532417	0.218744	2.43397	0.0149342	0.40845
Arf6	53.0314	0.600232	0.246869	2.43138	0.0150413	0.409804
Dynlt2a2,Dynlt2a3,Dynlt2a1	27.4267	0.62512	0.257342	2.42914	0.0151347	0.410774
Tmem30a	40.4988	-0.621515	0.256184	-2.42605	0.0152641	0.412711
Fam120b	34.3607	-0.648151	0.268078	-2.41777	0.0156159	0.418277
Cnbp	87.6465	0.443883	0.183444	2.41972	0.0155324	0.418277
Idi1,Idi1-ps1	34.157	0.576453	0.238747	2.41449	0.0157573	0.418277
Ciart	26.8081	0.631267	0.261177	2.41701	0.0156487	0.418277
Snrnp70	48.1811	-0.60435	0.250318	-2.41433	0.0157641	0.418277
Etv1	36.3114	-0.602133	0.249588	-2.41251	0.0158433	0.418817
Slc11a1	30.1163	0.624231	0.258932	2.41079	0.0159179	0.41923
Mcl1	30.2856	0.606332	0.251706	2.40889	0.0160011	0.419867
Cdh11	28.3177	-0.711397	0.296348	-2.40055	0.0163706	0.422813
Adamts1	29.4668	0.600143	0.249572	2.40468	0.0161865	0.422813
Egr3	43.3768	-0.634853	0.264495	-2.40024	0.0163842	0.422813
Actr3b	32.7194	-0.664176	0.276567	-2.4015	0.0163279	0.422813
Ppme1	57.4127	-0.508925	0.212083	-2.39965	0.0164107	0.422813
Fabp5	58.9484	0.487188	0.204024	2.3879	0.0169451	0.424503
Thsd7a	27.6867	-0.706969	0.29596	-2.38873	0.0169067	0.424503
Hmgn3	38.4884	0.591944	0.247662	2.39013	0.0168426	0.424503
Fam102a	37.0311	-0.606623	0.254174	-2.38665	0.0170028	0.424503
Epb41l3	50.5398	-0.574094	0.239619	-2.39586	0.0165815	0.424503
Rbm10,Gm15455	38.3162	0.506088	0.212165	2.38534	0.0170632	0.424503
Cap1	69.2351	0.480644	0.201113	2.38991	0.0168523	0.424503
Gria1	59.9528	-0.575603	0.241412	-2.38432	0.0171107	0.424503
Eif5a	100.629	0.377732	0.15854	2.38256	0.0171926	0.424503
Hsp90b1	55.5828	0.483363	0.202113	2.39155	0.0167776	0.424503
Rpl15	85.5957	0.406502	0.1706	2.38278	0.0171826	0.424503
Plppr3	26.0353	0.65539	0.274706	2.38578	0.0170429	0.424503
Rab11fip4	86.5093	-0.471974	0.19863	-2.37615	0.0174945	0.427504
Edem1	26.183	0.626012	0.263393	2.37672	0.0174673	0.427504
Got2	40.163	-0.59668	0.251063	-2.37662	0.0174723	0.427504
Hmgb2,Gm20875	28.8052	0.585214	0.247112	2.36821	0.0178742	0.435286
Gng3	148.588	-0.449113	0.189903	-2.36496	0.0180323	0.437636
Thrsp	37.2071	0.553565	0.234604	2.35957	0.0182961	0.442529
Nol6	30.8915	-0.67302	0.285385	-2.35828	0.0183597	0.442562
Hmgcr	38.6372	0.519075	0.220282	2.35642	0.0184523	0.443291
Mllt11	92.5907	-0.40552	0.172316	-2.35336	0.0186048	0.445451
Opcml	45.8451	-0.568385	0.242315	-2.34565	0.0189941	0.453244
Tiprl	25.0577	0.706147	0.30151	2.34204	0.0191788	0.456122
Lsamp	43.882	-0.547092	0.234488	-2.33313	0.0196413	0.462481
Cdk5r2	66.15	-0.458373	0.196325	-2.33476	0.0195558	0.462481
Ipcef1	43.2198	-0.55689	0.238609	-2.3339	0.0196009	0.462481
Pde4b	32.3281	0.54829	0.235293	2.33024	0.0197933	0.462908
Shtn1	29.7552	0.576795	0.247649	2.32908	0.0198547	0.462908
Smlr1	31.5736	0.563225	0.241595	2.33128	0.0197388	0.462908
Rprml	41.9783	-0.615848	0.264947	-2.32442	0.020103	0.466238
Bsg	118.073	-0.414817	0.178497	-2.32394	0.0201287	0.466238
Rac2	26.4858	0.608714	0.262351	2.32023	0.0203284	0.466306
Galnt16	38.3531	-0.581951	0.250791	-2.32046	0.0203161	0.466306
Rpl22	66.92	0.44829	0.193082	2.32176	0.0202459	0.466306
Bcl9l	27.4858	0.580561	0.250596	2.31672	0.0205191	0.469169
Amz1	29.8114	0.545171	0.235448	2.31546	0.0205876	0.469225
Ptprn	149.994	-0.441842	0.191196	-2.31094	0.0208364	0.470374
Atp8b2	33.979	0.576258	0.249346	2.31108	0.0208283	0.470374
Ndfip1	149.833	-0.545645	0.236078	-2.3113	0.0208165	0.470374
Fmn2	30.685	-0.658368	0.285419	-2.30667	0.0210733	0.474217
Nrxn1	116.188	-0.503452	0.218444	-2.30472	0.0211825	0.47517
Angpt2	26.9851	0.608558	0.264504	2.30075	0.0214055	0.478662
Wrn	28.9381	-0.657193	0.285925	-2.29848	0.0215343	0.480032
Rpl27,LOC108167922	84.3908	0.396438	0.172849	2.29354	0.0218168	0.48481
Slc35b1	27.2034	0.579896	0.252999	2.29208	0.0219008	0.48516
Rrbp1	30.7644	0.547	0.239038	2.28834	0.0221178	0.486381
1700003E16Rik	28.6609	0.564949	0.247088	2.28642	0.0222295	0.486381
Pmvk	32.2886	0.553862	0.242188	2.28691	0.0222012	0.486381
Rab3c	33.4516	-0.610307	0.266599	-2.28923	0.0220658	0.486381
Atf4	32.4826	0.589834	0.258766	2.27941	0.0226428	0.492393
Dcun1d1	31.2201	-0.645697	0.283222	-2.27983	0.0226179	0.492393
Septin5	279.635	-0.393911	0.172952	-2.27757	0.022752	0.493261
Cgn	29.2516	0.56416	0.248072	2.27418	0.0229551	0.495756
Stx1a	78.3287	-0.521581	0.229435	-2.27333	0.0230065	0.495756
Kcnip3	58.6356	0.51561	0.226977	2.27164	0.0231082	0.496053
Rpl4	260.605	0.433206	0.190773	2.27079	0.0231598	0.496053
Nsf	87.717	-0.531619	0.234588	-2.26618	0.0234406	0.500558
Dynlt3	29.8914	-0.63227	0.279287	-2.26387	0.0235819	0.501523
Ifitm1	25.1804	0.67918	0.300105	2.26314	0.0236268	0.501523
Polr3c	30.3485	0.573147	0.254329	2.25356	0.0242238	0.505147
Arhgap32	67.4469	-0.452276	0.200517	-2.25555	0.0240986	0.505147
Rph3a	124.992	-0.414781	0.183712	-2.25778	0.0239594	0.505147
Rpl8	64.8157	0.433038	0.19213	2.25388	0.0242037	0.505147
Myo1e	26.4768	0.623236	0.276283	2.25578	0.0240842	0.505147
Anxa3	26.0814	0.630444	0.279607	2.25475	0.024149	0.505147
Ces2a	27.3808	0.561506	0.249353	2.25185	0.0243316	0.505912
Pdk1	63.3762	0.410461	0.182415	2.25015	0.0244394	0.506671
Ier3	30.1777	0.644498	0.286712	2.2479	0.0245828	0.507763
B4gat1	35.7576	-0.562993	0.250974	-2.24324	0.0248816	0.507763
Dlg1	54.5922	-0.483328	0.215886	-2.23881	0.0251685	0.507763
Dclk1	274.368	-0.465151	0.208045	-2.23582	0.0253636	0.507763
Pfdn2	61.7607	-0.456132	0.204082	-2.23505	0.0254142	0.507763
Rplp2,Wdr89,Rplp2-ps1	125.401	0.367139	0.163738	2.24224	0.0249458	0.507763
Taf10	55.5399	0.518536	0.231968	2.23538	0.0253925	0.507763
Ank	71.8273	-0.435202	0.194725	-2.23496	0.0254203	0.507763
Trim9	56.3647	-0.466753	0.20882	-2.2352	0.0254045	0.507763
Chrnb2	26.1183	-0.700499	0.312742	-2.23986	0.0250998	0.507763
Spsb3	35.2703	-0.572857	0.256137	-2.23653	0.0253174	0.507763
Serpinb5	26.2738	0.580782	0.258748	2.24459	0.0247946	0.507763
Snrpd2	27.5504	-0.650061	0.289434	-2.24597	0.0247057	0.507763
Syt1	208.627	-0.463646	0.207719	-2.23209	0.0256091	0.510102
Map3k11	33.5136	0.516383	0.231707	2.22861	0.0258401	0.512148
Eps15	64.5878	-0.440048	0.197571	-2.22729	0.0259279	0.512148
Prrc2b	83.4521	-0.395036	0.177357	-2.22735	0.0259236	0.512148
Cntnap1	84.6597	-0.399075	0.17941	-2.22437	0.0261233	0.514578
Adra1b	29.4009	-0.670654	0.303088	-2.21274	0.0269159	0.517294
Marf1	65.8099	-0.472531	0.213314	-2.21519	0.0267472	0.517294
Camta2	36.3701	-0.573654	0.258777	-2.21679	0.0266374	0.517294
Serinc1	189.749	-0.438781	0.198241	-2.21337	0.026872	0.517294
Elavl2	40.8273	-0.54789	0.247589	-2.2129	0.0269043	0.517294
Rhox9	30.1849	0.560198	0.252203	2.22122	0.026336	0.517294
Tomm5	41.8972	0.510971	0.23028	2.21891	0.0264928	0.517294
Col4a2	38.3742	0.503073	0.227332	2.21294	0.0269014	0.517294
Eif4a2	260.026	-0.418702	0.188702	-2.21885	0.0264967	0.517294
Pam16	36.1101	-0.573851	0.259506	-2.21132	0.0270137	0.517776
Pcp4	231.569	-0.366436	0.165939	-2.20826	0.0272262	0.51905
Eif3b	44.7516	0.494326	0.223787	2.20892	0.0271805	0.51905
Kif21a	32.1774	-0.649058	0.29464	-2.20288	0.0276029	0.523467
Celf3	31.5357	-0.605641	0.274935	-2.20285	0.0276051	0.523467
Caprin1	68.7056	0.41912	0.190651	2.19837	0.027923	0.526685
Slc19a1	27.4078	0.541068	0.246023	2.19926	0.0278597	0.526685
Epha5	28.0702	-0.619278	0.281853	-2.19717	0.0280086	0.526903
Car11	44.6606	-0.501815	0.228605	-2.19512	0.0281548	0.527378
Lgals1	29.8171	0.582974	0.265623	2.19474	0.0281822	0.527378
Zfp36l1	36.7259	0.511675	0.233289	2.19331	0.0282849	0.52791
Flcn	31.4143	-0.588096	0.26837	-2.19136	0.0284255	0.528885
Nckap1	78.0812	-0.41836	0.190986	-2.19053	0.0284858	0.528885
Smc5	27.0019	0.593311	0.270986	2.18945	0.0285642	0.528959
Arrb2	32.1572	0.524035	0.239735	2.18589	0.0288233	0.53237
Caml	36.7547	0.52461	0.240404	2.1822	0.0290949	0.535994
Gpat4	36.4416	0.524059	0.240308	2.18078	0.0291999	0.536538
B230307C23Rik	32.5926	0.518956	0.238209	2.17857	0.0293635	0.538154
Cmtm3	27.115	0.565635	0.261921	2.15957	0.0308063	0.539204
Spag9	55.3112	-0.489961	0.226161	-2.16643	0.0302785	0.539204
Paqr9	31.0948	-0.587062	0.270625	-2.16928	0.0300611	0.539204
Tom1l2	38.042	-0.558683	0.257372	-2.17072	0.0299522	0.539204
Peak1	31.1222	0.507203	0.234217	2.16552	0.0303478	0.539204
Hnrnpab	44.5979	0.469874	0.217748	2.15788	0.0309373	0.539204
Gabrg1	30.4692	0.526796	0.243985	2.15914	0.0308397	0.539204
Atp2b2	198.053	-0.418647	0.193887	-2.15923	0.0308324	0.539204
Uqcrq	52.6148	-0.510348	0.23501	-2.1716	0.0298862	0.539204
Nupr1	27.343	0.585953	0.270726	2.16438	0.0304353	0.539204
Tbcd	24.5055	0.58438	0.269667	2.16704	0.0302316	0.539204
Amotl1	25.2601	0.566194	0.261506	2.16513	0.0303775	0.539204
Aff3	38.8538	-0.541115	0.248998	-2.17317	0.0297676	0.539204
Cyfip2	205.989	-0.406149	0.188146	-2.15869	0.0308744	0.539204
Ghitm	153.457	-0.350824	0.161622	-2.17064	0.0299586	0.539204
Fkbp8	58.3007	-0.491009	0.226303	-2.1697	0.0300297	0.539204
Rnf220	86.0914	-0.401596	0.184974	-2.1711	0.0299237	0.539204
Micall1	24.287	0.575981	0.266686	2.15977	0.0307904	0.539204
Trim47	29.1177	0.537243	0.248634	2.16078	0.0307125	0.539204
Noct	29.5635	0.530612	0.244615	2.16917	0.0300697	0.539204
Prelid3b	28.4653	0.558443	0.258965	2.15645	0.0310488	0.539704
Dmtn	86.6724	-0.50612	0.234797	-2.15556	0.0311178	0.539704
Arhgdia	83.7259	0.384596	0.178569	2.15377	0.0312584	0.539918
Nr1d1	54.9885	-0.50442	0.234236	-2.15347	0.031282	0.539918
Pex14	33.6216	0.515951	0.240947	2.14135	0.0322461	0.540622
Tmem145	40.7993	-0.521468	0.243898	-2.13805	0.0325125	0.540622
Dlgap1	108.173	-0.364421	0.169632	-2.1483	0.0316898	0.540622
B3gat1	51.0782	-0.474489	0.22124	-2.14468	0.0319787	0.540622
Mmp3	26.9062	0.556189	0.259482	2.14346	0.0320761	0.540622
Rhoq	46.2499	0.444522	0.207088	2.14653	0.0318306	0.540622
Sugt1	32.195	0.545646	0.254761	2.1418	0.03221	0.540622
Senp5	31.7565	0.512814	0.238856	2.14696	0.0317964	0.540622
Rell1	34.4527	0.473936	0.22067	2.14771	0.0317365	0.540622
Cyb5r1	26.3224	0.563793	0.263321	2.14108	0.0322673	0.540622
Rad54l2	28.2103	0.54857	0.256597	2.13787	0.0325274	0.540622
Ctss	73.3099	0.597507	0.279486	2.13788	0.0325267	0.540622
Wsb2	66.1842	-0.421073	0.19613	-2.1469	0.0318012	0.540622
Sypl2	24.6441	0.557311	0.260703	2.13772	0.0325392	0.540622
Rab6b	130.447	-0.350198	0.163573	-2.14092	0.0322801	0.540622
Zfp148	75.5162	-0.434651	0.202627	-2.14508	0.0319463	0.540622
Tubb4a	73.6452	-0.447235	0.209313	-2.13668	0.0326242	0.540771
Ssxb5,Ssxb1,Ssxb3,Gm6592,Ssxb8,Ssxb10	31.1766	0.500339	0.234559	2.13311	0.032916	0.544339
Dnase2a	54.0826	0.415353	0.195003	2.12998	0.0331731	0.544789
Ccni	135.6	-0.35136	0.164931	-2.13035	0.0331429	0.544789
B630019K06Rik	30.9783	0.528823	0.248231	2.13036	0.0331417	0.544789
Mlip	29.5895	-0.600319	0.282213	-2.12719	0.0334045	0.544815
Cadps2	38.2607	-0.606031	0.284839	-2.12762	0.0333683	0.544815
Txnrd1	25.5029	0.554995	0.260726	2.12865	0.0332829	0.544815
Ppm1b	46.8292	-0.499547	0.235034	-2.12543	0.0335508	0.545949
Uqcrc2	44.8712	-0.496714	0.234729	-2.11611	0.0343352	0.557438
Prrt2	111.423	-0.44691	0.212142	-2.10666	0.0351474	0.557671
Scn2b	48.2871	-0.493673	0.235688	-2.0946	0.0362064	0.557671
Nrsn2	32.7974	-0.565023	0.268804	-2.10199	0.0355541	0.557671
Arap2	33.7543	-0.552537	0.26175	-2.11093	0.0347781	0.557671
Spock1	65.8931	-0.465256	0.221706	-2.09853	0.0358585	0.557671
Syt13	76.5829	-0.431697	0.20571	-2.09857	0.0358549	0.557671
Srpk2	80.1895	-0.419941	0.199502	-2.10495	0.0352959	0.557671
Rabggta	28.8623	0.533519	0.25265	2.11169	0.034713	0.557671
Stk40	30.8172	0.515515	0.246139	2.0944	0.0362241	0.557671
Atp13a2	47.3176	-0.48222	0.228566	-2.10976	0.0348788	0.557671
Zmat2	93.3815	-0.370715	0.175692	-2.11002	0.0348564	0.557671
Irf2bp1	36.0134	-0.541914	0.258104	-2.0996	0.0357643	0.557671
Mat2b	48.9396	-0.456086	0.216971	-2.10206	0.0355481	0.557671
Chd3	46.0542	-0.504981	0.241175	-2.09383	0.0362747	0.557671
Alas1	29.7525	0.54165	0.258298	2.097	0.0359937	0.557671
Sv2b	69.3932	-0.511314	0.244246	-2.09344	0.0363101	0.557671
Tjp1	40.7871	0.462943	0.220864	2.09606	0.0360771	0.557671
Zdhhc18	25.2707	0.552631	0.261977	2.10946	0.0349045	0.557671
Ly6e	94.141	-0.400781	0.191116	-2.09706	0.0359883	0.557671
Scn2a	44.8898	-0.488487	0.231717	-2.10812	0.0350207	0.557671
Sertad2	34.6	0.484933	0.229576	2.1123	0.0346611	0.557671
Oxld1	32.233	0.501815	0.237388	2.1139	0.0345236	0.557671
Insig1	32.1123	0.514262	0.245076	2.09837	0.0358721	0.557671
Cd99	186.427	-0.351477	0.167056	-2.10395	0.0353832	0.557671
Pgrmc1	53.6679	-0.459328	0.2181	-2.10604	0.0352009	0.557671
Snhg14,Snrpn,Snurf	108.561	-0.455759	0.217837	-2.0922	0.0364207	0.558162
Tbk1	26.5714	-0.595712	0.284946	-2.09061	0.0365628	0.559136
Laptm5	28.6667	0.53493	0.256355	2.08668	0.036917	0.559746
Aplp1	266.929	-0.313013	0.149921	-2.08786	0.0368109	0.559746
Caskin1	29.4923	-0.610006	0.292192	-2.08769	0.0368259	0.559746
Mapk8ip2	85.9908	-0.37852	0.18155	-2.08494	0.037075	0.559746
Ap2s1	66.9011	-0.416429	0.199622	-2.08609	0.0369708	0.559746
Pten	56.0924	-0.469057	0.224974	-2.08494	0.0370747	0.559746
Top3a	26.3969	0.539036	0.258832	2.08257	0.0372907	0.56149
Pxdc1	27.395	0.506589	0.243326	2.08193	0.0373484	0.56149
Nek7	30.7096	0.524239	0.252436	2.07672	0.0378276	0.563183
Prkcb	192.837	-0.307021	0.147915	-2.07565	0.0379262	0.563183
Lix1l	29.7136	0.531594	0.256295	2.07415	0.0380654	0.563183
6330403K07Rik	53.3231	-0.513179	0.247133	-2.07653	0.0378448	0.563183
Pramel42,Pramel38,LOC100039010,Gm16513,LOC100862245,LOC100862115,LOC100041712,LOC100038995,Gm3183,Gm16367,LOC100862202	29.529	0.495337	0.238695	2.07519	0.0379693	0.563183
Nemf	26.0792	0.536532	0.258715	2.07383	0.0380946	0.563183
Clptm1l	37.147	0.467976	0.225608	2.07428	0.038053	0.563183
Prdx1	41.1109	0.497228	0.239395	2.07702	0.0377993	0.563183
Celf5	53.88	-0.451526	0.218007	-2.07115	0.0383444	0.565007
Cnih2	78.3086	-0.422402	0.204147	-2.06911	0.0385359	0.565007
Glrb	44.9466	-0.510484	0.246632	-2.06982	0.0384696	0.565007
C1qtnf4	88.2622	-0.387696	0.187326	-2.06964	0.0384862	0.565007
Mark3	43.208	0.430859	0.208912	2.0624	0.0391701	0.569609
Mettl26	34.4459	-0.550894	0.267066	-2.06277	0.0391347	0.569609
Fam120c	36.0215	0.512487	0.248457	2.06268	0.0391429	0.569609
Morf4l1b,Morf4l1-ps1,Morf4l1	132.755	-0.342438	0.165837	-2.0649	0.0389321	0.569609
Snap25	741.55	-0.495895	0.240837	-2.05905	0.0394899	0.573087
Plppr2	34.0719	-0.589304	0.286553	-2.05652	0.039732	0.574256
Rtn3	239.276	-0.344153	0.167331	-2.05671	0.0397137	0.574256
Rxra	26.67	0.537887	0.261774	2.05477	0.0399009	0.575528
Gm5643,Hnrnpa1l2-ps2,Hnrnpa1,Gm10052	101.679	0.337136	0.164169	2.05359	0.0400155	0.575956
Ergic3	38.0032	-0.486496	0.236992	-2.05279	0.0400925	0.575956
Vamp8	32.3605	0.480909	0.234812	2.04806	0.0405541	0.57626
Litaf	26.0206	0.541509	0.264462	2.04759	0.0405999	0.57626
Anp32a	84.6523	0.41544	0.20262	2.05034	0.0403314	0.57626
Prss52	25.1501	0.537885	0.262619	2.04816	0.0405445	0.57626
Katnal1	33.5347	-0.557477	0.272014	-2.04944	0.0404187	0.57626
Rpl19	237.132	0.278786	0.136108	2.04826	0.0405341	0.57626
Smpd3	27.988	-0.592491	0.290364	-2.04051	0.0412997	0.57648
Sorl1	72.0067	-0.43498	0.212737	-2.04468	0.0408863	0.57648
Cln8	36.2732	0.490896	0.2407	2.03945	0.0414052	0.57648
Mobp	246.014	0.300704	0.147459	2.03924	0.0414261	0.57648
Rgs4	98.4437	-0.49245	0.241158	-2.04202	0.0411493	0.57648
Zfpm1	33.6745	0.492133	0.241056	2.04157	0.041194	0.57648
Selenoo	24.6554	0.584233	0.286368	2.04014	0.0413359	0.57648
Msmo1	46.3827	0.507206	0.248373	2.04211	0.0411404	0.57648
Kif3a	37.4035	-0.521474	0.255297	-2.04262	0.04109	0.57648
Syn1	205.626	-0.397688	0.19454	-2.04425	0.0409284	0.57648
Tonsl	27.7079	0.525432	0.257853	2.03772	0.0415782	0.577466
Dcun1d4	51.717	0.396415	0.194627	2.03679	0.0416708	0.577623
Thy1	299.195	-0.401836	0.197417	-2.03547	0.0418035	0.578336
Cisd1	54.4808	-0.463911	0.228121	-2.03362	0.0419902	0.578667
Vmn1r212	27.0415	-0.578832	0.284519	-2.03442	0.041909	0.578667
Stxbp1	209.278	-0.463663	0.228345	-2.03054	0.042302	0.579595
Ik	39.5357	0.473948	0.233402	2.03061	0.0422947	0.579595
Cnksr2	72.325	-0.422659	0.207997	-2.03205	0.0421488	0.579595
Gm10051,Rpl28	181.279	0.311921	0.153934	2.02633	0.0427313	0.584351
Stx1b	35.8889	-0.529292	0.261574	-2.02349	0.0430224	0.587202
Eif6	36.1852	0.453109	0.224423	2.019	0.043487	0.590334
Cpsf2	30.6862	0.524028	0.259363	2.02044	0.0433376	0.590334
Tpd52	31.2345	0.503477	0.249386	2.01887	0.0435009	0.590334
Cacnb3	72.3967	-0.439967	0.219048	-2.00854	0.0445855	0.593721
Atad1	30.9827	0.484739	0.240829	2.0128	0.044136	0.593721
Atg9a	38.6707	-0.503853	0.250131	-2.01436	0.0439722	0.593721
Stmn2	110.635	-0.412955	0.205599	-2.00855	0.0445852	0.593721
Smoc2	25.7644	0.52326	0.259798	2.0141	0.0439988	0.593721
Itfg1	39.6182	-0.474137	0.235921	-2.00972	0.0444604	0.593721
Slk	31.0258	0.51107	0.25434	2.0094	0.0444951	0.593721
Scrt2	31.4463	0.503713	0.250336	2.01215	0.0442045	0.593721
Dnm1	73.6113	-0.491615	0.244447	-2.01113	0.0443114	0.593721
Cdip1	44.1015	-0.482447	0.239669	-2.01297	0.0441177	0.593721
Psma1	38.62	0.444525	0.221444	2.0074	0.0447076	0.594235
Dact2	24.3307	-0.628788	0.313492	-2.00575	0.0448825	0.595447
B3gat3	72.1697	-0.407366	0.203249	-2.00427	0.045041	0.596437
Gnai2	65.3155	0.393769	0.196745	2.00141	0.045348	0.599386
Diaph2	25.2749	0.52362	0.261897	1.99933	0.0455723	0.601233
Fhdc1	25.0359	0.513479	0.257017	1.99784	0.0457338	0.602041
Zdhhc23	26.93	0.517206	0.259136	1.99588	0.0459465	0.602041
Pfkl	70.9449	0.412557	0.206648	1.99642	0.0458883	0.602041
BC004004	24.6995	-0.613101	0.307219	-1.99565	0.0459722	0.602041
Pfkm	99.1917	-0.364577	0.182808	-1.99431	0.0461179	0.602839
Plod3	24.67	0.548749	0.275394	1.9926	0.0463055	0.604181
Rps19bp1	30.6499	0.481027	0.241729	1.98994	0.0465974	0.604449
Cfl1	400.176	0.263106	0.132251	1.98944	0.0466524	0.604449
Ints10	45.636	0.411591	0.207018	1.98819	0.046791	0.604449
B3gnt2	25.7226	0.547946	0.275639	1.98792	0.0468211	0.604449
Npdc1	40.434	-0.479925	0.241438	-1.98778	0.0468361	0.604449
Gna11	43.269	-0.480436	0.24157	-1.98881	0.0467227	0.604449
Dcaf8	49.6371	-0.45234	0.227942	-1.98446	0.047205	0.607338
Strn4	79.6251	-0.448687	0.226127	-1.98423	0.0472307	0.607338
Ctsa	32.9704	0.451293	0.227816	1.98095	0.0475966	0.610938
Prkra	24.7059	0.541906	0.274076	1.97721	0.0480176	0.6137
Prkag2	45.4109	0.431488	0.218143	1.97801	0.047928	0.6137
Ruvbl1	25.3882	0.517196	0.261641	1.97674	0.0480707	0.6137
Rhoc	33.216	0.477802	0.242255	1.97231	0.0485745	0.61574
Rpl7a	131.22	0.33805	0.171367	1.97267	0.0485332	0.61574
Nelfb	26.3601	-0.575857	0.292111	-1.97136	0.0486824	0.61574
Grin2a	64.5869	-0.447227	0.226799	-1.97191	0.0486197	0.61574
Spock2	131.539	-0.386697	0.196292	-1.97001	0.0488367	0.61574
Pcmt1	52.1861	-0.453046	0.229909	-1.97054	0.048776	0.61574
Dstn	52.7397	0.373775	0.18972	1.97014	0.0488221	0.61574
Ids	60.5276	-0.439765	0.223583	-1.96689	0.0491955	0.615929
Zbtb3	28.8002	0.5118	0.26035	1.96582	0.0493196	0.615929
Cct5	54.5392	0.40684	0.206681	1.96845	0.0490167	0.615929
Tmem132b	39.1608	-0.462874	0.235642	-1.96431	0.0494946	0.615929
Arhgap44	41.7743	-0.472292	0.240668	-1.96242	0.0497136	0.615929
Cx3cr1	49.7371	0.52924	0.269445	1.96418	0.0495089	0.615929
Ndufb2	34.8584	-0.527722	0.269318	-1.95948	0.0500568	0.615929
Gtf3c2	28.6455	0.477763	0.243724	1.96026	0.0499651	0.615929
Satb2	58.8965	-0.443992	0.226294	-1.96202	0.0497605	0.615929
Mettl16	28.8524	0.491625	0.250125	1.96552	0.0493545	0.615929
Pcdhgb7	29.4153	-0.550869	0.281198	-1.959	0.0501123	0.615929
Abcg1	41.7412	-0.468891	0.239087	-1.96117	0.0498594	0.615929
Arfrp1	30.3401	-0.554138	0.282619	-1.96072	0.0499112	0.615929
Slc24a2	57.0327	-0.446303	0.227859	-1.95868	0.0501509	0.615929
Hsd17b7	27.8141	0.495026	0.252401	1.96127	0.0498478	0.615929
Fbxl3	41.0433	0.457186	0.233573	1.95736	0.0503056	0.616764
Sub1	97.0435	-0.372436	0.190462	-1.95544	0.0505316	0.617493
Ephb2	26.7039	-0.577333	0.295477	-1.95391	0.0507124	0.617493
Pacsin1	94.2656	-0.409946	0.209764	-1.95432	0.0506634	0.617493
Bnip3	59.9076	0.373492	0.191136	1.95407	0.0506932	0.617493
Banf1	29.1737	0.501558	0.257113	1.95073	0.0510889	0.621014
Dhx15	51.9858	0.400864	0.205645	1.9493	0.0512594	0.621821
Cabp1	139.894	-0.343992	0.176523	-1.94871	0.0513301	0.621821
Pacsin2	54.2246	0.412202	0.211868	1.94556	0.0517072	0.623203
Lage3	25.4835	0.531168	0.272992	1.94573	0.0516872	0.623203
Ephx1	29.8771	0.479915	0.246522	1.94675	0.0515653	0.623203
Celsr2	58.1431	-0.478479	0.246662	-1.93981	0.0524022	0.628385
Lman1	28.9172	0.492294	0.253608	1.94116	0.0522383	0.628385
Ncbp1	27.8809	0.492393	0.253748	1.94048	0.0523213	0.628385
Gria2	59.537	-0.442827	0.228512	-1.93787	0.0526393	0.629706
H2ac8,H2ac7,H2ac6,H2ac24,H2ac22,H2ac23,H2ac15,H2ac13,H2ac12,H2ac11,H2ac10	30.6733	-0.53039	0.273945	-1.93611	0.0528537	0.629706
Anxa6	28.809	-0.529741	0.273626	-1.93601	0.0528666	0.629706
Prr3	29.1021	0.483988	0.249824	1.93732	0.0527066	0.629706
Cdr2	42.5262	0.412894	0.213367	1.93514	0.0529733	0.629922
Rab3b	49.8239	-0.43259	0.223925	-1.93186	0.0533774	0.632807
Gm15501,Rps8	146.497	0.336052	0.174126	1.92994	0.0536146	0.632807
Gm20716,Adnp	36.2497	-0.489088	0.253632	-1.92834	0.0538131	0.632807
Kcnh7	32.3182	-0.509188	0.263744	-1.93062	0.0535305	0.632807
Slc7a8	32.5365	0.504144	0.261044	1.93126	0.0534505	0.632807
Slc1a4	29.1806	0.510773	0.264906	1.92813	0.0538389	0.632807
Ddx54	33.9472	0.4521	0.234471	1.92818	0.0538332	0.632807
Gm5451,Rpl9	129.218	0.302269	0.157127	1.92372	0.0543898	0.635363
Purb	194.875	-0.344307	0.178807	-1.92558	0.054157	0.635363
Mmp17	71.7386	-0.405521	0.21089	-1.92291	0.054492	0.635363
Vamp2	320.18	-0.305517	0.158732	-1.92473	0.0542626	0.635363
Chic2	1460.27	-0.322387	0.167664	-1.92282	0.0545031	0.635363
Kcnc2	29.2413	-0.533981	0.277841	-1.92189	0.0546196	0.635679
Cacna1g	35.8053	0.473125	0.246329	1.92071	0.0547687	0.635767
Rps9	118.71	0.351902	0.183243	1.92041	0.0548059	0.635767
Setd2	25.435	-0.563262	0.29356	-1.91873	0.055019	0.637199
Fau	203.212	0.277066	0.144476	1.91773	0.0551455	0.637626
Tcaf1	55.73	-0.38344	0.200023	-1.91699	0.0552397	0.637678
Stard4	32.2745	0.443916	0.232054	1.91298	0.0557504	0.640433
Errfi1	35.0249	0.443916	0.232138	1.91229	0.0558386	0.640433
Lap3	33.0518	0.442541	0.231412	1.91235	0.0558314	0.640433
Yju2	26.9232	0.480603	0.251104	1.91396	0.0556254	0.640433
Sparcl1	366.739	-0.33366	0.174549	-1.91155	0.0559338	0.640492
Brinp3	27.9362	-0.55675	0.291508	-1.9099	0.0561466	0.641895
Egln2	67.5285	-0.378262	0.198323	-1.9073	0.0564811	0.64197
Prmt5	42.6827	0.420636	0.220467	1.90793	0.0564	0.64197
Pxt1	24.8556	-0.562105	0.294751	-1.90705	0.0565143	0.64197
Slc35e1	35.1435	0.445689	0.233632	1.90766	0.0564357	0.64197
Apbb1ip	29.9357	0.51745	0.271993	1.90243	0.0571143	0.645692
Vta1	31.8524	-0.526429	0.27663	-1.90301	0.057039	0.645692
Add2	38.8581	-0.559311	0.293932	-1.90286	0.0570592	0.645692
Nfib	38.3262	-0.486897	0.256099	-1.9012	0.0572754	0.646485
Cldn11	47.5325	0.4276	0.225505	1.89618	0.0579358	0.647602
Cdk10	44.9464	-0.428873	0.226244	-1.89562	0.0580108	0.647602
Ppm1j	25.8438	0.49188	0.259088	1.89851	0.0576294	0.647602
Trim45	26.4214	0.52966	0.279287	1.89647	0.0578982	0.647602
Syngap1	78.9592	-0.42045	0.221802	-1.89561	0.0580119	0.647602
Pou3f3	44.9028	-0.421196	0.22184	-1.89864	0.0576112	0.647602
Mcrip2	31.3252	0.48102	0.2536	1.89676	0.0578592	0.647602
Micos13	37.0935	-0.460184	0.24295	-1.89415	0.0582054	0.648743
Mtss2	50.1523	-0.488943	0.258493	-1.89152	0.0585556	0.651626
Coa8	34.567	0.459983	0.243558	1.88859	0.0589465	0.651895
Josd1	36.6336	-0.46874	0.248133	-1.88907	0.0588831	0.651895
Nmd3	27.2702	0.486958	0.257728	1.88942	0.058835	0.651895
Dgkz	59.8711	-0.406167	0.21491	-1.88994	0.0587662	0.651895
Ptk2b	60.3407	-0.451427	0.239675	-1.8835	0.0596332	0.652039
Gm8580,Rpl29	109.945	0.289723	0.153721	1.88473	0.0594663	0.652039
Nr4a1	35.3307	-0.48468	0.256972	-1.88612	0.0592793	0.652039
Pard6b	25.1829	-0.568961	0.301647	-1.88618	0.0592702	0.652039
Trim80	30.3264	0.470985	0.249516	1.8876	0.0590802	0.652039
Cdc42se1	46.8151	0.429034	0.22784	1.88305	0.0596931	0.652039
Mrpl52	45.451	0.437069	0.232051	1.8835	0.059632	0.652039
Abhd11	24.2614	0.580976	0.308301	1.88445	0.0595046	0.652039
Srxn1	44.9344	0.420332	0.223945	1.87694	0.0605262	0.652838
Gpr137b,Gpr137b-ps	31.0685	0.479468	0.254879	1.88116	0.0599503	0.652838
Rpl18a	206.154	0.27492	0.146465	1.87704	0.0605121	0.652838
Lman2	32.7129	0.42778	0.22775	1.87829	0.0603419	0.652838
Psmb10	29.1853	0.468245	0.248949	1.88089	0.059987	0.652838
Btbd3	29.8249	-0.537304	0.28583	-1.8798	0.060135	0.652838
Macrod1	25.4634	0.498853	0.265849	1.87646	0.0605925	0.652838
Rps25	127.455	0.269046	0.143345	1.87691	0.0605308	0.652838
St8sia3	31.6106	0.446675	0.237871	1.8778	0.0604083	0.652838
Zfp955b,Zfp955a	30.8126	-0.489108	0.261641	-1.86939	0.0615689	0.653673
Por	37.4758	0.425022	0.226915	1.87305	0.0610619	0.653673
Dop1b	27.7317	-0.531899	0.283809	-1.87415	0.0609103	0.653673
Acsl1	24.3527	0.505946	0.270603	1.8697	0.0615255	0.653673
Ube2j1	41.3969	0.410765	0.219786	1.86893	0.0616321	0.653673
Neto1	40.121	-0.464125	0.248384	-1.86858	0.0616811	0.653673
Ctif	29.1941	0.462389	0.247016	1.8719	0.061221	0.653673
Astn2	30.5359	-0.526185	0.280955	-1.87284	0.0610899	0.653673
Clstn3	102.372	-0.369882	0.197801	-1.86997	0.0614873	0.653673
Tspan2	25.0248	0.515004	0.275604	1.86864	0.061673	0.653673
Zfp207	55.2811	0.360975	0.192963	1.87069	0.0613877	0.653673
Cadm4	115.365	0.314162	0.168631	1.86302	0.0624593	0.656537
Dennd6b	27.7207	-0.539805	0.289441	-1.86499	0.0621828	0.656537
Dhps	25.0687	0.538807	0.28933	1.86226	0.0625666	0.656537
Smarca2	65.8003	-0.374127	0.200924	-1.86204	0.0625976	0.656537
Ntrk3	28.5518	-0.546143	0.29279	-1.86531	0.062138	0.656537
Camk2g	48.5127	-0.46047	0.247171	-1.86296	0.0624681	0.656537
Napg	60.1808	-0.459046	0.246424	-1.86283	0.062486	0.656537
Med10	30.5456	-0.492573	0.264839	-1.85989	0.0629005	0.658741
Rab6a	57.0371	-0.398986	0.214686	-1.85846	0.0631037	0.659568
Slc25a11	47.9948	-0.410873	0.221134	-1.85803	0.0631649	0.659568
Dbn1	39.855	-0.457355	0.246502	-1.85538	0.0635424	0.66069
Crybb2	26.7283	0.474189	0.25549	1.856	0.0634531	0.66069
Golph3	35.8034	-0.477552	0.257396	-1.85532	0.0635511	0.66069
Tradd	25.2655	0.48799	0.26341	1.85259	0.0639414	0.661943
Wdr77	29.4374	0.55183	0.297725	1.85349	0.0638118	0.661943
Vash1	27.3415	0.473054	0.255356	1.85252	0.0639509	0.661943
Gm52520	41.3934	0.495079	0.267648	1.84974	0.064351	0.665116
Camkk2	78.3171	-0.426364	0.230692	-1.8482	0.064574	0.665486
Islr2	34.6308	0.456749	0.247075	1.84862	0.0645126	0.665486
Rad18	27.1656	0.482583	0.261252	1.8472	0.0647188	0.666014
Tsr1	25.5028	0.482376	0.261384	1.84547	0.0649695	0.667628
Blcap	32.5752	0.443168	0.240349	1.84385	0.0652051	0.669082
Mbtps1	30.8878	-0.49718	0.269817	-1.84266	0.0653788	0.669897
LOC100862456,LOC102641086,Polr2k	31.1285	0.453064	0.246109	1.84091	0.0656351	0.670625
Rps27,Rps27rt	89.6918	0.328909	0.178669	1.84088	0.0656385	0.670625
Cd34	28.8853	-0.523363	0.284405	-1.8402	0.0657388	0.670687
Klhl9	29.282	-0.546025	0.297181	-1.83735	0.0661586	0.672077
Gprasp2	30.7561	-0.527698	0.287108	-1.83798	0.0660658	0.672077
Bpifa2	26.858	0.47585	0.258912	1.83788	0.0660794	0.672077
Slc9a3r1	35.3589	0.421996	0.229884	1.83569	0.0664037	0.673604
Mospd1	26.0475	0.468681	0.255445	1.83476	0.0665411	0.673858
Cic	58.1042	0.396448	0.216138	1.83424	0.0666182	0.673858
Nrgn	901.045	-0.372804	0.203334	-1.83345	0.0667353	0.674083
Dbpht2	36.3861	-0.438236	0.239191	-1.83216	0.0669278	0.675069
Elp4	25.492	0.504133	0.275299	1.83122	0.0670675	0.67552
Hspa9	92.0922	0.338515	0.18601	1.81988	0.0687777	0.678539
Arl8b	42.3827	-0.426174	0.233353	-1.8263	0.0678048	0.678539
Cdc42ep4	29.2485	0.487643	0.267775	1.8211	0.0685923	0.678539
Dip2c	30.7425	-0.501573	0.275208	-1.82252	0.0683761	0.678539
Susd2	30.53	0.453227	0.248409	1.82452	0.0680731	0.678539
Cdh9	32.9557	-0.484644	0.266007	-1.82192	0.0684664	0.678539
Picalm	54.4979	0.377145	0.207204	1.82016	0.0687345	0.678539
Pa2g4	40.7119	0.428615	0.235157	1.82267	0.0683528	0.678539
Parpbp	30.603	0.446991	0.244801	1.82593	0.0678604	0.678539
Cul9	26.7809	-0.519629	0.284942	-1.82363	0.0682081	0.678539
Fosl2	27.3275	0.465926	0.255955	1.82034	0.0687068	0.678539
Fgfr1op2	40.5015	-0.445506	0.243896	-1.82662	0.0677565	0.678539
Syp	333.295	-0.39812	0.218779	-1.81974	0.0687985	0.678539
Rpl12	115.279	0.307147	0.168278	1.82524	0.0679651	0.678539
Rasip1	26.1892	0.492745	0.269538	1.82811	0.0675331	0.678539
Rtraf	34.4314	-0.48128	0.264763	-1.81778	0.0690983	0.67961
Dcun1d2	27.6329	-0.571134	0.314102	-1.81831	0.069017	0.67961
Tsen15	27.7398	-0.501769	0.276568	-1.81427	0.0696361	0.682069
Cisd2	35.5463	0.451137	0.248613	1.81462	0.0695827	0.682069
Rpl36,Rpl36-ps12	115.512	0.297038	0.163626	1.81535	0.0694707	0.682069
Prdx3	41.9041	0.403345	0.222585	1.81209	0.069972	0.684417
Tnks1bp1	29.1293	-0.503839	0.278429	-1.80958	0.0703608	0.685295
Fam131b	43.441	-0.42248	0.233418	-1.80997	0.0703006	0.685295
Enpp5	74.5267	-0.375951	0.20782	-1.80902	0.0704473	0.685295
Ptp4a3	49.1142	0.389997	0.215372	1.8108	0.0701711	0.685295
Mapk6	43.5432	0.479024	0.264894	1.80836	0.070551	0.685367
Lyn	33.692	0.490213	0.27186	1.80318	0.0713597	0.68711
Rbfox1	99.8191	-0.430547	0.238974	-1.80165	0.0716002	0.68711
Sez6l	47.5592	-0.404571	0.224457	-1.80244	0.0714756	0.68711
Akap8l	27.4796	-0.536418	0.297653	-1.80216	0.0715207	0.68711
Ehd2	24.2293	0.493688	0.273985	1.80188	0.0715641	0.68711
Abr	83.8432	-0.376723	0.208783	-1.80437	0.0711726	0.68711
Tmem59l	33.9471	-0.474983	0.263268	-1.80418	0.071203	0.68711
Popdc2	40.7632	0.394936	0.219092	1.8026	0.0714513	0.68711
Cops7a	32.9361	-0.494493	0.274446	-1.80179	0.0715789	0.68711
Ncaph2	34.0892	-0.48858	0.27133	-1.80069	0.0717525	0.687644
Ip6k2	41.4056	-0.450428	0.250862	-1.79553	0.0725699	0.691427
Shoc2	43.9097	0.404391	0.225198	1.79571	0.07254	0.691427
Rnf112	52.5225	-0.419812	0.23377	-1.79584	0.0725207	0.691427
Prpf4b	24.528	-0.553642	0.308414	-1.79513	0.0726334	0.691427
Lrp12	27.3835	0.464851	0.258862	1.79575	0.0725344	0.691427
Dnajc6	54.8586	-0.385387	0.214806	-1.79412	0.0727937	0.692027
Samhd1	28.0883	0.437841	0.244199	1.79297	0.072978	0.692059
Ddx52	25.6767	0.468693	0.261685	1.79106	0.0732837	0.692059
Plcb1	53.2084	-0.400956	0.223837	-1.79129	0.0732474	0.692059
Il6ra	24.8959	0.459016	0.256267	1.79117	0.0732666	0.692059
Hikeshi	44.1485	-0.501547	0.279998	-1.79125	0.0732534	0.692059
Slc6a8	95.9947	0.301292	0.168295	1.79026	0.0734127	0.692161
Fbxw7	53.2136	-0.45814	0.2561	-1.78891	0.0736296	0.692161
Hnf1a	27.2741	0.477365	0.266942	1.78827	0.0737319	0.692161
Jrk	27.3797	-0.525876	0.294119	-1.78797	0.0737812	0.692161
Gng13	43.8624	-0.419516	0.234479	-1.78914	0.073592	0.692161
Cpeb3	38.7219	-0.468756	0.262461	-1.78601	0.0740983	0.69422
Tmem128	24.2701	0.475597	0.266905	1.7819	0.0747658	0.694753
Parp8	30.3619	0.456112	0.25612	1.78085	0.0749368	0.694753
C1qa	67.4543	0.520028	0.291443	1.78432	0.074372	0.694753
Ydjc	29.5936	0.435406	0.244448	1.78118	0.0748828	0.694753
Dnm2	90.1363	-0.38976	0.218626	-1.78277	0.0746236	0.694753
Fbrs	24.6586	-0.529096	0.296949	-1.78178	0.0747858	0.694753
Mgat1	72.4521	0.350094	0.196445	1.78214	0.0747257	0.694753
Ice1	25.6151	0.474908	0.266349	1.78303	0.0745818	0.694753
Cct8	74.9927	0.390446	0.219352	1.77999	0.0750768	0.695145
Cdk14	41.8631	-0.447277	0.251573	-1.77792	0.0754169	0.697386
Zfp865	26.5508	0.479239	0.269775	1.77644	0.0756602	0.69782
Gnaq	37.1428	-0.435196	0.244973	-1.7765	0.07565	0.69782
Map1lc3b	57.4871	-0.364675	0.20552	-1.7744	0.0759976	0.699118
Rnf128	25.4409	0.477718	0.269171	1.77477	0.0759353	0.699118
Tdpoz8	24.7817	-0.507197	0.286436	-1.77072	0.0766077	0.699303
Inka2	35.2531	-0.470749	0.265489	-1.77314	0.0762057	0.699303
Ncald	58.7482	-0.391609	0.220897	-1.77281	0.07626	0.699303
Mtfr1l	35.216	0.451917	0.255028	1.77203	0.0763901	0.699303
Wapl	41.3462	0.381666	0.215495	1.77111	0.0765423	0.699303
Eno2	323.593	-0.383141	0.216272	-1.77157	0.0764657	0.699303
Sqle	48.8027	0.380456	0.215065	1.76903	0.0768893	0.700974
Erbb4	41.3641	-0.439374	0.248458	-1.7684	0.0769939	0.701029
Srsx	28.0094	-0.501983	0.284483	-1.76455	0.07764	0.703205
Lrp2bp	28.1535	0.472884	0.268261	1.76278	0.0779378	0.703205
Dhcr24	45.3198	0.381549	0.216318	1.76384	0.0777595	0.703205
Eef1g	152.325	0.294308	0.16709	1.76137	0.0781763	0.703205
Spire1	79.117	-0.343407	0.194527	-1.76534	0.0775063	0.703205
Btg1	24.736	0.48422	0.274728	1.76254	0.0779774	0.703205
Rnf6	35.2187	-0.441681	0.250798	-1.7611	0.0782218	0.703205
Exoc7	32.5746	-0.467983	0.265319	-1.76385	0.0777575	0.703205
Lss	28.2248	0.447941	0.254224	1.76199	0.0780712	0.703205
Lipn	31.5238	0.433223	0.245946	1.76145	0.0781616	0.703205
Dync1h1	47.1398	-0.395744	0.224908	-1.75958	0.0784789	0.704013
Coro1b	36.8826	0.397021	0.225657	1.7594	0.0785096	0.704013
Plekhg5	38.3145	-0.464188	0.264047	-1.75797	0.078752	0.704591
Smc6	24.96	0.46638	0.265312	1.75785	0.0787723	0.704591
Map1b	124.135	-0.269507	0.15346	-1.75621	0.0790531	0.706214
Psme3	34.6631	-0.444283	0.253255	-1.75429	0.0793812	0.706482
Morf4l2	62.3042	-0.386795	0.22047	-1.75441	0.079361	0.706482
Ado	31.8302	-0.476418	0.271475	-1.75492	0.0792726	0.706482
Gle1	32.5785	0.41184	0.23524	1.75073	0.0799929	0.708168
Twsg1	25.1182	0.472879	0.270347	1.74916	0.0802636	0.708168
Fam81a	70.7654	-0.371571	0.212361	-1.74971	0.0801675	0.708168
Tcerg1	25.0383	0.453139	0.258982	1.74969	0.080172	0.708168
Itsn1	41.8888	-0.451591	0.258031	-1.75014	0.0800936	0.708168
Dnajc16	34.4929	0.457727	0.261516	1.75028	0.0800694	0.708168
Pdpn	25.7629	0.45583	0.260603	1.74913	0.0802677	0.708168
Elovl1	25.2127	0.443425	0.254778	1.74044	0.0817815	0.709155
Castor2	32.0861	-0.479872	0.275803	-1.73991	0.0818755	0.709155
Dnajb11	31.3713	0.420807	0.241745	1.74071	0.0817348	0.709155
Mcm3ap	76.883	-0.436797	0.251	-1.74022	0.0818197	0.709155
Pon2	32.8809	0.430783	0.247201	1.74264	0.0813957	0.709155
Plpbp	46.2765	0.424031	0.242751	1.74677	0.080677	0.709155
Exosc2	27.5604	0.438758	0.251791	1.74255	0.0814128	0.709155
Rgn	31.5707	0.442366	0.253803	1.74295	0.0813429	0.709155
Brsk2	69.1545	-0.389512	0.223738	-1.74093	0.0816961	0.709155
P2ry12	29.1751	-0.496177	0.284003	-1.74709	0.0806221	0.709155
Mfsd5	28.9733	-0.470883	0.269689	-1.74602	0.0808067	0.709155
Ifi27	32.141	0.445832	0.255777	1.74305	0.0813246	0.709155
Gm11487	25.2202	0.487616	0.279847	1.74244	0.0814321	0.709155
Mgll	67.5859	-0.372225	0.213355	-1.74463	0.0810494	0.709155
Speer2	31.7276	-0.483538	0.277027	-1.74545	0.0809064	0.709155
Tmem151a	60.8467	-0.355771	0.204865	-1.73661	0.0824561	0.713316
Cfap44	25.0431	0.457722	0.264506	1.73048	0.0835449	0.713445
Pex5l	64.5298	-0.461023	0.266116	-1.73241	0.0832	0.713445
Nav1	32.7175	0.420441	0.242914	1.73082	0.0834832	0.713445
Rgs2	46.3303	0.370832	0.21391	1.73359	0.0829904	0.713445
Tomm6	33.4707	-0.433643	0.25057	-1.73062	0.0835187	0.713445
Tspan7	133.724	-0.250553	0.144657	-1.73205	0.0832647	0.713445
Slc8a2	56.898	-0.37373	0.215379	-1.73522	0.0827024	0.713445
Nmt2	35.4027	-0.474854	0.274391	-1.73057	0.0835281	0.713445
Bach1	30.1548	0.428724	0.247519	1.73209	0.0832581	0.713445
Dctn4	38.2744	0.388642	0.224541	1.73083	0.0834819	0.713445
Ccdc50	43.0642	0.425571	0.24595	1.73031	0.0835746	0.713445
Rad9a	29.096	0.429844	0.248666	1.7286	0.0838808	0.715199
Stk11	48.7937	0.366134	0.211941	1.72753	0.0840732	0.715981
Usp7	27.5164	0.462918	0.268099	1.72667	0.0842274	0.716436
Dennd5a	95.6807	-0.313856	0.181996	-1.72452	0.0846131	0.717914
Il31ra	26	0.44182	0.256341	1.72356	0.0847866	0.717914
Adrm1	30.9956	0.43004	0.24962	1.72278	0.0849286	0.717914
Olfr93	27.5742	-0.504555	0.292946	-1.72235	0.0850068	0.717914
Echs1	42.0855	0.372949	0.216419	1.72328	0.0848385	0.717914
Bag2	25.6564	0.44894	0.260323	1.72455	0.0846083	0.717914
Vhl	25.389	0.465423	0.271025	1.71727	0.0859299	0.72138
Fxr2	31.3814	-0.490818	0.285755	-1.71762	0.0858668	0.72138
Zxdb,Zxda	26.3047	0.467242	0.272289	1.71598	0.0861661	0.72138
Olfr30	29.8575	0.428804	0.24988	1.71604	0.0861543	0.72138
Rpl10a	127.312	0.264286	0.154145	1.71453	0.0864317	0.72138
Opalin	25.7775	0.468417	0.273164	1.71478	0.0863852	0.72138
Rasd1	24.6117	0.438776	0.255871	1.71483	0.0863761	0.72138
Gm13305,Gm2002,LOC100861969,Il11ra1,Il11ra2	27.617	0.447025	0.260302	1.71733	0.0859191	0.72138
Plaat3	29.1552	0.422068	0.246093	1.71507	0.0863317	0.72138
Kdelr2	24.5548	0.469964	0.273767	1.71666	0.0860422	0.72138
Cdc73	24.7108	-0.518281	0.302537	-1.71312	0.0866909	0.722695
Ust	25.565	-0.479676	0.280402	-1.71068	0.0871411	0.723902
Slc25a1	30.3025	0.431356	0.252077	1.71121	0.0870427	0.723902
Rapgef3	29.3064	0.509122	0.297539	1.71111	0.0870612	0.723902
Nfia	34.9286	-0.448183	0.26221	-1.70925	0.0874047	0.725245
Pitpnb	25.9017	-0.504646	0.295355	-1.70861	0.0875232	0.725382
Zrsr2	42.6376	0.410689	0.240719	1.70609	0.0879908	0.725738
Araf	70.8563	-0.359415	0.210663	-1.70611	0.0879871	0.725738
Atp2a2	103.512	-0.372784	0.218548	-1.70573	0.088058	0.725738
Aars	61.1143	0.342652	0.200937	1.70527	0.0881433	0.725738
Ankrd34a	25.6639	-0.49446	0.289991	-1.70509	0.0881785	0.725738
Mgat5b	28.0615	-0.513853	0.301346	-1.70519	0.0881582	0.725738
Mmut	53.0489	-0.492451	0.289816	-1.69918	0.0892845	0.728098
Asap1	49.3327	-0.425538	0.250042	-1.70187	0.0887807	0.728098
Rps15	178.368	0.257399	0.151317	1.70105	0.0889328	0.728098
Nxf1	27.768	0.456195	0.268465	1.69927	0.089268	0.728098
Slc35f1	25.0256	-0.512833	0.301537	-1.70073	0.088994	0.728098
Zbtb18	48.7201	-0.405145	0.238434	-1.69919	0.0892836	0.728098
Ankrd11	39.4505	0.374887	0.220431	1.7007	0.0889991	0.728098
Polr3k	36.0242	0.405079	0.23804	1.70173	0.088806	0.728098
Ak5	38.4524	-0.412109	0.242696	-1.69805	0.0894992	0.729013
Tbr1	43.1235	-0.429184	0.253021	-1.69624	0.0898414	0.729294
Taf6l	24.666	0.446167	0.262984	1.69655	0.089781	0.729294
Pecr	26.5804	-0.492629	0.290373	-1.69654	0.0897842	0.729294
Actn1	31.622	0.446175	0.263571	1.69281	0.0904923	0.730195
B4galt5	36.7086	0.386961	0.228409	1.69416	0.0902357	0.730195
Gdi2	68.0197	0.319925	0.189104	1.69179	0.0906851	0.730195
Nek6	26.0175	0.46659	0.275641	1.69274	0.0905041	0.730195
Cops5	32.6322	0.45467	0.268824	1.69133	0.0907738	0.730195
Dbnl	27.3057	-0.489304	0.288908	-1.69364	0.0903345	0.730195
Ntn4	29.8401	-0.452371	0.266878	-1.69505	0.0900665	0.730195
Rpl13a,Gm11478	255.498	0.286322	0.169217	1.69204	0.0906381	0.730195
Glo1	40.1726	-0.422327	0.249918	-1.68986	0.0910544	0.731625
Efr3a	34.5786	-0.432854	0.257152	-1.68326	0.0923239	0.733251
Med11	28.3648	-0.485331	0.290649	-1.66982	0.0949554	0.733251
Tceal1	26.4239	0.432221	0.258838	1.66985	0.0949488	0.733251
Afdn	33.374	-0.464476	0.277113	-1.67612	0.0937141	0.733251
Pcdh10	48.8555	-0.366048	0.217762	-1.68096	0.0927713	0.733251
Wnt2b	28.3001	-0.486079	0.288355	-1.6857	0.0918543	0.733251
Dalrd3	27.5405	-0.494761	0.296261	-1.67002	0.0949155	0.733251
Kcnh5	33.7685	-0.466528	0.27913	-1.67136	0.0946496	0.733251
Fam162b	24.5956	0.445072	0.266633	1.66923	0.0950717	0.733251
Tox2	26.1545	-0.480636	0.287452	-1.67206	0.0945132	0.733251
Asph	38.3298	0.368558	0.220154	1.67409	0.0941126	0.733251
Cep170	37.3443	0.389362	0.232421	1.67525	0.0938859	0.733251
Wbp11	38.7562	0.367684	0.218514	1.68265	0.0924426	0.733251
Itpr1	112.278	-0.296206	0.177451	-1.66923	0.0950721	0.733251
Slc25a25	47.6515	0.344723	0.205327	1.6789	0.0931714	0.733251
Ybx1	50.2843	0.351215	0.209587	1.67574	0.0937885	0.733251
Plp1	300.464	0.309705	0.185149	1.67274	0.0943794	0.733251
Pxdn	25.3157	0.454534	0.269757	1.68498	0.0919927	0.733251
Mapk13	26.2897	0.432123	0.258376	1.67246	0.0944341	0.733251
Galt	34.1358	-0.435179	0.259092	-1.67963	0.0930294	0.733251
H4c9,H4c18,H4c17	70.1858	-0.33798	0.200341	-1.68702	0.0915998	0.733251
Dvl2	32.8663	0.411398	0.246323	1.67015	0.0948888	0.733251
Arhgap35	32.4654	-0.436621	0.261524	-1.66953	0.0950127	0.733251
Mcam	26.4395	0.441901	0.26278	1.68164	0.0926391	0.733251
Psmd10	24.2283	0.44323	0.263546	1.68179	0.0926088	0.733251
Add1	60.0714	-0.354667	0.211638	-1.67582	0.093773	0.733251
Rtcb	44.9721	0.345255	0.206527	1.67172	0.0945802	0.733251
Herpud2	27.9606	-0.496141	0.295341	-1.67989	0.0929787	0.733251
Nr3c1	75.5928	-0.333267	0.197445	-1.6879	0.0914304	0.733251
Rpl11	96.4977	0.280628	0.167758	1.67281	0.0943651	0.733251
Atp2b1	90.147	-0.376098	0.224436	-1.67575	0.0937873	0.733251
Actr1a	65.232	0.31496	0.187742	1.67762	0.0934207	0.733251
Ap2a1	69.9256	-0.32314	0.193521	-1.6698	0.0949595	0.733251
Dock1	28.26	0.435715	0.259967	1.67604	0.0937306	0.733251
Srrm2	69.3823	-0.345672	0.20648	-1.67412	0.094107	0.733251
Mag	40.4834	0.407039	0.242947	1.67543	0.0938508	0.733251
Kcnab2	118.013	-0.255806	0.152661	-1.67565	0.0938063	0.733251
Strn	30.4241	0.401977	0.24109	1.66733	0.0954493	0.735363
Urm1	36.3544	0.380047	0.228184	1.66552	0.0958081	0.735736
Med16	31.1775	-0.443197	0.266035	-1.66593	0.0957267	0.735736
Sap18b,Sap18	70.4225	0.300012	0.180028	1.66647	0.09562	0.735736
Gart	34.2012	0.40693	0.244821	1.66215	0.096482	0.73641
Yy2	34.8593	-0.411163	0.247534	-1.66103	0.0967069	0.73641
Pbld1	26.7154	0.417784	0.251579	1.66065	0.0967841	0.73641
Taf9,Taf9-ps	36.8938	-0.423564	0.255029	-1.66085	0.0967446	0.73641
Epb41l2	50.2265	0.374568	0.225635	1.66006	0.0969023	0.73641
Traf2	39.634	0.357286	0.215178	1.66042	0.0968297	0.73641
Mink1	83.4677	-0.295116	0.177481	-1.66281	0.0963511	0.73641
Rrp36	95.2685	-0.370155	0.222703	-1.6621	0.0964926	0.73641
Hectd4	42.3343	-0.382254	0.229839	-1.66314	0.0962847	0.73641
Cyfip1	31.0248	0.413919	0.249362	1.65992	0.0969314	0.73641
Grin2b	86.2516	-0.382749	0.230942	-1.65734	0.0974505	0.739563
Ddn	95.1012	-0.329003	0.198648	-1.65621	0.097679	0.739883
Cd200r1	25.1447	0.424635	0.256406	1.6561	0.0977007	0.739883
Sez6l2	73.5127	-0.350597	0.211831	-1.65508	0.0979078	0.740662
Cfap221	26.5645	0.43642	0.263804	1.65433	0.0980597	0.741023
Ppp1r13b	41.5028	-0.437006	0.264299	-1.65345	0.0982383	0.741585
Pde1a	49.8546	-0.37764	0.228603	-1.65195	0.0985453	0.743113
Tuba4a	58.1331	-0.356745	0.216176	-1.65025	0.0988909	0.744929
Rybp,Rybp-ps	34.894	0.386601	0.234424	1.64915	0.0991161	0.745835
Eef1e1	24.8981	0.443162	0.269364	1.64521	0.0999261	0.747108
Arpc2	69.7794	0.314304	0.191051	1.64514	0.0999414	0.747108
Epha8	30.7507	0.431177	0.26175	1.64728	0.0994998	0.747108
Cdcp1	24.3161	0.464926	0.282672	1.64475	0.100021	0.747108
Hint1	106.721	0.300517	0.182625	1.64554	0.0998586	0.747108
Cep70	24.3308	0.445066	0.270434	1.64575	0.0998161	0.747108
Lat	33.0252	-0.422971	0.257045	-1.64551	0.0998642	0.747108
Sec16a	30.3987	0.403016	0.24534	1.64269	0.100448	0.747109
Mapk10	85.7805	-0.323565	0.196831	-1.64387	0.100203	0.747109
Tmem120b	27.575	-0.471376	0.287037	-1.64221	0.100546	0.747109
Gm40378,Gm52768,Gm52666,Rsrc1,Gm39701,Gm45978,Gm33887,Gm40525,Gm52197,Gm46894,Gm52236,Gm52701,Gm52787,Gm42031,Gm46353,Gm40514,Gm46290,Gm52632,Gm51522,Gm40453,Gm41885,Gm51936,Gm52512,Gm51918,Gm42267,Gm43305,Gm45988,Gm42102,Gm41844,Gm46156,Gm52796,Pik3c3,Gm40595,Gm42226,Gm39972,Gm40843,Gm46620,Gm46911,Gm40814,LOC118568792	178.51	0.339499	0.206658	1.64281	0.100423	0.747109
Exosc1	24.8511	0.459786	0.279785	1.64335	0.10031	0.747109
Ipo5	52.0245	0.332549	0.20257	1.64165	0.100662	0.747192
Nsg1	74.7063	-0.418018	0.254888	-1.64001	0.101004	0.748944
Gap43	43.293	-0.388974	0.237395	-1.63851	0.101316	0.750477
Plcd3	26.567	0.43179	0.263644	1.63778	0.101468	0.750825
Il13ra1	27.4825	0.417881	0.255316	1.63672	0.101688	0.75089
Adipor1	45.9797	0.349313	0.213365	1.63716	0.101597	0.75089
Tpm1	73.6963	0.324112	0.198103	1.63608	0.101823	0.751101
Nipal3	34.7118	-0.407935	0.249462	-1.63526	0.101995	0.751199
Commd6	26.526	0.421086	0.257549	1.63497	0.102054	0.751199
Nfe2l1	96.7485	-0.323386	0.19785	-1.6345	0.102153	0.751199
Nol4	34.3512	-0.418706	0.256379	-1.63315	0.102437	0.75173
Myl6,Gm5915	131.785	0.294979	0.180587	1.63344	0.102376	0.75173
Jcad	52.2238	-0.353544	0.216669	-1.63173	0.102737	0.753155
Eif3e	48.6094	0.331606	0.20355	1.62911	0.103289	0.755302
Efemp2	25.3821	0.428344	0.262859	1.62956	0.103195	0.755302
Snrpa	32.3396	0.397625	0.244116	1.62883	0.103348	0.755302
Ptprd	42.0027	-0.469671	0.288591	-1.62746	0.103639	0.756652
Mcu	32.6747	0.39979	0.245885	1.62592	0.103966	0.75826
Pdgfra	24.5671	0.464448	0.285958	1.62418	0.104337	0.758706
Vps26a	30.7262	-0.482714	0.297177	-1.62433	0.104306	0.758706
Hspa4	41.2829	0.354318	0.218158	1.62413	0.104347	0.758706
Syne1	37.7013	-0.458207	0.28231	-1.62306	0.104576	0.759462
Actr3	50.184	0.333841	0.205739	1.62265	0.104665	0.759462
AI593442	27.4243	-0.4909	0.302659	-1.62196	0.104813	0.75976
Ypel5	29.0263	-0.438478	0.27073	-1.61961	0.105315	0.761071
Arf2	27.5163	0.425536	0.262914	1.61854	0.105546	0.761071
Scn4b	34.537	-0.429864	0.265656	-1.61812	0.105636	0.761071
Glod4	28.5948	0.415924	0.256825	1.61948	0.105344	0.761071
Slc6a17	128.058	0.388345	0.23975	1.61979	0.105277	0.761071
Cracdl	38.6598	-0.386575	0.23881	-1.61876	0.1055	0.761071
Srebf2	80.29	0.277663	0.17176	1.61657	0.10597	0.761937
Pnkd	44.2255	-0.373541	0.231029	-1.61686	0.105909	0.761937
Stx12	42.8003	-0.371311	0.229942	-1.6148	0.106353	0.762376
Akap6	44.2384	-0.365445	0.226273	-1.61506	0.106297	0.762376
Srrt	69.2378	0.298107	0.184541	1.61539	0.106226	0.762376
Trp73	32.2864	0.397231	0.246084	1.61421	0.106483	0.762536
Zfand6	35.3528	0.364109	0.22596	1.61139	0.107095	0.763373
Senp2	34.7189	-0.420202	0.260807	-1.61116	0.107145	0.763373
Rhoj	26.8652	0.419043	0.260115	1.61099	0.107181	0.763373
C1qtnf7	25.0518	0.434118	0.269337	1.6118	0.107005	0.763373
Sptbn4	48.344	-0.375329	0.233021	-1.61071	0.107244	0.763373
Sphkap	38.8046	-0.426144	0.264421	-1.61161	0.107047	0.763373
Arl15	25.9445	0.432312	0.268792	1.60835	0.107759	0.765653
Fam234b	56.9575	-0.36217	0.225195	-1.60826	0.107779	0.765653
Taf3	28.0774	0.432211	0.269318	1.60484	0.10853	0.770216
Dcaf6	30.449	-0.440591	0.274894	-1.60277	0.108985	0.772677
Kifap3	60.0123	-0.397519	0.248324	-1.60081	0.109419	0.773828
Ier3ip1	29.8118	0.407864	0.254826	1.60056	0.109474	0.773828
Dym	30.6744	-0.47765	0.298312	-1.60118	0.109338	0.773828
Orai2	24.4583	0.451642	0.282428	1.59914	0.109789	0.774515
Abcg4	30.4448	-0.432318	0.270278	-1.59953	0.109703	0.774515
Soga1	26.2574	0.419136	0.262263	1.59815	0.11001	0.775303
Necab2	29.2425	0.403171	0.252411	1.59728	0.110203	0.775892
Stk32b	26.4869	-0.43792	0.274518	-1.59523	0.11066	0.777289
Ccdc71l	33.8832	0.384846	0.241294	1.59493	0.110729	0.777289
Tubg1	29.6985	-0.458261	0.287151	-1.59589	0.110513	0.777289
Cflar	28.2741	0.392556	0.246436	1.59294	0.111175	0.777532
Tmem178	59.1415	-0.355307	0.223205	-1.59184	0.11142	0.777532
Creb3	30.0067	0.409305	0.25697	1.59281	0.111202	0.777532
Usp1	24.5676	0.436942	0.274408	1.59231	0.111316	0.777532
Llgl1	34.469	0.38714	0.243179	1.592	0.111386	0.777532
Phf1	24.7348	-0.490028	0.307492	-1.59363	0.111019	0.777532
Vdac3	40.4143	-0.380722	0.239424	-1.59016	0.111799	0.779417
Mapre1	42.3436	0.35906	0.225928	1.58926	0.112001	0.780057
Csnk1e	45.2891	-0.365096	0.229826	-1.58857	0.112157	0.780378
Bcas2	24.5407	0.444494	0.280218	1.58624	0.112684	0.780629
Yap1	31.2284	0.398754	0.251355	1.58642	0.112645	0.780629
Fbxw5	34.3969	-0.415576	0.261968	-1.58636	0.112657	0.780629
Urb1	28.8428	0.388616	0.24518	1.58502	0.112961	0.780629
Dctn1	68.6239	-0.369087	0.232833	-1.5852	0.112921	0.780629
Klf6	39.3189	0.362896	0.228949	1.58505	0.112955	0.780629
Ssbp1	26.2421	0.410185	0.258358	1.58766	0.112363	0.780629
Ppa2	32.8609	-0.403117	0.254732	-1.58252	0.113532	0.781116
Lyve1	24.24	0.448046	0.283092	1.58269	0.113493	0.781116
Zbtb9	35.3057	-0.407553	0.258021	-1.57953	0.114213	0.781116
Mrpl45	24.3897	0.414123	0.261766	1.58203	0.113642	0.781116
Atxn1	32.097	-0.413492	0.261379	-1.58196	0.113658	0.781116
Parp11	25.2364	0.423673	0.268194	1.57972	0.11417	0.781116
Nfyb	34.0114	0.381293	0.241486	1.57895	0.114349	0.781116
Rab28	51.4629	0.367022	0.232331	1.57974	0.114167	0.781116
Fgf14	29.1617	-0.448397	0.283944	-1.57917	0.114297	0.781116
Erg28	32.2251	0.402956	0.254614	1.58262	0.113508	0.781116
Hexb	70.723	0.418021	0.264665	1.57943	0.114237	0.781116
Strbp	61.4199	-0.350604	0.22205	-1.57894	0.11435	0.781116
Lmna	31.8163	0.448031	0.284135	1.57683	0.114835	0.783271
Atp6ap1	107.513	-0.295026	0.187127	-1.57661	0.114886	0.783271
Mkrn2	32.4823	-0.405322	0.257183	-1.576	0.115025	0.783469
Pgk1	124.683	0.321648	0.204306	1.57434	0.115408	0.784575
Timm8b	41.2962	-0.382615	0.24298	-1.57467	0.115332	0.784575
Prrt1	48.6935	-0.379486	0.241117	-1.57387	0.115519	0.784578
Stimate	34.5214	-0.403552	0.256612	-1.57262	0.115808	0.785792
9030025P20Rik,Ermard,Gm3435	24.286	0.407835	0.259656	1.57067	0.116258	0.786847
Socs7	24.6558	0.423802	0.269753	1.57107	0.116166	0.786847
Gclc	25.4346	0.425133	0.270696	1.57051	0.116295	0.786847
Pepd	31.3217	0.387521	0.246909	1.56949	0.116533	0.78696
Ndufb11	59.8951	-0.306764	0.195399	-1.56993	0.116431	0.78696
Vps4b	36.9003	-0.38167	0.243453	-1.56774	0.116943	0.787481
Smn1	31.2754	0.383689	0.244702	1.56799	0.116885	0.787481
Tmub1	45.6618	0.339816	0.216712	1.56806	0.116868	0.787481
Aaas	26.9234	0.40305	0.257464	1.56546	0.117475	0.78966
Synrg	30.7062	-0.417899	0.266959	-1.5654	0.117488	0.78966
Ccdc85a	49.6818	-0.349817	0.223549	-1.56483	0.117622	0.789759
Odc1	37.3338	0.389932	0.249254	1.56439	0.117725	0.789759
Rpusd1	28.5402	-0.425747	0.272429	-1.56279	0.118103	0.791547
Aco1	46.3712	0.338028	0.21644	1.56176	0.118344	0.792415
Pum2	84.2579	0.264692	0.169645	1.56027	0.118696	0.793599
Gba2	28.049	-0.429787	0.275719	-1.55878	0.119047	0.793599
Gdi1	114.698	-0.283281	0.181607	-1.55986	0.118794	0.793599
Cnih4	28.5528	0.387412	0.248518	1.55889	0.119023	0.793599
Rab11b	87.6136	-0.279835	0.179537	-1.55865	0.119079	0.793599
Evl	62.9428	0.287451	0.184516	1.55787	0.119265	0.794097
Celf2	129.058	-0.236771	0.152067	-1.55702	0.119466	0.794692
Ylpm1	34.0457	-0.440246	0.282837	-1.55653	0.119581	0.794712
Lrrc30	24.6488	0.423928	0.273068	1.55247	0.120551	0.795211
Oxsr1	30.3285	0.391531	0.25199	1.55376	0.120242	0.795211
Rex1bd	45.0213	0.347674	0.223758	1.55379	0.120234	0.795211
Itpk1	38.9135	0.398674	0.256718	1.55296	0.120432	0.795211
Magi3	26.1739	0.422305	0.271983	1.55269	0.120497	0.795211
Ttll1	30.2766	0.382116	0.245794	1.55462	0.120037	0.795211
Trmt12	34.9349	0.367039	0.235969	1.55546	0.119837	0.795211
Vars2	28.0264	0.419458	0.27013	1.5528	0.120471	0.795211
Rab31	40.2385	0.387983	0.250102	1.5513	0.120831	0.796317
Ptk2	71.2697	0.303354	0.195977	1.5479	0.121645	0.797253
Rps13	138.354	0.245022	0.158173	1.54908	0.121363	0.797253
Mrps25	38.8599	0.343924	0.221997	1.54923	0.121327	0.797253
Pop5	30.81	-0.411402	0.265745	-1.5481	0.121597	0.797253
Cry2	34.8564	-0.379627	0.245224	-1.54808	0.121603	0.797253
1700020L24Rik	26.536	0.415711	0.268205	1.54997	0.121148	0.797253
Mog	29.5343	0.428997	0.27748	1.54605	0.122094	0.798815
Ephb6	47.197	-0.334212	0.216246	-1.54552	0.122221	0.798815
Gnb1	159.132	-0.263501	0.170467	-1.54576	0.122162	0.798815
Otud3	34.9659	0.365258	0.237033	1.54095	0.123328	0.799311
Tmem131l	37.3201	-0.374777	0.243067	-1.54187	0.123105	0.799311
Nebl	27.1486	-0.437677	0.284529	-1.53825	0.123987	0.799311
Ptpn3	35.7343	0.382011	0.248021	1.54024	0.123502	0.799311
Bud31	30.5143	0.378841	0.245992	1.54006	0.123547	0.799311
Slirp	38.8875	0.368109	0.239372	1.53781	0.124095	0.799311
Dgat2	26.5676	-0.435242	0.282499	-1.54069	0.123393	0.799311
Shkbp1	25.5609	0.415125	0.269814	1.53856	0.123912	0.799311
Xrcc6	31.5147	0.377383	0.245349	1.53814	0.124013	0.799311
Mafb	35.5084	0.370321	0.240591	1.53921	0.123753	0.799311
Emc1	34.6294	-0.374062	0.242814	-1.54053	0.123431	0.799311
Bnip2	30.1413	0.415487	0.269174	1.54356	0.122694	0.799311
Cwc22	33.5756	0.365069	0.237178	1.53922	0.123751	0.799311
Wdr81	39.5174	0.347811	0.225813	1.54026	0.123496	0.799311
Galr1	24.4882	0.393364	0.255309	1.54074	0.12338	0.799311
Frrs1l	88.2869	-0.311771	0.202142	-1.54234	0.122992	0.799311
Lhfp	35.0422	0.354163	0.232737	1.52173	0.128076	0.800846
Ndufa11	57.6698	-0.321497	0.210419	-1.52789	0.12654	0.800846
Sh3bgrl2	33.3719	0.37562	0.245988	1.52699	0.126764	0.800846
Rfx1	24.4969	0.416576	0.273022	1.52579	0.127061	0.800846
Nudt3	71.2226	-0.287464	0.187501	-1.53313	0.125243	0.800846
Miga2	44.0377	-0.349738	0.230081	-1.52007	0.128494	0.800846
Psd3	108.702	-0.252588	0.164765	-1.53302	0.12527	0.800846
Btbd9	37.7814	-0.389449	0.254543	-1.52999	0.126019	0.800846
Wdr82	31.1738	-0.395419	0.260137	-1.52004	0.1285	0.800846
Wdr33	29.3287	-0.450788	0.294568	-1.53034	0.125933	0.800846
Aup1	33.0959	0.384606	0.250469	1.53554	0.12465	0.800846
Zcchc17	42.1312	-0.384244	0.251268	-1.52922	0.12621	0.800846
A230006K03Rik	28.6792	-0.440381	0.289223	-1.52263	0.12785	0.800846
Vps13c	29.5523	-0.415964	0.273493	-1.52093	0.128277	0.800846
Gm20605,Sap25	28.7729	0.386736	0.253992	1.52263	0.12785	0.800846
Mrto4	26.1557	0.420432	0.275694	1.52499	0.12726	0.800846
Stac3	26.5115	-0.447987	0.294344	-1.52199	0.128013	0.800846
Cald1	25.6701	0.431614	0.283569	1.52208	0.127989	0.800846
Trappc11	32.9192	-0.388586	0.254311	-1.528	0.126513	0.800846
Gm8624,Rps23	188.315	0.265611	0.174482	1.52229	0.127937	0.800846
Hnrnpul2	60.8571	-0.30748	0.200481	-1.53371	0.1251	0.800846
Arhgef9	44.4422	-0.365277	0.238193	-1.53353	0.125145	0.800846
Tmem216	24.6132	0.417461	0.274205	1.52244	0.127898	0.800846
Nudc	77.8968	0.260164	0.170501	1.52588	0.12704	0.800846
Chid1	39.92	0.346936	0.226501	1.53172	0.125592	0.800846
Adra2a	26.7093	0.397208	0.261284	1.52022	0.128457	0.800846
Dnpep	26.4343	-0.45919	0.299803	-1.53164	0.125611	0.800846
Ensa	171.36	-0.23835	0.15646	-1.5234	0.12766	0.800846
Spns2	34.056	-0.384429	0.251536	-1.52833	0.126431	0.800846
Tmbim1	27.9619	0.378198	0.248718	1.52059	0.128362	0.800846
Them4	28.7091	-0.440841	0.289261	-1.52403	0.127502	0.800846
Ptprf	37.0404	-0.481071	0.31329	-1.53555	0.12465	0.800846
Fxr1	39.8031	0.398195	0.259614	1.5338	0.125079	0.800846
Mbd2	51.7565	0.40486	0.266193	1.52093	0.128278	0.800846
Klc2	113.594	-0.302238	0.198422	-1.52321	0.127707	0.800846
Gabarapl1	206.992	-0.228772	0.149284	-1.53246	0.125409	0.800846
Osbpl1a	60.0536	-0.382409	0.249452	-1.533	0.125276	0.800846
Ahsa2	29.8548	-0.399276	0.26293	-1.51856	0.128873	0.801761
Eif3i	34.8598	0.361666	0.238132	1.51876	0.128822	0.801761
Atf7ip	28.6872	-0.440082	0.290009	-1.51748	0.129146	0.802759
Egln1	44.1329	0.346633	0.228556	1.51662	0.129363	0.803403
Rgs7bp	77.3165	-0.281971	0.189826	-1.48542	0.137432	0.803443
Nek9	26.9444	0.370388	0.250185	1.48045	0.138753	0.803443
Pex16	29.607	0.372327	0.248175	1.50026	0.133546	0.803443
Trappc13	32.6699	0.36394	0.244564	1.48812	0.136719	0.803443
Sh3glb2	47.9198	-0.392272	0.260735	-1.50448	0.132457	0.803443
Pkia	33.7543	0.341614	0.226241	1.50995	0.131055	0.803443
Bad	30.5578	-0.398089	0.264555	-1.50475	0.132389	0.803443
Prss40	26.9979	-0.429017	0.28957	-1.48156	0.138456	0.803443
Rpl23a	185.317	0.214453	0.14519	1.47705	0.139662	0.803443
Atad3a	27.5159	0.380531	0.257094	1.48012	0.13884	0.803443
Nrsn1	226.793	-0.306657	0.203105	-1.50985	0.131082	0.803443
Fryl	25.0379	-0.427049	0.281698	-1.51598	0.129524	0.803443
Abcc8	24.6191	-0.464486	0.308689	-1.50471	0.1324	0.803443
Hmgb3	27.7588	0.390341	0.259382	1.50488	0.132354	0.803443
Rtn4rl2	36.1455	0.364767	0.246788	1.47806	0.139393	0.803443
Plekho2	27.682	0.420172	0.279169	1.50508	0.132303	0.803443
Cacnb1	38.1432	-0.366879	0.247904	-1.47992	0.138894	0.803443
Adora1	93.8672	0.299084	0.200633	1.49071	0.136039	0.803443
Il33	26.5013	0.39865	0.269791	1.47763	0.139508	0.803443
Lipa	25.3234	0.406814	0.269107	1.51172	0.130606	0.803443
Eps15l1	38.1829	-0.383213	0.25858	-1.48199	0.138343	0.803443
Cacng7	91.9491	-0.259006	0.175359	-1.47701	0.139674	0.803443
Hmg20a	35.6102	0.358416	0.240832	1.48824	0.136688	0.803443
Vamp7	33.6054	0.352164	0.238454	1.47687	0.139712	0.803443
Copb2	30.5461	0.378688	0.25163	1.50494	0.132339	0.803443
Ngef	64.5686	-0.349334	0.233679	-1.49493	0.134933	0.803443
Olfr197	31.4926	0.373053	0.249864	1.49302	0.135431	0.803443
Jakmip1	50.9522	0.324655	0.216571	1.49907	0.133855	0.803443
Rab26	36.6385	-0.37592	0.251819	-1.49282	0.135484	0.803443
Sst	68.0871	-0.659625	0.439346	-1.50138	0.133258	0.803443
Snrpd1	25.1633	0.42569	0.283035	1.50402	0.132577	0.803443
Syt2	37.7379	-0.411017	0.27385	-1.50089	0.133385	0.803443
Gabrb2	51.7134	-0.358823	0.242284	-1.481	0.138607	0.803443
Timm29	40.2098	-0.348916	0.232054	-1.5036	0.132684	0.803443
Lancl1	47.0119	-0.352368	0.237024	-1.48664	0.137111	0.803443
Mtmr1	24.4533	-0.496049	0.328379	-1.5106	0.13089	0.803443
Bid	26.1593	0.383233	0.253499	1.51177	0.130592	0.803443
Hnrnph1	49.0594	0.316279	0.210546	1.50218	0.13305	0.803443
Ltbp2	26.0463	0.381941	0.257264	1.48463	0.137642	0.803443
6430548M08Rik	135.815	0.280158	0.18614	1.50509	0.1323	0.803443
Atp5md	78.5215	-0.278569	0.186207	-1.49601	0.13465	0.803443
Ly6h	37.496	-0.379347	0.255936	-1.48219	0.138288	0.803443
Gnas	502.984	-0.231594	0.154887	-1.49525	0.13485	0.803443
Tjp2	26.4616	0.385404	0.258091	1.49329	0.135362	0.803443
Shroom2	43.0792	-0.374067	0.253318	-1.47667	0.139764	0.803443
Klhdc3	86.32	-0.313442	0.211537	-1.48174	0.13841	0.803443
Wbp4	26.5573	0.39004	0.260401	1.49784	0.134174	0.803443
Tnnc1	27.0514	-0.41495	0.274798	-1.51002	0.131039	0.803443
Klhdc10	31.0014	0.37656	0.254768	1.47805	0.139394	0.803443
Trim6	24.6478	-0.434713	0.289082	-1.50377	0.132641	0.803443
Mtfp1	41.7468	-0.368951	0.246273	-1.49814	0.134098	0.803443
Tmem215	29.7494	0.365954	0.245708	1.48938	0.136387	0.803443
Pank2	41.9598	-0.361251	0.241324	-1.49696	0.134405	0.803443
Igfbp7	39.8653	0.367878	0.243796	1.50896	0.131309	0.803443
Eid1	88.3657	-0.266235	0.175949	-1.51314	0.130244	0.803443
Usp34	37.2401	-0.365777	0.245296	-1.49116	0.135919	0.803443
Ctc1	26.2576	0.395443	0.261201	1.51394	0.13004	0.803443
Cdk11b	51.3832	0.32434	0.214273	1.51368	0.130107	0.803443
Zwint	121.187	-0.28892	0.193307	-1.49461	0.135015	0.803443
Zc3h12b	27.681	0.387787	0.260038	1.49127	0.13589	0.803443
Ndufv3	79.102	0.273825	0.184251	1.48615	0.137239	0.803443
Slc25a17	25.0106	-0.452168	0.300794	-1.50325	0.132775	0.803443
Ltn1	36.9669	-0.39836	0.266276	-1.49604	0.134643	0.803443
Phf21b	24.8157	0.387799	0.259716	1.49317	0.135394	0.803443
Paics	37.8124	0.341312	0.226094	1.5096	0.131146	0.803443
Taok2	45.5353	-0.356942	0.240601	-1.48354	0.13793	0.803443
Snx2	31.1833	0.360698	0.243055	1.48402	0.137805	0.803443
Cenpp	24.9494	0.398931	0.269648	1.47945	0.13902	0.803443
Tppp	103.213	-0.232177	0.156704	-1.48163	0.138439	0.803443
Wdr17	26.9037	0.385233	0.255258	1.50919	0.13125	0.803443
Trib2	33.6527	-0.384866	0.259367	-1.48387	0.137844	0.803443
Rhcg	24.7114	0.388524	0.25999	1.49438	0.135076	0.803443
Camkv	46.0485	-0.337005	0.225042	-1.49752	0.134258	0.803443
Prpf31	24.6871	0.3946	0.265632	1.48552	0.137407	0.803443
Nap1l2	39.3599	-0.358931	0.241094	-1.48876	0.136551	0.803443
Ppat	24.3719	-0.436291	0.292853	-1.48979	0.136278	0.803443
Rps3a1	252.272	0.241971	0.161504	1.49823	0.134073	0.803443
Lgals9	28.1669	0.393025	0.262921	1.49484	0.134955	0.803443
Rabep2	26.7979	0.40498	0.268972	1.50566	0.132155	0.803443
Aptx	32.3752	0.365983	0.242164	1.5113	0.130711	0.803443
Usp40	26.419	0.401186	0.264819	1.51494	0.129787	0.803443
Ubap2l	27.5199	0.399102	0.266913	1.49525	0.134849	0.803443
Idh3g	48.1898	-0.324421	0.217939	-1.48859	0.136595	0.803443
Cds2	89.9675	-0.265621	0.177535	-1.49616	0.134612	0.803443
Mpped1	85.7071	-0.272776	0.183743	-1.48455	0.137663	0.803443
Syngr3	50.611	-0.332092	0.221277	-1.5008	0.133408	0.803443
Prkaca	60.176	-0.410352	0.277869	-1.47678	0.139735	0.803443
Safb	54.8954	-0.320005	0.213321	-1.50011	0.133587	0.803443
Kcnc1	72.8731	-0.388763	0.262581	-1.48055	0.138728	0.803443
Otud5	33.791	0.372093	0.246356	1.51039	0.130945	0.803443
Soga3	58.6142	-0.323542	0.218965	-1.4776	0.139515	0.803443
U2af1	32.1961	0.379474	0.255542	1.48498	0.137549	0.803443
Naa50	40.3842	0.328906	0.222904	1.47555	0.140065	0.803873
Gnb2	80.355	0.290067	0.196534	1.47592	0.139967	0.803873
Gorasp2	39.2506	0.339063	0.230699	1.46972	0.141637	0.807385
Cfap43	27.6739	0.374406	0.255275	1.46668	0.142464	0.807385
Ppp1r8	24.5537	0.409702	0.280109	1.46265	0.143563	0.807385
Irf2bpl	58.3067	0.301536	0.20566	1.46619	0.142598	0.807385
Bpifa1	24.7382	0.404819	0.275262	1.47067	0.14138	0.807385
Rnf8	38.646	-0.361079	0.245206	-1.47255	0.140872	0.807385
Cfhr2	25.041	0.396596	0.269434	1.47196	0.141033	0.807385
Leng8	25.0792	-0.437535	0.299322	-1.46175	0.143809	0.807385
Hnrnpa3,LOC115489330,Gm6793	113.997	0.299333	0.203911	1.46796	0.142115	0.807385
Rnh1	44.9114	0.315239	0.214909	1.46685	0.142417	0.807385
Tbc1d30	32.5482	-0.386012	0.263119	-1.46706	0.14236	0.807385
Wtip	25.1956	0.378695	0.25976	1.45787	0.144877	0.807385
Vmn1r20	24.4812	0.397462	0.270001	1.47208	0.141	0.807385
Ddit4	25.9562	0.392593	0.268817	1.46045	0.144167	0.807385
Rab3a	237.39	-0.324232	0.221169	-1.46599	0.142651	0.807385
Ccar1	31.8186	0.369635	0.252269	1.46524	0.142855	0.807385
Ikbke	26.2557	0.397015	0.271314	1.4633	0.143385	0.807385
Pkm	320.909	0.289302	0.198229	1.45943	0.144447	0.807385
Glcci1	33.908	-0.397588	0.271936	-1.46206	0.143724	0.807385
Gtf2h5	38.2033	-0.363991	0.24786	-1.46854	0.141958	0.807385
Ntng2	26.658	0.400068	0.27421	1.45898	0.14457	0.807385
Srpr	39.4861	-0.345824	0.235638	-1.46761	0.14221	0.807385
Galc	27.6322	0.359544	0.244812	1.46865	0.141927	0.807385
Mapkapk2	35.658	0.343574	0.235041	1.46176	0.143808	0.807385
Jph1	28.7554	-0.406081	0.278473	-1.45824	0.144773	0.807385
Ube2v1	42.0615	-0.342501	0.234527	-1.46039	0.144184	0.807385
Prkcsh	27.6295	-0.432699	0.29675	-1.45812	0.144806	0.807385
Rilp	25.3284	0.392634	0.267594	1.46728	0.142301	0.807385
Zbtb16	37.3972	-0.36111	0.247488	-1.4591	0.144536	0.807385
Bola3	28.4349	-0.422215	0.288445	-1.46376	0.14326	0.807385
Pspc1	39.0281	0.329935	0.224446	1.47	0.141562	0.807385
Wdfy3	38.7071	0.318688	0.217683	1.464	0.143193	0.807385
Rnf13	53.6797	0.290654	0.199264	1.45864	0.144666	0.807385
Tesk1	32.3279	-0.389231	0.266639	-1.45977	0.144354	0.807385
Rhobtb2	29.5654	-0.393505	0.269698	-1.45906	0.144549	0.807385
Stil	26.4746	-0.436194	0.298188	-1.46282	0.143518	0.807385
Igdcc4	29.0209	0.378147	0.258967	1.46021	0.144232	0.807385
Lmo2	27.6109	0.393652	0.270154	1.45714	0.145078	0.80787
Sh3bp5	33.2824	0.373028	0.256932	1.45186	0.146542	0.809917
Klf3	30.3651	0.380015	0.261337	1.45412	0.145914	0.809917
Kcnb1	61.5469	-0.322786	0.222221	-1.45254	0.146351	0.809917
Urgcp	28.2474	-0.406829	0.280632	-1.44969	0.147145	0.809917
Adcy2	53.5602	-0.299088	0.206955	-1.44518	0.148407	0.809917
Cgrrf1	32.4636	0.345895	0.238693	1.44912	0.147303	0.809917
Bzw1	31.2298	-0.390437	0.270101	-1.44553	0.14831	0.809917
Amer2	27.8848	-0.407194	0.280938	-1.44941	0.147224	0.809917
Map3k9	37.5541	-0.376678	0.260619	-1.44532	0.148368	0.809917
Tmprss7	26.4379	0.375301	0.258582	1.45138	0.146674	0.809917
Ripk1	33.675	0.348809	0.240745	1.44887	0.147374	0.809917
H1f4	40.6341	0.406854	0.280795	1.44894	0.147355	0.809917
Hdlbp	41.7923	0.318823	0.220352	1.44688	0.14793	0.809917
Usp16	25.6266	-0.423671	0.292482	-1.44854	0.147466	0.809917
Ube2m	98.4208	-0.249472	0.171767	-1.45239	0.146393	0.809917
Fgf13	28.8747	-0.388442	0.268017	-1.44932	0.147248	0.809917
Csnk2b	46.3819	-0.341862	0.236297	-1.44675	0.147968	0.809917
Arhgef3	42.3739	-0.348031	0.24015	-1.44922	0.147275	0.809917
Ankrd34b	43.8359	-0.325798	0.22448	-1.45134	0.146684	0.809917
Elk3	28.5994	0.367733	0.253209	1.45229	0.146421	0.809917
Bex3	67.8437	-0.280112	0.193728	-1.44591	0.148203	0.809917
Pdyn	30.2987	-0.399772	0.274723	-1.45518	0.145619	0.809917
Parp1	41.4413	0.319405	0.220593	1.44794	0.147635	0.809917
Cpne5	34.9176	0.345972	0.238778	1.44892	0.147359	0.809917
Rrp12	41.4852	0.311541	0.215317	1.4469	0.147926	0.809917
Tnfrsf12a	25.9502	0.38532	0.266188	1.44754	0.147744	0.809917
Tmpo	30.2897	-0.380286	0.264341	-1.43862	0.150257	0.810503
Glrx2	34.2921	-0.384902	0.266758	-1.44289	0.149052	0.810503
Slc27a3	26.849	0.380335	0.264583	1.43749	0.150579	0.810503
Ostf1	24.486	0.413436	0.28682	1.44145	0.149459	0.810503
Ppp3r1	253.185	-0.298559	0.207151	-1.44126	0.149511	0.810503
Emc8	31.1169	0.339503	0.236143	1.4377	0.150519	0.810503
Cluh	48.9602	-0.323612	0.224589	-1.44091	0.149611	0.810503
Fstl4	29.5417	0.368217	0.255042	1.44375	0.14881	0.810503
Nup155	25.6556	0.368306	0.255932	1.43908	0.150129	0.810503
Kdm5b	39.6046	0.33064	0.229425	1.44117	0.149536	0.810503
Cplx1	314.149	-0.30503	0.212249	-1.43713	0.15068	0.810503
Map7d1	58.7458	0.307207	0.213416	1.43948	0.150015	0.810503
Bcam	27.6791	0.372225	0.258045	1.44248	0.149166	0.810503
Dnajc30	29.5126	0.358389	0.249137	1.43852	0.150286	0.810503
R3hdm4	114.106	-0.256255	0.177957	-1.43999	0.149871	0.810503
Btaf1	25.964	0.383979	0.267067	1.43777	0.1505	0.810503
Nsdhl	27.7958	0.366719	0.254402	1.44149	0.149445	0.810503
Mrps23	38.0278	0.352158	0.244949	1.43768	0.150526	0.810503
Zfyve26	24.6965	-0.423157	0.293609	-1.44123	0.149521	0.810503
Swi5	58.0366	-0.289429	0.201483	-1.43649	0.150862	0.810871
Slc25a10	26.6933	0.381788	0.266104	1.43473	0.151363	0.811112
Ttpal	28.0314	-0.394124	0.274659	-1.43496	0.151299	0.811112
Eif5b	32.096	-0.407886	0.284143	-1.4355	0.151146	0.811112
Stard10	35.4618	0.325159	0.226578	1.43508	0.151264	0.811112
Arhgef10l	28.4021	0.359203	0.250905	1.43163	0.15225	0.812326
Cd247	25.3518	0.387988	0.27078	1.43286	0.151899	0.812326
Fbxl19	36.5746	-0.362835	0.253172	-1.43316	0.151812	0.812326
Gab1	30.0317	0.352466	0.246096	1.43223	0.152078	0.812326
Ipp	25.5687	0.395777	0.2764	1.4319	0.152172	0.812326
Btbd17	24.7245	-0.420884	0.294008	-1.43154	0.152275	0.812326
Fam169a	33.3329	-0.368513	0.25776	-1.42967	0.152811	0.813355
Lzts1	30.3637	0.374894	0.262126	1.43021	0.152658	0.813355
Arhgef18	27.9773	0.363654	0.254294	1.43005	0.152702	0.813355
Steap4	27.2317	0.373014	0.261102	1.42862	0.153114	0.813749
Wdr48	35.0329	-0.344891	0.241379	-1.42884	0.153051	0.813749
Pdxp	85.1579	-0.24991	0.175008	-1.42799	0.153295	0.8141
Calu	45.1819	0.318359	0.223189	1.42641	0.15375	0.81413
Vipr1	25.4884	0.394004	0.276303	1.42598	0.153873	0.81413
Rassf1	24.7712	0.394081	0.276165	1.42698	0.153586	0.81413
Spred2	44.9174	-0.323099	0.226445	-1.42683	0.153629	0.81413
Hspa5	46.2947	0.344101	0.241261	1.42626	0.153793	0.81413
Snu13,LOC100862468	39.5719	-0.369841	0.259443	-1.42552	0.154007	0.814197
Wdr91	36.0643	0.358028	0.251291	1.42475	0.154229	0.814197
Zfp365	142.514	-0.211912	0.148729	-1.42482	0.154208	0.814197
Copg1	47.0468	-0.336682	0.236445	-1.42393	0.154466	0.814845
Togaram1	24.6464	-0.403312	0.285346	-1.41341	0.157534	0.814973
Lsg1	24.3911	-0.418813	0.297312	-1.40867	0.158934	0.814973
Mgp	33.332	0.400606	0.283692	1.41212	0.157916	0.814973
Rps3	146.92	0.24079	0.169406	1.42138	0.155206	0.814973
Pea15a	116.467	0.219507	0.155063	1.4156	0.156894	0.814973
Dhx30	40.7964	-0.337889	0.239404	-1.41138	0.158133	0.814973
Agap2	178.55	-0.217743	0.154289	-1.41127	0.158165	0.814973
Cdh13	27.1062	-0.404173	0.28571	-1.41463	0.157178	0.814973
Gabarapl2	130.781	-0.27724	0.195092	-1.42108	0.155295	0.814973
Rimklb	31.4334	0.335049	0.237271	1.41209	0.157922	0.814973
Pak1	108.614	-0.302245	0.214051	-1.41202	0.157943	0.814973
Hspe1	57.7494	0.263369	0.186471	1.41239	0.157836	0.814973
Acadl	29.8546	0.367931	0.258779	1.4218	0.155085	0.814973
Galnt9	31.9153	-0.398773	0.280488	-1.42171	0.15511	0.814973
Tob1	28.5484	-0.38168	0.270453	-1.41126	0.158167	0.814973
Wdcp	24.249	0.376888	0.267535	1.40874	0.158911	0.814973
Atp11b	27.4446	-0.437971	0.310757	-1.40937	0.158726	0.814973
Chchd6	34.5007	-0.378833	0.26768	-1.41525	0.156997	0.814973
Mical2	90.7706	-0.328442	0.231225	-1.42044	0.155479	0.814973
Marchf9	31.21	-0.374699	0.264065	-1.41897	0.155909	0.814973
Rere	59.5632	-0.281429	0.197934	-1.42183	0.155075	0.814973
Kcna6	35.0486	0.328208	0.231763	1.41614	0.156736	0.814973
Znrf2	26.8471	-0.384555	0.272767	-1.40983	0.15859	0.814973
Dnajb14	53.0078	0.359342	0.254951	1.40945	0.158701	0.814973
Neurl1b	28.5551	-0.414977	0.293472	-1.41402	0.157355	0.814973
Ywhaz	50.0867	-0.327713	0.232487	-1.4096	0.158658	0.814973
Ppp1r37	58.6516	-0.324254	0.228795	-1.41723	0.156416	0.814973
Slc12a2	36.0577	0.371592	0.261634	1.42028	0.155527	0.814973
Lrrc55	35.4593	0.330223	0.233502	1.41422	0.157298	0.814973
Ddx55	26.5723	0.41848	0.293999	1.42341	0.154618	0.814973
Mchr1	25.8119	-0.422516	0.300042	-1.40819	0.159075	0.814973
Smarca4	40.3236	-0.34855	0.24751	-1.40822	0.159065	0.814973
Ralgds	51.4289	0.297274	0.210441	1.41262	0.157766	0.814973
Rpl17,Rpl17-ps8,Rpl17-ps10	227.43	0.222908	0.157072	1.41914	0.155857	0.814973
Pi4kb	34.4226	0.321903	0.228156	1.41089	0.158276	0.814973
Dync1li1	38.5217	-0.391292	0.277338	-1.41088	0.158279	0.814973
Reps2	59.4749	-0.293534	0.207814	-1.41248	0.157809	0.814973
Marchf10	25.2662	0.381842	0.268499	1.42213	0.154987	0.814973
Ambp	29.0217	-0.379041	0.269057	-1.40878	0.1589	0.814973
Spaca4	25.9915	0.409801	0.290456	1.41089	0.158278	0.814973
Spesp1	30.8717	0.355995	0.253093	1.40658	0.159552	0.815069
Erp29	29.386	-0.407639	0.289712	-1.40705	0.159413	0.815069
Habp4	130.228	-0.29461	0.20932	-1.40746	0.159291	0.815069
Cep95	24.58	0.389018	0.27651	1.40689	0.159461	0.815069
Nfrkb	27.4333	0.37159	0.264388	1.40547	0.15988	0.815775
Ryr2	43.1742	-0.326197	0.232113	-1.40534	0.15992	0.815775
Olfr520	28.2527	0.342424	0.243854	1.40422	0.160254	0.816311
Gfod1	58.2685	-0.312188	0.222303	-1.40433	0.16022	0.816311
Plppr4	35.772	-0.360013	0.256542	-1.40333	0.160519	0.81649
Rpl35a	174.14	0.235918	0.168102	1.40343	0.16049	0.81649
Dynll2	254.531	-0.234833	0.167427	-1.4026	0.160736	0.817006
Arrdc3	25.6061	0.374334	0.267168	1.40112	0.161178	0.817543
Bcl11b	28.8529	-0.391994	0.279688	-1.40154	0.161053	0.817543
Ogfrl1	28.9616	-0.406603	0.290204	-1.40109	0.161186	0.817543
Zfp236	27.342	0.353188	0.252249	1.40016	0.161466	0.817795
Cox17	64.3332	0.27626	0.197254	1.40053	0.161354	0.817795
Dnajc1	42.2629	0.304462	0.217991	1.39667	0.162512	0.817821
Cdk17	61.9051	-0.305203	0.218369	-1.39765	0.162219	0.817821
Dennd6a	26.3582	-0.428607	0.307325	-1.39464	0.163125	0.817821
Tmed2	36.657	0.328627	0.235793	1.39371	0.163405	0.817821
Wdr73	35.8881	0.327548	0.234483	1.39689	0.162445	0.817821
Timm44	27.9884	-0.40964	0.294231	-1.39224	0.16385	0.817821
Akr1b3,Gm6644	31.7743	0.359218	0.256959	1.39796	0.162124	0.817821
Gm11213	25.1817	0.367318	0.263341	1.39484	0.163065	0.817821
Ndrg3	88.1272	-0.277971	0.199437	-1.39378	0.163383	0.817821
Fndc4	37.6327	-0.386424	0.277192	-1.39406	0.163298	0.817821
Cacna1d	37.4973	0.306312	0.22	1.39233	0.163823	0.817821
H2af-ps2,H2ac20,H2ac19,H2ac18	26.2912	-0.393225	0.281863	-1.39509	0.162988	0.817821
Myg1	25.03	0.364205	0.261694	1.39172	0.164006	0.817821
Gjc2	25.1807	0.396071	0.283326	1.39793	0.162133	0.817821
Fdx2	33.9849	-0.387968	0.278583	-1.39265	0.163726	0.817821
Sesn3	52.9891	-0.288322	0.206254	-1.39789	0.162145	0.817821
Rad51b	24.4328	0.37837	0.270744	1.39752	0.162258	0.817821
Lrrc8a	44.9423	0.309043	0.222116	1.39136	0.164116	0.817821
Oat	40.325	0.326242	0.23426	1.39265	0.163726	0.817821
Commd4	28.7288	-0.411428	0.295043	-1.39447	0.163176	0.817821
Cnot7	31.9655	-0.395704	0.28427	-1.392	0.163922	0.817821
Tmeff2	26.4567	-0.404875	0.290195	-1.39518	0.162961	0.817821
Spred1	71.5829	-0.274708	0.197103	-1.39373	0.163399	0.817821
Adrb1	28.2093	-0.383338	0.275727	-1.39028	0.164444	0.818424
Tppp3	24.3047	0.373612	0.26882	1.38982	0.164583	0.818424
Shisa7	34.7642	-0.373168	0.268485	-1.3899	0.164559	0.818424
B4galt4	27.5359	0.370544	0.266839	1.38864	0.164942	0.818731
Dnajc11	40.193	0.342475	0.246654	1.38848	0.16499	0.818731
Gpm6b	146.826	-0.223165	0.160642	-1.38921	0.164769	0.818731
Ehd4	28.1248	0.361814	0.262837	1.37657	0.168645	0.819057
Reep1	35.7807	0.340275	0.24695	1.37791	0.168232	0.819057
Krt222	26.2255	-0.411257	0.298198	-1.37914	0.167852	0.819057
Mindy3	31.2899	0.337211	0.243839	1.38293	0.166688	0.819057
Coro1c	50.0011	0.310637	0.224336	1.38469	0.166147	0.819057
Tcam1	24.2634	0.366856	0.26524	1.38311	0.166631	0.819057
1700025G04Rik	27.7264	-0.401145	0.290157	-1.38251	0.166816	0.819057
Srprb	40.9929	0.314806	0.2289	1.3753	0.169037	0.819057
Snrpe	33.8683	0.333678	0.240747	1.38601	0.165744	0.819057
Zfp91	56.74	-0.31089	0.22465	-1.38389	0.166393	0.819057
Nras	38.8338	0.354421	0.257205	1.37797	0.168212	0.819057
Arpc5	38.8535	0.34032	0.246382	1.38127	0.167195	0.819057
Hmgcl	24.4286	0.391741	0.283523	1.38169	0.167067	0.819057
Susd1	25.1566	0.379372	0.27471	1.38099	0.167282	0.819057
Rin1	36.188	0.321289	0.233315	1.37706	0.168493	0.819057
Sox9	32.9191	0.336015	0.242994	1.38281	0.166722	0.819057
Syt4	50.0999	-0.287112	0.20863	-1.37618	0.168766	0.819057
Hdac11	31.4083	-0.359765	0.261276	-1.37695	0.168527	0.819057
Atp6v1a	81.5196	-0.294795	0.212953	-1.38432	0.166261	0.819057
Fam135b	30.5618	-0.38447	0.27952	-1.37547	0.168987	0.819057
Ssr2	50.5912	0.275512	0.19897	1.38469	0.166147	0.819057
Zzz3	33.0522	0.351958	0.255288	1.37867	0.167997	0.819057
Cadps	64.4905	-0.35805	0.260082	-1.37668	0.168611	0.819057
Rab5c	78.535	0.26771	0.193935	1.38041	0.167461	0.819057
Sltm	26.7185	-0.408291	0.294957	-1.38424	0.166285	0.819057
Adam22	60.8196	-0.335804	0.243124	-1.3812	0.167216	0.819057
Snap47	74.1378	-0.317226	0.230127	-1.37849	0.168054	0.819057
Cpne9	25.3824	-0.41232	0.299446	-1.37694	0.16853	0.819057
Srcap	47.1279	-0.294197	0.213939	-1.37514	0.169087	0.819057
Atp5k	63.8724	-0.279223	0.202437	-1.3793	0.167801	0.819057
Ptprn2	63.6622	-0.296359	0.215168	-1.37734	0.168408	0.819057
Bnip3l	34.168	-0.374052	0.271653	-1.37695	0.168528	0.819057
Tlk2	38.9299	0.316988	0.229171	1.38319	0.166606	0.819057
Eif4b	53.2087	-0.285217	0.206144	-1.38358	0.166487	0.819057
Ykt6	43.7142	0.32844	0.23727	1.38425	0.166283	0.819057
Polr2a	26.9162	-0.403825	0.293807	-1.37446	0.1693	0.819532
Hnrnpm	44.2137	0.335259	0.244089	1.37351	0.169594	0.820397
Tmem38a	30.1101	-0.381896	0.278196	-1.37276	0.169827	0.820406
Ttc3	50.2052	-0.300553	0.218883	-1.37312	0.169715	0.820406
Hsbp1	40.4084	-0.343107	0.250196	-1.37135	0.170265	0.821966
Pdia4	30.243	0.342879	0.250373	1.36947	0.170852	0.82355
Aig1	34.7993	0.340363	0.248546	1.36941	0.17087	0.82355
Fastk	43.42	-0.333526	0.243594	-1.36919	0.170941	0.82355
Fgf12	59.9478	-0.3074	0.22477	-1.36762	0.17143	0.824335
Gtpbp2	26.6085	-0.420337	0.307447	-1.36718	0.171567	0.824335
Extl3	83.0864	-0.269318	0.196974	-1.36727	0.17154	0.824335
Acsl6	57.5464	-0.272467	0.199151	-1.36814	0.171267	0.824335
BC034090	28.7785	0.335439	0.251527	1.33361	0.182331	0.825624
Fech	24.7136	-0.407911	0.300169	-1.35894	0.174166	0.825624
Lsm11	36.9723	0.314655	0.233458	1.3478	0.177722	0.825624
Igip	39.9905	-0.327987	0.240453	-1.36404	0.172555	0.825624
Arl6ip1	51.6143	-0.297075	0.219523	-1.35327	0.175969	0.825624
Srm	42.9763	0.296527	0.218442	1.35746	0.174634	0.825624
Mtpn	59.081	-0.303127	0.224761	-1.34867	0.177444	0.825624
Prelid1	82.8652	0.22792	0.171113	1.33198	0.182866	0.825624
Atp5l	84.2731	0.256608	0.188501	1.36131	0.173416	0.825624
Rasa2	30.0334	0.338005	0.25075	1.34798	0.177665	0.825624
Dap3	35.1888	-0.354102	0.259252	-1.36586	0.171983	0.825624
Camkk1	50.735	0.30452	0.227167	1.34051	0.18008	0.825624
Lmx1a	24.359	0.390557	0.289119	1.35085	0.176744	0.825624
Lmbr1l	25.1579	0.370905	0.27428	1.35229	0.176283	0.825624
Mtf2	28.1815	0.342476	0.25342	1.35141	0.176563	0.825624
Tceal9	34.9378	0.314548	0.23525	1.33708	0.181196	0.825624
Dock9	31.3537	-0.362912	0.271401	-1.33718	0.181164	0.825624
Bend5	26.4403	0.354913	0.266347	1.33252	0.18269	0.825624
Arhgef4	73.2024	-0.24722	0.185287	-1.33425	0.182121	0.825624
Cnp	61.0472	0.268774	0.199676	1.34605	0.178285	0.825624
Tnfrsf9	30.7146	0.330496	0.247926	1.33304	0.182517	0.825624
Wnt9b	27.8529	-0.373232	0.279351	-1.33607	0.181527	0.825624
Sgta	59.7367	0.263377	0.193906	1.35827	0.174378	0.825624
Rhob	94.7564	0.314775	0.236301	1.33209	0.18283	0.825624
Wdr18	28.8686	-0.38836	0.288722	-1.3451	0.178593	0.825624
Ciapin1	30.311	0.358319	0.26305	1.36217	0.173145	0.825624
Tmem263	27.2881	-0.387884	0.284381	-1.36396	0.17258	0.825624
Zfp704	33.905	0.314016	0.232426	1.35104	0.176683	0.825624
Stau2	49.6735	-0.327337	0.243974	-1.34169	0.179697	0.825624
Metap2	45.4962	0.281682	0.210474	1.33832	0.180791	0.825624
Mxi1	42.1193	-0.335275	0.248453	-1.34945	0.177192	0.825624
Plrg1	28.6005	-0.378793	0.277393	-1.36554	0.172082	0.825624
Aif1l	24.39	0.360949	0.265297	1.36055	0.173657	0.825624
Smyd2	25.7823	0.366219	0.269323	1.35978	0.1739	0.825624
Cdc37	40.1997	0.315463	0.232693	1.35571	0.175193	0.825624
Cbx5	54.6033	-0.289627	0.212602	-1.3623	0.173103	0.825624
Pafah1b1	98.2343	-0.24793	0.18289	-1.35563	0.175218	0.825624
Xpa	25.8561	-0.390318	0.29095	-1.34153	0.179748	0.825624
Hint2	25.3831	-0.380778	0.285478	-1.33383	0.182261	0.825624
Dppa3	27.242	0.356957	0.266885	1.3375	0.181061	0.825624
Vamp1	44.44	-0.372458	0.275402	-1.35241	0.176243	0.825624
Ube2g1	27.1731	0.350802	0.257343	1.36317	0.172829	0.825624
Pdlim4	34.4566	0.344762	0.253743	1.3587	0.17424	0.825624
Eif2s2	40.7172	0.338109	0.253767	1.33236	0.182742	0.825624
Olfr382	30.7805	0.344249	0.255981	1.34482	0.178683	0.825624
Sprr2d	28.042	0.349141	0.257676	1.35496	0.175431	0.825624
Rpl10	113.273	0.208711	0.156657	1.33229	0.182766	0.825624
Yae1d1	38.301	0.30052	0.224545	1.33835	0.180782	0.825624
Wdr53	25.4787	0.347486	0.257473	1.3496	0.177144	0.825624
Rpl36al	55.5869	0.260208	0.195323	1.33219	0.182797	0.825624
Tor2a	25.3208	-0.388342	0.29055	-1.33658	0.181361	0.825624
Mtfr1	26.6071	0.374117	0.27937	1.33914	0.180523	0.825624
Ubqln2	37.0124	-0.332477	0.248803	-1.33631	0.181449	0.825624
Tbc1d22b	27.7751	-0.365314	0.271944	-1.34334	0.179161	0.825624
Padi2	26.1133	0.363621	0.267452	1.35957	0.173965	0.825624
T	27.9982	0.377415	0.278225	1.35651	0.174938	0.825624
Dgkg	26.0374	0.35321	0.260708	1.35481	0.175477	0.825624
Trank1	31.6848	-0.376345	0.276341	-1.36189	0.173234	0.825624
Ptbp1	25.5405	0.378321	0.282275	1.34025	0.180163	0.825624
Map3k10	91.981	-0.235651	0.173587	-1.35754	0.17461	0.825624
Palm	27.1839	-0.380481	0.284343	-1.3381	0.180862	0.825624
Tspan31	28.3085	-0.386995	0.288133	-1.34311	0.179237	0.825624
Tff3	24.3011	0.35273	0.258968	1.36206	0.17318	0.825624
Aldoa	337.15	0.234331	0.175168	1.33775	0.180977	0.825624
Eif3g	51.1296	0.286412	0.212044	1.35072	0.176785	0.825624
Grm3	30.6871	-0.354088	0.264323	-1.3396	0.180375	0.825624
Retnlg	30.7743	0.340873	0.255624	1.3335	0.182369	0.825624
Scg5	88.6096	-0.271368	0.202227	-1.3419	0.179627	0.825624
Ciao3	26.8959	0.361126	0.266374	1.35571	0.175191	0.825624
Dnajc15	43.9136	0.317715	0.235707	1.34792	0.177684	0.825624
Cilk1	26.538	-0.400546	0.297712	-1.34542	0.178491	0.825624
Atp9a	57.031	-0.277287	0.205515	-1.34923	0.177264	0.825624
Stx6	30.2355	-0.371142	0.274116	-1.35396	0.17575	0.825624
Sh3glb1	38.4578	0.304106	0.224465	1.3548	0.17548	0.825624
Wnt10b	27.7203	0.342856	0.255492	1.34194	0.179614	0.825624
Lhfpl4	46.1307	-0.312459	0.231046	-1.35237	0.176258	0.825624
Ubtf	35.0313	-0.350241	0.258929	-1.35265	0.176167	0.825624
Kpna4	40.5764	0.294514	0.220259	1.33713	0.181182	0.825624
Dok6	52.4054	-0.29261	0.217417	-1.34584	0.178353	0.825624
Tmod4	31.7207	0.33638	0.250214	1.34437	0.178828	0.825624
C2cd3	30.4958	0.343954	0.254105	1.35359	0.175868	0.825624
Cox4i1	370.42	-0.175424	0.131336	-1.33569	0.18165	0.825624
Prrg1	26.301	-0.389344	0.291627	-1.33508	0.181851	0.825624
Eef1a2	228.267	-0.262604	0.197096	-1.33237	0.182739	0.825624
Rhox1	25.0254	0.359054	0.267675	1.34138	0.179797	0.825624
Per1	48.4922	-0.29737	0.221579	-1.34205	0.17958	0.825624
Cyth4	26.5907	0.354744	0.265434	1.33647	0.181397	0.825624
Lrpap1	48.5144	-0.322786	0.236955	-1.36222	0.173128	0.825624
Dok1	24.4516	-0.382868	0.28557	-1.34071	0.180013	0.825624
Nap1l4	40.2658	-0.32426	0.239028	-1.35657	0.174916	0.825624
Atmin	32.6328	0.332943	0.248956	1.33736	0.181105	0.825624
Sf1	38.1769	-0.316118	0.233913	-1.35143	0.176558	0.825624
Mest	29.963	-0.373565	0.275867	-1.35415	0.17569	0.825624
Pla2g12a	28.9404	0.369973	0.272125	1.35957	0.173966	0.825624
Ckmt1	86.4073	-0.289732	0.212743	-1.36189	0.173234	0.825624
Pycr2	31.7459	0.318991	0.239648	1.33109	0.183161	0.825892
Sdc3	51.8218	0.276317	0.207655	1.33065	0.183303	0.825892
Pdhx	28.0178	0.35135	0.264095	1.33039	0.18339	0.825892
Btf3l4	51.0227	-0.283501	0.213084	-1.33047	0.183365	0.825892
Bivm	28.6736	0.338755	0.254926	1.32884	0.183902	0.826082
Akap10	27.1312	-0.380255	0.286056	-1.3293	0.183749	0.826082
Jdp2	78.1693	-0.36518	0.274715	-1.3293	0.183748	0.826082
Pabpn1	31.2521	-0.373153	0.280903	-1.32841	0.184044	0.826082
Slc12a5	78.3739	-0.254755	0.191696	-1.32896	0.183862	0.826082
Rab2a	61.9057	-0.26233	0.197516	-1.32815	0.184129	0.826082
Dusp1	32.178	0.33969	0.255866	1.32761	0.184307	0.826361
Rab11a	47.3829	0.350283	0.263944	1.32711	0.184472	0.826412
Slc22a17	174.044	-0.268659	0.202491	-1.32677	0.184585	0.826412
AW549877	32.9186	0.321582	0.242425	1.32652	0.184667	0.826412
Mpc2	71.9972	-0.256842	0.193733	-1.32575	0.184922	0.826491
Ddx46	26.1874	0.354467	0.268087	1.32221	0.186099	0.826491
Mrps24	26.6344	0.358615	0.27131	1.32179	0.186238	0.826491
Luzp1	31.2523	0.345573	0.261533	1.32134	0.186389	0.826491
Rint1	32.4751	0.329739	0.249598	1.32108	0.186475	0.826491
Nxph3	28.9241	-0.379164	0.286868	-1.32173	0.186257	0.826491
Nudt21	31.2236	0.321651	0.242878	1.32433	0.185392	0.826491
Frs2	25.5792	-0.383284	0.289513	-1.32389	0.185538	0.826491
Mfsd1	36.3699	0.334793	0.253275	1.32185	0.186216	0.826491
Ndufs4	24.8754	-0.400223	0.302218	-1.32428	0.185409	0.826491
Psmc6	43.3938	0.280984	0.211919	1.3259	0.184872	0.826491
Cyrib	59.2776	-0.291207	0.22038	-1.32138	0.186373	0.826491
Tpi1	237.89	0.23092	0.174777	1.32122	0.186427	0.826491
Pdcd2l	25.0137	0.359827	0.272126	1.32228	0.186074	0.826491
Ranbp2	31.8256	-0.351079	0.265794	-1.32087	0.186545	0.826491
Nbea	55.4329	-0.267786	0.202385	-1.32316	0.185783	0.826491
Gon7,Gm20604	29.8087	0.334139	0.253131	1.32003	0.186826	0.82671
Npm1	49.0825	0.271442	0.205629	1.32006	0.186816	0.82671
Camk4	39.6444	-0.362112	0.274589	-1.31874	0.187254	0.828088
Cnbd2	25.8071	0.366716	0.278252	1.31793	0.187528	0.828782
Zfp428	28.3523	0.347096	0.26345	1.3175	0.187671	0.828782
Cul1	30.4542	-0.354472	0.269147	-1.31702	0.187831	0.828782
Cyb561	36.171	-0.339425	0.257777	-1.31674	0.187926	0.828782
Rpl7l1	27.1898	0.394245	0.299457	1.31654	0.187994	0.828782
Lxn	29.3421	0.330383	0.251558	1.31335	0.189066	0.832994
Mapk8	27.0135	0.361404	0.275318	1.31268	0.189292	0.833469
Prss51	25.3283	0.341305	0.260183	1.31179	0.189592	0.834275
Stk38	28.3021	-0.35981	0.275553	-1.30578	0.191629	0.834462
Asah1	26.4349	0.333397	0.254454	1.31024	0.190114	0.834462
Mycbp2	33.38	-0.332562	0.254686	-1.30577	0.191629	0.834462
Olfr299	32.2595	0.319922	0.244627	1.3078	0.190942	0.834462
Rap1a	28.1127	0.32277	0.247152	1.30596	0.191567	0.834462
2210016L21Rik	45.1659	-0.32262	0.246464	-1.30899	0.190537	0.834462
Ppp1r14b	43.1169	0.299547	0.229382	1.30589	0.19159	0.834462
Rad23a	42.2971	-0.317761	0.243024	-1.30753	0.191033	0.834462
Chd9	30.1177	-0.363453	0.277869	-1.308	0.190873	0.834462
Cct6a	33.6817	0.341205	0.260692	1.30884	0.190588	0.834462
Spx	27.9986	-0.366124	0.279731	-1.30884	0.190588	0.834462
Armcx1	27.7597	-0.38551	0.294702	-1.30814	0.190827	0.834462
Lsm6	38.5232	0.293642	0.224234	1.30954	0.190353	0.834462
Fzd4	25.3172	0.34176	0.261682	1.30601	0.191549	0.834462
Olfr466	24.8742	0.356961	0.27232	1.31082	0.189919	0.834462
Tfpi	25.3955	0.336422	0.257509	1.30644	0.191401	0.834462
Maip1	28.2582	0.338443	0.258285	1.31035	0.190078	0.834462
Arl3	82.3159	-0.256391	0.196591	-1.30418	0.192172	0.835455
Atp1a3	623.303	-0.292844	0.225062	-1.30117	0.1932	0.835455
Rasa1	33.7423	0.309834	0.238058	1.3015	0.193086	0.835455
F3	28.6087	0.348924	0.267966	1.30212	0.192876	0.835455
Xkr4	33.7443	-0.357216	0.273795	-1.30469	0.192	0.835455
Selenop	78.4607	-0.271256	0.208086	-1.30358	0.192378	0.835455
Gnai3	24.4908	0.349181	0.268279	1.30156	0.193066	0.835455
Ptchd4	24.2301	0.358174	0.275233	1.30135	0.193139	0.835455
Dnajc12	26.0537	0.344488	0.264651	1.30167	0.19303	0.835455
Ncdn	182.528	-0.293623	0.225164	-1.30404	0.19222	0.835455
Psmb6	65.717	0.255746	0.196248	1.30318	0.192515	0.835455
Brox	30.7952	0.331431	0.254762	1.30094	0.193278	0.835455
Bicra	27.4052	0.344236	0.264669	1.30063	0.193385	0.835455
Rps27a	79.5424	0.243377	0.18768	1.29677	0.194712	0.836115
Rtn4	86.4219	-0.244505	0.188551	-1.29676	0.194713	0.836115
Ctdsp2	36.9379	0.312252	0.240514	1.29827	0.194194	0.836115
Grpel1	24.8133	0.390256	0.300646	1.29806	0.194268	0.836115
Stk25	73.6571	-0.270548	0.208499	-1.29759	0.194427	0.836115
Tagln3	66.4832	-0.248245	0.191396	-1.29703	0.194622	0.836115
Cfap97	31.3748	-0.342735	0.264286	-1.29683	0.194689	0.836115
Phospho2	26.5328	0.334974	0.258136	1.29766	0.194403	0.836115
Sf3b4	43.207	0.278052	0.214048	1.29902	0.193938	0.836115
C4a	24.2409	0.354835	0.273283	1.29841	0.194145	0.836115
Trappc9	30.1818	-0.342337	0.267229	-1.28106	0.200172	0.836178
Gm32234	26.339	0.335474	0.258912	1.29571	0.195076	0.836178
Pgam5	31.2218	0.324255	0.252516	1.2841	0.199108	0.836178
Rftn2	29.0558	0.315335	0.244489	1.28977	0.19713	0.836178
Mrpl32	26.4011	0.343762	0.269116	1.27738	0.201469	0.836178
Trmo	24.741	0.359973	0.279504	1.2879	0.197782	0.836178
Ccdc186	27.1102	0.327187	0.253708	1.28962	0.197184	0.836178
Ch25h	25.6403	0.345607	0.269972	1.28016	0.200489	0.836178
Tmem234	26.732	0.34761	0.270646	1.28437	0.199011	0.836178
Syngr1	139.929	-0.243532	0.189499	-1.28514	0.198745	0.836178
Magee1	47.1041	0.266086	0.206339	1.28956	0.197204	0.836178
Smarcb1	28.0698	0.347666	0.268356	1.29554	0.195135	0.836178
B230307C23Rik,Gm4983,Zfp933,Gm21297,BC052688,Gm6626,Zfp119a,Gm50598,3110053B16Rik,Gm4425,Gm20472,Gm9222,Gm4101,LOC108167391,Gm5953,AU041133,9030624G23Rik,5730507C01Rik,Zfp958,6030426L16Rik,Gm17330,Gm38702,LOC108167368,Gm9257,Gm10479,Gm36445,Gm3973,Gm10476,Gm40881,Zfp119b,Gm38699,LOC118567992,Gm40864,Gm40847,Gm38538,Gm3993,Gm5784,Gm40880	77.1335	0.302491	0.234837	1.28809	0.197715	0.836178
Rab40c	33.2835	0.31856	0.24677	1.29092	0.196733	0.836178
Tmem79	28.4054	0.327156	0.255908	1.27841	0.201104	0.836178
Rab5if	43.2496	0.293712	0.230017	1.27691	0.201632	0.836178
Siah3	27.68	0.337058	0.26185	1.28722	0.198019	0.836178
Kctd12	33.8007	0.316935	0.244729	1.29505	0.195304	0.836178
Tsc22d1	83.4787	-0.246589	0.191285	-1.28912	0.197357	0.836178
Nsg2	44.0446	-0.308858	0.241261	-1.28018	0.200482	0.836178
Kif1a	130.409	-0.231271	0.179446	-1.2888	0.197467	0.836178
Mctp1	30.1905	-0.333368	0.259265	-1.28582	0.198506	0.836178
Ptdss2	33.45	-0.330456	0.256842	-1.28661	0.19823	0.836178
Tmem254a,Tmem254b,Tmem254c	26.089	0.330048	0.256812	1.28517	0.198732	0.836178
Ubl3	46.7277	-0.317239	0.247615	-1.28118	0.200131	0.836178
Net1	31.7483	-0.351133	0.271805	-1.29186	0.196407	0.836178
Arhgef10	31.1429	0.312918	0.245076	1.27682	0.201666	0.836178
Gm6579,Set	65.4051	0.256396	0.198933	1.28886	0.197448	0.836178
Pate10	31.9402	0.32093	0.248979	1.28898	0.197404	0.836178
Brinp2	34.0204	-0.368096	0.286395	-1.28527	0.198697	0.836178
Dennd4a	42.1332	0.310465	0.24133	1.28647	0.198278	0.836178
Imp3	25.46	-0.364307	0.282441	-1.28985	0.197102	0.836178
Ralyl	24.3477	-0.374165	0.292814	-1.27783	0.201311	0.836178
Zfp282	28.961	0.329157	0.254204	1.29485	0.19537	0.836178
Gm3115,4930555G01Rik,Gm3127,Gm9603,Gm9602,Gm3685,Gm5458,Gm6337,Gm3629,Gm3727,Gm3050,Gm3642,Gm7876,Gm3159,Gm2977,Gm3594,Gm10410,Gm16434,Gm3424,Gm8246,Gm6676,Gm2888,LOC108168187,Gm3182,Gm21560	25.6932	0.344227	0.266821	1.2901	0.197015	0.836178
Ccnl2	31.7453	0.318238	0.245605	1.29573	0.195067	0.836178
Spg7	26.4909	-0.361102	0.282395	-1.27871	0.200998	0.836178
Dock7	29.3213	-0.351759	0.272781	-1.28953	0.197213	0.836178
Arl2bp	51.9099	-0.295966	0.230833	-1.28217	0.199784	0.836178
Ccdc32	24.4333	-0.407251	0.318001	-1.28066	0.200313	0.836178
Tmem190	26.8251	-0.354894	0.275619	-1.28762	0.197877	0.836178
Pla2g15	26.4461	0.349042	0.270146	1.29205	0.19634	0.836178
Ralgapa1	42.4918	-0.330823	0.257976	-1.28238	0.19971	0.836178
Otud6b	35.2644	-0.323763	0.253242	-1.27847	0.201084	0.836178
Wdfy2	26.1811	0.337789	0.264464	1.27726	0.20151	0.836178
Cdc5l	33.7998	-0.335377	0.261838	-1.28086	0.200244	0.836178
Mfhas1	46.5116	0.267525	0.208724	1.28172	0.199941	0.836178
Hspa4l	38.1289	-0.319486	0.249501	-1.2805	0.200369	0.836178
Get3	59.3848	-0.255287	0.19719	-1.29462	0.195451	0.836178
Bbx	31.0792	0.373744	0.291051	1.28412	0.199101	0.836178
Slc9b1	25.2168	-0.386152	0.300455	-1.28523	0.198713	0.836178
Pdlim2	29.8677	0.339757	0.265754	1.27846	0.201086	0.836178
Nsfl1c	50.5614	0.267613	0.208923	1.28091	0.200224	0.836178
Vps33a	36.4559	-0.309296	0.242215	-1.27695	0.20162	0.836178
Hnrnpa2b1	104.39	0.245672	0.192208	1.27816	0.201194	0.836178
Msantd4	28.1031	-0.366982	0.286584	-1.28054	0.200355	0.836178
Pabpc6	26.3616	0.329128	0.254562	1.29292	0.196038	0.836178
Vmn1r225	24.234	-0.381826	0.297766	-1.2823	0.199736	0.836178
Matk	87.3027	-0.270298	0.211289	-1.27928	0.200799	0.836178
Vmn1r127,Vmn1r111,Vmn1r248,Vmn1r259,Vmn1r131,Vmn1r118,Vmn1r119,Vmn1r252,Vmn1r253,Vmn1r115,Vmn1r242,Vmn1r243,Vmn1r257,Vmn1r138,Vmn1r166	25.9008	-0.352923	0.276645	-1.27572	0.202053	0.837182
Tnfrsf11b	24.7257	0.35602	0.279464	1.27394	0.202685	0.837182
Wfdc21	29.1608	0.316594	0.248603	1.27349	0.202845	0.837182
Morc3	27.5611	0.317552	0.249359	1.27347	0.20285	0.837182
Gm6570,Gm12191,Gm7429	75.4683	0.226035	0.177314	1.27478	0.202388	0.837182
Kcnn2	36.2475	-0.30797	0.241796	-1.27368	0.202778	0.837182
Dusp15	40.4833	-0.306373	0.240397	-1.27444	0.202506	0.837182
Trim34a	38.3547	0.298605	0.234451	1.27364	0.202792	0.837182
Psmd11	27.9758	-0.342371	0.269019	-1.27266	0.203137	0.83739
Ptbp2	36.0882	-0.318121	0.250088	-1.27203	0.203361	0.83739
St6gal2	25.4101	-0.365341	0.287216	-1.27201	0.203371	0.83739
Pacs1	30.3781	-0.362031	0.284554	-1.27228	0.203275	0.83739
Atp6v1d	88.552	-0.237928	0.187183	-1.2711	0.203693	0.838072
Jakmip2	33.5978	-0.322796	0.253994	-1.27088	0.203773	0.838072
Trim55	25.4981	-0.357957	0.281804	-1.27023	0.204002	0.838476
Bcl2l13	27.5912	-0.361293	0.284496	-1.26994	0.204107	0.838476
Cdh5	32.3875	0.318278	0.251097	1.26755	0.204958	0.838913
Dus3l	26.5428	-0.367771	0.29027	-1.267	0.205157	0.838913
Ssb	39.6029	0.282209	0.222475	1.2685	0.20462	0.838913
Opa1	33.2271	-0.348321	0.274896	-1.2671	0.20512	0.838913
Tnfrsf11a	27.2131	0.332703	0.262468	1.26759	0.204943	0.838913
Sf3b1	36.3182	-0.303876	0.239741	-1.26751	0.204971	0.838913
Prdx6	28.1507	0.324788	0.256219	1.26762	0.204934	0.838913
Foxo3	26.1371	-0.369026	0.291036	-1.26798	0.204807	0.838913
Tmem54	26.5018	-0.372349	0.294098	-1.26607	0.205487	0.839781
Ppp1r11	53.3797	0.24447	0.193893	1.26085	0.207362	0.840366
Kctd1	33.9562	-0.318532	0.252337	-1.26233	0.206831	0.840366
Nat14	30.52	-0.354492	0.281796	-1.25797	0.208401	0.840366
Ush2a	24.8497	0.341139	0.270826	1.25963	0.207804	0.840366
Phtf2	30.1065	-0.33692	0.268037	-1.25699	0.208757	0.840366
Jade2	30.1022	-0.372225	0.295432	-1.25994	0.207693	0.840366
Soat1	27.5089	0.327301	0.259346	1.26202	0.206941	0.840366
Enho	52.3392	-0.296855	0.235974	-1.258	0.208392	0.840366
Rita1	39.4393	0.296116	0.234163	1.26457	0.206024	0.840366
Slc25a20	26.3324	0.329617	0.261263	1.26163	0.207083	0.840366
Lmo3	41.0693	-0.28351	0.225055	-1.25974	0.207764	0.840366
Tbxas1	26.8083	0.337839	0.26858	1.25787	0.208439	0.840366
Ccdc28b	24.9112	-0.37415	0.29698	-1.25985	0.207723	0.840366
Ecpas	34.1345	-0.306523	0.243889	-1.25681	0.208821	0.840366
Gprc5b	54.9937	0.309838	0.245969	1.25966	0.207791	0.840366
Rangrf	31.7816	0.307143	0.244106	1.25824	0.208305	0.840366
Stac2	80.9302	0.249553	0.197461	1.26381	0.206299	0.840366
Camsap2	42.7123	-0.287838	0.228404	-1.26022	0.207591	0.840366
Xpo5	35.2664	-0.326043	0.258391	-1.26182	0.207015	0.840366
Vsig4	28.4461	0.309147	0.24569	1.25828	0.208289	0.840366
Ripor1	24.3232	0.341107	0.270749	1.25986	0.207719	0.840366
Pole4	44.5499	0.279662	0.221968	1.25992	0.207698	0.840366
Tmem139	35.2079	0.290677	0.231179	1.25736	0.208622	0.840366
Utp4	25.1598	0.334377	0.264972	1.26193	0.206972	0.840366
Scamp1	54.3543	-0.267781	0.212107	-1.26248	0.206776	0.840366
Gm10961	26.0789	-0.366794	0.291818	-1.25693	0.20878	0.840366
Zfp367	26.4408	0.351099	0.277834	1.2637	0.206337	0.840366
Sat1	39.1102	0.310234	0.246917	1.25643	0.208959	0.840447
Ly9	30.2746	0.302838	0.241146	1.25583	0.209178	0.84085
Ptgfrn	26.0895	0.344129	0.274097	1.2555	0.209297	0.840853
Nrip3	50.2771	-0.311458	0.248163	-1.25506	0.209458	0.841024
Rfc5	27.3828	-0.353005	0.281604	-1.25355	0.210005	0.842747
Kif1b	111.911	-0.208022	0.166034	-1.25288	0.210248	0.843246
Ralbp1	58.4143	-0.254072	0.202899	-1.25221	0.210494	0.843757
Wasl	45.8494	-0.273881	0.218814	-1.25166	0.210693	0.844077
Siva1	29.4291	0.310989	0.248584	1.25104	0.210918	0.844504
Tmem243	26.5036	0.320987	0.25679	1.25	0.2113	0.844608
Atg13	26.7961	-0.375318	0.300567	-1.2487	0.211775	0.844608
Zfp830	25.8436	0.356573	0.285506	1.24891	0.211697	0.844608
Calm3	119.169	-0.215714	0.172712	-1.24898	0.211671	0.844608
Ppid	25.5453	0.338216	0.27069	1.24946	0.211498	0.844608
Zfp317	28.8049	0.348613	0.278981	1.24959	0.211448	0.844608
Gpd2	28.529	-0.336526	0.269089	-1.25061	0.211075	0.844608
Prepl	65.1161	-0.267031	0.213917	-1.24829	0.211924	0.844724
Kcnk1	47.303	-0.292401	0.234339	-1.24777	0.212115	0.845014
Sec31a	32.5974	-0.338166	0.271128	-1.24726	0.212304	0.845293
Mafa	26.0077	0.325997	0.261685	1.24576	0.212852	0.846054
Atp6v0e	29.4626	0.325045	0.260791	1.24638	0.212624	0.846054
Fus	47.4652	-0.318896	0.255925	-1.24605	0.212745	0.846054
Cpsf4	26.4575	0.315056	0.253035	1.24511	0.213092	0.846103
Ccdc90b	32.8474	0.311045	0.249819	1.24508	0.213102	0.846103
Pex13	31.6496	-0.345351	0.277457	-1.2447	0.213242	0.846185
Atic	32.5055	0.303592	0.244281	1.2428	0.213942	0.846384
Psapl1	27.7032	0.336165	0.270451	1.24298	0.213876	0.846384
Ppp2cb	39.312	-0.295635	0.238097	-1.24166	0.214363	0.846384
Srd5a3	28.1979	0.335497	0.270156	1.24186	0.214287	0.846384
Rtl8b,Rtl8a	172.12	-0.237553	0.191204	-1.24241	0.214087	0.846384
Tusc2	45.7252	-0.276926	0.222676	-1.24363	0.213637	0.846384
Zfp24	29.5187	-0.352574	0.283779	-1.24243	0.214079	0.846384
Cited2	27.8516	-0.347269	0.279654	-1.24178	0.214317	0.846384
Entpd3	26.0527	-0.362442	0.291649	-1.24273	0.213967	0.846384
Vegfa	32.9611	0.300833	0.242548	1.2403	0.214864	0.847889
Ecd	26.3672	0.328525	0.265544	1.23718	0.216022	0.848195
Elof1	44.1936	-0.288114	0.232767	-1.23778	0.215798	0.848195
Selenos	35.6373	0.290908	0.2347	1.23949	0.215164	0.848195
Psmd3	42.8445	-0.293674	0.237252	-1.23781	0.215785	0.848195
Sde2	30.2472	-0.36171	0.292154	-1.23808	0.215687	0.848195
Itm2c	128.745	-0.203697	0.164687	-1.23687	0.216134	0.848195
Rhpn2	29.5439	0.313359	0.253167	1.23776	0.215806	0.848195
Bpgm	31.0829	0.300644	0.242986	1.23729	0.215979	0.848195
Rpl35	66.6145	0.269123	0.217546	1.23709	0.216054	0.848195
Zfp341	30.8813	0.299415	0.242045	1.23702	0.21608	0.848195
Kpna3	32.9721	0.30281	0.244944	1.23624	0.21637	0.84827
Uqcrfs1	38.3432	-0.304916	0.24666	-1.23618	0.216392	0.84827
Pole3	29.0181	0.308064	0.249359	1.23543	0.216672	0.848902
Tmem242	35.5645	-0.305862	0.24768	-1.23491	0.216865	0.849187
Uqcrb	64.3941	0.228998	0.185499	1.2345	0.217018	0.849319
Pgm1	31.7819	0.314295	0.25483	1.23335	0.217443	0.849583
Cbfb	26.3177	0.31873	0.258416	1.2334	0.217427	0.849583
Cpt1a	28.4818	0.325017	0.263482	1.23354	0.217373	0.849583
Pagr1a	28.7796	-0.343655	0.278723	-1.23296	0.217589	0.849685
Wdr1	40.9983	0.268455	0.218626	1.22792	0.219477	0.849842
Tmem19	29.0248	0.302129	0.246467	1.22584	0.220259	0.849842
Scn1b	302.909	-0.237862	0.193258	-1.2308	0.218398	0.849842
Pknox1	24.5756	0.336724	0.274673	1.22591	0.220233	0.849842
Nutf2	39.3993	0.292715	0.23867	1.22644	0.220032	0.849842
Wif1	24.4466	0.330317	0.268701	1.22931	0.218956	0.849842
Edc4	35.1624	0.29051	0.236277	1.22953	0.218873	0.849842
Zfp105	24.2216	0.347684	0.282942	1.22882	0.21914	0.849842
Parva	30.2677	0.306487	0.249327	1.22925	0.218977	0.849842
Rnf130	35.8365	0.291288	0.237167	1.2282	0.219374	0.849842
Fam171a2	52.6521	-0.25821	0.210431	-1.22705	0.219803	0.849842
Abcf3	30.6832	0.308983	0.250793	1.23202	0.21794	0.849842
Setd7	81.533	-0.285878	0.232565	-1.22924	0.218982	0.849842
Arf3	125.953	-0.200497	0.162696	-1.23234	0.217821	0.849842
Polr1a	27.5226	0.316274	0.257409	1.22868	0.21919	0.849842
Ankle2	27.0674	-0.34388	0.279747	-1.22926	0.218976	0.849842
Ccpg1	52.819	-0.264802	0.215421	-1.22923	0.218987	0.849842
Srsf1	55.1378	0.231386	0.188245	1.22917	0.219007	0.849842
Dbp	29.5944	-0.3265	0.266238	-1.22634	0.220069	0.849842
Prnp	277.97	-0.215576	0.175738	-1.22669	0.21994	0.849842
Xrn1	34.9453	0.293989	0.2398	1.22598	0.220207	0.849842
LOC100503923,Gm38510,Gm7609,Csprs,LOC100041903,Gm7592	30.5986	0.327011	0.266349	1.22775	0.21954	0.849842
Iqsec1	119.493	-0.271721	0.221933	-1.22433	0.220826	0.851569
Tmem223	28.9449	0.339828	0.277715	1.22366	0.221082	0.851739
Siah1b,Siah1a	29.8094	0.308508	0.252135	1.22358	0.22111	0.851739
Pdcd4	40.2791	-0.310222	0.253785	-1.22238	0.221563	0.852101
Extl1	43.7367	-0.270231	0.220955	-1.22301	0.221326	0.852101
Tmem33	25.7886	0.322704	0.263995	1.22239	0.221562	0.852101
Efnb3	38.2974	0.28448	0.23321	1.21985	0.222523	0.853085
Scarb1	26.8052	0.338306	0.277416	1.21949	0.222659	0.853085
Pcnp	57.1814	0.270732	0.221847	1.22035	0.222331	0.853085
Snx4	27.2781	-0.333871	0.273735	-1.21969	0.222584	0.853085
1520401A03Rik	26.5238	-0.36132	0.296023	-1.22058	0.222245	0.853085
Wdr3	29.4865	-0.348767	0.285921	-1.2198	0.222541	0.853085
Rnf144a	31.7936	0.295932	0.242353	1.22108	0.222057	0.853085
Ces1g	27.2522	0.341829	0.280586	1.21827	0.223122	0.854399
Coa3	32.6039	-0.311967	0.256231	-1.21752	0.223406	0.85502
Man2a2	49.1147	-0.287496	0.236193	-1.21721	0.223524	0.85502
Rit2	27.2243	-0.346299	0.284623	-1.21669	0.223721	0.85531
Spns1	25.0301	-0.351678	0.289134	-1.21632	0.223865	0.855402
Hivep3	24.7033	0.334814	0.278262	1.20323	0.228886	0.856006
Socs6	28.6131	0.319538	0.263928	1.2107	0.226009	0.856006
Atf6	31.1742	-0.322953	0.266454	-1.21204	0.225497	0.856006
Ell2	40.9955	0.292374	0.242285	1.20674	0.227534	0.856006
Ufc1	35.3082	-0.29657	0.245099	-1.21	0.226278	0.856006
Rb1cc1	29.823	-0.321356	0.26553	-1.21024	0.226185	0.856006
Tmem184c	33.152	-0.315976	0.260652	-1.21225	0.225416	0.856006
Sec14l1	59.1747	-0.264767	0.220116	-1.20285	0.229033	0.856006
Lrp6	28.3251	-0.360059	0.299344	-1.20283	0.229044	0.856006
Zranb1	27.5005	0.364472	0.300487	1.21293	0.225155	0.856006
Cacna2d3	29.3204	-0.350319	0.290416	-1.20627	0.227715	0.856006
Hif1a	26.7165	0.324849	0.26815	1.21145	0.225725	0.856006
Zfp655	25.7417	0.336447	0.278037	1.21008	0.226249	0.856006
Sgce	31.1563	-0.318658	0.263045	-1.21142	0.225734	0.856006
Spred3	25.1251	-0.358865	0.295627	-1.21391	0.224781	0.856006
Pfdn1	45.3473	0.27391	0.226958	1.20687	0.227481	0.856006
Ogdhl	51.5944	-0.29562	0.244398	-1.20958	0.226439	0.856006
Med6	27.5496	-0.343484	0.284014	-1.20939	0.226514	0.856006
Sec22b	32.4738	-0.331198	0.274732	-1.20553	0.227998	0.856006
Atp6v1e1	96.2658	-0.257095	0.213108	-1.2064	0.227662	0.856006
Sephs2	26.6805	-0.346803	0.286726	-1.20953	0.22646	0.856006
Ost4,Gm19774	36.4047	0.278752	0.230934	1.20706	0.227409	0.856006
Hdgf	52.3699	0.269592	0.224093	1.20304	0.228962	0.856006
Clstn1	67.3126	-0.26819	0.222639	-1.20459	0.228361	0.856006
Tecr	160.699	-0.256065	0.212583	-1.20454	0.228379	0.856006
Cntn1	78.6077	-0.22303	0.184832	-1.20666	0.227562	0.856006
Nefl	290.464	-0.187132	0.15554	-1.20311	0.228933	0.856006
Slc9a3r2	32.3663	0.29358	0.24216	1.21234	0.225382	0.856006
Usp2	36.1287	-0.303247	0.250562	-1.21027	0.226176	0.856006
Crlf2	26.9077	0.321151	0.267017	1.20274	0.229079	0.856006
Tmem150c	24.8583	-0.342369	0.284633	-1.20284	0.229036	0.856006
H1f0	39.2464	0.289175	0.240391	1.20293	0.229002	0.856006
Slc17a7	290.941	-0.194126	0.160349	-1.21065	0.22603	0.856006
Qdpr	68.3127	-0.224599	0.185194	-1.21278	0.225215	0.856006
Map7	33.8843	-0.318889	0.264738	-1.20455	0.228378	0.856006
Rad54l	26.3333	0.314125	0.258581	1.2148	0.224441	0.856006
Shmt2	28.3179	0.319599	0.264382	1.20885	0.226719	0.856006
Zmiz1	58.9578	0.22947	0.190616	1.20383	0.228654	0.856006
Atp5h	132.749	-0.20483	0.170277	-1.20293	0.229005	0.856006
Cwc15	46.4142	0.275324	0.227776	1.20875	0.226759	0.856006
Olfr402	24.3699	0.345711	0.286912	1.20494	0.228227	0.856006
Casd1	29.0908	-0.326623	0.271021	-1.20516	0.228143	0.856006
Cnn3	34.5815	0.282823	0.235238	1.20229	0.229253	0.856205
Gfm1	24.9912	0.331218	0.275613	1.20175	0.229461	0.856533
Olfr357	24.2274	0.331985	0.276359	1.20128	0.229641	0.856756
Ddhd1	45.1463	-0.290793	0.242216	-1.20055	0.229926	0.856845
Fscn1	57.8509	-0.267008	0.222453	-1.20029	0.230026	0.856845
Pfdn5	70.6642	-0.229798	0.191397	-1.20063	0.229893	0.856845
Trp53bp1	37.1549	-0.288225	0.241903	-1.19149	0.233463	0.857053
Slc20a2	28.2079	0.306696	0.258016	1.18867	0.234568	0.857053
Mga	26.813	-0.344992	0.288552	-1.1956	0.231853	0.857053
Car14	25.3446	0.307673	0.257983	1.19261	0.233022	0.857053
Igfbp2	27.1622	0.325632	0.27333	1.19135	0.233515	0.857053
Mettl6	27.1494	-0.341929	0.285669	-1.19694	0.231329	0.857053
Atp1b1	371.768	-0.292126	0.245761	-1.18866	0.234574	0.857053
Pik3ap1	24.6682	0.325463	0.273138	1.19157	0.233429	0.857053
Usp53	26.8448	-0.333844	0.278505	-1.1987	0.230644	0.857053
Lsm4	32.6083	0.287692	0.241777	1.18991	0.234082	0.857053
Lrrc14	28.912	0.29602	0.247622	1.19545	0.231911	0.857053
Svbp	31.3965	0.296237	0.247234	1.1982	0.230837	0.857053
Ninj1	25.4244	0.340818	0.285979	1.19176	0.233356	0.857053
Cpne8	24.3162	0.334459	0.28043	1.19267	0.233	0.857053
H2az1	51.1044	-0.248536	0.208788	-1.19037	0.233901	0.857053
Ckap5	35.239	0.285162	0.238306	1.19662	0.231455	0.857053
Dph5	24.5426	0.311254	0.261902	1.18843	0.234662	0.857053
G3bp1	37.7445	0.283497	0.238301	1.18966	0.23418	0.857053
Crnkl1	27.1676	0.3289	0.276599	1.18908	0.234407	0.857053
Sfrp1	26.5612	0.309918	0.259004	1.19657	0.231473	0.857053
Slc6a1	93.5181	-0.215642	0.180228	-1.1965	0.231502	0.857053
Rhot2	32.8149	-0.311572	0.261502	-1.19147	0.233468	0.857053
Prss30	26.0857	0.326477	0.274222	1.19056	0.233828	0.857053
Synj2bp,Gm20498	28.1262	0.32271	0.271341	1.18932	0.234314	0.857053
Brsk1	146.162	-0.206256	0.173057	-1.19184	0.233325	0.857053
Mrpl58	31.5711	-0.314217	0.264147	-1.18955	0.234222	0.857053
Bend6	27.0929	-0.328441	0.2741	-1.19825	0.230818	0.857053
Gm12185	26.8753	0.308235	0.257015	1.19929	0.230416	0.857053
Hapln4	55.281	0.292011	0.244648	1.1936	0.232636	0.857053
Cmtm4	33.1046	-0.311732	0.261902	-1.19026	0.233944	0.857053
Chmp2a	26.4376	-0.353457	0.297339	-1.18873	0.234545	0.857053
Rubcn	33.4878	-0.317088	0.265199	-1.19566	0.231829	0.857053
Hadh	25.2088	0.32131	0.269161	1.19375	0.232576	0.857053
Olfr560	25.8855	0.318512	0.265656	1.19897	0.230542	0.857053
Letmd1	40.6163	0.265826	0.223123	1.19139	0.233501	0.857053
Tshz3	26.6568	-0.325866	0.271639	-1.19963	0.230284	0.857053
Dvl1	32.3896	-0.30175	0.253503	-1.19032	0.23392	0.857053
Dusp8	41.8694	-0.303463	0.253756	-1.19589	0.231741	0.857053
Auh	36.6106	-0.283298	0.239087	-1.18492	0.236051	0.857243
Ache	34.5933	-0.314835	0.265136	-1.18745	0.235052	0.857243
Zfp384	24.7356	0.317305	0.267471	1.18632	0.235498	0.857243
Gpr137	40.2924	-0.284047	0.239362	-1.18668	0.235354	0.857243
Enoph1	43.4548	0.267272	0.225509	1.18519	0.235941	0.857243
Sncb	89.0091	-0.27731	0.233503	-1.18761	0.234987	0.857243
Cfap69	24.2225	-0.350916	0.295848	-1.18613	0.235569	0.857243
R3hdm2	104.624	-0.227921	0.191966	-1.1873	0.235111	0.857243
Ctbs	28.404	0.31242	0.263726	1.18464	0.236161	0.857243
Vasp	31.4669	0.297848	0.251337	1.18506	0.235995	0.857243
2810459M11Rik	25.8264	0.311606	0.262946	1.18506	0.235995	0.857243
Washc4	43.0369	0.248562	0.209611	1.18582	0.235692	0.857243
Negr1	35.2392	-0.326023	0.275453	-1.18359	0.236577	0.858316
Zcchc7	41.288	-0.299742	0.253367	-1.18303	0.236795	0.85867
Cdv3	46.5187	0.25142	0.212626	1.18245	0.237027	0.859072
Pbx1	38.8205	-0.300735	0.254543	-1.18147	0.237414	0.859363
Fam102b	27.2378	-0.33729	0.285516	-1.18133	0.23747	0.859363
4931428F04Rik	26.8352	-0.336383	0.284709	-1.1815	0.237404	0.859363
Sf3a2	36.0234	0.290046	0.245719	1.1804	0.237843	0.8594
Eps8	29.3582	-0.325104	0.275334	-1.18076	0.237697	0.8594
Clock	26.3068	0.320953	0.271878	1.1805	0.2378	0.8594
Stag2	29.9572	-0.328549	0.278508	-1.17967	0.23813	0.859999
Vezf1	25.8649	-0.329795	0.279855	-1.17845	0.238618	0.860888
Myl12b	108.596	-0.253366	0.214987	-1.17852	0.238591	0.860888
Gpx1	63.8156	0.234503	0.199082	1.17792	0.238827	0.861206
Ogt	40.2748	-0.274596	0.233216	-1.17743	0.239022	0.861473
Crip3	41.2202	-0.304087	0.258404	-1.17679	0.239278	0.86196
Thra	110.92	-0.198992	0.169174	-1.17626	0.239493	0.862295
Map3k4	31.1081	0.323881	0.276218	1.17256	0.240974	0.862672
Ttc7b	43.3464	-0.334584	0.285647	-1.17132	0.241469	0.862672
Chmp1a	47.4219	-0.251974	0.215023	-1.17185	0.241257	0.862672
Xrcc3	25.8506	-0.350428	0.299278	-1.17091	0.241634	0.862672
Plcg2	29.5296	0.304088	0.258689	1.1755	0.239796	0.862672
Aagab	27.3663	0.311409	0.265938	1.17098	0.241606	0.862672
Osbpl2	33.051	-0.310827	0.265109	-1.17245	0.241016	0.862672
Alyref2	29.9301	0.291685	0.248973	1.17155	0.241376	0.862672
Dip2b	35.3532	-0.302606	0.257715	-1.17419	0.240319	0.862672
Bod1	38.6506	-0.313098	0.267411	-1.17085	0.24166	0.862672
Mib1	67.4155	-0.268304	0.228532	-1.17403	0.240383	0.862672
Wdr45	36.3197	-0.292838	0.249219	-1.17503	0.239984	0.862672
Avl9	29.3403	0.323305	0.275452	1.17373	0.240504	0.862672
Rpn1	35.31	0.284233	0.242513	1.17203	0.241184	0.862672
Dpf2	40.887	0.256729	0.218773	1.17349	0.240598	0.862672
Larp4	26.5854	0.312545	0.265977	1.17508	0.239962	0.862672
Cdk5	57.3639	0.220927	0.188087	1.1746	0.240155	0.862672
Acot13	54.2739	-0.238557	0.203822	-1.17042	0.241832	0.862853
Basp1	101.98	-0.205297	0.175479	-1.16992	0.242032	0.863134
Sidt1	36.066	-0.286226	0.244818	-1.16914	0.242349	0.863398
Nav3	41.3795	0.259756	0.22213	1.16939	0.242248	0.863398
Bcl2l2	28.0192	-0.335575	0.287618	-1.16674	0.243316	0.864534
Tatdn2	40.5876	0.260325	0.223275	1.16594	0.24364	0.864534
Arglu1	70.3565	0.225695	0.193562	1.166	0.243612	0.864534
[truncated: 17,741 more rows]

## Sheet: 2DG
	baseMean	log2FoldChange	lfcSE	stat	pvalue	padj
Ccl3	85.5387	2.94924	0.209063	14.1069	3.44379e-45	2.71198e-41
Cd14	95.4693	3.1296	0.249879	12.5245	5.48585e-36	2.16005e-32
Ccl4	67.9748	2.9278	0.244319	11.9835	4.33642e-33	1.13831e-29
Srgn	76.781	1.68841	0.198626	8.50049	1.88798e-17	3.71696e-14
Cd9	66.2719	1.37756	0.181131	7.60533	2.84185e-14	4.47591e-11
Lilrb4a,Lilr4b	61.4953	1.53042	0.202713	7.54972	4.36202e-14	5.72516e-11
LOC100862446,Ftl1	242.058	1.38507	0.193964	7.14089	9.27292e-13	1.0432e-09
C1qb	102.249	1.40548	0.199933	7.02979	2.06844e-12	2.03612e-09
Plek	53.7344	1.39247	0.198878	7.00166	2.52939e-12	2.21322e-09
Actb	363.28	1.10726	0.163421	6.77551	1.23964e-11	9.76218e-09
Zfp36	46.9904	1.48498	0.220457	6.73591	1.62906e-11	1.16626e-08
Hmox1	47.8574	1.44205	0.217212	6.6389	3.16043e-11	2.07403e-08
Cd63	87.3281	1.17267	0.179578	6.53016	6.56979e-11	3.97977e-08
Efhd2	346.601	1.28323	0.201286	6.37515	1.8278e-10	1.02814e-07
Pfn1	112.383	1.12085	0.176879	6.33683	2.3454e-10	1.23134e-07
Cldn11	77.2257	1.0673	0.169208	6.30764	2.83322e-10	1.31245e-07
Dab2	43.2236	1.49332	0.236607	6.31139	2.76538e-10	1.31245e-07
Ldha	101.216	1.12293	0.1791	6.26983	3.61439e-10	1.5813e-07
Tyrobp	77.4666	1.44547	0.236072	6.12299	9.18366e-10	3.80639e-07
Camk2n1	1302.22	-0.920852	0.153579	-5.99593	2.02323e-09	7.96647e-07
Cebpd	53.5851	1.30223	0.220541	5.90473	3.53232e-09	1.26441e-06
Adam8	36.9007	1.2505	0.211659	5.9081	3.46071e-09	1.26441e-06
Lgmn	115.019	0.929718	0.160351	5.79801	6.71045e-09	2.2976e-06
Slc3a2	117.356	0.890361	0.154434	5.7653	8.15117e-09	2.6746e-06
Nrxn1	170.091	-0.982927	0.171494	-5.73155	9.9516e-09	3.13475e-06
Tagln2	37.851	1.57897	0.275938	5.72219	1.0516e-08	3.18514e-06
Stat3	57.3173	1.14325	0.202812	5.63702	1.73014e-08	5.04624e-06
Ppp1r1b	162.851	1.27598	0.227527	5.60804	2.0463e-08	5.7552e-06
Ctsb	114.493	0.81326	0.14563	5.58444	2.34457e-08	6.36672e-06
Ctla2a	46.3821	1.29705	0.233655	5.55114	2.83808e-08	7.44996e-06
Lgals3	40.3602	1.35725	0.245287	5.53334	3.14186e-08	7.98134e-06
Dbndd2	136.474	0.805205	0.146973	5.47859	4.28727e-08	1.05507e-05
Mobp	380.506	0.797864	0.146187	5.45783	4.81992e-08	1.15021e-05
Ccnd1	62.4348	1.03987	0.193306	5.3794	7.47343e-08	1.73098e-05
Lcn2	33.6393	1.32065	0.249843	5.2859	1.25088e-07	2.81448e-05
Hmgcs1	85.5451	1.0251	0.195677	5.23874	1.61675e-07	3.53664e-05
Slc15a3	47.9337	1.11156	0.213144	5.21508	1.83734e-07	3.91056e-05
Actg1	460.671	0.75273	0.144937	5.19349	2.06383e-07	4.27701e-05
Ier3	50.3342	1.01706	0.200326	5.07705	3.8335e-07	7.74072e-05
C3ar1	49.0912	1.10017	0.217394	5.06073	4.17664e-07	8.22275e-05
Idi1,Idi1-ps1	53.9676	1.05677	0.209082	5.05432	4.31931e-07	8.29623e-05
Cd68	42.1899	1.1932	0.243178	4.90669	9.26255e-07	0.000173673
Arpc1b	41.2384	1.11446	0.227357	4.90178	9.49713e-07	0.00017393
Mat2a	117.126	0.847238	0.173829	4.87397	1.09377e-06	0.00019576
Ctsz	59.9496	0.989644	0.204441	4.84074	1.29355e-06	0.000226371
Cndp2	78.0152	0.828605	0.172873	4.79313	1.64196e-06	0.000281096
Rrbp1	47.5172	0.973936	0.204174	4.77012	1.84118e-06	0.000308496
Msmo1	68.0803	0.964419	0.205058	4.70315	2.56178e-06	0.000420293
Cd53	50.3815	0.938081	0.202551	4.63132	3.63338e-06	0.000583935
Hspb1	43.942	0.970367	0.21215	4.57397	4.78562e-06	0.000753734
H3f3b,Gm6485	181.641	0.653815	0.144147	4.53575	5.73981e-06	0.000886293
P4hb	81.7889	0.73942	0.16328	4.52853	5.93962e-06	0.000899509
Zyx	69.7497	0.892064	0.197502	4.51673	6.28023e-06	0.000933148
Serpina3n	40.3396	1.00398	0.223167	4.49878	6.83433e-06	0.000996673
Srsf3	97.3533	0.726941	0.16319	4.45457	8.40612e-06	0.0012036
Srxn1	75.5085	0.884267	0.198805	4.44791	8.67088e-06	0.00121211
Cap1	106.333	0.76847	0.172869	4.44539	8.77337e-06	0.00121211
Fth1	1204.08	0.693015	0.157043	4.4129	1.01993e-05	0.00136135
LOC118568705,Gm41885,Gm42031,Gm43305,Gm39972,Gm40525	82.7495	1.09292	0.247637	4.41339	1.01765e-05	0.00136135
Rpl18	205.011	0.565651	0.12873	4.39408	1.11241e-05	0.0014522
Hpcal4	188.768	0.991482	0.225765	4.39166	1.12488e-05	0.0014522
Zmiz1	99.4613	0.776041	0.177526	4.37143	1.23436e-05	0.00156783
Laptm5	36.4885	1.07406	0.249735	4.30078	1.70198e-05	0.00212747
Eif4a1	179.673	0.612354	0.142971	4.28307	1.84331e-05	0.00226813
Spp1	46.7016	1.74547	0.409124	4.26635	1.98693e-05	0.00240724
Sh3bgrl3	147.895	0.678408	0.159898	4.24275	2.20796e-05	0.00258521
Fdft1	92.9707	0.752499	0.177394	4.24195	2.21585e-05	0.00258521
Adamts1	47.1389	0.886056	0.208961	4.24029	2.23231e-05	0.00258521
Mgat5b	39.3934	-1.05943	0.253182	-4.18447	2.85828e-05	0.00326217
Itgb1	46.5601	0.83971	0.201194	4.17364	2.99771e-05	0.00333833
Jdp2	107.081	-0.776159	0.186008	-4.17272	3.0098e-05	0.00333833
Rplp0	135.136	0.70427	0.171513	4.10622	4.0219e-05	0.00439896
Picalm	83.4922	0.81124	0.198139	4.0943	4.23451e-05	0.00456805
Mrps6	47.9671	0.808472	0.198166	4.07978	4.50782e-05	0.00479718
Fdps	65.6333	0.8109	0.200428	4.04584	5.2136e-05	0.00547428
Mef2c	200.392	-0.664226	0.164753	-4.03166	5.53851e-05	0.00573892
Cadm4	186.081	0.640897	0.159602	4.01559	5.92973e-05	0.00606449
Jun	78.4448	0.70296	0.176821	3.97555	7.0218e-05	0.00708932
Cdk6	34.2547	0.902939	0.227795	3.96382	7.37587e-05	0.00735253
Rpl10a	190.932	0.523956	0.132372	3.95821	7.55134e-05	0.00743335
Rpl12	197.166	0.524194	0.133476	3.92727	8.59169e-05	0.00835303
Ccdc136	69.3613	-0.74373	0.191154	-3.89073	9.99436e-05	0.00959824
Kcnip2	90.7753	-0.832802	0.215026	-3.87304	0.000107486	0.0101983
Rps12	106.43	0.590622	0.152948	3.8616	0.000112648	0.0105608
Clic4	58.1241	0.785421	0.203849	3.85296	0.000116698	0.0108117
Junb	111.444	1.51335	0.396408	3.81767	0.000134716	0.0123359
Lamp5	49.266	-0.840855	0.220448	-3.81431	0.000136566	0.0123616
Fasn	106.085	0.635687	0.166862	3.80965	0.000139164	0.0124536
Arf6	80.0563	0.665034	0.175037	3.79938	0.000145056	0.012835
Nkain1	47.0787	0.779	0.205581	3.78926	0.000151099	0.0132212
Fcgr3	50.576	0.908198	0.239985	3.78439	0.000154083	0.0133341
Klf6	57.9144	0.745139	0.197465	3.77353	0.000160953	0.0137773
Cstb	70.0398	0.708327	0.189272	3.74237	0.000182291	0.015436
Adm	44.9732	0.777798	0.208363	3.73289	0.000189293	0.0158583
C1qa	80.2512	0.771786	0.207962	3.71119	0.000206285	0.0171
Nudt4	115.666	-0.667775	0.180142	-3.70694	0.00020978	0.0172085
Sema4a	59.3864	0.77347	0.210216	3.6794	0.00023378	0.0189796
Arpc5	69.5082	0.707967	0.192926	3.66963	0.000242905	0.0195191
Nr2f1	50.1873	-0.865114	0.23611	-3.66403	0.000248281	0.0197496
C1qc	78.8754	0.847337	0.232427	3.64561	0.000266762	0.0210075
Fosb	55.6313	1.02443	0.281491	3.63931	0.000273374	0.021315
Arhgdia	140.376	0.57903	0.159413	3.63227	0.000280943	0.0216905
Gdpd5	43.8993	0.784161	0.21678	3.61732	0.000297671	0.0227588
Hspa5	80.772	0.664045	0.18408	3.60737	0.000309313	0.0234216
Ucp2	45.9884	0.830172	0.230538	3.60101	0.000316981	0.0237225
Ctsl	102.958	0.696993	0.193657	3.59911	0.000319312	0.0237225
Ptma	289.387	0.50327	0.140556	3.58056	0.000342856	0.0249999
Ly6e	137.54	-0.630309	0.175999	-3.58132	0.00034186	0.0249999
Kcnh5	49.3808	-0.765846	0.214586	-3.56896	0.000358408	0.0258941
Dhcr24	68.2676	0.680283	0.191043	3.5609	0.000369591	0.0264594
Sqle	76.074	0.654144	0.183847	3.55808	0.000373576	0.0265037
Myl4	72.9075	0.665989	0.187684	3.54846	0.00038749	0.0272454
Rhoc	56.763	0.685403	0.193342	3.54503	0.000392573	0.0273585
Clic1	42.8455	0.821207	0.23194	3.54059	0.000399229	0.0275783
Ctsd	235.935	0.485945	0.137434	3.53585	0.00040646	0.0278337
Pdia3	152.673	0.50908	0.144089	3.53309	0.000410734	0.0278839
C5ar1	34.8047	0.950035	0.273214	3.47725	0.00050658	0.0340967
Nptx2	101.831	1.69966	0.489707	3.47078	0.000518955	0.0346337
Vgf	102.222	0.6231	0.179954	3.46256	0.000535064	0.0354087
Lzts3	48.331	-0.768459	0.225555	-3.40697	0.000656895	0.0427525
Edem1	39.2387	0.758117	0.22244	3.40819	0.000653955	0.0427525
Acat2	43.7197	0.733279	0.215714	3.39932	0.000675543	0.0429055
Hexb	77.953	0.785823	0.231172	3.3993	0.000675592	0.0429055
Camk2n2	89.9232	-0.585967	0.172293	-3.401	0.000671396	0.0429055
Rpl15	141.538	0.57003	0.168446	3.38405	0.000714262	0.0446879
Esd	61.6295	0.609931	0.180252	3.38376	0.000715007	0.0446879
Gm15501,Rps8	223.522	0.463467	0.137326	3.37493	0.000738352	0.0457837
Tpm3	77.0748	0.603867	0.179085	3.37196	0.000746342	0.0459176
Slc39a1	41.6912	0.734955	0.218148	3.36907	0.000754225	0.0460428
Hagh	66.981	0.691939	0.20644	3.35177	0.000802963	0.0482697
Ddx21	37.7543	0.740744	0.220951	3.35253	0.000800775	0.0482697
Odc1	53.3566	0.666391	0.199348	3.34285	0.000829239	0.0494717
Gabra1	209.338	-0.686777	0.205639	-3.33973	0.000838605	0.0495615
Dstn	89.4132	0.586404	0.175666	3.33817	0.000843332	0.0495615
Prkacb	184.658	-0.639109	0.191859	-3.33113	0.000864929	0.0504542
Ppp1r18	37.084	0.736	0.222122	3.31349	0.000921379	0.0533519
Gm13305,Gm2002,LOC100861969,Il11ra1,Il11ra2	44.4597	0.693603	0.209619	3.30888	0.0009367	0.0536643
Tnfrsf1a	39.0254	0.768978	0.232476	3.30778	0.000940403	0.0536643
Crip2	64.9993	0.682036	0.207618	3.28506	0.00101962	0.0577664
Kcnab3	84.6948	-0.66847	0.203641	-3.2826	0.00102856	0.0578565
Islr2	55.432	0.813765	0.248331	3.27694	0.00104939	0.0586098
Nuak1	55.5213	-0.747002	0.228133	-3.27442	0.00105879	0.0587183
Calr	66.7317	0.571987	0.175188	3.26499	0.00109468	0.0602838
Pfkfb3	35.4513	0.855975	0.262402	3.26207	0.001106	0.0604844
Mgat5	44.3256	0.678747	0.208805	3.25063	0.0011515	0.0624201
Mast3	87.8685	-0.573488	0.176501	-3.24921	0.00115725	0.0624201
Ldlr	35.3231	0.719902	0.222517	3.23526	0.00121531	0.064435
Eno1b,Eno1	413.185	0.564355	0.174397	3.23604	0.00121201	0.064435
Rbpj	35.4699	0.749481	0.231724	3.23436	0.00121915	0.064435
Scn1b	422.346	-0.430384	0.13355	-3.22264	0.00127013	0.0661255
Mcl1	48.0068	0.65793	0.204159	3.22263	0.00127017	0.0661255
Ptgs2	35.5213	0.917424	0.284804	3.22125	0.00127633	0.0661255
Igfbp4	86.2687	0.646218	0.201449	3.20785	0.00133732	0.0682365
Lcp1	33.8226	0.818909	0.255335	3.20719	0.00134037	0.0682365
Cdc42se1	72.286	0.575414	0.179446	3.20661	0.00134307	0.0682365
Ppp1r14b	70.0536	0.577015	0.180337	3.19964	0.00137598	0.069018
Ctss	102.211	0.776972	0.242811	3.1999	0.00137475	0.069018
Klhl2	122.037	0.641346	0.200812	3.19376	0.00140434	0.0699947
Myl12a	41.8771	0.72534	0.227424	3.18938	0.0014258	0.0706175
Hmga1b,Hmga1	80.734	0.568195	0.178359	3.18569	0.00144412	0.0710776
Grm3	44.2512	-0.739398	0.234382	-3.15467	0.00160679	0.078593
Extl3	117.46	-0.537228	0.170967	-3.14229	0.00167632	0.0814878
Irf2bpl	96.367	0.558181	0.177763	3.14002	0.00168937	0.0816186
Nefm	189.868	-0.784879	0.250195	-3.13706	0.00170649	0.0819427
Pak1	156.642	-0.51507	0.164551	-3.13016	0.00174711	0.0833847
Amigo2	44.8916	0.636314	0.203918	3.12045	0.00180575	0.0847638
H2-T23,H2-T-ps	36.7124	0.74249	0.237975	3.12004	0.00180829	0.0847638
Mvd	38.4299	0.705217	0.225834	3.12272	0.00179188	0.0847638
Hmgb2,Gm20875	41.6417	0.687864	0.220629	3.11774	0.00182245	0.0849218
Sat1	60.0951	0.562756	0.180983	3.10943	0.00187446	0.08673
Fam163b	71.6422	0.608746	0.195861	3.10805	0.00188328	0.08673
Ssr3	47.2266	0.637894	0.205433	3.10511	0.00190208	0.0870863
Rack1	146.509	0.442729	0.142739	3.10166	0.00192436	0.0875973
Slc7a4	85.7443	0.55391	0.178964	3.09508	0.00196759	0.0890502
Epha4	118.103	-0.596867	0.193434	-3.08563	0.00203121	0.0914043
Agfg2	62.7006	0.603038	0.195735	3.08089	0.0020638	0.0919847
Hint1	171.797	0.518175	0.168219	3.08037	0.00206747	0.0919847
R3hdm1	116.969	-0.582639	0.189838	-3.06914	0.00214679	0.0947275
Flna	39.8784	0.707361	0.230542	3.06825	0.00215317	0.0947275
R3hdm2	155.51	-0.463697	0.151486	-3.06098	0.00220616	0.0965193
Aprt	37.6003	0.761072	0.249176	3.05436	0.00225545	0.0981306
Rps15a-ps6,Rps15a	63.6399	0.598072	0.196425	3.04479	0.00232846	0.100333
Degs1	54.6261	0.610915	0.200669	3.04439	0.00233155	0.100333
Eif3d	42.781	0.649243	0.213378	3.0427	0.00234468	0.10035
Mif	284.945	0.439679	0.144858	3.03525	0.00240338	0.102233
Fgfr3	59.1982	-0.664261	0.218951	-3.03384	0.00241465	0.102233
Rps6,Rps6-ps4	204.335	0.413975	0.136634	3.02982	0.00244702	0.102501
Txndc17	38.7851	0.664573	0.219265	3.03091	0.00243821	0.102501
Syt6	49.9407	0.621626	0.205392	3.02654	0.0024737	0.103071
AI593442	42.6533	-0.705119	0.234617	-3.00541	0.00265223	0.109928
Pkm	526.393	0.437169	0.145942	2.9955	0.00273999	0.112971
Gprasp2	48.7742	-0.672824	0.225234	-2.98723	0.0028152	0.114346
Mtss2	68.2692	-0.599344	0.200704	-2.98621	0.00282459	0.114346
Trf	68.0918	0.568331	0.190341	2.98586	0.00282779	0.114346
Rps16,LOC100862433	194.236	0.434213	0.145442	2.98547	0.00283142	0.114346
C1qtnf4	143.504	-0.564979	0.189493	-2.98153	0.00286813	0.115238
Gltp	40.5162	0.634755	0.213111	2.97852	0.00289649	0.115786
Sfxn3	65.8249	-0.566559	0.190762	-2.96998	0.0029782	0.118451
Kars	38.583	0.681998	0.23006	2.96443	0.0030324	0.119401
Ntan1	54.1097	-0.632039	0.213119	-2.96567	0.00302027	0.119401
Adh5	45.7483	0.586805	0.198165	2.9612	0.0030644	0.12006
H2-L,H2-D1	36.5626	0.683326	0.230968	2.95854	0.00309105	0.120505
Adora1	175.312	0.538122	0.183487	2.93276	0.00335962	0.13033
Atf4	57.8868	0.557556	0.190341	2.92925	0.00339785	0.131167
Med13l	105.04	-0.500596	0.171228	-2.92357	0.00346043	0.132286
Pmp22	38.7754	0.64885	0.221846	2.92478	0.00344699	0.132286
Osbpl1a	94.0283	-0.579846	0.198675	-2.91857	0.00351641	0.133777
Gm40378,Gm52768,Gm52666,Rsrc1,Gm39701,Gm45978,Gm33887,Gm40525,Gm52197,Gm46894,Gm52236,Gm52701,Gm52787,Gm42031,Gm46353,Gm40514,Gm46290,Gm52632,Gm51522,Gm40453,Gm41885,Gm51936,Gm52512,Gm51918,Gm42267,Gm43305,Gm45988,Gm42102,Gm41844,Gm46156,Gm52796,Pik3c3,Gm40595,Gm42226,Gm39972,Gm40843,Gm46620,Gm46911,Gm40814,LOC118568792	276.594	0.551626	0.189325	2.91365	0.00357229	0.135249
Vcp	70.4009	0.626613	0.215842	2.9031	0.00369485	0.138369
Gadd45b	58.2537	0.633572	0.218319	2.90204	0.0037074	0.138369
Niban2	49.0397	0.602666	0.20755	2.90372	0.00368762	0.138369
Ipo5	82.3734	0.510066	0.176284	2.89343	0.00381063	0.14155
Sh3bp5	53.232	0.595814	0.207342	2.87358	0.00405851	0.150051
Tmem120a	48.1424	0.575959	0.201004	2.86541	0.00416475	0.153259
Tmsb4x	520.4	0.456619	0.159714	2.85898	0.00425001	0.155669
Fos	60.1881	1.21597	0.425726	2.85622	0.00428721	0.155724
Eif4g1	120.963	0.466251	0.163277	2.85558	0.00429586	0.155724
Syne1	60.8361	-0.575879	0.201746	-2.85447	0.00431084	0.155724
Zfpm1	51.2476	0.616461	0.216443	2.84815	0.00439747	0.156697
Fkbp5	46.7424	0.604754	0.21213	2.85087	0.00436004	0.156697
Zbtb18	72.5048	-0.580788	0.203868	-2.84884	0.00438787	0.156697
Nr1d2	71.8421	-0.559889	0.196734	-2.84592	0.00442835	0.157087
Hnrnpf	59.5581	0.525467	0.185724	2.82929	0.00466518	0.16401
Aifm3	53.1998	-0.564829	0.199555	-2.83045	0.00464831	0.16401
Slc11a1	42.4741	0.612405	0.21725	2.81889	0.00481895	0.168663
Ntng2	43.8897	0.618136	0.219504	2.81606	0.00486172	0.169407
Stk40	47.8959	0.597874	0.212735	2.81042	0.00494761	0.170888
Soga3	92.2374	-0.556935	0.198136	-2.81088	0.00494065	0.170888
Elavl2	60.9951	-0.543685	0.193721	-2.80654	0.00500773	0.172209
Itprid2	55.7705	0.5991	0.213605	2.80471	0.00503623	0.172436
Slc39a14	34.2774	0.647925	0.231627	2.79728	0.00515348	0.17493
Rps15	294.071	0.408112	0.145829	2.79856	0.00513315	0.17493
Sh3bgrl2	42.0335	-0.643774	0.230687	-2.79068	0.00525976	0.177771
Ccdc85b	151.518	0.500709	0.180377	2.7759	0.00550496	0.185263
Tmem130	59.1572	0.532044	0.192636	2.76192	0.00574624	0.19256
Rps5	103.151	0.44444	0.161219	2.75674	0.00583801	0.194799
Midn	103.283	0.481368	0.174701	2.75537	0.00586251	0.194799
Gna12	54.3698	0.577034	0.209588	2.75318	0.00590186	0.195282
Kcnj3	57.2718	-0.564654	0.205699	-2.74505	0.00605014	0.198557
Thsd7a	41.3022	-0.626883	0.228432	-2.74428	0.00606431	0.198557
Lrp10	44.9687	0.589364	0.214812	2.74363	0.00607649	0.198557
Pou3f2	35.0704	-0.677933	0.247471	-2.73944	0.00615442	0.198631
Gnai2	104.852	0.476088	0.173723	2.7405	0.00613454	0.198631
Tmbim1	45.8148	0.591822	0.216012	2.73977	0.0061483	0.198631
Lmtk3	58.7502	-0.62223	0.22763	-2.73352	0.00626611	0.199944
Cish	36.1838	0.636803	0.232984	2.73325	0.00627125	0.199944
Fam43a	42.5443	0.664552	0.243009	2.73468	0.00624406	0.199944
Ncl	99.007	0.473088	0.173389	2.72847	0.00636292	0.202048
Rpn1	57.3349	0.527202	0.193941	2.71836	0.0065607	0.207492
Ddx54	50.9956	0.52365	0.192986	2.71341	0.0066595	0.209774
Pabpc1	121.811	0.414969	0.153073	2.71092	0.00670966	0.210512
Ankrd12	133.328	-0.439387	0.16225	-2.70809	0.00676727	0.211477
Rasgrf1	134.154	-0.523333	0.194095	-2.69627	0.00701214	0.217312
Nkx6-2	45.9158	0.558571	0.207254	2.6951	0.00703678	0.217312
Rtn4r	58.0685	-0.598063	0.221701	-2.69762	0.0069838	0.217312
Necab2	47.4229	0.57453	0.213402	2.69224	0.00709738	0.217623
Lmtk2	65.2053	-0.50152	0.186299	-2.69202	0.00710209	0.217623
Cx3cl1	230.313	-0.569388	0.21187	-2.68744	0.00720031	0.219777
B2m	98.8978	0.443358	0.165163	2.68436	0.00726693	0.220954
Ccl12	46.0412	0.744202	0.277371	2.68306	0.00729518	0.22096
Txnip	45.2553	0.549161	0.204926	2.6798	0.0073667	0.222271
Gpr26	55.9569	-0.666548	0.249477	-2.67178	0.00754505	0.226784
Kcna2	93.457	-0.43339	0.162448	-2.66787	0.00763343	0.228568
Gpc1	92.2073	0.435549	0.163675	2.66106	0.00778949	0.232357
Srsf7	59.7679	0.504113	0.189643	2.65822	0.0078554	0.233439
Lasp1	85.6006	-0.447454	0.168579	-2.65427	0.00794798	0.235302
Lamp2	58.1885	0.501858	0.189278	2.65144	0.00801503	0.236398
Tenm4	35.6201	-0.64495	0.24343	-2.64943	0.00806272	0.236917
Egln1	78.1972	0.480213	0.181812	2.64126	0.00825991	0.24181
Spock3	92.7683	-0.440609	0.166956	-2.63908	0.00831317	0.242467
Npm1	76.1655	0.470076	0.178367	2.63544	0.00840288	0.244179
Ndrg4	705.291	-0.509565	0.193851	-2.62864	0.00857266	0.247687
Eif3c	74.2595	0.457356	0.174026	2.62809	0.00858647	0.247687
Basp1	176.482	0.408605	0.155869	2.62146	0.00875547	0.25164
Rpl11	164.734	0.436156	0.166494	2.61965	0.00880192	0.252055
Serpini1	71.3831	-0.512629	0.195782	-2.61837	0.00883502	0.252086
Rab36	47.2291	0.545463	0.208888	2.61126	0.00902083	0.254089
Rplp2,Wdr89,Rplp2-ps1	191.612	0.349674	0.134099	2.60759	0.00911832	0.254089
Ypel5	44.2134	0.5462	0.209096	2.6122	0.00899617	0.254089
Negr1	58.7331	-0.549971	0.210712	-2.61006	0.00905259	0.254089
6430548M08Rik	194.098	0.478134	0.183158	2.6105	0.00904109	0.254089
Mgst3	96.816	-0.536638	0.205837	-2.60711	0.00913107	0.254089
Psmd10	39.7386	0.546028	0.209346	2.60825	0.00910058	0.254089
Rel	44.9244	0.563246	0.21634	2.60353	0.00922694	0.255853
Aen	56.2207	0.518793	0.199495	2.60052	0.00930813	0.257198
Sgtb	58.6826	-0.557248	0.214578	-2.59695	0.00940556	0.258601
Mrpl52	66.6612	0.501843	0.193295	2.59626	0.00942458	0.258601
Nrsn1	339.136	-0.433661	0.167405	-2.59049	0.0095839	0.259732
Rps13	197.692	0.378862	0.146194	2.5915	0.00955578	0.259732
Eif4a3	52.0001	0.506674	0.195574	2.5907	0.0095781	0.259732
Actr3	77.9471	0.506636	0.195613	2.59	0.00959773	0.259732
Etv1	46.0132	-0.583974	0.225702	-2.58737	0.00967108	0.260821
Hlf	51.4425	-0.626602	0.242948	-2.57916	0.00990397	0.26375
Card19	40.1352	0.61791	0.239496	2.58004	0.00987892	0.26375
Abcc8	36.4638	-0.590772	0.228807	-2.58197	0.0098239	0.26375
Ehd3	76.7784	0.480205	0.186211	2.57883	0.00991366	0.26375
Nrep	43.4937	-0.613887	0.238172	-2.57749	0.00995211	0.263882
Mgat4b	39.0577	0.543407	0.210974	2.57571	0.0100035	0.264355
Slc39a7	67.0626	0.476034	0.184926	2.57419	0.0100475	0.264629
Timm17a	68.4092	0.461778	0.179501	2.57256	0.0100949	0.264992
Extl2	62.8369	-0.483321	0.188214	-2.56793	0.0102308	0.267666
Mbd3	89.5321	-0.449904	0.175294	-2.56656	0.0102712	0.267832
Cotl1	84.8469	0.450132	0.175714	2.56173	0.0104152	0.270144
Prdx1	59.5706	0.517971	0.20223	2.56129	0.0104284	0.270144
Sdk2	39.5521	0.562564	0.220831	2.54748	0.0108503	0.278322
Pvr	40.3907	0.560129	0.219832	2.54799	0.0108345	0.278322
Cux1	59.913	-0.522754	0.205295	-2.54635	0.0108855	0.278322
Lap3	50.2586	0.505959	0.198593	2.54772	0.0108429	0.278322
Sdf2l1	38.9032	0.624308	0.245792	2.53999	0.0110857	0.280706
Gpi1	261.556	0.445176	0.175187	2.54115	0.0110488	0.280706
Rimbp2	107.085	0.549267	0.216265	2.53979	0.011092	0.280706
Rps9	172.589	0.356237	0.140313	2.53886	0.0111213	0.280706
Kcnq5	49.1301	-0.54277	0.214026	-2.536	0.0112126	0.282106
Rasl11a	35.203	0.565146	0.223249	2.53146	0.0113588	0.284874
Insig1	50.256	0.496541	0.196397	2.52826	0.011463	0.286574
Rpl41	408.86	0.405745	0.160741	2.52421	0.0115958	0.288065
Ap3m2	68.3902	-0.515519	0.204221	-2.52432	0.0115921	0.288065
Cebpa	47.4815	0.562502	0.223445	2.51741	0.0118221	0.289128
Sc5d	36.0244	0.604604	0.239908	2.52015	0.0117305	0.289128
Errfi1	56.835	0.556988	0.221177	2.51829	0.0117927	0.289128
Rnf112	77.7543	-0.664289	0.26368	-2.5193	0.0117589	0.289128
Ptprt	77.7396	-0.531316	0.210929	-2.51893	0.0117711	0.289128
Nptx1	230.855	0.560044	0.223387	2.50706	0.0121739	0.296809
Arap2	54.0572	-0.521937	0.208619	-2.50187	0.0123541	0.299349
Adam15	82.1767	0.427431	0.170825	2.50216	0.0123439	0.299349
Arpp21	137.766	-0.596874	0.238829	-2.49917	0.0124485	0.300018
Eif3g	81.0219	0.447468	0.179066	2.4989	0.0124579	0.300018
Dlg1	87.6465	-0.438472	0.175791	-2.49428	0.0126213	0.303027
Fmn1	35.5066	-0.585807	0.235331	-2.48929	0.0127999	0.305451
Mettl7a1	37.6934	-0.60541	0.243197	-2.48938	0.0127967	0.305451
Cbln2	39.2995	-0.594279	0.238847	-2.48812	0.0128422	0.305535
Slc7a8	53.4396	0.489461	0.196829	2.48673	0.0128921	0.3058
Tmem121b	46.3801	-0.542722	0.218449	-2.48443	0.012976	0.306864
Arpc2	115.301	0.411531	0.166247	2.47543	0.0133076	0.313765
Cd81	99.1005	0.39869	0.161926	2.46217	0.0138097	0.32217
Sort1	82.6535	-0.44473	0.180838	-2.45928	0.0139218	0.32217
Plekha2	35.5695	0.565799	0.229941	2.46062	0.0138695	0.32217
Smarca2	98.5143	-0.506306	0.20569	-2.4615	0.0138358	0.32217
Sez6l2	107.292	-0.437938	0.177741	-2.46391	0.0137429	0.32217
Atp2c1	56.4872	-0.510106	0.207329	-2.46038	0.0138792	0.32217
Qdpr	122.363	0.435007	0.17699	2.4578	0.0139791	0.32217
Tmem186	35.605	-0.615404	0.25042	-2.45749	0.0139914	0.32217
Rpl8	101.97	0.450616	0.183483	2.45591	0.0140529	0.322644
Ehd4	40.1824	0.533242	0.217221	2.45484	0.0140947	0.322662
Bzw1	53.5674	0.487339	0.198818	2.45118	0.0142389	0.323144
Ccdc149	52.6519	-0.507111	0.206738	-2.45292	0.0141703	0.323144
Nr1d1	86.4822	-0.529746	0.21607	-2.45173	0.014217	0.323144
Cacna2d3	48.085	-0.529414	0.216427	-2.44615	0.014439	0.323281
Peak1	49.5523	0.524052	0.214211	2.44643	0.014428	0.323281
Aldoa	596.201	0.507491	0.207564	2.44499	0.0144857	0.323281
H4c8	91.2462	-0.47679	0.194947	-2.44574	0.0144557	0.323281
Foxp1	70.6892	-0.43746	0.178722	-2.44771	0.0143768	0.323281
Rps27,Rps27rt	143.655	0.396319	0.162103	2.44485	0.0144912	0.323281
Arl4d	54.1568	0.558642	0.228983	2.43967	0.0147008	0.326896
Hmgb1,Gm26740,Hmgb1-rs17	64.9429	0.450798	0.184998	2.43677	0.0148193	0.326896
Ppp1r15b	47.9911	0.511837	0.210003	2.43728	0.0147981	0.326896
Taldo1	45.0469	0.512623	0.210244	2.43823	0.0147593	0.326896
Rps19	170.766	0.408164	0.16778	2.43273	0.0149853	0.329176
Arl6ip6	34.7718	0.54935	0.225863	2.43223	0.0150063	0.329176
Nt5c3b	39.9186	0.534675	0.220298	2.42706	0.0152219	0.33114
Nelfcd	39.3163	-0.580346	0.23906	-2.42762	0.0151982	0.33114
Slc2a1	49.1717	0.524221	0.215918	2.42788	0.0151875	0.33114
Ctsa	51.9967	0.47281	0.195113	2.42327	0.0153816	0.332392
Rhoa	165.034	0.354684	0.146339	2.42371	0.0153629	0.332392
Slc4a10	85.6964	0.438622	0.181048	2.42269	0.0154061	0.332392
Swap70	33.7743	0.549019	0.226987	2.41872	0.0155751	0.33512
Il17d	35.5689	-0.602557	0.249317	-2.41683	0.0156564	0.335951
Jak1	51.3122	0.484427	0.201086	2.40906	0.0159937	0.342256
Plekho2	41.6408	0.5346	0.222247	2.40543	0.0161535	0.343807
Ssr1	69.7776	0.437839	0.181985	2.40591	0.0161321	0.343807
Synm	33.7168	0.58537	0.2438	2.40103	0.016349	0.344543
Auts2	37.7322	-0.575336	0.239652	-2.40072	0.016363	0.344543
Btbd3	52.2593	-0.519167	0.216032	-2.40319	0.0162527	0.344543
Naa38	62.3444	-0.503461	0.209678	-2.40112	0.016345	0.344543
Gm6402,Rps17	126.409	0.389214	0.162266	2.39861	0.0164573	0.344972
G3bp1	47.6224	0.486917	0.203025	2.39831	0.016471	0.344972
Rpl19	384.788	0.318311	0.132846	2.39609	0.016571	0.346144
Ccni	207.038	-0.353857	0.147763	-2.39477	0.0166309	0.346478
Ddx39b	74.3919	0.496748	0.207898	2.38938	0.0168767	0.350671
Camkk1	83.2393	0.525441	0.220018	2.38818	0.0169322	0.350897
Zfp36l1	54.1777	0.500786	0.210138	2.38313	0.017166	0.353004
Psmd12	45.6699	0.483074	0.202588	2.38452	0.0171016	0.353004
Eif5a	155.655	0.409435	0.171809	2.38308	0.0171683	0.353004
Iqsec2	87.0487	-0.449485	0.18946	-2.37246	0.0176702	0.361712
Zfp799	33.8922	0.536612	0.226211	2.37217	0.0176837	0.361712
Kmt2a	59.4667	-0.500438	0.2112	-2.3695	0.0178123	0.363398
Btg2	35.1265	0.579407	0.244667	2.36815	0.0178773	0.363782
Mydgf	46.02	0.48296	0.204244	2.36462	0.0180485	0.36632
Actn1	54.8202	0.474228	0.200951	2.35991	0.0182791	0.367215
Creb3l2	33.5817	0.590378	0.249997	2.36154	0.0181991	0.367215
Marchf2	108.862	-0.358956	0.151933	-2.3626	0.0181474	0.367215
Cers2	60.5462	0.438946	0.185999	2.35994	0.018278	0.367215
Prr7	50.6911	0.501909	0.212877	2.35774	0.0183863	0.367493
Sec61a1	53.7379	0.516204	0.218931	2.35783	0.0183819	0.367493
Wfs1	47.1363	0.501357	0.212759	2.35646	0.0184501	0.367835
Fau	327.661	0.337943	0.143528	2.35454	0.0185457	0.368807
Serp1	64.9255	0.429312	0.182887	2.34741	0.0189045	0.374994
Tmem145	60.8653	-0.455992	0.194486	-2.3446	0.0190476	0.376884
Acly	65.0816	0.419227	0.178906	2.34328	0.0191151	0.377271
Lin7a	35.8463	-0.577604	0.246818	-2.3402	0.0192732	0.379255
Rpl6	157.25	0.346287	0.148021	2.33945	0.0193119	0.379255
Arhgap32	105.001	-0.501595	0.214692	-2.33635	0.0194731	0.381469
Upp2	42.8311	0.505761	0.217006	2.33064	0.0197725	0.386374
Wdr1	64.9603	0.439996	0.189587	2.32082	0.0202968	0.387955
Cdk10	63.4524	-0.439458	0.189263	-2.32194	0.0202362	0.387955
Tiam1	53.324	-0.49	0.211108	-2.32109	0.0202822	0.387955
Spsb1	52.535	0.473548	0.204025	2.32103	0.0202854	0.387955
Psmc4	72.7057	0.414665	0.178439	2.32385	0.0201335	0.387955
Cyp51	44.324	0.484449	0.208189	2.32697	0.019967	0.387955
Ighm	38.4173	0.613845	0.26403	2.3249	0.0200771	0.387955
Tubb5	106.256	0.382951	0.16482	2.32344	0.0201554	0.387955
Ephx1	46.2562	0.479988	0.206238	2.32735	0.0199466	0.387955
Nlgn1	35.4859	-0.574889	0.248246	-2.3158	0.0205693	0.392211
Unc80	67.0209	-0.440225	0.190267	-2.31372	0.0206832	0.393431
Rpl10	174.694	0.335508	0.145316	2.30882	0.0209538	0.396269
Stc2	39.916	0.498746	0.216143	2.30748	0.021028	0.396269
Hecw1	49.4275	-0.495438	0.214719	-2.30738	0.0210337	0.396269
LOC101056300,Id3,LOC101056296	33.9593	0.537135	0.232553	2.30973	0.0209032	0.396269
Atp1a1	172.349	-0.44365	0.192419	-2.30565	0.0211305	0.397142
Elp1	40.9182	0.482643	0.20942	2.30467	0.0211852	0.397223
Panx2	79.9353	-0.412457	0.179748	-2.29464	0.021754	0.406783
Mapk10	126.855	-0.44027	0.191934	-2.29386	0.0217984	0.406783
Gpr88	37.0374	-0.563014	0.245696	-2.29151	0.0219341	0.408347
Pdcd4	58.1189	-0.494381	0.216329	-2.28532	0.0222942	0.41129
Angpt2	39.5669	0.482662	0.211212	2.2852	0.0223011	0.41129
Satb2	97.2246	-0.440311	0.192501	-2.28732	0.0221772	0.41129
Aacs	34.5972	0.527946	0.230963	2.28584	0.0222633	0.41129
Fzd2	35.0358	-0.589437	0.25831	-2.2819	0.0224954	0.413905
Tpm1	121.879	0.398806	0.174862	2.28069	0.0225667	0.41425
Rprm	47.258	0.529475	0.232964	2.27278	0.0230396	0.421946
Map7d1	86.6567	0.376191	0.165609	2.27156	0.0231132	0.422311
Get4	36.9182	0.520246	0.229163	2.2702	0.0231952	0.42283
Dusp1	54.114	0.587467	0.25918	2.26664	0.0234124	0.425803
Col4a2	53.1649	0.44692	0.197263	2.2656	0.0234758	0.425972
Tmem132c	45.2398	-0.505677	0.223336	-2.2642	0.0235618	0.426549
Tiparp	33.5062	0.523826	0.231509	2.26266	0.0236566	0.427284
Nln	39	0.496173	0.219521	2.26025	0.0238055	0.428989
Map3k10	142.124	-0.328879	0.145889	-2.25431	0.0241767	0.430446
Fcrls	33.8623	0.547195	0.242797	2.25371	0.0242143	0.430446
Stx1a	118.408	-0.492203	0.218244	-2.25528	0.0241155	0.430446
St6galnac6	33.5324	-0.561136	0.248868	-2.25475	0.0241489	0.430446
Pak1ip1	43.5691	0.464806	0.206204	2.25411	0.0241892	0.430446
Pdpn	38.0185	0.485009	0.214872	2.25721	0.0239952	0.430446
B3gat3	101.98	-0.381601	0.169506	-2.25125	0.0243696	0.430879
Osbp2	55.6506	-0.452663	0.201119	-2.25073	0.0244028	0.430879
Mapk4	36.0147	-0.543367	0.241338	-2.25148	0.0243551	0.430879
Anp32a	135.189	0.4126	0.1835	2.2485	0.0245443	0.432408
Id2	109.938	0.408724	0.181972	2.24609	0.0246984	0.433184
Map7d2	67.0148	-0.414886	0.184712	-2.24612	0.0246962	0.433184
H2az1	75.7498	-0.4493	0.200376	-2.24228	0.0249434	0.436509
Slc35e4	51.155	0.472974	0.211066	2.24088	0.0250337	0.437118
Cpne5	50.4982	0.471077	0.210627	2.23655	0.0253157	0.441065
Enho	75.7125	-0.416151	0.186642	-2.22968	0.0257685	0.442676
Rgs2	76.1721	0.45362	0.203359	2.23063	0.0257054	0.442676
Fkbp1b	38.7121	-0.549604	0.246489	-2.22973	0.0257653	0.442676
Drg1	50.3762	0.451796	0.202562	2.23041	0.02572	0.442676
Psmb6	100.287	0.382342	0.171517	2.22918	0.0258017	0.442676
Ran	84.1005	0.386093	0.173101	2.23045	0.0257175	0.442676
Fyb	36.4919	0.503028	0.225447	2.23125	0.0256648	0.442676
Vars	39.7569	0.543259	0.244173	2.22489	0.0260887	0.446627
Rps27a	129.366	0.377091	0.170003	2.21815	0.0265448	0.44855
Nrsn2	50.2418	-0.467799	0.210726	-2.21994	0.026423	0.44855
Rpl13	401.157	0.341636	0.15397	2.21884	0.0264973	0.44855
Anxa2	34.6761	0.511125	0.230473	2.21772	0.0265741	0.44855
Sult1a1	38.0972	-0.520491	0.234332	-2.22117	0.0263396	0.44855
Tbc1d24	72.3573	0.443695	0.200102	2.21734	0.0265997	0.44855
Synrg	45.7746	-0.51822	0.233637	-2.21806	0.026551	0.44855
Cdh18	49.4896	0.456521	0.206138	2.21464	0.026785	0.45071
Ptbp1	39.053	0.510982	0.230893	2.21307	0.026893	0.45125
Cxxc5	45.5366	0.480996	0.217399	2.21251	0.0269318	0.45125
Pink1	159.403	-0.334896	0.151644	-2.20843	0.0272141	0.453089
Pgk1	206.587	0.357465	0.16186	2.20848	0.0272108	0.453089
Sparcl1	510.358	-0.333397	0.150941	-2.20878	0.0271899	0.453089
Plp1	410.295	0.503766	0.228345	2.20616	0.0273728	0.45477
Aup1	44.0567	0.457159	0.207444	2.20377	0.0275406	0.456593
Foxk2	46.041	-0.481145	0.21841	-2.20295	0.0275985	0.456593
Dmtn	126.825	-0.502167	0.228272	-2.19986	0.0278167	0.458278
Man2a2	64.0948	-0.436911	0.198595	-2.20001	0.0278061	0.458278
Cars	42.8263	-0.497735	0.226347	-2.199	0.0278781	0.45833
Srf	62.2061	0.420274	0.191551	2.19406	0.0282311	0.45933
Dus1l	38.3204	0.49237	0.224271	2.19542	0.0281334	0.45933
Chrd	40.2055	-0.51152	0.23331	-2.19245	0.0283472	0.45933
Lrrc4c	47.4694	-0.474452	0.216143	-2.19509	0.0281572	0.45933
Cd3e	33.6833	-0.554593	0.252898	-2.19295	0.028311	0.45933
Klf10	47.3579	0.496904	0.226269	2.19608	0.0280863	0.45933
Igf2	34.1655	-0.52305	0.238376	-2.19422	0.0282194	0.45933
Mat2b	78.5689	-0.438352	0.20008	-2.19089	0.02846	0.460075
Hmgcr	58.2327	0.535721	0.2446	2.1902	0.02851	0.460075
Kcnip3	91.6033	0.416148	0.190256	2.1873	0.0287205	0.460639
Tamalin	55.0785	0.475799	0.217485	2.18774	0.0286888	0.460639
Cdk4	66.1439	0.394365	0.180265	2.1877	0.0286916	0.460639
Car11	62.6095	-0.486289	0.223031	-2.18037	0.0292304	0.465029
Pik3r1	107.036	0.413611	0.18958	2.18172	0.0291302	0.465029
Rundc3b	42.5717	0.458369	0.210101	2.18166	0.0291344	0.465029
Nyap2	36.26	-0.540547	0.247843	-2.181	0.0291833	0.465029
Prkce	150.677	0.420604	0.193019	2.17908	0.0293258	0.465606
Cdkn1a	70.1189	0.817656	0.375492	2.17756	0.0294389	0.466461
Pvalb	100.074	-0.398493	0.18315	-2.17577	0.0295722	0.466695
Pmvk	51.5533	0.457789	0.210338	2.17644	0.0295222	0.466695
Cct3	66.7006	0.382872	0.176226	2.17261	0.0298094	0.466999
Diras2	152.412	0.511366	0.235393	2.17239	0.0298263	0.466999
Pdlim2	45.2786	0.476293	0.219331	2.17157	0.0298879	0.466999
Lrrc4	57.6768	-0.431624	0.198692	-2.17233	0.0298307	0.466999
Inpp4a	56.52	-0.474673	0.218449	-2.17292	0.0297862	0.466999
Sox9	50.3904	0.450676	0.207615	2.17074	0.0299512	0.467061
Ykt6	63.4233	0.488284	0.225125	2.16894	0.030087	0.468252
Prl7c1	33.5397	0.543972	0.25107	2.16661	0.0302644	0.469472
Ptges3	96.9923	0.345878	0.159659	2.16635	0.0302847	0.469472
Trim8	74.2819	-0.39416	0.182069	-2.1649	0.0303957	0.470267
Car4	47.1919	-0.475275	0.219634	-2.16394	0.0304688	0.470475
Rps6kb2	40.5369	-0.529217	0.24465	-2.16316	0.0305288	0.470479
Faah	45.5454	-0.501518	0.23202	-2.16153	0.0306542	0.471487
Rsrc2	57.6259	0.400558	0.185477	2.15961	0.0308026	0.472847
Csnk1a1	141.738	0.334421	0.154931	2.15851	0.030888	0.473236
Psca	40.5516	0.485842	0.225227	2.15712	0.0309963	0.473972
Hnrnpl	90.3124	-0.39036	0.181167	-2.15469	0.0311858	0.474752
Cct6a	54.0024	0.418826	0.19438	2.15467	0.0311874	0.474752
Comt	82.5536	0.396157	0.183931	2.15383	0.0312532	0.474752
Rps2,Gm45855	220.676	0.309457	0.143707	2.15339	0.0312884	0.474752
Gng5,Gng5-ps	66.075	0.428529	0.199128	2.15203	0.0313953	0.475458
Gm10051,Rpl28	236.915	0.298008	0.138684	2.14883	0.0316479	0.478364
Surf4	56.4077	0.436396	0.203215	2.14746	0.0317567	0.479089
Atp2b2	320.386	-0.401189	0.186977	-2.14566	0.0319	0.48033
Lgi3	52.4795	-0.452695	0.211617	-2.13922	0.0324182	0.4872
Cabp1	216.574	-0.428721	0.200493	-2.13834	0.0324893	0.487339
Rplp1	441.526	0.357952	0.167551	2.13637	0.0326489	0.488802
Lgals1	43.0535	0.473422	0.221719	2.13523	0.032742	0.489266
Kdm6b	43.1829	0.460616	0.216075	2.13174	0.0330281	0.492577
Cycs	131.897	0.357144	0.167679	2.12993	0.0331778	0.492577
Usp26	35.8718	-0.522067	0.245018	-2.13073	0.0331114	0.492577
Trim80	37.6908	-0.52142	0.244857	-2.12949	0.0332138	0.492577
Myl6,Gm5915	198.505	0.363211	0.170764	2.12697	0.0334226	0.494743
Snrpd3	51.9468	0.426464	0.201034	2.12135	0.0338923	0.499816
Naa50	59.3434	0.394827	0.186082	2.12179	0.0338551	0.499816
Tomm5	56.871	0.40938	0.193214	2.11878	0.0341088	0.502069
Samd4b	70.4628	0.370427	0.174974	2.11704	0.0342561	0.502387
Gm1110	37.5578	-0.506471	0.239238	-2.11702	0.034258	0.502387
Frmd6	41.5363	-0.476367	0.225494	-2.11254	0.0346399	0.505256
Cfl1	626.777	0.329215	0.155844	2.11247	0.0346461	0.505256
Mrps34	49.4091	0.47017	0.222564	2.11252	0.0346421	0.505256
Tbccd1	35.6897	0.492303	0.233142	2.1116	0.0347206	0.505406
Pdia4	53.7714	0.448133	0.212508	2.10878	0.0349634	0.507129
Impdh2	38.6	0.506706	0.240289	2.10873	0.0349677	0.507129
Adgrl1	220.367	-0.358905	0.170607	-2.10369	0.0354058	0.511597
Slc35b4	36.2194	-0.52176	0.247993	-2.10393	0.0353842	0.511597
Gpr158	82.8416	-0.460966	0.219373	-2.10129	0.035616	0.513692
Purb	300.398	-0.303028	0.144365	-2.09903	0.0358142	0.514134
Mapre1	56.7404	0.394509	0.18796	2.09889	0.0358263	0.514134
Hikeshi	72.5272	0.527052	0.251131	2.09871	0.0358425	0.514134
Ly86	37.1168	0.495386	0.236134	2.09791	0.0359135	0.514216
Aqp4	38.3259	0.471964	0.225339	2.09446	0.0362189	0.517648
Tubb6	49.3185	0.415373	0.198499	2.09257	0.0363878	0.517759
Immt	56.3319	0.409919	0.195981	2.09162	0.0364721	0.517759
Smn1	37.2328	0.462224	0.221028	2.09124	0.0365062	0.517759
Ccdc59	37.7716	0.479518	0.229083	2.0932	0.036331	0.517759
Fut9	41.0794	-0.476042	0.227695	-2.09069	0.0365555	0.517759
Ergic3	55.0135	-0.427438	0.204826	-2.08683	0.0369033	0.521747
Cept1	50.1615	0.412989	0.198051	2.08527	0.0370452	0.522815
Rpl36,Rpl36-ps12	181.611	0.310188	0.148819	2.08433	0.0371304	0.523081
Epha10	43.9792	0.453483	0.218119	2.07907	0.0376113	0.523301
Zdhhc24	75.5238	-0.418137	0.200918	-2.08114	0.0374214	0.523301
Psmb4	143.851	0.324898	0.156198	2.08004	0.0375214	0.523301
Cadps2	63.5141	-0.483191	0.231995	-2.08277	0.0372725	0.523301
Fam102b	41.4968	0.450194	0.21651	2.07932	0.0375878	0.523301
Entpd3	39.3893	0.471589	0.22677	2.07959	0.0375628	0.523301
Mapk6	70.4813	0.456316	0.219327	2.08053	0.0374768	0.523301
Patz1	34.7134	-0.533186	0.257022	-2.07448	0.038035	0.527334
Psmg2	48.5536	0.414899	0.199995	2.07455	0.0380282	0.527334
Cnih3	43.1563	-0.485727	0.234662	-2.0699	0.0384618	0.532019
Elovl7	36.3981	0.466512	0.225433	2.06941	0.038508	0.532019
S100a16	52.1004	0.413324	0.199963	2.067	0.0387338	0.534201
Mknk2	48.5142	0.415096	0.201016	2.06499	0.0389236	0.53588
Fbl	48.6447	0.418435	0.202803	2.06326	0.039088	0.537204
Pitpnm2	41.1213	-0.498853	0.241963	-2.06169	0.0392377	0.538322
1810037I17Rik	88.044	0.348079	0.168975	2.05994	0.0394039	0.538438
Plekha6	52.8839	-0.437084	0.212233	-2.05945	0.0394512	0.538438
Sec61b	35.8199	0.456176	0.221357	2.06081	0.0393207	0.538438
Psmb10	44.0775	0.419887	0.204096	2.0573	0.0396569	0.540308
Ncs1	141.1	0.362185	0.176186	2.0557	0.0398113	0.540541
Pim3	44.0374	0.429876	0.209084	2.056	0.0397827	0.540541
1700037H04Rik	39.8375	0.451496	0.219873	2.05344	0.0400298	0.541136
Def8	48.7484	0.403305	0.196327	2.05425	0.0399514	0.541136
Smndc1	36.2423	0.464566	0.226278	2.05308	0.0400651	0.541136
Prdx6	42.7654	0.433724	0.211324	2.05241	0.0401299	0.541136
Pdlim4	55.0182	0.403765	0.197144	2.04807	0.0405531	0.545907
Higd1a	75.6188	0.362497	0.177218	2.04549	0.0408066	0.546518
Slc25a42	46.0972	0.434874	0.212591	2.04559	0.0407967	0.546518
Letmd1	48.1486	-0.426406	0.208427	-2.04583	0.0407733	0.546518
Tbc1d30	44.2828	-0.459445	0.224882	-2.04305	0.0410472	0.547876
Nap1l4	55.6236	-0.450453	0.220473	-2.04312	0.0410406	0.547876
P4ha1	46.9354	0.437296	0.214263	2.04093	0.0412576	0.549752
Itpk1	53.6303	0.451692	0.22167	2.03767	0.0415827	0.553148
Cyfip1	44.0159	0.434864	0.213552	2.03634	0.0417166	0.553993
Arrdc3	38.0963	0.441626	0.217466	2.03078	0.0422773	0.557707
Ccdc85a	72.4394	-0.374091	0.184276	-2.03006	0.0423503	0.557707
Bicral	47.34	-0.439783	0.21658	-2.03058	0.0422972	0.557707
Prr13	76.2312	-0.358125	0.176361	-2.03064	0.0422915	0.557707
Rp9	46.71	0.435275	0.214223	2.03187	0.0421664	0.557707
Pcna	46.9142	0.4121	0.204009	2.02001	0.0433826	0.569397
LOC100503923,Gm38510,Gm7609,Csprs,LOC100041903,Gm7592	42.1073	0.445955	0.220702	2.02062	0.0433192	0.569397
Rps24	302.128	0.254677	0.126187	2.01825	0.0435654	0.569896
Tpd52	43.9219	0.426771	0.211444	2.01837	0.0435527	0.569896
Lzts1	41.721	0.431817	0.214047	2.01739	0.0436546	0.570078
Crebl2	48.6154	-0.429985	0.21321	-2.01673	0.0437241	0.570078
Sun1	61.1885	-0.402356	0.199747	-2.01433	0.0439751	0.57185
Tubb2b	59.6749	0.396358	0.196797	2.01404	0.0440052	0.57185
Cadm2	69.8164	-0.391346	0.194413	-2.01296	0.0441192	0.572386
Snrpb2	33.6709	0.473133	0.236017	2.00466	0.0449998	0.575067
Tkt	75.7286	0.36615	0.182433	2.00704	0.0447454	0.575067
Rps26	188.377	0.29536	0.147367	2.00424	0.0450443	0.575067
Cnn3	52.4032	0.397315	0.198029	2.00635	0.0448191	0.575067
Krtap4-16	38.2898	0.469042	0.234038	2.00413	0.045056	0.575067
Il6st	39.8442	0.475703	0.237098	2.00636	0.0448177	0.575067
Otud6b	56.8505	0.402868	0.200652	2.00779	0.0446653	0.575067
Btf3l4	70.115	-0.36485	0.181968	-2.00502	0.0449607	0.575067
Flt1	45.4879	0.454573	0.226778	2.00449	0.0450177	0.575067
Rpl26,Gm15772	235.032	0.323198	0.160989	2.00757	0.0446885	0.575067
Mapk8ip1	170.059	0.286274	0.142919	2.00305	0.0451715	0.575607
Tmem258	36.4795	0.448858	0.224444	1.99987	0.0455148	0.577862
Gabrb2	82.7941	-0.403885	0.201904	-2.00038	0.0454591	0.577862
Hyou1	56.7954	0.392303	0.196213	1.99937	0.0455685	0.577862
Egr3	91.443	0.490891	0.245658	1.99827	0.0456878	0.578443
Tgfb1i1	36.0949	0.462467	0.231555	1.99722	0.0458008	0.578942
Gsn	35.9031	0.469056	0.235115	1.99501	0.0460421	0.580131
Nck2	48.5299	0.411738	0.206351	1.99532	0.0460075	0.580131
Lrrtm1	41.8727	-0.450867	0.226437	-1.99114	0.0464654	0.580817
Litaf	35.8526	0.511879	0.256838	1.993	0.0462612	0.580817
Rhoj	39.4335	0.433495	0.217673	1.9915	0.0464264	0.580817
Shisa7	53.1032	-0.432497	0.217181	-1.99141	0.0464353	0.580817
Mup7,Mup2,Mup1,Mup8,Mup9,Mup18,Mup19,Mup22,Mup14,Mup15,Mup16,Mup17,Mup10,Mup11,Mup12,Mup13	36.0201	0.458317	0.229884	1.99368	0.0461865	0.580817
Irf2	44.0565	-0.440693	0.22154	-1.98923	0.0466762	0.581607
Arhgef7	61.2707	0.364398	0.18317	1.98939	0.0466578	0.581607
Krt87	38.5169	-0.499899	0.251814	-1.98519	0.0471232	0.585192
Brsk2	101.832	-0.340503	0.171666	-1.98352	0.047309	0.585192
Cdk18	35.199	0.450637	0.227218	1.98329	0.0473355	0.585192
1700003E16Rik	42.1084	0.426107	0.21482	1.98355	0.0473058	0.585192
Dmtf1	35.2948	0.474078	0.238858	1.98477	0.0471702	0.585192
Cnih1	40.785	0.412866	0.20897	1.97572	0.0481861	0.592933
Lbh	64.2876	0.446615	0.226368	1.97297	0.0484995	0.592933
Furin	41.2485	0.440372	0.222755	1.97694	0.0480486	0.592933
Frs2	38.8281	-0.467657	0.237153	-1.97197	0.0486135	0.592933
Pdp1	95.6047	-0.371061	0.187984	-1.9739	0.0483936	0.592933
Jph4	121.655	-0.418182	0.211787	-1.97454	0.0483198	0.592933
Ogfrl1	48.6329	0.408189	0.20702	1.97174	0.0486393	0.592933
Adat3	38.3441	-0.476679	0.241601	-1.973	0.0484951	0.592933
Ptpn13	35.1321	0.461222	0.23386	1.97221	0.0485855	0.592933
Chrm4	50.4175	-0.41725	0.21242	-1.96427	0.0494986	0.597855
E2f6	41.044	0.422103	0.214843	1.9647	0.0494487	0.597855
Evi2a	35.0368	0.46098	0.234601	1.96496	0.0494193	0.597855
Anp32b	40.1642	0.435477	0.221358	1.9673	0.0491491	0.597855
Maf	36.2032	-0.45901	0.233452	-1.96619	0.0492769	0.597855
Maneal	34.3076	-0.483431	0.246066	-1.96463	0.0494566	0.597855
Ppp1r2-ps3,Ppp1r2	120.241	0.341765	0.174168	1.96227	0.0497312	0.597913
Cdkal1	34.8511	-0.480951	0.245078	-1.96244	0.0497112	0.597913
Nab1	41.3042	0.431505	0.219787	1.96329	0.0496124	0.597913
Psd	203.388	0.429565	0.219022	1.96129	0.049845	0.598368
Nme1	46.5924	0.456859	0.233196	1.95912	0.0500991	0.59959
Stmnd1	41.9642	0.442361	0.225755	1.95947	0.0500575	0.59959
Endod1	61.8786	0.367809	0.18809	1.95549	0.0505251	0.603771
Ldhb	390.105	-0.3163	0.161906	-1.9536	0.0507482	0.605518
Resp18	63.5164	-0.408273	0.209336	-1.95032	0.0511379	0.609245
Rit2	40.531	-0.430716	0.220966	-1.94924	0.0512664	0.609854
Gm29667,Gapdh,Gm12070	779.638	0.336808	0.173482	1.94146	0.052203	0.612869
Kcnh7	51.0293	-0.405511	0.208658	-1.94342	0.0519653	0.612869
Angptl4	34.4556	0.462149	0.237658	1.9446	0.051823	0.612869
Btrc	42.1712	-0.449107	0.231327	-1.94144	0.0522049	0.612869
Sf3a3	64.3279	0.346699	0.178366	1.94375	0.051926	0.612869
St7	36.668	-0.458366	0.235931	-1.9428	0.0520405	0.612869
Agr3	38.4853	0.427073	0.219562	1.94511	0.0517614	0.612869
Msrb1	37.9552	0.441754	0.227222	1.94415	0.0518768	0.612869
Dok1	42.3583	0.420482	0.216597	1.94131	0.0522204	0.612869
Dad1	34.5084	0.466456	0.240444	1.93998	0.0523819	0.613851
Nploc4	47.9177	0.387102	0.199637	1.93903	0.0524975	0.614291
Slain1	49.6707	0.419447	0.21682	1.93454	0.0530472	0.615084
Pon2	54.9118	0.374258	0.193321	1.93594	0.0528755	0.615084
Ube2ql1	67.4525	0.34755	0.179503	1.93618	0.0528458	0.615084
Nsg2	69.62	-0.49628	0.257024	-1.93087	0.0534994	0.615084
Nek6	43.8841	0.425681	0.220536	1.93021	0.0535806	0.615084
Gspt1	68.3511	0.378142	0.195729	1.93197	0.0533637	0.615084
Syt4	73.6287	-0.397765	0.205435	-1.9362	0.0528426	0.615084
Palm	47.1829	0.413865	0.213791	1.93584	0.052887	0.615084
Ncald	104.493	0.430699	0.222717	1.93384	0.0531332	0.615084
Lmbrd1	56.5317	-0.421675	0.218434	-1.93044	0.0535518	0.615084
Tgm2	33.5851	0.475897	0.246016	1.93441	0.0530624	0.615084
Nsdhl	41.3086	0.410231	0.212245	1.93282	0.0532588	0.615084
Ndufa3	174.937	-0.305136	0.158027	-1.93092	0.0534932	0.615084
Tlr4	35.8093	-0.517402	0.268346	-1.92811	0.053841	0.617173
Mamld1	45.4062	0.391361	0.203103	1.92691	0.0539912	0.617995
Gfm2	38.0307	-0.463802	0.240962	-1.92479	0.0542557	0.619222
Ahsp	40.1689	0.442033	0.229637	1.92492	0.0542397	0.619222
Rbfox1	138.002	-0.336981	0.175218	-1.92321	0.0544534	0.62058
Sqstm1	208.971	0.319283	0.166266	1.92032	0.0548179	0.622461
Snx10	60.4286	0.418034	0.217724	1.92002	0.0548557	0.622461
Inpp5j	57.6321	-0.381315	0.198592	-1.9201	0.0548459	0.622461
Dhrs7b	36.0523	-0.450919	0.235302	-1.91634	0.0553214	0.624497
Galntl6	43.97	-0.427722	0.223429	-1.91435	0.0555752	0.624497
Scg3	165.435	0.329566	0.172139	1.91453	0.0555523	0.624497
Pitpnm1	81.3544	-0.384937	0.20075	-1.91749	0.0551752	0.624497
Rab31	68.3676	0.382708	0.199896	1.91453	0.0555522	0.624497
Lamtor3	38.5329	0.437316	0.228455	1.91424	0.0555901	0.624497
Vangl2	37.3099	0.430969	0.22492	1.9161	0.0553527	0.624497
Mrps18a	41.496	0.438035	0.229592	1.90789	0.0564056	0.632755
Fam81a	99.4467	-0.402248	0.210983	-1.90654	0.0565801	0.633186
Adck1	42.0025	-0.443782	0.232791	-1.90635	0.0566048	0.633186
Slc6a8	138.351	0.262932	0.138071	1.90432	0.0568679	0.635226
Ing4	40.8785	0.412082	0.216651	1.90205	0.0571647	0.63569
Slc30a3	40.9072	-0.434874	0.228723	-1.90131	0.0572609	0.63569
Mfsd12	50.8563	0.381126	0.200494	1.90093	0.0573107	0.63569
Scarb1	44.0892	0.397421	0.209105	1.90058	0.057357	0.63569
Itm2c	221.102	0.411675	0.216501	1.9015	0.057237	0.63569
Faim2	269.593	-0.40645	0.213887	-1.9003	0.0573937	0.63569
Fgfr1	48.7717	0.41927	0.220925	1.89779	0.0577238	0.637552
Psd3	152.387	-0.359932	0.189621	-1.89817	0.0576738	0.637552
Gtf3c2	36.759	-0.439319	0.231714	-1.89595	0.057966	0.639331
Fcer1g	35.7573	0.472851	0.249536	1.89492	0.0581028	0.639944
Bbln	51.0968	-0.406687	0.214791	-1.89341	0.0583036	0.641258
Avl9	43.2912	0.391539	0.2069	1.8924	0.0584373	0.641832
Amfr	63.743	0.34705	0.184627	1.87974	0.0601434	0.645482
Psen1	57.5903	0.370876	0.196494	1.88746	0.0590979	0.645482
Slc2a13	60.1225	-0.409089	0.216966	-1.8855	0.0593621	0.645482
Eif4e	92.5702	0.316674	0.167668	1.88869	0.058933	0.645482
Mtmr7	42.7709	-0.432732	0.229475	-1.88575	0.059329	0.645482
Hdlbp	67.7561	0.357375	0.189226	1.88862	0.0589429	0.645482
Gabbr1	190.587	-0.371929	0.19782	-1.88014	0.060089	0.645482
Gnb2	125.837	0.335715	0.178563	1.88009	0.0600958	0.645482
Jund	246.201	0.318137	0.169043	1.88199	0.0598375	0.645482
Ago2	69.8114	0.337613	0.179518	1.88066	0.0600185	0.645482
Raly	59.7826	0.384861	0.204757	1.8796	0.0601631	0.645482
Rapgef1	92.0361	-0.330886	0.175384	-1.88664	0.0592086	0.645482
Borcs5	44.2061	-0.426946	0.227124	-1.87979	0.0601369	0.645482
Ap2s1	113.818	0.413149	0.219161	1.88514	0.0594108	0.645482
Crispld2	34.4041	0.438224	0.232754	1.88278	0.0597308	0.645482
Septin6	45.9848	-0.41181	0.218689	-1.88308	0.0596894	0.645482
Serf2	108.73	0.322944	0.171745	1.88037	0.0600581	0.645482
Flrt1	42.8593	0.396739	0.211175	1.87872	0.0602831	0.64589
Sbno2	34.9083	0.452328	0.240878	1.87783	0.0604049	0.646315
Slc2a6	37.9668	-0.437841	0.233241	-1.8772	0.0604901	0.64635
Nudc	120.119	0.288492	0.153737	1.87653	0.0605828	0.646463
Gm13889	34.457	0.459554	0.245007	1.87567	0.0607001	0.646839
Plcg2	40.2234	-0.462817	0.246867	-1.87477	0.0608249	0.647292
1810013L24Rik	59.5137	0.358997	0.191563	1.87404	0.0609249	0.647481
Dap3	58.5507	0.363279	0.19431	1.86958	0.0615417	0.650718
Cipc	49.9707	0.382521	0.204617	1.86945	0.06156	0.650718
Ppm1k	54.1494	-0.396752	0.212067	-1.87088	0.0613614	0.650718
Syp	534.385	-0.39483	0.211103	-1.87031	0.0614402	0.650718
Kcnv1	39.4624	-0.487119	0.260671	-1.86871	0.0616629	0.650932
Acaca	42.2618	0.448549	0.24012	1.86802	0.0617597	0.651081
Cibar1	41.2033	0.400744	0.214661	1.86687	0.0619196	0.651895
Hnrnpab	61.6579	0.364602	0.195443	1.86551	0.0621094	0.653019
Smc5	39.2886	0.411666	0.220897	1.86361	0.0623766	0.654954
Jam3	33.9198	-0.481887	0.258778	-1.86216	0.0625808	0.656223
Spag9	89.97	-0.310194	0.166766	-1.86005	0.0628778	0.656665
Mrto4	35.8131	0.428005	0.229976	1.86109	0.0627317	0.656665
Ptchd3	36.3557	0.429712	0.231027	1.86001	0.0628846	0.656665
Fndc5	58.8976	-0.375353	0.201857	-1.8595	0.0629565	0.656665
Erbin	45.2405	0.385455	0.207395	1.85856	0.0630898	0.657186
Fam122a	40.6161	0.434355	0.23378	1.85796	0.0631742	0.657195
Agpat4	57.8935	0.349515	0.188244	1.85671	0.0633524	0.65818
Chmp3	63.8629	-0.355438	0.191659	-1.85453	0.0636628	0.658966
Zxdc	39.4941	0.428161	0.231188	1.85201	0.064025	0.658966
Cabin1	42.2872	0.401331	0.216518	1.85357	0.0638009	0.658966
Dock7	42.5743	-0.418426	0.225891	-1.85234	0.0639774	0.658966
Klf12	51.0095	-0.387259	0.209159	-1.8515	0.0640971	0.658966
Pgam1	286.999	0.290705	0.156667	1.85556	0.0635158	0.658966
Gm9758	43.9423	-0.467119	0.252281	-1.85158	0.0640856	0.658966
Rasip1	38.424	0.415027	0.224157	1.8515	0.0640975	0.658966
Ano7	36.6133	0.408985	0.221016	1.85048	0.0642449	0.65962
Pdrg1	35.3571	0.426271	0.230504	1.8493	0.0644146	0.660502
Ninj1	35.9293	0.419684	0.227054	1.84839	0.0645463	0.660991
Fjx1	47.1268	-0.427745	0.231574	-1.84712	0.06473	0.662012
Pde4dip	60.4228	-0.370293	0.20059	-1.84601	0.0648902	0.662789
Arl6ip1	88.8921	-0.354675	0.192196	-1.84538	0.0649817	0.662864
Celf2	200.146	-0.36705	0.19979	-1.83718	0.0661828	0.665414
Timp4	53.257	-0.366759	0.199861	-1.83507	0.0664952	0.665414
Kdm4b	50.2079	0.373209	0.202957	1.83886	0.0659359	0.665414
Actl11	41.705	0.409216	0.22287	1.83612	0.0663401	0.665414
Camkk2	122.822	-0.316113	0.171972	-1.83817	0.0660374	0.665414
Eif6	58.2824	0.3539	0.192943	1.83422	0.0666209	0.665414
Slc6a15	36.0103	-0.44304	0.240986	-1.83845	0.065996	0.665414
Eif2s2	60.9572	0.397935	0.216248	1.84018	0.0657417	0.665414
Ndufb7	98.866	0.307595	0.167696	1.83424	0.0666188	0.665414
Rpl7a	195.441	0.251582	0.137184	1.8339	0.0666682	0.665414
Atp2b3	59.9539	-0.345335	0.187408	-1.84269	0.0653742	0.665414
Slc16a7	34.6534	-0.456587	0.248179	-1.83975	0.0658057	0.665414
Stx1b	61.3013	0.393506	0.214502	1.8345	0.0665792	0.665414
Chst15	46.0059	0.382591	0.208038	1.83904	0.0659091	0.665414
Tcp11l1	35.728	-0.446143	0.243266	-1.83397	0.0666589	0.665414
Ppm1h	37.4313	0.412917	0.224243	1.84138	0.0655654	0.665414
Rab11b	140.026	-0.256128	0.139638	-1.83423	0.06662	0.665414
Shisa4	94.1938	0.401881	0.219542	1.83054	0.0671688	0.668236
Clip3	278.9	-0.282859	0.154547	-1.83025	0.067213	0.668236
Trib2	47.0968	-0.405165	0.221434	-1.82973	0.0672903	0.668236
Ptp4a3	75.9203	0.335135	0.183151	1.82983	0.0672757	0.668236
Gm10409,4930555G01Rik,Gm3005,Gm10406,Gm3002,Gm3383,Gm2897,2610042L04Rik,Gm5458,Gm3411,Gm16525,Gm3173,Gm3317,Gm3558,Gm3667,Gm5796,Gm33933,Gm2956,Gm3373,Gm3636,Gm3696,Gm3500,Gm2237,Gm3264,Gm3488,Gm3739	102.571	0.394606	0.215982	1.82703	0.0676951	0.669085
Enah	113.372	-0.302027	0.165177	-1.8285	0.0674742	0.669085
Sf3b5	55.065	0.355847	0.194783	1.82689	0.0677156	0.669085
Dynlt5	39.2325	0.388053	0.212307	1.8278	0.0675802	0.669085
1500009C09Rik	66.9678	-0.366089	0.200934	-1.82194	0.0684648	0.671163
Mroh1	65.2371	-0.350167	0.191909	-1.82465	0.0680536	0.671163
P3h2	36.0005	0.412975	0.226757	1.82123	0.0685727	0.671163
Pign	34.2922	-0.445227	0.244389	-1.8218	0.0684854	0.671163
Setbp1	84.7302	-0.317609	0.174452	-1.8206	0.068667	0.671163
Rasgef1a	87.8405	-0.4072	0.223552	-1.8215	0.0685316	0.671163
Elmod1	56.899	-0.383793	0.210942	-1.81943	0.0688466	0.671163
Gm12657,H3f3a	71.738	0.344535	0.188878	1.82411	0.0681352	0.671163
Derl2	41.0706	0.37379	0.205423	1.81961	0.0688184	0.671163
Plcxd2	82.7607	-0.310138	0.17047	-1.81931	0.0688635	0.671163
Mid1	44.133	0.475021	0.260458	1.82379	0.0681838	0.671163
Cnot6l	35.3121	-0.438976	0.241969	-1.81418	0.0696495	0.672896
Adam10	62.3536	0.326881	0.180804	1.80793	0.0706181	0.672896
Kalrn	230.84	-0.403512	0.222268	-1.81543	0.069458	0.672896
Por	51.6365	0.374807	0.207116	1.80965	0.0703505	0.672896
Selenon	34.6482	0.419765	0.23133	1.81457	0.0695894	0.672896
Sdr39u1	48.8124	-0.39342	0.217658	-1.80752	0.0706816	0.672896
Tmem174	44.3548	-0.388882	0.214443	-1.81346	0.0697617	0.672896
Chd1	33.5328	-0.447536	0.247657	-1.80708	0.0707503	0.672896
1500011B03Rik	43.5629	-0.412908	0.227474	-1.81519	0.0694953	0.672896
Ovgp1	34.0985	0.437296	0.241344	1.81192	0.0699988	0.672896
Amph	168.039	0.350451	0.192848	1.81724	0.0691802	0.672896
Pacs1	46.5295	-0.40703	0.224194	-1.81553	0.0694432	0.672896
Snrk	50.9741	-0.384657	0.212642	-1.80895	0.0704594	0.672896
Boc	39.9234	-0.408537	0.226074	-1.8071	0.0707471	0.672896
Kif16b	39.0807	-0.404242	0.223167	-1.81139	0.0700803	0.672896
Ppp2r5a	59.7868	0.344947	0.190857	1.80736	0.0707069	0.672896
Dctn5	63.5745	0.344038	0.18987	1.81197	0.0699913	0.672896
Prrc2a	108.516	0.287883	0.158839	1.81242	0.0699218	0.672896
Txnl1	46.2889	0.389014	0.215015	1.80924	0.0704134	0.672896
Bnip3l	53.0985	-0.387776	0.214408	-1.80859	0.0705149	0.672896
Ttc12	34.4887	0.414207	0.229754	1.80283	0.0714152	0.678401
Srsf2	59.9173	0.344377	0.191094	1.80214	0.0715236	0.678612
Ankrd13a	40.1608	0.413093	0.229994	1.7961	0.0724782	0.682225
Gm15056	38.4959	-0.422386	0.235014	-1.79728	0.0722913	0.682225
Trmt11	49.8499	0.374685	0.208522	1.79686	0.0723577	0.682225
Sec31a	48.6425	-0.399087	0.221961	-1.798	0.0721765	0.682225
Lrig1	43.7759	0.378596	0.210534	1.79827	0.0721345	0.682225
Pfkl	103.196	0.303589	0.168992	1.79647	0.0724198	0.682225
Peg10	53.8421	0.389519	0.216894	1.7959	0.0725107	0.682225
Ddx1	79.6519	-0.349919	0.194974	-1.79469	0.072703	0.683217
Strap	81.7225	0.312734	0.174742	1.78969	0.0735038	0.683387
Dclk1	420.449	-0.342169	0.191301	-1.78865	0.0736715	0.683387
Rpl31-ps12,Rpl31	322.524	0.269022	0.150446	1.78816	0.0737505	0.683387
Acbd6	37.8404	0.420139	0.234891	1.78866	0.0736697	0.683387
Mrpl51	82.644	0.298373	0.166582	1.79115	0.07327	0.683387
Hectd1	46.7502	-0.392899	0.219732	-1.78808	0.0737624	0.683387
Rgs4	180.155	-0.374046	0.208586	-1.79325	0.0729331	0.683387
Psmd6	72.3084	0.315758	0.176175	1.7923	0.0730848	0.683387
Usp2	51.5297	-0.368276	0.205723	-1.79016	0.0734286	0.683387
Arl8a	191.58	0.269442	0.150346	1.79215	0.0731096	0.683387
Gm52448,Gm52439,Gm52417,Gm52420,Gm52436	148.725	0.423814	0.236379	1.79294	0.0729826	0.683387
Slc7a5	50.1533	0.354485	0.197858	1.79162	0.0731946	0.683387
Lhx9	40.7859	0.375489	0.210078	1.78738	0.0738762	0.683637
Ets1	41.563	0.385575	0.215808	1.78666	0.0739922	0.683906
Nop16	44.79	0.382569	0.21439	1.78445	0.0743506	0.686414
Xrcc3	36.1372	-0.423014	0.23714	-1.78381	0.0744539	0.686563
Cryz	36.9139	0.400833	0.224869	1.78252	0.0746646	0.6877
Pmepa1	61.8978	0.329133	0.18475	1.7815	0.0748309	0.688427
Plpbp	64.5718	0.34505	0.1939	1.77953	0.0751537	0.688981
Csf1r	76.8542	0.447719	0.251557	1.77979	0.0751104	0.688981
Eef1b2	69.101	0.328054	0.184264	1.78035	0.0750187	0.688981
Gpr101	43.6617	-0.395775	0.222481	-1.77892	0.075253	0.688989
Mfn2	75.3746	-0.326375	0.183588	-1.77775	0.0754443	0.688989
Dram2	33.9258	0.425586	0.239339	1.77817	0.0753759	0.688989
Ccdc50	57.6419	0.344363	0.193747	1.77739	0.0755044	0.688989
Plekha1	70.0736	0.305797	0.172114	1.77671	0.0756159	0.689208
Cdh19	38.9158	0.388181	0.218724	1.77475	0.0759396	0.691357
Tpx2	35.1068	0.411461	0.232292	1.77131	0.0765093	0.692027
Rusc1	52.9195	-0.354318	0.200158	-1.77019	0.0766957	0.692027
Radil	44.7048	0.369543	0.208733	1.77041	0.0766589	0.692027
Pou3f3	66.4806	-0.350814	0.198223	-1.76979	0.0767618	0.692027
Acot8	39.0748	0.413195	0.233264	1.77137	0.0765	0.692027
Pimreg	38.7131	-0.399888	0.225912	-1.77011	0.0767094	0.692027
Trnau1ap	40.0434	0.389064	0.219825	1.76988	0.0767471	0.692027
Lypla2	57.5816	0.354733	0.200151	1.77233	0.0763404	0.692027
Hspa4	56.7156	0.345191	0.195074	1.76954	0.076804	0.692027
Cd244a	34.7595	0.419756	0.237551	1.76702	0.0772257	0.695031
Herpud2	36.0303	-0.433318	0.245454	-1.76537	0.0775011	0.696713
Fgf12	95.6326	-0.365377	0.207206	-1.76335	0.077841	0.698841
Dynll1	245.62	0.330161	0.18731	1.76265	0.0779595	0.698841
Slc22a4,Slc22a5,Slc22a21	34.7972	0.424871	0.241077	1.76239	0.078004	0.698841
Cnp	93.8783	0.428776	0.243519	1.76075	0.078281	0.700526
Pnisr	68.7353	-0.331942	0.188596	-1.76007	0.0783958	0.700757
Slc4a4	67.2062	-0.346774	0.197186	-1.75862	0.0786428	0.702168
Rassf1	35.1489	0.407224	0.23193	1.7558	0.0791221	0.705647
Clptm1l	52.7122	0.368193	0.209773	1.75519	0.0792262	0.705776
Gclc	37.2916	0.387335	0.220809	1.75416	0.0794028	0.70655
Gabra5	37.8967	0.419445	0.240172	1.74644	0.0807348	0.707127
Prss36	40.9725	0.377258	0.21604	1.74624	0.0807689	0.707127
Aph1a	40.9111	0.395644	0.226105	1.74982	0.0801487	0.707127
Ndufaf8	33.7886	0.400993	0.229208	1.74947	0.0802103	0.707127
Kazn	41.9327	0.364437	0.208957	1.74407	0.0811461	0.707127
Bclaf1	36.4399	0.387762	0.222158	1.74543	0.0809092	0.707127
Erh	52.5727	0.360075	0.206486	1.74383	0.0811893	0.707127
Apex1	35.8848	0.388419	0.222794	1.7434	0.0812634	0.707127
Tspan17	39.093	-0.395285	0.226169	-1.74774	0.0805086	0.707127
St3gal6	36.2817	0.395993	0.226764	1.74628	0.0807622	0.707127
Prss57	34.9496	0.411949	0.235139	1.75194	0.0797843	0.707127
Cep63	36.8252	-0.429584	0.246153	-1.74519	0.0809513	0.707127
Tesc	54.7805	0.366032	0.20984	1.74434	0.0810997	0.707127
Ado	54.8775	0.353376	0.20186	1.7506	0.0800142	0.707127
Scg5	136.043	-0.317941	0.181693	-1.74988	0.080139	0.707127
Cep350	41.733	0.364825	0.208675	1.74829	0.0804141	0.707127
Stac	43.51	-0.3819	0.218595	-1.74707	0.0806258	0.707127
Copa	57.3212	0.335149	0.191773	1.74763	0.0805277	0.707127
Celf3	48.9021	-0.458856	0.262116	-1.75058	0.0800177	0.707127
Tph1	40.7566	-0.414608	0.237041	-1.7491	0.0802739	0.707127
Tceal9	47.3439	-0.396767	0.228065	-1.73971	0.0819095	0.707693
Atxn1l	36.3446	-0.422941	0.243219	-1.73893	0.0820474	0.707693
Coro1c	73.1507	0.339609	0.195119	1.74052	0.0817675	0.707693
Lancl1	74.6396	-0.331836	0.190506	-1.74187	0.0815321	0.707693
Anapc10	46.0209	0.365551	0.210108	1.73982	0.0818904	0.707693
Zfp385b	50.9191	-0.365743	0.210128	-1.74058	0.0817577	0.707693
Fbxl19	54.8707	-0.413197	0.237175	-1.74216	0.0814808	0.707693
Hnrnpa2b1	144.909	0.268716	0.15449	1.73938	0.0819684	0.707693
Prepl	101.913	-0.36353	0.209232	-1.73745	0.082308	0.709164
Mideas	46.563	0.377474	0.217467	1.73577	0.0826041	0.709527
Morf4l2	107.783	0.308038	0.177384	1.73656	0.0824647	0.709527
Ift46	33.6004	-0.431147	0.248403	-1.73568	0.0826205	0.709527
Neurl1b	45.8463	0.36647	0.211218	1.73503	0.0827352	0.709738
Caml	38.8051	-0.397766	0.229532	-1.73294	0.0831059	0.709825
Pepd	42.621	0.362478	0.209062	1.73383	0.0829488	0.709825
Dgcr2	63.4957	0.339668	0.196002	1.73298	0.0830994	0.709825
Pole3	38.3646	-0.403702	0.232775	-1.7343	0.0828647	0.709825
Btf3	108.219	0.259113	0.149571	1.73237	0.0832074	0.709922
Arl6ip4	51.7378	-0.35954	0.207774	-1.73044	0.0835519	0.710863
Wdr92	39.2599	-0.399066	0.230585	-1.73067	0.0835113	0.710863
Moap1,Gm20604	57.4781	0.364127	0.21045	1.73023	0.0835885	0.710863
Mrpl23	42.9697	-0.374569	0.216765	-1.72799	0.0839893	0.711076
Dhrs1	42.4382	0.386166	0.223495	1.72785	0.084015	0.711076
Olfr1121	36.3946	0.401179	0.232221	1.72757	0.084065	0.711076
Meak7	35.4018	0.416247	0.24077	1.72882	0.0838416	0.711076
Fry	70.4932	-0.351605	0.203422	-1.72845	0.083907	0.711076
Rtn4rl2	53.8048	0.33512	0.194111	1.72644	0.0842685	0.711269
Dkk3	157.277	0.371692	0.215287	1.7265	0.0842577	0.711269
Eral1	34.3001	-0.413581	0.239649	-1.72578	0.0843873	0.711509
Sbf1	83.2342	0.326924	0.189504	1.72516	0.0844995	0.711693
Sik3	105.512	-0.303649	0.176614	-1.71928	0.0855635	0.713029
Mdga2	43.977	-0.399818	0.232349	-1.72077	0.085293	0.713029
Mkln1	45.8534	0.350726	0.203822	1.72075	0.0852962	0.713029
Cep170	53.4754	0.327812	0.190638	1.71955	0.0855143	0.713029
Sult4a1	296.207	-0.347647	0.201987	-1.72113	0.0852263	0.713029
Rps20	207.009	0.260391	0.151176	1.72244	0.0849897	0.713029
Hsd17b4	34.4266	0.419107	0.243291	1.72266	0.0849502	0.713029
Anapc16	66.037	0.318975	0.185508	1.71947	0.0855288	0.713029
Kcnt1	60.0967	0.370456	0.215264	1.72094	0.0852621	0.713029
Tnrc18	46.7557	-0.382384	0.222318	-1.71999	0.0854348	0.713029
Sidt1	54.1562	-0.338502	0.197112	-1.71731	0.0859227	0.715266
Kcnq3	50.817	-0.362889	0.211398	-1.71662	0.0860489	0.71556
Fhod3	40.5427	-0.397764	0.231804	-1.71595	0.086171	0.715819
Snapc1	40.3417	0.378437	0.220746	1.71435	0.0864636	0.716738
Smarcb1	41.4529	0.360875	0.210468	1.71463	0.0864122	0.716738
Tmprss11d	34.8165	-0.421565	0.246053	-1.71331	0.0866561	0.717578
Fstl4	34.7168	-0.420547	0.245805	-1.7109	0.0871	0.720496
Per2	59.9548	-0.328954	0.19239	-1.70982	0.0872988	0.721383
Rps25	190.08	0.265008	0.155055	1.70912	0.0874282	0.721695
Lrfn5	42.6506	-0.380625	0.222993	-1.70689	0.0878418	0.722533
Dhps	38.2384	0.384982	0.225584	1.7066	0.0878967	0.722533
Rab9	38.9995	0.385931	0.226097	1.70693	0.0878357	0.722533
Psmb5	70.7392	0.337193	0.197533	1.70702	0.0878188	0.722533
Cenpl	39.6602	0.376352	0.220732	1.70502	0.0881902	0.724189
Acyp1	58.9721	-0.335474	0.197384	-1.6996	0.0892056	0.729927
Slc30a9	52.514	-0.340981	0.200606	-1.69976	0.0891767	0.729927
Ssr2	77.7402	0.285165	0.167672	1.70073	0.0889936	0.729927
Slc6a17	196.921	0.328722	0.193444	1.69932	0.0892597	0.729927
H3c2	42.0638	0.405116	0.238562	1.69815	0.0894788	0.730665
Map7	45.9939	-0.40099	0.236175	-1.69785	0.0895355	0.730665
Nefl	401.61	-0.324652	0.191346	-1.69668	0.0897572	0.731716
Flcn	44.0063	-0.389079	0.229532	-1.6951	0.0900567	0.73189
Slc36a4	38.023	-0.384382	0.226761	-1.6951	0.0900573	0.73189
Gnai3	35.8356	0.39315	0.231801	1.69607	0.0898734	0.73189
Fam241b	34.6686	-0.41644	0.245753	-1.69455	0.0901615	0.731981
Cgref1	40.0951	0.360811	0.212987	1.69405	0.0902559	0.731993
Calu	65.1538	0.314899	0.186177	1.69139	0.0907616	0.732582
Camk4	57.068	-0.369192	0.218219	-1.69184	0.0906769	0.732582
Lrcol1	38.4167	-0.414703	0.24549	-1.68929	0.0911641	0.732582
Ang6	38.573	0.371104	0.21964	1.6896	0.0911047	0.732582
Twf2	36.0704	0.369956	0.219002	1.68928	0.0911658	0.732582
Slc1a4	41.0773	0.358821	0.212263	1.69046	0.0909401	0.732582
Strip1	54.3631	-0.347536	0.205511	-1.69108	0.0908215	0.732582
Hsph1	101.617	0.282989	0.167473	1.68975	0.0910749	0.732582
Tpi1	334.466	0.283885	0.167875	1.69105	0.0908277	0.732582
Secisbp2l	70.0157	0.343713	0.203695	1.68739	0.0915283	0.734745
Ddx6	80.8717	-0.30365	0.180169	-1.68536	0.0919186	0.736377
Gas7	156.911	-0.374264	0.222023	-1.6857	0.0918533	0.736377
Wdr62	43.4972	-0.403283	0.240265	-1.67849	0.0932513	0.737392
Mapk11	38.2152	-0.414413	0.246222	-1.68309	0.0923581	0.737392
Arf2	38.6379	0.36136	0.214942	1.6812	0.0927243	0.737392
Taf10	79.0785	0.289578	0.172271	1.68094	0.0927741	0.737392
Ier5	72.5279	0.307012	0.182662	1.68077	0.0928085	0.737392
Akap9	41.1505	0.379817	0.226314	1.67827	0.0932935	0.737392
Trim32	106.728	-0.303089	0.180256	-1.68144	0.0926773	0.737392
Cttnbp2	43.1923	-0.374358	0.22322	-1.67708	0.0935263	0.737392
Kcnc2	44.139	-0.35598	0.212181	-1.67772	0.0934015	0.737392
Trp53i11	45.4152	0.354534	0.211393	1.67713	0.0935169	0.737392
Plcb1	75.5956	-0.304718	0.181353	-1.68025	0.0929092	0.737392
Mpped1	115.541	-0.336421	0.200054	-1.68165	0.0926367	0.737392
Tm7sf3	42.487	0.358812	0.213062	1.68407	0.0921676	0.737392
Hsd17b7	35.2822	0.373915	0.222967	1.677	0.0935435	0.737392
Rims2	46.1566	-0.355811	0.211374	-1.68333	0.0923122	0.737392
Atp6v0a1	116.808	-0.328383	0.195633	-1.67857	0.0932367	0.737392
Polb	47.0573	-0.360397	0.214986	-1.67637	0.0936657	0.737606
Arhgef25	94.7701	-0.333307	0.198883	-1.6759	0.093758	0.737606
Agpat5	51.9677	0.347557	0.207581	1.67432	0.0940683	0.73931
Mdm4	43.5953	0.360488	0.215416	1.67345	0.0942384	0.739345
Arfgef2	48.6455	-0.347784	0.208075	-1.67143	0.0946361	0.739345
Gng3	213.647	-0.333418	0.199426	-1.67189	0.0945455	0.739345
Ppid	37.6212	0.383984	0.229647	1.67206	0.094512	0.739345
Peli1	53.8597	0.33483	0.200098	1.67333	0.0942625	0.739345
Bend6	39.3352	-0.373682	0.223552	-1.67157	0.0946097	0.739345
Erc2	101.674	-0.301836	0.180705	-1.67033	0.0948549	0.740319
Ypel4	40.1856	-0.372285	0.223345	-1.66686	0.0955415	0.74494
Nlk	69.2697	-0.40441	0.24271	-1.66623	0.0956682	0.74519
Hs3st4	49.532	0.366738	0.22022	1.66532	0.0958479	0.745852
Mapk1ip1l	35.0135	0.378813	0.227648	1.66403	0.0961061	0.746386
Brd7	53.6642	0.322232	0.193643	1.66405	0.0961032	0.746386
Neurod6	40.4742	-0.465824	0.280585	-1.66019	0.0968764	0.748463
1110059G10Rik	38.3588	-0.383844	0.231515	-1.65797	0.097324	0.748463
Foxg1	70.9327	-0.3318	0.200108	-1.65811	0.0972962	0.748463
Prss40	51.2989	0.329752	0.19848	1.66139	0.0966356	0.748463
Gtpbp2	40.0305	-0.37796	0.227517	-1.66123	0.0966664	0.748463
Tceal3	80.273	-0.286235	0.17263	-1.65808	0.0973011	0.748463
Arid2	50.8163	-0.344622	0.207412	-1.66153	0.0966065	0.748463
Dlst	61.8371	0.317562	0.191517	1.65814	0.0972897	0.748463
Eif4a2	425.162	-0.314348	0.189311	-1.66048	0.096817	0.748463
Prmt1	50.4254	0.329576	0.198727	1.65844	0.0972289	0.748463
Mef2d	158.915	0.259912	0.15693	1.65622	0.0976766	0.749235
Sri	77.3391	0.296725	0.179175	1.65606	0.0977098	0.749235
Trim43b,Trim43c	49.5539	-0.359339	0.216911	-1.65662	0.0975971	0.749235
Cnot10	37.6045	-0.397654	0.240476	-1.65361	0.0982069	0.751584
Caskin1	41.7995	-0.387514	0.234281	-1.65406	0.0981159	0.751584
Col4a1	40.0015	0.368106	0.222805	1.65215	0.0985048	0.751672
Tub	48.2702	-0.343534	0.207914	-1.65229	0.0984751	0.751672
Scn1a	55.7763	-0.342277	0.207106	-1.65267	0.0983984	0.751672
Gramd1b	59.7007	-0.324593	0.197075	-1.64706	0.0995462	0.751741
Rpl18a	292.89	0.220485	0.13372	1.64885	0.0991775	0.751741
Syn2	144.334	0.396254	0.240161	1.64995	0.0989539	0.751741
Jph3	170.674	-0.266776	0.161865	-1.64814	0.0993238	0.751741
Tnpo1	37.033	0.367354	0.223048	1.64697	0.0995639	0.751741
Pa2g4	55.8062	0.330616	0.200368	1.65004	0.0989339	0.751741
Rara	48.5943	0.348002	0.211263	1.64724	0.0995088	0.751741
Ccnq	38.9061	0.381398	0.231266	1.64917	0.0991121	0.751741
Arhgap21	61.4048	-0.3303	0.200225	-1.64964	0.0990166	0.751741
Tmem107	34.782	0.382179	0.231701	1.64945	0.0990555	0.751741
Gpx1	89.0596	0.298541	0.181123	1.64828	0.0992959	0.751741
Magee1	59.8704	-0.340633	0.207196	-1.64401	0.100174	0.75191
Rnf19b	64.9333	0.301843	0.1836	1.64403	0.100171	0.75191
Psmc2	65.0833	0.327001	0.198836	1.64458	0.100057	0.75191
Cuedc1	37.9025	0.360524	0.219133	1.64523	0.0999229	0.75191
Bax	37.8539	0.371334	0.225906	1.64375	0.100227	0.75191
Arhgap26	89.1129	-0.323308	0.196705	-1.64362	0.100255	0.75191
Pkib	34.121	0.371307	0.22554	1.6463	0.0997013	0.75191
Cdc42bpa	66.2538	-0.329538	0.200612	-1.64266	0.100453	0.752679
Igf1r	52.2413	0.331739	0.202299	1.63985	0.101037	0.752761
Dact2	38.4548	-0.374062	0.227954	-1.64095	0.100807	0.752761
Kcnk2	39.8961	-0.386968	0.235856	-1.6407	0.10086	0.752761
Cplx1	512.19	-0.236543	0.144215	-1.64021	0.100961	0.752761
Clk1	44.8298	-0.363773	0.221731	-1.6406	0.10088	0.752761
Grb2	107.152	0.25041	0.152614	1.64081	0.100837	0.752761
Cited2	45.9214	-0.350816	0.214067	-1.63881	0.101252	0.752948
Fam53c	54.7939	0.311572	0.190121	1.63881	0.101254	0.752948
Ctdsp2	45.8278	-0.347285	0.213065	-1.62995	0.103112	0.753837
Armcx2	55.9197	0.319858	0.196661	1.62644	0.103856	0.753837
Ptgis	33.6727	0.378991	0.232636	1.62912	0.103288	0.753837
Spata2	37.6928	-0.375555	0.229816	-1.63416	0.102225	0.753837
Mdm2	51.0593	0.345241	0.212019	1.62835	0.10345	0.753837
Tbkbp1	49.0658	0.321476	0.196948	1.63229	0.102618	0.753837
Chchd1	78.1622	0.278255	0.171132	1.62596	0.103958	0.753837
Mgat2	33.5773	0.37158	0.227945	1.63013	0.103074	0.753837
Tmem17	40.0346	0.375345	0.230636	1.62743	0.103645	0.753837
Hspbp1	38.1613	-0.388255	0.238048	-1.63099	0.102892	0.753837
Krt75	51.2245	0.327959	0.20095	1.63204	0.102671	0.753837
F3	39.2596	0.381925	0.233917	1.63274	0.102524	0.753837
Thrsp	51.9724	0.315985	0.193809	1.6304	0.103018	0.753837
Srsf6	69.0858	0.288127	0.176827	1.62943	0.103223	0.753837
Gm8580,Rpl29	166.109	0.238327	0.145973	1.63268	0.102536	0.753837
Nras	55.5731	0.336792	0.206768	1.62884	0.103348	0.753837
Ccndbp1	59.875	-0.313467	0.191842	-1.63398	0.102263	0.753837
Fkbp4	65.7235	0.319211	0.196317	1.626	0.103949	0.753837
Fgf13	42.4472	-0.374537	0.229212	-1.63402	0.102255	0.753837
Smg9	33.6628	-0.399947	0.244934	-1.63288	0.102495	0.753837
Akap6	70.4667	-0.331916	0.203224	-1.63326	0.102415	0.753837
Sorbs2	83.4776	-0.330788	0.202724	-1.63172	0.102739	0.753837
Gm52861,Gm36327,Gm40367,Gm40364,Gm40365,Gm40363,Gm40369	126.711	0.34456	0.211787	1.62692	0.103754	0.753837
Prxl2a	80.4774	-0.281529	0.172809	-1.62913	0.103285	0.753837
Uqcrc2	76.7374	0.302841	0.186199	1.62644	0.103856	0.753837
Stx7	86.0458	0.276136	0.16879	1.63598	0.101844	0.753837
Mrpl9	47.1567	0.32366	0.198056	1.63418	0.102221	0.753837
Pgp	41.6989	0.344932	0.212231	1.62527	0.104106	0.754218
Morc3	34.1709	-0.393537	0.242392	-1.62355	0.104471	0.755598
Tm4sf1	39.2664	0.351532	0.216651	1.62258	0.10468	0.755598
Fscn1	94.3179	0.308318	0.189955	1.62311	0.104566	0.755598
Shmt2	40.9049	0.359521	0.221517	1.62299	0.104591	0.755598
Gm13363,Ptp4a1	65.4087	0.325711	0.201099	1.61966	0.105306	0.758569
Gmppb	35.1536	0.386241	0.238522	1.61931	0.105381	0.758569
Psmd2	105.169	0.266171	0.164295	1.62008	0.105215	0.758569
Fahd2a	39.9499	0.363198	0.224544	1.61749	0.105773	0.760002
Prkag2	62.4502	0.337803	0.208789	1.61791	0.105682	0.760002
Dguok	33.6195	-0.387258	0.240723	-1.60872	0.107677	0.760273
Ufc1	62.2057	0.34326	0.212969	1.61178	0.10701	0.760273
Jade2	47.0756	-0.351269	0.218048	-1.61097	0.107186	0.760273
Rrs1	53.6227	0.305603	0.189773	1.61036	0.107318	0.760273
Vmn2r4	39.2561	0.355341	0.221409	1.60491	0.108514	0.760273
Bcap31	55.1401	0.3448	0.213885	1.61208	0.106945	0.760273
Pcmtd1	49.857	-0.344121	0.212892	-1.61641	0.106005	0.760273
Neto2	39.4396	-0.377281	0.233987	-1.6124	0.106875	0.760273
Scamp2	34.0416	0.367852	0.228583	1.60927	0.107557	0.760273
Prps1l1	38.9919	0.358475	0.222482	1.61125	0.107124	0.760273
St13	99.8049	0.248502	0.153914	1.61455	0.106407	0.760273
Dnajc7	74.0604	0.289688	0.180228	1.60734	0.10798	0.760273
Psma4	62.0516	0.304854	0.18956	1.60822	0.107788	0.760273
Vmn1r81	38.28	0.350041	0.218049	1.60533	0.108421	0.760273
Eef1d	38.529	0.378112	0.23465	1.61138	0.107096	0.760273
Atp6v1b2	183.701	0.281432	0.174242	1.61518	0.106271	0.760273
Rtl8b,Rtl8a	254.697	-0.255428	0.158008	-1.61655	0.105975	0.760273
Zpr1	45.4936	0.330709	0.205777	1.60712	0.108027	0.760273
Atp5mpl	66.0802	-0.303506	0.188175	-1.61289	0.106769	0.760273
Bcl9	37.6785	0.352304	0.219016	1.60858	0.107709	0.760273
Fam177a,Fam177a2	35.8779	0.363637	0.226403	1.60615	0.108241	0.760273
Zbtb7a	54.4801	-0.323371	0.200627	-1.6118	0.107005	0.760273
Tsc22d4	77.566	0.303781	0.188574	1.61094	0.107193	0.760273
Celf4	52.122	0.370044	0.229294	1.61384	0.106562	0.760273
Supt5	48.6218	-0.372499	0.231481	-1.6092	0.107573	0.760273
Bicc1	38.0089	-0.374605	0.233321	-1.60553	0.108376	0.760273
Csnk1d	58.4016	0.30831	0.192084	1.60507	0.108478	0.760273
Rheb	109.543	0.301551	0.18785	1.60528	0.108433	0.760273
Hmgn1	46.5888	-0.348636	0.217371	-1.60388	0.10874	0.761183
Itsn1	63.3075	-0.308318	0.192426	-1.60226	0.109097	0.763002
P4htm	37.8731	0.374089	0.233644	1.60111	0.109353	0.764113
Castor2	48.3938	-0.338109	0.211537	-1.59834	0.109966	0.76433
Brk1	111.413	0.292969	0.183183	1.59933	0.109748	0.76433
Fbxl3	50.9178	-0.329877	0.20633	-1.59879	0.109868	0.76433
Eras	35.2366	0.365968	0.228787	1.5996	0.109687	0.76433
Stx4a	51.8092	0.324976	0.203085	1.6002	0.109555	0.76433
Cry2	61.7496	-0.302466	0.18923	-1.5984	0.109954	0.76433
Clcn3	50.0009	-0.339604	0.212735	-1.59637	0.110405	0.764679
Uxt	34.057	0.378193	0.236872	1.59661	0.110352	0.764679
Ankrd46	78.3035	0.293236	0.183683	1.59642	0.110394	0.764679
Pcmtd2	33.5947	-0.401505	0.251509	-1.59639	0.110402	0.764679
Iars	43.4791	0.326354	0.204561	1.59538	0.110626	0.764865
Cuedc2	124.679	-0.245598	0.153906	-1.59577	0.110541	0.764865
Defa40	60.0122	-0.31739	0.199117	-1.59399	0.110938	0.766349
Pex5l	97.2897	-0.287275	0.180384	-1.59258	0.111255	0.766454
Fam168b	95.5509	-0.265166	0.166481	-1.59277	0.111212	0.766454
Ddr1	42.5278	0.33298	0.208998	1.59322	0.111111	0.766454
Cat	35.3521	0.385204	0.241934	1.59219	0.111343	0.766454
Hspa2	33.7382	-0.393907	0.247686	-1.59035	0.111756	0.768626
Psmd1	48.6293	0.342099	0.215232	1.58944	0.111961	0.769168
Wtap	58.989	0.28828	0.18146	1.58867	0.112135	0.769168
Rnf217	35.836	0.370111	0.233	1.58846	0.112183	0.769168
Rps3a1	367.232	0.212409	0.133736	1.58827	0.112225	0.769168
Igf1	33.907	-0.396044	0.249425	-1.58783	0.112325	0.76918
Plppr2	55.9906	0.344927	0.21741	1.58653	0.11262	0.769312
Gad1	260.926	-0.278076	0.175233	-1.58689	0.112537	0.769312
Rgl2	67.5508	0.292857	0.184599	1.58645	0.112637	0.769312
Fbxw5	47.7703	-0.353863	0.223177	-1.58557	0.112837	0.770009
Npas2	42.8731	-0.347081	0.21901	-1.58477	0.113018	0.770216
Pcbp1	126.915	0.294007	0.185543	1.58458	0.113063	0.770216
Apbb1ip	40.3967	0.360974	0.227868	1.58414	0.113163	0.77023
Tmed9	69.9805	0.281766	0.17807	1.58234	0.113572	0.772319
Srsf9	63.8672	0.283272	0.179116	1.5815	0.113764	0.772319
Snap91	63.6242	0.322404	0.203915	1.58107	0.113862	0.772319
Rabep1	94.9852	-0.333631	0.210932	-1.5817	0.113719	0.772319
Rrp7a	78.3532	0.302762	0.191617	1.58003	0.114099	0.772598
Frrs1l	132.194	-0.3398	0.215038	-1.58018	0.114065	0.772598
Vmn1r243,Vmn1r158,Vmn1r149,Vmn1r119,Vmn1r101,Vmn1r253,Vmn1r241,Vmn1r251,Vmn1r117,Vmn1r245,Vmn1r255,Vmn1r113	57.851	0.36003	0.227935	1.57953	0.114215	0.772719
Mmp3	36.4907	0.384238	0.243502	1.57796	0.114574	0.773817
Cd1d2	33.8482	-0.396218	0.251046	-1.57827	0.114503	0.773817
Tmem238	35.335	0.36305	0.230295	1.57646	0.114921	0.774168
Drc3	41.7298	0.375357	0.238066	1.57669	0.114866	0.774168
Med30	41.7344	0.327759	0.207816	1.57716	0.114759	0.774168
Nsmf	180.887	0.234871	0.149362	1.57249	0.115837	0.7747
Fam20c	34.1629	-0.37396	0.237405	-1.5752	0.11521	0.7747
Pbx1	60.1017	-0.355002	0.225732	-1.57267	0.115796	0.7747
Reep2	51.3929	-0.334283	0.212668	-1.57186	0.115984	0.7747
Tmtc4	34.4534	0.353847	0.224967	1.57288	0.115746	0.7747
Peli3	50.8813	-0.32639	0.207462	-1.57325	0.11566	0.7747
Sh2b3	37.8782	0.36242	0.230553	1.57196	0.115959	0.7747
Cfap298	64.8919	0.298675	0.189809	1.57355	0.115591	0.7747
Gsk3b	69.5224	-0.361695	0.229638	-1.57507	0.115241	0.7747
Trmt12	50.6749	-0.333	0.211569	-1.57395	0.115498	0.7747
Pnpla2	53.9957	0.319152	0.203179	1.5708	0.11623	0.775689
Srsf4	64.4863	0.281814	0.179458	1.57037	0.11633	0.775697
Bmpr1b	37.0378	-0.416064	0.265116	-1.56936	0.116564	0.776598
Ptpn3	56.3356	-0.331455	0.211339	-1.56836	0.116798	0.776845
Ube2v2	48.0259	0.31868	0.203142	1.56876	0.116705	0.776845
Rnf169	56.8859	-0.298076	0.190883	-1.56156	0.118392	0.778041
Herc3	79.9152	0.356567	0.228382	1.56127	0.11846	0.778041
Fam91a1	42.7408	0.329278	0.210505	1.56423	0.117763	0.778041
1110004F10Rik	56.6337	0.294646	0.18872	1.56129	0.118457	0.778041
Gm12174,Rpl7	70.2878	0.287083	0.183607	1.56358	0.117917	0.778041
Rasal1	36.1355	0.403523	0.257684	1.56596	0.117358	0.778041
Bub3	60.6121	0.307111	0.196623	1.56193	0.118304	0.778041
Adam23	79.3685	-0.317516	0.202776	-1.56585	0.117384	0.778041
Il17rb	34.0048	0.363903	0.232684	1.56394	0.117832	0.778041
Uchl4,Uchl3	38.2354	0.363867	0.232801	1.563	0.118053	0.778041
Zfp24	43.3352	0.340322	0.217355	1.56575	0.117408	0.778041
Ucn	40.6613	-0.363865	0.232994	-1.56169	0.11836	0.778041
Ogt	63.3564	-0.325229	0.207662	-1.56615	0.117315	0.778041
Ctnna2	44.2036	-0.341166	0.218239	-1.56327	0.117989	0.778041
Scai	51.4796	-0.321453	0.205799	-1.56197	0.118294	0.778041
Afg1l	37.1037	0.351996	0.225522	1.5608	0.11857	0.778118
Adra1b	48.9181	0.316151	0.202796	1.55896	0.119005	0.778943
Chka	47.3093	0.323191	0.207259	1.55936	0.118912	0.778943
Adrm1	49.5356	0.349551	0.224273	1.5586	0.119092	0.778943
Jup	49.2751	0.321288	0.206071	1.55912	0.118969	0.778943
Syt14	37.1928	-0.365329	0.234489	-1.55798	0.119239	0.779256
Ints8	38.109	0.335771	0.215657	1.55697	0.119477	0.78017
Sh2b1	64.2801	0.283264	0.182132	1.55526	0.119884	0.781525
Mavs	38.9471	0.346362	0.222648	1.55565	0.119791	0.781525
LOC100861749,Sfi1	56.6444	0.349534	0.224888	1.55426	0.120123	0.781678
N4bp1	40.034	0.345666	0.222672	1.55235	0.120578	0.781678
Crebbp	56.8074	-0.32133	0.206957	-1.55264	0.120508	0.781678
Setd7	121.663	-0.225073	0.144998	-1.55225	0.120602	0.781678
Dennd1b	53.8371	-0.327137	0.210438	-1.55455	0.120053	0.781678
Slc24a2	88.8044	-0.271904	0.174983	-1.55389	0.12021	0.781678
Tspan2	34.2403	0.367125	0.236398	1.55299	0.120425	0.781678
Dph1	37.4675	0.350741	0.227069	1.54465	0.122432	0.781871
Ripk3	47.7724	0.31604	0.20467	1.54414	0.122553	0.781871
Eif1,Emd	214.34	0.251677	0.16276	1.54631	0.122031	0.781871
Selenos	54.0602	0.336673	0.21823	1.54275	0.122893	0.781871
Tmem189,Gm6194	61.6411	0.297485	0.19278	1.54313	0.122799	0.781871
Pik3cb	40.977	0.318879	0.206708	1.54265	0.122915	0.781871
Vmn1r20	37.2724	0.354226	0.229104	1.54614	0.122072	0.781871
Zranb2	66.9962	-0.295035	0.190553	-1.54832	0.121546	0.781871
Pcdh17	36.6457	0.37412	0.241609	1.54845	0.121514	0.781871
Chd3	70.2995	-0.362461	0.233686	-1.55106	0.120887	0.781871
Apod	104.411	0.340981	0.219839	1.55105	0.12089	0.781871
Bin1	47.6629	0.319288	0.206082	1.54933	0.121302	0.781871
Fbxl14	34.5337	-0.397544	0.257352	-1.54475	0.122407	0.781871
Ndufb11	87.9607	-0.259448	0.167359	-1.55025	0.121083	0.781871
Cyfip2	323.279	-0.310212	0.200382	-1.54811	0.121597	0.781871
Uso1	52.5859	-0.327264	0.211634	-1.54636	0.122017	0.781871
Top2b	34.3624	0.362631	0.234803	1.54441	0.122489	0.781871
Nrbp2	53.3928	-0.30906	0.200323	-1.54281	0.122877	0.781871
Coq10b	39.9284	0.34395	0.222483	1.54596	0.122114	0.781871
Vmn1r176,Vmn1r175	37.7393	0.354471	0.229419	1.54508	0.122326	0.781871
Rpl17,Rpl17-ps8,Rpl17-ps10	348.171	0.22949	0.148146	1.54908	0.121362	0.781871
Iqce	39.3215	-0.35517	0.229181	-1.54974	0.121205	0.781871
Fmc1	36.364	0.357594	0.231789	1.54275	0.12289	0.781871
G3bp2	94.9103	0.286326	0.185972	1.53962	0.123654	0.782775
Hgs	39.8364	0.350148	0.227363	1.54004	0.123551	0.782775
Rnasek	148.805	-0.268663	0.174387	-1.54061	0.123412	0.782775
Cers4	47.8886	-0.321986	0.209114	-1.53977	0.123617	0.782775
Sncb	151.558	-0.267976	0.174051	-1.53964	0.123649	0.782775
Stip1	55.1105	0.294643	0.191338	1.53991	0.123583	0.782775
Igip	61.328	-0.292589	0.190534	-1.53563	0.12463	0.783385
Megf9	55.5494	-0.353669	0.230291	-1.53575	0.124599	0.783385
Hjurp	33.6923	-0.411688	0.26789	-1.53678	0.124347	0.783385
Tcf20	85.3272	-0.269268	0.17545	-1.53473	0.124851	0.783385
Nalcn	36.49	-0.36843	0.240159	-1.53411	0.125003	0.783385
Pitpnm3	45.34	0.315978	0.205696	1.53614	0.124505	0.783385
Map4k2	46.7835	-0.34525	0.225088	-1.53384	0.125068	0.783385
Ndufs8	73.2596	0.276571	0.179949	1.53694	0.124308	0.783385
Cyp2d12	88.8316	0.30571	0.1987	1.53855	0.123914	0.783385
Adam3	33.5512	0.36363	0.237012	1.53423	0.124974	0.783385
Insyn1	81.7131	0.27824	0.180993	1.5373	0.12422	0.783385
Cpne9	37.0595	-0.35935	0.234234	-1.53415	0.124992	0.783385
Rtn1	446.014	-0.349418	0.227851	-1.53354	0.125143	0.783385
Ctps	40.6171	0.344955	0.224541	1.53627	0.124473	0.783385
Snx29	45.3749	-0.338263	0.220747	-1.53236	0.125435	0.783967
Rnf34	64.0173	0.278535	0.181731	1.53268	0.125356	0.783967
Strbp	99.8107	-0.270013	0.176277	-1.53176	0.125583	0.784269
Mcu	47.5754	0.314188	0.205329	1.53017	0.125975	0.786097
Zmat5	34.0429	0.357586	0.234008	1.52809	0.12649	0.786817
Cbl	45.5631	0.322051	0.210704	1.52845	0.1264	0.786817
Lin37	43.5319	0.34193	0.22365	1.52886	0.126299	0.786817
Etv3	37.7333	0.368124	0.24087	1.52831	0.126436	0.786817
Supt16	53.2547	0.302978	0.198385	1.52722	0.126707	0.787544
Zscan26	42.5227	-0.333438	0.218572	-1.52553	0.127127	0.787665
Ndufc1	59.1069	0.286348	0.187634	1.5261	0.126986	0.787665
Tmprss2	35.3363	-0.36196	0.237172	-1.52615	0.126973	0.787665
Mrfap1	326.099	0.230239	0.150915	1.52562	0.127104	0.787665
Hnrnpa3,LOC115489330,Gm6793	162.429	0.231038	0.15179	1.52209	0.127987	0.788759
Yy2	51.2093	-0.326198	0.214291	-1.52222	0.127954	0.788759
Zfp251	37.0809	-0.36232	0.238042	-1.52208	0.127988	0.788759
Arglu1	92.6099	-0.359227	0.23602	-1.52202	0.128004	0.788759
Dazap2	88.0765	0.245531	0.161084	1.52424	0.12745	0.788759
Usp46	45.48	-0.341462	0.224161	-1.52329	0.127686	0.788759
P2ry2	36.9111	0.349597	0.229403	1.52394	0.127524	0.788759
Snu13,LOC100862468	63.4528	0.313371	0.206119	1.52034	0.128426	0.788888
Ube2d2a	35.584	0.357613	0.235215	1.52037	0.128419	0.788888
Rgs22	36.3733	0.336422	0.22123	1.52069	0.128338	0.788888
Ccdc88a	48.9681	-0.322672	0.212092	-1.52138	0.128165	0.788888
Fbxw8	51.6777	0.299438	0.197113	1.51912	0.128732	0.788983
Cdk8	45.7095	0.327811	0.215774	1.51923	0.128705	0.788983
Ctsc	42.0452	0.360053	0.23702	1.51908	0.128742	0.788983
Per1	80.486	-0.275706	0.181554	-1.51859	0.128867	0.789134
Shf	54.8833	-0.295535	0.194733	-1.51764	0.129106	0.789985
Micu3	91.8295	-0.287575	0.189592	-1.51681	0.129315	0.790034
Gon4l	36.9757	-0.359801	0.237151	-1.51718	0.129221	0.790034
Asah1	43.8103	0.3259	0.215699	1.5109	0.130814	0.794149
Coq9	67.511	-0.317089	0.209723	-1.51194	0.130548	0.794149
0610012G03Rik	49.5119	0.314796	0.208142	1.51241	0.13043	0.794149
Kras	70.143	0.299007	0.197901	1.51089	0.130817	0.794149
Cs	109.937	0.24988	0.16542	1.51058	0.130896	0.794149
Ptchd4	36.8153	0.333135	0.220451	1.51116	0.130749	0.794149
Ugt1a7c	34.7384	0.343811	0.227305	1.51256	0.130393	0.794149
Rhbdl2	36.9058	-0.353212	0.233587	-1.51212	0.130503	0.794149
Trnp1	43.5037	0.329255	0.217585	1.51322	0.130224	0.794149
Nol4l	42.4739	0.315877	0.209258	1.50951	0.13117	0.794825
1110032F04Rik	37.1944	0.364934	0.241782	1.50935	0.131209	0.794825
D5Ertd579e	42.6732	-0.368158	0.244067	-1.50843	0.131444	0.795637
Slc7a14	55.7935	0.340859	0.226191	1.50695	0.131823	0.797314
Uqcrc1	36.7538	-0.354153	0.235275	-1.50527	0.132253	0.798693
Usp45	46.2366	0.308414	0.204859	1.5055	0.132196	0.798693
Dnajb9,Gm6568	55.9935	-0.298349	0.198456	-1.50336	0.132747	0.800103
Wdr7	47.6142	-0.32183	0.214003	-1.50386	0.132618	0.800103
Zhx1	49.5336	-0.309422	0.206033	-1.50181	0.133147	0.800103
Rab22a	55.5501	0.307246	0.204665	1.50122	0.1333	0.800103
Prrx2	46.8396	0.304731	0.202987	1.50123	0.133296	0.800103
Micos13	63.7014	0.306117	0.20379	1.50212	0.133066	0.800103
Elmo2	98.2134	0.26668	0.17754	1.50208	0.133077	0.800103
Ulk2	36.6548	-0.348102	0.231842	-1.50146	0.133237	0.800103
Haghl	38.9492	-0.373243	0.248875	-1.49972	0.133686	0.800857
Sh3gl2	211.448	0.344279	0.229528	1.49994	0.13363	0.800857
Phf21b	34.0187	-0.355411	0.237012	-1.49955	0.13373	0.800857
Pfdn4	42.9065	0.321811	0.214823	1.49803	0.134124	0.801997
Vmn2r2	38.7503	-0.355164	0.237071	-1.49813	0.134099	0.801997
Atox1	53.8452	0.288948	0.192939	1.49761	0.134234	0.802043
Ndufb8	142.42	-0.215657	0.144124	-1.49633	0.134567	0.802816
Tle3	34.2992	0.382925	0.255851	1.49667	0.134479	0.802816
Bhlhb9	44.2481	0.323167	0.216049	1.49581	0.134703	0.80302
Gabra4	43.9984	-0.373021	0.249595	-1.4945	0.135045	0.804445
Syn1	321.755	-0.27539	0.184361	-1.49376	0.135239	0.804995
Tmtc1	37.3609	-0.35485	0.237861	-1.49184	0.135742	0.807376
Msantd5	36.1764	-0.387553	0.259976	-1.49073	0.136033	0.807528
Fbxl17	54.609	-0.31189	0.209272	-1.49036	0.136129	0.807528
Tmem126a	42.7697	-0.334901	0.224576	-1.49126	0.135894	0.807528
Cnksr2	122.386	-0.296766	0.199148	-1.49018	0.136177	0.807528
4930447C04Rik	35.9125	0.351108	0.236353	1.48553	0.137405	0.808979
Txndc16	36.6481	-0.340257	0.229015	-1.48574	0.137347	0.808979
Snrpf	33.9418	0.339976	0.228729	1.48637	0.137181	0.808979
Arl1	83.0235	0.286025	0.192182	1.4883	0.136671	0.808979
Ccr5	36.804	0.35005	0.235771	1.4847	0.137622	0.808979
Tmem248	39.0097	0.334679	0.225404	1.4848	0.137598	0.808979
Ggct	34.2846	0.334996	0.225596	1.48493	0.137561	0.808979
Pgm2l1	130.4	-0.327083	0.21983	-1.48789	0.136779	0.808979
Cmtm2a	33.4689	0.360103	0.242545	1.48469	0.137626	0.808979
Dhodh	36.7776	-0.358629	0.241357	-1.48588	0.13731	0.808979
Rab6b	206.36	-0.291699	0.196486	-1.48458	0.137655	0.808979
Trim3	69.7525	0.325345	0.218538	1.48873	0.136557	0.808979
D8Ertd738e	77.2326	-0.276142	0.186162	-1.48334	0.137984	0.809298
Rnh1	64.5248	0.274024	0.184719	1.48347	0.13795	0.809298
Gatm	54.4931	0.289504	0.195236	1.48284	0.138116	0.809298
Ptprs	100.721	-0.367	0.247618	-1.48212	0.138307	0.809298
Tmem42	39.6153	0.330702	0.223138	1.48205	0.138326	0.809298
Tfb2m,Gm1818	37.4915	-0.349159	0.235519	-1.48251	0.138205	0.809298
Mbd6	41.1689	0.318029	0.214792	1.48063	0.138704	0.81031
Ppm1e	92.8553	0.316783	0.213927	1.4808	0.13866	0.81031
Calb1	39.5737	-0.356957	0.241249	-1.47962	0.138975	0.811288
Stk38	42.0135	0.328966	0.222718	1.47705	0.139662	0.812873
Gabrg2	56.5156	-0.320058	0.216877	-1.47576	0.140009	0.812873
Eif3h	130.846	-0.228827	0.155082	-1.47552	0.140072	0.812873
Actr2	67.0702	0.292555	0.198023	1.47738	0.139574	0.812873
Lrp3	49.1216	-0.327938	0.222104	-1.47651	0.139808	0.812873
Rnf141	35.1003	-0.35146	0.238168	-1.47568	0.14003	0.812873
Tiam2	40.8547	-0.327424	0.221711	-1.47681	0.139727	0.812873
Vmn1r230	35.028	0.353396	0.239365	1.47639	0.13984	0.812873
Gm20517,Usp49	35.6466	0.327015	0.221754	1.47468	0.140299	0.812991
Vps33a	60.808	0.271545	0.184137	1.47469	0.140296	0.812991
Cdr2l	45.2314	-0.325707	0.220969	-1.474	0.140483	0.813458
Yipf1	46.4687	-0.314036	0.213353	-1.47191	0.141046	0.815597
Zkscan3	35.6292	-0.343809	0.23365	-1.47147	0.141163	0.815597
Macrod2	52.6703	-0.313759	0.213203	-1.47164	0.141117	0.815597
B3galnt1	44.1717	-0.340235	0.231346	-1.47068	0.141379	0.816244
Rnf185	35.1995	0.337628	0.229689	1.46993	0.14158	0.816809
Kdm2b	35.5514	0.337762	0.229954	1.46882	0.141881	0.816844
Ascc3	37.7179	-0.347667	0.236677	-1.46895	0.141845	0.816844
Ccdc25	40.1467	0.32291	0.219904	1.46841	0.141992	0.816844
Fam131a	139.57	-0.335117	0.228222	-1.46838	0.142001	0.816844
Ranbp2	51.9945	0.297793	0.202884	1.4678	0.142159	0.817157
Cct8	97.9603	0.30811	0.210032	1.46697	0.142384	0.817852
Trpm7	37.5104	-0.347068	0.2367	-1.46628	0.142571	0.818331
Gdf9	34.657	0.331593	0.22622	1.4658	0.142702	0.81838
Scrt2	44.661	0.311536	0.212581	1.46549	0.142788	0.81838
Rarres2	43.3244	0.347219	0.237032	1.46486	0.142958	0.818762
Jakmip2	52.2962	-0.306333	0.209283	-1.46373	0.143269	0.819944
Gm7931,Hmgn2	78.1474	0.28699	0.196186	1.46285	0.143509	0.820137
H1f4	60.3954	0.29601	0.202534	1.46153	0.143869	0.820137
Zfp131	50.8606	0.297275	0.203361	1.46181	0.143794	0.820137
Syt5	97.9491	0.337757	0.231131	1.46132	0.143928	0.820137
Akr7a5	39.6107	0.314201	0.214859	1.46236	0.143643	0.820137
Mfsd4a	57.0206	-0.298461	0.204064	-1.46258	0.143582	0.820137
Tprgl	58.6431	-0.291503	0.199635	-1.46018	0.144242	0.821334
Rasgrf2	40.9696	-0.327525	0.2246	-1.45826	0.144768	0.821511
Stmn3	305.535	-0.306998	0.210584	-1.45784	0.144885	0.821511
Oat	56.3676	0.285962	0.196158	1.45782	0.144891	0.821511
Spopl	36.5037	0.330124	0.226455	1.45779	0.144899	0.821511
Ccdc71l	49.7253	0.302206	0.207036	1.45968	0.144378	0.821511
Atf7	36.1458	0.338129	0.231826	1.45855	0.14469	0.821511
Akap5	60.6505	-0.300449	0.20628	-1.45651	0.145251	0.822917
Syt13	120.619	-0.241541	0.166067	-1.45448	0.145813	0.825507
Cbx5	79.6689	-0.258596	0.177846	-1.45405	0.145933	0.82557
Rragb	49.2879	-0.308648	0.212321	-1.45368	0.146034	0.82557
Unc5a	60.4939	0.273216	0.188008	1.45321	0.146165	0.825718
Strn4	128.408	-0.262725	0.180981	-1.45167	0.146594	0.827209
Senp5	37.5464	0.320972	0.22113	1.45151	0.146639	0.827209
Car15	38.0222	0.336693	0.232138	1.4504	0.146946	0.827318
Ubl4a,Gm44504	36.4645	0.339402	0.233954	1.45072	0.146858	0.827318
Svbp	46.3465	0.302366	0.208484	1.4503	0.146974	0.827318
Epg5	40.225	0.317318	0.218988	1.44902	0.147332	0.828743
Cplx2	469.401	0.276678	0.191128	1.44761	0.147727	0.830372
Pstpip2	37.4715	0.325544	0.225033	1.44665	0.147995	0.831285
Slc4a3	67.9996	-0.270537	0.187368	-1.44388	0.148773	0.835057
Actn4	65.9498	0.270451	0.187525	1.44222	0.149241	0.835474
Atp6v0d1	116.785	-0.238112	0.165101	-1.44222	0.14924	0.835474
U2af2	40.4865	0.324486	0.225008	1.44211	0.149271	0.835474
Trhde	46.0842	-0.309191	0.21431	-1.44273	0.149097	0.835474
Etv6	35.6534	0.33455	0.232241	1.44053	0.149719	0.836787
Zfp316	41.9385	0.302728	0.210118	1.44075	0.149655	0.836787
Erbb4	55.83	-0.327931	0.227718	-1.44007	0.149847	0.836913
Fam171a1	36.6224	0.334467	0.232441	1.43894	0.150168	0.837518
Zbtb8b	38.4018	-0.336445	0.233808	-1.43898	0.150156	0.837518
Fabp5	76.1782	0.265406	0.184594	1.43778	0.150495	0.838054
Mtpap	41.4132	0.318042	0.221299	1.43716	0.150673	0.838054
Pitpnc1	72.2721	0.311868	0.217012	1.4371	0.15069	0.838054
Rpl35	110.742	0.289367	0.201327	1.4373	0.150633	0.838054
Phf1	34.1024	-0.358579	0.249924	-1.43475	0.151358	0.841176
Syngap1	111.229	-0.291258	0.2031	-1.43406	0.151554	0.841669
Cox7c,Gm12338	49.5632	0.314968	0.219721	1.43349	0.151718	0.841987
Nap1l5	137.504	-0.268759	0.187626	-1.43242	0.152024	0.843091
Prr3	41.345	-0.326653	0.228307	-1.43076	0.152499	0.84513
Ndufa6	98.4203	-0.262683	0.183707	-1.4299	0.152746	0.845306
Eif2ak3	44.6229	0.322815	0.225704	1.43026	0.152644	0.845306
Nudt16l1	47.9207	0.292833	0.206102	1.42082	0.15537	0.8458
Sptb	56.4412	-0.306201	0.2152	-1.42287	0.154774	0.8458
Bcl2l2	42.9338	-0.319861	0.224065	-1.42754	0.153426	0.8458
Ric3	62.6062	0.258865	0.182359	1.41954	0.155742	0.8458
Gja1	74.8475	0.249718	0.175872	1.41989	0.155641	0.8458
Ccnd2	47.2688	-0.30519	0.214642	-1.42185	0.155069	0.8458
Atg4b	40.9133	0.308801	0.217856	1.41745	0.15635	0.8458
Exoc4	44.1012	-0.30798	0.216621	-1.42174	0.1551	0.8458
Rnf187	106.044	0.260166	0.18277	1.42346	0.154602	0.8458
Vmn2r116	45.6413	0.297046	0.209155	1.42022	0.155543	0.8458
Tma7-ps,Tma7	65.8906	-0.267447	0.188349	-1.41995	0.155621	0.8458
Opcml	69.8442	-0.30369	0.213979	-1.41925	0.155825	0.8458
Ube2m	139.916	-0.231009	0.162958	-1.4176	0.156308	0.8458
Shc2	34.8536	0.358765	0.253123	1.41736	0.156379	0.8458
Rab3a	380.787	-0.236618	0.166896	-1.41776	0.15626	0.8458
Coro1a	55.1597	0.282923	0.198177	1.42763	0.153399	0.8458
Pcnp	76.5895	-0.252295	0.17668	-1.42798	0.153298	0.8458
2900026A02Rik	38.9099	0.328215	0.229866	1.42786	0.153333	0.8458
Tonsl	33.8889	0.336477	0.236281	1.42405	0.154432	0.8458
Ndfip1	244.163	-0.297686	0.209759	-1.41918	0.155846	0.8458
Snhg14,Snrpn,Snurf	179.64	-0.252182	0.177222	-1.42297	0.154744	0.8458
Prpf19	49.2916	0.289902	0.204455	1.41792	0.156213	0.8458
Poli	35.8699	-0.327596	0.230231	-1.4229	0.154765	0.8458
Myo7a	33.8552	-0.337997	0.238105	-1.41953	0.155743	0.8458
Cit	76.406	-0.281189	0.19804	-1.41986	0.155649	0.8458
Sh3glb1	49.1251	0.287649	0.202115	1.4232	0.154679	0.8458
Xpnpep1	46.4273	0.295922	0.207925	1.42322	0.154673	0.8458
Tcp1	84.1047	0.242752	0.170805	1.42122	0.155252	0.8458
Mcrip2	41.527	0.309855	0.217558	1.42424	0.154377	0.8458
Shisal1	35.2402	0.325521	0.229233	1.42005	0.155594	0.8458
Arcn1	62.035	0.261535	0.183374	1.42624	0.153799	0.8458
Pcm1	37.6507	0.335158	0.236116	1.41946	0.155764	0.8458
Usp47	72.4478	0.245394	0.172157	1.4254	0.154041	0.8458
Gprc5b	75.6981	0.242022	0.170849	1.41659	0.156604	0.846293
Tecpr2	40.0277	-0.323406	0.228344	-1.41631	0.156685	0.846293
Ss18	52.0161	0.277646	0.196095	1.41587	0.156812	0.8464
Rap1gap	155.005	0.271618	0.192051	1.4143	0.157273	0.847513
Pi4ka	180.551	0.258341	0.182741	1.4137	0.157449	0.847513
Enox2	39.5894	0.29832	0.210991	1.4139	0.157392	0.847513
Chordc1	35.1308	-0.334818	0.236802	-1.41391	0.157387	0.847513
Mag	54.1214	0.283636	0.200769	1.41275	0.15773	0.848445
Rasal2	44.7754	-0.310394	0.219846	-1.41187	0.157988	0.849135
2310022A10Rik	48.8693	0.284217	0.201347	1.41158	0.158074	0.849135
Klhl24	35.5684	-0.332003	0.235393	-1.41042	0.158417	0.849203
Amz1	44.5067	0.294375	0.208766	1.41007	0.158518	0.849203
Prpf40b	48.758	-0.299148	0.21212	-1.41028	0.158457	0.849203
Armc10	35.602	0.319765	0.226619	1.41102	0.158238	0.849203
Lmbr1	48.3691	-0.317613	0.225718	-1.40713	0.15939	0.849335
Galnt6	34.2044	0.34437	0.244742	1.40707	0.159405	0.849335
Btbd8	64.2255	-0.278338	0.19754	-1.40903	0.158828	0.849335
Rbm8a	44.239	0.313235	0.222356	1.40871	0.158922	0.849335
Ppp2r2b	60.0889	-0.269298	0.191225	-1.40828	0.159049	0.849335
Srpx2	41.6163	-0.334153	0.237462	-1.40718	0.159373	0.849335
Cyth4	38.0822	0.368856	0.262063	1.40751	0.159277	0.849335
Rbm3	76.1424	0.284674	0.202062	1.40884	0.158882	0.849335
Akap1	33.5454	-0.336822	0.239461	-1.40658	0.159551	0.849535
Srsf1	83.8684	0.264446	0.188139	1.40559	0.159847	0.850537
Mt3	187.68	0.255856	0.182154	1.40462	0.160135	0.851497
Adamts9	38.3211	0.375436	0.267537	1.40331	0.160526	0.8519
Scara3	34.6559	0.320605	0.228456	1.40336	0.160511	0.8519
Txndc12	37.5004	0.327775	0.233579	1.40327	0.160536	0.8519
Ptpra	60.5084	-0.274891	0.19599	-1.40257	0.160744	0.85243
Zfp655	39.4769	0.317569	0.22675	1.40052	0.161357	0.855103
Ids	90.9511	-0.261382	0.187292	-1.39558	0.162841	0.856598
Vezt	35.0042	0.322761	0.231051	1.39693	0.162436	0.856598
Epb41l1	152.216	0.22293	0.159757	1.39544	0.162885	0.856598
Marchf6	52.6989	0.293163	0.209718	1.39789	0.162146	0.856598
Rnf128	36.8592	0.32224	0.230917	1.39548	0.162871	0.856598
Trmt112	60.4044	-0.285415	0.204464	-1.39591	0.16274	0.856598
Psmc1	86.8864	-0.231991	0.165917	-1.39824	0.162042	0.856598
Tprkb	42.9031	-0.306423	0.219138	-1.39831	0.16202	0.856598
Arf4	45.0501	0.29422	0.210602	1.39705	0.1624	0.856598
Echs1	60.7408	-0.262701	0.188284	-1.39524	0.162944	0.856598
Acer3	59.6429	0.263532	0.188421	1.39864	0.161922	0.856598
Il3ra	37.8189	-0.34192	0.245015	-1.3955	0.162864	0.856598
Ntn4	48.9275	0.274337	0.196705	1.39466	0.163119	0.856946
Grpel1	34.2594	0.320451	0.229845	1.3942	0.163256	0.857093
Wipf3	55.0705	0.267756	0.192118	1.39371	0.163407	0.857313
Rps28	229.112	0.231119	0.1661	1.39144	0.164092	0.858375
Arid1b	62.4994	-0.269583	0.19377	-1.39125	0.164149	0.858375
Eif3i	49.5556	0.276337	0.198456	1.39243	0.163791	0.858375
Rap2c	36.3251	0.32631	0.234424	1.39197	0.163932	0.858375
Smg7	48.5008	0.272983	0.196216	1.39124	0.164154	0.858375
Smad7	41.7643	0.316771	0.227786	1.39065	0.164332	0.858734
Dnajb2	60.1093	-0.260671	0.187509	-1.39018	0.164475	0.858914
Taf15	53.31	0.270121	0.194417	1.38939	0.164715	0.859025
Rnf214	49.5831	-0.294103	0.211665	-1.38948	0.164688	0.859025
Atp6v0e2	110.349	-0.288303	0.207809	-1.38735	0.165335	0.859451
Ppfia4	51.9696	-0.286096	0.206133	-1.38792	0.165162	0.859451
Prelid3b	37.1197	0.305399	0.220021	1.38805	0.165122	0.859451
Atp6v0b	79.3975	0.271826	0.195935	1.38733	0.165342	0.859451
Mrpl27	54.6185	-0.284259	0.204718	-1.38854	0.164973	0.859451
Atp1b2	136.835	0.213356	0.153878	1.38653	0.165586	0.86015
Ndufb4b,Ndufb4,Ndufb4c	92.5789	-0.287027	0.208183	-1.37872	0.16798	0.861532
Spesp1	43.0725	0.318498	0.230507	1.38173	0.167055	0.861532
Slc2a3	59.9476	0.285502	0.207312	1.37716	0.168464	0.861532
Kdm3b	39.3007	-0.324591	0.234804	-1.38239	0.166852	0.861532
Ptprd	68.7682	-0.271137	0.196659	-1.37872	0.167982	0.861532
Abhd8	161.585	-0.245403	0.177624	-1.38159	0.167099	0.861532
Tpp1	36.221	0.330807	0.240198	1.37722	0.168443	0.861532
Nsd3	75.8916	-0.257915	0.187383	-1.37641	0.168696	0.861532
Akap10	37.4986	-0.320672	0.232909	-1.37681	0.16857	0.861532
Ttc8	39.0531	0.300166	0.217414	1.38062	0.167396	0.861532
Kansl2	57.5345	-0.275602	0.199583	-1.38089	0.167312	0.861532
Sympk	47.4445	0.279268	0.202695	1.37778	0.168271	0.861532
Farsb	43.5938	0.293087	0.212825	1.37712	0.168474	0.861532
Cox6c	203.049	-0.221412	0.16067	-1.37805	0.168187	0.861532
Zyg11b	76.369	-0.249028	0.18048	-1.37981	0.167645	0.861532
Abcc12	33.9943	0.326346	0.235982	1.38293	0.166687	0.861532
Ccdc58	33.7648	-0.333421	0.242232	-1.37645	0.168681	0.861532
Kdelr1	59.8035	0.255129	0.184319	1.38417	0.166306	0.861532
H4c14	36.9985	0.323507	0.234744	1.37813	0.168165	0.861532
Faf2	37.4648	0.311439	0.225104	1.38353	0.166502	0.861532
Tacc1	99.5982	0.270119	0.195029	1.38502	0.166047	0.861532
Tpm4	45.739	0.291557	0.211388	1.37925	0.167817	0.861532
Hdac5	75.9161	-0.2692	0.195159	-1.37939	0.167776	0.861532
Rps18	62.1416	0.27382	0.198456	1.37975	0.167663	0.861532
H1f10	45.647	-0.294497	0.213111	-1.38189	0.167004	0.861532
Kctd16	57.9559	-0.311568	0.225516	-1.38158	0.167102	0.861532
Yipf2	36.3268	-0.32311	0.234957	-1.37519	0.169074	0.862343
Mccc1	39.4454	-0.303572	0.220743	-1.37523	0.16906	0.862343
Cfap300	37.3351	0.310329	0.22577	1.37453	0.169276	0.862813
LOC100044627,LOC100862455,Rpl23	222.933	0.222856	0.162845	1.36852	0.171151	0.862828
Gfpt1	45.0014	0.280043	0.204411	1.37	0.170687	0.862828
Serpinb1b	34.1016	0.309479	0.225424	1.37288	0.169791	0.862828
Prm1	42.0929	-0.293286	0.214418	-1.36783	0.171366	0.862828
Anp32e	71.7671	0.271736	0.199015	1.3654	0.172127	0.862828
Cap2	76.1666	-0.264907	0.193857	-1.3665	0.171781	0.862828
Ate1	48.3511	-0.297332	0.21672	-1.37197	0.170074	0.862828
Dnajc24	38.8002	-0.309473	0.226487	-1.3664	0.171812	0.862828
Tnfsf10	34.9783	-0.362718	0.264071	-1.37356	0.169577	0.862828
Asap1	72.7083	-0.251457	0.184128	-1.36566	0.172046	0.862828
Pigo	40.2762	-0.312046	0.228134	-1.36782	0.171368	0.862828
Aimp1	80.6322	0.234412	0.171011	1.37074	0.170455	0.862828
Srgap3	128.09	-0.236934	0.173449	-1.36602	0.171934	0.862828
Hdac4	52.201	0.292062	0.213376	1.36877	0.171072	0.862828
Gm8624,Rps23	282.376	0.191754	0.140224	1.36748	0.171475	0.862828
Stard4	48.6213	0.303318	0.221466	1.36959	0.170816	0.862828
Ccne2	38.0777	0.305808	0.222686	1.37327	0.169669	0.862828
Rhbdl1	52.2389	-0.296917	0.217062	-1.36789	0.171345	0.862828
Oga	62.0837	0.29535	0.215802	1.36862	0.171119	0.862828
C2cd3	39.9064	-0.315561	0.231088	-1.36554	0.172082	0.862828
Eef1a2	375.762	-0.248499	0.181029	-1.37271	0.169843	0.862828
Alcam	36.1898	-0.36102	0.263892	-1.36806	0.171294	0.862828
Klc2	176.711	-0.2202	0.160642	-1.37075	0.170452	0.862828
Rimbp3	36.2693	0.306628	0.224321	1.36692	0.171651	0.862828
Arxes2,Arxes1	36.2034	0.310592	0.226347	1.37219	0.170003	0.862828
Dock3	90.0353	-0.284046	0.207583	-1.36835	0.171202	0.862828
Naca	114.654	0.240208	0.176153	1.36363	0.172685	0.863172
Lnpk	54.8439	-0.295667	0.216763	-1.36401	0.172565	0.863172
Acin1	64.8011	0.250388	0.183523	1.36434	0.172459	0.863172
2810459M11Rik	33.5711	0.309553	0.227033	1.36347	0.172734	0.863172
Dync1li2	39.2371	0.32167	0.235926	1.36344	0.172744	0.863172
Prrc1	38.2782	0.301986	0.221633	1.36255	0.173024	0.863642
Ep300	55.8855	0.281028	0.206268	1.36245	0.173057	0.863642
Fam210b	33.5752	0.334914	0.246479	1.35879	0.174213	0.864477
Sh3glb2	72.0949	-0.267533	0.196555	-1.36111	0.17348	0.864477
Tnip1	37.2882	0.305871	0.224972	1.3596	0.173958	0.864477
LOC102637495,LOC100041057,A530032D15Rik,LOC100041708,LOC105242429,C130026I21Rik	47.9612	0.301932	0.222026	1.35989	0.173864	0.864477
Ripk1	41.544	0.287019	0.211056	1.35992	0.173856	0.864477
Cox6b1	254.453	-0.219012	0.160875	-1.36138	0.173392	0.864477
Smim12	38.6691	-0.304101	0.223777	-1.35895	0.174164	0.864477
Igsf9b	39.7361	-0.303524	0.223307	-1.35922	0.174076	0.864477
Cdh6	43.1537	-0.302549	0.222378	-1.36051	0.173668	0.864477
Ttll1	38.15	-0.312731	0.230377	-1.35748	0.17463	0.865186
Sltm	38.9344	-0.304961	0.224682	-1.3573	0.174685	0.865186
Ric8b	34.826	-0.324427	0.238944	-1.35776	0.174541	0.865186
Anapc5	45.4252	0.301391	0.222325	1.35563	0.175215	0.865635
Rps4x	230.52	0.200111	0.147604	1.35573	0.175186	0.865635
Btbd6	59.0062	-0.263873	0.194586	-1.35607	0.175075	0.865635
Psmf1	42.4688	0.298218	0.219931	1.35596	0.175112	0.865635
Ythdf3	58.3806	-0.262082	0.193658	-1.35332	0.175952	0.865784
Dpy30	42.5639	0.287316	0.212371	1.35289	0.17609	0.865784
Brpf3	33.7742	0.314877	0.232621	1.3536	0.175863	0.865784
Ccdc85c	81.1377	0.236028	0.174476	1.35278	0.176125	0.865784
Sh3gl3	37.2879	0.304031	0.224568	1.35385	0.175784	0.865784
Atp2b1	131.678	-0.247675	0.18308	-1.35283	0.176111	0.865784
Hsp90b1	82.7887	0.245608	0.181406	1.35392	0.175763	0.865784
Epop	143.78	-0.222165	0.164125	-1.35364	0.175853	0.865784
Cox20	39.8815	0.285611	0.211306	1.35165	0.176488	0.865944
Dnajc15	53.1019	-0.27478	0.203281	-1.35173	0.176463	0.865944
Fzd4	35.2634	0.313225	0.231721	1.35173	0.17646	0.865944
Srm	66.7494	0.267559	0.199834	1.3389	0.180602	0.866083
Prelid1	119.664	0.22207	0.165469	1.34206	0.179577	0.866083
Mindy3	40.7697	0.2887	0.213718	1.35084	0.176745	0.866083
Dlg4	320.791	-0.224775	0.167177	-1.34453	0.178776	0.866083
Eed	36.6461	0.309104	0.229673	1.34584	0.178354	0.866083
Psme3	60.1715	0.248016	0.185256	1.33877	0.180645	0.866083
Bmt2	34.7592	0.327478	0.24441	1.33987	0.180286	0.866083
Tfrc	55.6157	-0.275595	0.204967	-1.34458	0.178761	0.866083
Arrb2	47.9451	0.297342	0.221335	1.3434	0.179141	0.866083
Pdx1	39.7303	0.291953	0.218079	1.33875	0.180653	0.866083
Med10	59.6482	0.262258	0.19503	1.34471	0.17872	0.866083
Zcchc2	40.5172	-0.300673	0.222641	-1.35048	0.176862	0.866083
Ctxn1	122.692	0.345002	0.257069	1.34206	0.179577	0.866083
Npepps	63.0844	-0.25614	0.191377	-1.33841	0.180764	0.866083
Pgm1	50.8735	0.270445	0.201858	1.33978	0.180316	0.866083
Lman2l	41.5028	-0.315261	0.234193	-1.34616	0.178252	0.866083
Tmem60	44.4432	-0.288246	0.214711	-1.34248	0.17944	0.866083
Bmp10	35.1657	-0.327882	0.244095	-1.34325	0.17919	0.866083
Septin5	427.378	-0.257807	0.19212	-1.3419	0.179627	0.866083
Zc4h2	35.2925	0.313734	0.232576	1.34895	0.177352	0.866083
Ing1	48.6477	-0.281969	0.210695	-1.33828	0.180805	0.866083
Gm6098,Ube2l3	74.8379	0.24832	0.184649	1.34482	0.178684	0.866083
Memo1	46.349	0.281955	0.210185	1.34146	0.179771	0.866083
Gm52800	636.897	0.336581	0.250674	1.34271	0.179367	0.866083
Habp4	186.048	-0.25403	0.189207	-1.3426	0.1794	0.866083
Wdr45	55.1067	-0.265783	0.196986	-1.34925	0.177257	0.866083
Atp2a2	173.011	-0.281512	0.209868	-1.34138	0.179798	0.866083
Deaf1	50.0429	0.280525	0.208223	1.34723	0.177906	0.866083
Qrich1	62.9522	-0.251679	0.187848	-1.3398	0.18031	0.866083
Rdx	34.6148	0.318998	0.237933	1.34071	0.180016	0.866083
Dtnbp1	44.3617	-0.296201	0.219818	-1.34748	0.177825	0.866083
Nell1	37.9279	-0.331382	0.245613	-1.3492	0.177273	0.866083
Snap47	112.605	-0.251999	0.187062	-1.34714	0.177935	0.866083
Fzr1	63.4579	-0.260154	0.194116	-1.3402	0.180182	0.866083
Vwa5b2	41.0114	-0.317253	0.236233	-1.34296	0.179284	0.866083
Sh2d5	43.2215	0.300268	0.223475	1.34363	0.179067	0.866083
Cox7a2	203.153	-0.183568	0.136537	-1.34446	0.1788	0.866083
Wipi1	44.8496	-0.287665	0.213533	-1.34717	0.177925	0.866083
Phf24	73.9529	-0.284981	0.212629	-1.34027	0.180156	0.866083
Lcmt1	35.4416	0.326598	0.244403	1.33631	0.181449	0.866806
6330403K07Rik	90.4876	-0.33647	0.251824	-1.33613	0.181505	0.866806
Gm5451,Rpl9	217.668	0.218568	0.163572	1.33622	0.181477	0.866806
Vps18	58.5672	-0.26399	0.197754	-1.33494	0.181897	0.866806
Gdpd1	44.7949	0.27683	0.207381	1.33488	0.181914	0.866806
Esrra	44.0226	0.276264	0.206953	1.33491	0.181905	0.866806
Eps8	38.7079	0.298686	0.223571	1.33598	0.181555	0.866806
Mark4	70.669	0.257937	0.193076	1.33593	0.181571	0.866806
Dpp6	56.6337	-0.26596	0.199253	-1.33479	0.181947	0.866806
Prkcsh	48.3392	0.267878	0.200918	1.33327	0.182442	0.86864
Ppp6r2	56.8926	-0.273922	0.205532	-1.33275	0.182615	0.868648
Sirt4	33.8266	-0.322285	0.241847	-1.3326	0.182664	0.868648
Galnt14	39.9245	0.294565	0.221113	1.33219	0.182798	0.868757
Srd5a2	41.1994	0.289887	0.217772	1.33115	0.18314	0.869636
Rragd	47.6021	0.283332	0.213248	1.32865	0.183963	0.869636
Adgrg2	34.456	0.314608	0.236555	1.32996	0.183531	0.869636
Gmfb	68.6752	0.302449	0.22748	1.32956	0.183663	0.869636
Arid1a	77.2007	-0.251146	0.188981	-1.32895	0.183865	0.869636
Fubp1	52.5187	0.267372	0.200981	1.33034	0.183407	0.869636
Pcyt2	49.3233	0.272115	0.204739	1.32908	0.183821	0.869636
Speer2	44.5599	-0.308575	0.232064	-1.32969	0.183619	0.869636
Add2	58.6818	-0.299677	0.225556	-1.32861	0.183976	0.869636
Ppfia1	34.1621	0.290439	0.218732	1.32783	0.184235	0.869814
Rbm22	41.8018	0.286624	0.215838	1.32796	0.184191	0.869814
Maoa	37.3637	-0.301609	0.227278	-1.32705	0.184492	0.870506
Fbxw2	54.7066	-0.261591	0.197821	-1.32236	0.186048	0.872531
Gnao1	341.926	0.238351	0.17992	1.32476	0.18525	0.872531
Trim2	70.2025	0.248139	0.187522	1.32325	0.185751	0.872531
Lamp1	119.474	0.219417	0.165599	1.32499	0.185174	0.872531
Rps7	257.489	0.18749	0.142028	1.32009	0.186805	0.872531
Slc25a23	164.381	-0.189035	0.14277	-1.32405	0.185486	0.872531
Zdhhc7	44.0606	0.283421	0.214074	1.32394	0.185523	0.872531
Slc25a10	36.3316	-0.336067	0.254041	-1.32289	0.185874	0.872531
Rybp,Rybp-ps	46.1603	0.267461	0.202279	1.32224	0.18609	0.872531
Slc12a5	126.616	-0.251114	0.190098	-1.32097	0.186511	0.872531
Elmo1	97.7021	-0.246707	0.186798	-1.32071	0.186597	0.872531
Slc23a3	35.0408	-0.308222	0.233008	-1.3228	0.185903	0.872531
Brwd1	35.801	-0.3175	0.24047	-1.32033	0.186725	0.872531
Azin2	34.9769	-0.321274	0.243346	-1.32023	0.186757	0.872531
Kcnc1	117.444	-0.227855	0.172549	-1.32053	0.186659	0.872531
Trim28	59.7569	0.252385	0.190638	1.3239	0.185537	0.872531
Sgpp1	54.2495	-0.256593	0.194325	-1.32043	0.18669	0.872531
Manbal	41.2791	0.295676	0.224088	1.31946	0.187015	0.872993
Tomm7	90.928	-0.240956	0.182747	-1.31852	0.187328	0.873422
Gucy1a2	43.385	-0.3149	0.238785	-1.31876	0.187248	0.873422
Vegfc	45.925	-0.298646	0.226783	-1.31688	0.187879	0.875471
Cacnb3	102.516	-0.253713	0.19312	-1.31376	0.188927	0.875794
Tuba1c,Tuba1b	157.431	0.233624	0.178949	1.30553	0.191712	0.875794
Pdia6	103.536	0.215975	0.165331	1.30632	0.191444	0.875794
Nopchap1	37.0481	-0.322603	0.246694	-1.3077	0.190974	0.875794
Ovca2	37.6018	-0.306764	0.234375	-1.30886	0.190581	0.875794
Igsf21	58.3189	0.253975	0.193657	1.31147	0.189699	0.875794
Zkscan5	37.534	-0.306269	0.233253	-1.31303	0.189173	0.875794
Bcor	41.7019	-0.287157	0.21961	-1.30757	0.191018	0.875794
Mafa	34.1876	0.309794	0.23623	1.31141	0.189719	0.875794
Fam217b	71.5938	-0.239279	0.182996	-1.30757	0.19102	0.875794
Rnf157	200.666	-0.21053	0.160639	-1.31057	0.190002	0.875794
Rap1a	41.9024	0.274024	0.21	1.30488	0.191935	0.875794
Gm13306,LOC100861978,Gm2506,Ccl27b,Ccl27a	78.5841	-0.275797	0.210691	-1.30901	0.19053	0.875794
Klrc1	36.5117	0.317829	0.243509	1.30521	0.191823	0.875794
Carm1	45.0797	0.267472	0.203322	1.31551	0.188338	0.875794
Eif3b	68.4313	0.245978	0.187285	1.31339	0.189053	0.875794
Kcnj4	95.9237	0.279389	0.212813	1.31284	0.189237	0.875794
Cck	94.3253	0.32852	0.251327	1.30714	0.191165	0.875794
Fam149b	38.8899	0.324525	0.248322	1.30687	0.191256	0.875794
Bap1	60.0731	0.239842	0.183811	1.30483	0.191952	0.875794
Phospho1	87.176	0.214608	0.164319	1.30605	0.191536	0.875794
4932438A13Rik	43.8586	-0.28551	0.218686	-1.30557	0.191699	0.875794
Smox	61.1941	-0.272855	0.209058	-1.30516	0.191838	0.875794
Crip3	61.2457	0.261583	0.200048	1.3076	0.191009	0.875794
Rpl7l1	37.3456	0.292117	0.222511	1.31282	0.189244	0.875794
Mbtps2	36.2521	-0.311157	0.238131	-1.30666	0.191327	0.875794
Spire1	131.737	-0.246118	0.188164	-1.308	0.190874	0.875794
Mapre3	70.8742	-0.264423	0.202443	-1.30616	0.191498	0.875794
Olfr93	39.5416	-0.2998	0.229367	-1.30708	0.191187	0.875794
Pex2	38.624	0.28401	0.216729	1.31044	0.190047	0.875794
Xpo6	64.9174	0.236608	0.180711	1.30931	0.190429	0.875794
Fbxo44	87.6898	-0.237249	0.18029	-1.31593	0.188198	0.875794
Ap1m1	50.3028	0.290429	0.221428	1.31162	0.189649	0.875794
Prr22	38.3626	0.291057	0.221232	1.31562	0.188302	0.875794
Foxo3	41.2903	-0.301538	0.229332	-1.31485	0.188559	0.875794
Ppib	75.1051	0.244824	0.187602	1.30502	0.191885	0.875794
Gm17660	37.9765	-0.305926	0.234553	-1.30429	0.192134	0.876118
Trem2	34.5175	0.303439	0.234609	1.29338	0.195879	0.876567
Supt6	70.5152	0.260951	0.201563	1.29464	0.195446	0.876567
Terf1	46.3206	-0.274294	0.214323	-1.27982	0.200609	0.876567
Eng	76.8107	0.229747	0.177759	1.29247	0.196195	0.876567
Grin2b	122.712	-0.323173	0.252671	-1.27903	0.200888	0.876567
Pls3	43.4837	0.275053	0.215133	1.27853	0.201064	0.876567
Mrpl55	48.1995	0.264373	0.206363	1.28111	0.200156	0.876567
Fam32a	79.1406	-0.243636	0.188718	-1.29101	0.196702	0.876567
Celf5	87.7427	0.248669	0.191618	1.29773	0.19438	0.876567
Zfp236	34.4207	0.303964	0.234146	1.29818	0.194225	0.876567
Tmem65	48.0657	0.258288	0.202502	1.27548	0.202139	0.876567
Pex3	52.1389	-0.251285	0.196429	-1.27927	0.200803	0.876567
Mettl15	35.2818	-0.310773	0.243491	-1.27632	0.201841	0.876567
Marf1	108.169	-0.220003	0.169604	-1.29715	0.194578	0.876567
Gria2	88.6103	-0.307898	0.237795	-1.29481	0.195387	0.876567
Sall2	34.4844	-0.318786	0.246742	-1.29198	0.196364	0.876567
Mfsd2a	39.124	-0.303525	0.236637	-1.28266	0.199612	0.876567
Thy1	427.008	-0.288241	0.224256	-1.28532	0.198681	0.876567
Lcor	34.5626	-0.317683	0.248147	-1.28022	0.200468	0.876567
Hspe1	83.5211	0.22246	0.173032	1.28566	0.198561	0.876567
Gabbr2	170.263	0.276141	0.215623	1.28067	0.200311	0.876567
4930503L19Rik	33.8579	0.294714	0.227122	1.2976	0.194424	0.876567
Mis12	36.7262	-0.287272	0.225182	-1.27574	0.202049	0.876567
Slc35a5	41.6996	0.282283	0.216881	1.30156	0.193068	0.876567
Cct7	95.2291	0.267514	0.205447	1.3021	0.192881	0.876567
Treh	39.2654	0.302963	0.233555	1.29718	0.19457	0.876567
Mxi1	66.599	-0.24306	0.188557	-1.28906	0.197379	0.876567
Parp11	34.0983	0.299201	0.230622	1.29736	0.194506	0.876567
Kcnj9	64.0087	-0.250788	0.193476	-1.29622	0.194898	0.876567
Ppm1g	33.9907	0.323333	0.249956	1.29356	0.195818	0.876567
App	939.498	-0.246974	0.189578	-1.30276	0.192657	0.876567
Ssrp1	40.9774	0.28418	0.221523	1.28285	0.199546	0.876567
Pcx	40.5439	-0.287658	0.225364	-1.27642	0.201808	0.876567
Oaz1-ps,Oaz1	100.813	0.29003	0.224944	1.28934	0.197279	0.876567
Wdr44	39.5616	0.291604	0.225591	1.29263	0.196141	0.876567
Nr2c2	72.827	-0.247683	0.192001	-1.29001	0.197046	0.876567
Pum2	128.973	0.210697	0.162368	1.29766	0.194406	0.876567
0610010K14Rik	43.1313	0.268046	0.210055	1.27607	0.201929	0.876567
Adora2a	43.1939	0.284782	0.21979	1.2957	0.19508	0.876567
Eif2b4	37.4465	-0.305316	0.237477	-1.28566	0.19856	0.876567
Rab23	44.2803	0.267166	0.207311	1.28872	0.197495	0.876567
Ccnl1	35.1822	0.291004	0.22619	1.28654	0.198253	0.876567
Foxp2	34.0891	0.307867	0.238327	1.29178	0.196432	0.876567
Rpl27a,Gm46076	260.159	0.202723	0.156827	1.29265	0.196131	0.876567
Ltn1	53.1367	-0.256648	0.199769	-1.28472	0.198889	0.876567
Mfsd4b2	51.6048	0.251755	0.196689	1.27997	0.200556	0.876567
Srp9	52.967	0.299361	0.233019	1.28471	0.198894	0.876567
Rps11	119.627	0.218695	0.169493	1.29029	0.19695	0.876567
Lmnb2	33.9789	0.28702	0.221201	1.29755	0.194441	0.876567
N4bp2l1	37.0577	-0.305865	0.238863	-1.2805	0.200368	0.876567
Slc38a10	38.0531	0.304437	0.234251	1.29962	0.193732	0.876567
Psmc6	69.0328	0.231382	0.177746	1.30176	0.192999	0.876567
Med4	40.1267	-0.292619	0.227308	-1.28732	0.197982	0.876567
Sipa1l2	56.3116	0.252966	0.194117	1.30317	0.192518	0.876567
Kdm1a	63.9529	0.238995	0.185364	1.28933	0.197284	0.876567
Chrna5	41.5735	0.283419	0.220121	1.28756	0.1979	0.876567
Gm46041	46.1272	0.26921	0.209859	1.28281	0.199559	0.876567
Tppp	155.457	-0.199512	0.153266	-1.30174	0.193005	0.876567
Idh2	36.67	-0.304141	0.236407	-1.28652	0.198263	0.876567
Echdc1	43.8824	0.269316	0.209057	1.28824	0.197661	0.876567
Ganab	57.6274	-0.247784	0.194008	-1.27719	0.201537	0.876567
Ptgfrn	35.4421	-0.3183	0.245425	-1.29693	0.194654	0.876567
Dnajb6	147.252	-0.223599	0.172351	-1.29735	0.194512	0.876567
Gabrg3	39.2947	0.291024	0.224668	1.29535	0.1952	0.876567
Slc25a28	45.3879	0.287884	0.221728	1.29836	0.194163	0.876567
Phactr3	56.6519	-0.257356	0.200126	-1.28597	0.198453	0.876567
Arfgap1	44.6374	0.290932	0.226101	1.28674	0.198186	0.876567
Fam114a1	35.3071	-0.307743	0.240159	-1.28141	0.20005	0.876567
Pmm1	127.408	0.221772	0.170749	1.29882	0.194007	0.876567
Rgcc	54.8107	0.268945	0.20657	1.30196	0.19293	0.876567
Olig2	42.8687	-0.302467	0.233875	-1.29329	0.195912	0.876567
Cnih4	39.0363	0.285601	0.223477	1.27799	0.201254	0.876567
Rbl2	38.4002	-0.293506	0.229739	-1.27756	0.201403	0.876567
Rmnd5a	90.1889	-0.236563	0.182833	-1.29387	0.195709	0.876567
Anln	37.4829	0.290377	0.226161	1.28394	0.199164	0.876567
Rpl5	167.937	0.199083	0.154903	1.28521	0.198719	0.876567
Gm7334,Btg3	38.3434	0.278081	0.217911	1.27612	0.201913	0.876567
Atp1b3	54.2593	0.258105	0.200433	1.28774	0.197837	0.876567
Krtcap2	61.1835	0.236848	0.184656	1.28265	0.199615	0.876567
Ctnna3	51.6551	0.256744	0.200146	1.28279	0.199567	0.876567
Lrrc49	45.1793	-0.287332	0.222762	-1.28986	0.1971	0.876567
Sec61g	39.1943	0.302517	0.232608	1.30055	0.193413	0.876567
Kmt2c	36.1177	0.293609	0.228585	1.28446	0.19898	0.876567
Psmb1	95.6215	0.244532	0.191289	1.27834	0.201131	0.876567
Psma1	55.1584	0.247181	0.19281	1.28199	0.199845	0.876567
Emg1	59.8308	0.25803	0.199332	1.29447	0.195502	0.876567
Ccdc124	108.471	0.216541	0.169677	1.2762	0.201886	0.876567
Eif4h	91.7894	0.215615	0.16842	1.28023	0.200466	0.876567
Vsx1	34.1378	-0.321795	0.248727	-1.29377	0.195746	0.876567
Tmem19	39.0031	-0.300981	0.236191	-1.27431	0.202553	0.877879
Marchf9	47.7862	-0.280397	0.220207	-1.27333	0.202899	0.878114
Scn8a	130.133	-0.26022	0.20438	-1.27321	0.202942	0.878114
Snap25	1363.58	-0.267579	0.210143	-1.27332	0.202906	0.878114
Tnpo2	60.4569	0.239055	0.188027	1.27139	0.203591	0.879957
Cse1l	44.6343	0.263038	0.206885	1.27142	0.203579	0.879957
Mrpl41	53.356	0.271805	0.213947	1.27043	0.203931	0.880395
Cnr1	37.0692	0.306581	0.241372	1.27016	0.204028	0.880395
G6pdx	34.7458	0.296734	0.233556	1.2705	0.203905	0.880395
Rnf8	65.2494	-0.232137	0.182912	-1.26912	0.204398	0.880923
Il31ra	35.9974	-0.288735	0.227608	-1.26856	0.204598	0.880923
Jak2	55.5248	0.238381	0.187801	1.26933	0.204324	0.880923
Ppp1r37	106.611	0.231796	0.182687	1.26881	0.204509	0.880923
Zfp260	54.8296	-0.28057	0.221368	-1.26744	0.204999	0.881419
Ighmbp2	36.4143	-0.297391	0.234666	-1.2673	0.205049	0.881419
Cox17	88.3752	-0.246814	0.194736	-1.26743	0.205002	0.881419
Prpf8	51.6953	0.288786	0.228008	1.26656	0.205313	0.881532
Letm1	37.8605	-0.298886	0.236086	-1.266	0.205513	0.881532
Ubp1	33.5067	-0.326794	0.257978	-1.26675	0.205243	0.881532
Gdap1	48.301	-0.270443	0.213624	-1.26597	0.205523	0.881532
P3h1	38.2605	0.28512	0.225766	1.2629	0.206624	0.881566
Celsr2	96.1838	-0.251376	0.19907	-1.26275	0.206679	0.881566
Meox1	37.5212	0.279888	0.221468	1.26379	0.206307	0.881566
Nipsnap3b	36.7838	0.289221	0.228759	1.2643	0.206121	0.881566
Syt2	55.4233	-0.271289	0.214879	-1.26252	0.206762	0.881566
Atp8a1	68.0038	0.239902	0.189696	1.26466	0.205991	0.881566
Retsat	36.008	-0.303004	0.239861	-1.26325	0.206501	0.881566
Ehmt1	33.7603	0.308193	0.243836	1.26393	0.206254	0.881566
Copg1	81.1928	-0.237853	0.188164	-1.26407	0.206204	0.881566
Napg	91.8414	-0.265061	0.2099	-1.26279	0.206664	0.881566
Wasf2	43.2392	0.276313	0.218554	1.26428	0.20613	0.881566
Gm14862	38.5897	-0.305502	0.242325	-1.26071	0.207412	0.88236
Nap1l3	38.7891	-0.294575	0.233481	-1.26167	0.207068	0.88236
Whrn	49.3038	-0.256531	0.203524	-1.26045	0.207509	0.88236
Slc25a22	70.2746	0.231317	0.183419	1.26114	0.207258	0.88236
Panx1	37.2038	0.283638	0.224986	1.2607	0.207419	0.88236
Atf6b	35.2384	-0.31113	0.247241	-1.25841	0.208244	0.884577
Cd99	369.721	0.224928	0.178744	1.25838	0.208255	0.884577
5730455P16Rik	44.3297	0.267272	0.212636	1.25694	0.208774	0.88517
Blcap	42.6212	0.265077	0.210837	1.25726	0.208659	0.88517
Uri1	42.5844	-0.269401	0.214291	-1.25717	0.208691	0.88517
Pgs1	39.7625	0.291875	0.232246	1.25675	0.208844	0.88517
Msl1	73.1551	-0.223807	0.178181	-1.25606	0.209094	0.885331
Rapgef4	210.886	0.227282	0.180953	1.25603	0.209107	0.885331
Ankrd11	54.8705	-0.243089	0.193674	-1.25515	0.209426	0.886206
Gm30181,Rac1	46.8251	0.260783	0.207872	1.25453	0.209648	0.886668
Tmub1	62.6532	0.228723	0.182492	1.25333	0.210086	0.887569
Dennd4b	46.6242	0.256689	0.204768	1.25356	0.210001	0.887569
Uba52	58.0584	0.237431	0.189564	1.25251	0.210385	0.88763
Map3k12	51.3027	-0.268945	0.214733	-1.25246	0.210401	0.88763
Jrk	40.2103	-0.284432	0.227117	-1.25236	0.210439	0.88763
Ppp6r1	67.1881	0.233685	0.187568	1.24587	0.212812	0.888125
Ncoa5	39.7324	0.281535	0.225561	1.24815	0.211976	0.888125
Tpp2	59.3722	-0.254496	0.203443	-1.25094	0.210955	0.888125
Mctp1	49.8894	0.262119	0.209492	1.25121	0.210858	0.888125
Pnrc2	48.436	0.242942	0.194348	1.25003	0.211287	0.888125
Tymp,Sco2	34.1367	-0.301719	0.241496	-1.24937	0.211529	0.888125
Cul1	46.0857	-0.261516	0.209228	-1.24991	0.211333	0.888125
Nxph3	34.5042	-0.327536	0.262629	-1.24715	0.212344	0.888125
Ankrd17	55.4618	0.248766	0.199266	1.24841	0.211881	0.888125
Slc12a6	37.3265	-0.329915	0.264225	-1.24861	0.211806	0.888125
Sox1	38.005	-0.282168	0.226468	-1.24595	0.212781	0.888125
Grin2a	105.959	-0.284644	0.228379	-1.24637	0.212628	0.888125
Robo4	38.966	0.271471	0.2178	1.24643	0.212608	0.888125
Ces1e	39.0943	-0.294891	0.236642	-1.24615	0.212709	0.888125
Camk2g	88.4721	0.251552	0.201271	1.24982	0.211366	0.888125
Mboat7	88.7524	0.271367	0.217343	1.24857	0.211824	0.888125
Rhpn1	36.2915	-0.295332	0.236947	-1.24641	0.212616	0.888125
Cdca3	38.9076	0.287586	0.230542	1.24743	0.212239	0.888125
Rexo5	34.7006	-0.299647	0.239425	-1.25152	0.210743	0.888125
Xrn2	39.1188	-0.288568	0.231069	-1.24883	0.211726	0.888125
Fbxo2	41.3327	-0.282135	0.226611	-1.24502	0.213126	0.888965
Nus1	69.1511	0.234296	0.188274	1.24444	0.213337	0.889377
Matk	121.546	-0.244903	0.196852	-1.2441	0.213463	0.889429
Chst8	36.2506	-0.306683	0.246605	-1.24362	0.21364	0.889696
Pea15a	173.858	0.191359	0.154403	1.23935	0.215217	0.890288
Mical2	146.188	-0.251368	0.202695	-1.24013	0.214928	0.890288
Ubl3	66.0296	-0.238271	0.192296	-1.23908	0.215314	0.890288
Psg17	38.4143	0.295254	0.237969	1.24072	0.214708	0.890288
Far1	57.5332	0.240104	0.193251	1.24244	0.214073	0.890288
Clasp1	60.0967	-0.235554	0.189723	-1.24157	0.214396	0.890288
Carhsp1	40.1808	0.278535	0.224422	1.24112	0.214561	0.890288
Hnrnpk	80.7564	-0.22266	0.179266	-1.24206	0.214213	0.890288
Cacna1g	43.1795	-0.277452	0.22386	-1.2394	0.215197	0.890288
Trim23	59.3392	-0.244022	0.19669	-1.24064	0.214737	0.890288
Lias	46.8989	0.254876	0.205341	1.24124	0.214518	0.890288
Clstn3	157.309	-0.241862	0.194938	-1.24071	0.214713	0.890288
Trmt10c	39.2614	-0.304824	0.246011	-1.23907	0.215321	0.890288
Tmem170	40.0869	-0.295295	0.238343	-1.23895	0.215365	0.890288
St3gal4	43.439	0.273279	0.220721	1.23812	0.215671	0.890619
Stac2	106.044	0.241216	0.194794	1.23831	0.215601	0.890619
Slc25a46	42.7771	-0.272976	0.22078	-1.23641	0.216304	0.891364
Eogt	39.7665	0.2759	0.223079	1.23678	0.216167	0.891364
Mafb	42.7507	0.278683	0.22536	1.23661	0.21623	0.891364
Alyref	75.2986	0.244936	0.198018	1.23694	0.216111	0.891364
Vamp8	45.9504	0.257647	0.208906	1.23331	0.217458	0.891648
Nipsnap2	62.9561	0.244281	0.198015	1.23365	0.217333	0.891648
Gm10265	325.565	0.300221	0.243303	1.23394	0.217225	0.891648
Usp17lb	40.979	-0.281954	0.228659	-1.23308	0.217547	0.891648
Gm17359	38.3205	-0.286689	0.232024	-1.2356	0.216607	0.891648
Atrn	38.8112	-0.2886	0.233688	-1.23498	0.216838	0.891648
Ankrd52	63.6712	0.251066	0.203257	1.23521	0.216752	0.891648
Rala	34.2781	-0.30577	0.247528	-1.2353	0.216721	0.891648
Rab20	37.8125	0.27948	0.226688	1.23288	0.217619	0.891648
Capns1	80.9663	0.23592	0.191265	1.23347	0.217401	0.891648
Medag	36.9879	0.287846	0.233194	1.23436	0.217069	0.891648
Nptn	345.016	-0.247563	0.200876	-1.23241	0.217794	0.891903
Dgkb	48.0097	-0.293504	0.238513	-1.23056	0.218487	0.891958
Eef1e1	35.9545	0.293991	0.238787	1.23118	0.218254	0.891958
Mcur1	36.5507	0.278175	0.225971	1.23102	0.218314	0.891958
Gm5113	34.1727	0.279073	0.226694	1.23106	0.218301	0.891958
Arf3	234.994	0.240338	0.195225	1.23108	0.218293	0.891958
Pex19	37.5438	-0.283649	0.230493	-1.23062	0.218464	0.891958
Rtn2	69.0699	-0.239319	0.195117	-1.22654	0.219995	0.892101
Egln2	110.618	-0.189126	0.154106	-1.22725	0.219729	0.892101
Ctnnd1	40.2148	0.262075	0.213645	1.22669	0.219941	0.892101
Tufm	56.552	-0.247108	0.20132	-1.22743	0.219659	0.892101
Med17	36.8357	0.276414	0.224905	1.22903	0.219062	0.892101
Selenoh	48.5426	0.252757	0.206065	1.22659	0.219978	0.892101
Nmnat2	78.4882	0.24701	0.201225	1.22753	0.219622	0.892101
Vav2	39.9504	0.277359	0.226035	1.22706	0.219799	0.892101
Gba2	40.2118	-0.299834	0.243957	-1.22905	0.219054	0.892101
Mrpl15	46.47	0.257959	0.210258	1.22687	0.219871	0.892101
Wsb2	96.2866	-0.224689	0.182881	-1.2286	0.21922	0.892101
Rapgef6	43.4353	-0.273163	0.222669	-1.22677	0.21991	0.892101
Map2k1	80.9614	0.259044	0.211116	1.22702	0.219814	0.892101
Rnf150	43.3995	-0.26593	0.217131	-1.22474	0.220672	0.893707
Osbpl6	35.5888	-0.29132	0.237893	-1.22459	0.220731	0.893707
Astn1	75.2911	-0.216161	0.176447	-1.22508	0.220546	0.893707
H2af-ps2,H2ac20,H2ac19,H2ac18	50.4502	0.266322	0.217814	1.2227	0.221442	0.895692
Dennd1a	49.3454	-0.26431	0.216172	-1.22268	0.221449	0.895692
Sphkap	62.0299	-0.247119	0.202232	-1.22196	0.221724	0.896344
Paip1	62.9248	0.220801	0.180776	1.22141	0.221932	0.896725
Sorl1	119.466	-0.212026	0.174024	-1.21837	0.223082	0.897022
Psmb2	81.5361	0.202146	0.165575	1.22088	0.222132	0.897022
Tubb4b	116.058	0.199638	0.163852	1.2184	0.223071	0.897022
Ube2s	68.6305	0.23314	0.191166	1.21957	0.222628	0.897022
Wrnip1	45.6291	0.254633	0.208862	1.21914	0.222789	0.897022
Fcsk	35.4285	-0.286224	0.234893	-1.21853	0.223023	0.897022
Ptov1	86.5151	-0.215275	0.176758	-1.21791	0.223259	0.897022
Fam214b	45.9181	0.278179	0.228048	1.21983	0.222531	0.897022
Trim9	82.2435	-0.214437	0.175811	-1.2197	0.222579	0.897022
Rtcb	67.4588	0.224366	0.184179	1.21819	0.22315	0.897022
Ssu2	38.468	-0.298659	0.245171	-1.21817	0.22316	0.897022
Btbd10	62.1219	-0.263129	0.216185	-1.21715	0.223548	0.897727
Atg13	37.7323	-0.299838	0.246441	-1.21668	0.223728	0.89799
Ell2	58.8106	0.253622	0.208648	1.21555	0.224157	0.898338
Med22	50.6554	0.244512	0.201109	1.21582	0.224053	0.898338
Cdv3	68.0971	0.222606	0.18309	1.21583	0.224051	0.898338
Pitpna	160.344	0.202601	0.1668	1.21463	0.224506	0.898823
Gm11634	36.3787	0.285703	0.235215	1.21465	0.2245	0.898823
Wdr91	49.1263	0.243208	0.200488	1.21308	0.225101	0.899889
Wnk1	35.6082	0.284423	0.234369	1.21357	0.224914	0.899889
Rbm5	42.5024	-0.254328	0.209662	-1.21304	0.225115	0.899889
H2bu2	52.1246	0.261881	0.216426	1.21002	0.22627	0.900543
Ints1	48.8119	-0.252614	0.209403	-1.20636	0.22768	0.900543
Cenpb	45.1089	0.254845	0.211027	1.20764	0.227185	0.900543
Mog	43.6328	0.296069	0.245099	1.20796	0.227064	0.900543
Tmem132d	44.8432	-0.253538	0.210128	-1.20659	0.22759	0.900543
Ube2d3	49.9576	0.243159	0.200878	1.21048	0.226096	0.900543
Myadm	43.1286	0.258467	0.21372	1.20937	0.22652	0.900543
Rpl36al	83.8732	0.203031	0.16788	1.20938	0.226516	0.900543
Slc38a1	63.7729	-0.226372	0.18734	-1.20835	0.226912	0.900543
Pwwp3a	53.98	0.237611	0.196842	1.20712	0.227388	0.900543
Ap2b1	123.971	0.235135	0.1949	1.20644	0.227648	0.900543
Ppp5c	47.6158	-0.268248	0.221857	-1.2091	0.226624	0.900543
Adh4	39.5727	0.279843	0.231217	1.21031	0.226162	0.900543
Hexim1	42.0654	-0.282664	0.23327	-1.21175	0.225609	0.900543
Iqsec1	180.073	-0.190229	0.157321	-1.20918	0.226595	0.900543
Sephs1	39.7225	0.259217	0.214408	1.20899	0.226669	0.900543
Tmem191c	44.0168	-0.257643	0.213404	-1.2073	0.227316	0.900543
Atp2b4	48.6649	0.272507	0.22518	1.21017	0.226213	0.900543
Cbarp	149.473	-0.191681	0.158176	-1.21182	0.225581	0.900543
Grk2	96.5109	-0.205363	0.170051	-1.20766	0.22718	0.900543
Grid1	33.4666	-0.322468	0.2672	-1.20684	0.227492	0.900543
Stk10	42.5164	0.254908	0.211471	1.2054	0.228047	0.9012
Brd3	59.3811	0.223386	0.185332	1.20533	0.228075	0.9012
Rpl27,LOC108167922	118.266	0.199697	0.165737	1.20491	0.228239	0.901394
Lin9	42.6318	-0.270145	0.22426	-1.20461	0.228356	0.901403
Pla2g15	36.6356	0.297764	0.247508	1.20305	0.228959	0.901975
Parm1	38.0327	-0.298295	0.24793	-1.20314	0.228922	0.901975
Phf10	43.383	0.248893	0.2068	1.20355	0.228765	0.901975
Prmt8	46.9742	-0.255661	0.212476	-1.20325	0.22888	0.901975
[truncated: 17,741 more rows]

## Sheet: LND
	baseMean	log2FoldChange	lfcSE	stat	pvalue	padj
Cd14	86.9554	2.06154	0.291599	7.06979	1.55166e-12	3.06282e-08
LOC118568705,Gm41885,Gm42031,Gm43305,Gm39972,Gm40525	172.701	1.49108	0.214844	6.94029	3.91296e-12	3.8619e-08
Srgn	99.6374	1.0777	0.161148	6.68766	2.26772e-11	1.49208e-07
Ccl4	65.7278	2.21034	0.376921	5.86419	4.51335e-09	2.22722e-05
Plek	68.5126	0.975041	0.174593	5.58466	2.34153e-08	9.24391e-05
Dab2	48.139	0.956368	0.185054	5.16805	2.36548e-07	0.000667031
Cstb	95.8682	0.805352	0.155105	5.19231	2.07705e-07	0.000667031
Pfkfb3	62.3198	0.934188	0.187572	4.98042	6.3445e-07	0.00156543
Junb	94.6964	0.823624	0.169913	4.84734	1.25129e-06	0.00274436
Nptx2	75.4823	0.871129	0.181425	4.8016	1.57406e-06	0.00310703
Clic4	80.9919	0.861179	0.180545	4.76988	1.84334e-06	0.00330779
Zfp36	60.4904	0.837666	0.179988	4.65401	3.25545e-06	0.00535494
Ccl3	103.909	2.51731	0.545971	4.6107	4.01315e-06	0.0060935
D17H6S56E-5	45.9795	0.855822	0.188294	4.54513	5.49003e-06	0.00774055
LOC100862446,Ftl1	246.211	0.725381	0.162732	4.45752	8.2913e-06	0.0109108
Hmox1	52.7008	0.788914	0.179639	4.39167	1.12484e-05	0.013877
Kdm6b	63.1471	0.731771	0.16885	4.33385	1.46523e-05	0.0167239
H3f3b,Gm6485	216.309	0.675238	0.156123	4.32504	1.52506e-05	0.0167239
Tyrobp	85.0509	0.780905	0.181292	4.30744	1.65157e-05	0.0171581
Msr1	37.0218	0.880242	0.205555	4.28227	1.84993e-05	0.0182578
Thrsp	79.5657	0.68045	0.159636	4.2625	2.0215e-05	0.0190011
Saa3	42.0811	0.835717	0.197286	4.23608	2.27458e-05	0.0195209
Pfn1	123.281	0.645717	0.15223	4.24171	2.2182e-05	0.0195209
Cebpd	68.3932	0.743041	0.176069	4.22016	2.4413e-05	0.0200786
Mfsd12	70.102	0.675198	0.162863	4.1458	3.38629e-05	0.0249661
Cd9	85.4709	0.672067	0.162184	4.14387	3.41498e-05	0.0249661
Msmo1	86.5475	0.689211	0.165703	4.15931	3.19217e-05	0.0249661
Gpr84	39.6627	0.824553	0.199945	4.12391	3.72502e-05	0.0262601
Stat3	66.1595	0.700332	0.170313	4.11203	3.92201e-05	0.0266953
Gadd45b	77.0527	0.667216	0.164423	4.05792	4.95124e-05	0.0310102
C5ar1	46.3922	0.79865	0.196986	4.05436	5.02724e-05	0.0310102
Slc15a3	58.8522	0.735878	0.180994	4.06576	4.78764e-05	0.0310102
Tnfaip3	36.6145	0.827913	0.208892	3.96334	7.3907e-05	0.0442076
Idi1,Idi1-ps1	67.4215	0.726721	0.185834	3.91059	9.20716e-05	0.0519258
Cd63	105.073	0.631566	0.161312	3.91518	9.03352e-05	0.0519258
Spsb1	91.3976	0.633927	0.164068	3.86381	0.000111633	0.0612092
Pim1	47.8642	0.745165	0.194317	3.83479	0.000125671	0.067044
Myl12a	50.9765	0.702171	0.185293	3.78952	0.000150936	0.0784033
Eif4a1	193.136	0.643266	0.175445	3.66649	0.000245899	0.124457
Cul5	55.6206	0.630904	0.173971	3.6265	0.000287293	0.141772
Ddit4	88.1203	-0.712007	0.199528	-3.56845	0.000359104	0.172886
Cxcl1	40.9273	0.712448	0.200417	3.55483	0.000378224	0.177756
Mvp	38.7869	0.718036	0.205696	3.49077	0.000481638	0.221094
Nfkbia	57.0719	0.599541	0.172224	3.48117	0.000499234	0.223963
Nr1d2	84.2789	-0.629348	0.182007	-3.45783	0.000544541	0.23886
Ppp1r15a	47.1611	0.648487	0.188301	3.44388	0.000573425	0.246062
Lcp1	42.6129	0.686851	0.200696	3.42235	0.000620822	0.25009
Klf6	75.6287	0.566777	0.165517	3.42429	0.000616419	0.25009
Thbs1	46.0204	0.662936	0.193648	3.4234	0.000618432	0.25009
Tmem178	95.2007	-0.575392	0.168623	-3.41229	0.000644185	0.254311
Gm52520	64.7689	0.581705	0.1726	3.37024	0.000751029	0.290678
Gadd45g	45.7005	0.654227	0.194486	3.36388	0.000768556	0.291741
Sbno2	50.4481	0.603827	0.180061	3.35345	0.000798103	0.297241
Gm5105	30.6551	0.763502	0.228267	3.34478	0.00082347	0.301009
Rack1	140.755	0.492149	0.15006	3.27969	0.00103921	0.372965
Ahnak2	37.6941	0.671154	0.206638	3.24797	0.0011623	0.388859
Srsf3	140.827	0.564011	0.173332	3.25393	0.00113822	0.388859
Primpol	46.183	0.614856	0.188793	3.25677	0.00112688	0.388859
Clic1	61.185	0.555283	0.170962	3.24798	0.00116226	0.388859
Ptma	330.867	0.531257	0.16389	3.24155	0.00118881	0.391098
Gli2	30.0183	-0.877938	0.271527	-3.23333	0.00122354	0.395926
Ctsl	131.403	0.492752	0.153331	3.21365	0.0013106	0.417257
Nrn1	156.232	0.639292	0.199633	3.20233	0.00136319	0.427112
Msl1	75.7408	-0.552472	0.173974	-3.1756	0.00149529	0.461181
Srxn1	101.999	0.48089	0.151887	3.16612	0.00154489	0.469147
Gm10338,Gm3012,Gm3424,Gm8246,Gm3127,Gm3629,Gm2977,Gm8279,Gm10410,Gm10413,Gm3050,Gm2888,Gm5795,Gm3618,Gm3685,Gm7876,Gm3187,Gm3182,Gm5458	44.9862	0.608074	0.192889	3.15245	0.00161906	0.484222
Mcl1	71.9324	0.511226	0.162608	3.14392	0.00166699	0.490528
Arpc1b	50.5539	0.579529	0.184567	3.13994	0.00168985	0.490528
Nolc1	45.2255	0.5899	0.189636	3.1107	0.00186646	0.516729
Slc3a2	127.158	0.495036	0.158958	3.11426	0.00184407	0.516729
Mobp	431.448	-0.56675	0.182363	-3.10781	0.00188482	0.516729
Fgfr3	76.2117	-0.603032	0.194035	-3.10785	0.00188456	0.516729
Efhd2	359.721	0.552832	0.178572	3.09585	0.00196252	0.517131
Dusp1	67.5841	0.527874	0.170287	3.09991	0.00193582	0.517131
Zfpm1	75.3289	0.531819	0.171804	3.09549	0.00196488	0.517131
Dhcr24	78.3871	0.511573	0.168968	3.02762	0.00246485	0.637179
Selenop	152.136	-0.590355	0.195153	-3.02509	0.00248557	0.637179
Srsf2	86.3352	0.480664	0.160516	2.99449	0.00274902	0.678287
Fry	81.8206	-0.588972	0.196448	-2.99811	0.00271664	0.678287
Kpnb1	70.9359	0.519732	0.173465	2.99619	0.0027338	0.678287
Ccl2	41.7778	0.84873	0.2838	2.9906	0.00278434	0.678521
Ninj1	48.7329	0.556735	0.187375	2.97123	0.00296611	0.697976
Ptgds	272.768	-0.512574	0.172538	-2.9708	0.00297026	0.697976
Erp44	54.6024	0.52825	0.177485	2.9763	0.00291747	0.697976
Olfr610	27.3826	0.738472	0.249586	2.95879	0.00308853	0.709891
Gpr153	40.7468	0.612745	0.207124	2.95835	0.0030929	0.709891
Cap1	107.724	0.513269	0.174013	2.94959	0.00318192	0.72193
Ist1	56.3117	-0.537384	0.182893	-2.93824	0.00330084	0.732082
Ankzf1	41.7093	0.580584	0.197421	2.94084	0.00327329	0.732082
Sv2c	50.3994	0.521461	0.177945	2.93047	0.00338453	0.742303
Tnfrsf1b	49.8962	0.552734	0.188894	2.92616	0.00343175	0.744388
Hint2	51.122	-0.563207	0.192746	-2.92201	0.00347776	0.746169
AI593442	46.7182	-0.628986	0.21582	-2.9144	0.0035637	0.753851
Plaur	43.1035	0.609556	0.209318	2.91211	0.00358995	0.753851
Olfr1240	30.6253	-0.735798	0.253271	-2.90518	0.0036704	0.762632
Smoc2	51.7892	-0.580158	0.200531	-2.89312	0.0038144	0.77621
Vmn1r71	31.8843	-0.723763	0.250022	-2.8948	0.00379401	0.77621
Hspa1b,Hspa1a	46.5576	0.537703	0.186594	2.88168	0.00395567	0.796745
Csf2rb	56.6474	0.49854	0.174251	2.86104	0.00422254	0.837147
Ldha	100.274	0.519684	0.18173	2.85965	0.00424108	0.837147
Sla	40.0736	0.577178	0.202829	2.84564	0.00443227	0.857731
Ctla2a	67.889	0.844176	0.296631	2.84588	0.00442887	0.857731
Kctd1	68.1531	-0.493152	0.173932	-2.83531	0.00457806	0.862656
Rrn3	63.258	0.4839	0.170714	2.83456	0.00458883	0.862656
Actb	456.898	0.586699	0.206649	2.83911	0.00452398	0.862656
Ap3b2	43.6301	-0.611772	0.217734	-2.80972	0.00495845	0.868101
Clec2m	34.7853	-0.664551	0.235652	-2.82005	0.00480156	0.868101
Sfmbt2	54.333	0.501908	0.178706	2.80857	0.00497621	0.868101
Lcp2	41.362	0.568629	0.201475	2.82233	0.0047676	0.868101
Snx18	45.7688	0.549178	0.19573	2.80579	0.00501933	0.868101
Smarca2	107.297	-0.483641	0.170946	-2.8292	0.00466638	0.868101
Nxf1	50.1778	-0.556684	0.198393	-2.80597	0.0050165	0.868101
Dixdc1	37.3803	-0.652413	0.231797	-2.81459	0.00488397	0.868101
Cdr2	85.0453	0.445874	0.159051	2.80334	0.00505758	0.868101
Zfpm2	34.6233	-0.672685	0.238879	-2.81601	0.00486249	0.868101
Llph	99.1419	0.422975	0.151038	2.80045	0.00510309	0.86836
Eif3g	104.143	0.461906	0.165425	2.79225	0.00523437	0.880329
Anp32a	149.439	0.534375	0.191872	2.78506	0.00535182	0.880329
Zyx	78.2136	0.471619	0.169319	2.78539	0.00534639	0.880329
Ccl9	34.6485	0.853961	0.306563	2.7856	0.00534291	0.880329
Bend6	54.9615	-0.5243	0.188693	-2.77859	0.00545956	0.89063
Ganab	75.0965	-0.462666	0.167047	-2.76968	0.00561122	0.902508
Etf1	57.0109	0.477607	0.172487	2.76894	0.00562381	0.902508
Tep1	48.4301	0.513428	0.186006	2.76028	0.0057752	0.909654
Nfib	82.2194	-0.446218	0.161809	-2.75769	0.00582109	0.909654
Crcp	62.7447	0.458664	0.166428	2.75592	0.00585268	0.909654
Abcg1	89.7976	-0.461316	0.166958	-2.76307	0.00572612	0.909654
Mrps18a	56.8369	0.477562	0.173908	2.74606	0.00603155	0.930131
Mapk6	76.1679	0.441838	0.161096	2.7427	0.00609359	0.932414
Fosb	54.3295	0.512563	0.187238	2.73749	0.00619103	0.940037
7530416G11Rik	34.4844	-0.639405	0.23403	-2.73215	0.00629221	0.948106
Vmn1r55	52.9994	-0.526718	0.193224	-2.72594	0.00641185	0.958687
Mvd	47.3317	0.522398	0.191986	2.72102	0.00650814	0.958687
9130008F23Rik	40.6957	0.53733	0.197472	2.72104	0.00650769	0.958687
Pex26	50.3312	-0.528473	0.195012	-2.70996	0.00672923	0.983913
Gm136	40.6715	-0.285978	0.206788	-1.38295	0.166679	0.999989
Sema7a	126.979	0.139512	0.170769	0.816962	0.41395	0.999989
Lyrm2	49.7893	0.320827	0.183845	1.74509	0.0809692	0.999989
Klf5	29.9635	-0.154553	0.245678	-0.629089	0.529291	0.999989
Mindy4	74.3099	-0.069319	0.172371	-0.40215	0.687573	0.999989
Nkx2-9	38.6149	-0.21549	0.21419	-1.00607	0.314382	0.999989
Tgm5	37.7357	-0.028042	0.211269	-0.132731	0.894406	0.999989
Cldn11	98.0104	0.157994	0.319665	0.494248	0.621131	0.999989
Rassf2	94.6899	-0.00713735	0.157292	-0.0453763	0.963807	0.999989
Lrrc73	47.1125	0.0561822	0.190735	0.294556	0.768333	0.999989
Hps6	39.1822	0.0618898	0.210419	0.294126	0.768661	0.999989
Cep89	53.1611	0.052229	0.183516	0.284601	0.77595	0.999989
Slc29a2	57.5313	-0.130713	0.176379	-0.741088	0.45864	0.999989
Itpa	66.2287	0.0395884	0.180347	0.219513	0.826251	0.999989
Cacnb3	120.42	-0.351217	0.166863	-2.10482	0.0353072	0.999989
Gfpt2	35.0291	-0.240702	0.222327	-1.08265	0.278965	0.999989
4933414I15Rik	45.7566	0.254734	0.195273	1.30451	0.192061	0.999989
Adamts4	51.3106	-0.113096	0.186324	-0.606984	0.543861	0.999989
Olfr665	26.2992	0.072718	0.250942	0.28978	0.771985	0.999989
Trem2	51.2578	-0.150289	0.198801	-0.755975	0.449664	0.999989
Gns	43.6906	-0.0664045	0.201196	-0.330049	0.741363	0.999989
Ms4a6d	33.5146	0.211959	0.235208	0.901159	0.367504	0.999989
Mthfs,Mthfsl	42.1783	0.0802385	0.199792	0.40161	0.687971	0.999989
Itgb5	52.7789	-0.200418	0.192864	-1.03917	0.298727	0.999989
E430018J23Rik	40.6632	0.173963	0.201878	0.861722	0.388841	0.999989
Gtf2h1	39.8741	0.0082012	0.209465	0.0391531	0.968768	0.999989
Krtap12-1	32.3892	0.0452485	0.228114	0.198359	0.842764	0.999989
Pskh1	44.8727	0.0191615	0.195207	0.0981598	0.921805	0.999989
Arl3	148.567	-0.0607475	0.181109	-0.335419	0.737309	0.999989
Olfr1015	34.4596	0.0981582	0.225154	0.435961	0.662865	0.999989
Dhrs13	48.3314	0.145066	0.188715	0.768704	0.442069	0.999989
Cox7b2	47.303	-0.160409	0.197884	-0.810622	0.417583	0.999989
Sub1	216.096	0.0745973	0.226846	0.328846	0.742272	0.999989
Cep128	36.3213	-0.355885	0.242229	-1.46921	0.141776	0.999989
Rps6kc1	53.283	0.0760869	0.177842	0.427835	0.668771	0.999989
Ino80b	46.1453	-0.165355	0.201524	-0.820523	0.411918	0.999989
Pwwp4d,Pwwp4c	36.4071	-0.374947	0.227623	-1.64723	0.0995115	0.999989
Gm13030	34.62	-0.217216	0.225298	-0.964128	0.334982	0.999989
Dact3	110.005	-0.0459833	0.167163	-0.275081	0.783254	0.999989
Cfap47	49.2084	0.23552	0.182018	1.29394	0.195687	0.999989
Celf2	200.029	-0.374713	0.188903	-1.98362	0.0472977	0.999989
Fbxw8	75.364	0.220708	0.173489	1.27218	0.20331	0.999989
Chst4	33.8202	0.0240851	0.228014	0.10563	0.915876	0.999989
Olfr1008	30.2477	-0.02939	0.238433	-0.123263	0.901899	0.999989
Haus8	36.1713	0.0966855	0.218897	0.441695	0.65871	0.999989
Pate14	51.5165	-0.16243	0.180369	-0.900542	0.367832	0.999989
Iigp1	37.8036	-0.112687	0.214922	-0.524318	0.600057	0.999989
Taf11	98.8319	-0.132725	0.15857	-0.837015	0.402584	0.999989
Hibadh	52.658	-0.0722784	0.18319	-0.394554	0.693172	0.999989
Zfp703	78.7715	0.0768755	0.158968	0.483591	0.628676	0.999989
Eef2kmt	32.1804	-0.0853234	0.232433	-0.367088	0.713554	0.999989
Hnrnpdl	119.49	0.219326	0.18181	1.20635	0.227683	0.999989
Nnmt	29.7659	0.198891	0.235825	0.843386	0.399013	0.999989
Gvin2,Gvin1	34.4922	0.430049	0.225839	1.90423	0.0568807	0.999989
Cyp39a1	44.2725	0.0357839	0.196615	0.181999	0.855583	0.999989
H2-M10.4	26.8897	-0.0510983	0.274995	-0.185815	0.85259	0.999989
2410004P03Rik	39.7609	0.20907	0.20548	1.01747	0.308929	0.999989
Pde4a	89.9692	-0.0938442	0.166184	-0.564702	0.572276	0.999989
Car7	54.0194	0.0864602	0.178292	0.484935	0.627722	0.999989
Il13ra1	56.0764	0.175124	0.180234	0.971649	0.331225	0.999989
Aldh1a3	37.4419	-0.0262242	0.21879	-0.11986	0.904594	0.999989
Olfr593	25.0325	-0.229359	0.261228	-0.878001	0.379943	0.999989
Fhl3	44.5544	0.0606027	0.195767	0.309565	0.756892	0.999989
Tle7	38.6737	-0.0763039	0.210245	-0.362929	0.716658	0.999989
Ascl2	27.5264	-0.489595	0.256447	-1.90915	0.0562432	0.999989
Zfat	51.6516	0.071628	0.184346	0.388551	0.697608	0.999989
Ppp2r1a	223.121	-0.113842	0.204102	-0.557771	0.577	0.999989
Gm9234,Ppia	727.557	0.00388038	0.239241	0.0162195	0.987059	0.999989
Krt42	37.5626	-0.193771	0.221379	-0.87529	0.381416	0.999989
Vmn2r120	49.8274	0.00633622	0.186173	0.0340341	0.97285	0.999989
Skint9	35.1136	0.347211	0.218325	1.59034	0.111759	0.999989
Lingo2	45.6568	0.297241	0.196157	1.51532	0.129692	0.999989
9930104L06Rik	41.2529	0.267306	0.20461	1.30641	0.191412	0.999989
Tgif1	47.8458	0.174744	0.185607	0.941469	0.346465	0.999989
St3gal4	56.4919	-0.011657	0.177599	-0.0656364	0.947667	0.999989
Cracd	55.9641	0.107282	0.177046	0.605957	0.544544	0.999989
Lmod1	33.7428	-0.319695	0.235694	-1.3564	0.174973	0.999989
Cmc4	50.0204	-0.130227	0.18982	-0.686053	0.49268	0.999989
Zp3	38.9911	0.00992754	0.209518	0.0473827	0.962208	0.999989
Dcc	43.6269	-0.0636783	0.197985	-0.321632	0.747732	0.999989
Commd8	54.5409	-0.0846794	0.185745	-0.45589	0.648469	0.999989
Pramel19	72.392	-0.112996	0.172149	-0.656386	0.511575	0.999989
Mzt1	36.442	0.210395	0.211076	0.996774	0.318874	0.999989
Thnsl2	44.7656	0.16354	0.188738	0.866493	0.38622	0.999989
Olfr385	46.5837	0.0771875	0.195983	0.393848	0.693693	0.999989
Pik3r2	124.73	-0.0318863	0.154127	-0.206883	0.836101	0.999989
Apobec2	42.2965	0.126988	0.202483	0.627153	0.530559	0.999989
Atxn10	81.4441	-0.110248	0.18697	-0.589655	0.555422	0.999989
Supt6	93.8887	0.117906	0.158076	0.74588	0.45574	0.999989
Prdm12	27.8948	0.144906	0.244386	0.592941	0.553221	0.999989
Scoc	117.067	0.0935061	0.187105	0.499751	0.617251	0.999989
Mrpl37	59.2392	0.0837652	0.17261	0.485286	0.627473	0.999989
1500009C09Rik	79.7895	0.034508	0.183475	0.18808	0.850814	0.999989
Ift140	45.3332	0.0346561	0.197446	0.175522	0.86067	0.999989
Ccl1	43.0905	-0.0109325	0.20327	-0.0537829	0.957108	0.999989
Prkx	52.0533	0.0381809	0.181141	0.21078	0.833059	0.999989
Fa2h	49.1403	-0.110543	0.194191	-0.569249	0.569187	0.999989
4932414N04Rik	39.4559	-0.108694	0.207903	-0.522809	0.601107	0.999989
Klra14-ps,Klra8,Klra21	29.0939	0.0420824	0.242498	0.173537	0.862229	0.999989
Ywhae	247.507	-0.10845	0.182403	-0.594559	0.552138	0.999989
Nelfe	58.6772	-0.0105828	0.177086	-0.0597605	0.952346	0.999989
Eny2	123.136	0.014203	0.150323	0.0944834	0.924725	0.999989
Akap1	47.9068	0.217113	0.187677	1.15684	0.247337	0.999989
Endou	48.6548	-0.120282	0.193281	-0.622314	0.533736	0.999989
Ralb	40.446	-0.41573	0.216538	-1.9199	0.0548708	0.999989
Olfr1270	35.387	0.0351141	0.225277	0.155871	0.876135	0.999989
Nabp2	54.5132	-0.0936904	0.187431	-0.499865	0.61717	0.999989
Ift81	36.0485	0.0183413	0.217862	0.0841875	0.932907	0.999989
Rrbp1	58.6086	0.263703	0.171615	1.5366	0.124392	0.999989
Gzmm	28.3342	-0.275359	0.254709	-1.08108	0.279663	0.999989
2310057J18Rik	31.0069	0.528364	0.234325	2.25484	0.0241436	0.999989
Igfbp6	48.632	-0.355682	0.196415	-1.81087	0.0701616	0.999989
2310061N02Rik	37.4428	0.303983	0.212426	1.43101	0.152427	0.999989
Surf6	41.9717	-0.139324	0.206568	-0.674471	0.500012	0.999989
Atp1b4	37.7707	-0.0147514	0.21891	-0.0673859	0.946274	0.999989
Prrt2	224.087	-0.152397	0.206106	-0.739409	0.459658	0.999989
Ush1c	57.5796	-0.13958	0.17565	-0.794649	0.426818	0.999989
Dhx38	42.0457	-0.0110297	0.198162	-0.0556598	0.955613	0.999989
Sntb2	35.0786	0.249597	0.218013	1.14487	0.252263	0.999989
E030025P04Rik	34.649	0.201123	0.222323	0.904642	0.365655	0.999989
Asic3	26.4941	0.00973584	0.251735	0.038675	0.96915	0.999989
Retreg1	88.6438	-0.202269	0.157017	-1.2882	0.197678	0.999989
Usp17lc,Usp17la,Usp17ld	57.4485	-0.0832347	0.17568	-0.473786	0.635653	0.999989
Pls1	16.2934	0.186267	0.331449	0.561979	0.574131	0.999989
Elf3	42.8524	0.0744956	0.203043	0.366896	0.713697	0.999989
Foxa1	38.7434	-0.121676	0.208882	-0.582508	0.560225	0.999989
Rnls	41.1572	0.344312	0.207948	1.65576	0.0977709	0.999989
Nkrf	42.3408	0.137563	0.203064	0.677435	0.49813	0.999989
Bop1	51.0888	0.0597246	0.183645	0.325219	0.745016	0.999989
Hivep1	45.3208	0.0134388	0.190865	0.0704097	0.943868	0.999989
Gorasp2	64.8676	0.358449	0.171936	2.08478	0.0370888	0.999989
Otp	36.6108	-0.164572	0.222212	-0.740608	0.458931	0.999989
Hoxb9	41.5166	-0.213353	0.20824	-1.02456	0.305572	0.999989
Ctu2	49.4801	0.21715	0.18826	1.15346	0.248722	0.999989
Elobl	34.525	-0.109417	0.224584	-0.487198	0.626118	0.999989
Oas1a	32.927	-0.106709	0.232011	-0.45993	0.645566	0.999989
Gjb4	34.573	-0.231872	0.230094	-1.00773	0.313586	0.999989
Ar	46.2135	-0.130303	0.197396	-0.660111	0.509183	0.999989
Lca5l	31.9633	0.0892653	0.224618	0.39741	0.691065	0.999989
Cfap43	56.0951	0.145275	0.18508	0.78493	0.432494	0.999989
Mpp1	49.8468	-0.0698917	0.188659	-0.370465	0.711036	0.999989
Adar	66.5607	0.0753599	0.169545	0.444483	0.656693	0.999989
Tuba1c,Tuba1b	167.761	0.153772	0.174677	0.880325	0.378683	0.999989
Farsa	64.9811	-0.0191263	0.171777	-0.111344	0.911344	0.999989
Eepd1	37.548	-0.26757	0.213903	-1.25089	0.210973	0.999989
Zswim2	34.0798	0.182843	0.219743	0.832077	0.405366	0.999989
Zbtb34	77.0467	-0.0126065	0.1667	-0.0756243	0.939718	0.999989
Fthl17f	35.2327	-0.347001	0.226041	-1.53512	0.124753	0.999989
Olfr807	30.6422	0.338969	0.226764	1.49481	0.134964	0.999989
Olfm1	134.54	-0.095419	0.179454	-0.531719	0.594921	0.999989
Auh	76.6565	-0.0738703	0.185028	-0.39924	0.689717	0.999989
Lemd1	87.5338	0.0899884	0.156678	0.574352	0.565729	0.999989
BC034090	56.2686	-0.0452692	0.184945	-0.244771	0.806634	0.999989
Cbfa2t2	59.7135	0.243975	0.170694	1.42931	0.152915	0.999989
Foxj1	34.4921	-0.0341434	0.2288	-0.149228	0.881374	0.999989
Pramel45,Pramel44,Pramel41,Pramel40,Gm7982,Gm6468,LOC624931,LOC102634529,Gm6346,Gm6348,LOC108168681,LOC108168683,LOC108168684,LOC108168685,Gm46935,Gm46934,LOC100862180,Gm6351,LOC620551,LOC620639	37.7793	-0.0633362	0.210921	-0.300284	0.763961	0.999989
Smco2	31.0212	0.0115618	0.233499	0.0495156	0.960508	0.999989
Adprh	87.4021	0.0358774	0.176821	0.202902	0.839211	0.999989
Sike1	62.1694	-0.285441	0.17433	-1.63736	0.101555	0.999989
Dtx2	36.2356	0.242941	0.212762	1.14184	0.253519	0.999989
Mrps11	63.0174	-0.0251447	0.176742	-0.142268	0.886868	0.999989
Tdrd1	48.6041	0.219529	0.19053	1.1522	0.249239	0.999989
Tspan10	50.6055	0.352083	0.186028	1.89264	0.0584063	0.999989
Dgcr6	48.6992	0.0712576	0.18737	0.380303	0.70372	0.999989
Gm6657	26.6038	-0.0472317	0.254049	-0.185916	0.852511	0.999989
Adat2	39.9195	-0.16377	0.216981	-0.754764	0.450391	0.999989
Tmem50b	70.1954	0.0851358	0.164078	0.518875	0.603848	0.999989
Tbck	42.5545	-0.203185	0.199628	-1.01782	0.308763	0.999989
Hypk	73.2261	-0.339918	0.170671	-1.99166	0.0464084	0.999989
Zfp292	48.1839	0.264327	0.184817	1.43021	0.152658	0.999989
Lrrc4b	76.8925	0.00974578	0.168408	0.05787	0.953852	0.999989
Gtf2a1	45.4467	-0.147495	0.195894	-0.752931	0.451491	0.999989
Olfr127,Olfr128	36.0993	-0.275063	0.221144	-1.24382	0.213566	0.999989
Uros	53.7476	0.123297	0.179464	0.687029	0.492065	0.999989
Fkbp1a	220.08	0.0969619	0.194453	0.498638	0.618034	0.999989
Stk24	79.005	-0.0498143	0.160627	-0.310123	0.756467	0.999989
Cnot6l	57.4124	0.265262	0.175878	1.50821	0.1315	0.999989
Olfr850	27.8915	-0.411371	0.257638	-1.5967	0.110332	0.999989
Gm46345	34.1878	0.236922	0.222868	1.06306	0.287754	0.999989
Klhl17	43.1746	0.0516566	0.192901	0.267788	0.788863	0.999989
Csnk1a1	168.348	0.410294	0.190052	2.15885	0.0308614	0.999989
Cop1	53.4546	-0.101601	0.184975	-0.549271	0.582819	0.999989
Olfr922	26.3113	-0.399996	0.259812	-1.53956	0.123667	0.999989
Rsrp1	83.8896	-0.386329	0.201851	-1.91393	0.0556286	0.999989
Hlf	63.5013	-0.435724	0.190885	-2.28265	0.0224507	0.999989
Wnk2	85.7188	0.0128848	0.155941	0.0826259	0.934149	0.999989
Rap1gap2	53.7925	0.12814	0.176584	0.725662	0.468046	0.999989
Cyp2b9,Cyp2b13	33.2645	0.00996762	0.23317	0.0427483	0.965902	0.999989
Uncx	34.7839	-0.0139438	0.229818	-0.0606732	0.951619	0.999989
Defb30	32.2432	0.0954569	0.23088	0.413448	0.679279	0.999989
Reg4	31.5255	-0.0668369	0.233661	-0.286042	0.774846	0.999989
Gm14288,2210418O10Rik,Zfp968,Gm4631,Gm14410,Gm14434,Zfp965,Gm14432,Zfp967,Zfp966,Gm14393,Gm4724,Gm2026,Gm2004,Gm2007,Gm14403,Gm14440,Zfp931,Zfp973,Zfp970,Zfp971,Gm14296,Gm14295,Gm14391,Gm6710,Gm14430,Gm14308,Gm14327,Gm14326,Gm14325,Gm14305,Gm14322	172.453	-0.0301227	0.189648	-0.158835	0.873799	0.999989
Ranbp3	78.771	-0.185837	0.186428	-0.996829	0.318847	0.999989
Fech	45.4431	0.0504346	0.196908	0.256132	0.797849	0.999989
Trappc9	81.4553	-0.0567225	0.164689	-0.344422	0.730529	0.999989
Atic	57.3562	-0.136741	0.175989	-0.776986	0.437167	0.999989
Socs5	61.6466	-0.0528072	0.183813	-0.287288	0.773892	0.999989
Terf1	73.4636	0.162259	0.167715	0.967471	0.333308	0.999989
Fnta	61.288	0.0317069	0.182466	0.173768	0.862047	0.999989
Kcnq1	41.002	0.173133	0.200324	0.864263	0.387443	0.999989
Fgfr1	83.8193	0.12695	0.163955	0.774298	0.438755	0.999989
Diaph1	79.7848	-0.0708108	0.165209	-0.428615	0.668204	0.999989
Zdhhc4	73.804	-0.185208	0.170749	-1.08468	0.278064	0.999989
Sh3bp5	65.5772	0.350419	0.172856	2.02723	0.0426387	0.999989
Gm46270	28.6509	0.146171	0.243805	0.599541	0.548812	0.999989
Neurod6	49.4662	-0.495919	0.193569	-2.56197	0.010408	0.999989
Slf1	41.0262	0.229424	0.199439	1.15035	0.250001	0.999989
Bag5	44.4358	0.329085	0.192774	1.7071	0.0878026	0.999989
Scgb2b11,Scgb2b12,Scgb2b19	48.8573	0.373544	0.186827	1.99941	0.0455639	0.999989
Dph1	53.5888	0.326713	0.175992	1.85641	0.0633952	0.999989
Cacng4	37.468	-0.0534857	0.21559	-0.24809	0.804065	0.999989
Cyp2a22,Cyp2a12	41.0283	-0.019702	0.213995	-0.0920673	0.926645	0.999989
Tgm3	39.6191	-0.210259	0.211482	-0.994216	0.320118	0.999989
Tceanc	47.2571	-0.113854	0.195947	-0.581046	0.56121	0.999989
Glb1l3	30.9245	0.0631682	0.234867	0.268953	0.787966	0.999989
Il10	33.1379	0.163804	0.225748	0.725605	0.468081	0.999989
Klrc3,Klrc2	39.9189	-0.0756196	0.202691	-0.373077	0.709091	0.999989
Msrb2	31.9439	-0.0623845	0.23343	-0.267251	0.789276	0.999989
Ptprv	41.8212	-0.0124832	0.20416	-0.0611441	0.951244	0.999989
Entpd1	60.2004	-0.364588	0.176502	-2.06563	0.0388636	0.999989
Man1b1	40.2726	-0.0630439	0.20087	-0.313854	0.753632	0.999989
Oxa1l	48.2846	0.0883629	0.187596	0.471027	0.637621	0.999989
Ints9	56.8135	0.0272464	0.17949	0.151799	0.879345	0.999989
Npvf	32.368	0.26339	0.225074	1.17024	0.241905	0.999989
Top2a	45.7229	0.0477416	0.200469	0.238149	0.811766	0.999989
Uckl1	34.6218	0.119297	0.222745	0.535576	0.592252	0.999989
Ankrd60	47.7429	-0.163344	0.197094	-0.828764	0.407238	0.999989
Taf7l2	36.0102	0.0552177	0.220562	0.25035	0.802317	0.999989
Ndst2	41.8285	-0.0586304	0.205619	-0.285141	0.775536	0.999989
Tha1	38.7124	-0.112957	0.211752	-0.533443	0.593727	0.999989
Magea9	45.2174	0.117223	0.190447	0.615514	0.538216	0.999989
Folr1	35.622	0.0581671	0.215279	0.270194	0.787011	0.999989
Gpsm2	41.5931	0.0509482	0.21087	0.24161	0.809082	0.999989
Ackr2	49.7963	4.87809e-05	0.189362	0.000257607	0.999794	0.999989
Dytn	32.7577	0.297891	0.2338	1.27412	0.20262	0.999989
Prl3b1	38.052	-0.0796067	0.213738	-0.37245	0.709558	0.999989
Retnlb	60.2972	0.0461312	0.176385	0.261537	0.793678	0.999989
Olfr791	28.9041	0.325931	0.240109	1.35743	0.174644	0.999989
Olfr39	31.6607	0.246486	0.226459	1.08843	0.276404	0.999989
Tmem126b	58.6985	-0.0791715	0.179528	-0.440998	0.659215	0.999989
Fto	74.1303	-0.41252	0.17673	-2.33418	0.0195864	0.999989
Emp3	38.4172	0.1913	0.204832	0.933936	0.350337	0.999989
Abcc9	41.7024	0.0786754	0.201004	0.391413	0.695492	0.999989
Tmem262	31.6446	0.0152774	0.232239	0.0657834	0.94755	0.999989
1110038F14Rik	40.2851	0.0139788	0.203758	0.0686047	0.945304	0.999989
Syt3	63.4133	-0.197909	0.174792	-1.13226	0.257526	0.999989
Stc1	63.8226	-0.020223	0.172483	-0.117246	0.906665	0.999989
Zfp157	47.4117	-0.048909	0.18769	-0.260584	0.794413	0.999989
Sh3bgr	32.8676	-0.634794	0.240393	-2.64065	0.00827471	0.999989
Ints2	43.7286	0.0276165	0.194403	0.142058	0.887034	0.999989
Paxx	53.1476	0.0182345	0.184198	0.0989941	0.921143	0.999989
Rxfp4	36.2907	0.281072	0.209621	1.34085	0.179968	0.999989
Zfp622	44.8747	-0.404998	0.206871	-1.95773	0.0502619	0.999989
Marchf1	37.6551	0.00317381	0.209287	0.0151649	0.987901	0.999989
Tbc1d10a	47.1484	0.309662	0.189128	1.63732	0.101564	0.999989
Spg11	59.4127	-0.0681284	0.176181	-0.386694	0.698983	0.999989
Ier3	65.0606	0.369839	0.165139	2.23956	0.0251195	0.999989
Ackr1,Cadm3	92.938	-0.109217	0.167324	-0.652729	0.513931	0.999989
Dguok	53.3557	-0.00883207	0.180362	-0.0489686	0.960944	0.999989
Trpm5	67.3698	-0.143161	0.167017	-0.857169	0.391352	0.999989
Gm51803	30.1477	0.107656	0.229582	0.468924	0.639124	0.999989
Papola	82.9914	-0.0632943	0.161986	-0.390739	0.69599	0.999989
Haspin	28.9273	0.0502065	0.252616	0.198746	0.842461	0.999989
Olfr221	31.4	0.0877622	0.242339	0.362146	0.717243	0.999989
Abcc2	43.2919	-0.150984	0.201224	-0.75033	0.453056	0.999989
Baz1a	36.5561	-0.0602181	0.227084	-0.265179	0.790871	0.999989
Elp4	60.0097	0.194506	0.174598	1.11402	0.265269	0.999989
Grwd1	34.6227	0.184034	0.230666	0.79784	0.424963	0.999989
Trim30b	44.3354	0.121672	0.197333	0.616581	0.537511	0.999989
Gripap1	39.792	0.160857	0.202796	0.793193	0.427665	0.999989
Cfap44	55.8662	0.120265	0.17824	0.674737	0.499843	0.999989
Ids	107.206	-0.128914	0.168658	-0.764354	0.444656	0.999989
Vps11	62.5244	0.10996	0.167272	0.657372	0.510941	0.999989
Npas2	51.399	0.158236	0.179782	0.880154	0.378776	0.999989
Sgcd	43.917	0.3017	0.200179	1.50715	0.131773	0.999989
Dpep1	41.2012	0.0200654	0.205289	0.0977423	0.922137	0.999989
Tslp	85.9263	-0.116671	0.16099	-0.724711	0.468629	0.999989
Htr2c	52.2094	0.10021	0.176806	0.566782	0.570862	0.999989
Mcat	45.6262	-0.106442	0.193501	-0.550087	0.58226	0.999989
Sycp2	31.6597	-0.0928461	0.241941	-0.383755	0.70116	0.999989
Olfr668	26.8443	-0.188679	0.259068	-0.728298	0.466431	0.999989
Lrrc7	51.3169	-0.0269807	0.182774	-0.147617	0.882645	0.999989
Ift57	58.0493	-0.360377	0.178457	-2.0194	0.0434455	0.999989
Cav2	64.9417	0.0966959	0.170155	0.568281	0.569844	0.999989
Olfr1341	46.0099	-0.0311971	0.200342	-0.155719	0.876254	0.999989
Anxa11	82.9993	0.112855	0.18254	0.618248	0.536412	0.999989
Kansl3	62.3518	-0.0170495	0.174958	-0.0974489	0.92237	0.999989
Cchcr1	43.3108	0.0193334	0.204296	0.094634	0.924606	0.999989
Catsper1	40.1143	0.116815	0.199521	0.585477	0.558227	0.999989
Dhrs9	43.3752	0.0602144	0.204793	0.294026	0.768738	0.999989
Rab9b	46.9143	-0.319583	0.195023	-1.63869	0.101278	0.999989
Pdzd8	109.764	-0.0954103	0.153572	-0.621274	0.534419	0.999989
Psapl1	60.3946	0.168353	0.176798	0.952234	0.340978	0.999989
Nat2	34.0317	-0.40865	0.233127	-1.75291	0.0796182	0.999989
Iws1	46.0244	-0.239791	0.19556	-1.22617	0.220133	0.999989
Aff2	47.7372	0.0945736	0.188034	0.502959	0.614993	0.999989
Pgk2	30.2324	0.132291	0.232499	0.568995	0.569359	0.999989
Nudt16l1	58.9083	-0.0755372	0.180551	-0.41837	0.675676	0.999989
Tas2r130	32.6787	0.0416841	0.228256	0.18262	0.855096	0.999989
Sfxn4	52.169	-0.0497051	0.181807	-0.273395	0.78455	0.999989
Txlng	52.3787	-0.153603	0.183646	-0.836404	0.402928	0.999989
Wfdc5	36.1178	-0.0748892	0.223723	-0.334741	0.73782	0.999989
Nrxn3	131.104	-0.016026	0.182733	-0.0877019	0.930114	0.999989
Kcnq3	62.9261	-0.123377	0.202396	-0.609582	0.542139	0.999989
Pigk	63.7641	0.0197922	0.165625	0.1195	0.904879	0.999989
Olfr948	47.1493	0.0342569	0.193854	0.176715	0.859732	0.999989
Kcnj2	36.4937	0.247199	0.212144	1.16525	0.24392	0.999989
Ociad2	74.5767	0.262309	0.174621	1.50217	0.133054	0.999989
Rps27a	140.639	0.319885	0.151584	2.11029	0.0348338	0.999989
Samd5	37.1675	-0.0481161	0.214767	-0.224039	0.822727	0.999989
Cacna2d1	27.8809	0.222943	0.24304	0.917312	0.358979	0.999989
Tssk2	29.7561	-0.325452	0.245937	-1.32331	0.185732	0.999989
2810408A11Rik	46.9506	-0.013168	0.189808	-0.0693754	0.944691	0.999989
Sowahd	50.5726	0.0606506	0.181844	0.333531	0.738734	0.999989
Fabp6	35.0437	0.248743	0.21895	1.13607	0.255927	0.999989
Tlr12	44.3904	0.052944	0.207054	0.255701	0.798182	0.999989
Ctnna1	59.8893	0.32996	0.173748	1.89907	0.0575554	0.999989
Cldnd2	36.0308	0.21165	0.213707	0.990374	0.321991	0.999989
Zfp275	46.6081	-0.0446426	0.186499	-0.239372	0.810817	0.999989
Olfr181	32.2171	-0.0528533	0.231534	-0.228274	0.819433	0.999989
Csnk2a1	99.3358	-0.246666	0.169901	-1.45182	0.146551	0.999989
Pdha1	104.491	-0.172032	0.183457	-0.93772	0.348389	0.999989
Sptb	73.2317	-0.0578586	0.165906	-0.348743	0.727282	0.999989
Gcg	35.2399	-0.151686	0.221768	-0.683986	0.493984	0.999989
Sspn	58.6747	-0.0228577	0.174301	-0.131139	0.895665	0.999989
Prdm10	32.2526	-0.189665	0.231372	-0.81974	0.412364	0.999989
Ibtk	40.5362	0.17762	0.206542	0.859971	0.389805	0.999989
Elovl1	61.5545	-0.134882	0.174805	-0.771612	0.440345	0.999989
Lsm11	58.1363	0.0810606	0.177653	0.456286	0.648184	0.999989
Smoc1	38.8605	0.129471	0.211238	0.612917	0.539931	0.999989
Plp2	33.5997	0.0793956	0.223572	0.355123	0.722497	0.999989
Trp53bp1	91.2963	-0.157067	0.154294	-1.01797	0.308691	0.999989
Olfr898	44.5827	0.400305	0.192129	2.08352	0.0372039	0.999989
Rnf215	45.1483	0.0538334	0.198136	0.271699	0.785853	0.999989
Rarres1	50.4474	0.378922	0.188554	2.00963	0.0444708	0.999989
Pkd1	56.8725	0.121436	0.173333	0.700592	0.483558	0.999989
Gnpda1	37.7147	-0.0224008	0.214184	-0.104587	0.916704	0.999989
Ddx56	71.0631	0.107334	0.158325	0.677935	0.497813	0.999989
Sh2d1b1	39.3774	0.153582	0.206984	0.741997	0.458089	0.999989
Olfr1383	47.8126	0.212116	0.187294	1.13253	0.257411	0.999989
Vmn2r3	43.4722	-0.046323	0.199054	-0.232716	0.815982	0.999989
Cstf1	47.678	0.406551	0.192802	2.10864	0.0349754	0.999989
Sox7	30.2835	0.143552	0.240045	0.598021	0.549826	0.999989
Olfr1314	36.2031	-0.0885219	0.223491	-0.396087	0.692041	0.999989
Olfr177	39.727	-0.128777	0.209295	-0.615289	0.538364	0.999989
Ccsap	81.3947	0.00157668	0.162935	0.00967676	0.992279	0.999989
Tbata	31.0746	0.197052	0.228505	0.862351	0.388494	0.999989
Syn3	50.5678	-0.0498428	0.189181	-0.263467	0.792191	0.999989
Gm14403,Zfp931	42.7905	0.144881	0.198349	0.730433	0.465125	0.999989
Nckap1l	29.9411	0.046691	0.245126	0.190478	0.848935	0.999989
Vgf	124.011	0.13537	0.166511	0.812981	0.416229	0.999989
Anpep	37.4355	-0.0645411	0.214431	-0.300988	0.763423	0.999989
Adam7	44.6367	-0.187499	0.200872	-0.933424	0.350601	0.999989
Bik	40.9148	0.107137	0.202873	0.528101	0.59743	0.999989
Capn15	61.3733	-0.262706	0.177109	-1.4833	0.137994	0.999989
Rab5b	90.2716	-0.0314576	0.16304	-0.192944	0.847003	0.999989
Nipal2	37.2735	0.159884	0.204911	0.780259	0.435238	0.999989
Mul1	54.189	-0.0710422	0.185193	-0.383611	0.701267	0.999989
Kti12	42.2178	-0.106374	0.20293	-0.524189	0.600147	0.999989
Elmod2	49.8542	-0.23632	0.189322	-1.24824	0.211942	0.999989
Phf7	45.0048	0.0133678	0.193387	0.0691243	0.944891	0.999989
Hsd17b12	39.109	-0.155958	0.208336	-0.748588	0.454105	0.999989
Mtmr2	48.9358	-0.0275836	0.190425	-0.144853	0.884827	0.999989
Tspan5	99.8577	0.422262	0.162624	2.59655	0.00941638	0.999989
Timp4	69.8491	-0.205196	0.168304	-1.2192	0.22277	0.999989
Cct2	114.404	-0.119566	0.152841	-0.78229	0.434044	0.999989
Clcnkb	49.787	0.333087	0.19067	1.74693	0.0806491	0.999989
Lars	44.0584	0.244592	0.196337	1.24578	0.212845	0.999989
Gm20517,Usp49	50.9853	0.0104405	0.187123	0.0557949	0.955505	0.999989
Nipal4	29.6418	-0.172763	0.24563	-0.703344	0.481841	0.999989
Tardbp	80.4396	0.00475664	0.171226	0.0277798	0.977838	0.999989
Gm29804,Gm52989,Gm3893,LOC108168679,Gm5859,Gm3883	141.369	0.0663256	0.150146	0.441741	0.658677	0.999989
A630023A22Rik	25.3688	-0.267419	0.260237	-1.0276	0.304138	0.999989
B3galt4	37.6287	-0.377452	0.223042	-1.69229	0.0905899	0.999989
Prdm13	28.0315	0.155635	0.248064	0.6274	0.530397	0.999989
Eng	118.359	0.0747402	0.153924	0.485567	0.627274	0.999989
Surf2	42.7186	-0.132398	0.203373	-0.651012	0.515039	0.999989
Mospd2	48.2834	-0.155536	0.189146	-0.822309	0.410901	0.999989
Sharpin	46.8625	-0.247342	0.197926	-1.24966	0.211422	0.999989
Trmt1	62.6993	0.359469	0.169318	2.12304	0.0337507	0.999989
Scn2b	85.7201	-0.282728	0.20195	-1.39999	0.161516	0.999989
Exoc2	37.9564	-0.0467013	0.214529	-0.217692	0.827669	0.999989
Grin2b	127.015	-0.342521	0.227927	-1.50277	0.1329	0.999989
Wdr19	54.3539	-0.121724	0.178353	-0.682489	0.49493	0.999989
Rbm6	38.755	-0.274656	0.21896	-1.25436	0.20971	0.999989
Togaram1	54.4043	-0.129803	0.179507	-0.723108	0.469614	0.999989
Ndufb4b,Ndufb4,Ndufb4c	110.28	0.00851758	0.192695	0.0442023	0.964743	0.999989
Cmip	159.917	-0.0834003	0.166599	-0.500605	0.616649	0.999989
Ankrd29	42.3962	0.0930878	0.203907	0.45652	0.648016	0.999989
Scml4	36.2334	-0.096011	0.223325	-0.429916	0.667256	0.999989
Peg12	38.6104	-0.128016	0.219601	-0.582948	0.559928	0.999989
Thap11	39.8975	0.0971564	0.205963	0.471719	0.637128	0.999989
Ces1h	42.857	0.0883144	0.200226	0.441074	0.659159	0.999989
Srp68	103.642	-0.0580001	0.16001	-0.362478	0.716995	0.999989
Olfr1309	29.2824	0.0376263	0.240222	0.156631	0.875536	0.999989
Htra4	34.3792	-0.0244247	0.222849	-0.109602	0.912725	0.999989
Nat8f2	32.8403	0.0477719	0.231709	0.206172	0.836657	0.999989
Slc4a8	63.9759	-0.0197121	0.164282	-0.11999	0.904491	0.999989
Sult5a1	37.5651	0.0456847	0.213189	0.214291	0.83032	0.999989
Dxo	40.8739	-0.260465	0.202518	-1.28613	0.198397	0.999989
Tescl	40.0476	0.332919	0.203824	1.63336	0.102392	0.999989
Mgat4d	31.8042	-0.0471906	0.241065	-0.195759	0.844799	0.999989
Mc4r	36.6079	0.0282283	0.21869	0.129079	0.897295	0.999989
Ddt	87.13	-0.195969	0.164853	-1.18875	0.234537	0.999989
Gm32234	50.3289	-0.251039	0.187995	-1.33535	0.181763	0.999989
Topors	49.8219	-0.00578953	0.182804	-0.0316706	0.974735	0.999989
Dcaf4	62.3441	-0.0893145	0.177097	-0.504326	0.614032	0.999989
D17H6S53E	40.13	-0.302869	0.212976	-1.42208	0.155003	0.999989
Rgp1	57.2684	0.0532231	0.174352	0.305262	0.760166	0.999989
Pcdhb20	37.4093	0.036639	0.211081	0.173578	0.862197	0.999989
Tmem243	56.6083	-0.0650397	0.176983	-0.367491	0.713253	0.999989
Eif2s3x	67.5747	-0.111076	0.180146	-0.61659	0.537505	0.999989
Krt35	40.6197	-0.287404	0.217751	-1.31988	0.186876	0.999989
4930447C04Rik	47.0209	-0.159572	0.194518	-0.820348	0.412017	0.999989
Mysm1	40.1337	-0.112572	0.211287	-0.532791	0.594178	0.999989
Kdm4b	64.327	-0.315402	0.171742	-1.83649	0.0662859	0.999989
4933417A18Rik	35.5826	0.25681	0.217358	1.18151	0.237401	0.999989
Cercam	47.0239	0.146118	0.199326	0.733062	0.463521	0.999989
Stk38	71.2967	0.021808	0.16184	0.13475	0.89281	0.999989
Doc2g	49.6138	0.185069	0.194884	0.949639	0.342296	0.999989
Slco1b2	36.4043	0.18274	0.212172	0.861286	0.389081	0.999989
Rad54b	45.9551	0.0100879	0.198951	0.0507053	0.95956	0.999989
C1d	69.422	0.121307	0.17943	0.67607	0.498996	0.999989
Wdr90	40.276	-0.131142	0.202719	-0.646915	0.517687	0.999989
Mbtps1	65.4152	-0.205562	0.175331	-1.17242	0.241027	0.999989
Ache	78.1388	0.0735344	0.167134	0.439972	0.659958	0.999989
Sgca	45.0724	0.0766648	0.193742	0.395706	0.692322	0.999989
Zmynd15	46.7649	0.0890531	0.187799	0.474193	0.635362	0.999989
Rfwd3	80.9343	0.0394774	0.161232	0.244849	0.806573	0.999989
Vcpkmt	71.6014	-0.081737	0.160627	-0.508862	0.610849	0.999989
Cela3b	39.5006	0.236023	0.205103	1.15075	0.249834	0.999989
Parp14	52.3794	-0.120904	0.185032	-0.653423	0.513484	0.999989
Acan	32.8886	-0.0944831	0.22568	-0.41866	0.675465	0.999989
Cldn34d	41.5318	-0.30673	0.209943	-1.46102	0.144011	0.999989
Klhl24	53.2456	0.0819214	0.180927	0.452788	0.650701	0.999989
Aven	40.3534	-0.23259	0.206581	-1.1259	0.260207	0.999989
Grik3	58.2019	0.137203	0.178318	0.769424	0.441641	0.999989
Olfr78	36.4049	0.262848	0.218164	1.20482	0.228272	0.999989
Nelfa	41.5238	0.0970491	0.19584	0.495553	0.62021	0.999989
Snx25	78.5962	-0.0536026	0.161072	-0.332786	0.739296	0.999989
Fpr3	47.1435	-0.189736	0.190244	-0.99733	0.318604	0.999989
Pycr1	24.964	-0.0675242	0.267372	-0.252548	0.800617	0.999989
Pls3	54.4867	0.0152091	0.181134	0.083966	0.933084	0.999989
Wasf1	90.9042	-0.303934	0.170209	-1.78566	0.0741549	0.999989
Cldnd1	53.4227	-0.0669665	0.183508	-0.364924	0.715168	0.999989
LOC100044627,LOC100862455,Rpl23	239.134	0.0372148	0.177687	0.20944	0.834104	0.999989
Best2	44.2769	0.00270076	0.195597	0.0138078	0.988983	0.999989
Fbxo48	34.855	-0.0287556	0.228494	-0.125848	0.899852	0.999989
Timm8a2	34.9325	-0.0372827	0.221246	-0.168512	0.866181	0.999989
Sema4b	44.184	-0.112044	0.199105	-0.562738	0.573613	0.999989
Reln	60.5054	-0.0189167	0.182195	-0.103827	0.917307	0.999989
Nkx1-1	27.3533	-0.137164	0.245313	-0.559137	0.576068	0.999989
Zfp2	45.9331	0.193568	0.191623	1.01015	0.312424	0.999989
Ctsll3	31.4091	0.215542	0.225977	0.953823	0.340173	0.999989
Pgam5	59.8746	0.106912	0.17616	0.606901	0.543917	0.999989
Hmgxb3	38.6509	-0.176983	0.217988	-0.81189	0.416855	0.999989
Polr2l	32.2531	0.239276	0.226298	1.05735	0.290351	0.999989
Pitpnm2	51.5187	-0.106901	0.187451	-0.570286	0.568484	0.999989
Enkd1	55.0317	0.0242871	0.181874	0.133538	0.893768	0.999989
BC048403	33.883	-0.0965317	0.231555	-0.416885	0.676762	0.999989
Gip	49.129	-0.134487	0.186435	-0.721359	0.470689	0.999989
Clec4d	42.7322	-0.0286517	0.209911	-0.136494	0.89143	0.999989
Lzts3	63.3973	-0.478807	0.177692	-2.6946	0.00704735	0.999989
Rho	49.4139	-0.216685	0.200448	-1.08101	0.279694	0.999989
Ctrb1	43.1967	0.0482181	0.196629	0.245224	0.806283	0.999989
Mroh2b	48.4752	-0.0508866	0.18766	-0.271164	0.786265	0.999989
Rftn2	66.1761	-0.159125	0.168602	-0.943792	0.345276	0.999989
Cib4	47.5299	0.106638	0.202843	0.525716	0.599085	0.999989
Hsd3b7	37.9259	0.132919	0.209602	0.634147	0.525985	0.999989
Slc28a1	50.8975	0.0114962	0.184525	0.0623013	0.950323	0.999989
Gm30083	35.5663	0.0616118	0.215922	0.285343	0.775382	0.999989
1600012H06Rik	51.312	-0.225723	0.186294	-1.21165	0.225645	0.999989
Tmem50a	59.9697	-0.138216	0.174726	-0.791041	0.42892	0.999989
Map3k4	62.5956	-0.0152774	0.172627	-0.0884996	0.92948	0.999989
Zfp335	46.3848	-0.134425	0.192816	-0.697169	0.485697	0.999989
Cped1	40.6713	-0.193342	0.208589	-0.926905	0.353976	0.999989
Gcc1	101.185	-0.191835	0.16096	-1.19182	0.233332	0.999989
Lsg1	48.0144	0.272571	0.192178	1.41832	0.156096	0.999989
Olfr522	52.5536	-0.0770993	0.191677	-0.402237	0.68751	0.999989
Pigz	30.048	0.00802153	0.229085	0.0350155	0.972067	0.999989
Dnah6	68.477	-0.113077	0.166214	-0.680312	0.496307	0.999989
Pbld2	47.2886	-0.0647144	0.189542	-0.341426	0.732783	0.999989
Pex14	66.6138	0.0545016	0.174286	0.312714	0.754498	0.999989
Phf23	52.0525	0.103433	0.189306	0.54638	0.584805	0.999989
Fam216b	52.9378	0.100547	0.184862	0.5439	0.58651	0.999989
Mrpl55	57.6754	-0.12005	0.176284	-0.681002	0.49587	0.999989
Slc25a48	34.4097	0.150001	0.227944	0.658059	0.5105	0.999989
Myb	32.1314	0.276261	0.229969	1.2013	0.229635	0.999989
Csf3r	33.4888	-0.275977	0.234531	-1.17672	0.239307	0.999989
Acox3	66.8388	-0.00353347	0.165152	-0.0213953	0.98293	0.999989
Sp7	42.6585	-0.128481	0.210173	-0.61131	0.540994	0.999989
Olfr1000	35.9853	0.0880125	0.216306	0.406889	0.684089	0.999989
Lonrf2	63.6348	-0.0385013	0.17256	-0.223119	0.823443	0.999989
Gm52351	22.6642	-0.267384	0.274686	-0.973418	0.330346	0.999989
Plcd1	66.0236	-0.0229544	0.173995	-0.131925	0.895043	0.999989
Lurap1	35.0689	-0.379678	0.227615	-1.66807	0.095301	0.999989
Slc20a2	60.2655	0.142577	0.173057	0.823876	0.41001	0.999989
Nfs1	85.207	-0.0690815	0.160898	-0.42935	0.667668	0.999989
Mettl17	41.8234	0.17243	0.201311	0.85654	0.391699	0.999989
Tomm40	82.826	0.0534318	0.166	0.321878	0.747545	0.999989
Stxbp2	48.0024	-0.0383767	0.188893	-0.203167	0.839005	0.999989
Flt4	40.4247	0.189792	0.199709	0.950345	0.341937	0.999989
Actl7b	32.6657	-0.0937614	0.231215	-0.405517	0.685098	0.999989
Mgp	64.5195	0.0673051	0.1775	0.379184	0.704551	0.999989
Agpat2	46.7284	0.0203544	0.191935	0.106048	0.915544	0.999989
Hbb-b2	28.198	0.418358	0.246446	1.69757	0.0895897	0.999989
Ddx42	44.0176	0.24447	0.195763	1.24881	0.211736	0.999989
Clpsl2	38.8813	0.242327	0.220423	1.09937	0.271605	0.999989
Snu13,LOC100862468	73.2647	0.17187	0.164263	1.04631	0.295418	0.999989
Zfp707	48.3146	0.0419877	0.195189	0.215112	0.82968	0.999989
Polr3c	54.1827	-0.250311	0.189931	-1.31791	0.187535	0.999989
Gm35410	64.0003	0.30253	0.17221	1.75675	0.0789603	0.999989
Slc25a54	54.7656	-0.0292806	0.179077	-0.163509	0.870118	0.999989
Gpr157	37.1659	-0.205485	0.214213	-0.959257	0.337429	0.999989
Pgpep1	41.3719	0.000751792	0.201551	0.00373003	0.997024	0.999989
Rnf114	49.7445	0.158365	0.183641	0.862362	0.388489	0.999989
Hcar1	25.4112	0.0844104	0.2682	0.314729	0.752967	0.999989
Prl6a1	40.7071	-0.173619	0.21142	-0.821203	0.41153	0.999989
Znrf3	40.926	0.145315	0.204997	0.708864	0.478409	0.999989
Twist2	38.8023	-0.00199773	0.211934	-0.00942621	0.992479	0.999989
Plvap	31.9578	-0.131962	0.23499	-0.561565	0.574413	0.999989
Slfn2	44.9868	-0.227748	0.200023	-1.13861	0.254865	0.999989
Olfr434	31.4671	0.102288	0.231136	0.442547	0.658093	0.999989
Lzts2	57.2373	0.125373	0.179966	0.69665	0.486022	0.999989
Csrp3	42.0913	0.176082	0.197023	0.893713	0.371475	0.999989
Gm527	28.0785	0.243707	0.239804	1.01628	0.309497	0.999989
Timm21	36.1603	-0.116023	0.224332	-0.517193	0.605021	0.999989
Gm5737	31.1991	-0.293214	0.239679	-1.22336	0.221193	0.999989
Vax1	55.6069	0.112526	0.180643	0.622922	0.533336	0.999989
Pycr2	76.0374	-0.279511	0.168952	-1.65438	0.0980501	0.999989
C7	41.8797	-0.270984	0.210233	-1.28897	0.197408	0.999989
Sh2b1	76.1002	0.245917	0.173217	1.41971	0.155693	0.999989
Mdm4	61.5872	0.000128041	0.179724	0.00071243	0.999432	0.999989
Olig1	59.3989	-0.260324	0.29348	-0.887025	0.375066	0.999989
Fam120a	105.491	-0.070105	0.165052	-0.424744	0.671023	0.999989
Fbxo4	42.001	0.16306	0.200781	0.812128	0.416718	0.999989
Glis2	39.3974	0.201567	0.208842	0.965167	0.334461	0.999989
Olfr804,Olfr782	25.9914	-0.503683	0.267879	-1.88026	0.0600721	0.999989
Gtse1	26.3594	-0.144675	0.273192	-0.529573	0.596408	0.999989
Hgd	33.4015	0.0408188	0.227921	0.179091	0.857866	0.999989
Usp22	97.6751	-0.307072	0.172125	-1.78401	0.0744226	0.999989
Hivep3	44.1554	0.257032	0.191761	1.34037	0.180124	0.999989
Ift80	39.7319	-0.108184	0.214244	-0.504956	0.61359	0.999989
Slfn4	33.6843	-0.179757	0.230916	-0.778452	0.436303	0.999989
Nr4a2	34.6721	-0.265748	0.22811	-1.165	0.244021	0.999989
Zfand3	76.1868	-0.0651347	0.162306	-0.401308	0.688193	0.999989
Rhbdf1	46.687	-0.147641	0.198899	-0.742294	0.457909	0.999989
Cast	52.5072	0.163249	0.179452	0.909707	0.362977	0.999989
BC031181	56.9351	0.00216162	0.179876	0.0120172	0.990412	0.999989
Ctxn2	37.168	-0.111132	0.213588	-0.520312	0.602846	0.999989
H2-Aa	30.9469	-0.0389813	0.232183	-0.16789	0.86667	0.999989
Asxl2	46.5701	-0.19939	0.193696	-1.02939	0.303295	0.999989
Fam205a1,Fam205a2,Fam205a3,Fam205a4,LOC100862324	39.4795	-0.139181	0.211846	-0.656992	0.511186	0.999989
Pcdhb4	35.8677	-0.139718	0.21549	-0.648372	0.516744	0.999989
Srek1	96.5744	-0.160559	0.166563	-0.963951	0.33507	0.999989
Xab2	56.1287	-0.0160493	0.185432	-0.0865509	0.931029	0.999989
Mfap1b,Mfap1a	89.6152	-0.190381	0.16658	-1.14288	0.253087	0.999989
Cd79a	37.0683	-0.0763401	0.218484	-0.349408	0.726783	0.999989
Cyp2c70	30.9159	-0.166496	0.230592	-0.722036	0.470272	0.999989
Cyc1	99.7241	0.199893	0.178428	1.1203	0.262586	0.999989
Evi5	56.3489	-0.0222404	0.178257	-0.124766	0.900709	0.999989
Fcer1a	50.1189	0.355642	0.183364	1.93954	0.0524361	0.999989
Phb	77.9343	-0.0448121	0.159768	-0.280482	0.779107	0.999989
Amz1	68.1549	0.0628044	0.164261	0.382346	0.702205	0.999989
Col9a3	31.9628	-0.034924	0.235712	-0.148163	0.882214	0.999989
Mitf	40.0219	-0.28885	0.211974	-1.36267	0.172987	0.999989
Rph3al	36.0536	-0.17095	0.220106	-0.776668	0.437354	0.999989
Tfpi2	49.3967	-0.203062	0.191939	-1.05795	0.290077	0.999989
Vmn2r102	47.0012	-0.0923056	0.19399	-0.475827	0.634198	0.999989
Efemp1	46.3163	0.137356	0.194787	0.70516	0.480711	0.999989
Vmn1r198	63.6552	0.258072	0.169372	1.5237	0.127585	0.999989
Htr3b	42.2053	-0.0258863	0.202461	-0.127858	0.898261	0.999989
Gm94	16.7883	-0.0844389	0.334979	-0.252072	0.800986	0.999989
Grip1	31.6168	-0.456546	0.241201	-1.8928	0.058384	0.999989
Igip	73.7192	-0.144384	0.162367	-0.889246	0.373871	0.999989
Acap1	38.8355	-0.073625	0.215339	-0.341902	0.732425	0.999989
Tsen2	49.1855	0.26863	0.186577	1.43978	0.14993	0.999989
Zfp410	67.312	0.279251	0.165834	1.68392	0.0921969	0.999989
Pira2,Pira1,Pira7,Pirb,Pira4,Pira13,Lilra6,Pira12,Pira11,Pira6	48.9752	0.178897	0.188949	0.946802	0.34374	0.999989
Plac8l1	42.3759	0.0533125	0.201043	0.265179	0.790872	0.999989
Gemin4	37.3064	0.0314075	0.215809	0.145534	0.88429	0.999989
Il2	42.2248	-0.405283	0.204238	-1.98436	0.0472154	0.999989
Olfr869	42.3318	0.146463	0.199647	0.733608	0.463187	0.999989
Olfr589	25.2279	0.100291	0.260113	0.385568	0.699817	0.999989
Crybb3	42.1545	0.111811	0.205037	0.545322	0.585532	0.999989
Emilin3	58.0784	-0.0101806	0.178264	-0.0571094	0.954458	0.999989
Acss2	72.3628	-0.0556648	0.171966	-0.323697	0.746167	0.999989
Fbxl7	32.1616	-0.568902	0.254723	-2.23341	0.0255219	0.999989
Hdgfl2	56.7597	-0.0467072	0.184355	-0.253355	0.799994	0.999989
Unc93b1	43.6865	0.131105	0.206567	0.634686	0.525633	0.999989
Dhrs3	51.926	-0.129728	0.185562	-0.699108	0.484485	0.999989
Fut10	42.9551	0.0943021	0.200502	0.47033	0.638119	0.999989
Plgrkt	49.6274	0.223978	0.183646	1.21962	0.22261	0.999989
Rps3	238.518	0.0772834	0.144223	0.535862	0.592054	0.999989
Spem2	34.531	0.33893	0.219059	1.54721	0.121813	0.999989
Caskin2	36.0121	-0.0644826	0.217254	-0.296807	0.766614	0.999989
D130052B06Rik	31.5765	0.275856	0.225423	1.22372	0.221057	0.999989
Pgf	38.8045	0.0109506	0.206841	0.0529421	0.957778	0.999989
Dhh	32.1569	-0.425118	0.23897	-1.77896	0.0752467	0.999989
Dmac2l	41.3399	-0.0122345	0.209626	-0.0583636	0.953459	0.999989
Kif9	38.3177	0.0648439	0.209476	0.309552	0.756902	0.999989
Tsx	48.5943	-0.1504	0.2072	-0.725869	0.467919	0.999989
Ikzf1	46.9589	-0.307018	0.194272	-1.58035	0.114027	0.999989
Igf1r	68.948	-0.114255	0.166407	-0.686601	0.492334	0.999989
Psmd4	168.461	0.115815	0.164083	0.705832	0.480293	0.999989
Izumo1	45.3412	-0.059517	0.199715	-0.298009	0.765696	0.999989
Tlr11	40.6521	0.286844	0.201687	1.42222	0.154962	0.999989
B3gnt7	35.1768	0.193597	0.219983	0.880056	0.378829	0.999989
Cnot8	56.2658	-0.216036	0.177499	-1.21711	0.223562	0.999989
Fbn1	30.6788	0.0658873	0.245344	0.268551	0.788276	0.999989
Ubxn2b	39.22	-0.205695	0.217684	-0.944924	0.344698	0.999989
Rgs7bp	144.428	-0.187039	0.176124	-1.06198	0.288246	0.999989
Zc3h12c	55.9241	-0.0243144	0.178315	-0.136356	0.89154	0.999989
Mga	64.6002	0.0869655	0.169088	0.51432	0.607028	0.999989
Fhod3	55.8752	-0.380946	0.184694	-2.06258	0.0391521	0.999989
Pigx	45.7672	-0.134754	0.198254	-0.679702	0.496693	0.999989
Aamp	91.4407	-0.086386	0.163209	-0.529295	0.596601	0.999989
Tmem258	45.2282	0.0515007	0.193446	0.266228	0.790064	0.999989
Lsamp	96.4067	0.0226899	0.159209	0.142516	0.886672	0.999989
Ecd	47.5978	-0.0352391	0.194863	-0.180841	0.856493	0.999989
Bcl2l10	36.3387	0.0384569	0.217924	0.17647	0.859925	0.999989
Olfr450	39.6704	0.109375	0.215424	0.507717	0.611652	0.999989
Defb50	47.2389	0.126847	0.1901	0.667265	0.504603	0.999989
Fbxw11	68.0946	0.136513	0.169841	0.80377	0.42153	0.999989
Cct6b	58.7085	-0.151121	0.177461	-0.851575	0.39445	0.999989
Neb	27.5601	-0.204763	0.256331	-0.798822	0.424394	0.999989
Keap1	48.1161	-0.203715	0.191422	-1.06422	0.287229	0.999989
Olfr1093	32.6445	-0.301396	0.23882	-1.26202	0.206942	0.999989
4930513O06Rik	42.893	0.298797	0.194878	1.53325	0.125214	0.999989
Alg2	89.261	-0.159396	0.173999	-0.916074	0.359628	0.999989
Mief2	45.4527	-0.159162	0.19587	-0.812591	0.416453	0.999989
Fam98c	52.7354	-0.0693844	0.182289	-0.380628	0.703479	0.999989
Bola2	84.8249	0.316652	0.16513	1.91759	0.0551633	0.999989
B3galt6	37.1517	-0.101148	0.215664	-0.469006	0.639066	0.999989
Commd9	51.649	-0.0672749	0.182446	-0.368738	0.712323	0.999989
Hk2	39.6634	0.240259	0.21069	1.14034	0.254143	0.999989
BC024139	35.5436	-0.236321	0.223794	-1.05597	0.290981	0.999989
Rab10	135.212	0.189667	0.163755	1.15823	0.246768	0.999989
Ubqln4	55.7856	-0.00877289	0.18422	-0.0476219	0.962018	0.999989
Atf1	30.1871	0.0994126	0.230519	0.431255	0.666283	0.999989
Obi1	38.4879	-0.0744493	0.212857	-0.349763	0.726517	0.999989
Cacna1f	48.0657	0.0407459	0.193465	0.210611	0.833191	0.999989
Cma1	40.6055	0.13666	0.212849	0.642051	0.52084	0.999989
Arhgap24	33.6238	0.0849464	0.225027	0.377494	0.705807	0.999989
Phf8	42.5382	-0.169437	0.207959	-0.81476	0.41521	0.999989
Ccdc178	45.6351	0.068556	0.203063	0.33761	0.735657	0.999989
Adnp2	81.2496	-0.0394915	0.162296	-0.243329	0.80775	0.999989
Arl6ip1	110.378	-0.321261	0.182022	-1.76495	0.0775714	0.999989
Vps37b	50.849	-0.200932	0.186766	-1.07585	0.281994	0.999989
Fam229b	27.8342	-0.271841	0.249965	-1.08752	0.276809	0.999989
Pik3r4	22.287	0.148014	0.29055	0.509427	0.610453	0.999989
Tex47	37.3857	0.00770792	0.221105	0.0348609	0.972191	0.999989
Bach2	42.3807	0.000948083	0.206142	0.00459918	0.99633	0.999989
Tgm7	34.6805	0.0604228	0.228905	0.263965	0.791807	0.999989
H2al1a,H2al1b,H2al1c,H2al1d,H2al1e,H2al1f,H2al1g,H2al1h,H2al1i,H2al1k,H2al1m,H2al1o	27.6453	0.210018	0.2504	0.838728	0.401622	0.999989
Zscan26	60.7448	-0.0174147	0.168613	-0.103282	0.917739	0.999989
Olfr272	39.1817	0.165754	0.208051	0.796697	0.425627	0.999989
Ddx20	38.4008	-0.197255	0.214273	-0.920577	0.357271	0.999989
Exoc3l2	43.6272	0.0878163	0.209819	0.418534	0.675557	0.999989
Pstpip1	40.4914	0.0817618	0.207916	0.393243	0.69414	0.999989
8030423J24Rik	36.9732	-0.148123	0.21455	-0.690386	0.489951	0.999989
Mrps35	41.8257	-0.026497	0.210971	-0.125595	0.900052	0.999989
Ccl22	35.24	-0.178413	0.219598	-0.812454	0.416531	0.999989
Hoxc6	43.2118	0.336686	0.19444	1.73156	0.0833512	0.999989
Tmem210	48.3517	0.0788988	0.189998	0.415262	0.67795	0.999989
Pcolce2	40.8227	0.161134	0.20421	0.789059	0.430078	0.999989
Tdrkh	37.7513	-0.0419521	0.215732	-0.194464	0.845812	0.999989
Tpx2	56.1227	-0.346829	0.177791	-1.95077	0.0510845	0.999989
A830031A19Rik	32.5983	0.185609	0.225112	0.82452	0.409644	0.999989
Dnah3	37.6902	0.170764	0.211386	0.807833	0.419187	0.999989
Smim43	66.3426	-0.230625	0.174277	-1.32332	0.185729	0.999989
Nudt15	27.1293	0.0226839	0.248154	0.0914108	0.927166	0.999989
Ntf5	24.3296	-0.146395	0.268063	-0.546123	0.584981	0.999989
Fundc2	41.9207	0.280058	0.19815	1.41336	0.157548	0.999989
Peg3	160.721	-0.405819	0.213738	-1.89867	0.0576075	0.999989
Zfp791	37.5831	0.0661705	0.214166	0.308968	0.757346	0.999989
Cmpk1	74.2635	0.0107627	0.176117	0.0611114	0.95127	0.999989
Nom1	38.1573	0.0195518	0.209575	0.093293	0.925671	0.999989
Spaca7	42.1645	0.118051	0.200531	0.588694	0.556066	0.999989
Pou5f2	49.7554	0.114194	0.190988	0.59791	0.5499	0.999989
H2-Q4,H2-K1	42.4564	0.464147	0.205071	2.26335	0.0236141	0.999989
Klf3	62.669	0.15307	0.192334	0.795853	0.426117	0.999989
Lyn	59.4194	0.250666	0.171223	1.46397	0.143203	0.999989
Chst3	32.737	0.0209363	0.228264	0.0917196	0.926921	0.999989
Kidins220	93.1705	-0.152006	0.170041	-0.893935	0.371356	0.999989
Myc	30.538	0.00730664	0.235362	0.0310443	0.975234	0.999989
Fam32a	94.3419	-0.0816162	0.156001	-0.523179	0.60085	0.999989
Adprm	53.6069	0.00934675	0.181015	0.0516353	0.958819	0.999989
Hagh	74.2739	0.480815	0.189229	2.54092	0.011056	0.999989
Igf1	53.4191	0.00146867	0.181814	0.00807789	0.993555	0.999989
Psd	265.704	-0.129858	0.17367	-0.747728	0.454624	0.999989
Rab42	62.5394	0.33408	0.166118	2.0111	0.0443151	0.999989
Cnnm1	88.8646	0.0544908	0.160587	0.339322	0.734367	0.999989
Wfdc11	50.7614	-0.360472	0.189146	-1.90579	0.0566776	0.999989
Pate8	39.807	-0.0821891	0.215728	-0.380984	0.703215	0.999989
Spata31d1d	52.8166	-0.206614	0.179982	-1.14797	0.250979	0.999989
Acte1	39.832	0.225865	0.205277	1.10029	0.271204	0.999989
Tmem269	41.6908	0.183425	0.200471	0.914971	0.360207	0.999989
Mstn	30.0187	-0.517638	0.256297	-2.01968	0.043417	0.999989
Gm15319,Gm21119,4930467E23Rik	79.7784	0.156911	0.156349	1.0036	0.315573	0.999989
Zfhx3	53.3169	0.0453831	0.183932	0.246738	0.805111	0.999989
Riok3	64.5373	0.0188068	0.172988	0.108717	0.913427	0.999989
Ifi202b,LOC100044068	48.0567	0.00144178	0.191569	0.00752617	0.993995	0.999989
Meig1	34.2405	-0.0216242	0.229191	-0.0943505	0.924831	0.999989
Card6	38.1772	0.181414	0.208013	0.87213	0.383137	0.999989
Sult1b1	60.2411	-0.28525	0.175376	-1.62651	0.103842	0.999989
Rtn4	172.44	-0.154741	0.200031	-0.773586	0.439176	0.999989
Spta1	47.7015	0.225857	0.186241	1.21271	0.22524	0.999989
Bahcc1	39.6979	0.0203263	0.211869	0.095938	0.92357	0.999989
Krt33a	30.7807	-0.185129	0.249704	-0.741395	0.458454	0.999989
Khdc3	33.6956	0.0699856	0.226276	0.309294	0.757098	0.999989
Ppil2	59.5175	-0.108838	0.170548	-0.638164	0.523367	0.999989
Anxa7	60.2174	0.106789	0.178456	0.598403	0.549571	0.999989
Adamts15	44.1161	-0.0445471	0.198107	-0.224864	0.822085	0.999989
Laptm5	53.6019	0.218675	0.184928	1.18249	0.237011	0.999989
Cenpn	49.022	-0.345391	0.196401	-1.7586	0.078645	0.999989
Lhfp	64.818	0.221006	0.168521	1.31145	0.189707	0.999989
Olfr91	36.1557	-0.134966	0.231443	-0.583151	0.559791	0.999989
Ldlrad4	57.4095	0.030957	0.174519	0.177385	0.859206	0.999989
Fxyd7	99.3594	0.0585742	0.166793	0.35118	0.725453	0.999989
Helz	37.3747	0.0282979	0.21411	0.132165	0.894854	0.999989
Acat2	57.5601	0.0592284	0.179037	0.330817	0.740783	0.999989
Zap70	44.1652	0.0884786	0.201324	0.439483	0.660311	0.999989
Mob3a	45.1668	0.0641947	0.201333	0.318847	0.749842	0.999989
Rps6ka6	36.3307	0.0444842	0.222446	0.199978	0.841498	0.999989
Chrna10	51.8623	-0.0900456	0.181489	-0.49615	0.619788	0.999989
Arrdc2	47.4686	-0.0619507	0.192879	-0.321189	0.748067	0.999989
Pan2	45.301	-0.0951725	0.195027	-0.487996	0.625552	0.999989
Fam184b	34.3608	-0.0451089	0.2215	-0.203652	0.838625	0.999989
Gtf3c6	33.5992	0.0623167	0.229563	0.271458	0.786039	0.999989
Flot2	73.2433	-0.0516155	0.161687	-0.319231	0.749552	0.999989
Adam28	44.6866	-0.174743	0.195547	-0.89361	0.37153	0.999989
Luc7l2	83.4721	-0.0578675	0.165057	-0.350591	0.725895	0.999989
Celf5	107.323	-0.012697	0.163076	-0.0778594	0.93794	0.999989
Amigo1	53.9806	0.306952	0.189048	1.62368	0.104445	0.999989
Vmn2r68,Vmn2r67,Vmn2r72	44.3632	-0.295516	0.204319	-1.44635	0.14808	0.999989
Bves	39.2723	-0.0250771	0.213704	-0.117345	0.906587	0.999989
Grpr	32.8975	-0.200022	0.228502	-0.875362	0.381377	0.999989
Lmo4	153.959	0.00867351	0.149054	0.0581904	0.953597	0.999989
Gid8	61.5517	-0.191898	0.171227	-1.12072	0.262406	0.999989
Ncs1	166.133	0.0697117	0.162824	0.428141	0.668549	0.999989
Setd3	136.51	-0.25191	0.150212	-1.67703	0.0935359	0.999989
Wfdc8	44.21	-0.351951	0.289824	-1.21436	0.22461	0.999989
Acsm2	39.5488	-0.0154243	0.215325	-0.0716325	0.942894	0.999989
1700030J22Rik	51.1792	-0.205973	0.187424	-1.09897	0.271783	0.999989
Mgam	44.2071	0.0380508	0.201193	0.189125	0.849994	0.999989
Frat2	37.8732	-0.207819	0.21591	-0.962525	0.335786	0.999989
Btf3-ps15	52.4514	-0.212647	0.184054	-1.15535	0.247946	0.999989
Actl11	63.8675	-0.393648	0.172764	-2.27853	0.0226948	0.999989
Zfp420	34.9918	-0.254652	0.230047	-1.10695	0.268314	0.999989
Lactb	46.7671	-0.0653027	0.190389	-0.342996	0.731601	0.999989
Rtn2	82.3417	-0.28749	0.174284	-1.64955	0.0990349	0.999989
Hibch	42.9463	0.0899111	0.202757	0.443442	0.657446	0.999989
Socs6	61.4437	-0.0109664	0.168682	-0.0650122	0.948164	0.999989
Urm1	83.1432	-0.165606	0.162943	-1.01634	0.309466	0.999989
Lclat1	37.8782	-0.313472	0.220881	-1.41919	0.155845	0.999989
Cnot6	47.5673	-0.0727198	0.200556	-0.362591	0.716911	0.999989
Fkbpl	40.2333	-0.00361207	0.206689	-0.0174758	0.986057	0.999989
Atxn7l2	40.41	-0.146625	0.206493	-0.710073	0.477659	0.999989
Afap1l2	44.1441	-0.0605772	0.19457	-0.311339	0.755543	0.999989
Ankrd13c	57.1042	-0.0443006	0.180561	-0.245349	0.806186	0.999989
Tmpo	82.3524	0.0105246	0.170702	0.0616547	0.950838	0.999989
Pcgf3	43.0881	0.0641628	0.195495	0.328207	0.742755	0.999989
Fam13c	54.3838	0.0294751	0.183685	0.160465	0.872514	0.999989
Defa26,Defa27,Defa25,Defa31,Defa23,Defa17,Defa28,Defa6,Defa3,Defa40,Defa30	39.9827	0.160583	0.208082	0.77173	0.440275	0.999989
Trcg1	49.8932	-0.371638	0.190024	-1.95574	0.0504956	0.999989
Olfr187	38.9641	0.0552103	0.209545	0.263478	0.792183	0.999989
Matn2	58.0137	0.143971	0.172147	0.836325	0.402972	0.999989
1700016K19Rik	36.1992	-0.0945192	0.225362	-0.419411	0.674916	0.999989
Plpp3	103.134	-0.0704004	0.154531	-0.455575	0.648696	0.999989
Dnm3	54.0906	-0.0256535	0.192351	-0.133368	0.893902	0.999989
Otx1	54.698	0.120972	0.178057	0.6794	0.496885	0.999989
Frrs1	47.1818	0.206845	0.190767	1.08428	0.278242	0.999989
Atf6	84.5934	0.125365	0.168309	0.744852	0.456361	0.999989
Prl7d1	45.0935	0.150772	0.195931	0.769513	0.441589	0.999989
Megf9	75.777	-0.198532	0.174842	-1.1355	0.256167	0.999989
Cbr2	36.0516	0.0146164	0.219422	0.0666133	0.94689	0.999989
Aqp4	55.1238	0.172656	0.18269	0.945078	0.344619	0.999989
Cfap97d1	52.8417	-0.213184	0.194793	-1.09442	0.273773	0.999989
Dgkb	66.9152	-0.207414	0.173308	-1.19679	0.231387	0.999989
Caap1	40.4404	-0.0376577	0.206909	-0.182001	0.855582	0.999989
P2rx3	65.0459	-0.196513	0.16921	-1.16136	0.245496	0.999989
Tipin	41.8746	-0.334552	0.203699	-1.64238	0.10051	0.999989
Adamts12	52.2444	0.189841	0.181998	1.04309	0.296905	0.999989
Olfr733	32.6014	0.102076	0.231296	0.441323	0.658979	0.999989
Rassf7	36.4526	0.202152	0.214121	0.944101	0.345118	0.999989
Olfr1212	36.3746	-0.198158	0.230874	-0.858298	0.390728	0.999989
Agps	55.5184	-0.222226	0.175077	-1.2693	0.204333	0.999989
Stau1	85.3366	-0.102887	0.177881	-0.578406	0.56299	0.999989
Slc35d1	53.607	-0.0237303	0.183591	-0.129256	0.897155	0.999989
Nubp1	38.8432	0.275151	0.205947	1.33603	0.181541	0.999989
Dcaf11	62.096	0.0306273	0.176227	0.173795	0.862027	0.999989
Limk1	107.589	0.017459	0.149659	0.116658	0.907131	0.999989
1810037I17Rik	103.482	-0.144041	0.155906	-0.923896	0.35554	0.999989
Olfr693	49.0682	-0.0618487	0.184813	-0.334656	0.737884	0.999989
Fasn	110.775	-0.129436	0.164271	-0.787942	0.43073	0.999989
Aqp11	38.8507	-0.200281	0.209468	-0.95614	0.339001	0.999989
Ing4	49.3615	0.0621769	0.189081	0.328838	0.742278	0.999989
Defb23	40.0756	-0.366385	0.21935	-1.67032	0.0948553	0.999989
Neu2	29.8655	0.617577	0.240022	2.57301	0.010082	0.999989
Cpne7	45.3489	0.0241831	0.198831	0.121626	0.903195	0.999989
Tgfb3	48.0783	-0.122974	0.188874	-0.651089	0.514989	0.999989
Olfr992	35.4814	0.0438015	0.217781	0.201126	0.8406	0.999989
Lce3d,Lce3e,Lce3f,Lce3a,Lce3b,Lce3c	32.168	0.0339159	0.231989	0.146196	0.883767	0.999989
Tbce	31.5826	-0.0128734	0.231273	-0.0556635	0.95561	0.999989
Alas2	37.5541	-0.0645575	0.220296	-0.29305	0.769484	0.999989
B230217C12Rik	42.3084	0.0961533	0.201775	0.476538	0.633691	0.999989
Atf3	35.9342	0.336176	0.209567	1.60415	0.108682	0.999989
Vps29	53.5907	0.0175218	0.178237	0.0983057	0.92169	0.999989
Crnn	29.3603	-0.364382	0.248855	-1.46423	0.14313	0.999989
Klhl12	44.1997	-0.22208	0.203299	-1.09238	0.274665	0.999989
Zfp956	41.7791	-0.188248	0.204662	-0.919804	0.357675	0.999989
Fam13b	67.999	-0.204286	0.176391	-1.15814	0.246805	0.999989
Olfr1394	34.5832	-0.144416	0.225797	-0.639585	0.522442	0.999989
Zfp330	44.5452	0.0976755	0.193678	0.504319	0.614037	0.999989
Olfr474,Olfr473	37.5609	-0.0424005	0.219004	-0.193606	0.846485	0.999989
Zfand6	77.3154	0.0256967	0.160945	0.159662	0.873147	0.999989
Rtp1	61.8788	0.0456489	0.167627	0.272324	0.785373	0.999989
Sun5	33.231	0.0407454	0.230643	0.17666	0.859775	0.999989
Gm10338,Gm3115,Gm3012,Gm3476,Gm3424,Gm8246,Gm3127,Gm6676,Gm8279,Gm10413,Gm7876,Gm3685,Gm3727,Gm6337,Gm5795,Gm3187,Gm5797,Gm3182,Gm16434	59.9626	-0.0171799	0.174298	-0.0985662	0.921483	0.999989
Sbds	74.6875	-0.0611919	0.164627	-0.3717	0.710116	0.999989
Cyp2j5	34.9324	-0.0802732	0.22068	-0.363755	0.716041	0.999989
Taok1	60.4623	-0.154977	0.173287	-0.894334	0.371143	0.999989
Iho1	39.0194	-0.211506	0.218705	-0.967084	0.333502	0.999989
Ube2l6	40.6003	0.190139	0.20338	0.934895	0.349843	0.999989
Gm46735	33.6018	0.104563	0.222217	0.470544	0.637966	0.999989
Cfap77	62.5305	0.197503	0.169828	1.16296	0.244847	0.999989
Ahsg	54.1494	-0.113486	0.178499	-0.635781	0.524919	0.999989
Lrrfip2	48.342	-0.172576	0.192155	-0.898111	0.369127	0.999989
Mcts1	50.965	0.00862594	0.181711	0.0474707	0.962138	0.999989
Prkci	70.7352	0.124865	0.173265	0.720659	0.471119	0.999989
Cpsf6	83.4822	-0.0162991	0.160528	-0.101534	0.919127	0.999989
Mrpl33	64.0707	0.00617878	0.169982	0.0363496	0.971004	0.999989
Pawr	55.4632	0.116665	0.179811	0.648818	0.516456	0.999989
Scaf11	43.6115	0.126124	0.196422	0.642108	0.520803	0.999989
Dnah17	26.5561	0.0935583	0.250264	0.373839	0.708524	0.999989
Nceh1	62.8031	-0.133746	0.186973	-0.715322	0.47441	0.999989
Fcrlb	33.1867	-0.11811	0.238038	-0.496181	0.619767	0.999989
Plekhg3	35.5069	-0.0923966	0.218093	-0.423656	0.671817	0.999989
Olfr1352	32.4074	-0.121439	0.244077	-0.497544	0.618805	0.999989
Gabrg2	65.4209	-0.0710612	0.169921	-0.418202	0.6758	0.999989
Ell2	66.6334	0.417208	0.170012	2.45399	0.0141281	0.999989
Iqsec2	109.772	-0.212401	0.169323	-1.25441	0.209692	0.999989
Eif3e	80.2758	-0.158439	0.176321	-0.898584	0.368874	0.999989
C1ra	40.171	0.10106	0.203629	0.496293	0.619688	0.999989
Zscan22	47.1233	-0.0594607	0.19815	-0.30008	0.764116	0.999989
Maml2	43.3169	-0.0224078	0.209143	-0.107141	0.914677	0.999989
Cdkn1b	96.237	0.0818266	0.158883	0.515013	0.606544	0.999989
Ssh3	78.5107	0.0751426	0.159612	0.470783	0.637796	0.999989
Ldlr	47.3134	0.24261	0.186751	1.29911	0.193906	0.999989
Unc93a2,Unc93a	35.9671	-0.149701	0.231392	-0.64696	0.517658	0.999989
Necab2	63.2812	0.163736	0.177502	0.922448	0.356295	0.999989
A930018P22Rik	28.7304	-0.0845816	0.241179	-0.3507	0.725814	0.999989
L3mbtl4	35.1119	-0.545199	0.234625	-2.3237	0.0201415	0.999989
Naa25	34.3492	0.234664	0.229188	1.0239	0.305885	0.999989
Zfp236	46.0161	-0.0449989	0.196842	-0.228604	0.819177	0.999989
Ift52	47.5227	0.00487474	0.191773	0.0254194	0.97972	0.999989
Cilp	51.8005	0.0624911	0.186022	0.335934	0.736921	0.999989
Ndufa11	109.807	0.00296498	0.203585	0.0145638	0.98838	0.999989
Styk1	26.7435	-0.0480006	0.245612	-0.195433	0.845054	0.999989
F7	36.4332	-0.0332486	0.224706	-0.147965	0.882371	0.999989
Olfr202	29.5907	-0.261905	0.247742	-1.05717	0.290433	0.999989
Slain2	44.8554	-0.53977	0.209844	-2.57224	0.0101043	0.999989
Ube2z	50.2237	0.155712	0.180688	0.861777	0.38881	0.999989
Ubqln3	39.3675	-0.0237444	0.20955	-0.113311	0.909784	0.999989
Elof1	103.08	-0.0752664	0.159908	-0.470686	0.637865	0.999989
Ppp1r11	81.071	-0.0958974	0.163655	-0.585974	0.557893	0.999989
Pex11g	42.1304	-0.437922	0.211067	-2.0748	0.0380052	0.999989
Rd3l	38.801	0.0398411	0.21093	0.188883	0.850184	0.999989
Fabp9	36.5444	-0.181124	0.221907	-0.816214	0.414378	0.999989
Trp53inp2	69.3994	0.0365836	0.166496	0.219726	0.826084	0.999989
Cstad	42.5602	-0.137804	0.21035	-0.655119	0.512391	0.999989
Tns2	47.203	0.155702	0.196712	0.791524	0.428638	0.999989
Gna14	27.7225	0.136332	0.248383	0.548878	0.583089	0.999989
Syne2	34.6496	-0.123564	0.220393	-0.560651	0.575035	0.999989
Rrh	34.2515	-0.201719	0.225799	-0.893359	0.371665	0.999989
Pask	40.9178	0.289339	0.203516	1.4217	0.155113	0.999989
Hccs	38.2707	0.0408774	0.208264	0.196277	0.844393	0.999989
Stat6	64.8049	0.144281	0.16747	0.861533	0.388944	0.999989
Srm	95.7778	0.323053	0.156082	2.06977	0.0384738	0.999989
Doc2a	68.0821	-0.0185325	0.166002	-0.11164	0.911109	0.999989
Tmco5	45.2619	0.0986651	0.191801	0.514415	0.606962	0.999989
Romo1	107.629	0.244876	0.152548	1.60524	0.108442	0.999989
Mapre2	98.6252	0.0199491	0.16646	0.119843	0.904607	0.999989
Gabra2	46.1295	-0.0681504	0.202467	-0.3366	0.736418	0.999989
Atad2	39.7059	-0.0586816	0.206371	-0.284349	0.776143	0.999989
Plxnc1	51.024	0.197731	0.181404	1.09	0.275712	0.999989
Prr15l	47.3778	-0.0114458	0.197976	-0.0578141	0.953897	0.999989
Calm4	34.0509	0.171209	0.230602	0.742442	0.45782	0.999989
Arsj	49.533	-0.285061	0.197056	-1.4466	0.14801	0.999989
Thoc2l	35.9278	-0.221934	0.216421	-1.02547	0.305139	0.999989
Lrif1	47.2021	-0.16917	0.193114	-0.876012	0.381024	0.999989
Ldhc	37.0234	-0.355267	0.226259	-1.57018	0.116373	0.999989
Epc2	100.172	-0.0984747	0.158363	-0.62183	0.534053	0.999989
Calu	77.2654	0.186525	0.158238	1.17876	0.238492	0.999989
Tmub2	66.6495	0.100468	0.168141	0.597522	0.550159	0.999989
Zfp708	49.512	-0.127689	0.199621	-0.639658	0.522395	0.999989
Lin28b	47.3502	-0.023269	0.187667	-0.123991	0.901323	0.999989
Vsir	54.7997	-0.237873	0.189772	-1.25347	0.210034	0.999989
Rgs9bp	54.3328	-0.115788	0.181848	-0.636731	0.5243	0.999989
Pbx3	40.5997	0.0137831	0.206455	0.0667608	0.946772	0.999989
Elac2	61.5101	0.128007	0.169734	0.754162	0.450752	0.999989
Gm34566,Gm33084,Gm35257	27.4201	-0.0709338	0.254609	-0.278599	0.780552	0.999989
Il15	38.6532	0.285829	0.207343	1.37854	0.168038	0.999989
Olfr774	30.2951	0.0350856	0.229845	0.152649	0.878675	0.999989
Alb	31.9321	-0.369874	0.236565	-1.56352	0.11793	0.999989
Lrtm1	42.5107	-0.011326	0.199104	-0.056885	0.954637	0.999989
Bcl2l2	63.285	0.124217	0.168343	0.737884	0.460585	0.999989
Neurog1	26.125	0.079985	0.260996	0.306461	0.759254	0.999989
Mrpl32	50.0036	0.186763	0.18574	1.00551	0.314652	0.999989
Efna4	42.2443	-0.0959602	0.200122	-0.479507	0.631578	0.999989
Pprc1	50.3201	0.0277408	0.192901	0.143808	0.885652	0.999989
Pea15a	198.626	0.00626966	0.150252	0.0417277	0.966716	0.999989
1810030O07Rik	38.7632	-0.165161	0.210464	-0.784746	0.432602	0.999989
Smarce1	43.6501	0.0504412	0.203373	0.248023	0.804116	0.999989
Nkx2-6	40.88	0.243844	0.199465	1.22249	0.221523	0.999989
Vmn1r57,Vmn1r58,Vmn1r59,Vmn1r187,Vmn1r186,Vmn1r63,Vmn1r62,Vmn1r61,Vmn1r60	50.0904	0.133673	0.192554	0.694208	0.487552	0.999989
Ifnl2,Ifnl3	39.557	0.00655284	0.20837	0.0314481	0.974912	0.999989
Gpx7	28.6824	0.255678	0.241651	1.05804	0.290035	0.999989
Decr2	52.4522	0.016985	0.185466	0.0915797	0.927032	0.999989
Wdr1	93.0005	0.227221	0.158984	1.42921	0.152944	0.999989
Lrwd1	42.0052	0.103525	0.200033	0.517541	0.604779	0.999989
Amfr	93.9084	0.0220402	0.153572	0.143517	0.885882	0.999989
Frmd6	52.8852	-0.132754	0.181752	-0.730412	0.465138	0.999989
Cmtm3	65.4737	-0.155644	0.180507	-0.862261	0.388544	0.999989
Pcbp3	50.905	0.010439	0.190114	0.0549089	0.956211	0.999989
Usp19	142.297	-0.0821444	0.172887	-0.475134	0.634691	0.999989
Man1a2	64.9979	-0.117789	0.174926	-0.673362	0.500717	0.999989
Actl6a	50.3203	-0.0557823	0.182758	-0.305225	0.760195	0.999989
Slc9a6	59.6933	-0.350054	0.181411	-1.92962	0.0536536	0.999989
Gorab	30.1921	0.0587623	0.237248	0.247683	0.80438	0.999989
Polg	41.8349	-0.0986368	0.211003	-0.467467	0.640166	0.999989
Ippk	46.8233	0.0811424	0.192946	0.420544	0.674088	0.999989
Nlk	80.1789	-0.13609	0.167027	-0.814778	0.415199	0.999989
Eri2	41.2219	0.327833	0.201454	1.62733	0.103667	0.999989
Ripk3	73.1464	0.0665759	0.161419	0.412442	0.680016	0.999989
Gfi1	35.9428	0.182176	0.21846	0.83391	0.404332	0.999989
Olfr17	33.3878	0.019477	0.233508	0.0834103	0.933525	0.999989
Rsc1a1,Ddi2	69.0446	0.0746835	0.163812	0.455909	0.648456	0.999989
Olfr1318	28.91	-0.304465	0.246877	-1.23326	0.217477	0.999989
Tal2	30.8888	-0.0181626	0.232059	-0.0782671	0.937616	0.999989
Alk	42.4161	0.0357721	0.318057	0.112471	0.91045	0.999989
Phf21a	46.1951	0.166841	0.191449	0.871464	0.383501	0.999989
H2bu2	92.6771	-0.0841345	0.185361	-0.453894	0.649905	0.999989
Gpr45	25.0463	0.0502195	0.269261	0.186508	0.852046	0.999989
Vmn1r205,Vmn1r208	71.2333	0.318794	0.164957	1.93259	0.0532864	0.999989
Dnajb1	57.4565	-0.0103712	0.175655	-0.059043	0.952918	0.999989
Ppp6r1	83.5404	-0.237164	0.181234	-1.30861	0.190668	0.999989
Hoxd4	45.0979	0.081257	0.193695	0.41951	0.674843	0.999989
Lmln	52.3065	-0.0837423	0.184673	-0.453463	0.650216	0.999989
Tfec	41.6061	0.112841	0.206556	0.5463	0.58486	0.999989
Mamld1	60.2466	0.0317014	0.174208	0.181974	0.855603	0.999989
Enox1	73.6449	0.000267116	0.160796	0.00166121	0.998675	0.999989
Frmd8	42.0424	0.00207207	0.201449	0.0102858	0.991793	0.999989
Tmem65	79.6727	-0.181361	0.167676	-1.08162	0.279422	0.999989
Etfrf1	35.6421	0.0139516	0.218002	0.0639976	0.948972	0.999989
Nol4	55.9427	-0.265971	0.181359	-1.46655	0.142499	0.999989
Klk8	48.1334	0.0871824	0.190499	0.457652	0.647202	0.999989
Sgk1	90.0832	-0.352622	0.181852	-1.93906	0.0524943	0.999989
Mpc2	127.371	-0.0194939	0.181878	-0.107182	0.914645	0.999989
Ppfibp2	47.3338	0.20737	0.193575	1.07126	0.284051	0.999989
Olfr452	38.0896	0.528126	0.204376	2.58409	0.00976371	0.999989
Colq	44.2	0.202555	0.19301	1.04945	0.293969	0.999989
Nek9	47.3745	0.201394	0.203719	0.988589	0.322864	0.999989
Hnrnpm	57.0887	0.216144	0.17445	1.239	0.215346	0.999989
Rnf167	58.5381	-0.349319	0.182548	-1.91357	0.055675	0.999989
Car15	54.6114	-0.30817	0.188508	-1.63478	0.102095	0.999989
Pmis2	58.4913	0.0388839	0.174735	0.22253	0.823901	0.999989
Lrrc56	43.8301	-0.0277734	0.208822	-0.133001	0.894193	0.999989
Msi1	43.7136	-0.278388	0.202828	-1.37253	0.169898	0.999989
Tnni1	48.8012	0.0814774	0.185642	0.438894	0.660738	0.999989
Olfr149	40.149	-0.174273	0.204695	-0.851377	0.39456	0.999989
Zw10	30.8411	0.0370977	0.231716	0.1601	0.872802	0.999989
Elac1	68.6126	0.0165277	0.167108	0.0989044	0.921214	0.999989
Otor	33.8601	0.264954	0.221964	1.19368	0.232602	0.999989
Unc119	53.3251	-0.246164	0.187948	-1.30974	0.190283	0.999989
Ppp1r8	47.1511	-0.208401	0.196596	-1.06005	0.289123	0.999989
Csk	45.6907	-0.0519746	0.191361	-0.271605	0.785925	0.999989
Utp6	67.4156	0.201414	0.178125	1.13075	0.258161	0.999989
Hmg20b	39.1744	0.11327	0.206461	0.548626	0.583262	0.999989
Proser1	60.9055	-0.37748	0.182694	-2.06619	0.0388104	0.999989
Sbpl	46.3835	-0.0259173	0.18894	-0.137172	0.890895	0.999989
Tbc1d8	35.6707	0.152313	0.21823	0.697951	0.485208	0.999989
Mrgpra1	41.7157	0.229447	0.199039	1.15277	0.249003	0.999989
Sh3bgrl2	62.3	-0.247055	0.17498	-1.4119	0.157978	0.999989
Ulbp1	43.4207	0.0923993	0.199074	0.464145	0.642544	0.999989
Lin7c	75.8551	-0.161886	0.165491	-0.978216	0.327967	0.999989
Trir	97.3152	0.0224174	0.150277	0.149174	0.881416	0.999989
Clmn	45.3241	-0.0214851	0.193034	-0.111302	0.911377	0.999989
Wdr70,Gm1943	70.0811	-0.0341593	0.166989	-0.20456	0.837916	0.999989
Lcn5	31.7362	-0.508268	0.248522	-2.04516	0.0408386	0.999989
Fahd1	32.3333	0.272983	0.22118	1.23422	0.217123	0.999989
Krba1	37.5759	0.0791049	0.2085	0.3794	0.704391	0.999989
Rims4	116.974	0.0344	0.160271	0.214637	0.83005	0.999989
Tnfrsf8	34.004	-0.050361	0.223474	-0.225355	0.821703	0.999989
Nt5dc2	43.2575	0.104059	0.197962	0.525652	0.59913	0.999989
Ephx2	74.5707	0.0924892	0.164356	0.562737	0.573614	0.999989
Ryr3	42.1064	0.0919729	0.202171	0.454926	0.649163	0.999989
Tmem28	37.1763	-0.33263	0.217218	-1.53132	0.12569	0.999989
Cabp5	32.9837	-0.033467	0.229141	-0.146054	0.883879	0.999989
Arhgap36	33.8106	0.0495001	0.233681	0.211828	0.832241	0.999989
Dll4	34.6063	-0.0104703	0.229015	-0.045719	0.963534	0.999989
Rab5a	97.6176	0.0172729	0.161873	0.106707	0.915022	0.999989
Olfr799	34.4317	-0.194151	0.226317	-0.857873	0.390962	0.999989
Lypd8l	38.4321	0.317912	0.203406	1.56295	0.118065	0.999989
Kif1b	206.084	-0.150605	0.165485	-0.910083	0.362779	0.999989
Rassf10	46.2469	0.150438	0.189922	0.792108	0.428298	0.999989
Mpp3	61.2771	-0.145552	0.191184	-0.761317	0.446467	0.999989
Ufc1	79.854	0.012708	0.16407	0.0774548	0.938262	0.999989
Vhl	53.4169	-0.0487568	0.183426	-0.265812	0.790384	0.999989
Crip1	40.7276	0.133241	0.210521	0.632911	0.526792	0.999989
Alg11	46.0699	-0.197302	0.194446	-1.01468	0.310257	0.999989
Cdc42ep2	32.0657	-0.141996	0.240357	-0.590769	0.554675	0.999989
Adi1	80.4387	0.275149	0.164686	1.67075	0.0947702	0.999989
Slc27a6	46.7671	-0.0917206	0.193113	-0.474958	0.634817	0.999989
Efnb3	79.2116	-0.195623	0.162756	-1.20194	0.229386	0.999989
Ptdss1	60.9718	-0.341847	0.17866	-1.91339	0.0556982	0.999989
Gprc5c	37.7183	-0.0802959	0.214189	-0.374884	0.707746	0.999989
Car14	47.5903	0.065658	0.186434	0.352178	0.724705	0.999989
Chia1	59.2151	-0.333127	0.17854	-1.86584	0.0620639	0.999989
Rrm1	42.7066	-0.159183	0.202616	-0.785639	0.432079	0.999989
Cytl1	37.2819	0.173749	0.211639	0.820971	0.411663	0.999989
Pex3	75.114	-0.166654	0.164962	-1.01026	0.312372	0.999989
Rnps1	58.5747	-0.277344	0.179545	-1.54471	0.122417	0.999989
Foxj2	31.5647	-0.262258	0.239852	-1.09342	0.274211	0.999989
Slc2a7	39.6283	0.211722	0.215241	0.983652	0.325287	0.999989
Rbm12b2	29.5263	0.278862	0.235909	1.18208	0.237175	0.999989
Fermt3	35.766	0.492859	0.215201	2.29022	0.0220084	0.999989
Olfr970	33.9059	-0.0281311	0.226704	-0.124087	0.901246	0.999989
Kifc5b,Kifc1	35.0929	-0.400769	0.231832	-1.7287	0.0838623	0.999989
Cdk2ap2	62.6246	-0.0584915	0.172307	-0.339462	0.734262	0.999989
Vmn1r77	50.1336	0.282528	0.199357	1.4172	0.156425	0.999989
Bcas2	47.7052	0.0130333	0.187797	0.0694011	0.94467	0.999989
Donson	58.5512	0.0324703	0.175502	0.185014	0.853218	0.999989
Ddx39b	89.2949	0.151969	0.170521	0.891203	0.37282	0.999989
Cyp4x1	33.0343	-0.0897234	0.222832	-0.40265	0.687206	0.999989
Trap1	66.6122	0.120552	0.174913	0.689212	0.49069	0.999989
Vmn1r127,Vmn1r111,Vmn1r248,Vmn1r259,Vmn1r131,Vmn1r118,Vmn1r119,Vmn1r252,Vmn1r253,Vmn1r115,Vmn1r242,Vmn1r243,Vmn1r257,Vmn1r138,Vmn1r166	58.9171	0.0267079	0.175076	0.152551	0.878753	0.999989
Tmem183a	56.2598	-0.260919	0.183603	-1.4211	0.155287	0.999989
Pole	54.3063	0.0971018	0.191196	0.507864	0.611549	0.999989
Nudt14	30.4824	0.0746238	0.23441	0.318347	0.750221	0.999989
Cenpx	54.898	-0.146228	0.184802	-0.791268	0.428788	0.999989
Mylk3	29.2609	0.315844	0.232906	1.3561	0.175067	0.999989
Ldoc1	36.7038	0.114224	0.215328	0.530462	0.595791	0.999989
Sh3tc2	37.6747	-0.239721	0.224402	-1.06827	0.285399	0.999989
4930583I09Rik	33.4304	-0.101985	0.226325	-0.450614	0.652268	0.999989
Usp8	84.2101	-0.117799	0.166948	-0.705602	0.480436	0.999989
Ttll7	79.632	0.0637672	0.165011	0.386443	0.699169	0.999989
Gstm6	26.2097	-0.0371106	0.266011	-0.139508	0.889049	0.999989
Lims1	48.9021	-0.046082	0.189318	-0.243411	0.807687	0.999989
Prl4a1	50.7114	0.0601521	0.18237	0.329836	0.741524	0.999989
Snapin	57.7753	-0.223648	0.181883	-1.22963	0.218837	0.999989
Ccr9	56.442	-0.225385	0.180281	-1.25018	0.211232	0.999989
Olfr851	31.2216	0.203856	0.235336	0.866236	0.386361	0.999989
Eif1,Emd	237.015	0.117021	0.18248	0.641284	0.521338	0.999989
Ccdc184	53.0433	0.0968298	0.19062	0.507974	0.611472	0.999989
Ccnt1	79.6999	0.070251	0.158578	0.443004	0.657763	0.999989
Dnajc21	47.3485	-0.0471125	0.193643	-0.243295	0.807777	0.999989
Rhox8	54.8111	0.192418	0.174874	1.10032	0.271192	0.999989
Rnf31	45.303	0.00747599	0.192252	0.0388863	0.968981	0.999989
Gli3	38.6281	0.17345	0.215116	0.806309	0.420065	0.999989
Rasl11b	70.8183	-0.0576075	0.166817	-0.345334	0.729844	0.999989
Rsph3b,Rsph3a	75.2088	0.274282	0.165478	1.65751	0.0974155	0.999989
Dmd	50.7104	-0.0460938	0.189567	-0.243154	0.807886	0.999989
Bcs1l	47.1117	0.0236557	0.192884	0.122642	0.902391	0.999989
Mcm6	47.4817	0.0169481	0.192166	0.0881949	0.929722	0.999989
Mtpn	112.785	0.0874652	0.210067	0.416369	0.67714	0.999989
Angel1	54.9727	0.362323	0.179364	2.02005	0.0433784	0.999989
Dok5	51.5835	-0.238545	0.183486	-1.30007	0.193576	0.999989
Foxm1	29.3742	-0.140323	0.24508	-0.572561	0.566942	0.999989
Sprr2h	51.1923	0.0852353	0.186109	0.457987	0.646962	0.999989
Olfr555	36.5914	-0.0470575	0.215343	-0.218524	0.827021	0.999989
Pcdhga1	35.066	0.261626	0.217753	1.20148	0.229565	0.999989
Calm5	33.5065	0.156069	0.227803	0.685106	0.493277	0.999989
Prss46	69.0067	-0.0653948	0.164488	-0.397566	0.69095	0.999989
Otud3	70.9331	0.0516407	0.177157	0.291497	0.770672	0.999989
Vps4b	84.0042	0.134923	0.158282	0.852418	0.393982	0.999989
Prdm1	34.5355	0.18773	0.223129	0.841352	0.400151	0.999989
Gm41408	31.2499	0.111506	0.231097	0.482508	0.629445	0.999989
Tmem132e	46.8421	0.00192934	0.194986	0.00989479	0.992105	0.999989
Irf2bpl	99.284	0.0970634	0.171731	0.565207	0.571933	0.999989
Adam30	51.8356	-0.175797	0.18986	-0.92593	0.354482	0.999989
Elf1	48.4108	0.0806394	0.190933	0.422344	0.672774	0.999989
Cdhr4	53.9744	0.0911213	0.18184	0.501108	0.616295	0.999989
Scnn1a	42.5447	0.0202039	0.205099	0.0985081	0.921529	0.999989
Zfp457	20.5029	0.439975	0.280442	1.56886	0.11668	0.999989
Asah1	69.7656	0.10284	0.168999	0.608522	0.542841	0.999989
Efcab6	37.8149	0.0689616	0.212489	0.324542	0.745528	0.999989
Cc2d1b	37.6367	0.214365	0.211706	1.01256	0.311272	0.999989
Prelid1	117.914	0.0763163	0.176912	0.431379	0.666193	0.999989
Cracr2b	34.9845	0.00603993	0.224124	0.0269491	0.9785	0.999989
Ero1a	54.4348	0.048035	0.183012	0.262469	0.79296	0.999989
Amigo2	67.7304	0.198907	0.172977	1.1499	0.250184	0.999989
Rplp0	148.95	0.370579	0.15583	2.3781	0.0174023	0.999989
Trmo	46.853	-0.144411	0.19381	-0.745118	0.4562	0.999989
Zfp503	51.39	0.159292	0.186437	0.854401	0.392883	0.999989
Blm	48.1071	0.0639641	0.190009	0.336637	0.736391	0.999989
Usp24	42.5424	-0.0328788	0.197282	-0.166659	0.867638	0.999989
Elovl6	74.8311	0.101973	0.1623	0.628299	0.529808	0.999989
Olfr646	44.2489	-0.0430947	0.198559	-0.217037	0.828179	0.999989
Npnt	38.4733	0.147896	0.21272	0.695262	0.486891	0.999989
Lekr1	27.1681	-0.103464	0.252918	-0.40908	0.682481	0.999989
Rprd2	45.8258	0.00188888	0.193487	0.00976232	0.992211	0.999989
Gm2240	40.2377	-0.0118939	0.204318	-0.0582124	0.953579	0.999989
Lmod2	41.8202	0.00306289	0.206922	0.0148022	0.98819	0.999989
Eif3m	104.96	0.170292	0.163685	1.04037	0.298169	0.999989
Olfr69	33.2982	-0.409053	0.234932	-1.74115	0.0816571	0.999989
Ankrd22	42.8109	0.177926	0.192392	0.92481	0.355065	0.999989
Gcnt4	48.0357	-0.228392	0.197243	-1.15792	0.246895	0.999989
Park7	138.359	0.226059	0.184295	1.22662	0.219967	0.999989
Igsf9	33.7603	-0.0807798	0.227621	-0.354887	0.722674	0.999989
Olfr812	32.2406	-0.12719	0.222965	-0.570449	0.568373	0.999989
Ap3d1	74.5248	-0.124117	0.174602	-0.710857	0.477173	0.999989
Sgsm3	59.9207	0.192575	0.181663	1.06007	0.289112	0.999989
Opn5	39.6027	-0.122831	0.219378	-0.559904	0.575545	0.999989
Pdzd2	54.5297	0.101709	0.186707	0.54475	0.585925	0.999989
Mlxip	52.5879	0.174227	0.179052	0.973054	0.330526	0.999989
Nell2	119.224	-0.427402	0.221944	-1.92572	0.0541396	0.999989
Lamb2	43.6947	-0.189377	0.203735	-0.929524	0.352618	0.999989
Tubg2	58.4824	-0.238637	0.1837	-1.29906	0.193924	0.999989
4931400O07Rik	50.1262	0.106801	0.184218	0.579754	0.56208	0.999989
Ctse	38.0774	0.152425	0.207844	0.733361	0.463338	0.999989
Mpeg1	40.3512	-0.143872	0.208876	-0.688793	0.490953	0.999989
Crygn	51.7583	-0.0408057	0.188306	-0.216699	0.828443	0.999989
Gm725	34.3793	0.0396229	0.224145	0.176774	0.859686	0.999989
Gm52578	19.9629	-0.123319	0.300344	-0.410593	0.681371	0.999989
Phgr1	33.5148	0.0938764	0.224154	0.418804	0.675359	0.999989
Mc2r	30.3143	-0.160565	0.241188	-0.665727	0.505586	0.999989
Sec14l4	34.806	0.0381353	0.216014	0.176541	0.859869	0.999989
Zfp7	48.4533	0.282712	0.186526	1.51567	0.129603	0.999989
Frmd5	40.6606	-0.203474	0.212101	-0.959324	0.337396	0.999989
Aak1	52.979	0.0212324	0.183071	0.115979	0.907669	0.999989
Snrpd3	65.4076	0.11524	0.175161	0.657909	0.510597	0.999989
Ctsb	126.482	0.363154	0.173397	2.09434	0.0362293	0.999989
Gm3238,Gm7137,Gm3250,Gm3233,Gm7138	31.9943	-0.267447	0.238045	-1.12352	0.261218	0.999989
Car1	32.5563	-0.222757	0.232799	-0.956864	0.338636	0.999989
Slbp	46.7156	-0.0514645	0.193957	-0.26534	0.790748	0.999989
Ftdc2	32.0694	0.146738	0.241489	0.60764	0.543427	0.999989
Rpl22l1,Gm15421	97.5709	0.161255	0.168814	0.955223	0.339465	0.999989
Dlx1	33.7277	0.226322	0.228833	0.989026	0.322651	0.999989
Skap1	36.6666	-0.119779	0.225381	-0.531453	0.595105	0.999989
Gm42372	50.8398	-0.0890814	0.187209	-0.475838	0.634189	0.999989
Olfr424	38.8571	0.0416056	0.209615	0.198486	0.842665	0.999989
Adk	79.5043	-0.0985309	0.165918	-0.593854	0.55261	0.999989
Sult6b2	39.1376	-0.0420915	0.20834	-0.202033	0.839891	0.999989
Gm46013	27.5689	-0.0364327	0.253279	-0.143844	0.885624	0.999989
Olfr557	30.0459	-0.0832848	0.237328	-0.350927	0.725643	0.999989
Mapk1ip1l	48.8407	0.312917	0.187205	1.67152	0.0946189	0.999989
Flii	67.8353	0.15479	0.167151	0.926049	0.35442	0.999989
Fam71a	30.863	-0.112154	0.236339	-0.474547	0.63511	0.999989
Cdk10	92.4608	-0.0659601	0.153619	-0.429376	0.66765	0.999989
Nsd1	87.2913	-0.118962	0.169979	-0.699865	0.484011	0.999989
Polr1c	53.7288	-0.0545274	0.182023	-0.299564	0.76451	0.999989
Rpusd1	65.9578	-0.119956	0.174341	-0.688054	0.491419	0.999989
Fam24a	29.3415	0.0589427	0.245999	0.239605	0.810636	0.999989
Rfx1	54.1369	-0.115401	0.181584	-0.635522	0.525088	0.999989
Il13ra2	56.397	-0.0659258	0.178608	-0.36911	0.712046	0.999989
Mettl15	65.8632	0.00507134	0.168027	0.0301817	0.975922	0.999989
Fam181a	43.3898	-0.415586	0.207595	-2.00191	0.0452943	0.999989
Ankk1	42.0998	-0.000632789	0.201393	-0.00314206	0.997493	0.999989
Klhl20	38.0142	0.0747744	0.20779	0.359855	0.718956	0.999989
Sprr2b	31.6726	-0.223727	0.24569	-0.910606	0.362503	0.999989
Hacd1	36.4715	-0.00924629	0.217375	-0.0425362	0.966071	0.999989
Fgf8	40.5547	0.205207	0.201919	1.01628	0.309494	0.999989
Taf7l	36.2012	-0.306843	0.227279	-1.35007	0.176993	0.999989
Hpca	279.595	-0.205085	0.205495	-0.998006	0.318277	0.999989
Mfsd9	46.0759	-0.0625341	0.187642	-0.333263	0.738936	0.999989
E430024I08Rik,Zfp825	36.9608	-0.00952036	0.214599	-0.0443636	0.964615	0.999989
Tbc1d2b	28.9187	-0.575395	0.25686	-2.24011	0.0250838	0.999989
Rai14	39.8627	-0.197322	0.207629	-0.950359	0.34193	0.999989
Dnah14	36.6591	0.0478167	0.217768	0.219576	0.826201	0.999989
Spin2c	44.8633	0.238754	0.193626	1.23307	0.21755	0.999989
Maco1	80.9655	0.102914	0.162762	0.632294	0.527195	0.999989
Edem2	58.6599	-0.0677955	0.183434	-0.369591	0.711687	0.999989
Bpifa1	44.0176	-0.0389219	0.194524	-0.200088	0.841412	0.999989
Rad52	50.7377	0.336916	0.181044	1.86096	0.0627499	0.999989
Atp5l	134.41	-0.110218	0.181771	-0.606358	0.544277	0.999989
Mycbp2	75.1901	0.195763	0.166357	1.17677	0.239289	0.999989
Bnc2	45.4179	-0.211153	0.195354	-1.08088	0.279751	0.999989
Olfr1181	48.8952	0.0109203	0.191096	0.0571455	0.954429	0.999989
Fahd2a	62.4164	-0.313797	0.180084	-1.7425	0.0814206	0.999989
Ppa2	62.2197	-0.103044	0.181641	-0.567293	0.570515	0.999989
Itih3	45.6433	-0.201869	0.203226	-0.993325	0.320552	0.999989
Slc17a6	42.8788	-0.155865	0.210107	-0.741833	0.458189	0.999989
Cpsf4l	33.199	-0.00623292	0.226478	-0.027521	0.978044	0.999989
Cstf2	87.3409	0.0343632	0.163269	0.210471	0.8333	0.999989
Myo1f	34.4552	-0.112989	0.228695	-0.494057	0.621266	0.999989
Dnaaf6	17.895	-0.159012	0.309703	-0.513435	0.607647	0.999989
Adamts6	51.2022	0.0392271	0.186052	0.21084	0.833012	0.999989
Gm34298	37.87	-0.107346	0.213354	-0.503135	0.614869	0.999989
Pirt	38.494	-0.140502	0.215112	-0.653159	0.513654	0.999989
Fam243	25.3557	-0.0988284	0.257842	-0.383291	0.701504	0.999989
Olfr914	29.7448	0.00943693	0.234725	0.0402042	0.96793	0.999989
Vmn2r81	50.7906	-0.188821	0.185611	-1.0173	0.309012	0.999989
Rnf169	75.9631	-0.00242405	0.164115	-0.0147705	0.988215	0.999989
Ceacam16	38.0708	0.229914	0.208022	1.10524	0.269056	0.999989
Sacm1l	64.5403	0.14647	0.166535	0.879513	0.379123	0.999989
Kcnb1	91.958	-0.30089	0.190157	-1.58233	0.113575	0.999989
Mapk8ip3	75.6707	0.088436	0.172562	0.512488	0.608309	0.999989
Ubl4a,Gm44504	47.9888	-0.130155	0.194953	-0.66762	0.504376	0.999989
Arhgef28	54.9551	-0.181653	0.180472	-1.00654	0.314154	0.999989
Csf2rb2	58.2561	0.0548145	0.182556	0.300261	0.763978	0.999989
Lce1a1,Lce1i	31.7077	-0.267492	0.241476	-1.10774	0.267975	0.999989
Skint11	40.9251	0.0290627	0.20477	0.141929	0.887136	0.999989
Zfp775	58.8649	-0.172025	0.17443	-0.986215	0.324027	0.999989
Slc6a16	41.0722	-0.0207739	0.206688	-0.100508	0.919941	0.999989
Oas1b	32.0691	0.247034	0.224243	1.10164	0.27062	0.999989
Cfap61	48.9294	0.00978915	0.186223	0.0525667	0.958077	0.999989
Vmn1r9,Vmn1r10	49.4886	0.0411243	0.184517	0.222876	0.823632	0.999989
Pex16	64.5941	-0.454338	0.172003	-2.64145	0.0082553	0.999989
Dhx30	86.6611	0.0230001	0.165298	0.139143	0.889337	0.999989
Ucp2	73.8371	0.40468	0.177808	2.27594	0.0228499	0.999989
Atp8b1	36.4784	0.309403	0.212656	1.45495	0.145684	0.999989
Dbn1	80.9039	-0.0808367	0.169637	-0.476527	0.633699	0.999989
Fbxl5	46.8856	0.0852837	0.191639	0.445023	0.656303	0.999989
Cisd3	55.4769	-0.057803	0.175908	-0.328597	0.74246	0.999989
N6amt1	46.275	-0.0697291	0.190531	-0.365972	0.714386	0.999989
P2ry4	57.5947	0.0598695	0.177449	0.33739	0.735823	0.999989
Ripply1	38.9788	0.48022	0.205971	2.33149	0.0197275	0.999989
Plppr2	72.8588	0.18835	0.182586	1.03157	0.302274	0.999989
Fev	24.7948	0.173548	0.254808	0.681094	0.495812	0.999989
Snta1	44.5729	0.104041	0.194884	0.533862	0.593437	0.999989
Ctdsp2	72.822	-0.0250888	0.164424	-0.152585	0.878725	0.999989
Col9a2	43.7774	-0.20787	0.200243	-1.03809	0.299228	0.999989
Kansl1	88.3447	0.0756447	0.160248	0.472046	0.636894	0.999989
Mrps30	39.82	0.200877	0.212591	0.944902	0.344709	0.999989
Rasa2	58.8472	0.0707488	0.173856	0.40694	0.684052	0.999989
Vtn	70.9527	-0.163461	0.168065	-0.972609	0.330748	0.999989
Fabp4	33.4275	-0.0734788	0.22851	-0.321557	0.747789	0.999989
Actn3	44.5275	-0.163034	0.203998	-0.799196	0.424177	0.999989
Ric3	89.6743	0.18287	0.160736	1.1377	0.255245	0.999989
2310009B15Rik	49.1412	-0.0415536	0.182981	-0.227092	0.820352	0.999989
Gm6040	35.7946	-0.122061	0.219495	-0.556101	0.578142	0.999989
Hsd3b6	41.5605	-0.0535735	0.201632	-0.2657	0.790471	0.999989
Tet1	47.2135	0.0118278	0.19636	0.0602351	0.951968	0.999989
Trim60	39.3855	0.0558075	0.205454	0.27163	0.785907	0.999989
Vps25	78.2195	0.00999022	0.160809	0.0621246	0.950464	0.999989
Efnb1	49.4936	0.21993	0.184163	1.19421	0.232394	0.999989
Dag1	37.61	0.12342	0.213536	0.577981	0.563277	0.999989
Pard3	49.4618	0.170258	0.186696	0.91195	0.361795	0.999989
Hmgb2,Gm20875	65.7676	0.316058	0.16806	1.88062	0.060023	0.999989
Rab40b	54.1201	0.0485948	0.180913	0.268609	0.788231	0.999989
Nek7	61.8003	0.2243	0.173278	1.29445	0.19551	0.999989
Adamts9	51.9406	0.37956	0.180975	2.09731	0.0359663	0.999989
Triap1	66.6557	-0.0134858	0.171021	-0.0788548	0.937148	0.999989
Dlk2	42.3096	-0.128611	0.207512	-0.619777	0.535404	0.999989
Gng8	25.9189	0.011998	0.259896	0.0461645	0.963179	0.999989
Apip	39.7315	0.0505662	0.209773	0.241052	0.809515	0.999989
Ppp1r16a	51.1585	-0.288705	0.187639	-1.53862	0.123896	0.999989
Smim40,LOC115489363,LOC115489383	37.8391	-0.293427	0.219047	-1.33956	0.180389	0.999989
Olfr921	36.2471	-0.0978756	0.22211	-0.440663	0.659457	0.999989
Fga	40.0776	-0.0719113	0.21335	-0.337058	0.736074	0.999989
Ptpn5	134.718	0.163247	0.171257	0.953224	0.340477	0.999989
Chrm4	68.006	0.146259	0.169929	0.860707	0.389399	0.999989
Gm2696,Krtap10-4,Gm7137	33.4809	0.0290906	0.223228	0.130318	0.896315	0.999989
Fgf5	47.0097	-0.0272753	0.193704	-0.140809	0.888021	0.999989
Rb1cc1	61.6936	-0.466185	0.181203	-2.57272	0.0100903	0.999989
4930444G20Rik	33.1804	-0.384302	0.239508	-1.60455	0.108594	0.999989
Agap2	299.932	-0.0659554	0.152477	-0.43256	0.665334	0.999989
Vps13a	59.8336	0.181402	0.179006	1.01339	0.310875	0.999989
Slc35d3	42.8736	-0.294733	0.20633	-1.42845	0.153161	0.999989
Polg2	53.6384	-0.461833	0.185913	-2.48413	0.0129867	0.999989
Myo15b	23.1991	-0.0105785	0.272398	-0.0388346	0.969022	0.999989
Fgf1	56.3205	0.00930336	0.175707	0.0529481	0.957773	0.999989
Snx7	43.806	-0.274792	0.201288	-1.36517	0.172199	0.999989
Cd19	43.7982	0.0287996	0.197004	0.146188	0.883773	0.999989
Fhdc1	44.8581	0.0951862	0.199108	0.478064	0.632605	0.999989
A2ml1	28.129	-0.290661	0.245502	-1.18394	0.236435	0.999989
Rabgap1	65.1972	-0.131708	0.170973	-0.770343	0.441096	0.999989
Fgr	44.6424	-0.0696748	0.197473	-0.352831	0.724215	0.999989
Phc3	58.4411	-0.211388	0.184361	-1.1466	0.251547	0.999989
Rnf225	41.3613	0.0911282	0.20369	0.447387	0.654596	0.999989
Zfp780b	35.8515	0.0563128	0.222658	0.252912	0.800336	0.999989
Olfr292	47.003	0.0478043	0.185864	0.2572	0.797024	0.999989
Taar1	33.292	-0.181205	0.234366	-0.77317	0.439422	0.999989
Tlr3	33.3283	0.171052	0.224148	0.76312	0.445392	0.999989
Slc35a4	46.54	-0.0236551	0.199397	-0.118633	0.905566	0.999989
Stxbp1	366.238	-0.106812	0.251582	-0.42456	0.671157	0.999989
Scgb1b30	43.7617	0.00699307	0.197664	0.0353785	0.971778	0.999989
Cenpm	50.6621	-0.0555825	0.185287	-0.299981	0.764192	0.999989
P2ry14	40.7212	-0.0254798	0.207841	-0.122593	0.90243	0.999989
Eci2	61.0339	0.153604	0.176598	0.869794	0.384413	0.999989
Dscc1	49.175	-0.320598	0.201586	-1.59038	0.111749	0.999989
Olfr1140	32.1292	0.14768	0.222135	0.664822	0.506164	0.999989
Colca2	32.3663	0.229693	0.226788	1.01281	0.31115	0.999989
Cebpa	73.7442	0.0617409	0.162344	0.38031	0.703716	0.999989
Abhd13	44.1119	-0.525564	0.21595	-2.43373	0.0149441	0.999989
Klhl6	31.191	-0.136432	0.226053	-0.603539	0.54615	0.999989
Mroh6	33.0237	0.102866	0.227772	0.45162	0.651542	0.999989
Pradc1	44.1863	-0.21544	0.202771	-1.06248	0.288018	0.999989
Ndufs6	142.421	0.0747947	0.156196	0.478852	0.632044	0.999989
Cstl1	55.425	0.0150802	0.17699	0.0852034	0.9321	0.999989
4931408C20Rik	42.6813	-0.0775127	0.207778	-0.373056	0.709107	0.999989
Akap13	31.9812	0.0336852	0.234766	0.143484	0.885908	0.999989
Cog3	47.0253	0.246498	0.189849	1.29839	0.194153	0.999989
Olfr963	34.5878	0.298032	0.222691	1.33832	0.180791	0.999989
Sox8	36.4568	0.133542	0.221942	0.601696	0.547376	0.999989
Ly75	48.0881	0.23936	0.187924	1.2737	0.202768	0.999989
Prkcb	353.32	-0.205978	0.210055	-0.980588	0.326796	0.999989
Ciao2a	50.9522	-0.0844287	0.189361	-0.445861	0.655697	0.999989
Stard3nl	74.2081	-0.0031799	0.163085	-0.0194984	0.984443	0.999989
Slc17a4	36.2927	-0.125806	0.223884	-0.561925	0.574167	0.999989
Fkbp9	38.2153	0.116013	0.215618	0.538047	0.590544	0.999989
Zbtb21	57.754	-0.312541	0.183004	-1.70784	0.0876667	0.999989
Krt18	38.8133	0.109135	0.209251	0.521551	0.601983	0.999989
Smim23	42.6979	0.196136	0.19675	0.996883	0.318821	0.999989
Med9	52.0017	0.00594164	0.188374	0.0315417	0.974838	0.999989
Bhlhb9	60.4953	-0.228164	0.174845	-1.30495	0.191909	0.999989
Tshz1	66.2862	-0.0129658	0.165391	-0.0783948	0.937514	0.999989
Pi4k2a	98.961	0.103412	0.156235	0.661899	0.508036	0.999989
Grb10	34.6453	0.00154386	0.220614	0.006998	0.994416	0.999989
Gm12394	49.0169	0.0744298	0.184755	0.402856	0.687054	0.999989
Olfr1302	31.3838	0.0201861	0.233028	0.086625	0.93097	0.999989
Car13	31.6972	-0.0812386	0.230961	-0.351741	0.725032	0.999989
D8Ertd738e	94.6727	-0.0353871	0.16681	-0.21214	0.831998	0.999989
Gtf3c4	34.1855	0.0101367	0.223764	0.045301	0.963867	0.999989
Rnd2	83.8926	-0.0226642	0.161497	-0.140338	0.888393	0.999989
Pitx3	38.6522	0.352818	0.210297	1.67772	0.0934024	0.999989
Nrg1	35.5112	-0.0659992	0.213804	-0.30869	0.757557	0.999989
Zfp27	42.0344	0.203202	0.199396	1.01909	0.308162	0.999989
4931417E11Rik	47.6479	-0.0265403	0.19111	-0.138874	0.889549	0.999989
Agr2	41.2822	-0.199838	0.210972	-0.947221	0.343526	0.999989
Prelid3a	48.4323	-0.182187	0.191524	-0.951249	0.341478	0.999989
Ankar	52.0115	-0.0980364	0.197468	-0.496467	0.619565	0.999989
Cptp	48.3342	-0.144655	0.189667	-0.762677	0.445656	0.999989
Apaf1	44.2332	-0.314268	0.204208	-1.53896	0.123815	0.999989
Afap1l1	37.0477	-0.0592886	0.224573	-0.264005	0.791776	0.999989
Klhl21	53.6539	0.113562	0.177744	0.638909	0.522882	0.999989
Morc2a	48.2948	0.000713338	0.188405	0.0037862	0.996979	0.999989
Mettl8	50.0329	0.079061	0.186057	0.424929	0.670888	0.999989
Yipf6	50.9394	-0.242149	0.186317	-1.29966	0.193716	0.999989
Stn1	31.3147	0.265951	0.239101	1.1123	0.266011	0.999989
Klra22,Klra20	21.1075	0.28739	0.27791	1.03411	0.301084	0.999989
Ankdd1a	42.6862	-0.157429	0.203924	-0.771998	0.440116	0.999989
Gm29667,Gapdh,Gm12070	935.843	0.0671929	0.234976	0.285956	0.774912	0.999989
BC051665	33.3863	-0.227699	0.236221	-0.963923	0.335084	0.999989
Axdnd1	41.9313	0.036628	0.201213	0.182036	0.855555	0.999989
Serinc4	35.2542	0.276648	0.209831	1.31843	0.18736	0.999989
Plekhm1	35.3859	-0.0709292	0.220083	-0.322285	0.747237	0.999989
Heg1	35.3029	-0.166465	0.226669	-0.734396	0.462707	0.999989
Abhd16a	67.1879	0.0943511	0.16928	0.557367	0.577277	0.999989
Mmp13	32.6203	0.346336	0.22372	1.54808	0.121603	0.999989
Olfr1234	33.301	-0.170355	0.236312	-0.720888	0.470978	0.999989
Coq4	47.6656	-0.0224048	0.193152	-0.115995	0.907656	0.999989
Thsd7b	32.1585	-0.0979986	0.230291	-0.425541	0.670442	0.999989
Tbc1d22a	49.2163	-0.124401	0.193954	-0.641391	0.521269	0.999989
Commd7	47.3874	-0.296007	0.197877	-1.49592	0.134675	0.999989
Gm5878	33.5228	0.188762	0.224904	0.839299	0.401301	0.999989
Ddx4	36.1737	-0.133589	0.215803	-0.619029	0.535897	0.999989
Cyp4b1	41.2698	0.158129	0.204047	0.774963	0.438361	0.999989
Muc2	34.1322	0.149511	0.220782	0.677187	0.498287	0.999989
D11Wsu47e	36.414	-0.153407	0.218329	-0.70264	0.48228	0.999989
Duox1	38.557	-0.106197	0.216583	-0.490331	0.623899	0.999989
Slco2b1	37.4662	-0.21197	0.229915	-0.921949	0.356555	0.999989
Pnoc	45.7228	0.121347	0.196282	0.618229	0.536424	0.999989
Lrrc30	44.0841	-0.209673	0.196521	-1.06692	0.286006	0.999989
Olfr711	30.005	-0.473856	0.245492	-1.93023	0.0535788	0.999989
Rnf113a1	40.0816	0.244763	0.206134	1.1874	0.235071	0.999989
Pcbd1	46.0376	-0.357902	0.200198	-1.78774	0.0738185	0.999989
Zbtb33	46.0649	-0.259252	0.200382	-1.29379	0.195739	0.999989
Umps	56.0685	-0.113481	0.172584	-0.65754	0.510833	0.999989
Camk4	71.6172	-0.161544	0.168654	-0.957848	0.338139	0.999989
Tnrc6b	50.9654	0.183687	0.181137	1.01408	0.310543	0.999989
Osbp	65.0431	-0.0937335	0.170143	-0.550909	0.581696	0.999989
1810009N02Rik	39.7117	-0.221757	0.212908	-1.04156	0.297615	0.999989
Zbtb3	61.4668	0.0819099	0.171846	0.476649	0.633612	0.999989
Col22a1	33.7744	-0.168312	0.226724	-0.742367	0.457865	0.999989
Pdia6	120.082	0.0831772	0.155842	0.533728	0.59353	0.999989
Nopchap1	56.2558	-0.102937	0.18148	-0.567209	0.570572	0.999989
Pnlip	28.2694	0.11321	0.244686	0.462674	0.643598	0.999989
Trappc5	51.5499	0.0192415	0.262808	0.0732148	0.941635	0.999989
Zfp513	28.7203	-0.192236	0.25287	-0.760215	0.447126	0.999989
Sirt1	42.9404	0.0759726	0.200108	0.379657	0.7042	0.999989
Fam71f2	55.8351	0.104827	0.174829	0.599596	0.548775	0.999989
Nek2	39.9242	0.230547	0.207442	1.11138	0.266405	0.999989
Comp	28.823	0.0480285	0.244892	0.196121	0.844515	0.999989
Ovca2	63.7276	-0.226387	0.181371	-1.2482	0.211957	0.999989
Pars2	52.3908	-0.162294	0.181201	-0.895658	0.370435	0.999989
Insr	61.564	-0.0379371	0.184318	-0.205824	0.836929	0.999989
Gm7931,Hmgn2	94.9874	0.0169784	0.15872	0.106971	0.914812	0.999989
Rassf4	51.3729	0.196207	0.182754	1.07361	0.282995	0.999989
Zfp111	53.0788	0.0705531	0.178613	0.395005	0.692839	0.999989
Txnl4a	63.1406	0.135971	0.168487	0.807008	0.419662	0.999989
Ankrd2	33.1639	0.0262565	0.222701	0.1179	0.906147	0.999989
Gpr149	31.18	-0.155528	0.238669	-0.651648	0.514628	0.999989
Opn3	38.494	0.138848	0.211506	0.656476	0.511518	0.999989
Vdr	49.9373	-0.053919	0.188515	-0.28602	0.774863	0.999989
Frg2f9,Frg2f8,Frg2f7,Frg2f13,Frg2f5,Frg2f4,Frg2f3,Frg2f2,Frg2f11,Frg2f12,Frg2f10	38.468	0.0945673	0.216657	0.436484	0.662486	0.999989
Eml6	33.9523	0.0464835	0.223466	0.208011	0.83522	0.999989
Olfr1137	28.3256	-0.331255	0.253972	-1.3043	0.192131	0.999989
Emid1	46.6026	-0.0378504	0.196834	-0.192297	0.84751	0.999989
Lrrc8d	54.6961	0.231412	0.173538	1.3335	0.182369	0.999989
Commd1	50.5012	-0.139872	0.1873	-0.746783	0.455195	0.999989
Lta4h	62.1257	-0.152597	0.176415	-0.864989	0.387045	0.999989
Ncoa5	54.3517	0.222257	0.180928	1.22843	0.219287	0.999989
Psen1	64.844	-0.0126578	0.182596	-0.069321	0.944734	0.999989
Tmem52	59.0479	-0.224999	0.176086	-1.27778	0.201328	0.999989
Gyg	37.884	-0.063829	0.216765	-0.294462	0.768405	0.999989
Kcnj15	36.0852	0.259675	0.218588	1.18797	0.234847	0.999989
a	51.6205	0.148589	0.186629	0.796174	0.425931	0.999989
Wiz	59.6209	-0.0858232	0.184405	-0.465406	0.641641	0.999989
Mis18bp1	37.4669	-0.0431323	0.215542	-0.20011	0.841394	0.999989
Zfp36l2	64.6579	-0.11883	0.175451	-0.677283	0.498226	0.999989
Pikfyve	55.2311	-0.0917904	0.180389	-0.508848	0.610859	0.999989
Rai1	55.4296	-0.0132092	0.175678	-0.0751896	0.940064	0.999989
Synpo2	40.7586	-0.00528043	0.204676	-0.025799	0.979418	0.999989
E2f2	31.6818	-0.0348751	0.233225	-0.149534	0.881132	0.999989
Telo2	54.0696	0.138344	0.180606	0.766002	0.443675	0.999989
Asb7	46.3149	0.197287	0.187404	1.05274	0.292461	0.999989
Ola1	72.5559	0.00101062	0.171938	0.00587783	0.99531	0.999989
Adgrg7	55.6066	-0.15478	0.180003	-0.859874	0.389858	0.999989
Gabra5	48.8401	-0.0499254	0.189395	-0.263604	0.792085	0.999989
Olfr633	25.9878	-0.10133	0.267378	-0.378977	0.704705	0.999989
Septin1	51.8545	0.0667694	0.180943	0.369008	0.712122	0.999989
Krt77	52.3535	-0.167956	0.183322	-0.916177	0.359574	0.999989
Akr1b10	36.4105	-0.0933379	0.21536	-0.433404	0.664721	0.999989
Cactin	41.1847	0.239903	0.204887	1.17091	0.241637	0.999989
Smad6	29.419	0.47912	0.244579	1.95896	0.0501179	0.999989
Sugp1	39.0435	-0.259829	0.213506	-1.21697	0.223616	0.999989
Smpd4	48.5137	-0.138466	0.194317	-0.712575	0.476109	0.999989
Rasl10a	55.4806	-0.233066	0.180887	-1.28846	0.197584	0.999989
Cby2	37.8909	-0.210846	0.216961	-0.971815	0.331143	0.999989
Fbxo22	41.9438	-0.0852625	0.203188	-0.419624	0.67476	0.999989
Hgfac	49.5388	-0.28366	0.194332	-1.45967	0.144381	0.999989
Ntn3	31.6717	0.217572	0.227587	0.955996	0.339074	0.999989
Mlst8	54.9111	-0.0107391	0.178727	-0.0600866	0.952087	0.999989
Zfp319	31.3079	0.0860942	0.222623	0.386726	0.698959	0.999989
Sucnr1	33.6584	-0.0634326	0.225946	-0.280743	0.778908	0.999989
Tas2r105	28.6036	0.0798639	0.246142	0.324463	0.745588	0.999989
Cplane2	36.3259	0.333289	0.216242	1.54128	0.123249	0.999989
Nkx6-1	38.0454	-0.0450345	0.211053	-0.213381	0.83103	0.999989
Arhgef10l	57.083	-0.0685683	0.177508	-0.386283	0.699287	0.999989
Cplx3	45.9483	0.0432653	0.197121	0.219486	0.826271	0.999989
Vcp	91.1429	0.199076	0.164449	1.21056	0.226063	0.999989
Olfr1022	24.8045	0.141887	0.26664	0.532131	0.594636	0.999989
Snd1	47.2435	-0.0321556	0.191859	-0.1676	0.866898	0.999989
Zfp551	32.4687	0.0700495	0.239616	0.292341	0.770026	0.999989
Mrgprd	33.4181	-0.237141	0.231492	-1.0244	0.305644	0.999989
Rab3b	98.4425	-0.0453123	0.164894	-0.274797	0.783473	0.999989
Tmem98	27.6759	-0.55524	0.255634	-2.17201	0.0298546	0.999989
Olfr10,Olfr1393	39.397	0.292422	0.21716	1.34657	0.178117	0.999989
Mindy1	55.8856	0.20347	0.170361	1.19434	0.232345	0.999989
Adamts17	49.141	0.15167	0.18089	0.838467	0.401768	0.999989
Cst8	42.1411	0.0469877	0.199219	0.23586	0.813541	0.999989
Ntn5	33.8757	0.15623	0.219998	0.710144	0.477615	0.999989
Gm7358,Gm7356	28.2224	-0.0732746	0.252116	-0.290639	0.771328	0.999989
Hsd17b11	38.6331	0.191615	0.21009	0.912065	0.361734	0.999989
Nup50	38.9308	-0.0940977	0.212972	-0.441832	0.658611	0.999989
Gm6569	28.201	0.00937755	0.243103	0.0385744	0.96923	0.999989
Lipm	37.1347	0.260149	0.214572	1.21241	0.225354	0.999989
Vipr2	37.4893	-0.0920748	0.21683	-0.42464	0.671099	0.999989
Hoxc10	46.6826	0.0955124	0.190365	0.501734	0.615854	0.999989
Pifo	51.293	0.017648	0.187083	0.0943324	0.924845	0.999989
Pigq	85.283	0.00446088	0.157577	0.0283092	0.977416	0.999989
Tmtc3	67.1634	0.081556	0.170227	0.479102	0.631866	0.999989
Ppp1r14bl	23.4547	-0.373487	0.285808	-1.30677	0.191289	0.999989
Cab39	88.858	0.0523844	0.162555	0.322257	0.747258	0.999989
Zfp605	33.7913	0.278133	0.218915	1.27051	0.203903	0.999989
Gcfc2	48.0839	0.12186	0.196358	0.620597	0.534865	0.999989
Olfr459	44.6785	-0.0211937	0.197173	-0.107488	0.914402	0.999989
Grm4	40.8313	0.347445	0.200501	1.73288	0.0831162	0.999989
Nipa2	37.4616	-0.202665	0.214154	-0.946354	0.343968	0.999989
Fggy	49.6843	0.0564143	0.198932	0.283586	0.776727	0.999989
Ormdl3	58.8229	0.214013	0.178862	1.19653	0.23149	0.999989
Zc3h6	52.3313	-0.208793	0.18604	-1.1223	0.261734	0.999989
Ceacam5,Gm5155	27.0631	0.203894	0.251385	0.811082	0.417319	0.999989
Fam210b	45.0817	0.0194546	0.198218	0.0981476	0.921815	0.999989
Ctbp2	43.3687	0.190563	0.193183	0.986437	0.323919	0.999989
Nsmf	202.274	-0.00811284	0.154137	-0.0526339	0.958024	0.999989
Pnn	54.1101	0.130807	0.179714	0.727863	0.466697	0.999989
Shbg	33.4175	0.111774	0.223392	0.500352	0.616828	0.999989
Cd99l2	53.2941	-0.183999	0.182132	-1.01025	0.312375	0.999989
Cdh13	55.956	-0.00143597	0.182175	-0.00788236	0.993711	0.999989
Tubb6	72.971	0.0506767	0.159112	0.318498	0.750107	0.999989
Prima1	42.5013	-0.180511	0.208357	-0.866356	0.386295	0.999989
Mrpl12	78.2392	-0.0213768	0.165951	-0.128814	0.897505	0.999989
Rbp4	34.216	-0.0664248	0.229934	-0.288886	0.772668	0.999989
Slc7a2	53.3875	0.189141	0.180575	1.04743	0.2949	0.999989
Ctrc	47.7077	0.119267	0.187786	0.635123	0.525348	0.999989
Crlf1	38.9601	0.444179	0.213412	2.08132	0.0374045	0.999989
P3h1	59.9403	0.115433	0.175662	0.657131	0.511097	0.999989
Zbtb24	46.5571	0.024491	0.189621	0.129157	0.897233	0.999989
Capn8	32.5954	0.0170658	0.234964	0.0726315	0.942099	0.999989
L1td1	36.3886	0.0877074	0.21291	0.411945	0.68038	0.999989
Sox12	49.2466	0.0692764	0.184921	0.374627	0.707938	0.999989
Psme1	81.1298	0.166658	0.158752	1.0498	0.293811	0.999989
Pramel23	46.9195	-0.102454	0.188645	-0.543106	0.587057	0.999989
Slc10a3	47.0461	0.16514	0.188125	0.877821	0.380041	0.999989
Ntmt1	31.7523	0.0635574	0.227486	0.27939	0.779945	0.999989
Eomes	38.2014	-0.255307	0.212003	-1.20426	0.228488	0.999989
Spryd4	42.1888	-0.0732932	0.201549	-0.36365	0.71612	0.999989
Rab44	47.778	-0.161037	0.190439	-0.845608	0.397771	0.999989
Zcchc13	52.3026	-0.236671	0.196339	-1.20542	0.228041	0.999989
Olfr876	34.8542	0.128831	0.225125	0.572266	0.567142	0.999989
Olfr993	31.8418	-0.0435579	0.230052	-0.189339	0.849827	0.999989
Lrrc37a	33.3585	0.207774	0.223471	0.929759	0.352496	0.999989
Krt13	32.1487	-0.34377	0.236793	-1.45177	0.146565	0.999989
Mgat4b	56.6183	0.218964	0.173413	1.26267	0.206707	0.999989
Ccdc61	41.3898	0.136731	0.198432	0.689057	0.490787	0.999989
Zfp263	45.0674	0.0344551	0.196506	0.175339	0.860813	0.999989
Scube1	52.2237	0.198516	0.185258	1.07156	0.283916	0.999989
Casp1	44.0914	0.195438	0.187962	1.03978	0.298444	0.999989
Ndufb9	151.841	0.120711	0.173512	0.695694	0.48662	0.999989
Pramel13	30.4009	0.325525	0.239467	1.35937	0.174029	0.999989
Fpr-rs3	43.9086	-0.240738	0.200376	-1.20143	0.229584	0.999989
Cyp19a1	36.3452	-0.104083	0.221065	-0.470825	0.637766	0.999989
Pde9a	39.6853	0.125917	0.20471	0.615101	0.538488	0.999989
Scgb2b27	48.2154	0.243718	0.191901	1.27002	0.204077	0.999989
Kap	29.5422	-0.2048	0.246102	-0.832174	0.405311	0.999989
Rpusd3	45.6623	-0.0296277	0.193584	-0.153048	0.87836	0.999989
Gpr137b,Gpr137b-ps	50.8296	-0.174037	0.191318	-0.909675	0.362994	0.999989
Igfbp2	56.327	-0.189342	0.181625	-1.04249	0.297184	0.999989
Ttc7b	85.6164	-0.0695432	0.167525	-0.41512	0.678054	0.999989
Tmem185b	52.7881	0.0282186	0.179934	0.156828	0.875381	0.999989
Lpin2	61.1197	0.219926	0.172865	1.27224	0.203287	0.999989
Ikbip	40.3761	-0.0352011	0.203698	-0.17281	0.8628	0.999989
Nog	36.2081	0.137312	0.216019	0.635646	0.525007	0.999989
Urgcp	75.8862	0.182363	0.157027	1.16135	0.2455	0.999989
Zadh2	64.6752	-0.10541	0.167631	-0.628822	0.529466	0.999989
Stxbp3	65.9775	-0.421158	0.179047	-2.35222	0.0186616	0.999989
E330021D16Rik	43.9871	-0.0992873	0.201244	-0.493367	0.621753	0.999989
Mmp1b	42.9913	0.0424668	0.20044	0.211868	0.83221	0.999989
Blk	51.4203	0.0927652	0.182223	0.509076	0.610699	0.999989
Ccnb1ip1	53.2533	0.136435	0.191425	0.712733	0.476011	0.999989
Nol11	41.6419	0.0642126	0.207048	0.310134	0.756459	0.999989
Gm11565	45.7341	-0.121576	0.194876	-0.623864	0.532717	0.999989
Pus7l	32.8147	0.161257	0.230273	0.700285	0.483749	0.999989
Unc13a	76.427	-0.0963868	0.179389	-0.537306	0.591056	0.999989
Tmem37	44.1444	-0.137012	0.199356	-0.68727	0.491913	0.999989
Cd244a	52.6975	0.358804	0.182982	1.96086	0.0498949	0.999989
Ccdc121	38.9522	-0.026288	0.211993	-0.124004	0.901312	0.999989
S100a11	38.331	-0.0384753	0.211829	-0.181633	0.855871	0.999989
Fbxo31	130.494	0.0669325	0.147843	0.452726	0.650746	0.999989
Selenos	70.2313	0.121946	0.173235	0.703932	0.481475	0.999989
Nxph1	38.8375	-0.320717	0.21333	-1.50339	0.132739	0.999989
Snx17	46.3406	-0.0391288	0.195639	-0.200005	0.841476	0.999989
Fgf18	59.9904	-0.204201	0.177844	-1.1482	0.250886	0.999989
Hsd17b2	41.3617	-0.14786	0.204124	-0.724361	0.468844	0.999989
Pfkfb4	46.2175	-0.00184809	0.193335	-0.009559	0.992373	0.999989
Adcy2	91.7734	-0.0543626	0.188373	-0.28859	0.772896	0.999989
Bhlha9	45.9071	-0.365224	0.205193	-1.7799	0.0750926	0.999989
Pnp2,Pnp	60.244	0.211279	0.175067	1.20685	0.22749	0.999989
Pigb	40.1472	-0.0204626	0.205074	-0.0997818	0.920518	0.999989
Txndc16	52.8702	-0.19252	0.184137	-1.04553	0.295779	0.999989
Rad51ap2	47.172	-0.0657192	0.187943	-0.349676	0.726582	0.999989
Serpinh1	31.2285	0.102919	0.229067	0.449298	0.653217	0.999989
2310079G19Rik	38.3501	0.0610675	0.211856	0.28825	0.773155	0.999989
Lcn15	32.6354	-0.441155	0.23589	-1.87017	0.0614606	0.999989
Dyrk3	42.0921	0.117423	0.198103	0.592737	0.553357	0.999989
Ccdc65	53.4181	0.392201	0.175827	2.23061	0.025707	0.999989
Slc7a14	72.6739	-0.0845985	0.181458	-0.466215	0.641061	0.999989
Adra1b	67.9098	0.102667	0.167009	0.614738	0.538728	0.999989
Gfpt1	60.1503	-0.0724135	0.175849	-0.411792	0.680492	0.999989
Fam20c	48.726	-0.0122156	0.18763	-0.0651046	0.948091	0.999989
Igll1	46.4943	-0.126615	0.18967	-0.667552	0.504419	0.999989
Ptpmt1	72.1141	-0.123189	0.180046	-0.684211	0.493842	0.999989
Csde1	141.265	0.046527	0.161336	0.288386	0.773051	0.999989
Bend4	48.8063	-0.105989	0.188504	-0.562263	0.573937	0.999989
Ncaph	46.0599	0.17289	0.19261	0.897614	0.369391	0.999989
Cdkn2b	59.6187	-0.238674	0.175527	-1.35976	0.173907	0.999989
Dnajc3	49.6426	-0.00871529	0.186701	-0.0466804	0.962768	0.999989
Ndufaf6	41.5795	0.10571	0.203697	0.518957	0.60379	0.999989
Alad	48.4356	0.147784	0.185864	0.795116	0.426546	0.999989
Kpna7	39.439	0.339827	0.2072	1.64009	0.100986	0.999989
Efhb	36.8795	0.127012	0.220499	0.576019	0.564603	0.999989
Tmem184c	73.1292	-0.0028167	0.160544	-0.0175447	0.986002	0.999989
Glra1	34.3427	-0.00129281	0.22536	-0.00573665	0.995423	0.999989
Trappc13	70.5413	0.0109403	0.164386	0.0665527	0.946938	0.999989
Zfp974	20.8553	-0.404961	0.292678	-1.38364	0.166469	0.999989
Lemd2	92.5421	-0.29391	0.174068	-1.68848	0.0913197	0.999989
Prss53	57.6901	-0.0893766	0.185417	-0.482029	0.629785	0.999989
Repin1	77.0308	0.129222	0.161104	0.802102	0.422494	0.999989
Twist1	32.3224	0.0517587	0.228401	0.226613	0.820725	0.999989
Ggta1	43.749	0.356879	0.192006	1.85869	0.0630717	0.999989
2310050C09Rik	38.0689	-0.0799178	0.215012	-0.371691	0.710123	0.999989
Celsr2	124.857	0.0680834	0.209796	0.324522	0.745543	0.999989
Olfr358	35.8335	0.0756687	0.21942	0.344858	0.730201	0.999989
Vmn1r201	51.6053	0.239652	0.182219	1.31518	0.188448	0.999989
Myh4	42.7321	0.0675288	0.198309	0.340524	0.733462	0.999989
Klhl38	39.6137	-0.38292	0.211625	-1.80943	0.0703845	0.999989
Ocel1	32.3192	0.0409123	0.22534	0.181557	0.85593	0.999989
Slc10a1	48.6088	-0.068225	0.188803	-0.361356	0.717834	0.999989
Hyal6	38.7572	-0.0390664	0.208862	-0.187044	0.851626	0.999989
Sprr1b	39.2976	0.424626	0.204421	2.07721	0.0377822	0.999989
Mndal	41.6232	0.0539943	0.203895	0.264814	0.791153	0.999989
Olfr1461	41.9829	0.0769943	0.202099	0.380972	0.703224	0.999989
Cabp2	41.5082	0.0284243	0.202223	0.140559	0.888218	0.999989
Tnfsf11	39.4192	-0.0265999	0.213739	-0.12445	0.900959	0.999989
Fgf7	43.9981	0.0792844	0.196481	0.403522	0.686564	0.999989
Nomo1	82.5247	-0.02453	0.164507	-0.149112	0.881465	0.999989
Prodh2	35.2364	-0.471006	0.229871	-2.04901	0.0404616	0.999989
Supt4b,Supt4a	58.2814	-0.163244	0.183096	-0.891575	0.372621	0.999989
Nox4	35.4663	0.173596	0.214962	0.807568	0.419339	0.999989
Pcdhb11	33.8569	0.109331	0.215529	0.507269	0.611966	0.999989
Plet1	48.4861	-0.115076	0.194747	-0.590896	0.55459	0.999989
Srsx	67.1431	0.159912	0.173538	0.921482	0.356799	0.999989
Zbtb40	41.378	0.244534	0.204463	1.19598	0.231703	0.999989
Med19	92.405	0.129568	0.157274	0.823837	0.410032	0.999989
2010003K11Rik	52.6816	0.106583	0.187166	0.569455	0.569047	0.999989
Hyal4	47.9061	0.0574384	0.186942	0.307253	0.758651	0.999989
Cdc42bpb	81.4004	-0.162852	0.174899	-0.931121	0.351791	0.999989
Hnmt	42.6939	0.1658	0.197529	0.839373	0.40126	0.999989
Lix1	73.2782	0.116209	0.162632	0.714554	0.474885	0.999989
Lpar2	46.8589	-0.0235237	0.194905	-0.120693	0.903934	0.999989
Kdf1	45.6659	0.241064	0.19746	1.22082	0.222153	0.999989
Sox14	40.0478	-0.086616	0.209419	-0.413601	0.679167	0.999989
Gm33153	42.5169	0.190841	0.199277	0.95767	0.338229	0.999989
Ncr1	31.369	-0.0432129	0.236081	-0.183042	0.854765	0.999989
Gps2	32.1269	-0.0905028	0.229066	-0.395095	0.692773	0.999989
4921507P07Rik	39.8048	-0.0273843	0.208622	-0.131263	0.895567	0.999989
Prkaa1	42.8243	-0.00798609	0.201936	-0.0395476	0.968454	0.999989
Trpc5os	59.5008	-0.00896295	0.17459	-0.0513373	0.959057	0.999989
Olfr1364	26.5368	-0.0961572	0.254784	-0.377406	0.705872	0.999989
Rab36	66.743	0.261602	0.167351	1.5632	0.118007	0.999989
Prl2a1	32.2166	0.192357	0.228196	0.842949	0.399257	0.999989
Ppm1a	150.023	-0.032162	0.183374	-0.17539	0.860773	0.999989
Cdh19	58.5491	-0.256519	0.18247	-1.40581	0.15978	0.999989
Tbp	45.5719	0.02868	0.194693	0.147309	0.882888	0.999989
Gm826	26.1438	0.0364891	0.258127	0.141361	0.887585	0.999989
Oser1	60.8314	0.240625	0.17266	1.39364	0.163427	0.999989
Plekhg4	35.681	0.047975	0.223528	0.214627	0.830058	0.999989
Pura	170.586	-0.0744969	0.168196	-0.442917	0.657826	0.999989
Tacstd2	36.469	-0.119843	0.221341	-0.54144	0.588205	0.999989
Marf1	124.617	-0.0918528	0.16089	-0.570905	0.568064	0.999989
Zfp839	46.9003	-0.0178973	0.194008	-0.09225	0.926499	0.999989
Gpc4	24.6399	0.163307	0.263809	0.619033	0.535894	0.999989
Gtf2h2	42.713	0.14842	0.198139	0.749071	0.453814	0.999989
Ankrd33	22.0737	-0.378465	0.284311	-1.33117	0.183135	0.999989
Armh2	29.4294	-0.213496	0.248048	-0.860702	0.389402	0.999989
Olfr1418	29.3876	-0.0175877	0.253686	-0.0693286	0.944728	0.999989
Gpt2	47.0017	0.0258504	0.192534	0.134264	0.893194	0.999989
Wdr6	79.6733	-0.295682	0.162543	-1.8191	0.0688956	0.999989
Foxd4	28.9853	-0.000148527	0.240943	-0.00061644	0.999508	0.999989
Epha10	65.7756	0.135358	0.169494	0.798599	0.424523	0.999989
Nepro	35.7174	-0.0183194	0.22523	-0.0813365	0.935174	0.999989
Lcmt1	48.0869	-0.0889137	0.1866	-0.476494	0.633722	0.999989
Olfr54	41.5445	0.052725	0.206469	0.255366	0.798441	0.999989
1300017J02Rik	32.8505	0.197223	0.234813	0.839914	0.400956	0.999989
Irs4	39.7968	-0.10959	0.205335	-0.533712	0.593541	0.999989
Tshb	47.7783	-0.00750402	0.184177	-0.0407436	0.9675	0.999989
Aph1b	38.495	-0.0601107	0.203007	-0.296102	0.767152	0.999989
Mtarc1	30.1419	0.0991118	0.240973	0.411298	0.680854	0.999989
Agfg2	79.4054	0.0781169	0.162123	0.481837	0.629922	0.999989
Gpat4	69.7759	0.0785496	0.166614	0.471445	0.637323	0.999989
Snrpb2	47.6329	-0.104232	0.18649	-0.558915	0.57622	0.999989
Olfr1312	35.8643	-0.310565	0.218293	-1.4227	0.154824	0.999989
Hoxc12	40.0212	-0.032165	0.2077	-0.154863	0.876929	0.999989
Dynlt3	62.4899	-0.134895	0.18029	-0.74821	0.454334	0.999989
Lmbr1	70.8484	0.321172	0.158196	2.03022	0.042334	0.999989
Gm52241	31.9769	-0.064942	0.22675	-0.286403	0.77457	0.999989
Pacsin2	98.6723	0.103962	0.173041	0.600795	0.547976	0.999989
9130213A22Rik	42.1202	0.402227	0.209405	1.92081	0.0547556	0.999989
Recql5	32.3601	-0.0817642	0.233489	-0.350185	0.7262	0.999989
Nudt3	154.115	-0.00439345	0.166517	-0.0263844	0.978951	0.999989
Abi1	90.2644	-0.122512	0.161663	-0.757824	0.448556	0.999989
Gm32436	49.8823	0.0246136	0.199102	0.123623	0.901614	0.999989
Cma2,Mcpt9	46.2078	-0.204687	0.193334	-1.05872	0.289727	0.999989
Nlrp4g	37.0893	-0.101999	0.216473	-0.471185	0.637509	0.999989
Selenot	106.068	-0.0987425	0.160194	-0.616394	0.537635	0.999989
Gabarapl2	210.292	-0.126317	0.202156	-0.62485	0.53207	0.999989
Dmrtc2	45.8956	-0.0507408	0.19478	-0.260503	0.794476	0.999989
Bpifc	38.3669	-0.0760234	0.210835	-0.360583	0.718411	0.999989
Aldh3b1	42.1946	-0.324732	0.207249	-1.56687	0.117145	0.999989
Nkd2	33.7979	0.072999	0.229236	0.318444	0.750148	0.999989
Tigd2	30.8215	-0.0880049	0.236143	-0.372676	0.709389	0.999989
Fasl	30.7833	-0.191587	0.234493	-0.817028	0.413913	0.999989
Zdhhc3	101.361	-0.0496722	0.15078	-0.329434	0.741827	0.999989
Slc25a38	47.653	-0.3065	0.196947	-1.55625	0.119648	0.999989
Tnpo2	84.3227	0.174055	0.159704	1.08986	0.275774	0.999989
Cr2	79.1916	-0.0431058	0.159178	-0.270803	0.786542	0.999989
Cip2a	44.0288	-0.00711591	0.196122	-0.036283	0.971057	0.999989
Pip5k1a	60.5625	-0.0611747	0.173869	-0.351844	0.724955	0.999989
Defb47	37.9643	0.103124	0.222997	0.462444	0.643763	0.999989
Adamts10	27.7263	0.152189	0.256429	0.593492	0.552852	0.999989
Nckap5	28.0626	0.0869177	0.259492	0.334954	0.73766	0.999989
Plch2	67.9562	-0.0337062	0.16755	-0.201171	0.840565	0.999989
Trappc8	67.7349	-0.0301375	0.165712	-0.181867	0.855687	0.999989
Rgl1	77.5117	-0.00214526	0.165969	-0.0129257	0.989687	0.999989
Lxn	55.6011	-0.0101239	0.176643	-0.0573127	0.954296	0.999989
Fzd5	41.874	-0.0978881	0.198677	-0.4927	0.622224	0.999989
Abcc4	51.2409	-0.103528	0.186817	-0.55417	0.579463	0.999989
Anks4b	37.4178	-0.0144082	0.215819	-0.0667608	0.946772	0.999989
Mettl6	64.3573	-0.0487243	0.168395	-0.289345	0.772318	0.999989
Sv2a	239.493	-0.120282	0.217057	-0.554151	0.579476	0.999989
Cgrrf1	66.2292	-0.130865	0.169082	-0.773976	0.438945	0.999989
1810055G02Rik	41.9268	0.257598	0.198407	1.29833	0.194173	0.999989
Mtap	36.9293	-0.302958	0.22326	-1.35697	0.17479	0.999989
Cdh26	42.9558	0.226157	0.195195	1.15862	0.246611	0.999989
Fadd	49.2876	-0.027685	0.193457	-0.143107	0.886206	0.999989
Olfr372,Olfr373	33.5664	-0.209484	0.228112	-0.918336	0.358443	0.999989
4932429P05Rik	40.7763	-0.0757113	0.209356	-0.361639	0.717622	0.999989
Dap3	76.2891	0.269551	0.168022	1.60426	0.108656	0.999989
1600014C23Rik	38.6312	-0.276402	0.213235	-1.29623	0.194896	0.999989
Usp21	52.4663	-0.161324	0.185246	-0.870862	0.38383	0.999989
Arntl2	42.99	0.219435	0.193861	1.13192	0.257668	0.999989
Cd8b1	45.589	-0.00171921	0.192552	-0.00892858	0.992876	0.999989
Ndufa7	88.2531	0.218417	0.171618	1.2727	0.203125	0.999989
Strap	99.0045	0.228818	0.19603	1.16726	0.243105	0.999989
Ptprg	61.3587	-0.0615609	0.170559	-0.360937	0.718146	0.999989
Fam89b	40.9869	0.298815	0.202622	1.47474	0.140281	0.999989
Ambn	43.0299	-0.1592	0.200441	-0.794248	0.427051	0.999989
Kcnj3	67.5663	-0.175491	0.257806	-0.68071	0.496055	0.999989
Synpo	61.2693	-0.170123	0.179929	-0.945502	0.344402	0.999989
Kcna5	40.7461	0.130778	0.204045	0.640926	0.521571	0.999989
Ms4a15	27.5571	0.261211	0.24519	1.06534	0.286721	0.999989
Mipol1	57.5308	0.0331045	0.177023	0.187007	0.851655	0.999989
Zfp36l1	62.2619	0.277426	0.176654	1.57045	0.116311	0.999989
Vmn1r69	50.9081	0.0890187	0.184615	0.482185	0.629674	0.999989
Zfp768	34.4101	0.406847	0.218206	1.86451	0.0622499	0.999989
Mmut	105.962	-0.00689271	0.208059	-0.0331286	0.973572	0.999989
Armcx2	71.1574	0.0676787	0.167016	0.405223	0.685314	0.999989
Suds3	106.324	-0.228276	0.149054	-1.5315	0.125647	0.999989
Rdh19	31.9025	-0.111563	0.231426	-0.482067	0.629759	0.999989
Pnpla3	44.0115	-0.115352	0.201511	-0.572434	0.567028	0.999989
Wrap73	59.5286	-0.169808	0.173554	-0.978418	0.327868	0.999989
Ccdc180	36.8276	0.0474085	0.213331	0.222229	0.824135	0.999989
Olfr518	49.5808	-0.0657467	0.194617	-0.337826	0.735494	0.999989
Adra1a	66.7286	0.0494717	0.167628	0.295129	0.767896	0.999989
Dpysl4	61.8238	-0.19444	0.180309	-1.07837	0.28087	0.999989
Zfp607b	18.0934	0.149045	0.31575	0.472033	0.636903	0.999989
Smpd3	61.7863	0.0907004	0.174156	0.520801	0.602505	0.999989
Rbmx	40.7706	-0.240417	0.205445	-1.17022	0.241911	0.999989
Kcns2	37.1589	-0.269593	0.214247	-1.25833	0.208274	0.999989
Hs3st5	26.1718	-0.0180468	0.264192	-0.0683095	0.945539	0.999989
Rbfox3	128.59	0.324786	0.178376	1.8208	0.0686374	0.999989
St3gal1	53.8659	-0.0967521	0.182779	-0.52934	0.59657	0.999989
Penk	92.351	0.0256733	0.159193	0.161272	0.871879	0.999989
Mrps10	58.8909	0.136453	0.181709	0.750942	0.452687	0.999989
Adam10	77.3172	-0.00509984	0.170647	-0.0298852	0.976159	0.999989
S100a2	39.0348	-0.194514	0.212994	-0.913236	0.361118	0.999989
Dnajc1	73.0874	0.0585044	0.163686	0.357419	0.720778	0.999989
Tmem203	64.5041	-0.138515	0.167984	-0.82457	0.409616	0.999989
Mbd6	58.0643	-0.0697192	0.1768	-0.39434	0.69333	0.999989
Olfr218	34.7183	0.181425	0.224273	0.808945	0.418547	0.999989
Nccrp1	34.4186	0.0178328	0.225473	0.0790903	0.936961	0.999989
Eif4enif1	52.8471	-0.0963892	0.186184	-0.51771	0.604661	0.999989
Krtap13	38.3984	0.114299	0.208108	0.549231	0.582847	0.999989
Jph2	43.2198	-0.31837	0.20289	-1.56918	0.116607	0.999989
Il1rapl1	51.7587	-0.101296	0.192003	-0.527574	0.597795	0.999989
Igfl3	46.1598	0.220924	0.196247	1.12574	0.260274	0.999989
Nat14	58.3597	0.0794915	0.176545	0.450261	0.652522	0.999989
Batf2	33.4629	0.207254	0.229095	0.904662	0.365644	0.999989
Cdh18	65.4097	-0.0666318	0.167073	-0.398819	0.690027	0.999989
Ube2t	43.4503	-0.0553578	0.211892	-0.261254	0.793896	0.999989
Foxf2	34.8795	0.00261417	0.223164	0.0117142	0.990654	0.999989
Lgi3	75.7058	-0.1036	0.16644	-0.62245	0.533646	0.999989
Pipox	37.9571	0.110459	0.212567	0.519644	0.603312	0.999989
Zc3h12a	66.7019	-0.120387	0.169674	-0.709523	0.478	0.999989
Dennd5a	167.46	-0.0356928	0.155458	-0.229598	0.818404	0.999989
LOC100862324,LOC100862220,Gm20878,Gm13306,Gm21586,LOC100861978,Ccl27b,Ccl27a,LOC108169009,4933409K07Rik,Gm21953	205.583	-0.084095	0.172138	-0.488532	0.625173	0.999989
Prpsap2	51.0256	0.056892	0.181995	0.312603	0.754582	0.999989
Ly6g2	40.8067	0.147728	0.207907	0.710547	0.477365	0.999989
Gp1ba	23.0069	-0.0903246	0.281218	-0.321191	0.748066	0.999989
1110059G10Rik	52.8512	-0.0561505	0.18604	-0.301819	0.76279	0.999989
Vwa3a	72.3802	-0.16995	0.170335	-0.99774	0.318405	0.999989
Sycp3	50.528	0.138735	0.18521	0.74907	0.453815	0.999989
Papln	54.0336	0.159197	0.182588	0.871888	0.383269	0.999989
Plxdc1	79.4794	0.359599	0.16285	2.20816	0.027233	0.999989
Rbm33	55.8299	0.262961	0.1854	1.41834	0.15609	0.999989
Galnt14	61.6449	-0.206032	0.174789	-1.17875	0.238499	0.999989
Ly6g5b	39.3069	-0.142953	0.211016	-0.677451	0.49812	0.999989
Tapbp	31.0831	0.173329	0.234719	0.738453	0.460239	0.999989
Cd300a	53.5752	0.0630301	0.190599	0.330695	0.740875	0.999989
Rab35	41.8881	-0.128252	0.214296	-0.598479	0.54952	0.999989
Abhd17b	50.7384	-0.0295297	0.186845	-0.158044	0.874422	0.999989
Zswim7	37.5351	-0.0614407	0.215634	-0.28493	0.775698	0.999989
Kif26b	42.4162	-0.323941	0.206803	-1.56642	0.11725	0.999989
Bin3	50.9516	-0.0236682	0.185369	-0.127682	0.898401	0.999989
Ascl5	36.9259	-0.0812466	0.213688	-0.380211	0.703789	0.999989
Plk2	63.5424	-0.0542879	0.183164	-0.29639	0.766932	0.999989
Bak1	37.3999	0.0738995	0.219609	0.336505	0.73649	0.999989
BB014433	40.8527	0.247286	0.198785	1.24399	0.213503	0.999989
Abcf2	54.7904	0.137919	0.181039	0.761817	0.446169	0.999989
Adgrl4	47.0527	0.0192964	0.197583	0.097662	0.922201	0.999989
Madcam1	35.8194	-0.0256601	0.220695	-0.11627	0.907439	0.999989
Zmat1	37.5962	-0.0751483	0.219189	-0.342848	0.731713	0.999989
Olfr1042	29.2944	-0.0155601	0.241795	-0.0643522	0.94869	0.999989
Kif6	46.2293	0.159966	0.197643	0.809368	0.418303	0.999989
B4gat1	67.2799	-0.109804	0.172844	-0.635277	0.525248	0.999989
Ccdc60	56.4209	0.175822	0.173317	1.01445	0.310368	0.999989
Tgm6	57.3996	0.235053	0.183194	1.28308	0.199463	0.999989
Zbtb48	59.5856	0.0696349	0.16975	0.41022	0.681645	0.999989
Mx1	34.1667	0.138908	0.223856	0.620525	0.534912	0.999989
Tert	33.0413	-0.0631109	0.233198	-0.270633	0.786674	0.999989
Brix1	56.8748	0.0460891	0.176155	0.261639	0.793599	0.999989
Olfr1489	32.7084	0.0210886	0.225387	0.093566	0.925454	0.999989
Slc35g3	38.6275	0.0271409	0.221159	0.122721	0.902328	0.999989
Gm12790,Gm52257	28.7633	-0.0288637	0.245185	-0.117722	0.906288	0.999989
Arhgef37	45.8384	0.122876	0.191872	0.640405	0.521909	0.999989
Ecrg4	45.1988	0.00604776	0.194748	0.0310543	0.975226	0.999989
Pnmt	49.0688	-0.00534629	0.190297	-0.0280945	0.977587	0.999989
Dcaf10	51.5495	0.138882	0.180825	0.768044	0.442461	0.999989
Itih5	39.7305	-0.314793	0.217829	-1.44514	0.148419	0.999989
Zbtb38	42.2681	0.155797	0.195832	0.795561	0.426287	0.999989
Sult2a6,Sult2a4,Sult2a3,Sult2a1	35.6029	0.416729	0.214754	1.94049	0.0523199	0.999989
Sorl1	130.331	-0.0551427	0.181006	-0.304645	0.760637	0.999989
Olfr789	33.8202	0.27323	0.223541	1.22228	0.221602	0.999989
Sla2	39.8251	0.534722	0.198813	2.68957	0.00715449	0.999989
Nhlrc4	40.1097	0.137695	0.215673	0.638447	0.523183	0.999989
Als2cl	54.4499	0.168077	0.175834	0.955886	0.33913	0.999989
Nat8	20.0292	0.0760111	0.293657	0.258844	0.795756	0.999989
Gria2	87.3502	-0.295582	0.207074	-1.42742	0.153458	0.999989
Slu7	28.0847	0.0493636	0.239563	0.206057	0.836746	0.999989
Aldh9a1	51.2544	0.0293317	0.181375	0.161718	0.871528	0.999989
Thop1	35.6901	0.0165103	0.220607	0.0748404	0.940342	0.999989
Abhd1	34.3358	-0.348643	0.228273	-1.52731	0.126685	0.999989
Gm33798	35.1326	-0.166563	0.221649	-0.751473	0.452368	0.999989
Faah	66.1951	-0.0664724	0.183891	-0.361477	0.717743	0.999989
Stk10	58.7302	-0.211599	0.178947	-1.18247	0.237021	0.999989
Coq9	88.7112	-0.0759421	0.179639	-0.422749	0.672478	0.999989
Ptgis	51.1407	-0.000315198	0.185927	-0.00169527	0.998647	0.999989
Wdr64	54.0569	0.120257	0.175647	0.684655	0.493562	0.999989
Mettl11b	36.8117	0.0408183	0.213414	0.191263	0.848319	0.999989
Tmem178b	73.4638	-0.385807	0.174615	-2.20947	0.0271418	0.999989
Dio3	30.8563	-0.0224538	0.254697	-0.0881588	0.92975	0.999989
Ralgapb	78.895	-0.177896	0.161038	-1.10468	0.269296	0.999989
Iftap	44.0511	0.122952	0.192713	0.638007	0.523469	0.999989
Ddr2	39.5273	0.0188876	0.210618	0.0896768	0.928544	0.999989
Rpa3	40.1686	0.147311	0.20609	0.714791	0.474738	0.999989
Erich2	33.0868	0.168512	0.222452	0.757519	0.448739	0.999989
Champ1	74.5253	-0.0741841	0.163045	-0.454992	0.649115	0.999989
Hspa9	164.426	0.118131	0.164447	0.718356	0.472538	0.999989
Snrnp25	43.5319	0.0120634	0.199418	0.0604933	0.951763	0.999989
Olfr92	44.8197	0.0666045	0.195959	0.33989	0.73394	0.999989
Ovol3	44.4549	0.301951	0.204679	1.47524	0.140149	0.999989
Rapgef2	65.6945	-0.221275	0.175264	-1.26252	0.206761	0.999989
Adam6b	42.1619	-0.000700579	0.199426	-0.00351297	0.997197	0.999989
Olfr322	39.0108	-0.0142361	0.208157	-0.0683908	0.945475	0.999989
Olfr1229	38.0357	0.0714372	0.205782	0.347151	0.728478	0.999989
Clba1	44.1331	-0.0269869	0.198276	-0.136108	0.891736	0.999989
Dnah9	49.2109	0.0679068	0.185776	0.36553	0.714716	0.999989
Vmn1r52,V1ra8	66.6538	0.119264	0.166962	0.714318	0.475031	0.999989
Olfr160	34.6881	-0.465921	0.232587	-2.00322	0.045154	0.999989
Prss16	53.3972	-0.201479	0.187388	-1.0752	0.282286	0.999989
Igsf21	93.122	-0.218577	0.167266	-1.30676	0.191293	0.999989
Il4ra	40.0864	0.00508125	0.206315	0.0246285	0.980351	0.999989
Wdr72	55.616	-0.038361	0.179079	-0.214212	0.830382	0.999989
Adrb1	52.5619	-0.167695	0.194423	-0.862527	0.388397	0.999989
Epha1	40.2572	0.280945	0.202553	1.38702	0.165436	0.999989
5430402E10Rik,Gm14744	47.6587	-0.067296	0.189258	-0.355577	0.722157	0.999989
Dhx15	81.0896	0.085559	0.16681	0.512913	0.608012	0.999989
Ddx49	43.18	0.268704	0.19805	1.35675	0.17486	0.999989
Pmm2	55.8791	0.0958028	0.183022	0.52345	0.600661	0.999989
Creb1	61.3301	0.00840872	0.177733	0.0473108	0.962265	0.999989
Atl2	71.6997	-0.279711	0.170912	-1.63658	0.101717	0.999989
6030458C11Rik	57.7579	-0.16737	0.180021	-0.929724	0.352514	0.999989
Aoc3	29.0461	0.22574	0.235082	0.960261	0.336924	0.999989
Entpd2	57.1135	-0.133645	0.18837	-0.709483	0.478025	0.999989
Esp8	29.7616	-0.148638	0.237016	-0.62712	0.53058	0.999989
Mdp1	21.709	0.288882	0.27613	1.04618	0.295478	0.999989
C2cd2	35.3335	-0.251372	0.227617	-1.10436	0.269435	0.999989
Ush2a	56.1052	-0.182348	0.180264	-1.01156	0.311748	0.999989
Otop3	45.1329	-0.0781974	0.19931	-0.392342	0.694806	0.999989
Ccser2	71.8788	-0.059622	0.160666	-0.371094	0.710568	0.999989
Olfr1367	26.6157	-0.0627613	0.267157	-0.234923	0.814268	0.999989
Dlg1	92.1804	-0.149416	0.154725	-0.965686	0.334201	0.999989
Agxt	53.8504	-0.105132	0.183116	-0.574129	0.565881	0.999989
Spata3	37.9519	-0.198143	0.218589	-0.906462	0.364691	0.999989
Kctd5	119.486	-0.115632	0.157654	-0.73345	0.463284	0.999989
Pigt	69.4069	-0.0505189	0.169854	-0.297425	0.766142	0.999989
Fbp1	34.3435	0.0289952	0.226623	0.127945	0.898193	0.999989
Esyt2	49.3707	-0.00294645	0.193068	-0.0152612	0.987824	0.999989
Rps23rg1,Gm5148	46.4233	-0.0764439	0.194667	-0.39269	0.694548	0.999989
Stradb	45.5586	0.100966	0.199219	0.506811	0.612288	0.999989
[truncated: 17,741 more rows]

## Sheet: 3BP
	baseMean	log2FoldChange	lfcSE	stat	pvalue	padj
Actb	573.59	0.903128	0.1141	7.91526	2.46738e-15	1.09354e-11
Efhd2	478.026	1.13484	0.160545	7.06866	1.56432e-12	3.46653e-09
H3f3b,Gm6485	241.385	0.93488	0.13391	6.9814	2.92261e-12	4.31767e-09
LOC118568705,Gm41885,Gm42031,Gm43305,Gm39972,Gm40525	133.578	1.05946	0.161398	6.56429	5.22816e-11	5.7928e-08
Ccl4	70.1779	2.00731	0.313632	6.40018	1.5519e-10	1.3756e-07
Cd14	85.6723	1.92652	0.307855	6.25788	3.90257e-10	2.8827e-07
Junb	119.403	0.914103	0.148322	6.16296	7.13956e-10	4.52036e-07
Srgn	102.131	1.0375	0.174771	5.93634	2.91456e-09	1.61467e-06
Ldha	141.945	0.839852	0.141956	5.91627	3.29316e-09	1.6217e-06
Mif	377.446	0.656523	0.114163	5.75074	8.88541e-09	3.93802e-06
Ppp1r1b	240.292	1.5105	0.264231	5.71659	1.08683e-08	4.01403e-06
Sh3bgrl3	212.756	0.712145	0.124311	5.72872	1.01189e-08	4.01403e-06
Actg1	654.818	0.738974	0.132437	5.57984	2.40744e-08	7.96484e-06
LOC100862446,Ftl1	269.015	0.702535	0.126079	5.57216	2.51597e-08	7.96484e-06
Clic4	77.4818	0.931613	0.16907	5.51022	3.58385e-08	1.05891e-05
Cd9	83.1137	0.854937	0.157974	5.4119	6.23586e-08	1.72733e-05
Cap1	137.014	0.729537	0.136314	5.35187	8.70484e-08	2.2694e-05
Dhcr24	97.7889	0.789315	0.152517	5.17527	2.27587e-07	5.6037e-05
Ptma	386.408	0.536545	0.105539	5.08385	3.69852e-07	8.62729e-05
Srsf3	163.796	0.658486	0.129955	5.06702	4.04092e-07	8.78215e-05
Pfn1	138.047	0.686501	0.135634	5.06143	4.16122e-07	8.78215e-05
Ctsb	155.47	0.689927	0.141186	4.88665	1.02566e-06	0.000206624
Hmgcs1	126.258	0.672995	0.140028	4.80615	1.53866e-06	0.000296493
Zyx	88.9862	0.736138	0.154681	4.75907	1.94491e-06	0.00035916
Ccl3	79.7369	1.8036	0.380962	4.73433	2.19781e-06	0.000389627
Aldoa	886.354	0.605741	0.129344	4.68319	2.82443e-06	0.000481457
Slc6a17	272.071	0.794056	0.17244	4.60482	4.12815e-06	0.000677628
Arf6	103.814	0.651121	0.141978	4.58607	4.51663e-06	0.000714918
Rpl18	269.647	0.510155	0.114074	4.47214	7.74423e-06	0.00118353
Cd63	109.892	0.741539	0.172462	4.29973	1.71006e-05	0.00252633
Pi4ka	246.997	0.59515	0.139188	4.27589	1.90379e-05	0.00272181
Camkk1	130.058	0.808157	0.192083	4.20734	2.58393e-05	0.0034142
Anp32a	192.438	0.685356	0.163014	4.20428	2.6192e-05	0.0034142
Mrfap1	425.166	0.451459	0.107286	4.20798	2.57661e-05	0.0034142
Mat2a	163.521	0.595525	0.142587	4.17657	2.95941e-05	0.00374745
Actn1	78.5567	0.673356	0.164056	4.10443	4.0532e-05	0.00494326
Rap1gap	246.127	0.580453	0.14181	4.09318	4.25491e-05	0.00494326
Ctsl	153.139	0.650894	0.159218	4.08806	4.34989e-05	0.00494326
Idi1,Idi1-ps1	80.0429	0.690452	0.16852	4.09714	4.18285e-05	0.00494326
Amph	254.724	0.613239	0.151459	4.04889	5.14612e-05	0.0057019
Ehd3	117.778	0.775166	0.192811	4.02035	5.81125e-05	0.00628182
Gm40378,Gm52768,Gm52666,Rsrc1,Gm39701,Gm45978,Gm33887,Gm40525,Gm52197,Gm46894,Gm52236,Gm52701,Gm52787,Gm42031,Gm46353,Gm40514,Gm46290,Gm52632,Gm51522,Gm40453,Gm41885,Gm51936,Gm52512,Gm51918,Gm42267,Gm43305,Gm45988,Gm42102,Gm41844,Gm46156,Gm52796,Pik3c3,Gm40595,Gm42226,Gm39972,Gm40843,Gm46620,Gm46911,Gm40814,LOC118568792	395.57	0.459143	0.114422	4.01272	6.00235e-05	0.00633391
Cnbp	199.551	0.52446	0.131835	3.97817	6.94488e-05	0.00713713
Eno1b,Eno1	588.319	0.420822	0.10591	3.97339	7.0856e-05	0.00713713
Slc3a2	139.306	0.590413	0.149391	3.95213	7.74588e-05	0.00762883
Selenop	154.266	-0.752829	0.191104	-3.93937	8.16952e-05	0.00787116
Dbndd2	179.143	0.473116	0.120668	3.92082	8.82466e-05	0.00832147
Gadd45b	88.6799	0.751012	0.192107	3.90934	9.255e-05	0.0083366
Hint1	255.324	0.503852	0.128952	3.90727	9.33457e-05	0.0083366
Rps18	94.0153	0.62307	0.159539	3.90545	9.40501e-05	0.0083366
Ndufc2	202.118	0.475544	0.122414	3.88472	0.000102447	0.00890287
Qdpr	190.28	0.525107	0.135429	3.87737	0.000105592	0.00899968
Syt6	79.4187	0.611552	0.158437	3.85991	0.00011343	0.00948532
Slc2a3	97.7842	0.609235	0.158457	3.8448	0.000120651	0.0099023
Hagh	98.6701	0.749108	0.19517	3.83823	0.000123924	0.00998603
Crip2	102.43	0.58997	0.156162	3.77794	0.000158129	0.0122953
Myl6,Gm5915	275.565	0.504051	0.133311	3.781	0.000156199	0.0122953
Sat1	75.8743	0.607701	0.16108	3.77266	0.000161515	0.012342
Klhl2	168.444	0.624441	0.166568	3.74886	0.000177641	0.0133441
Cfl1	881.093	0.446665	0.119305	3.74389	0.000181192	0.0133841
Morf4l2	170.796	0.498066	0.134296	3.7087	0.000208325	0.0148919
Ppme1	153.364	0.580013	0.156221	3.71277	0.000205004	0.0148919
Klf9	177.113	0.530725	0.143831	3.68993	0.000224317	0.0153446
Rpl8	154.556	0.494343	0.133721	3.69681	0.000218323	0.0153446
Hk1	246.88	0.508072	0.137868	3.68522	0.000228508	0.0153446
Slc4a10	131.06	0.5288	0.143474	3.68568	0.000228092	0.0153446
Mrps26	110.765	0.558179	0.152073	3.67048	0.000242096	0.0160145
Rimbp2	159.143	0.532224	0.14571	3.65262	0.000259574	0.0169181
Tmsb4x	690.584	0.440582	0.121443	3.62788	0.000285757	0.0183547
Herc3	120.384	0.612137	0.169295	3.61581	0.000299411	0.018957
Mrpl12	94.5367	0.539909	0.151631	3.56069	0.00036988	0.0230888
Kcnj6	106.045	0.580934	0.165299	3.51444	0.000440677	0.0271261
Dctn4	86.2513	0.56055	0.160114	3.50094	0.000463615	0.0281471
Fdft1	145.498	0.459055	0.131269	3.49704	0.000470444	0.0281758
Stat3	77.929	0.574606	0.16475	3.48774	0.000487124	0.0287858
Odc1	73.8883	0.55081	0.15817	3.4824	0.00049694	0.0287957
Tpi1	467.465	0.434878	0.124943	3.4806	0.000500287	0.0287957
Pa2g4	93.9517	0.510641	0.148033	3.4495	0.000561617	0.0318755
Myl4	104.23	0.572237	0.166041	3.44637	0.000568178	0.0318755
Gm7931,Hmgn2	107.739	0.5211	0.152814	3.41003	0.000649567	0.0355417
Scrt2	82.0137	0.593327	0.173961	3.41068	0.000648007	0.0355417
Cebpd	70.3938	0.60704	0.178918	3.39285	0.000691694	0.0364951
Nptx1	332.764	0.541609	0.159503	3.3956	0.000684771	0.0364951
Pgam1	434.027	0.420123	0.123654	3.39758	0.000679837	0.0364951
Fasn	138.319	0.463784	0.136967	3.38609	0.000708958	0.0365361
Mapk6	91.1871	0.523077	0.15446	3.38648	0.000707964	0.0365361
Irf2bpl	127.08	0.446144	0.132759	3.36056	0.000777853	0.0381898
Adora1	232.536	0.469857	0.140034	3.35531	0.000792749	0.0381898
Gm52298,Gm3255	166.197	0.420668	0.124954	3.36658	0.000761076	0.0381898
Cstb	104.713	0.490853	0.146161	3.35831	0.000784203	0.0381898
Cdkn1a	110.141	0.540275	0.160709	3.36183	0.000774288	0.0381898
Scamp1	133.984	0.471859	0.140335	3.36237	0.000772751	0.0381898
Tpm1	175.302	0.50568	0.151075	3.34722	0.000816278	0.0389005
Slc7a4	117.114	0.539066	0.16235	3.32039	0.000898918	0.042383
Ap2b1	166.992	0.485176	0.146553	3.31058	0.00093104	0.0434354
Rps15a-ps6,Rps15a	83.0373	0.52513	0.158885	3.3051	0.00094942	0.0438299
Rnf187	177.016	0.413912	0.125344	3.30221	0.000959273	0.0438299
Suclg1	146.849	0.473506	0.143945	3.28949	0.00100371	0.0453921
Eif4a1	215.006	0.430661	0.13107	3.28573	0.00101719	0.0455371
Fdps	101.645	0.471616	0.144025	3.27454	0.00105833	0.0469051
Macir	98.7013	0.479453	0.146999	3.2616	0.00110785	0.0481372
Baiap2	106.708	0.575326	0.176353	3.26235	0.00110494	0.0481372
Gm15501,Rps8	266.017	0.370215	0.113805	3.25305	0.00114174	0.049128
Prkce	232.934	0.431553	0.132925	3.24659	0.00116797	0.0497735
Psmb5	112.473	0.461581	0.142304	3.24363	0.00118018	0.049815
Picalm	111.001	0.44442	0.139303	3.19032	0.00142115	0.0594201
Gpr162	176.648	0.472698	0.148385	3.18561	0.00144449	0.0598315
Pgk1	298.611	0.463779	0.145907	3.1786	0.00147986	0.0607291
Hmgcr	88.8944	0.530154	0.167099	3.17268	0.00151037	0.0614125
Sh3gl2	305.173	0.497531	0.157655	3.15582	0.00160049	0.0639044
Gpr26	83.8926	-0.524054	0.166009	-3.15679	0.00159517	0.0639044
Capzb	118.746	0.435727	0.138853	3.13805	0.00170074	0.0673005
Rplp0	158.78	0.434927	0.138897	3.13129	0.00174038	0.0682599
Nme1	80.662	0.499243	0.159652	3.12707	0.00176556	0.06864
Tbc1d24	112.73	0.474804	0.152168	3.12025	0.00180695	0.0696381
Lgmn	136.749	0.506438	0.162529	3.11599	0.00183326	0.0700432
Smap2	129.655	0.462139	0.148581	3.11034	0.0018687	0.0707869
Kcnj4	144.785	0.446658	0.14375	3.10718	0.00188882	0.0709427
Hapln4	126.903	0.607791	0.195894	3.10266	0.00191791	0.0714299
Srebf2	170.37	0.397166	0.128322	3.09508	0.00196757	0.072669
Srsf2	104.826	0.434822	0.141985	3.06244	0.00219542	0.0802406
Pou3f3	91.3604	-0.466973	0.152575	-3.06062	0.00220879	0.0802406
Arl4d	81.7231	0.509661	0.166804	3.05545	0.00224725	0.0809741
Pik3r1	135.487	0.394185	0.129552	3.04267	0.00234489	0.0838108
Nrbp2	87.4723	0.445076	0.146445	3.03921	0.00237201	0.0841019
Diras2	192.406	0.402156	0.133476	3.01294	0.00258731	0.0904327
Rps16,LOC100862433	247.279	0.3936	0.130657	3.01246	0.00259137	0.0904327
Cadm4	259.595	0.41284	0.137242	3.00811	0.00262877	0.0906838
Ncdn	454.455	0.42048	0.139949	3.00453	0.00265995	0.0906838
LOC118568632	265.806	0.578049	0.192315	3.00574	0.00264935	0.0906838
Fkbp4	93.9765	0.498767	0.166711	2.99181	0.00277329	0.0931152
Zmiz1	131.442	0.477663	0.159536	2.99407	0.00275284	0.0931152
Srm	109.689	0.424634	0.142416	2.98165	0.00286698	0.0939265
Anp32e	97.8335	0.46775	0.15675	2.98405	0.00284459	0.0939265
6430548M08Rik	267.857	0.458938	0.154056	2.97904	0.00289157	0.0939265
Itm2c	324.534	0.416943	0.140018	2.97778	0.00290341	0.0939265
Ipo5	116.959	0.498425	0.167171	2.98153	0.00286816	0.0939265
Tyrobp	84.2639	0.577325	0.194209	2.9727	0.00295195	0.0941226
Rps13	261.3	0.348099	0.117014	2.97485	0.00293131	0.0941226
Ppp5c	77.3078	0.539184	0.18156	2.96974	0.00298054	0.0943554
Ncs1	183.87	0.384282	0.129509	2.96722	0.00300501	0.0944554
Plppr2	81.4038	0.583239	0.19696	2.9612	0.00306441	0.0949751
Ctsz	82.7155	0.445658	0.150472	2.96173	0.00305917	0.0949751
Cracdl	127.053	0.418525	0.14151	2.95755	0.00310091	0.0954392
Msmo1	98.787	0.486776	0.165375	2.94347	0.00324558	0.0992029
Pkm	756.373	0.424124	0.144885	2.92732	0.00341899	0.103787
Mcl1	83.61	0.460263	0.157508	2.92216	0.0034761	0.104803
Adap1	106.273	0.455192	0.156298	2.91232	0.00358751	0.107431
Tsc22d1	205.579	0.340411	0.117467	2.89792	0.00375647	0.111736
Smarcb1	70.2613	0.480772	0.1664	2.88926	0.0038615	0.112196
Camk2n1	1305.52	-0.406742	0.140824	-2.88831	0.0038732	0.112196
Hsph1	135.248	0.467367	0.161763	2.88921	0.00386211	0.112196
Pih1d1	70.5652	-0.50406	0.174201	-2.89355	0.00380908	0.112196
Cct7	146.493	0.431924	0.149771	2.88389	0.00392793	0.113043
Rps2,Gm45855	236.553	0.387462	0.134503	2.8807	0.00396792	0.113457
Srxn1	109.938	0.445312	0.155161	2.87	0.0041047	0.116178
Kif5b	192.445	0.34658	0.120794	2.86917	0.00411551	0.116178
Slc32a1	127.446	0.458702	0.160032	2.86632	0.00415271	0.116486
Wfdc9	69.7636	-0.493945	0.173051	-2.85433	0.00431279	0.120216
Slc49a4	90.8525	0.417101	0.147109	2.83532	0.00457804	0.126812
Get3	147.239	0.369372	0.130735	2.82535	0.00472287	0.130011
Dhx15	97.232	0.410599	0.145896	2.81432	0.00488811	0.133489
Pfkl	145.386	0.379741	0.134999	2.81291	0.00490947	0.133489
Sema4a	91.1973	0.522001	0.185888	2.80814	0.00498287	0.134659
Canx	179.343	0.367217	0.131	2.80318	0.0050602	0.13592
Rita1	80.3795	-0.46067	0.165013	-2.79172	0.00524292	0.13998
Ptgds	324.777	-0.414442	0.148701	-2.78708	0.00531855	0.141149
Gm52441,Gm52437,Gm52435,Gm52446,LOC118568634	670.409	0.497646	0.179432	2.77345	0.00554647	0.146321
H3c10,H3c11,H3c8,H3c1	137.56	0.503405	0.181663	2.77109	0.00558683	0.146514
Clstn2	118.387	0.530192	0.192706	2.7513	0.00593586	0.154751
Fam126b	101.585	0.439139	0.159775	2.74848	0.00598716	0.155176
Rnh1	93.9346	0.389785	0.142569	2.73401	0.00625687	0.156838
Syn2	203.076	0.398404	0.145632	2.73569	0.00622493	0.156838
Jun	95.5595	0.440305	0.160603	2.74158	0.00611447	0.156838
Igfbp4	122.934	0.462402	0.16877	2.73983	0.00614705	0.156838
Got2	116.966	0.414163	0.151608	2.7318	0.00629901	0.156838
Gm52448,Gm52439,Gm52417,Gm52420,Gm52436	189.589	0.506267	0.185235	2.7331	0.00627415	0.156838
Cd99	586.408	0.336002	0.122916	2.73358	0.00626494	0.156838
Krtcap2	86.0486	0.435527	0.159856	2.72449	0.00644007	0.159455
Hnrnpab	82.9486	0.463029	0.170663	2.71311	0.00666543	0.162777
Nmt1	126.855	0.385801	0.142214	2.71281	0.00667147	0.162777
Jtb	71.1027	0.447758	0.165092	2.71217	0.00668443	0.162777
Rpl6	214.211	0.334409	0.123629	2.70494	0.00683158	0.165451
Csnk1a1	199.715	0.394411	0.146084	2.6999	0.00693605	0.166323
Castor2	75.0634	-0.441639	0.163813	-2.696	0.00701768	0.166323
Lrp3	75.153	-0.476773	0.17682	-2.69638	0.00700977	0.166323
Adam15	117.329	0.411522	0.152584	2.69701	0.00699648	0.166323
Eif5a	208.053	0.326506	0.121645	2.68408	0.00727296	0.171456
Sel1l	81.3892	0.406315	0.151745	2.67761	0.00741487	0.172492
Syncrip	85.6462	0.424868	0.158613	2.67864	0.00739214	0.172492
Mfsd4a	95.0143	0.405053	0.151322	2.67677	0.00743366	0.172492
Ddx39b	106.146	0.394149	0.147506	2.67208	0.00753817	0.173331
Fgfr3	88.2343	-0.452581	0.169402	-2.67165	0.00754804	0.173331
Khsrp	125.156	0.37871	0.142033	2.66635	0.0076679	0.174278
Hsp90b1	102.727	0.400953	0.150307	2.66755	0.0076406	0.174278
Slc24a2	164.573	0.415343	0.15592	2.66381	0.00772606	0.174704
Vapa	108.164	0.398663	0.149761	2.662	0.0077679	0.174758
Ddhd1	104.845	0.400911	0.15101	2.65486	0.00793404	0.177594
Ache	95.3997	0.391224	0.14802	2.64306	0.00821613	0.177629
Strap	112.845	0.465259	0.175511	2.65088	0.00802834	0.177629
Cdh18	79.0581	0.408146	0.154329	2.64465	0.0081775	0.177629
Slc7a8	71.6149	0.489499	0.1849	2.64737	0.00811194	0.177629
Ddb1	131.771	0.381215	0.144157	2.64443	0.00818276	0.177629
Dctn2	199.114	0.331095	0.125118	2.64625	0.00813885	0.177629
Acat1	108.127	0.387509	0.146564	2.64396	0.00819418	0.177629
Supt6	110.643	0.395708	0.149839	2.64089	0.00826875	0.177899
Cldn11	102.776	0.439146	0.166715	2.63412	0.00843566	0.17831
Med10	87.0757	0.417166	0.158693	2.62877	0.00856948	0.17831
Ranbp1	93.9956	0.408518	0.155231	2.63168	0.00849636	0.17831
Arpc2	151.017	0.347486	0.132013	2.63222	0.00848288	0.17831
Fau	435.972	0.355097	0.134744	2.63535	0.00840495	0.17831
Gpi1	367.565	0.369968	0.140695	2.62958	0.00854912	0.17831
Hspa5	99.4284	0.398084	0.151348	2.63026	0.00853202	0.17831
Slc25a22	121.079	0.40164	0.152881	2.62715	0.00861039	0.178324
Klf13	82.721	0.398453	0.152261	2.6169	0.00887313	0.182584
Inf2	75.0519	0.417755	0.159697	2.61593	0.00889848	0.182584
Nptx2	92.0174	0.982456	0.376028	2.61272	0.00898245	0.18317
Cycs	194.374	0.388526	0.149384	2.60086	0.00929901	0.18317
Cck	152.684	0.405527	0.155668	2.60507	0.00918565	0.18317
Kcnip3	117.426	0.382822	0.147082	2.60278	0.00924711	0.18317
Ewsr1	91.8563	0.399298	0.153337	2.60405	0.00921286	0.18317
Midn	141.612	0.40538	0.155631	2.60475	0.00919419	0.18317
Scg2	125.507	0.430851	0.165515	2.60309	0.00923864	0.18317
Gm52861,Gm36327,Gm40367,Gm40364,Gm40365,Gm40363,Gm40369	172.685	0.421197	0.161865	2.60215	0.00926408	0.18317
Bnip3	123.694	0.389612	0.149461	2.60677	0.00914	0.18317
Ccni	260.908	-0.348734	0.134451	-2.59377	0.009493	0.183725
Efr3b	93.3148	0.385731	0.148707	2.59389	0.00948964	0.183725
Mark4	106.766	0.404486	0.155861	2.59517	0.00945439	0.183725
Rpl15	185.193	0.304294	0.117306	2.59401	0.00948625	0.183725
Cyb561	90.2468	0.425485	0.164315	2.58944	0.0096133	0.185244
Sprn	76.3507	0.413157	0.159949	2.58306	0.00979286	0.187077
Hsp90ab1	501.757	0.307976	0.119185	2.58401	0.00976582	0.187077
Mef2d	216.371	0.358251	0.139093	2.57563	0.0100058	0.19019
Plpbp	90.9117	0.414616	0.161054	2.57439	0.0100416	0.19019
Gpc1	146.037	0.372674	0.145019	2.56984	0.0101746	0.191151
Prxl2a	124.315	-0.391552	0.152373	-2.5697	0.0101786	0.191151
Pcbd2	341.904	0.307393	0.119806	2.56575	0.0102954	0.192529
Hmga1b,Hmga1	106.367	0.387954	0.151752	2.5565	0.0105732	0.196892
Eif1,Emd	285.308	0.334354	0.131252	2.54741	0.0108526	0.201249
Coro1c	104.91	0.405879	0.159544	2.54399	0.0109595	0.202385
Ksr1	88.346	0.390534	0.153625	2.54213	0.0110179	0.202619
Psmb2	111.939	0.384812	0.151633	2.53778	0.0111557	0.203465
Ywhag	346	0.326223	0.128473	2.53922	0.0111099	0.203465
Hnrnpa0	136.885	0.331628	0.131016	2.53119	0.0113676	0.20648
Dctn1	189.838	0.353381	0.139782	2.52808	0.0114688	0.207468
Kcnk1	122.729	0.383008	0.151629	2.52595	0.0115386	0.207883
Gm29667,Gapdh,Gm12070	1216.3	0.30385	0.120698	2.51743	0.0118213	0.207905
Hars	82.4462	0.401275	0.159135	2.52161	0.011682	0.207905
Kcnq2	153.394	0.374658	0.148539	2.52229	0.0116593	0.207905
Degs1	78.6784	0.399331	0.158567	2.51837	0.0117899	0.207905
Fam234b	136.535	0.441898	0.17508	2.52397	0.0116037	0.207905
Hnrnpa2b1	184.464	0.316064	0.125441	2.51963	0.0117478	0.207905
Sumo3	117.289	0.342757	0.136387	2.51312	0.011967	0.209635
Rrp36	286.063	0.39753	0.158674	2.50533	0.0122337	0.21195
Ubb,Ubb-ps	3033.5	0.349953	0.139698	2.50507	0.0122426	0.21195
Chic2	3742.86	0.357842	0.142691	2.50782	0.012148	0.21195
Chga	162.313	0.462729	0.184864	2.50308	0.0123117	0.212316
Pitpna	221.09	0.352569	0.141056	2.49949	0.0124372	0.212824
Hspa14	82.0683	0.392276	0.156918	2.49987	0.0124239	0.212824
Cipc	72.467	0.424879	0.170356	2.49407	0.0126288	0.215273
Lamp2	71.0677	0.423395	0.170124	2.48874	0.0128196	0.217688
Reep1	76.6871	0.417048	0.16802	2.48213	0.0130598	0.22092
Prdx5	307.89	0.372787	0.150301	2.48027	0.0131283	0.221234
Nub1	80.1144	0.389082	0.157008	2.4781	0.0132085	0.221742
Ncl	131.289	0.397611	0.160724	2.47387	0.0133658	0.222696
Eml2	208.976	0.336688	0.136064	2.47449	0.0133428	0.222696
1500009C09Rik	95.5178	-0.384041	0.155562	-2.46873	0.0135594	0.223402
Dusp7	130.27	0.340129	0.137711	2.46987	0.013516	0.223402
Cct8	149.277	0.331949	0.134333	2.47109	0.0134702	0.223402
Taldo1	71.9006	0.410137	0.166351	2.46549	0.0136827	0.224599
Dynll1	330.029	0.300211	0.121874	2.46329	0.013767	0.225149
Ccdc85b	217.447	0.294986	0.120028	2.45764	0.0139854	0.227045
Creg2	79.0564	0.401084	0.163151	2.45836	0.0139573	0.227045
Insig1	73.1633	0.427542	0.174457	2.45071	0.0142576	0.230619
Gphn	101.48	0.370779	0.151968	2.43985	0.0146935	0.235948
Treml2	73.0722	-0.412654	0.169087	-2.44048	0.0146678	0.235948
Sdc3	112.083	0.366844	0.151064	2.42839	0.0151659	0.240915
Gm51571,Gm51573,Gm51593,Gm51592,Gm51591,Gm51572,Gm51594	123.063	0.452287	0.186111	2.4302	0.0150905	0.240915
Rpl35	159.791	0.353426	0.145477	2.42943	0.0151224	0.240915
Mien1	120.16	0.341136	0.140716	2.4243	0.0153381	0.24278
Ndufb5	176.702	0.371198	0.153838	2.41291	0.0158258	0.248786
Rps19	222.537	0.333685	0.138297	2.41282	0.0158298	0.248786
Napa	124.14	0.339843	0.140959	2.41093	0.0159118	0.249191
Hrh3	79.4598	-0.39599	0.164399	-2.40871	0.016009	0.249831
Syt5	148.918	0.342288	0.142263	2.40603	0.0161271	0.249913
Prkag2	84.4702	0.375679	0.156074	2.40707	0.0160813	0.249913
Mgat1	168.838	0.327204	0.136225	2.40194	0.0163084	0.251207
Sri	123.048	0.323413	0.134716	2.4007	0.0163638	0.251207
Tubb3	221.257	0.367707	0.153191	2.40032	0.0163806	0.251207
Fkbp1a	282.175	0.352458	0.147179	2.39476	0.0166314	0.252096
Rps15	368.093	0.278863	0.116405	2.39564	0.0165916	0.252096
Kcnc3	152.124	0.408774	0.17075	2.39399	0.0166661	0.252096
Stub1	134.109	0.39736	0.165805	2.39654	0.0165505	0.252096
Gabbr2	238.338	0.362355	0.151563	2.39079	0.0168123	0.252584
Adcy9	104.076	0.423862	0.17722	2.39173	0.0167691	0.252584
Plxdc1	93.5436	0.394276	0.16509	2.38824	0.0169293	0.253482
Dcun1d2	73.4933	0.378926	0.158827	2.38577	0.0170434	0.254331
Elovl6	97.2725	0.341828	0.14358	2.38076	0.0172772	0.256717
Egln1	96.4905	0.364569	0.153189	2.37986	0.0173192	0.256717
Zfyve28	85.3119	0.37928	0.159475	2.3783	0.0173925	0.256945
Gm52800	789.124	0.642948	0.270497	2.37691	0.0174582	0.257058
Rsrc2	93.3982	0.3596	0.151401	2.37516	0.0175414	0.257428
Max	83.1631	0.374551	0.157875	2.37245	0.0176706	0.258468
Ctxn1	185.637	0.304859	0.128606	2.37048	0.017765	0.258509
Rab1a	124.37	0.347442	0.146603	2.36996	0.01779	0.258509
Cuta	88.9787	0.372228	0.157455	2.36402	0.0180777	0.261832
Gnai2	142.781	0.316329	0.133904	2.36236	0.0181588	0.26215
Snn	120.264	0.340071	0.144027	2.36116	0.018218	0.26215
Tslp	85.8747	-0.379499	0.160985	-2.35736	0.0184056	0.263993
Aatk	196.495	0.30371	0.129069	2.35307	0.018619	0.265146
Rps6,Rps6-ps4	251.494	0.33778	0.143482	2.35416	0.0185647	0.265146
Ado	83.6339	0.356739	0.151665	2.35215	0.0186655	0.265146
Fam163b	103.363	0.337797	0.14401	2.34565	0.0189938	0.268948
Ndufv2	100.595	0.37249	0.158964	2.34323	0.0191175	0.26898
Sar1a	76.79	0.394988	0.16853	2.34372	0.0190925	0.26898
Nmnat2	122.356	0.41053	0.175329	2.34149	0.019207	0.269385
Dlst	88.7807	0.402914	0.172201	2.33979	0.0192945	0.269758
Clstn1	220.029	0.329942	0.141208	2.33658	0.0194612	0.270383
Rack1	168.224	0.29338	0.125533	2.33708	0.019435	0.270383
Endod1	86.7175	0.346412	0.148848	2.32728	0.0199503	0.272061
Sipa1l1	258.159	0.258728	0.111051	2.32982	0.0198158	0.272061
Tub	73.3099	-0.422186	0.181111	-2.33109	0.0197486	0.272061
Adra1d	73.0821	-0.416948	0.179086	-2.3282	0.0199013	0.272061
Fkbp5	84.8711	0.407303	0.174654	2.33206	0.0196974	0.272061
Selenof	151.162	0.314549	0.135046	2.3292	0.0198487	0.272061
Epb41l1	214.86	0.287623	0.123848	2.32237	0.0202128	0.273119
Surf4	78.7229	0.382781	0.164785	2.3229	0.0201844	0.273119
Vdac2	93.6373	0.34553	0.148774	2.32252	0.0202051	0.273119
Mbd2	107.707	0.350269	0.150953	2.32038	0.0203203	0.273737
Higd1a	109.819	0.367315	0.158494	2.31753	0.0204751	0.274986
Atp1b1	836.273	0.390364	0.168788	2.31275	0.0207362	0.277652
Dgkg	70.7107	0.413398	0.17901	2.30935	0.0209239	0.279322
Actr10	143.016	0.299119	0.12971	2.30605	0.0211076	0.280602
Arhgdia	182.969	0.35379	0.153464	2.30536	0.0211464	0.280602
Gad2	91.1427	0.363675	0.157878	2.30352	0.0212498	0.28069
Ywhah	424.33	0.324307	0.14082	2.30298	0.0212797	0.28069
Atp6v0c,Atp6v0c-ps2	411.364	0.364447	0.159269	2.28825	0.0221228	0.283571
Fam162a	88.7299	0.360031	0.157171	2.2907	0.021981	0.283571
St13	129.808	0.320916	0.140058	2.2913	0.0219458	0.283571
Rpl36al	114.329	0.35556	0.155313	2.28931	0.0220616	0.283571
Tecr	356.536	0.363479	0.158616	2.29157	0.0219307	0.283571
Wrn	78.165	-0.37315	0.162684	-2.29372	0.0218067	0.283571
Fus	125.741	0.333759	0.145375	2.29585	0.0216847	0.283571
Fam219a	110.322	0.331367	0.144634	2.29107	0.0219592	0.283571
Pcdh7	166.206	0.357967	0.156373	2.28919	0.0220683	0.283571
Acly	95.6801	0.338984	0.148158	2.28799	0.022138	0.283571
Khdrbs1	85.2583	0.383576	0.167847	2.28528	0.0222965	0.284778
Tesc	78.0817	0.409087	0.179301	2.28156	0.0225152	0.286745
Comt	125.4	0.389644	0.171331	2.27422	0.0229529	0.291424
Cox5a	328.721	0.343655	0.151394	2.26994	0.0232113	0.291424
Lrrc8a	83.4643	0.352941	0.155483	2.26997	0.0232095	0.291424
Nos1ap	199.235	0.379201	0.166928	2.27164	0.023108	0.291424
Dync1li1	88.1331	0.406334	0.178963	2.27049	0.0231781	0.291424
Slc50a1	80.3166	0.350849	0.15479	2.26662	0.0234137	0.293134
Mpc1	108.769	0.347731	0.153523	2.26501	0.0235123	0.29354
Jund	275.828	0.304353	0.134648	2.26037	0.0237982	0.296275
Cct4	90.889	0.335061	0.148449	2.25707	0.0240037	0.297447
Csnk1d	93.0661	0.327531	0.145137	2.2567	0.0240267	0.297447
Ints3	82.1566	0.371801	0.16506	2.25252	0.0242893	0.299861
Bzw1	88.8145	0.351124	0.156085	2.24957	0.0244764	0.300497
Rragd	80.3596	0.380107	0.168889	2.25063	0.0244088	0.300497
Psd	284.464	0.307359	0.137047	2.24273	0.0249143	0.304188
Mbnl2	144.071	0.315025	0.140402	2.24374	0.0248493	0.304188
Celsr2	158.82	0.295339	0.131925	2.23869	0.0251763	0.306236
Gm12174,Rpl7	95.7105	0.333744	0.149337	2.23484	0.0254275	0.306236
H1f4	91.6481	0.349098	0.156196	2.235	0.0254176	0.306236
Retreg2	98.0707	0.330968	0.147978	2.2366	0.0253126	0.306236
Gm52436,Gm52416,Gm52446,Gm52437,LOC118568634,Gm52420	625.603	0.429385	0.191959	2.23686	0.0252952	0.306236
Ap2a2	93.9757	0.363662	0.162887	2.2326	0.0255754	0.307182
Rpl19	488.065	0.243662	0.109232	2.23068	0.0257025	0.307875
Cdkl5	142.207	0.321655	0.144677	2.22326	0.0261981	0.312964
Wdfy4	70.7932	-0.384623	0.173375	-2.21845	0.0265242	0.316009
Cyc1	121.506	0.326839	0.147593	2.21445	0.0267976	0.316626
Gm8580,Rpl29	233.87	0.339622	0.153646	2.21042	0.0270761	0.316626
Calm3	357.564	0.273023	0.123497	2.21076	0.0270522	0.316626
AF366264	80.2154	-0.351651	0.158877	-2.21336	0.0268726	0.316626
Got1	183.396	0.36293	0.163882	2.21459	0.0267883	0.316626
Trnp1	70.9213	0.376979	0.170497	2.21106	0.0270316	0.316626
Tmem181a	83.0601	0.363957	0.164486	2.21269	0.0269191	0.316626
Vdac1	231.218	0.283737	0.128518	2.20777	0.0272602	0.31794
C1qa	127.745	0.415104	0.188217	2.20545	0.0274228	0.318997
Itpa	77.1712	0.36131	0.164089	2.20191	0.0276715	0.321047
Ndufa2	176.142	0.299376	0.136064	2.20026	0.0277886	0.321564
Hpcal4	245.634	0.351757	0.160076	2.19744	0.027989	0.322201
Ier5	105.174	0.342504	0.155816	2.19814	0.0279395	0.322201
Flnb	71.8262	0.359412	0.163738	2.19505	0.0281601	0.322909
Brk1	160.313	0.280026	0.127601	2.19454	0.0281963	0.322909
Nrn1	233.135	0.43836	0.200005	2.19175	0.0283979	0.32298
Cab39	109.256	0.344838	0.157333	2.19177	0.0283962	0.32298
Sf3b5	83.3942	0.356275	0.162577	2.19143	0.028421	0.32298
Ssbp4	119.665	0.339564	0.155135	2.18883	0.0286095	0.323463
Erf	79.4029	0.374163	0.170899	2.18938	0.0285689	0.323463
Sbf1	115.625	0.315895	0.144406	2.18755	0.0287027	0.323607
Mlf2	336.816	0.284363	0.130045	2.18665	0.0287683	0.323607
Gas6	105.385	0.360177	0.16497	2.18328	0.0290151	0.325514
Psmc4	108.416	0.334911	0.153464	2.18234	0.0290847	0.325514
Rwdd1	72.0965	0.370227	0.170098	2.17655	0.0295141	0.326201
Prr13	125.879	-0.320164	0.147086	-2.17672	0.0295015	0.326201
Treml4	79.2374	-0.354955	0.163067	-2.17674	0.0294999	0.326201
Osbp2	78.425	0.357885	0.164297	2.17828	0.0293849	0.326201
Rhof	73.9097	0.376236	0.172695	2.17862	0.0293599	0.326201
Adar	89.2966	0.351544	0.161746	2.17343	0.029748	0.327968
Eprs	93.6406	0.341208	0.157389	2.16793	0.0301641	0.33173
Ngef	136.406	0.410396	0.189704	2.16335	0.0305142	0.332908
Arpc5	96.9554	0.334539	0.154762	2.16163	0.0306468	0.332908
Rara	99.9642	0.383249	0.177135	2.1636	0.030495	0.332908
Atp6v1b2	255.451	0.370481	0.171301	2.16275	0.0305602	0.332908
Kcnt1	94.0579	0.407748	0.188616	2.16179	0.0306347	0.332908
Nabp2	70.0042	0.346657	0.160728	2.15679	0.0310218	0.334005
Itprid2	70.9616	0.365732	0.170289	2.14772	0.0317361	0.334005
Ankrd46	129.571	0.296311	0.137731	2.15138	0.0314461	0.334005
Naa50	78.9554	0.349376	0.1621	2.15531	0.0311378	0.334005
Ociad1	146.546	0.299049	0.139286	2.14701	0.0317927	0.334005
Cyp46a1	82.4364	0.352073	0.16346	2.15388	0.0312496	0.334005
Dagla	99.2245	0.333948	0.154981	2.15477	0.0311802	0.334005
Raly	82.7362	0.357549	0.165871	2.15558	0.0311162	0.334005
Slc17a7	756.194	0.340389	0.158512	2.1474	0.0317613	0.334005
Kndc1	108.193	0.296234	0.13741	2.15584	0.0310962	0.334005
Pcbp4	90.3965	-0.341276	0.158964	-2.14688	0.0318028	0.334005
Dctn5	97.2731	0.326222	0.151934	2.14713	0.0317829	0.334005
Emc4	148.931	0.30359	0.141407	2.14692	0.0317994	0.334005
Gm14288,2210418O10Rik,Zfp968,Gm4631,Gm14410,Gm14434,Zfp965,Gm14432,Zfp967,Zfp966,LOC115489545,Gm14393,Gm4724,Gm2026,Gm2004,Gm2007,Zfp972,Gm14440,Gm14408,Gm11009,Zfp931,Gm14430,Zfp973,Zfp970,Zfp971,Gm14296,Gm14295,Gm14391,Gm6710,Gm16357,Gm14308,Gm14305,Gm14322	321.153	0.289402	0.134517	2.15143	0.0314426	0.334005
Htt	89.8872	0.333235	0.155288	2.14592	0.0318794	0.334018
Rpl11	226.835	0.264922	0.1237	2.14165	0.0322216	0.336807
Gpx1	117.537	0.346742	0.162235	2.13728	0.0325753	0.339703
Pin1	92.5218	0.314714	0.147363	2.13563	0.0327097	0.340304
Aplp1	736.735	0.240769	0.112893	2.13272	0.0329481	0.340465
Chid1	96.6547	0.31288	0.146695	2.13286	0.0329358	0.340465
Pcmt1	127.491	0.313239	0.146886	2.13253	0.0329633	0.340465
Hax1	86.4543	0.340929	0.159934	2.13169	0.0330324	0.340465
Ergic1	87.5952	0.33417	0.157296	2.12447	0.0336307	0.345826
Npm1	109.008	0.302702	0.142809	2.11963	0.0340376	0.3492
Slc6a8	182.444	0.294073	0.138891	2.11729	0.0342349	0.349606
Vmn1r14	75.0292	-0.363477	0.171646	-2.11759	0.0342094	0.349606
Cdc37	93.934	0.349737	0.165333	2.11534	0.0344008	0.3504
Adcyap1r1	74.1591	0.3715	0.175821	2.11295	0.034605	0.3504
Pim3	71.7786	0.352626	0.16691	2.11267	0.0346289	0.3504
Dynlrb1	113.894	0.371485	0.175772	2.11345	0.0345623	0.3504
Ankrd12	166.562	-0.319512	0.151335	-2.11129	0.0347476	0.3508
H1f10	72.2188	0.349707	0.165792	2.10932	0.0349171	0.35171
2410002F23Rik	82.3045	0.325349	0.154329	2.10815	0.0350183	0.35193
Gm15319,Gm21119,4930467E23Rik	79.6729	0.344677	0.163756	2.10482	0.0353067	0.35243
Phc2	83.8623	0.353339	0.167731	2.10658	0.0351543	0.35243
Ppp1r37	140.126	0.302395	0.14365	2.10508	0.0352844	0.35243
Tcf25	256.141	0.247027	0.117441	2.10342	0.0354292	0.352859
Tmem120a	78.0834	0.345615	0.164705	2.09839	0.0358707	0.356437
Rab3gap2	79.818	0.340802	0.16248	2.0975	0.0359493	0.356437
Psmb10	71.7111	0.349168	0.166609	2.09574	0.0361056	0.357187
Dhdds	83.1096	0.314598	0.150559	2.08953	0.0366603	0.361063
Wnt4	79.4118	-0.338288	0.161836	-2.09031	0.0365895	0.361063
Cdh10	118.591	-0.285488	0.136699	-2.08844	0.0367577	0.36122
Hspa9	186.216	0.260078	0.124625	2.08688	0.0368989	0.361511
Sdcbp	119.244	0.296684	0.142291	2.08505	0.0370643	0.361511
Rpl24,Gm9385	178.91	0.254476	0.122078	2.08454	0.0371112	0.361511
Arfgap1	73.7054	0.37112	0.178037	2.08451	0.0371136	0.361511
Ccnd1	83.7187	0.354074	0.17013	2.0812	0.037416	0.36207
Cers2	85.4572	0.323446	0.155413	2.08119	0.0374161	0.36207
Mrps15	70.3608	0.354032	0.170109	2.08121	0.0374145	0.36207
Dazap2	122.592	0.279407	0.134415	2.07869	0.0376456	0.363497
Gnao1	431.66	0.244306	0.117712	2.07545	0.0379451	0.3648
Pacs2	83.5992	0.326172	0.15709	2.07633	0.0378632	0.3648
Stac	83.6988	-0.321499	0.155044	-2.0736	0.0381165	0.364898
Cabp1	304.894	0.319372	0.154021	2.07356	0.0381199	0.364898
Syngr1	322.645	0.2788	0.134711	2.06962	0.0384879	0.364922
Efna3	74.1368	0.378902	0.182856	2.07213	0.0382535	0.364922
Klf6	80.9374	0.312618	0.151045	2.06971	0.03848	0.364922
Cyth2	116.638	0.322939	0.156075	2.06913	0.0385342	0.364922
Plec	137.743	0.316865	0.152982	2.07125	0.038335	0.364922
C2cd2l	72.3007	0.345436	0.167222	2.06574	0.0388533	0.366378
Rab2a	147.88	0.28041	0.135739	2.0658	0.0388472	0.366378
Gm6402,Rps17	147.69	0.276382	0.13404	2.06194	0.0392135	0.368209
Ccdc71l	75.0645	0.336068	0.162971	2.06213	0.039195	0.368209
Sf3a2	85.2291	0.320515	0.155517	2.06097	0.0393064	0.3683
Hnrnpa3,LOC115489330,Gm6793	203.864	0.291464	0.141543	2.05919	0.0394759	0.369108
Pcp4l1	77.7704	0.393277	0.19118	2.0571	0.0396765	0.370203
Gspt1	97.1789	0.302962	0.147406	2.05528	0.0398515	0.371054
Stx16	74.8987	0.329982	0.160642	2.05414	0.0399617	0.3713
Wnt2b	72.773	-0.357559	0.174297	-2.05144	0.0402243	0.37218
Dgkz	142.406	-0.269214	0.131204	-2.05187	0.0401825	0.37218
Rell2	122.875	0.319038	0.155743	2.04849	0.0405122	0.374063
Chgb	375.775	0.307256	0.15008	2.04727	0.0406312	0.374372
Srsf5	232.739	0.248922	0.121638	2.04642	0.0407146	0.374372
Camk1d	82.4446	0.316657	0.154813	2.04541	0.0408146	0.3744
Errfi1	76.6085	0.366533	0.179262	2.04468	0.0408867	0.3744
Alyref	128.888	0.277119	0.135616	2.04341	0.0410116	0.37477
Rpl31-ps12,Rpl31	385.04	0.263268	0.129044	2.04015	0.0413357	0.374804
Btbd9	94.7878	0.318986	0.156337	2.04037	0.0413135	0.374804
Usf2	95.3497	-0.327742	0.160684	-2.03967	0.0413835	0.374804
Numbl	99.9622	0.333352	0.163479	2.03912	0.0414382	0.374804
Reps1	69.7787	-0.347141	0.170059	-2.0413	0.0412211	0.374804
Dnm2	300.921	0.30017	0.147285	2.03802	0.0415474	0.375027
Pcnx2	87.9661	0.340489	0.167164	2.03685	0.0416652	0.375326
Neurod2	92.7105	0.402985	0.197936	2.03593	0.0417571	0.37539
Ppp6r1	96.7697	0.317071	0.155908	2.03371	0.041981	0.375879
Ina	211.451	0.30467	0.149773	2.03421	0.0419306	0.375879
Rpl10a	228.048	0.265779	0.131034	2.02832	0.0425275	0.380003
Arl1	124.302	0.292146	0.144266	2.02505	0.042862	0.38069
Eif6	90.7442	0.307688	0.151909	2.02547	0.0428188	0.38069
Ppp1r15b	70.8445	0.328784	0.162264	2.02623	0.042741	0.38069
Mef2a	118.832	0.298515	0.147885	2.01856	0.0435332	0.381008
Tkt	110.824	0.288512	0.142858	2.01957	0.0434276	0.381008
Rpsa	77.3413	0.3337	0.165377	2.01782	0.0436105	0.381008
Sod1	294.986	0.239302	0.118629	2.01723	0.0436715	0.381008
Pgm2l1	181.658	-0.294608	0.145981	-2.01813	0.0435778	0.381008
Map7d1	110.371	0.322873	0.159991	2.01806	0.0435845	0.381008
Stxbp5l	88.3561	0.329868	0.163088	2.02264	0.0431104	0.381008
Prtg	107.959	-0.318148	0.157396	-2.02132	0.0432467	0.381008
[truncated: 19,233 more rows]
