# Supplementary material for: Transcriptional and neuroprotective effects of hexokinase-2 inhibitors administered after stroke
Source: J Neuroinflammation. 2025 Oct 28;22:247. doi: 10.1186/s12974-025-03594-1 (PMC12570821; doi:10.1186/s12974-025-03594-1)
Supplement: Supplementary file 4 — Supplementary Material 4. [file 12974_2025_3594_MOESM4_ESM.xlsx]

## Sheet: 2DG_vs_veh
	baseMean	log2FoldChange	lfcSE	stat	pvalue	padj
Cd99	187.521	0.80394	0.198382	4.05248	5.06772e-05	0.0500183
Chgb	120.598	0.834553	0.238339	3.50153	0.00046259	0.0625492
Cdk5r1	48.3108	0.939085	0.265277	3.54002	0.000400103	0.0625492
Pfn2	67.3157	0.810361	0.233061	3.47704	0.000506985	0.0625492
Aplp1	241.104	0.555654	0.154659	3.59277	0.000327177	0.0625492
Dnm2	89.7759	0.786771	0.224171	3.50969	0.000448628	0.0625492
Ldha	55.4798	0.896432	0.251094	3.5701	0.000356839	0.0625492
Sqstm1	113.979	0.669807	0.192153	3.4858	0.000490666	0.0625492
Stmn1	97.4876	0.852917	0.250128	3.40992	0.000649824	0.0665086
Diras2	71.5192	0.996034	0.294642	3.38048	0.000723581	0.0665086
Pdia3	77.8629	0.632726	0.187538	3.37386	0.00074123	0.0665086
Vgf	50.2443	0.78041	0.242607	3.21676	0.00129646	0.0837098
Mcm3ap	71.9045	0.736013	0.22574	3.26045	0.00111237	0.0837098
Arpp19	102.799	0.861179	0.263533	3.26782	0.0010838	0.0837098
Slc3a2	65.6838	0.721744	0.225288	3.20364	0.001357	0.0837098
Rrp36	93.3117	0.80578	0.251004	3.21022	0.00132631	0.0837098
Ank	62.8561	0.72216	0.228463	3.16095	0.00157257	0.0862292
Fkbp8	54.7761	0.767013	0.242332	3.16514	0.0015501	0.0862292
H4c9,H4c18,H4c17	61.4627	0.752317	0.239424	3.14219	0.00167687	0.087109
Ap2s1	56.6464	0.84496	0.270957	3.11843	0.00181817	0.0897268
Hpcal4	96.1409	0.707421	0.228273	3.09902	0.00194164	0.091257
Ppp1r37	50.264	0.79008	0.256868	3.07583	0.00209921	0.0941782
Egr1	63.9373	0.845105	0.283674	2.97914	0.00289057	0.107434
Sst	59.9149	0.901824	0.301606	2.99007	0.00278915	0.107434
Kcnq2	50.5524	0.881092	0.292805	3.00914	0.0026199	0.107434
Qdpr	67.3845	0.618788	0.208062	2.97406	0.00293891	0.107434
Cplx2	249.662	0.647521	0.214644	3.01673	0.00255521	0.107434
Arf3	118.655	0.586312	0.200569	2.92325	0.00346404	0.119405
Ppme1	52.1737	0.819789	0.280819	2.91928	0.00350836	0.119405
Dctn1	62.1642	0.671956	0.234973	2.85971	0.00424022	0.135003
Eno1b,Eno1	224.168	0.487062	0.170111	2.86321	0.00419372	0.135003
Adora1	89.3527	0.657854	0.233769	2.81412	0.00489108	0.146288
Morf4l2	57.9933	0.670792	0.237563	2.82363	0.0047483	0.146288
Gpm6a	143.763	0.6622	0.244906	2.70389	0.00685332	0.191602
Pik3r1	54.55	0.645396	0.24008	2.68825	0.00718267	0.191602
Gria1	49.0826	0.701666	0.25876	2.71165	0.00669496	0.191602
Napb	65.3487	0.726747	0.270189	2.68977	0.00715011	0.191602
Apod	71.3965	-0.779498	0.291031	-2.6784	0.00739738	0.192137
Atp6v1g2	101.435	0.582772	0.219563	2.65424	0.00794873	0.201164
Ddn	75.4692	0.522771	0.198539	2.63309	0.00846125	0.208219
Ptms	309.841	0.553912	0.210965	2.62561	0.00864944	0.208219
Basp1	92.8519	0.524549	0.20187	2.59845	0.00936465	0.216664
Pmm1	65.617	0.583463	0.224779	2.59572	0.00943924	0.216664
Srcin1	64.7158	0.588187	0.227678	2.58342	0.00978258	0.219441
Ctsb	69.6474	0.558108	0.218478	2.55453	0.0106332	0.228151
Kalrn	98.2548	0.669308	0.261666	2.55787	0.0105315	0.228151
Kifc2	66.7184	0.58149	0.229045	2.53876	0.0111246	0.233617
Ppp3ca	139.219	0.621579	0.248438	2.50195	0.0123511	0.25397
Nsf	82.1087	0.671046	0.272141	2.4658	0.0136708	0.275368
Ntrk2	116.253	0.483092	0.199107	2.42629	0.015254	0.29521
Enpp5	62.5763	0.531604	0.218738	2.43033	0.0150852	0.29521
Rtn4	78.1194	0.60852	0.254003	2.39572	0.0165879	0.314851
Rab2a	55.0107	0.594348	0.249145	2.38555	0.0170536	0.317584
Sub1	87.9926	0.60768	0.263017	2.31042	0.0208648	0.3337
Prrt2	97.0876	0.590892	0.257632	2.29355	0.0218162	0.3337
Spock1	56.3065	0.630462	0.274562	2.29624	0.021662	0.3337
Zfp91	50.2645	0.561046	0.241139	2.32665	0.0199837	0.3337
Igfbp4	48.0028	0.646011	0.277395	2.32885	0.019867	0.3337
Fbxl16	87.6139	0.449212	0.194934	2.30444	0.0211982	0.3337
Khdrbs3	49.8072	0.62318	0.272729	2.28498	0.0223143	0.3337
Pcsk2	66.5896	0.643126	0.275939	2.33068	0.0197701	0.3337
Gpc1	52.3881	0.549637	0.238792	2.30174	0.0213498	0.3337
Ncald	52.8455	0.69112	0.293242	2.35682	0.0184319	0.3337
Slc17a7	249.709	0.585445	0.255745	2.28918	0.0220691	0.3337
Bex3	55.1323	0.591599	0.251526	2.35203	0.018671	0.3337
Zfp148	53.8035	0.498913	0.213525	2.33656	0.0194621	0.3337
Mpc2	58.7879	0.483581	0.212365	2.27712	0.0227788	0.335562
Itm2c	116.76	0.571249	0.251574	2.2707	0.0231652	0.336236
Rgs4	74.1343	0.615687	0.272285	2.26118	0.0237478	0.337496
Srrm2	53.9001	0.549074	0.243152	2.25816	0.0239359	0.337496
Fscn1	51.2388	0.58322	0.260196	2.24146	0.0249962	0.347483
Ctxn1	61.8387	0.575717	0.267489	2.1523	0.0313734	0.3643
Efhd2	209.285	0.586033	0.269626	2.17351	0.0297422	0.3643
Ppp3cb	54.4731	0.590244	0.269395	2.191	0.0284521	0.3643
Ppp2r2c	100.038	0.445775	0.206671	2.15693	0.0310113	0.3643
Nptx1	123.154	0.623261	0.284757	2.18874	0.0286154	0.3643
Sv2b	51.2966	0.658235	0.305392	2.15538	0.0311323	0.3643
Tsc22d3	49.4058	0.520201	0.241671	2.15252	0.0313563	0.3643
Arpp21	54.026	0.603918	0.27374	2.20617	0.0273721	0.3643
Mib1	54.7154	0.505784	0.23261	2.17439	0.0296762	0.3643
Ttc9b	87.3924	0.543053	0.251862	2.15615	0.0310716	0.3643
Epha4	49.4312	0.589116	0.267192	2.20484	0.0274654	0.3643
Mt3	95.019	0.448177	0.202146	2.21709	0.0266169	0.3643
Arpc1a	47.6063	0.54222	0.25153	2.15569	0.031108	0.3643
Snap25	644.962	0.624426	0.285902	2.18406	0.0289582	0.3643
Olfm1	54.9599	0.640602	0.301681	2.12345	0.0337166	0.37718
Rplp1	214.337	0.358304	0.167958	2.13329	0.0329006	0.37718
Septin7	104.348	0.462419	0.218128	2.11994	0.0340111	0.37718
Grina	80.4714	0.542665	0.25508	2.12743	0.0333841	0.37718
Arhgef4	63.7517	0.480068	0.22926	2.09399	0.0362607	0.384831
Brk1	59.8479	0.449541	0.213867	2.10196	0.0355565	0.384831
Rpl12	101.888	0.377938	0.179816	2.1018	0.0355705	0.384831
Mrfap1	167.319	0.392338	0.18719	2.09593	0.0360881	0.384831
Celsr2	49.9754	0.53216	0.254875	2.08793	0.0368044	0.386
Ptprn	103.24	0.518482	0.249329	2.07951	0.0375705	0.386
Cycs	69.2189	0.448862	0.216261	2.07555	0.0379352	0.386
Dnm1	70.8021	0.610331	0.293356	2.08051	0.0374789	0.386
Cyrib	50.562	0.496982	0.239966	2.07105	0.0383537	0.386276
Actr10	48.1632	0.510051	0.247594	2.06003	0.0393953	0.392759
Clic4	47.5496	-0.49786	0.242322	-2.05454	0.0399238	0.394048
Amph	88.6147	0.542287	0.264894	2.04718	0.0406401	0.39517
Dgkz	48.881	0.497648	0.243329	2.04517	0.0408382	0.39517
Cntnap1	63.3806	0.469865	0.230256	2.04062	0.041289	0.395653
Cdk5r2	53.5378	0.45588	0.223846	2.03658	0.0416924	0.395677
Mmp17	58.655	0.565907	0.278448	2.03237	0.0421166	0.395896
Psmd4	75.4408	-0.384224	0.191301	-2.00848	0.0445922	0.397531
Sorl1	54.1831	0.460439	0.232485	1.98051	0.0476463	0.397531
Mef2d	82.4693	0.451502	0.226288	1.99526	0.0460149	0.397531
Gabbr2	84.6767	0.551953	0.279093	1.97767	0.047966	0.397531
Nptx2	50.9634	1.02005	0.516628	1.97444	0.0483321	0.397531
Cct7	53.0777	0.457358	0.231168	1.97846	0.0478763	0.397531
Actb	254.75	0.305346	0.151103	2.02078	0.0433023	0.397531
Rps6,Rps6-ps4	103.829	0.353208	0.175255	2.01539	0.0438633	0.397531
Cs	59.0683	0.420716	0.212911	1.97602	0.048152	0.397531
Atp5md	65.0984	0.488449	0.243713	2.0042	0.0450486	0.397531
Junb	68.047	0.454602	0.226537	2.00675	0.0447767	0.397531
Aldoa	322.445	0.456343	0.226779	2.01228	0.0441908	0.397531
Klhl2	65.4333	0.554776	0.279525	1.98471	0.0471764	0.397531
Mras	51.0149	0.45329	0.229042	1.97908	0.0478076	0.397531
Srp54a,Srp54b,Srp54c	49.7809	0.450139	0.227196	1.98128	0.0475594	0.397531
Ngef	51.1007	0.559636	0.283977	1.97071	0.0487574	0.397716
Cldn11	49.7486	0.457537	0.234796	1.94865	0.0513367	0.400734
Eif1,Emd	109.62	0.343862	0.177628	1.93585	0.0528862	0.400734
Egln2	52.4711	0.441309	0.22499	1.96146	0.0498249	0.400734
Map1lc3b	48.5596	0.477226	0.245654	1.94268	0.0520554	0.400734
Phactr1	51.3604	0.443305	0.229288	1.93339	0.0531876	0.400734
Pcp4	189.161	0.503238	0.259468	1.9395	0.0524402	0.400734
Stk25	59.5942	0.435987	0.223255	1.95286	0.050836	0.400734
Ap2b1	60.349	0.506524	0.261518	1.93686	0.0527628	0.400734
Elob	60.6376	0.410676	0.210535	1.95064	0.0511004	0.400734
Chic2	1212.63	0.368394	0.187968	1.95987	0.0500106	0.400734
Tagln3	53.1294	0.436289	0.227503	1.91773	0.0551457	0.403555
Rps19	88.8707	0.370826	0.193034	1.92104	0.0547267	0.403555
Cox7a2l	52.9452	0.43113	0.224583	1.91969	0.0548974	0.403555
Mllt11	76.8356	0.50138	0.262359	1.91104	0.0559992	0.403555
Pfkm	80.9315	0.38788	0.202731	1.91327	0.0557134	0.403555
Vsnl1	105.61	0.467363	0.244575	1.91092	0.0560152	0.403555
Cck	50.276	0.531195	0.278968	1.90414	0.0568917	0.406899
Ptk2b	52.8565	0.515222	0.272142	1.89321	0.0583297	0.414183
Hsph1	51.4434	0.479798	0.254487	1.88536	0.0593819	0.418642
Hnrnpu	48.2812	0.439603	0.233762	1.88056	0.060032	0.420224
Cadm4	105.71	0.389355	0.208123	1.87079	0.0613739	0.422303
Dlgap1	81.9098	0.434905	0.231986	1.87471	0.0608331	0.422303
Epb41l1	79.2346	0.375206	0.201403	1.86296	0.0624683	0.422303
Ckb	368.748	0.341152	0.18281	1.86616	0.0620191	0.422303
Ndfip1	101.573	0.517202	0.277577	1.86327	0.0624242	0.422303
Stub1	48.0388	0.499115	0.268983	1.85556	0.0635156	0.426462
Psd	106.482	0.398815	0.216616	1.84112	0.0656042	0.426726
Dennd5a	70.4474	0.37694	0.204846	1.84011	0.0657519	0.426726
Pcbp1	67.2901	0.365561	0.198754	1.83926	0.0658769	0.426726
Midn	56.0532	0.393357	0.214082	1.83741	0.0661491	0.426726
Calm3	108.063	0.484944	0.262583	1.84683	0.0647724	0.426726
Strn4	59.3787	0.446135	0.241099	1.85042	0.0642529	0.426726
Apba2	75.2481	0.49161	0.268289	1.83239	0.0668932	0.428725
Zwint	100.615	0.482007	0.263982	1.82591	0.067864	0.429816
Cltb	74.1256	0.36944	0.202384	1.82544	0.0679345	0.429816
Abr	66.6615	0.520201	0.287492	1.80945	0.0703817	0.436898
Eps15	50.0672	0.399654	0.220859	1.80955	0.070366	0.436898
Morf4l1b,Morf4l1-ps1,Morf4l1	101.906	0.376804	0.208204	1.80979	0.0703291	0.436898
Pafah1b1	84.2711	0.425203	0.236027	1.8015	0.0716242	0.437685
Tsc22d1	72.7885	0.427292	0.237736	1.79734	0.0722823	0.437685
Bsg	92.9592	0.429541	0.238637	1.79997	0.0718647	0.437685
Mink1	60.1953	0.381517	0.212008	1.79954	0.0719336	0.437685
Pfdn2	49.8012	0.440325	0.24636	1.78732	0.0738859	0.438652
Hnrnpd	51.1749	0.391155	0.219103	1.78526	0.0742197	0.438652
Pi4ka	91.2536	0.472769	0.264185	1.78954	0.0735283	0.438652
Rimbp2	55.8914	0.486876	0.271779	1.79144	0.0732222	0.438652
Arf5	78.687	0.373064	0.209331	1.78217	0.0747215	0.438989
Mtpn	49.0441	0.496226	0.28255	1.75624	0.0790468	0.439533
Syt13	52.37	0.407346	0.230632	1.76621	0.0773599	0.439533
Rundc3a	80.1322	0.366866	0.209356	1.75236	0.0797127	0.439533
Ccdc85b	85.9723	0.438651	0.246712	1.77799	0.0754057	0.439533
Rps12	58.6574	0.366547	0.20639	1.776	0.0757337	0.439533
Vdac1	77.0579	0.396534	0.225638	1.75739	0.0788517	0.439533
Tubb4a	60.2355	0.447176	0.25493	1.75412	0.0794106	0.439533
Calm2	295.041	0.508263	0.28979	1.7539	0.0794475	0.439533
Nap1l5	65.8904	0.438333	0.249743	1.75513	0.0792366	0.439533
Gnb1	119.853	0.329963	0.188185	1.7534	0.079534	0.439533
Phyhip	69.7298	0.435483	0.245801	1.77168	0.076447	0.439533
Clstn1	63.282	0.46314	0.265135	1.74681	0.0806708	0.442345
Gm29667,Gapdh,Gm12070	430.017	0.349406	0.20059	1.74189	0.0815278	0.443112
Clta	89.2673	0.318257	0.182816	1.74086	0.0817085	0.443112
Lrr1	1146.75	0.391839	0.2256	1.73688	0.0824087	0.444466
Marf1	48.3814	0.395876	0.228634	1.73149	0.0833646	0.444722
Kcnj4	52.0092	0.465754	0.269376	1.72901	0.0838077	0.444722
Rps20	101.05	0.363842	0.209827	1.73401	0.0829164	0.444722
Ppp2r1a	95.2235	0.395138	0.231163	1.70935	0.087387	0.445948
Nsmf	89.0851	0.310114	0.183253	1.69227	0.0905949	0.445948
Ppp1r1b	101.259	0.521679	0.308471	1.69117	0.0908034	0.445948
Rasgrp1	79.9546	0.448632	0.265289	1.69111	0.0908161	0.445948
Jph3	79.2596	0.363458	0.211167	1.72119	0.085217	0.445948
Rpl41	205.901	0.279392	0.16344	1.70945	0.0873674	0.445948
Atp6v1e1	77.0194	0.424056	0.249243	1.70138	0.0888721	0.445948
Srp14	51.6886	0.408262	0.240509	1.69749	0.0896038	0.445948
Pja1	49.8618	0.503963	0.29692	1.6973	0.089639	0.445948
Zfp365	110.787	0.302481	0.178832	1.69143	0.0907554	0.445948
Scn8a	59.8374	0.458856	0.266633	1.72093	0.0852635	0.445948
Rpl11	90.2289	0.295042	0.174322	1.69251	0.0905483	0.445948
Pacsin1	76.5675	0.413033	0.240584	1.71679	0.0860169	0.445948
Eno2	262.095	0.477637	0.281058	1.69943	0.0892387	0.445948
Hsp90ab1	178.671	0.349211	0.203506	1.71597	0.0861673	0.445948
Rrp1	103.567	0.437029	0.259419	1.68464	0.0920575	0.44759
Atp6ap1	82.6438	0.406529	0.241307	1.68469	0.0920474	0.44759
Scamp5	84.6626	0.429465	0.255711	1.6795	0.0930553	0.450223
Gm14288,2210418O10Rik,Zfp968,Gm4631,Gm14410,Gm14434,Zfp965,Gm14432,Zfp967,Zfp966,Gm14393,Gm4724,Gm2026,Gm2004,Gm2007,Gm14403,Gm14440,Zfp931,Zfp973,Zfp970,Zfp971,Gm14296,Gm14295,Gm14391,Gm6710,Gm14430,Gm14308,Gm14327,Gm14326,Gm14325,Gm14305,Gm14322	82.1645	0.383243	0.234925	1.63134	0.102818	0.452997
Kif1b	87.4402	0.336579	0.205111	1.64096	0.100806	0.452997
Stxbp1	153.573	0.472068	0.288663	1.63536	0.101974	0.452997
Nudt3	62.4604	0.352298	0.216589	1.62658	0.103827	0.452997
Id2	56.3635	0.41279	0.251051	1.64424	0.100126	0.452997
Pebp1	129.345	0.343728	0.211747	1.6233	0.104526	0.452997
Nrgn	681.514	0.474653	0.287086	1.65335	0.0982598	0.452997
Chd5	64.5931	0.379608	0.230335	1.64807	0.0993382	0.452997
Rps10	78.2135	0.304033	0.187177	1.62431	0.10431	0.452997
Rnf187	61.9044	0.374697	0.230676	1.62435	0.104302	0.452997
Dpysl2	144.721	0.340761	0.209792	1.62428	0.104317	0.452997
Pdxp	70.3862	0.353896	0.212612	1.66452	0.0960089	0.452997
Syt1	161.186	0.456717	0.277852	1.64374	0.100229	0.452997
Ncdn	151.032	0.441935	0.266472	1.65847	0.0972227	0.452997
Ywhah	144.773	0.397191	0.238907	1.66254	0.0964053	0.452997
Dynll2	200.532	0.318231	0.193244	1.64678	0.099603	0.452997
Mapk8ip2	68.6462	0.413551	0.248467	1.66441	0.0960302	0.452997
Get3	51.9005	0.401163	0.241605	1.66041	0.0968322	0.452997
Ccl4	59.8307	0.677411	0.417322	1.62324	0.104539	0.452997
Prkce	83.1319	0.412149	0.2532	1.62776	0.103575	0.452997
Zmiz1	54.7116	0.391458	0.239994	1.63112	0.102866	0.452997
Chmp4b	81.9488	0.326908	0.196107	1.66699	0.0955165	0.452997
Kcnab2	95.4186	0.351953	0.216887	1.62275	0.104644	0.452997
Serf2	57.0797	0.36664	0.223821	1.6381	0.101401	0.452997
Klhdc3	66.7517	0.417247	0.258156	1.61626	0.106039	0.456841
Prrc2b	64.2331	0.345731	0.214165	1.61432	0.106457	0.456841
Rab11fip4	66.9976	0.413246	0.258339	1.59963	0.109681	0.46178
Mobp	210.109	0.271236	0.169296	1.60214	0.109124	0.46178
Ptprn2	53.2986	0.389392	0.243569	1.59869	0.109888	0.46178
Cnksr2	52.5908	0.400576	0.249344	1.60652	0.108161	0.46178
Ccdc124	56.4424	0.376736	0.235691	1.59843	0.109948	0.46178
Agap2	129.279	0.312861	0.196167	1.59487	0.110742	0.462005
Sipa1l1	95.1447	0.351412	0.220749	1.59191	0.111406	0.462005
Jund	126.529	0.333496	0.209448	1.59226	0.111326	0.462005
Gm10265	164.554	0.37973	0.239665	1.58442	0.113098	0.462417
Atp1b2	69.3462	0.29155	0.18363	1.5877	0.112354	0.462417
Ahsa1	47.508	0.353027	0.222776	1.58467	0.113041	0.462417
Pabpc1	72.7505	-0.284959	0.179991	-1.58319	0.113379	0.462417
Irf2bpl	52.7051	0.334821	0.212707	1.5741	0.115465	0.463358
Prkcb	150.379	0.33813	0.214584	1.57575	0.115084	0.463358
Pdia6	51.1521	0.357663	0.228268	1.56685	0.117149	0.463358
Zmat2	71.7268	0.416219	0.266325	1.56282	0.118094	0.463358
Rab6a	48.4263	0.446767	0.286668	1.55848	0.11912	0.463358
Cnih2	56.7979	0.374363	0.237939	1.57336	0.115636	0.463358
Igsf8	56.9058	0.367961	0.235276	1.56396	0.117828	0.463358
Cntn1	56.0175	0.353626	0.226083	1.56414	0.117784	0.463358
Ndufc2	69.8968	0.380241	0.240762	1.57932	0.114262	0.463358
Myl12b	85.3946	0.382116	0.244981	1.55978	0.118812	0.463358
Gm10409,Gm3005,Gm3002,Gm3685,Gm3264,Gm2897,Gm10340,2610042L04Rik,Gm5458,Gm3411,Gm3173,Gm3317,Gm3558,Gm3667,Gm5796,Gm2956,Gm2974,Gm3373,Gm3636,Gm3696,Gm10338,Gm3752,Gm3500,Gm2237,Gm8246,Gm8108,Gm3248,Gm3383,Gm2888,Gm3488	54.7046	-0.363006	0.233001	-1.55796	0.119243	0.463358
Epop	68.7545	0.314926	0.20163	1.5619	0.118312	0.463358
Sh3gl2	109.935	0.443792	0.286419	1.54945	0.121274	0.465748
Hexb	50.8754	-0.445238	0.287179	-1.55039	0.121049	0.465748
Rpl3	123.38	0.282516	0.182023	1.55209	0.120641	0.465748
Tpt1	85.9068	-0.294866	0.190653	-1.54661	0.121957	0.465856
Rps4x	126.375	-0.250836	0.162884	-1.53996	0.123569	0.465856
Dnaja2	59.5392	0.367355	0.24004	1.53039	0.12592	0.465856
Gm52523	313.633	0.327728	0.21327	1.53668	0.124371	0.465856
Chchd10	114.896	0.369166	0.24126	1.53016	0.125978	0.465856
Pgam1	157.557	0.363036	0.237282	1.52998	0.126022	0.465856
Psmd2	56.3214	0.341733	0.223289	1.53046	0.125904	0.465856
Rtn1	197.238	0.400286	0.260821	1.53472	0.124853	0.465856
Kcnc1	55.0828	0.453262	0.294541	1.53887	0.123835	0.465856
Cox17	52.0053	-0.362846	0.235384	-1.54151	0.123193	0.465856
Csnk1a1	78.3359	0.348539	0.228388	1.52608	0.12699	0.467682
Eid1	73.4771	0.342402	0.224773	1.52332	0.127678	0.46847
Gsk3a	70.7782	0.369304	0.242909	1.52034	0.128425	0.469465
Atp6v1b2	91.5774	0.431826	0.285271	1.51374	0.130092	0.472743
Bnip3	47.4615	-0.341416	0.225655	-1.513	0.13028	0.472743
Rps21	152.525	0.241052	0.161319	1.49426	0.135108	0.483766
Arglu1	48.5479	-0.373204	0.249842	-1.49376	0.135239	0.483766
Apbb1	98.5216	0.406013	0.270864	1.49896	0.133885	0.483766
Snhg14,Snrpn,Snurf	82.1496	0.392387	0.263041	1.49174	0.135768	0.483766
Grin2a	49.8447	0.394596	0.264231	1.49338	0.135338	0.483766
Enc1	106.642	0.422618	0.285758	1.47894	0.139157	0.489874
Rnf220	64.7198	0.320109	0.216588	1.47796	0.139418	0.489874
Ap2a1	56.5399	0.369577	0.25009	1.47778	0.139468	0.489874
Eif4h	47.4665	0.365375	0.246824	1.48031	0.138791	0.489874
Ndufa13	54.5777	0.344921	0.233996	1.47405	0.140469	0.489906
Oaz1-ps,Oaz1	48.5617	0.36569	0.24805	1.47426	0.140411	0.489906
Kcna1	62.2075	0.373195	0.254757	1.4649	0.142947	0.490932
Cd14	78.7425	0.679233	0.463871	1.46427	0.14312	0.490932
Pkm	299.246	0.306996	0.209321	1.46663	0.142477	0.490932
Ubb,Ubb-ps	1104.62	0.297209	0.202111	1.47053	0.141419	0.490932
Arl8a	93.5616	0.344643	0.235445	1.46379	0.143251	0.490932
Serinc1	136.669	0.37737	0.258847	1.45789	0.144871	0.493251
Cyp2d12	59.0162	0.313986	0.215574	1.45651	0.145251	0.493251
Nr3c1	53.3594	0.317719	0.218232	1.45588	0.145427	0.493251
Fasn	60.2886	0.301853	0.209505	1.44079	0.149644	0.494189
Pura	73.6679	0.285308	0.197311	1.44598	0.148182	0.494189
Camk2n1	464.53	-0.238689	0.165692	-1.44056	0.149709	0.494189
Ppp1r2-ps3,Ppp1r2	61.8756	0.339541	0.233927	1.45148	0.146646	0.494189
Elavl3	74.0587	0.275093	0.190692	1.44261	0.149132	0.494189
Rpl34-ps1,Rpl34	73.6052	0.257754	0.178908	1.44071	0.149667	0.494189
Map1b	91.0694	0.32496	0.224371	1.44831	0.147529	0.494189
Srsf3	66.1419	0.334398	0.230887	1.44832	0.147528	0.494189
Gabarap	52.3796	0.310722	0.217381	1.42939	0.152893	0.50299
Scg3	87.8629	0.298458	0.209315	1.42588	0.153904	0.50299
LOC118568705,Gm41885,Gm42031,Gm43305,Gm39972,Gm40525	88.2271	-0.631648	0.442824	-1.42641	0.15375	0.50299
Rps15	150.905	0.230146	0.161654	1.4237	0.154535	0.503385
Cd81	53.2907	0.299226	0.211817	1.41266	0.157756	0.509905
Syn2	72.7097	0.411486	0.291995	1.40923	0.158769	0.509905
Rps7	126.633	0.243502	0.172482	1.41175	0.158024	0.509905
Ociad1	51.5337	0.351072	0.249334	1.40804	0.159119	0.509905
Nfix	72.9935	0.271398	0.192521	1.40971	0.158627	0.509905
Nptxr,Npcd	53.6738	0.385859	0.275196	1.40213	0.160878	0.513871
Arhgdia	77.0561	0.26101	0.186772	1.39748	0.16227	0.516647
Sec14l1	50.0235	0.390464	0.280259	1.39323	0.163551	0.51767
Abca2	51.3485	0.318303	0.228513	1.39293	0.163641	0.51767
Epn1	128.45	0.254837	0.183616	1.38787	0.165175	0.52085
Eef1a2	176.17	0.324489	0.234094	1.38615	0.165701	0.52085
Sv2a	100.14	0.380343	0.275603	1.38004	0.167575	0.52147
Mical2	67.3715	0.362716	0.263993	1.37396	0.169454	0.52147
Kif3c	55.2815	0.340698	0.247467	1.37674	0.168592	0.52147
Gpr162	72.0247	0.406749	0.294485	1.38122	0.167212	0.52147
Septin8	70.8785	0.341411	0.248357	1.37468	0.169232	0.52147
Chd4	55.5134	0.309628	0.223801	1.38349	0.166514	0.52147
Ghitm	107.982	0.270594	0.19701	1.3735	0.169597	0.52147
Dlg4	143.929	0.229222	0.167866	1.36551	0.172094	0.522635
Nsg1	58.0958	0.382068	0.279727	1.36586	0.171983	0.522635
Arc	55.087	0.361242	0.263804	1.36936	0.170886	0.522635
Slc8a1	65.7564	0.304409	0.222898	1.36569	0.172037	0.522635
Klf9	59.1242	0.369418	0.271214	1.36209	0.17317	0.522909
Rtn3	184.072	0.306316	0.224925	1.36186	0.173243	0.522909
Ndrg3	71.243	0.367849	0.271071	1.35702	0.174775	0.525923
Cds2	72.6053	0.313971	0.231804	1.35447	0.175587	0.52676
Rab3a	183.8	0.322583	0.238603	1.35197	0.176386	0.527248
C1qa	54.0629	-0.365745	0.270959	-1.34982	0.177074	0.527248
Gpm6b	111.428	0.23921	0.177549	1.34729	0.177886	0.527248
Spock2	98.5575	0.327571	0.243045	1.34778	0.17773	0.527248
Arpc2	65.1337	0.269613	0.200753	1.34301	0.179269	0.528643
Pdk1	53.6701	-0.295171	0.219864	-1.34252	0.179428	0.528643
Rps5	54.9184	0.285672	0.213294	1.33933	0.180462	0.529527
Eif4a2	187.96	0.331137	0.247433	1.33829	0.180801	0.529527
Dusp3	52.4495	0.289971	0.217448	1.33352	0.18236	0.532513
Cacng7	71.8863	0.278789	0.209608	1.33005	0.183502	0.532754
Atp6v1d	67.3536	0.317072	0.238989	1.32672	0.184602	0.532754
Hint1	103.091	0.280942	0.21153	1.32814	0.184131	0.532754
Nefm	93.6058	-0.415024	0.312664	-1.32738	0.184384	0.532754
Rbfox3	52.8991	0.321596	0.242774	1.32467	0.185281	0.533154
Adgrl1	108.426	-0.270013	0.204285	-1.32175	0.186252	0.53439
Itpr1	82.8487	0.305907	0.232065	1.3182	0.187437	0.534808
Atp6v1a	62.0223	0.363416	0.276699	1.3134	0.189049	0.534808
Septin3	104.88	0.28656	0.21821	1.31323	0.189106	0.534808
Slc4a10	48.0095	0.307231	0.23385	1.31379	0.188916	0.534808
Slc24a2	51.6775	0.322658	0.244997	1.31699	0.187843	0.534808
Cadps	48.698	0.364301	0.27851	1.30804	0.190861	0.538227
Ppp3r1	199.07	0.383209	0.294309	1.30206	0.192895	0.541394
C1qb	77.3972	-0.371634	0.285539	-1.30152	0.193081	0.541394
Atp5k	50.8364	0.337985	0.260125	1.29932	0.193834	0.541965
Nap1l1	52.5716	0.337409	0.262005	1.2878	0.197817	0.551541
Sdhb	60.9347	0.311618	0.242418	1.28546	0.198632	0.552254
LOC100862446,Ftl1	161.289	0.22037	0.172005	1.28119	0.200127	0.554847
Atp2b2	146.857	0.305024	0.238806	1.27729	0.201502	0.557092
Camkk2	56.4278	0.315958	0.248423	1.27185	0.203426	0.557156
Syt5	53.5371	0.316858	0.249953	1.26767	0.204915	0.557156
4833439L19Rik	48.6037	0.303284	0.239618	1.2657	0.205621	0.557156
Eif4g1	65.2131	0.268233	0.211584	1.26774	0.204891	0.557156
Pcdh7	57.9895	0.302121	0.23892	1.26453	0.20604	0.557156
Ssbp3	47.9383	-0.286587	0.224712	-1.27535	0.202184	0.557156
Ap2m1	96.3091	0.306373	0.242032	1.26584	0.205571	0.557156
Psap	316.09	0.289344	0.22718	1.27363	0.202794	0.557156
Swi5	48.1664	0.310532	0.246624	1.25913	0.207983	0.559344
H3f3b,Gm6485	113.784	0.224796	0.178345	1.26046	0.207504	0.559344
Rpl10a	102.294	0.227588	0.181338	1.25505	0.20946	0.560263
Rpl15	80.1088	0.243933	0.194139	1.25649	0.20894	0.560263
Dstn	50.6916	0.291397	0.233872	1.24597	0.212776	0.567595
Spred1	52.0915	0.306531	0.246704	1.24251	0.21405	0.569454
Gm5451,Rpl9	108.685	0.187486	0.151902	1.23425	0.217109	0.571018
Cltc	57.7992	0.318837	0.257373	1.23881	0.215415	0.571018
Ndufa2	64.493	0.269191	0.218199	1.2337	0.217315	0.571018
Ddx5	117.999	0.238648	0.193532	1.23312	0.217531	0.571018
Eif1b	56.6859	0.292408	0.236422	1.2368	0.21616	0.571018
Acox1	53.2278	0.30031	0.244122	1.23016	0.218636	0.572397
Emc10	83.6254	0.255829	0.209297	1.22233	0.221584	0.578581
Araf	54.9723	0.308596	0.252825	1.22059	0.22224	0.578763
Arl3	63.4588	0.302424	0.248586	1.21658	0.223764	0.581197
Rps27a	68.6159	0.249586	0.206177	1.21054	0.22607	0.582802
Sncb	75.5009	0.3063	0.252502	1.21306	0.225108	0.582802
Slc22a17	132.218	0.337479	0.278832	1.21033	0.226153	0.582802
R3hdm4	91.3414	0.258887	0.214492	1.20698	0.22744	0.584593
Mapk8ip1	87.3549	0.230196	0.19147	1.20225	0.229265	0.585453
Kcna2	50.9489	-0.27195	0.22636	-1.20141	0.229593	0.585453
Cyfip2	142.769	0.300893	0.250282	1.20221	0.229281	0.585453
Rbm3	50.7561	0.299017	0.249186	1.19998	0.230148	0.585453
Actr1b	65.5272	0.275278	0.230252	1.19555	0.231872	0.588322
Nell2	51.5174	0.311361	0.262322	1.18694	0.235252	0.593845
Syngr1	109.449	0.324133	0.272913	1.18768	0.234959	0.593845
Selenow	178.543	0.245669	0.207332	1.1849	0.236055	0.594353
Srpk2	59.1112	0.323092	0.273338	1.18202	0.237196	0.595283
Rap1gap	90.4377	0.309481	0.262402	1.17941	0.238234	0.595283
Mgll	52.1075	0.263026	0.222905	1.17999	0.238004	0.595283
Cdk16	102.834	0.232798	0.197792	1.17699	0.239201	0.59619
Serbp1	55.8159	0.256112	0.218658	1.17129	0.241482	0.60036
Gm7931,Hmgn2	48.2515	-0.263217	0.227882	-1.15506	0.248067	0.601577
Atp1b1	283.243	0.309739	0.266685	1.16144	0.245462	0.601577
Srgn	57.2256	0.315993	0.27294	1.15774	0.246971	0.601577
Nfe2l1	69.605	0.272455	0.235585	1.15651	0.247474	0.601577
Ip6k1	49.3465	0.262154	0.224967	1.1653	0.243898	0.601577
Enah	54.5433	-0.25076	0.216764	-1.15684	0.24734	0.601577
Camta1	63.716	0.276709	0.237245	1.16634	0.243475	0.601577
Cplx1	266.812	0.290023	0.250966	1.15563	0.247833	0.601577
Tacc1	51.4039	0.26938	0.232377	1.15924	0.24636	0.601577
Hmgcs1	54.1144	0.29164	0.249772	1.16762	0.242959	0.601577
Dctn2	74.692	0.271808	0.236062	1.15143	0.249557	0.603139
Map1a	145.793	0.21683	0.188464	1.15051	0.249933	0.603139
Eif3g	47.5564	0.281661	0.245653	1.14658	0.251555	0.604099
Rheb	59.5867	0.268932	0.234401	1.14732	0.251251	0.604099
Dlgap4	49.7693	0.284282	0.248687	1.14313	0.252985	0.606058
Mapt	60.139	0.277432	0.243378	1.13992	0.254318	0.606969
Cspg5	55.6878	0.263859	0.231606	1.13926	0.254595	0.606969
Scaf1	57.5263	0.26941	0.238284	1.13062	0.258214	0.614113
Gls	60.1058	0.303015	0.268877	1.12697	0.259756	0.616296
Sap18b,Sap18	53.7819	-0.239826	0.213334	-1.12418	0.260937	0.617614
Tomm7	50.0746	-0.252432	0.225196	-1.12094	0.262311	0.619381
Synj1	57.3428	0.300142	0.268976	1.11587	0.264478	0.621524
Ina	70.5171	0.304383	0.272527	1.11689	0.26404	0.621524
Dynll1	123.054	0.226544	0.203505	1.11321	0.265617	0.622234
Zfr	58.6962	0.264874	0.238148	1.11223	0.266041	0.622234
Gm40378,Gm52768,Gm52666,Rsrc1,Gm39701,Gm45978,Gm33887,Gm40525,Gm52197,Gm46894,Gm52236,Gm52701,Gm52787,Gm42031,Gm46353,Gm40514,Gm46290,Gm52632,Gm51522,Gm40453,Gm41885,Gm51936,Gm52512,Gm51918,Gm42267,Gm43305,Gm45988,Gm42102,Gm41844,Gm46156,Gm52796,Pik3c3,Gm40595,Gm42226,Gm39972,Gm40843,Gm46620,Gm46911,Gm40814,LOC118568792	176.423	0.251483	0.227304	1.10638	0.268564	0.626649
Slc25a5	54.0447	0.248597	0.22565	1.10169	0.270595	0.628418
Agap3	71.1974	0.229028	0.207881	1.10172	0.270583	0.628418
Septin5	189.723	0.268781	0.244987	1.09713	0.272586	0.631556
Rpl4	186.893	-0.207535	0.189719	-1.09391	0.273994	0.631851
Lingo1	68.7965	0.288828	0.263802	1.09487	0.273575	0.631851
Eif4a1	106.095	0.208051	0.190601	1.09155	0.27503	0.63276
Sdha	82.4777	0.22588	0.208683	1.0824	0.279073	0.639083
Spire1	60.1507	0.271728	0.250943	1.08283	0.278885	0.639083
Gm52448,Gm52439,Gm52417,Gm52420,Gm52436	80.4708	0.255441	0.236533	1.07994	0.28017	0.640111
Setd7	56.2222	0.238727	0.222003	1.07533	0.282225	0.643317
Lrrc8b	53.5186	0.255725	0.238966	1.07013	0.28456	0.644177
Reep5	93.3196	0.262249	0.245033	1.07026	0.284502	0.644177
Ywhag	119.891	0.235698	0.220022	1.07125	0.284057	0.644177
Gm52298,Gm3255	61.5576	0.228965	0.215346	1.06324	0.287674	0.644446
Btf3	59.0707	0.214953	0.202187	1.06314	0.287719	0.644446
Rab14	75.6558	0.231049	0.217503	1.06228	0.288109	0.644446
Oxr1	53.7825	0.246386	0.230812	1.06748	0.285757	0.644446
Arf1	108.632	0.231353	0.217348	1.06444	0.287131	0.644446
Nme2	69.7753	-0.205205	0.19337	-1.0612	0.288597	0.644446
Ywhae	112.395	0.180004	0.170853	1.05356	0.292085	0.645233
Sfpq	60.3687	0.236941	0.22774	1.0404	0.298154	0.645233
Rusc2	76.4671	0.202713	0.193594	1.04711	0.29505	0.645233
Eif4e	49.1643	0.229172	0.216845	1.05684	0.290582	0.645233
Dnajc5	57.4706	0.220915	0.213222	1.03608	0.300166	0.645233
Picalm	48.4801	0.233635	0.225756	1.0349	0.300716	0.645233
Rere	47.6721	0.245715	0.236385	1.03947	0.298586	0.645233
Nat8l	75.4565	0.251085	0.241932	1.03783	0.299348	0.645233
Brsk2	47.9659	0.247915	0.23893	1.0376	0.299454	0.645233
Elmo2	52.7269	0.226873	0.216235	1.0492	0.294087	0.645233
Cdipt	55.3015	0.234218	0.224084	1.04522	0.29592	0.645233
Hnrnpa0	48.277	0.243212	0.23375	1.04048	0.298117	0.645233
Eif4g3	55.6598	0.245373	0.234502	1.04636	0.295396	0.645233
Gdi1	97.2937	0.249177	0.239137	1.04199	0.297418	0.645233
Got1	62.576	0.285688	0.271545	1.05208	0.292762	0.645233
Actr1a	54.1772	-0.221131	0.21131	-1.04648	0.29534	0.645233
Clstn3	73.9838	0.276519	0.264972	1.04358	0.296681	0.645233
Prnp	197.686	0.210784	0.20359	1.03533	0.300513	0.645233
Tspan7	102.74	0.208869	0.202811	1.02987	0.303072	0.648876
Gabarapl1	161.855	0.245596	0.23881	1.02842	0.303754	0.648929
Ctsd	128.335	0.176702	0.172416	1.02486	0.30543	0.649697
Calm1	671.803	0.226734	0.221013	1.02588	0.304947	0.649697
Rgs7bp	60.8444	0.261349	0.255749	1.0219	0.306831	0.649875
Rhoa	95.5232	-0.159359	0.155809	-1.02279	0.306409	0.649875
Gnb2	66.9148	0.196433	0.1925	1.02043	0.307523	0.649948
Naca	60.2928	0.231798	0.227829	1.01742	0.308952	0.650852
Cox5a	121.327	0.220172	0.216544	1.01676	0.30927	0.650852
Syp	234.643	0.269409	0.265782	1.01365	0.310752	0.65258
Cap1	63.2213	0.236648	0.234503	1.00915	0.312903	0.652929
Rap1gds1	54.3115	0.274545	0.271861	1.00987	0.312557	0.652929
Lpgat1	53.1634	-0.231592	0.229261	-1.01017	0.312415	0.652929
Psmc1	49.0146	-0.23208	0.231286	-1.00343	0.315653	0.654624
Tecr	121.494	0.24454	0.244416	1.00051	0.317065	0.654624
Tpm1	64.055	0.256711	0.256834	0.999518	0.317544	0.654624
Ggt7	48.4548	0.304756	0.304383	1.00123	0.316718	0.654624
Pianp	48.8601	-0.22184	0.222328	-0.997808	0.318373	0.654624
C1qc	51.4277	-0.421134	0.422626	-0.996471	0.319022	0.654624
Thra	82.0419	0.212979	0.212937	1.0002	0.317215	0.654624
Cabp1	104.357	0.251286	0.251746	0.998172	0.318196	0.654624
Etnk1	53.1211	0.304526	0.306384	0.993933	0.320255	0.655793
Setd3	64.5733	-0.191206	0.194674	-0.982184	0.326009	0.656732
Hpca	119.974	0.280829	0.2911	0.964716	0.334687	0.656732
Edf1	64.7592	0.216998	0.221493	0.979707	0.327231	0.656732
Camkk1	51.9845	0.309228	0.313953	0.98495	0.324649	0.656732
Dlgap3	56.9206	0.202613	0.207402	0.976912	0.328613	0.656732
Pitpna	85.794	0.241825	0.245878	0.983516	0.325354	0.656732
Cfl1	351.211	0.177984	0.18335	0.970731	0.331682	0.656732
Rph3a	87.0837	0.208278	0.211019	0.98701	0.323638	0.656732
Ptpn11	54.3493	0.226045	0.233226	0.969209	0.332441	0.656732
Purb	133.903	0.170554	0.176648	0.965502	0.334293	0.656732
Gnas	368.605	0.199842	0.204181	0.978751	0.327703	0.656732
Nisch	87.9199	0.216906	0.221919	0.977407	0.328367	0.656732
Rpl35	60.8287	0.234995	0.240245	0.97815	0.328	0.656732
Atp2a2	82.6529	0.277002	0.283543	0.976929	0.328604	0.656732
Uqcr11	93.4455	0.232902	0.239304	0.973247	0.330431	0.656732
Psmb6	54.5772	0.213224	0.215979	0.987243	0.323523	0.656732
Ssbp2	54.0732	0.232063	0.240279	0.965807	0.334141	0.656732
Rps27,Rps27rt	71.6554	0.177268	0.1819	0.974536	0.32979	0.656732
Klc2	87.2013	0.256296	0.263232	0.97365	0.33023	0.656732
Prkcz	47.4431	0.235599	0.242574	0.971245	0.331426	0.656732
Rpl26,Gm15772	117.128	0.164251	0.17014	0.965384	0.334352	0.656732
Nckap1	54.0106	0.251949	0.261855	0.962172	0.335963	0.657928
Eny2	49.665	0.222381	0.231933	0.958818	0.337651	0.657971
Ndufb9	64.3504	0.203612	0.212372	0.958748	0.337685	0.657971
Atp5o	59.2162	0.19575	0.204299	0.958154	0.337985	0.657971
Cacnb4	55.4699	0.233149	0.243876	0.956014	0.339065	0.658774
Grk2	51.3345	-0.220816	0.231469	-0.953976	0.340096	0.659356
Rab6b	98.2185	0.2252	0.236688	0.951465	0.341369	0.659356
Atp5h	97.0392	0.210505	0.221105	0.952057	0.341068	0.659356
Iqsec1	89.5998	0.212687	0.224278	0.94832	0.342966	0.660324
Rpl19	203.123	0.14037	0.148094	0.947846	0.343208	0.660324
Thy1	194.204	0.265811	0.283464	0.937725	0.348386	0.666336
Atp6v0c,Atp6v0c-ps2	154.018	0.229867	0.246135	0.933908	0.350351	0.666336
Sdcbp	49.5127	0.227743	0.244176	0.932702	0.350974	0.666336
Prkar1b	199.043	0.266917	0.286976	0.9301	0.352319	0.666336
Gm6570,Gm12191,Gm7429	56.8663	-0.193757	0.206628	-0.937708	0.348395	0.666336
Selenok	50.2197	0.20728	0.223212	0.928624	0.353084	0.666336
Pgk1	119.68	0.199341	0.213123	0.93533	0.349618	0.666336
Ppp2ca	67.8445	0.228684	0.243844	0.937829	0.348332	0.666336
Rack1	79.2963	0.164687	0.17704	0.930226	0.352254	0.666336
Rpl13a,Gm11478	183.735	-0.154749	0.166548	-0.929154	0.352809	0.666336
Fau	174.376	0.145429	0.156935	0.926684	0.35409	0.666961
Gm15501,Rps8	116.122	0.154614	0.169463	0.912376	0.361571	0.673716
Gstp2,Gstp1	69.5714	0.181559	0.1977	0.918355	0.358433	0.673716
Pcbd2	112.79	0.191394	0.208712	0.917023	0.35913	0.673716
Slc12a5	62.9432	0.229802	0.252346	0.910664	0.362472	0.673716
Rpl36,Rpl36-ps12	96.1033	0.163075	0.179321	0.909402	0.363138	0.673716
Rab5c	57.1578	-0.208931	0.22936	-0.910931	0.362331	0.673716
Prrc2a	60.1257	0.181818	0.199129	0.913065	0.361208	0.673716
Fam131a	67.27	0.253029	0.278047	0.910021	0.362811	0.673716
Rps14	133.932	0.170288	0.187735	0.907067	0.364372	0.674737
Ndufb5	61.1707	0.236119	0.262391	0.899876	0.368186	0.680524
Usp19	52.2264	0.208049	0.2326	0.894451	0.37108	0.683314
Rps2,Gm45855	120.953	-0.143707	0.16053	-0.895202	0.370679	0.683314
Ensa	124.33	0.222818	0.249547	0.892891	0.371915	0.683576
Ap1b1	58.9877	0.197197	0.221281	0.891162	0.372843	0.684007
Otub1	71.0012	0.204617	0.230116	0.889191	0.3739	0.684675
Capza2	76.8394	0.180144	0.203688	0.884411	0.376475	0.685544
Hk1	96.7533	0.212455	0.240037	0.885092	0.376107	0.685544
Atp5e	64.0359	0.200842	0.227415	0.883154	0.377153	0.685544
Caprin1	54.8302	-0.184613	0.208847	-0.883963	0.376716	0.685544
Gpi1	145.298	0.194985	0.221518	0.880222	0.378739	0.687161
Anp32a	77.4065	0.216864	0.24684	0.878563	0.379638	0.687528
Dclk1	184.005	0.234602	0.267566	0.8768	0.380595	0.688
Fkbp1a	113.929	0.214575	0.245364	0.874516	0.381837	0.688664
Peg3	67.3713	0.229877	0.26648	0.862641	0.388335	0.688664
Gabarapl2	90.7534	0.209552	0.242627	0.863682	0.387763	0.688664
Mlf2	128.377	0.227076	0.263752	0.860946	0.389268	0.688664
Dkk3	88.2815	0.231932	0.265997	0.871936	0.383243	0.688664
Rnf126	49.7571	0.21027	0.24391	0.862081	0.388643	0.688664
Rpl6	93.0606	-0.157779	0.182038	-0.866732	0.386089	0.688664
Serinc3	67.6609	-0.176916	0.203411	-0.86975	0.384437	0.688664
Rims1	48.2271	0.191577	0.22103	0.866746	0.386081	0.688664
Iqschfp,Schip1	62.3965	0.213361	0.247857	0.860822	0.389336	0.688664
Stx7	47.5064	0.189354	0.216838	0.87325	0.382527	0.688664
Syn1	151.329	0.203851	0.236763	0.860993	0.389242	0.688664
Tmsb10	83.5016	0.173783	0.202266	0.859178	0.390242	0.688877
Erc2	47.2806	0.219608	0.255931	0.858073	0.390852	0.688877
Matr3	72.7281	0.238377	0.278352	0.856386	0.391784	0.689289
Psmb4	79.9128	0.188009	0.22065	0.852069	0.394176	0.689807
Rapgef1	47.7814	-0.184695	0.216574	-0.852804	0.393768	0.689807
Cacna1a	59.1279	0.23847	0.279167	0.854218	0.392984	0.689807
Rab1a	48.5014	0.203484	0.240546	0.845927	0.397594	0.694557
Romo1	48.028	0.183885	0.217786	0.844338	0.39848	0.694773
Dusp7	50.4613	0.213856	0.253628	0.843185	0.399125	0.694773
Rpl24,Gm9385	69.0392	0.164804	0.196079	0.840499	0.400629	0.696163
Csde1	58.2722	0.171391	0.204388	0.838557	0.401718	0.696215
Klc1	174.525	0.215762	0.258654	0.834169	0.404186	0.696215
Cstb	47.3227	0.192784	0.230689	0.835686	0.403331	0.696215
Nos1ap	71.761	0.226635	0.270575	0.837607	0.402251	0.696215
Map2	86.6221	0.150789	0.180656	0.834675	0.4039	0.696215
Atp5j	58.7129	0.178051	0.214131	0.831505	0.405688	0.697586
Rasgrf1	72.7057	-0.258454	0.312976	-0.825793	0.408921	0.701922
C1qtnf4	64.6168	0.173119	0.210443	0.822642	0.410712	0.703772
Nrn1	82.2755	0.230601	0.281073	0.82043	0.411971	0.704706
Nudt4	54.984	-0.193014	0.236532	-0.816016	0.414491	0.70779
Sf3b2	57.6448	-0.169866	0.20856	-0.814472	0.415375	0.708074
Psmc3	62.8206	0.167649	0.206517	0.811793	0.416911	0.708246
Ncam1	53.0337	0.173531	0.213595	0.81243	0.416545	0.708246
Dbndd2	82.1918	0.162233	0.200429	0.809426	0.41827	0.708474
Rpl22	51.0621	-0.168108	0.207782	-0.80906	0.418481	0.708474
Hmga1b,Hmga1	51.3309	-0.212695	0.263792	-0.806297	0.420072	0.708736
Gm14288,2210418O10Rik,Zfp968,Gm4631,Gm14410,Gm14434,Zfp965,Gm14432,Zfp967,Zfp966,LOC115489545,Gm14393,Gm4724,Gm2026,Gm2004,Gm2007,Zfp972,Gm14440,Gm14408,Gm11009,Zfp931,Gm14430,Zfp973,Zfp970,Zfp971,Gm14296,Gm14295,Gm14391,Gm6710,Gm16357,Gm14308,Gm14305,Gm14322	120.431	0.181322	0.224609	0.80728	0.419505	0.708736
Gnao1	173.934	0.163327	0.203604	0.802181	0.422448	0.709109
Rab12	53.8608	0.184366	0.229818	0.802225	0.422423	0.709109
Aplp2	89.9416	0.194825	0.242795	0.802427	0.422306	0.709109
B230307C23Rik,Gm4983,Zfp933,Gm21297,BC052688,Gm6626,Zfp119a,Gm50598,3110053B16Rik,Gm4425,Gm20472,Gm9222,Gm4101,LOC108167391,Gm5953,AU041133,9030624G23Rik,5730507C01Rik,Zfp958,6030426L16Rik,Gm17330,Gm38702,LOC108167368,Gm9257,Gm10479,Gm36445,Gm3973,Gm10476,Gm40881,Zfp119b,Gm38699,LOC118567992,Gm40864,Gm40847,Gm38538,Gm3993,Gm5784,Gm40880	62.8435	-0.190382	0.238459	-0.798384	0.424648	0.711591
Fdft1	59.8664	0.173637	0.218854	0.793394	0.427548	0.713449
Mtch1	80.9697	0.176989	0.22326	0.792748	0.427925	0.713449
Rpl5	85.8941	0.141366	0.178263	0.793022	0.427765	0.713449
Arf6	48.2896	0.192752	0.244136	0.789527	0.429804	0.714412
Atp5d	63.1682	0.192836	0.24432	0.789277	0.42995	0.714412
Grin2b	57.0002	0.19402	0.246395	0.787433	0.431028	0.714951
Pja2	77.844	0.228625	0.29078	0.786246	0.431723	0.714951
Rab15	72.2815	0.176805	0.22547	0.784165	0.432943	0.71577
Ppm1e	50.3274	0.205688	0.263072	0.781868	0.434292	0.7168
Eif5a	87.7893	0.145772	0.187436	0.777717	0.436736	0.71963
Rps13	107.579	0.134148	0.173291	0.774118	0.438861	0.721926
Isca1	50.853	0.186512	0.242809	0.768142	0.442403	0.725943
Kcnip3	47.2393	0.191349	0.249565	0.76673	0.443242	0.725943
Ppp1ccb,Ppp1cc	47.7733	0.174735	0.22803	0.766281	0.443509	0.725943
Faim2	123.228	0.20623	0.270361	0.762796	0.445585	0.728133
Atp5l	63.4837	-0.178882	0.235488	-0.759623	0.44748	0.729581
Laptm4a	51.8872	-0.171556	0.226724	-0.756673	0.449246	0.729581
Vamp2	223.919	0.172794	0.228918	0.754828	0.450352	0.729581
Ptges3	57.1748	-0.160773	0.212287	-0.757337	0.448848	0.729581
Abhd12	71.1732	0.156657	0.207794	0.753905	0.450906	0.729581
Mdh1	181.09	0.21374	0.283095	0.755012	0.450242	0.729581
Kif1a	94.0101	0.155422	0.207868	0.747695	0.454644	0.731318
Rpl10	92.137	0.134201	0.178852	0.750347	0.453046	0.731318
Gm51571,Gm51573,Gm51593,Gm51592,Gm51591,Gm51572,Gm51594	48.8759	0.203685	0.272172	0.748367	0.454239	0.731318
Nucks1	70.2638	0.157915	0.21169	0.745972	0.455684	0.731318
Rps11	66.5303	-0.136198	0.182382	-0.746778	0.455198	0.731318
LOC100044627,LOC100862455,Rpl23	114.482	0.139338	0.187979	0.741242	0.458547	0.734717
Ndufab1	55.7191	0.183959	0.250881	0.733253	0.463404	0.737209
Stmn2	77.0907	0.186433	0.253201	0.736304	0.461546	0.737209
Gpr37l1	54.0516	0.1509	0.205888	0.732924	0.463604	0.737209
Ak1	58.9808	0.156486	0.213592	0.732638	0.46378	0.737209
Emc4	50.5744	0.181447	0.247694	0.732544	0.463836	0.737209
Cdk17	49.2001	0.198693	0.272763	0.728445	0.466341	0.739018
Tubb3	78.0503	0.198991	0.273253	0.72823	0.466473	0.739018
Rps26	103.447	-0.122068	0.168799	-0.723158	0.469583	0.741431
Mdh2	125.132	0.162044	0.224257	0.722583	0.469936	0.741431
Rab11b	66.7016	0.157881	0.218649	0.722074	0.470249	0.741431
Rab11fip5	51.9658	0.16046	0.224195	0.715717	0.474166	0.741683
Dbi	87.5986	0.128503	0.179081	0.71757	0.473022	0.741683
Atp1a1	86.3321	0.193947	0.270365	0.717352	0.473157	0.741683
Cox4i1	252.595	0.135458	0.189021	0.716627	0.473604	0.741683
Gnai2	58.9763	0.139117	0.1942	0.716362	0.473768	0.741683
Nrsn1	126.54	0.159726	0.223633	0.714233	0.475083	0.741941
Snca	52.1872	0.205606	0.289049	0.711317	0.476888	0.743584
Dnaja1	71.3476	0.158303	0.223178	0.709315	0.478129	0.744343
Cct2	50.309	0.149578	0.215281	0.694803	0.487179	0.748168
Sod2	55.8093	0.173058	0.246493	0.702082	0.482628	0.748168
Tubb4b	65.3033	0.139777	0.200812	0.696061	0.48639	0.748168
Arpc3	63.7912	0.158083	0.227796	0.693966	0.487704	0.748168
Sem1	53.3923	0.156018	0.225453	0.69202	0.488925	0.748168
Prdx2	61.9988	-0.162316	0.233553	-0.694986	0.487064	0.748168
Gm14288,2210418O10Rik,Gm14387,Zfp968,Gm4631,Gm14410,Gm14413,Gm14434,Zfp965,Gm14432,Zfp967,Zfp966,Gm16357,Gm4724,Gm2026,Gm2004,Gm2007,Gm14440,Gm14444,Gm14409,Gm11009,Zfp931,Gm14430,Zfp973,Zfp970,Zfp971,Gm14296,Gm14295,Gm14393,Gm6710,Gm14391,Gm14308,Gm14408,Gm14326,Gm14325,Gm14305,Gm14322	120.686	0.159489	0.228027	0.699432	0.484282	0.748168
Snap47	55.8053	0.209658	0.29972	0.699515	0.484231	0.748168
Hnrnpa2b1	79.4589	0.130885	0.188974	0.692612	0.488553	0.748168
Pfdn5	49.8555	0.155392	0.222952	0.696974	0.485819	0.748168
Grb2	55.331	0.162015	0.23236	0.69726	0.48564	0.748168
Pik3r2	48.3612	0.16422	0.238343	0.689007	0.490819	0.748746
Zfp706	49.6336	0.161516	0.234233	0.689554	0.490475	0.748746
Ndufb8	73.0671	-0.143081	0.208791	-0.68528	0.493167	0.750009
Slc6a1	68.0883	0.147805	0.215313	0.686464	0.492421	0.750009
Srrt	59.5816	-0.147392	0.216962	-0.679342	0.496921	0.753807
Prdx5	112.618	0.130885	0.192785	0.678915	0.497192	0.753807
Slc6a8	74.0978	0.139515	0.206904	0.674301	0.50012	0.755924
Slc25a3	118.337	0.149783	0.22212	0.674334	0.500099	0.755924
Ndufb1	55.8088	0.159198	0.236622	0.672793	0.501079	0.756215
Rpl27a,Gm46076	127.431	0.110595	0.164683	0.671561	0.501863	0.756243
Akt3	51.7731	0.16047	0.240691	0.666707	0.504959	0.758347
Zmat3	48.0112	0.176216	0.264684	0.66576	0.505565	0.758347
Ndufa3	86.1042	-0.146314	0.219169	-0.667583	0.5044	0.758347
Cacnb3	47.7447	0.15867	0.239284	0.663104	0.507264	0.7585
Pdk2	48.4725	0.161846	0.243901	0.66357	0.506965	0.7585
Cbarp	66.7167	0.154817	0.233863	0.661999	0.507972	0.7585
Cdc42	62.2394	0.140529	0.213394	0.658541	0.51019	0.760662
Ppm1a	66.5988	0.14236	0.219763	0.647789	0.517122	0.766019
Fkbp3	47.8155	-0.164904	0.255077	-0.646486	0.517965	0.766019
Lamp1	64.8369	0.126335	0.194471	0.649632	0.51593	0.766019
Oxct1	65.2292	0.139505	0.216029	0.645769	0.518429	0.766019
Rraga	53.9042	0.152225	0.233784	0.651134	0.51496	0.766019
Mbnl2	50.8516	0.14479	0.22422	0.645751	0.518441	0.766019
Camk2b	54.7114	0.178123	0.276874	0.643334	0.520007	0.76604
Slc6a17	101.089	0.183105	0.284585	0.643411	0.519957	0.76604
Myl6,Gm5915	111.557	0.135489	0.214261	0.632356	0.527154	0.775411
Gm10051,Rpl28	126.569	-0.107954	0.172666	-0.625221	0.531826	0.776945
Mapk1	95.1215	0.162982	0.260845	0.624821	0.532089	0.776945
B2m	64.3204	-0.132201	0.211398	-0.625366	0.531731	0.776945
Mgat1	61.4082	-0.130921	0.208506	-0.6279	0.53007	0.776945
Cend1	110.264	0.16014	0.256798	0.623604	0.532888	0.776945
Atp5g3	87.6093	0.136825	0.219643	0.622945	0.533321	0.776945
Nptn	160.806	0.177753	0.285613	0.622357	0.533707	0.776945
Rps24	162.187	-0.0870359	0.141431	-0.615396	0.538293	0.782467
Cotl1	50.2307	-0.127473	0.209348	-0.608904	0.542588	0.782945
Mat2a	73.4086	0.132588	0.21684	0.611455	0.540898	0.782945
Sars	78.7549	0.157262	0.258171	0.609138	0.542433	0.782945
Scg5	70.792	0.15039	0.246574	0.609919	0.541916	0.782945
Matk	59.5002	0.153148	0.250506	0.611356	0.540964	0.782945
Atcay	49.532	0.133293	0.22003	0.605797	0.544649	0.784772
Jph4	56.3982	0.128858	0.21371	0.602955	0.546539	0.786347
Rps28	116.081	0.104466	0.173618	0.6017	0.547374	0.786402
Rpl8	61.6068	0.112349	0.19155	0.586524	0.557524	0.798574
Ccni	86.8772	0.104039	0.17772	0.585407	0.558274	0.798574
Ddx17	54.718	0.146998	0.250163	0.587608	0.556796	0.798574
Erdr1	57.9443	0.354676	0.61203	0.579507	0.562247	0.800023
Rpl35a	125.703	-0.0996051	0.172003	-0.57909	0.562529	0.800023
Gtf2i	67.1303	0.112842	0.193873	0.582041	0.560539	0.800023
Stx1a	52.8328	0.144086	0.248248	0.580411	0.561638	0.800023
Snx3	62.1179	0.115342	0.200251	0.575988	0.564623	0.801847
Clip3	136.375	-0.114598	0.199473	-0.574503	0.565627	0.802118
Rpl38	197.514	-0.090972	0.158801	-0.572866	0.566735	0.802536
Mpped1	57.709	-0.141087	0.247442	-0.570182	0.568554	0.803959
Pdxk	49.2482	0.123123	0.219217	0.561648	0.574356	0.811
Fbxo31	53.1621	0.130046	0.23263	0.559022	0.576146	0.812366
Gm5643,Hnrnpa1l2-ps2,Hnrnpa1,Gm10052	79.7039	-0.124556	0.22375	-0.556676	0.577749	0.813302
Gm52800	356.426	0.139968	0.251905	0.555639	0.578458	0.813302
Atp1a3	436.109	0.147764	0.267936	0.551492	0.581297	0.815301
Atpif1	99.7729	0.115656	0.209845	0.551149	0.581532	0.815301
Lgmn	67.4292	0.120543	0.22132	0.544654	0.585992	0.817141
Cnp	54.6055	0.149776	0.276006	0.542655	0.587367	0.817141
Map3k10	62.3727	0.105914	0.193293	0.547946	0.583729	0.817141
Ctss	62.3264	-0.16181	0.298538	-0.54201	0.587812	0.817141
Stmn4	77.8573	0.128877	0.237722	0.542136	0.587725	0.817141
Adam15	47.6328	0.120738	0.221899	0.544113	0.586364	0.817141
Tuba1a	75.8246	0.125188	0.231535	0.540689	0.588722	0.817255
Tubb5	61.1968	0.120285	0.223004	0.539387	0.58962	0.817353
Brsk1	104.12	0.0990234	0.184059	0.537997	0.590579	0.817533
Cmip	65.8881	0.105288	0.196756	0.535122	0.592566	0.817782
Atp2b1	65.8209	0.150752	0.282233	0.534141	0.593244	0.817782
Cuedc2	69.4302	-0.135024	0.251785	-0.536266	0.591775	0.817782
Ctnnb1	47.2842	0.119154	0.224556	0.530622	0.595681	0.818854
Pfn1	78.1081	-0.111046	0.209234	-0.530725	0.595609	0.818854
Ndfip2	49.2269	0.148123	0.281957	0.525338	0.599348	0.820368
Tspan3	53.2686	0.124343	0.236997	0.524663	0.599818	0.820368
Gm52861,Gm36327,Gm40367,Gm40364,Gm40365,Gm40363,Gm40369	72.4164	0.137706	0.262199	0.525196	0.599447	0.820368
Skp1	82.5551	0.107117	0.204326	0.524246	0.600107	0.820368
R3hdm1	52.7921	-0.128928	0.247243	-0.521462	0.602045	0.821879
Rpl17,Rpl17-ps8,Rpl17-ps10	180.111	0.08645	0.167766	0.515301	0.606342	0.826602
Rbfox1	65.5406	0.143806	0.28177	0.510368	0.609794	0.830161
LOC100862324,LOC100862220,Gm20878,Gm13306,Gm21586,LOC100861978,Ccl27b,Ccl27a,LOC108169009,4933409K07Rik,Gm21953	93.0177	0.138482	0.273539	0.506261	0.612674	0.831513
Kif5a	406.121	-0.0771605	0.152352	-0.506464	0.612531	0.831513
Tppp	74.5343	0.104543	0.206873	0.505347	0.613315	0.831513
Chga	63.7162	0.143304	0.286039	0.500995	0.616375	0.831762
Itm2b	105.387	0.105431	0.210024	0.501994	0.615672	0.831762
Hsp90aa1	160.692	0.119002	0.237244	0.501601	0.615948	0.831762
Psmb7	53.5593	0.111462	0.222794	0.500293	0.616869	0.831762
Uqcrh	118.539	0.105044	0.211607	0.49641	0.619605	0.833917
Ndufa1	59.988	0.109894	0.221727	0.495627	0.620157	0.833917
Cope	49.1952	-0.109731	0.222401	-0.493394	0.621734	0.8349
Pink1	78.3391	-0.119946	0.243728	-0.49213	0.622627	0.834963
Coro2b	49.4582	0.126425	0.25965	0.486904	0.626326	0.837448
Satb1	49.8921	0.106064	0.218277	0.485918	0.627026	0.837448
Cx3cl1	91.4894	0.140552	0.288879	0.486543	0.626582	0.837448
Zcchc18	53.7957	0.119854	0.249982	0.47945	0.631618	0.837919
Sik3	55.6424	-0.106115	0.221805	-0.478415	0.632355	0.837919
Gstm5	69.3069	-0.089138	0.186384	-0.47825	0.632472	0.837919
Ndufs2	50.8673	0.118932	0.246889	0.481722	0.630003	0.837919
Arrb1	66.9164	0.0931816	0.194237	0.479731	0.631418	0.837919
Eml2	73.9527	0.103844	0.215172	0.48261	0.629373	0.837919
Gm8580,Rpl29	88.969	0.0886141	0.186276	0.475714	0.634278	0.839186
Kcnc3	54.5578	0.121288	0.256613	0.472651	0.636462	0.840948
6430548M08Rik	107.047	0.110845	0.236056	0.469572	0.638661	0.841781
Sumo2	81.0513	0.092861	0.197838	0.469379	0.638799	0.841781
Rnf157	97.1672	-0.0882566	0.188749	-0.467587	0.64008	0.841999
Prepl	52.0397	0.112917	0.244008	0.462759	0.643537	0.841999
Stac2	62.4824	-0.109763	0.237478	-0.462204	0.643935	0.841999
Cdkn1a	47.3443	0.125995	0.271033	0.464869	0.642025	0.841999
Ankrd12	60.5061	-0.0931656	0.201657	-0.461999	0.644082	0.841999
Plec	51.2614	0.114367	0.245727	0.465424	0.641628	0.841999
Stk32c	50.2566	-0.104081	0.227815	-0.456867	0.647766	0.842833
Rad23b	49.1485	-0.107788	0.23681	-0.455166	0.64899	0.842833
Habp4	92.4513	0.125754	0.27347	0.459845	0.645628	0.842833
Arhgap26	47.2682	-0.122267	0.267619	-0.456868	0.647766	0.842833
Gas7	72.836	0.122402	0.268258	0.456284	0.648186	0.842833
Sptan1	119.177	0.112411	0.248666	0.452057	0.651228	0.844628
Celf2	88.3657	0.102635	0.229687	0.446849	0.654984	0.845175
Gm9234,Ppia	333.157	0.100938	0.229032	0.440716	0.659418	0.845175
Eif3h	64.077	0.0943649	0.211675	0.445801	0.655741	0.845175
Ptprs	49.1494	0.128439	0.290515	0.442108	0.658411	0.845175
Ube2m	69.6013	0.0928648	0.210403	0.441366	0.658948	0.845175
Fbxo9	48.3951	0.100857	0.225852	0.446561	0.655192	0.845175
Srgap3	62.3278	-0.0942097	0.212126	-0.444121	0.656955	0.845175
Sod1	116.964	0.0810355	0.183167	0.442414	0.65819	0.845175
Trim32	56.3281	-0.101492	0.231369	-0.438657	0.66091	0.845175
Dtx3	61.6046	0.10697	0.24398	0.438437	0.661069	0.845175
Selenom	59.2857	0.0919462	0.204392	0.449853	0.652816	0.845175
Rpl18	121.318	0.064867	0.150215	0.431827	0.665867	0.850208
Prkar1a	139.934	0.099314	0.232567	0.427034	0.669354	0.852291
Nudc	66.0388	0.0906393	0.212755	0.426026	0.670089	0.852291
Brd2	52.7482	0.0934479	0.219271	0.426175	0.66998	0.852291
Gm6402,Rps17	67.592	-0.0829123	0.196151	-0.422697	0.672516	0.854278
Ptgds	98.2618	0.112879	0.269275	0.419195	0.675073	0.855682
Cnbp	77.5306	-0.093737	0.223818	-0.418808	0.675356	0.855682
Uqcrb	51.4001	-0.0854381	0.213606	-0.39998	0.689171	0.869771
Sult4a1	144.264	-0.112241	0.279293	-0.401873	0.687777	0.869771
Ly6e	59.0683	-0.0808125	0.203833	-0.396464	0.691763	0.869771
Rcan2	85.8501	0.0999416	0.250372	0.399173	0.689766	0.869771
Myo5a	98.321	0.104524	0.263572	0.396568	0.691686	0.869771
Cd9	50.8911	0.0906209	0.227492	0.398347	0.690374	0.869771
Rpl13	212.577	0.0542211	0.13848	0.391544	0.695395	0.869905
Chmp1b	69.0964	-0.074805	0.190622	-0.392426	0.694744	0.869905
Atp5pb	88.1518	0.10309	0.263126	0.391789	0.695214	0.869905
Hapln4	48.4718	0.108699	0.275557	0.394469	0.693235	0.869905
Actg1	293.59	0.064659	0.166203	0.389037	0.697249	0.87112
Rplp2,Wdr89,Rplp2-ps1	99.3215	0.0650464	0.169579	0.383576	0.701293	0.875064
Tyrobp	53.2728	-0.101828	0.270585	-0.376327	0.706674	0.875141
Gm6579,Set	49.032	-0.0825481	0.21909	-0.376778	0.706339	0.875141
Pgm2l1	58.3859	0.104561	0.276553	0.378087	0.705366	0.875141
Ctbp1	56.5827	0.087966	0.232974	0.377578	0.705744	0.875141
Marchf2	54.483	-0.0946155	0.251158	-0.376718	0.706383	0.875141
Ckmt1	63.4721	0.109789	0.288773	0.380193	0.703802	0.875141
Lmo4	74.0812	-0.0958767	0.259626	-0.369288	0.711913	0.879323
Jdp2	53.1515	-0.106119	0.288209	-0.368201	0.712723	0.879323
Selenof	58.3277	0.0817371	0.220563	0.370584	0.710947	0.879323
Ldhb	190.847	0.0963688	0.265485	0.362991	0.716611	0.883016
Gm29804,Gm52989,Gm3893,LOC108168679,Gm5859,Gm3883	59.8847	-0.186379	0.521789	-0.357191	0.720949	0.88393
Ncs1	75.0464	0.0732869	0.20519	0.357166	0.720967	0.88393
Ptpn5	57.3886	0.0853451	0.240533	0.354816	0.722727	0.88393
Cox6c	96.584	-0.070765	0.199282	-0.355101	0.722514	0.88393
Tcf25	93.1109	-0.0885717	0.245764	-0.360393	0.718553	0.88393
LOC118568632	115.13	0.0900333	0.253476	0.355194	0.722444	0.88393
Ndufb4b,Ndufb4,Ndufb4c	48.0267	-0.0937978	0.26769	-0.350397	0.726041	0.886697
Ndufa4	83.6999	0.0822074	0.235506	0.349068	0.727039	0.886697
Gng3	100.027	0.100764	0.289378	0.348207	0.727685	0.886697
Fth1	714.294	-0.0677345	0.195256	-0.346901	0.728666	0.886798
Mef2c	87.7242	-0.0787721	0.231448	-0.340345	0.733597	0.8917
Sh3bgrl3	88.0916	0.0635478	0.188539	0.337055	0.736075	0.892514
Cryab	47.7867	-0.0788245	0.23368	-0.337318	0.735877	0.892514
Ndufs6	68.3799	0.0694669	0.218019	0.318628	0.750008	0.893516
Ehmt2	54.8482	-0.0753724	0.233477	-0.322826	0.746827	0.893516
Abhd8	80.9363	-0.065207	0.200175	-0.32575	0.744613	0.893516
Cox6b1	123.344	-0.068241	0.20633	-0.330737	0.740843	0.893516
Gm10409,4930555G01Rik,Gm3005,Gm10406,Gm3002,Gm3383,Gm2897,2610042L04Rik,Gm5458,Gm3411,Gm16525,Gm3173,Gm3317,Gm3558,Gm3667,Gm5796,Gm33933,Gm2956,Gm3373,Gm3636,Gm3696,Gm3500,Gm2237,Gm3264,Gm3488,Gm3739	59.9866	-0.074686	0.234815	-0.318063	0.750437	0.893516
Dmtn	58.1659	0.104268	0.318692	0.327175	0.743535	0.893516
Cep170b	63.4588	-0.0729691	0.227648	-0.320535	0.748563	0.893516
Pomp	51.6039	-0.0755398	0.230646	-0.327513	0.74328	0.893516
Uqcc2	56.8131	0.065419	0.205717	0.318005	0.750481	0.893516
Cox8a	186.901	0.0551899	0.173093	0.318846	0.749843	0.893516
Rabac1	83.8289	-0.0765634	0.234375	-0.32667	0.743917	0.893516
Mapk10	60.7567	0.0870318	0.267715	0.325092	0.745112	0.893516
Cd63	60.2017	0.0798973	0.239813	0.333165	0.73901	0.893516
Kif5c	114.964	0.0634775	0.193452	0.328131	0.742813	0.893516
Psmb1	56.0156	-0.0763732	0.239443	-0.318962	0.749755	0.893516
Rtl8b,Rtl8a	124.239	0.0670382	0.211788	0.316534	0.751597	0.893766
Atp5b	287.886	-0.0608497	0.197735	-0.307733	0.758285	0.900635
Ndufb7	53.8939	0.0772744	0.25365	0.30465	0.760633	0.901313
Ctsl	71.4508	-0.0718617	0.235934	-0.304584	0.760683	0.901313
Wbp2	55.0689	0.0722221	0.240672	0.300086	0.764112	0.903208
Rpl21	125.745	-0.0493348	0.164229	-0.300402	0.76387	0.903208
Rpl18a	152.836	-0.048168	0.163412	-0.294765	0.768173	0.904806
Kif5b	73.6281	0.0558449	0.191863	0.291067	0.771	0.904806
Uchl1	78.8821	-0.0900498	0.309186	-0.291248	0.770861	0.904806
Sez6l2	51.7833	-0.0675775	0.233094	-0.289916	0.771881	0.904806
Suclg1	56.2238	0.0725186	0.246553	0.29413	0.768659	0.904806
Srsf1	49.3013	0.0626268	0.215369	0.290788	0.771213	0.904806
Psma7	53.9403	0.0734021	0.247286	0.296831	0.766596	0.904806
Slc25a23	78.6279	0.0546143	0.190317	0.286965	0.774139	0.905303
Pip5k1c	104.611	0.0558206	0.194286	0.287311	0.773874	0.905303
Rpl31-ps12,Rpl31	170.476	-0.0484209	0.169931	-0.284944	0.775687	0.906039
St13	56.0968	-0.0598306	0.212095	-0.282094	0.777871	0.906445
Maz	50.3039	-0.0580328	0.205049	-0.283019	0.777162	0.906445
Clptm1	47.717	0.0676601	0.241289	0.280411	0.779162	0.906879
Sirpa	72.5787	0.0611411	0.220582	0.277181	0.781641	0.908692
Pum2	65.5902	0.0566794	0.205524	0.27578	0.782717	0.908694
Ccl3	95.4539	-0.163398	0.594645	-0.274782	0.783484	0.908694
Rpl27,LOC108167922	65.371	-0.0525425	0.19557	-0.268663	0.788189	0.911385
B3gat3	49.004	0.0656202	0.243345	0.26966	0.787422	0.911385
Atp5j2	80.1626	0.0655734	0.244529	0.268162	0.788574	0.911385
Hspa9	77.3689	0.0515466	0.200424	0.257187	0.797034	0.919361
Cct8	59.51	-0.0639614	0.249077	-0.256794	0.797338	0.919361
Ppp1r12c	48.9133	0.0667577	0.264225	0.252655	0.800535	0.921969
Pvalb	54.8989	-0.0705513	0.281671	-0.250474	0.802221	0.922835
Ndufa6	49.1849	0.0620386	0.25204	0.246146	0.805569	0.925608
Ywhab	85.1679	0.052085	0.216435	0.240649	0.809827	0.928339
Hspa8	208.607	0.0477112	0.198226	0.240692	0.809794	0.928339
Rps3a1	180.655	0.0343223	0.14602	0.235052	0.814168	0.932232
Arpc4	52.6356	-0.0517037	0.226734	-0.228037	0.819618	0.934248
Cox6a1	274.967	0.0402271	0.174211	0.23091	0.817385	0.934248
Drap1	62.045	0.0479989	0.210604	0.227911	0.819715	0.934248
Map1lc3a	68.6142	-0.0553067	0.242505	-0.228064	0.819596	0.934248
Ndufa8	50.6347	0.0495186	0.222647	0.222409	0.823996	0.935885
Hspe1	48.1382	-0.0505087	0.226634	-0.222865	0.823641	0.935885
App	444.302	0.0563032	0.252486	0.222996	0.823539	0.935885
Gdi2	54.0267	-0.0503106	0.227997	-0.220663	0.825355	0.936351
Psd3	75.5466	-0.047178	0.215515	-0.218908	0.826722	0.936825
Nrxn3	51.7728	0.0556658	0.258026	0.215737	0.829193	0.937468
Rplp0	78.5102	0.0391172	0.185208	0.211207	0.832726	0.937468
Septin4	59.7453	-0.0419365	0.20298	-0.206604	0.836319	0.937468
P4hb	50.1122	-0.0472936	0.230721	-0.204982	0.837586	0.937468
Tmsb4x	289.556	-0.0351203	0.166416	-0.211039	0.832857	0.937468
Syt11	107.958	-0.0447902	0.208902	-0.214407	0.830229	0.937468
Polr2m	56.2452	-0.0451339	0.219406	-0.20571	0.837018	0.937468
Ptma	171.196	0.0338338	0.160091	0.211341	0.832622	0.937468
Bex2	51.582	0.0519005	0.251542	0.206329	0.836534	0.937468
Cox5b	157.226	0.0367476	0.179442	0.204788	0.837737	0.937468
Srsf5	89.9854	0.0428387	0.207484	0.206467	0.836426	0.937468
Hnrnpa3,LOC115489330,Gm6793	87.1935	0.0428233	0.21521	0.198983	0.842276	0.940617
Rpl37a	90.3709	-0.0343941	0.173051	-0.198752	0.842457	0.940617
Agtpbp1	52.4595	0.0408386	0.22921	0.178171	0.858589	0.941163
Scn1b	197.221	0.0401405	0.222992	0.180008	0.857146	0.941163
Syngap1	52.5294	0.0508476	0.270424	0.188029	0.850854	0.941163
Eif3f	58.7065	0.0363498	0.200972	0.18087	0.85647	0.941163
Smap2	52.4903	0.0433863	0.23769	0.182533	0.855164	0.941163
Trim37	56.8047	0.0418611	0.231614	0.180737	0.856574	0.941163
Rab7	73.5866	0.0409675	0.227819	0.179825	0.85729	0.941163
Ddx24	85.905	0.0511285	0.264275	0.193467	0.846593	0.941163
Sec62	58.069	0.0437445	0.232412	0.18822	0.850704	0.941163
Ncl	58.9111	-0.0359563	0.196628	-0.182865	0.854904	0.941163
Stmn3	151.003	-0.0537502	0.286465	-0.187632	0.851165	0.941163
Apba1	71.7001	-0.0355395	0.190551	-0.186509	0.852046	0.941163
Gm52436,Gm52416,Gm52446,Gm52437,LOC118568634,Gm52420	274.356	0.0362369	0.18531	0.195547	0.844964	0.941163
Gm52441,Gm52437,Gm52435,Gm52446,LOC118568634	297.602	0.04097	0.229445	0.178561	0.858282	0.941163
R3hdm2	69.0931	-0.0385787	0.217029	-0.177758	0.858913	0.941163
Yaf2	52.0615	-0.0417586	0.235329	-0.177448	0.859157	0.941163
Rps9	96.1988	0.0323069	0.164682	0.196177	0.844472	0.941163
Atp5a1	144.817	0.0425328	0.241987	0.175765	0.860479	0.941566
Hnrnpdl	53.4027	0.0445889	0.258761	0.172317	0.863189	0.94205
Scoc	55.1333	0.0438255	0.25546	0.171555	0.863787	0.94205
Mgst3	48.295	-0.0428299	0.252772	-0.16944	0.86545	0.94205
Gabbr1	94.122	-0.0402078	0.23945	-0.167917	0.866648	0.94205
Pfkl	60.1676	-0.0370716	0.220121	-0.168414	0.866257	0.94205
Frrs1l	62.2019	0.0425889	0.248303	0.17152	0.863815	0.94205
Rpl23a	144.333	0.0252234	0.152508	0.165391	0.868636	0.943173
Gpx4	68.2402	0.0332993	0.203173	0.163896	0.869813	0.943412
Rnf11	77.7729	0.0360349	0.222229	0.162152	0.871186	0.943865
Qk	120.016	0.0240842	0.152026	0.158422	0.874124	0.94394
Tpi1	187.934	0.0378034	0.237896	0.158907	0.873742	0.94394
Atp5c1	68.0559	0.0359366	0.226393	0.158736	0.873877	0.94394
Pea15a	90.3312	0.0256014	0.172202	0.148671	0.881814	0.944913
Ndrg4	323.187	-0.0435806	0.302794	-0.143928	0.885557	0.944913
Nars	48.1282	-0.0381534	0.259365	-0.147103	0.883051	0.944913
Plp1	223.995	0.0318542	0.214058	0.148811	0.881703	0.944913
Nefl	193.91	-0.0334632	0.230666	-0.145072	0.884654	0.944913
Slc25a4	192.462	0.0318634	0.205235	0.155253	0.876622	0.944913
Prkacb	85.8173	-0.0378515	0.249249	-0.151862	0.879296	0.944913
Extl3	51.8531	-0.0313244	0.211835	-0.147872	0.882444	0.944913
Atp5g2	89.1382	0.0269115	0.184711	0.145695	0.884162	0.944913
Rps16,LOC100862433	107.93	0.0263073	0.170991	0.153852	0.877726	0.944913
Atp6v1f	59.2224	0.033347	0.22618	0.147436	0.882788	0.944913
Canx	62.7801	0.0319445	0.224101	0.142545	0.88665	0.945057
Park7	59.9461	-0.0299163	0.221312	-0.135177	0.892472	0.945542
Micu3	47.9367	0.0332993	0.244422	0.136237	0.891634	0.945542
Cox7b	88.6793	0.0296303	0.217142	0.136456	0.891461	0.945542
Aatk	73.5049	0.0287877	0.204564	0.140727	0.888086	0.945542
Selenop	52.9028	0.0332851	0.241301	0.13794	0.890287	0.945542
Fis1	51.0982	0.030344	0.227323	0.133484	0.89381	0.945542
Ndufs5,Ndufs5-ps	78.5521	0.0328681	0.24492	0.134199	0.893245	0.945542
Tuba1c,Tuba1b	86.1781	-0.0227299	0.175572	-0.129462	0.896992	0.945867
Dctn3	66.4149	0.0329151	0.250412	0.131443	0.895425	0.945867
Mboat7	49.5469	0.0330215	0.252922	0.13056	0.896123	0.945867
Rab10	57.8107	0.0265826	0.211496	0.125688	0.899979	0.948003
Rapgef4	107.508	-0.0246099	0.199498	-0.12336	0.901822	0.948932
Sema7a	58.2363	-0.0321337	0.268269	-0.119782	0.904656	0.949597
Ndufv3	61.3884	0.0256076	0.215337	0.118919	0.90534	0.949597
Sdf4	54.9771	-0.0273818	0.227821	-0.12019	0.904333	0.949597
Prelid1	62.5621	0.0246327	0.210673	0.116924	0.906921	0.950245
Rtf2	47.8733	0.0301835	0.263555	0.114525	0.908822	0.951227
Nrxn1	65.8781	-0.0232116	0.213696	-0.10862	0.913504	0.955115
Ndufa12	59.2767	0.0262014	0.250888	0.104435	0.916824	0.95555
Ptk2	60.0982	0.0248174	0.235041	0.105587	0.91591	0.95555
Med13l	50.0878	-0.0242712	0.230704	-0.105205	0.916213	0.95555
Spop	64.5588	0.0205751	0.21104	0.0974938	0.922334	0.958257
Gm8624,Rps23	140.528	0.0176016	0.179217	0.0982142	0.921762	0.958257
Gpx1	48.9562	0.022553	0.230572	0.0978131	0.922081	0.958257
Cndp2	51.5518	0.021641	0.233451	0.0927003	0.926142	0.961201
Atp6v0e2	55.2343	0.0213457	0.270874	0.078803	0.937189	0.962064
Rps29	143.345	0.0114473	0.144918	0.0789912	0.93704	0.962064
Psip1	53.3701	0.0191334	0.227811	0.0839879	0.933066	0.962064
Rab24	56.574	-0.0178142	0.227899	-0.0781671	0.937695	0.962064
Psat1	62.1011	-0.0164243	0.200026	-0.0821109	0.934559	0.962064
Rpl14,Rpl14-ps1	72.4435	0.0160699	0.185831	0.0864762	0.931088	0.962064
Rnf14	58.8927	0.0237896	0.275405	0.0863806	0.931164	0.962064
Rpl7a	104.529	-0.0162725	0.191875	-0.0848074	0.932414	0.962064
Rnasek	72.3187	0.0201805	0.256651	0.0786299	0.937327	0.962064
Eef1g	115.128	0.0152811	0.193399	0.0790133	0.937022	0.962064
Rps25	98.9078	0.0140672	0.174206	0.0807502	0.935641	0.962064
Rps3	111.377	0.0132718	0.173446	0.0765183	0.939007	0.962409
Dzank1	47.7227	0.0170644	0.250593	0.0680962	0.945709	0.968273
Pak1	71.1835	0.0160701	0.260956	0.0615816	0.950896	0.970563
Akr1a1	55.6952	-0.0136965	0.222348	-0.0615996	0.950882	0.970563
Atp6v0a1	57.1882	0.0156457	0.251971	0.0620934	0.950488	0.970563
Srebf2	63.0937	-0.0115481	0.203756	-0.0566764	0.954803	0.973544
Atp6v0d1	58.1125	-0.0129612	0.237981	-0.0544629	0.956566	0.974335
Fam168b	50.515	-0.011616	0.230205	-0.0504595	0.959756	0.976222
Gabra1	92.1666	0.019922	0.401199	0.0496563	0.960396	0.976222
Cdk9	55.9366	-0.00969053	0.208294	-0.0465234	0.962893	0.976748
Rpl37,Rpl37rt	158.556	-0.00739408	0.158465	-0.0466607	0.962784	0.976748
Rims4	48.504	-0.0115705	0.257857	-0.044872	0.964209	0.977079
Dnajb6	75.9546	0.00720858	0.202156	0.0356584	0.971555	0.983512
Rhob	85.3726	0.0063954	0.201898	0.0316765	0.97473	0.985716
Gad1	131.313	0.00936003	0.324996	0.0288005	0.977024	0.986015
Cox7a2	99.0721	0.00628677	0.21796	0.0288436	0.976989	0.986015
Atp5g1	64.4964	0.00640833	0.253572	0.0252723	0.979838	0.987407
Rnaset2a,Rnaset2b	50.8027	0.0058214	0.237011	0.0245617	0.980405	0.987407
Fam168a	59.6853	0.00420503	0.221948	0.018946	0.984884	0.98902
Rufy3	67.7896	0.0043038	0.245509	0.0175301	0.986014	0.98902
Sparcl1	236.439	-0.00354916	0.181096	-0.0195982	0.984364	0.98902
Ppp1cb	53.8565	0.00452902	0.250063	0.0181115	0.98555	0.98902
Phyhipl	54.1734	-0.00240075	0.251631	-0.00954074	0.992388	0.994403
Saraf	70.6228	0.00159987	0.226551	0.00706185	0.994366	0.995374
Mif	161.673	-0.000660751	0.17844	-0.00370292	0.997046	0.997046
Gm136	14.5485	-0.0413654	0.37463	-0.110417	0.912079	NA
Lyrm2	20.0234	-0.342197	0.312028	-1.09668	0.272779	NA
Klf5	12.4043	-0.398755	0.37509	-1.06309	0.287741	NA
Mindy4	25.6271	0.123957	0.312008	0.397289	0.691155	NA
Nkx2-9	14.8568	0.293272	0.357413	0.820541	0.411908	NA
Tgm5	13.0681	0.0657046	0.417325	0.157442	0.874896	NA
Rassf2	36.7956	0.149233	0.265351	0.562397	0.573846	NA
Lrrc73	17.2634	0.129769	0.340802	0.380774	0.703371	NA
Hps6	14.2346	-0.320303	0.371414	-0.862387	0.388474	NA
Cep89	20.6438	-0.28076	0.330253	-0.850136	0.39525	NA
Slc29a2	23.4173	-0.324292	0.292985	-1.10686	0.268356	NA
Itpa	28.9691	-0.0213543	0.278741	-0.07661	0.938934	NA
Gfpt2	14.4948	0.388915	0.360225	1.07964	0.280301	NA
4933414I15Rik	13.9182	1.10307	0.465406	2.37012	0.0177823	NA
Adamts4	20.3761	-0.109267	0.337599	-0.323659	0.746196	NA
Olfr665	9.13952	-0.862568	0.472419	-1.82585	0.0678723	NA
Trem2	20.7791	-0.162227	0.301087	-0.538804	0.590022	NA
Gns	18.452	-0.334468	0.320707	-1.04291	0.29699	NA
Ms4a6d	17.0064	-0.574696	0.356882	-1.61032	0.107327	NA
Mthfs,Mthfsl	16.0146	-0.029746	0.347745	-0.0855396	0.931832	NA
Itgb5	18.1205	-0.0778935	0.321677	-0.242148	0.808665	NA
E430018J23Rik	16.5236	0.206439	0.342808	0.602199	0.547042	NA
Gtf2h1	15.7634	-0.219161	0.376143	-0.582654	0.560126	NA
Krtap12-1	15.0879	-0.772294	0.345648	-2.23434	0.0254608	NA
Pskh1	15.3088	0.144233	0.373717	0.385943	0.699539	NA
Olfr1015	14.641	0.0821689	0.366067	0.224464	0.822396	NA
Dhrs13	17.2398	0.0113964	0.376439	0.0302741	0.975848	NA
Cox7b2	16.563	-0.281301	0.356014	-0.79014	0.429446	NA
Cep128	13.2691	-0.242345	0.375505	-0.645384	0.518678	NA
Rps6kc1	22.8514	0.281172	0.304221	0.924235	0.355364	NA
Ino80b	16.9828	0.170086	0.35067	0.485031	0.627655	NA
Pwwp4d,Pwwp4c	14.6599	-0.1361	0.336974	-0.403889	0.686295	NA
Gm13030	12.2649	-0.438873	0.394315	-1.113	0.265708	NA
Dact3	40.032	0.00574075	0.236984	0.0242242	0.980674	NA
Cfap47	18.3379	0.306493	0.342706	0.894333	0.371144	NA
Fbxw8	29.0727	0.579275	0.291409	1.98784	0.0468291	NA
Chst4	12.8405	-0.253823	0.376243	-0.674625	0.499914	NA
Olfr1008	12.2505	-0.17199	0.384065	-0.447814	0.654288	NA
Haus8	13.8848	-0.609694	0.374507	-1.62799	0.103527	NA
Pate14	17.6068	0.181592	0.350295	0.518397	0.604182	NA
Iigp1	16.3785	-0.74214	0.343954	-2.15767	0.0309532	NA
Taf11	42.442	-0.136173	0.238564	-0.570802	0.568134	NA
Hibadh	22.0409	-0.074275	0.307647	-0.24143	0.809222	NA
Zfp703	33.9196	0.0365157	0.260727	0.140054	0.888618	NA
Eef2kmt	12.2023	-0.469714	0.396393	-1.18497	0.236029	NA
Nnmt	11.4564	0.548226	0.42794	1.28108	0.200165	NA
Gvin2,Gvin1	18.5344	0.0845173	0.32048	0.263721	0.791995	NA
Cyp39a1	16.2806	-0.569292	0.351506	-1.61958	0.105323	NA
H2-M10.4	9.67042	-0.268121	0.460486	-0.582257	0.560394	NA
2410004P03Rik	15.6686	-0.835728	0.353955	-2.36111	0.0182203	NA
Pde4a	39.1997	0.0821853	0.242015	0.339588	0.734167	NA
Car7	20.7422	0.302461	0.315476	0.958743	0.337688	NA
Il13ra1	22.9719	-0.326412	0.288979	-1.12954	0.258671	NA
Aldh1a3	12.3787	0.402483	0.433919	0.927554	0.353639	NA
Olfr593	10.2587	-0.101762	0.415218	-0.245081	0.806394	NA
Fhl3	17.8772	0.132031	0.331135	0.398724	0.690097	NA
Tle7	14.2487	-0.548961	0.378678	-1.44968	0.147148	NA
Ascl2	10.9826	0.186373	0.428081	0.435369	0.663295	NA
Zfat	18.3782	-0.073549	0.344042	-0.213779	0.830719	NA
Krt42	13.5133	-0.255884	0.40224	-0.636148	0.52468	NA
Vmn2r120	17.4525	0.139301	0.35606	0.39123	0.695627	NA
Skint9	13.7419	-0.908836	0.39626	-2.29353	0.0218173	NA
Lingo2	16.2294	-0.251691	0.338692	-0.743125	0.457406	NA
9930104L06Rik	16.4192	-0.0875594	0.359476	-0.243575	0.80756	NA
Tgif1	22.0615	-0.344513	0.339768	-1.01397	0.310599	NA
St3gal4	23.0511	0.165723	0.323977	0.511527	0.608982	NA
Cracd	21.975	-0.175149	0.31417	-0.557497	0.577188	NA
Lmod1	13.8624	-0.273311	0.349153	-0.782782	0.433755	NA
Cmc4	17.9459	0.140751	0.350159	0.401963	0.687711	NA
Zp3	14.9675	-0.150862	0.367993	-0.409959	0.681836	NA
Dcc	16.0377	-0.0425558	0.343451	-0.123907	0.901389	NA
Commd8	22.7195	-0.147232	0.294835	-0.49937	0.617518	NA
Pramel19	24.8466	0.442357	0.301924	1.46513	0.142885	NA
Mzt1	14.1651	-0.2492	0.390403	-0.638314	0.523269	NA
Thnsl2	16.8689	-0.0734025	0.352099	-0.208471	0.834861	NA
Olfr385	17.286	-0.911033	0.33162	-2.74722	0.00601033	NA
Apobec2	16.251	-0.407458	0.342868	-1.18838	0.234683	NA
Atxn10	37.0878	0.28474	0.277871	1.02472	0.305497	NA
Supt6	40.7883	0.511554	0.252437	2.02646	0.0427175	NA
Prdm12	9.47633	-0.760394	0.450614	-1.68746	0.0915142	NA
Mrpl37	24.67	-0.136456	0.293631	-0.464718	0.642133	NA
1500009C09Rik	32.7042	-0.0254669	0.269691	-0.0944299	0.924768	NA
Ift140	13.9231	0.736414	0.442071	1.66583	0.0957473	NA
Ccl1	14.9514	-0.356335	0.37777	-0.94326	0.345548	NA
Prkx	20.6763	0.177685	0.315101	0.563899	0.572823	NA
Fa2h	18.9975	-0.429552	0.321634	-1.33553	0.181702	NA
4932414N04Rik	13.7511	0.170426	0.391788	0.434996	0.663565	NA
Klra14-ps,Klra8,Klra21	11.616	-0.784399	0.405785	-1.93304	0.0532313	NA
Nelfe	22.6057	-0.00842237	0.297317	-0.0283279	0.977401	NA
Akap1	17.9828	0.0917406	0.341955	0.268283	0.788482	NA
Endou	17.3646	0.775161	0.367243	2.11076	0.0347929	NA
Ralb	17.5592	-0.0703259	0.325543	-0.216027	0.828967	NA
Olfr1270	13.4859	-0.402771	0.37446	-1.07561	0.282103	NA
Nabp2	24.5012	-0.129992	0.294101	-0.441997	0.658491	NA
Ift81	13.086	0.0461944	0.404196	0.114287	0.90901	NA
Rrbp1	30.8737	0.240202	0.261782	0.917568	0.358845	NA
Gzmm	9.82203	0.138389	0.441033	0.313784	0.753685	NA
2310057J18Rik	10.0954	0.832574	0.523745	1.58966	0.111912	NA
Igfbp6	18.2401	-0.215226	0.339959	-0.633094	0.526672	NA
2310061N02Rik	12.9329	0.245387	0.410429	0.59788	0.54992	NA
Surf6	16.245	-0.0614693	0.365585	-0.16814	0.866474	NA
Atp1b4	14.7816	-0.648451	0.343893	-1.88562	0.0593466	NA
Ush1c	21.4084	-0.163198	0.304715	-0.535576	0.592252	NA
Dhx38	18.3159	-0.349815	0.314731	-1.11147	0.266365	NA
Sntb2	15.1242	-0.459627	0.338489	-1.35788	0.174502	NA
E030025P04Rik	12.1093	-0.132219	0.417172	-0.316942	0.751287	NA
Asic3	7.74933	-0.707833	0.527112	-1.34285	0.17932	NA
Retreg1	36.5103	-0.120527	0.238724	-0.504881	0.613642	NA
Usp17lc,Usp17la,Usp17ld	20.8189	0.417504	0.335302	1.24516	0.213073	NA
Pls1	5.8107	-0.468242	0.517381	-0.905023	0.365453	NA
Elf3	16.7985	0.38997	0.352924	1.10497	0.269173	NA
Foxa1	14.1677	-0.857742	0.368938	-2.32489	0.0200776	NA
Rnls	16.2534	-0.549476	0.340965	-1.61153	0.107063	NA
Nkrf	14.681	0.741876	0.386613	1.91891	0.0549955	NA
Bop1	21.0044	0.20509	0.313427	0.654349	0.512887	NA
Hivep1	20.2513	-0.375335	0.299215	-1.2544	0.209697	NA
Gorasp2	30.5169	-0.359447	0.267306	-1.3447	0.178721	NA
Otp	14.5011	0.240113	0.361332	0.664522	0.506356	NA
Hoxb9	13.9031	0.112733	0.3829	0.29442	0.768437	NA
Ctu2	20.4545	-0.249142	0.312737	-0.79665	0.425654	NA
Elobl	11.5698	-0.868076	0.420267	-2.06553	0.0388724	NA
Oas1a	13.1209	-1.02399	0.393481	-2.60238	0.00925798	NA
Gjb4	13.4806	-0.188918	0.38897	-0.485687	0.627189	NA
Ar	16.1926	0.706831	0.382724	1.84684	0.0647699	NA
Lca5l	11.3649	0.0293878	0.433201	0.0678387	0.945914	NA
Cfap43	23.2054	-0.160553	0.293731	-0.546599	0.584654	NA
Mpp1	19.2286	-0.199758	0.334018	-0.598046	0.549809	NA
Adar	33.4889	-0.0763536	0.297588	-0.256575	0.797507	NA
Farsa	24.9979	0.299135	0.305661	0.978647	0.327754	NA
Eepd1	14.3176	0.543515	0.380732	1.42755	0.153421	NA
Zswim2	14.8417	-0.0641638	0.359038	-0.17871	0.858165	NA
Zbtb34	28.3861	-0.129941	0.26925	-0.482602	0.629378	NA
Fthl17f	13.7709	-0.206263	0.36821	-0.560177	0.575358	NA
Olfr807	11.9076	-0.38767	0.430102	-0.901344	0.367405	NA
Auh	32.1767	0.471383	0.274137	1.71952	0.0855203	NA
Lemd1	31.9356	0.13744	0.266575	0.515576	0.606151	NA
BC034090	22.2799	-0.416726	0.295893	-1.40837	0.159023	NA
Cbfa2t2	24.9827	0.13729	0.297751	0.46109	0.644734	NA
Foxj1	15.544	-0.816534	0.373276	-2.18748	0.0287074	NA
Pramel45,Pramel44,Pramel41,Pramel40,Gm7982,Gm6468,LOC624931,LOC102634529,Gm6346,Gm6348,LOC108168681,LOC108168683,LOC108168684,LOC108168685,Gm46935,Gm46934,LOC100862180,Gm6351,LOC620551,LOC620639	15.4668	-0.352817	0.368999	-0.956146	0.338999	NA
Smco2	11.8039	-0.226242	0.410701	-0.550868	0.581724	NA
Adprh	36.0985	0.00848456	0.26137	0.0324619	0.974104	NA
Sike1	23.3431	-0.140677	0.28624	-0.491465	0.623098	NA
Dtx2	15.0974	0.38134	0.360578	1.05758	0.290247	NA
Mrps11	26.0033	0.13677	0.287376	0.475927	0.634127	NA
Tdrd1	17.7887	-0.00906595	0.343152	-0.0264196	0.978923	NA
Tspan10	17.1158	0.108282	0.355023	0.305	0.760367	NA
Dgcr6	19.77	0.508143	0.339387	1.49724	0.134331	NA
Gm6657	10.404	-0.18191	0.440013	-0.41342	0.679299	NA
Adat2	15.9571	-0.608285	0.342007	-1.77857	0.0753095	NA
Tmem50b	31.9362	-0.111794	0.26407	-0.42335	0.67204	NA
Tbck	17.5762	-0.42697	0.339523	-1.25756	0.208552	NA
Hypk	29.6386	-0.0116304	0.257666	-0.0451377	0.963998	NA
Zfp292	18.7429	0.389539	0.342781	1.13641	0.255786	NA
Lrrc4b	30.6747	0.135199	0.273402	0.494506	0.620949	NA
Gtf2a1	18.0128	0.307266	0.332508	0.924085	0.355442	NA
Olfr127,Olfr128	13.5116	-0.362842	0.362055	-1.00217	0.31626	NA
Uros	20.5338	0.264309	0.321605	0.821846	0.411164	NA
Stk24	31.057	0.160393	0.265533	0.604043	0.545815	NA
Cnot6l	20.2781	-0.457444	0.316703	-1.44439	0.148629	NA
Olfr850	9.91624	-0.13898	0.421729	-0.329548	0.741741	NA
Gm46345	11.5479	0.0406671	0.400508	0.101539	0.919123	NA
Klhl17	16.4167	0.147481	0.3793	0.388823	0.697407	NA
Cop1	23.5471	-0.292424	0.309461	-0.944945	0.344687	NA
Olfr922	11.1014	-0.137372	0.411628	-0.333729	0.738584	NA
Rsrp1	34.6987	0.482714	0.259232	1.86209	0.06259	NA
Hlf	27.4874	-0.356794	0.305921	-1.16629	0.243495	NA
Wnk2	33.5069	0.322563	0.273443	1.17963	0.238146	NA
Rap1gap2	19.7946	0.419732	0.350098	1.1989	0.230567	NA
Cyp2b9,Cyp2b13	12.6245	-0.0937297	0.403817	-0.232109	0.816453	NA
Uncx	12.4733	0.167741	0.410276	0.40885	0.68265	NA
Defb30	11.0072	-0.33988	0.444474	-0.764678	0.444463	NA
Reg4	11.6074	0.0189411	0.427537	0.0443028	0.964663	NA
Ranbp3	26.4925	0.299894	0.28642	1.04704	0.295079	NA
Fech	17.61	0.36676	0.35123	1.04422	0.296385	NA
Trappc9	28.5829	0.482234	0.292061	1.65114	0.0987098	NA
Atic	24.3239	-0.173992	0.279984	-0.621436	0.534313	NA
Socs5	23.7209	0.021811	0.311414	0.0700386	0.944163	NA
Terf1	25.9995	-0.236966	0.300355	-0.788954	0.430139	NA
Fnta	22.078	-0.201495	0.307673	-0.6549	0.512532	NA
Kcnq1	15.6003	-0.171633	0.360361	-0.476282	0.633873	NA
Fgfr1	31.727	0.180237	0.277736	0.64895	0.516371	NA
Diaph1	30.9402	0.086302	0.294609	0.292938	0.76957	NA
Zdhhc4	27.089	-0.0263186	0.294893	-0.0892477	0.928885	NA
Sh3bp5	31.7265	0.383312	0.304596	1.25843	0.208237	NA
Gm46270	10.4792	-0.084482	0.428792	-0.197023	0.843809	NA
Neurod6	17.079	-0.0981447	0.325627	-0.301402	0.763108	NA
Slf1	17.141	0.0273204	0.349748	0.0781144	0.937737	NA
Bag5	18.497	0.272251	0.336732	0.80851	0.418797	NA
Scgb2b11,Scgb2b12,Scgb2b19	18.4535	-0.510226	0.334725	-1.52431	0.12743	NA
Dph1	22.4724	0.323023	0.31669	1.02	0.30773	NA
Cacng4	14.9123	0.142465	0.369012	0.386071	0.699444	NA
Cyp2a22,Cyp2a12	12.1746	0.248224	0.451465	0.54982	0.582443	NA
Tgm3	12.8914	0.0471549	0.391002	0.1206	0.904008	NA
Tceanc	18.6146	-0.293752	0.34661	-0.847498	0.396718	NA
Glb1l3	12.3883	-0.107493	0.411911	-0.260961	0.794122	NA
Il10	10.9884	0.598962	0.440776	1.35888	0.174184	NA
Klrc3,Klrc2	13.7379	-0.557599	0.395972	-1.40818	0.159079	NA
Msrb2	12.0231	0.311362	0.412094	0.755561	0.449913	NA
Ptprv	14.7808	-0.691908	0.373128	-1.85435	0.0636898	NA
Entpd1	20.7629	-0.202492	0.309464	-0.654331	0.512899	NA
Man1b1	16.2117	-0.201077	0.347823	-0.578101	0.563196	NA
Oxa1l	20.6241	-0.314836	0.303578	-1.03708	0.299696	NA
Ints9	19.2674	0.0494263	0.33744	0.146474	0.883547	NA
Npvf	11.262	0.526073	0.436268	1.20585	0.227876	NA
Top2a	16.4967	-0.634227	0.354973	-1.78669	0.0739877	NA
Uckl1	13.4947	-0.0133916	0.378892	-0.035344	0.971805	NA
Ankrd60	17.2634	-0.409966	0.351553	-1.16616	0.243551	NA
Taf7l2	12.3459	-0.134654	0.399416	-0.337128	0.736021	NA
Ndst2	15.3813	-0.049943	0.350074	-0.142664	0.886556	NA
Tha1	15.1555	-0.283473	0.349756	-0.81049	0.417659	NA
Magea9	17.9357	-0.00313881	0.330882	-0.00948618	0.992431	NA
Folr1	11.635	-0.319161	0.42853	-0.744782	0.456404	NA
Gpsm2	15.5467	-0.130894	0.376701	-0.347474	0.728236	NA
Ackr2	16.702	0.0559652	0.368395	0.151916	0.879253	NA
Dytn	11.3171	0.894743	0.460058	1.94485	0.0517934	NA
Prl3b1	13.961	-0.0755222	0.385052	-0.196135	0.844504	NA
Retnlb	21.3386	-0.468916	0.329428	-1.42342	0.154614	NA
Olfr791	11.2054	-0.323525	0.441071	-0.733498	0.463255	NA
Olfr39	12.8534	0.0171462	0.401337	0.0427227	0.965923	NA
Tmem126b	21.4322	-0.0502943	0.318628	-0.157847	0.874578	NA
Fto	32.1592	0.0274445	0.273829	0.100225	0.920166	NA
Hspa1b,Hspa1a	22.3006	0.336032	0.345847	0.971619	0.33124	NA
Emp3	16.9044	-0.103363	0.356017	-0.290332	0.771562	NA
Abcc9	14.2492	-0.00794434	0.394862	-0.0201193	0.983948	NA
Tmem262	12.2323	-0.490487	0.407702	-1.20305	0.228956	NA
1110038F14Rik	15.5195	0.0629411	0.363912	0.172957	0.862685	NA
Syt3	25.9928	-0.045762	0.282862	-0.161782	0.871478	NA
Stc1	24.2156	-0.174429	0.295406	-0.590472	0.554874	NA
Zfp157	17.7058	-0.0209299	0.332893	-0.0628728	0.949868	NA
Sh3bgr	12.457	-0.19441	0.382606	-0.508121	0.611368	NA
Ints2	18.6346	-0.230236	0.327656	-0.702677	0.482257	NA
Paxx	18.6574	0.349532	0.371219	0.941578	0.346409	NA
Rxfp4	14.185	-0.86717	0.357996	-2.42229	0.0154231	NA
Zfp622	18.6026	0.368903	0.327249	1.12728	0.259622	NA
Marchf1	15.2329	-0.0344612	0.37602	-0.0916471	0.926978	NA
Tbc1d10a	18.9215	-0.273039	0.326044	-0.837429	0.402352	NA
Spg11	21.5812	0.247221	0.343539	0.719629	0.471753	NA
Ier3	31.7678	0.319622	0.317832	1.00563	0.314594	NA
Ackr1,Cadm3	34.2663	0.125878	0.260273	0.483637	0.628644	NA
Dguok	18.8525	-0.166823	0.337061	-0.494935	0.620646	NA
Trpm5	24.1741	-0.396677	0.29241	-1.35658	0.174916	NA
Gm51803	10.9094	-0.134347	0.422629	-0.317885	0.750572	NA
Papola	40.1119	0.051038	0.250277	0.203926	0.838412	NA
Haspin	11.0149	-0.0579875	0.429834	-0.134907	0.892686	NA
Olfr221	12.6023	-0.127007	0.389751	-0.325868	0.744524	NA
Abcc2	15.7023	0.560971	0.384686	1.45826	0.14477	NA
Baz1a	14.934	-0.310198	0.346898	-0.894206	0.371211	NA
Elp4	22.6811	-0.639074	0.319281	-2.00161	0.045327	NA
Grwd1	12.6418	-0.268446	0.39586	-0.678135	0.497686	NA
Trim30b	16.2902	-0.20417	0.352053	-0.579939	0.561956	NA
Gripap1	17.2597	0.300928	0.346637	0.868136	0.38532	NA
Cfap44	21.0891	-0.491892	0.301923	-1.62919	0.103272	NA
Ids	41.4339	0.103912	0.255938	0.406007	0.684737	NA
Vps11	21.2617	0.377217	0.333988	1.12943	0.258716	NA
Npas2	22.3226	-0.33593	0.289983	-1.15844	0.246683	NA
Sgcd	17.7141	-0.0745914	0.337495	-0.221015	0.825081	NA
Dpep1	14.5525	-0.432253	0.367576	-1.17595	0.239613	NA
Tslp	29.1073	0.0559565	0.277752	0.201462	0.840337	NA
Htr2c	19.2038	-0.434555	0.337697	-1.28682	0.198157	NA
Mcat	18.0166	0.317674	0.350448	0.90648	0.364682	NA
Sycp2	11.9932	-0.104002	0.413527	-0.251501	0.801427	NA
Olfr668	10.9185	-0.0405997	0.407715	-0.0995784	0.920679	NA
Lrrc7	21.6438	0.169785	0.310403	0.546982	0.584391	NA
Ift57	23.907	0.309612	0.28903	1.07121	0.284074	NA
Cav2	26.0905	0.201591	0.282482	0.71364	0.47545	NA
Olfr1341	16.7047	-0.437958	0.349029	-1.25479	0.209555	NA
Anxa11	34.5439	0.281409	0.257106	1.09452	0.273725	NA
Kansl3	25.6183	0.183676	0.310302	0.591927	0.5539	NA
Cchcr1	14.1621	-0.412215	0.369198	-1.11652	0.264201	NA
Catsper1	15.6705	0.148691	0.376074	0.395377	0.692565	NA
Dhrs9	16.1897	-0.109409	0.352383	-0.310484	0.756193	NA
Rab9b	19.4422	-0.217241	0.325301	-0.667815	0.504252	NA
Pdzd8	42.851	-0.0915778	0.241434	-0.379308	0.704459	NA
Psapl1	23.8284	-0.454182	0.317729	-1.42946	0.152872	NA
7530416G11Rik	12.206	0.325175	0.390279	0.833185	0.40474	NA
Nat2	11.7858	-0.341609	0.408157	-0.836954	0.402619	NA
Iws1	18.12	0.00226278	0.326541	0.00692955	0.994471	NA
Aff2	19.3303	-0.0203094	0.321223	-0.0632252	0.949587	NA
Pgk2	13.5182	-0.937753	0.378051	-2.48049	0.0131201	NA
Nudt16l1	24.3623	0.451594	0.286083	1.57854	0.114441	NA
Tas2r130	12.4019	-0.65081	0.401197	-1.62217	0.104767	NA
Sfxn4	18.388	-0.219145	0.338642	-0.647129	0.517548	NA
Txlng	18.9451	0.541782	0.358295	1.51211	0.130506	NA
Wfdc5	13.4458	-0.564031	0.395976	-1.42441	0.154329	NA
Kcnq3	23.855	0.367992	0.301745	1.21954	0.222638	NA
Pigk	26.4651	0.331396	0.30327	1.09274	0.274508	NA
Olfr948	19.2128	-0.18594	0.325489	-0.571265	0.56782	NA
Kcnj2	14.1273	0.0646137	0.387268	0.166845	0.867492	NA
Ociad2	33.1989	0.506585	0.31283	1.61936	0.10537	NA
Samd5	13.7866	0.576031	0.396145	1.45409	0.145921	NA
Cacna2d1	10.1582	0.95395	0.476976	2	0.0455007	NA
Tssk2	10.7012	0.0434182	0.416133	0.104337	0.916902	NA
2810408A11Rik	17.806	0.455021	0.341781	1.33132	0.183083	NA
Sowahd	19.1437	-0.159195	0.309387	-0.514549	0.606869	NA
Fabp6	12.2103	0.303716	0.411965	0.737238	0.460978	NA
Tlr12	15.7501	0.307662	0.366934	0.838466	0.401769	NA
Ctnna1	25.723	0.187215	0.293083	0.638777	0.522968	NA
Cldnd2	13.2641	0.0910104	0.399663	0.227718	0.819866	NA
Zfp275	16.9292	-0.230101	0.351883	-0.653915	0.513167	NA
Olfr181	13.7623	0.191555	0.374549	0.511428	0.609051	NA
Csnk2a1	40.1119	0.40669	0.254628	1.59719	0.110223	NA
Pdha1	43.4464	-0.146174	0.237453	-0.61559	0.538165	NA
Sptb	29.3969	0.0196824	0.286753	0.0686389	0.945277	NA
Gcg	11.4382	0.773266	0.451985	1.71082	0.0871137	NA
Sspn	20.4359	0.156096	0.330794	0.471883	0.63701	NA
Prdm10	11.366	-0.11703	0.430834	-0.271634	0.785903	NA
Ibtk	17.4431	-0.149942	0.342239	-0.43812	0.661299	NA
Elovl1	23.3468	-0.421215	0.297261	-1.41699	0.156487	NA
Lsm11	26.0509	-0.466676	0.289503	-1.61199	0.106963	NA
Smoc1	15.2684	-0.130846	0.377198	-0.34689	0.728674	NA
Plp2	13.2119	0.339676	0.386208	0.879517	0.379121	NA
Trp53bp1	32.1683	0.293445	0.282515	1.03869	0.298949	NA
Olfr898	14.216	-0.475195	0.395815	-1.20055	0.229927	NA
Rnf215	16.6437	0.336118	0.356616	0.94252	0.345926	NA
Rarres1	20.1916	-0.341892	0.336833	-1.01502	0.310095	NA
Pkd1	22.0009	0.0515343	0.310246	0.166108	0.868072	NA
Gnpda1	13.1694	0.352915	0.392326	0.899545	0.368363	NA
Ddx56	28.4789	0.141008	0.283566	0.497268	0.619	NA
Sh2d1b1	13.7334	-0.0289835	0.391285	-0.0740725	0.940953	NA
Olfr1383	17.1831	-0.305464	0.352483	-0.866607	0.386157	NA
Vmn2r3	15.4892	-0.0772558	0.357278	-0.216234	0.828805	NA
Cstf1	15.8356	0.434205	0.398325	1.09008	0.275679	NA
Sox7	12.5485	-0.445525	0.365806	-1.21793	0.223251	NA
Olfr1314	11.449	0.391432	0.443497	0.882603	0.377451	NA
Olfr177	14.7243	-0.354883	0.387107	-0.916756	0.35927	NA
Ccsap	31.9931	0.544247	0.285209	1.90824	0.0563601	NA
Tbata	11.0395	0.722989	0.462988	1.56157	0.118389	NA
Syn3	20.5728	-0.22727	0.324234	-0.700944	0.483338	NA
Gm14403,Zfp931	16.4417	-0.124591	0.355004	-0.350958	0.72562	NA
Nckap1l	16.7349	-0.369003	0.331153	-1.1143	0.265151	NA
Anpep	12.9899	-0.139025	0.397026	-0.350166	0.726214	NA
Adam7	15.7908	-0.0928757	0.377621	-0.24595	0.805721	NA
Bik	16.3576	0.1478	0.336419	0.439332	0.660421	NA
Capn15	24.6423	-0.137102	0.284247	-0.482332	0.62957	NA
Rab5b	36.5571	0.122714	0.241837	0.507426	0.611856	NA
Nipal2	13.7695	0.768447	0.412251	1.86403	0.0623176	NA
Mul1	20.4063	0.446993	0.3162	1.41364	0.157468	NA
Kti12	18.0862	-0.483032	0.311691	-1.54971	0.12121	NA
Elmod2	18.0428	0.230661	0.342581	0.673302	0.500755	NA
Phf7	16.066	-0.610343	0.352428	-1.73182	0.0833049	NA
Hsd17b12	15.4657	-0.0993941	0.359872	-0.276193	0.7824	NA
Mtmr2	19.8616	-0.114296	0.314559	-0.363353	0.716341	NA
Tspan5	43.3714	0.124243	0.244323	0.50852	0.611088	NA
Timp4	27.5439	-0.372813	0.266399	-1.39945	0.161677	NA
Clcnkb	18.3777	-0.501003	0.355152	-1.41067	0.158341	NA
Lars	17.2075	0.406548	0.369981	1.09884	0.27184	NA
Gm20517,Usp49	21.2266	0.216636	0.314073	0.689764	0.490343	NA
Nipal4	11.0759	0.38891	0.422591	0.9203	0.357416	NA
Tardbp	39.0743	0.0703538	0.248005	0.283679	0.776656	NA
A630023A22Rik	8.82254	0.110694	0.46998	0.23553	0.813798	NA
B3galt4	12.6713	-0.053498	0.407459	-0.131297	0.895541	NA
Prdm13	11.2059	0.282073	0.418619	0.673818	0.500427	NA
Eng	42.454	0.306737	0.246376	1.24499	0.213134	NA
Surf2	17.8031	-0.547259	0.331661	-1.65005	0.0989319	NA
Mospd2	19.0041	-0.237988	0.316487	-0.751968	0.45207	NA
Sharpin	16.9876	-0.0875753	0.345372	-0.253568	0.799829	NA
Trmt1	22.4557	0.137893	0.330627	0.417064	0.676631	NA
Scn2b	36.4843	0.488845	0.318158	1.53649	0.124419	NA
Exoc2	15.0172	0.242301	0.376701	0.643218	0.520083	NA
Wdr19	21.4789	-0.301643	0.305128	-0.988579	0.322869	NA
Rbm6	16.9042	0.237978	0.348243	0.683369	0.494374	NA
Togaram1	20.4545	0.357639	0.320089	1.11731	0.263861	NA
Ankrd29	16.5332	-0.183977	0.331798	-0.554486	0.579246	NA
Scml4	14.1402	0.0399302	0.356254	0.112084	0.910757	NA
Peg12	13.9928	0.0485904	0.37687	0.128932	0.897412	NA
Thap11	16.0192	0.178665	0.346519	0.5156	0.606134	NA
Ces1h	16.1348	-0.438836	0.356319	-1.23158	0.218105	NA
Srp68	40.3584	0.265113	0.243634	1.08816	0.276524	NA
Olfr1309	12.4792	0.0974745	0.390647	0.249521	0.802958	NA
Htra4	12.3784	0.270147	0.438604	0.615924	0.537945	NA
Nat8f2	13.0289	-1.02538	0.391734	-2.61754	0.00885672	NA
Slc4a8	26.2929	-0.26491	0.292613	-0.905328	0.365292	NA
Sult5a1	13.7706	0.0295893	0.368872	0.0802156	0.936066	NA
Dxo	14.288	0.343516	0.381727	0.8999	0.368174	NA
Tescl	16.1523	0.0335125	0.376007	0.0891272	0.928981	NA
Mgat4d	11.2054	-0.685029	0.435769	-1.572	0.11595	NA
Mc4r	11.27	0.0187266	0.434128	0.0431362	0.965593	NA
Ddt	31.3124	0.463606	0.282212	1.64276	0.100432	NA
Gm32234	21.9224	-0.324785	0.290416	-1.11834	0.26342	NA
Topors	19.104	-0.168123	0.327134	-0.513927	0.607303	NA
Dcaf4	25.2893	-0.261047	0.300955	-0.867394	0.385726	NA
D17H6S53E	17.5752	-0.0608101	0.342777	-0.177404	0.859191	NA
Rgp1	21.9435	-0.0356236	0.301592	-0.118119	0.905974	NA
Pcdhb20	16.866	0.0840753	0.341729	0.24603	0.805659	NA
Tmem243	21.588	-0.515745	0.296452	-1.73972	0.0819077	NA
Eif2s3x	28.3492	-0.0473504	0.318326	-0.148748	0.881753	NA
Krt35	17.2529	-0.186054	0.337181	-0.551791	0.581091	NA
4930447C04Rik	19.4693	0.327117	0.322179	1.01533	0.30995	NA
Mysm1	13.9276	0.223357	0.374913	0.595759	0.551336	NA
Kdm4b	27.9318	0.309347	0.281461	1.09907	0.271736	NA
4933417A18Rik	13.2206	0.756212	0.425173	1.7786	0.075306	NA
Cercam	15.6415	-0.0621249	0.372074	-0.166969	0.867394	NA
Stk38	25.5012	0.51586	0.302903	1.70306	0.0885576	NA
Doc2g	17.1694	-0.134018	0.353753	-0.378847	0.704801	NA
Slco1b2	13.7946	-0.835757	0.39594	-2.11082	0.034788	NA
Rad54b	17.0065	-0.0284156	0.361474	-0.0786105	0.937342	NA
C1d	27.8329	-0.109218	0.284987	-0.383237	0.701544	NA
Wdr90	12.5462	0.0185242	0.412705	0.0448849	0.964199	NA
Mbtps1	23.5276	0.27948	0.314055	0.889907	0.373516	NA
Ache	30.8416	0.295471	0.300832	0.98218	0.326011	NA
Sgca	17.9427	0.395933	0.350705	1.12896	0.258913	NA
Zmynd15	17.231	-0.234121	0.357021	-0.655764	0.511976	NA
Rfwd3	31.5603	0.168819	0.262018	0.644303	0.519379	NA
Vcpkmt	26.174	0.0945904	0.296606	0.318909	0.749795	NA
Cela3b	13.929	-0.325601	0.397499	-0.819122	0.412717	NA
Parp14	18.3036	-0.196541	0.337283	-0.582717	0.560084	NA
Acan	11.8553	0.565757	0.410748	1.37738	0.168394	NA
Cldn34d	13.7149	-0.0215434	0.372586	-0.0578212	0.953891	NA
Klhl24	18.6559	0.359999	0.352817	1.02036	0.307559	NA
Aven	13.5909	-0.438381	0.362647	-1.20884	0.226725	NA
Grik3	30.9236	0.115076	0.289609	0.39735	0.691109	NA
Olfr78	13.0011	-0.837397	0.402231	-2.08188	0.0373534	NA
Nelfa	16.5081	-0.576118	0.340758	-1.6907	0.0908948	NA
Snx25	29.951	-0.0279941	0.266195	-0.105164	0.916246	NA
Fpr3	16.2007	-0.0207321	0.347893	-0.0595933	0.95248	NA
Pycr1	9.67843	-0.144387	0.406533	-0.355168	0.722464	NA
Pls3	23.3142	0.34615	0.30061	1.15149	0.24953	NA
Wasf1	36.9334	0.0766067	0.248145	0.308717	0.757537	NA
Cldnd1	22.3933	0.0957908	0.288785	0.331703	0.740114	NA
Best2	16.0105	-0.490654	0.343597	-1.42799	0.153294	NA
Fbxo48	11.3167	0.0939042	0.429592	0.218589	0.82697	NA
Timm8a2	15.0435	-0.653083	0.352389	-1.8533	0.063839	NA
Sema4b	17.4759	-0.227432	0.344932	-0.659355	0.509668	NA
Reln	21.9971	-0.0985089	0.309129	-0.318666	0.74998	NA
Nkx1-1	9.43568	0.932759	0.504248	1.8498	0.064342	NA
Zfp2	17.0935	-0.143011	0.344942	-0.414594	0.678439	NA
Ctsll3	12.5648	-0.114338	0.402209	-0.284275	0.776199	NA
Pgam5	24.8845	-0.344959	0.280966	-1.22776	0.219537	NA
Hmgxb3	15.5333	-0.061978	0.343965	-0.180187	0.857006	NA
Polr2l	12.6807	0.16893	0.398607	0.4238	0.671712	NA
Pitpnm2	19.9945	-0.0198484	0.341952	-0.0580443	0.953713	NA
Enkd1	20.952	-0.135748	0.316862	-0.428413	0.66835	NA
BC048403	13.4272	-0.436807	0.370057	-1.18038	0.23785	NA
Gip	16.8449	0.0548145	0.35185	0.155789	0.876199	NA
Clec4d	17.0389	0.435091	0.371809	1.1702	0.241921	NA
Lzts3	23.5462	-0.358982	0.301093	-1.19226	0.233159	NA
Rho	18.1909	-0.0127897	0.325183	-0.0393307	0.968627	NA
Ctrb1	17.7427	-0.0895767	0.351206	-0.255055	0.798681	NA
Mroh2b	15.5277	-0.100325	0.352499	-0.284612	0.775942	NA
Rftn2	24.2757	-0.298921	0.283586	-1.05408	0.291848	NA
Cib4	15.5678	0.0497268	0.369115	0.134719	0.892834	NA
Hsd3b7	15.7822	-0.206092	0.358539	-0.574811	0.565419	NA
Slc28a1	17.3562	-0.183166	0.344545	-0.531616	0.594992	NA
Gm30083	12.8981	-0.671566	0.387867	-1.73143	0.0833748	NA
1600012H06Rik	17.9937	0.413673	0.346519	1.1938	0.232557	NA
Tmem50a	23.9094	0.166768	0.291209	0.572676	0.566864	NA
Map3k4	26.8198	-0.065167	0.30317	-0.214952	0.829805	NA
Zfp335	18.1519	0.318223	0.337303	0.943434	0.345459	NA
Cped1	16.5914	-0.197627	0.346495	-0.57036	0.568434	NA
Gcc1	34.6753	0.426703	0.286914	1.48722	0.136958	NA
Lsg1	18.0147	0.0810563	0.360307	0.224964	0.822007	NA
Olfr522	19.3786	0.153983	0.344485	0.446996	0.654878	NA
Pigz	13.2303	0.036824	0.375919	0.0979572	0.921966	NA
Dnah6	24.1555	-0.0423762	0.301355	-0.140619	0.888171	NA
Pbld2	18.9559	-0.400986	0.327403	-1.22475	0.220669	NA
Pex14	28.2026	-0.390829	0.283038	-1.38083	0.16733	NA
Phf23	24.1246	0.0832455	0.296714	0.280558	0.779049	NA
Fam216b	21.048	0.539946	0.339811	1.58896	0.11207	NA
Mrpl55	25.7308	0.18036	0.290894	0.620018	0.535246	NA
Slc25a48	13.0377	0.709636	0.448022	1.58393	0.113209	NA
Myb	12.7725	-0.386931	0.404206	-0.957262	0.338435	NA
Csf3r	11.995	-0.387333	0.399304	-0.970021	0.332036	NA
Acox3	23.216	0.135098	0.313806	0.430516	0.666821	NA
Sp7	17.6253	-0.37608	0.332123	-1.13235	0.257488	NA
Olfr1000	13.6796	-0.541356	0.362701	-1.49257	0.13555	NA
Lonrf2	25.8665	-0.051358	0.271702	-0.189023	0.850075	NA
Gm52351	7.81801	-0.387817	0.497524	-0.779493	0.435689	NA
Plcd1	23.4884	-0.215343	0.285256	-0.754913	0.450301	NA
Lurap1	14.1202	-0.334704	0.35197	-0.950942	0.341634	NA
Slc20a2	25.1048	-0.0872094	0.28997	-0.300754	0.763602	NA
Nfs1	31.6467	0.488952	0.272542	1.79404	0.0728062	NA
Mettl17	15.4527	-0.314962	0.369634	-0.852093	0.394163	NA
Tomm40	31.6622	0.227793	0.267905	0.850277	0.395171	NA
Stxbp2	20.5627	0.209358	0.324743	0.644687	0.51913	NA
Flt4	14.5618	0.0293533	0.377836	0.077688	0.938076	NA
Actl7b	11.281	0.0581109	0.437997	0.132674	0.894451	NA
Mgp	27.2489	-0.607997	0.353812	-1.71842	0.0857209	NA
Agpat2	16.0012	-0.311286	0.362293	-0.85921	0.390224	NA
Hbb-b2	15.8271	-0.720411	0.376598	-1.91295	0.055755	NA
Ddx42	17.9436	0.421457	0.367214	1.14772	0.251086	NA
Clpsl2	15.2323	-0.208684	0.389369	-0.535955	0.591989	NA
Snu13,LOC100862468	31.654	0.557982	0.272021	2.05125	0.0402428	NA
Zfp707	17.6957	0.312013	0.343124	0.90933	0.363176	NA
Polr3c	22.5157	-0.338321	0.30324	-1.11569	0.264556	NA
Gm35410	23.9218	-0.191104	0.313081	-0.610397	0.541599	NA
Slc25a54	19.2892	-0.631646	0.314259	-2.00995	0.0444361	NA
Gpr157	13.4435	-0.692702	0.370887	-1.86769	0.0618054	NA
Pgpep1	16.9263	-0.0709021	0.337944	-0.209804	0.833821	NA
Rnf114	20.6411	0.381499	0.312078	1.22245	0.221538	NA
Hcar1	10.1329	-0.136048	0.416593	-0.326573	0.743991	NA
Prl6a1	13.5362	0.0632502	0.403594	0.156718	0.875467	NA
Znrf3	16.5904	0.104831	0.371332	0.28231	0.777706	NA
Twist2	14.0542	-0.329447	0.384749	-0.856265	0.391851	NA
Plvap	10.7143	0.152794	0.422128	0.36196	0.717382	NA
Slfn2	17.736	-0.0871463	0.334582	-0.260463	0.794507	NA
Olfr434	13.8677	-0.213514	0.367932	-0.580307	0.561708	NA
Lzts2	22.7553	0.537187	0.309574	1.73524	0.0826978	NA
Csrp3	15.3859	-0.0841673	0.360384	-0.233549	0.815335	NA
Gm527	10.8707	-0.747041	0.440009	-1.69779	0.0895482	NA
Timm21	15.8114	-0.450121	0.334279	-1.34654	0.178128	NA
Gm5737	10.5253	-0.161535	0.448215	-0.360396	0.718551	NA
Vax1	20.6417	-0.119391	0.323613	-0.368931	0.712179	NA
Pycr2	29.8493	-0.114063	0.270996	-0.420902	0.673827	NA
C7	14.6251	-0.488935	0.365496	-1.33773	0.180985	NA
Sh2b1	34.8348	0.196605	0.24369	0.806783	0.419792	NA
Mdm4	23.6681	0.4935	0.317565	1.55402	0.120181	NA
Olig1	21.7659	-0.0377739	0.342751	-0.110208	0.912245	NA
Fam120a	44.8624	0.0901831	0.234963	0.383818	0.701113	NA
Fbxo4	15.5425	0.266752	0.390103	0.683799	0.494102	NA
Glis2	12.9309	0.348285	0.43672	0.797502	0.42516	NA
Olfr804,Olfr782	9.12559	-0.707991	0.450263	-1.57239	0.115859	NA
Gtse1	8.83516	-0.0624081	0.448841	-0.139043	0.889416	NA
Hgd	12.5621	-0.176935	0.394795	-0.448169	0.654031	NA
Usp22	38.6312	0.272999	0.259113	1.05359	0.29207	NA
Hivep3	21.6192	-0.0934038	0.306579	-0.304664	0.760622	NA
Ift80	15.3688	-0.0715426	0.363263	-0.196944	0.843871	NA
Slfn4	10.9129	0.669534	0.46663	1.43483	0.151337	NA
Nr4a2	12.6738	-0.242404	0.39854	-0.608229	0.543035	NA
Zfand3	29.0453	-0.081718	0.26651	-0.306623	0.75913	NA
Rhbdf1	18.204	-0.40068	0.326753	-1.22625	0.220106	NA
Cast	20.4585	-0.186934	0.333108	-0.561181	0.574674	NA
BC031181	26.1732	0.115377	0.272487	0.423422	0.671987	NA
Ctxn2	14.504	0.122744	0.383741	0.319861	0.749074	NA
H2-Aa	11.1788	-0.423592	0.416057	-1.01811	0.308625	NA
Asxl2	17.5421	-0.11968	0.323401	-0.370068	0.711332	NA
Fam205a1,Fam205a2,Fam205a3,Fam205a4,LOC100862324	14.0309	0.197269	0.371036	0.531669	0.594955	NA
Pcdhb4	13.5444	-0.0257494	0.382158	-0.0673788	0.94628	NA
Srek1	37.8695	0.379452	0.274347	1.38311	0.166631	NA
Xab2	21.6373	-0.139106	0.314343	-0.44253	0.658106	NA
Mfap1b,Mfap1a	37.7588	0.123005	0.253755	0.48474	0.627861	NA
Cd79a	12.8732	0.358893	0.422265	0.849924	0.395367	NA
Cyp2c70	12.72	0.154189	0.390588	0.39476	0.69302	NA
Cyc1	41.5413	0.223007	0.249303	0.894523	0.371042	NA
Evi5	21.0757	-0.116293	0.313929	-0.370443	0.711052	NA
Fcer1a	17.8288	0.148522	0.356287	0.416861	0.67678	NA
Phb	35.363	0.191133	0.262824	0.727229	0.467086	NA
Amz1	27.9084	-0.225955	0.263197	-0.858502	0.390615	NA
Col9a3	14.0234	0.0207352	0.373433	0.0555259	0.95572	NA
Mitf	16.2338	0.158022	0.346948	0.455464	0.648776	NA
Rph3al	13.9899	0.0692784	0.364553	0.190036	0.849281	NA
Tfpi2	18.1669	0.133473	0.339603	0.393028	0.694299	NA
Vmn2r102	19.4207	0.0166615	0.320192	0.0520359	0.9585	NA
Efemp1	17.0718	-0.473015	0.336217	-1.40688	0.159464	NA
Vmn1r198	21.8017	-0.287528	0.318517	-0.902708	0.366681	NA
Htr3b	18.0175	0.378255	0.336858	1.12289	0.261482	NA
Gm94	5.59345	1.00922	0.640799	1.57493	0.115272	NA
Grip1	13.4158	-0.603841	0.37134	-1.62611	0.103925	NA
Igip	28.1428	0.171577	0.271485	0.631995	0.52739	NA
Acap1	15.2808	0.0367661	0.361861	0.101603	0.919072	NA
Tsen2	18.5837	-0.246633	0.344422	-0.716079	0.473943	NA
Zfp410	24.2657	-0.19918	0.29046	-0.685742	0.492876	NA
Pira2,Pira1,Pira7,Pirb,Pira4,Pira13,Lilra6,Pira12,Pira11,Pira6	18.469	0.0561705	0.333664	0.168344	0.866312	NA
Plac8l1	16.0131	0.329004	0.356551	0.922741	0.356142	NA
Gemin4	15.1677	-0.873979	0.381447	-2.29122	0.0219508	NA
Il2	15.2503	0.0551897	0.378087	0.145971	0.883944	NA
Olfr869	13.5417	0.611508	0.425702	1.43647	0.150869	NA
Olfr589	9.57882	-0.103425	0.434668	-0.23794	0.811927	NA
Crybb3	15.5726	-0.291116	0.343478	-0.847554	0.396686	NA
Emilin3	21.9265	-0.311852	0.311843	-1.00003	0.317297	NA
Acss2	25.0142	-0.0437472	0.290044	-0.15083	0.88011	NA
Fbxl7	12.0136	-0.155358	0.376238	-0.412925	0.679662	NA
Hdgfl2	20.9881	0.45222	0.324445	1.39382	0.163371	NA
Unc93b1	16.0295	-0.184355	0.398209	-0.462961	0.643392	NA
Dhrs3	19.8168	0.588495	0.344157	1.70996	0.0872736	NA
Fut10	14.5025	0.0362294	0.372571	0.0972414	0.922535	NA
Plgrkt	16.4127	-0.588507	0.349916	-1.68185	0.0925976	NA
Spem2	13.0638	-0.532716	0.37374	-1.42537	0.154051	NA
Caskin2	14.4009	-0.642326	0.367035	-1.75004	0.0801118	NA
D130052B06Rik	13.1117	-0.195657	0.37744	-0.518379	0.604194	NA
Pgf	14.8838	0.195902	0.398453	0.491657	0.622962	NA
Dhh	12.3777	0.128039	0.378166	0.338579	0.734927	NA
Dmac2l	14.6715	-0.00843771	0.353116	-0.023895	0.980936	NA
Kif9	14.647	-0.219152	0.379309	-0.577765	0.563423	NA
Tsx	18.1161	0.363825	0.342817	1.06128	0.288563	NA
Ikzf1	18.1857	-0.185675	0.325651	-0.570167	0.568565	NA
Igf1r	29.0081	0.332301	0.275783	1.20494	0.228228	NA
Izumo1	16.4838	-0.312685	0.415723	-0.752148	0.451962	NA
Tlr11	14.0446	0.147659	0.379138	0.389459	0.696937	NA
B3gnt7	11.978	0.0634075	0.427471	0.148332	0.882081	NA
Cnot8	20.6609	0.184507	0.313892	0.587805	0.556663	NA
Fbn1	11.0944	-0.768279	0.405439	-1.89493	0.0581016	NA
Ubxn2b	15.024	-0.288238	0.372627	-0.77353	0.439209	NA
Zc3h12c	19.1684	0.15854	0.339367	0.467163	0.640383	NA
Mga	23.8488	0.425973	0.326922	1.30298	0.192581	NA
Fhod3	20.7667	-0.41512	0.306995	-1.3522	0.17631	NA
Pigx	15.843	0.252025	0.357601	0.704766	0.480956	NA
Aamp	35.2112	0.441329	0.263217	1.67667	0.0936063	NA
Tmem258	20.2045	0.38706	0.31204	1.24042	0.214821	NA
Lsamp	35.4608	0.411369	0.271131	1.51724	0.129207	NA
Ecd	20.8914	-0.299587	0.314641	-0.952154	0.341019	NA
Bcl2l10	15.6884	0.228472	0.347749	0.657003	0.511179	NA
Olfr450	17.4706	-0.0382275	0.319964	-0.119474	0.9049	NA
Defb50	17.0001	-0.556799	0.35245	-1.5798	0.114154	NA
Fbxw11	27.1745	0.0855077	0.325463	0.262726	0.792762	NA
Cct6b	21.983	-0.203541	0.304785	-0.667818	0.50425	NA
Neb	9.81313	-0.242479	0.42497	-0.570578	0.568285	NA
Keap1	17.6364	0.2862	0.337714	0.847462	0.396738	NA
Olfr1093	12.1766	-0.361394	0.389991	-0.926673	0.354096	NA
4930513O06Rik	15.9917	-0.484343	0.35764	-1.35427	0.175649	NA
Alg2	35.2808	0.617014	0.25917	2.38073	0.0172783	NA
Mief2	19.4077	-0.160581	0.322999	-0.497157	0.619078	NA
Fam98c	24.5351	0.0640598	0.299057	0.214206	0.830386	NA
Bola2	35.9835	0.291769	0.272818	1.06946	0.284861	NA
B3galt6	14.1218	0.369491	0.398832	0.926432	0.354221	NA
Commd9	21.0113	-0.522007	0.315834	-1.65279	0.0983736	NA
Hk2	20.5013	-0.35276	0.309556	-1.13957	0.254467	NA
BC024139	13.6385	0.319944	0.374784	0.853676	0.393284	NA
Ubqln4	22.2003	-0.188093	0.304196	-0.61833	0.536358	NA
Atf1	11.0998	0.717967	0.469598	1.5289	0.12629	NA
Obi1	13.5613	-0.324003	0.381824	-0.848567	0.396122	NA
Cacna1f	18.2051	-0.115006	0.343574	-0.334735	0.737825	NA
Cma1	16.0641	0.300852	0.363128	0.828499	0.407388	NA
Arhgap24	14.2298	-0.143719	0.37119	-0.387184	0.69862	NA
Phf8	16.7989	-0.205608	0.334999	-0.613757	0.539376	NA
Ccdc178	18.7431	-0.123818	0.315797	-0.392082	0.694997	NA
Adnp2	29.3376	0.00280723	0.28566	0.00982717	0.992159	NA
Arl6ip1	42.0404	0.254654	0.253046	1.00636	0.314243	NA
Vps37b	19.5384	0.0643876	0.33675	0.191203	0.848366	NA
Fam229b	10.5815	0.645678	0.479184	1.34745	0.177834	NA
Pik3r4	8.70215	0.866244	0.507565	1.70666	0.0878844	NA
Tex47	12.5765	0.259155	0.402561	0.643767	0.519727	NA
Bach2	16.2532	-0.30746	0.347995	-0.883519	0.376956	NA
Tgm7	14.3662	-0.623942	0.367362	-1.69844	0.0894254	NA
H2al1a,H2al1b,H2al1c,H2al1d,H2al1e,H2al1f,H2al1g,H2al1h,H2al1i,H2al1k,H2al1m,H2al1o	12.6711	-0.361683	0.378421	-0.955769	0.339189	NA
Zscan26	23.7527	-0.308248	0.289092	-1.06626	0.286304	NA
Olfr272	15.7939	-0.462477	0.336867	-1.37288	0.16979	NA
Ddx20	13.5381	-0.460418	0.37654	-1.22276	0.22142	NA
Exoc3l2	16.3453	-0.504896	0.373208	-1.35285	0.176103	NA
Pstpip1	15.9506	-0.240519	0.362998	-0.662591	0.507593	NA
8030423J24Rik	15.1125	-0.181274	0.385145	-0.470664	0.63788	NA
Mrps35	19.6813	-0.0480764	0.302727	-0.158811	0.873818	NA
Ccl22	13.6266	-0.175671	0.384632	-0.456724	0.647869	NA
Hoxc6	17.9271	0.107987	0.342446	0.315341	0.752503	NA
Tmem210	18.4714	-0.406525	0.321226	-1.26554	0.205678	NA
Pcolce2	15.0673	0.0622996	0.373701	0.16671	0.867598	NA
Tdrkh	13.5106	-0.557615	0.374716	-1.4881	0.136724	NA
Tpx2	19.2826	0.393869	0.339641	1.15966	0.246186	NA
A830031A19Rik	12.7341	-0.188377	0.412181	-0.457025	0.647653	NA
Dnah3	14.7276	-0.498794	0.365534	-1.36456	0.172391	NA
Smim43	26.5507	-0.00924359	0.284462	-0.032495	0.974077	NA
Nudt15	9.46687	-0.24038	0.446029	-0.538932	0.589934	NA
Ntf5	9.6912	0.244333	0.458599	0.532781	0.594185	NA
Fundc2	17.577	-0.804436	0.341863	-2.3531	0.0186178	NA
Zfp791	14.0598	-0.039493	0.395663	-0.0998148	0.920491	NA
Cmpk1	31.5464	0.103252	0.25452	0.405673	0.684983	NA
Nom1	15.4224	0.121986	0.363319	0.335754	0.737056	NA
Spaca7	14.5258	-0.117224	0.370992	-0.315974	0.752022	NA
Pou5f2	17.6996	0.134781	0.345623	0.389964	0.696563	NA
H2-Q4,H2-K1	22.0414	-0.524478	0.298012	-1.75992	0.0784214	NA
Klf3	27.0343	0.0771365	0.276162	0.279316	0.780002	NA
Lyn	25.1397	-0.588237	0.285216	-2.06243	0.039167	NA
Chst3	12.049	0.184731	0.407779	0.453017	0.650537	NA
Kidins220	41.3499	0.292343	0.24757	1.18085	0.237662	NA
Myc	13.7799	-0.0303502	0.37335	-0.0812916	0.93521	NA
Fam32a	40.1891	-0.0338904	0.247906	-0.136707	0.891263	NA
Adprm	20.9376	0.0415344	0.309571	0.134168	0.89327	NA
Hagh	38.0366	0.706447	0.325106	2.17298	0.0297821	NA
Igf1	20.0268	-0.344589	0.32146	-1.07195	0.283743	NA
Rab42	24.4247	0.136181	0.298043	0.456917	0.647731	NA
Cnnm1	35.1645	0.267938	0.255738	1.0477	0.294776	NA
Wfdc11	17.5632	0.110914	0.336739	0.329377	0.74187	NA
Pate8	13.8353	-0.281048	0.392756	-0.715579	0.474252	NA
Spata31d1d	18.9052	-0.430012	0.323113	-1.33084	0.183242	NA
Acte1	13.7439	0.168893	0.412932	0.409011	0.682532	NA
Tmem269	14.6945	0.0802992	0.397459	0.202032	0.839892	NA
Mstn	9.78507	-0.750191	0.438977	-1.70895	0.08746	NA
Gm15319,Gm21119,4930467E23Rik	28.1909	0.00462827	0.292168	0.0158411	0.987361	NA
Zfhx3	18.7603	-0.562925	0.33728	-1.66901	0.0951147	NA
Riok3	26.5777	-0.188453	0.290753	-0.648155	0.516885	NA
Ifi202b,LOC100044068	16.7888	-0.554953	0.352592	-1.57393	0.115505	NA
Meig1	12.4055	-0.128336	0.396201	-0.323915	0.746002	NA
Card6	15.5798	0.167951	0.367296	0.457263	0.647482	NA
Sult1b1	17.322	0.328241	0.365997	0.896841	0.369804	NA
Spta1	18.2222	-0.236271	0.324123	-0.728954	0.46603	NA
Bahcc1	15.4283	0.405608	0.369818	1.09678	0.27274	NA
Krt33a	10.855	-0.00644419	0.419269	-0.0153701	0.987737	NA
Khdc3	15.1188	-0.307836	0.354419	-0.868564	0.385086	NA
Ppil2	26.6356	-0.124415	0.288254	-0.431616	0.66602	NA
Anxa7	27.8656	7.12775e-05	0.305164	0.000233571	0.999814	NA
Adamts15	13.9197	0.195886	0.422131	0.464041	0.642619	NA
Laptm5	24.2289	-0.111555	0.322232	-0.346196	0.729195	NA
Cenpn	17.2784	-0.0608043	0.356623	-0.170501	0.864617	NA
Lhfp	26.7351	-0.253642	0.274041	-0.925559	0.354675	NA
Olfr91	13.052	-0.147617	0.404746	-0.364714	0.715325	NA
Ldlrad4	23.8733	0.196333	0.307541	0.638396	0.523216	NA
Fxyd7	41.8601	0.309518	0.296906	1.04248	0.29719	NA
Helz	15.4308	-0.375902	0.342881	-1.0963	0.272946	NA
Acat2	26.7071	0.590703	0.32888	1.79611	0.0724774	NA
Zap70	16.0428	-0.660528	0.356101	-1.85489	0.0636122	NA
Mob3a	16.8843	-0.101172	0.340433	-0.297187	0.766324	NA
Rps6ka6	15.3654	-0.0573144	0.345672	-0.165806	0.86831	NA
Chrna10	18.9487	0.233963	0.328484	0.712252	0.476309	NA
Arrdc2	15.9567	-0.367149	0.367371	-0.999395	0.317603	NA
Pan2	18.1254	0.0611214	0.339189	0.180199	0.856997	NA
Fam184b	13.6868	-0.187142	0.370792	-0.504709	0.613763	NA
Gtf3c6	14.4324	-0.864853	0.371422	-2.32849	0.0198861	NA
Flot2	29.315	0.0372216	0.268894	0.138425	0.889905	NA
Adam28	14.6568	0.308572	0.401413	0.768713	0.442064	NA
Luc7l2	35.6661	0.121607	0.253145	0.480385	0.630954	NA
Celf5	42.2448	0.600996	0.240344	2.50057	0.0123995	NA
Amigo1	23.1052	0.248428	0.315979	0.786217	0.43174	NA
Vmn2r68,Vmn2r67,Vmn2r72	16.0012	-0.310553	0.34325	-0.904742	0.365602	NA
Bves	13.8186	-0.0278595	0.373585	-0.0745734	0.940554	NA
Grpr	11.6974	-0.440864	0.395672	-1.11421	0.265188	NA
Gid8	25.542	-0.227707	0.283386	-0.80352	0.421674	NA
Wfdc8	13.4621	-0.592638	0.378943	-1.56392	0.117836	NA
Acsm2	14.0933	0.25816	0.388256	0.664922	0.506101	NA
1700030J22Rik	18.4479	-0.19622	0.329581	-0.595362	0.551602	NA
Mgam	16.4202	0.110847	0.368577	0.300744	0.763609	NA
Frat2	12.417	-0.0389188	0.383922	-0.101371	0.919256	NA
Btf3-ps15	17.8234	-0.472625	0.340846	-1.38662	0.165557	NA
Actl11	21.0794	0.682428	0.335101	2.03648	0.0417017	NA
Zfp420	11.6914	-0.285293	0.42447	-0.672114	0.501511	NA
Lactb	19.367	-0.155921	0.311392	-0.500724	0.616565	NA
Rtn2	33.281	0.00636895	0.264086	0.0241169	0.980759	NA
Hibch	17.9408	-0.041377	0.331278	-0.124901	0.900602	NA
Socs6	24.3455	-0.199522	0.294776	-0.676861	0.498494	NA
Urm1	32.8213	-0.121607	0.254002	-0.478765	0.632106	NA
Lclat1	15.0977	0.0679317	0.347865	0.195282	0.845172	NA
Cnot6	18.8621	-0.203281	0.332114	-0.612082	0.540483	NA
Fkbpl	15.5385	-0.136416	0.363999	-0.374771	0.707831	NA
Atxn7l2	15.1492	-0.204302	0.357145	-0.572044	0.567292	NA
Afap1l2	16.8061	-0.0525134	0.348542	-0.150666	0.880239	NA
Ankrd13c	21.6258	0.281854	0.315055	0.894618	0.370991	NA
Tmpo	27.7553	0.532509	0.302795	1.75865	0.0786374	NA
Pcgf3	18.8247	-0.21741	0.317615	-0.684507	0.493655	NA
Fam13c	21.9637	0.0963554	0.307185	0.313672	0.75377	NA
Defa26,Defa27,Defa25,Defa31,Defa23,Defa17,Defa28,Defa6,Defa3,Defa40,Defa30	18.5493	-0.199066	0.328529	-0.605932	0.54456	NA
Trcg1	20.0167	-0.169863	0.311764	-0.544847	0.585859	NA
Olfr187	15.4582	-0.352097	0.348303	-1.01089	0.312068	NA
Matn2	21.7393	0.0344861	0.32849	0.104984	0.916389	NA
1700016K19Rik	14.2472	-0.291388	0.36149	-0.806074	0.4202	NA
Plpp3	43.1177	0.00319431	0.233168	0.0136996	0.98907	NA
Dnm3	21.0703	0.681196	0.353571	1.92662	0.0540276	NA
Otx1	19.2791	0.150539	0.321331	0.468484	0.639438	NA
Frrs1	16.3956	0.163483	0.365334	0.447488	0.654523	NA
Atf6	30.9708	0.625118	0.324339	1.92736	0.0539348	NA
Prl7d1	16.8766	0.0787187	0.398052	0.19776	0.843233	NA
Megf9	28.1386	0.157582	0.274147	0.574809	0.565421	NA
Cbr2	12.0247	0.124786	0.431853	0.288954	0.772617	NA
Aqp4	19.6187	0.713834	0.353262	2.02069	0.0433116	NA
Cfap97d1	19.0942	-0.168946	0.34095	-0.495517	0.620235	NA
Dgkb	25.5716	-0.332243	0.279918	-1.18693	0.235256	NA
Caap1	15.2805	-0.62782	0.367894	-1.70652	0.0879104	NA
P2rx3	23.1055	0.0969858	0.310734	0.312118	0.754951	NA
Tipin	14.3866	-0.0799143	0.374373	-0.213461	0.830967	NA
Adamts12	18.5106	0.285463	0.353704	0.807066	0.419629	NA
Olfr733	11.1249	0.368028	0.451838	0.814513	0.415351	NA
Rassf7	15.3169	-0.376125	0.354316	-1.06155	0.288439	NA
Olfr1212	11.965	-0.881468	0.423682	-2.08049	0.0374804	NA
Agps	19.1205	0.342514	0.348324	0.983319	0.32545	NA
Stau1	31.6416	0.236046	0.275852	0.855699	0.392164	NA
Slc35d1	19.2887	0.404195	0.334549	1.20818	0.226979	NA
Nubp1	16.251	0.0444211	0.358877	0.123778	0.901491	NA
Dcaf11	25.332	0.134029	0.286949	0.467081	0.640442	NA
Limk1	43.2394	0.144972	0.253024	0.572959	0.566673	NA
1810037I17Rik	46.5964	0.325946	0.233551	1.39561	0.162833	NA
Olfr693	17.0814	-0.0578972	0.3508	-0.165043	0.86891	NA
Aqp11	14.5553	0.105977	0.38794	0.273179	0.784716	NA
Ing4	22.0137	0.380832	0.310459	1.22667	0.219945	NA
Defb23	14.8089	0.452073	0.370392	1.22053	0.222266	NA
Neu2	11.4237	-0.305121	0.41017	-0.743889	0.456944	NA
Cpne7	16.1744	0.634075	0.351455	1.80414	0.0712093	NA
Tgfb3	18.4898	-0.170586	0.329316	-0.518002	0.604457	NA
Olfr992	12.115	0.170376	0.417852	0.407742	0.683463	NA
Lce3d,Lce3e,Lce3f,Lce3a,Lce3b,Lce3c	10.9194	0.0198397	0.403387	0.0491828	0.960774	NA
Tbce	10.0422	-0.252063	0.468114	-0.538465	0.590256	NA
Alas2	13.776	-0.134541	0.377119	-0.356761	0.721271	NA
B230217C12Rik	16.3294	-0.350283	0.347431	-1.00821	0.313354	NA
Atf3	16.1139	-0.487374	0.347085	-1.40419	0.160263	NA
Vps29	20.0255	0.58825	0.338376	1.73845	0.0821312	NA
Crnn	11.1042	-0.258851	0.405385	-0.638531	0.523128	NA
Klhl12	17.0722	0.334684	0.351147	0.953117	0.340531	NA
Zfp956	15.4199	0.183342	0.343238	0.534153	0.593236	NA
Fam13b	25.2755	0.254238	0.303122	0.838732	0.40162	NA
Olfr1394	11.9008	0.847323	0.428802	1.97602	0.048152	NA
Zfp330	17.2075	0.357436	0.348637	1.02524	0.30525	NA
Olfr474,Olfr473	12.8711	-0.509357	0.392171	-1.29881	0.194008	NA
Zfand6	31.5591	-0.169074	0.262193	-0.644846	0.519027	NA
Rtp1	23.23	-0.13433	0.310579	-0.432514	0.665368	NA
Sun5	12.7164	-0.359513	0.392719	-0.915445	0.359958	NA
Gm10338,Gm3115,Gm3012,Gm3476,Gm3424,Gm8246,Gm3127,Gm6676,Gm8279,Gm10413,Gm7876,Gm3685,Gm3727,Gm6337,Gm5795,Gm3187,Gm5797,Gm3182,Gm16434	23.8644	0.387735	0.295057	1.3141	0.188811	NA
Sbds	29.8946	0.0538781	0.265193	0.203166	0.839005	NA
Cyp2j5	14.2469	-0.247856	0.362496	-0.683749	0.494134	NA
Taok1	24.5717	0.433335	0.308875	1.40294	0.160634	NA
Iho1	13.8991	-0.187879	0.396753	-0.473542	0.635827	NA
Ube2l6	16.9906	-0.207332	0.34241	-0.605509	0.544841	NA
Gm46735	14.194	-0.209086	0.366823	-0.569992	0.568683	NA
Cfap77	21.8828	-0.264054	0.318779	-0.82833	0.407484	NA
Ahsg	21.0808	0.296222	0.318525	0.929981	0.352381	NA
Lrrfip2	20.1237	-0.489886	0.302663	-1.61859	0.105536	NA
Mcts1	20.6192	0.0481438	0.299449	0.160775	0.872271	NA
Prkci	28.2115	0.161092	0.287565	0.560193	0.575348	NA
Cpsf6	35.9812	0.156405	0.252156	0.620269	0.53508	NA
Mrpl33	25.3672	0.175241	0.283552	0.618019	0.536563	NA
Pawr	20.9037	0.218933	0.329532	0.664376	0.50645	NA
Scaf11	20.4229	0.101977	0.327982	0.310921	0.75586	NA
Dnah17	12.332	0.284376	0.423701	0.671171	0.502112	NA
Nceh1	25.914	0.27271	0.308523	0.883921	0.376739	NA
Fcrlb	14.2639	0.00234262	0.356766	0.00656625	0.994761	NA
Plekhg3	13.987	-0.621235	0.363601	-1.70857	0.0875315	NA
Olfr1352	12.3764	-0.339698	0.41831	-0.812074	0.416749	NA
Gabrg2	28.0582	0.164509	0.296942	0.55401	0.579572	NA
Ell2	34.242	0.0681392	0.254347	0.267899	0.788777	NA
Iqsec2	38.5859	0.283825	0.249497	1.13759	0.255291	NA
Eif3e	36.6683	-0.313184	0.236818	-1.32247	0.186012	NA
C1ra	15.7253	0.468337	0.3536	1.32448	0.185343	NA
Zscan22	18.1514	0.826298	0.359963	2.2955	0.0217042	NA
Maml2	15.6704	-0.0214897	0.355014	-0.0605319	0.951732	NA
Cdkn1b	40.3981	-0.0704873	0.232344	-0.303374	0.761605	NA
Ssh3	30.6005	0.257476	0.293175	0.878235	0.379816	NA
Ldlr	21.7537	0.170183	0.294879	0.577129	0.563852	NA
Unc93a2,Unc93a	12.313	-0.163932	0.398868	-0.410994	0.681077	NA
Necab2	26.721	0.102968	0.27176	0.378893	0.704767	NA
A930018P22Rik	10.0687	0.580148	0.486409	1.19272	0.23298	NA
L3mbtl4	13.0214	0.2374	0.395535	0.600199	0.548374	NA
Naa25	14.759	0.248299	0.369667	0.671684	0.501785	NA
Zfp236	21.1185	-0.30788	0.294386	-1.04584	0.295636	NA
Ift52	17.3543	0.306659	0.352466	0.870041	0.384278	NA
Cilp	17.8302	-0.269731	0.333864	-0.807906	0.419145	NA
Ndufa11	46.7842	0.446661	0.252337	1.7701	0.076711	NA
Styk1	10.9165	-0.0381397	0.406896	-0.0937331	0.925321	NA
F7	16.3236	-0.47335	0.336236	-1.40779	0.159193	NA
Olfr202	9.31541	-0.814524	0.467529	-1.74219	0.0814754	NA
Slain2	16.4621	-0.3069	0.334494	-0.917504	0.358879	NA
Ube2z	20.4249	0.171988	0.316203	0.543917	0.586498	NA
Ubqln3	13.582	0.251026	0.386805	0.648974	0.516355	NA
Elof1	39.7718	0.100555	0.255353	0.393789	0.693737	NA
Ppp1r11	38.2271	-0.140918	0.233978	-0.602272	0.546993	NA
Pex11g	15.3943	-0.110845	0.36912	-0.300295	0.763953	NA
Rd3l	12.3287	0.327243	0.416247	0.786176	0.431765	NA
Fabp9	13.0215	-0.0916465	0.382292	-0.239729	0.810541	NA
Trp53inp2	27.9736	0.45318	0.291236	1.55606	0.119694	NA
Cstad	16.3043	0.493707	0.370554	1.33235	0.182746	NA
Tns2	18.2507	-0.333508	0.32467	-1.02722	0.304316	NA
Gna14	10.7857	0.0325273	0.406349	0.0800477	0.936199	NA
Syne2	13.2355	-0.110541	0.368571	-0.299917	0.76424	NA
Rrh	13.921	-0.339538	0.350261	-0.969385	0.332353	NA
Pask	15.9055	-0.045874	0.345175	-0.132901	0.894272	NA
Hccs	17.0221	1.13233	0.372785	3.03748	0.00238567	NA
Stat6	23.4033	-0.277299	0.304605	-0.910358	0.362634	NA
Srm	40.535	0.124079	0.244568	0.50734	0.611916	NA
Doc2a	28.0294	-0.0477463	0.275911	-0.17305	0.862612	NA
Tmco5	19.5824	-0.194132	0.315827	-0.614679	0.538767	NA
Mapre2	42.9146	0.256746	0.238077	1.07841	0.280849	NA
Gabra2	18.6035	-0.0703623	0.326468	-0.215526	0.829357	NA
Atad2	14.4705	0.178849	0.376469	0.47507	0.634737	NA
Plxnc1	21.4566	-0.0768903	0.303118	-0.253664	0.799755	NA
Prr15l	17.0441	0.490047	0.386454	1.26806	0.204776	NA
Calm4	12.5112	-0.0602336	0.400063	-0.15056	0.880323	NA
Arsj	19.6896	0.0285165	0.317585	0.0897918	0.928453	NA
Thoc2l	12.8502	-0.392209	0.370686	-1.05806	0.290027	NA
Lrif1	20.7088	-0.702017	0.303237	-2.31508	0.0206085	NA
Ldhc	12.202	-0.267612	0.442864	-0.604275	0.545661	NA
Epc2	37.4014	0.212633	0.257735	0.825004	0.409369	NA
Calu	36.6475	0.0771901	0.24107	0.320198	0.748818	NA
Tmub2	23.0455	-0.301597	0.291213	-1.03566	0.300362	NA
Zfp708	17.4153	-0.352307	0.350734	-1.00448	0.315146	NA
Lin28b	17.2852	-0.350069	0.339214	-1.032	0.302072	NA
Vsir	19.5486	-0.128573	0.315549	-0.407459	0.683671	NA
Rgs9bp	19.7415	0.0347487	0.328463	0.105792	0.915747	NA
Pbx3	19.4054	-0.392606	0.309781	-1.26736	0.205025	NA
Elac2	22.4466	-0.0409426	0.314293	-0.130269	0.896354	NA
Gm34566,Gm33084,Gm35257	9.1929	0.108212	0.480326	0.225289	0.821754	NA
Il15	14.5251	-0.498645	0.38352	-1.30018	0.193539	NA
Olfr774	10.7489	-0.258031	0.432771	-0.596231	0.551021	NA
Alb	13.1348	-0.0639371	0.366081	-0.174653	0.861352	NA
Lrtm1	15.3395	0.0643502	0.361114	0.178199	0.858567	NA
Bcl2l2	22.5571	0.213709	0.317542	0.673012	0.50094	NA
Neurog1	9.29313	0.146537	0.469783	0.311925	0.755097	NA
Mrpl32	21.8581	-0.230479	0.302977	-0.760714	0.446828	NA
Efna4	15.7908	-0.163655	0.370596	-0.441599	0.65878	NA
Pprc1	19.0288	0.0461266	0.331391	0.139191	0.889299	NA
1810030O07Rik	16.0757	-0.603714	0.337151	-1.79063	0.0733523	NA
Smarce1	17.093	-0.00704394	0.331908	-0.0212225	0.983068	NA
Nkx2-6	14.6581	0.311472	0.388128	0.8025	0.422264	NA
Vmn1r57,Vmn1r58,Vmn1r59,Vmn1r187,Vmn1r186,Vmn1r63,Vmn1r62,Vmn1r61,Vmn1r60	17.0934	-0.318674	0.382202	-0.833785	0.404402	NA
Ifnl2,Ifnl3	15.0855	0.343538	0.400027	0.858786	0.390459	NA
Gpx7	10.3516	-0.483328	0.41226	-1.17239	0.241042	NA
Decr2	22.8187	-0.0317095	0.2924	-0.108445	0.913642	NA
Wdr1	39.8259	0.15902	0.243347	0.653471	0.513453	NA
Lrwd1	16.3725	0.132251	0.354863	0.372682	0.709385	NA
Amfr	36.9441	0.273781	0.241336	1.13444	0.25661	NA
Frmd6	19.7591	-0.0541897	0.303124	-0.17877	0.858118	NA
Cmtm3	23.7611	-0.487195	0.303453	-1.6055	0.108383	NA
Pcbp3	20.3183	-0.132209	0.309284	-0.427468	0.669039	NA
Man1a2	25.3855	-0.0922714	0.285786	-0.322869	0.746794	NA
Actl6a	18.7848	-0.00497779	0.326621	-0.0152403	0.98784	NA
Slc9a6	22.9319	0.256488	0.309314	0.829214	0.406983	NA
Gorab	12.6868	0.177591	0.392339	0.452647	0.650803	NA
Polg	15.9857	-0.258004	0.366926	-0.70315	0.481962	NA
Ippk	19.293	0.269423	0.322164	0.836292	0.40299	NA
Nlk	35.747	-0.267261	0.276903	-0.96518	0.334454	NA
Eri2	17.0869	-0.249239	0.333562	-0.747203	0.454941	NA
Ripk3	27.6309	0.422385	0.296217	1.42593	0.153888	NA
Gfi1	13.7297	-0.224722	0.390758	-0.575092	0.565229	NA
Olfr17	14.2588	-0.323033	0.387414	-0.833819	0.404383	NA
Rsc1a1,Ddi2	29.7622	0.0830095	0.266576	0.311391	0.755503	NA
Olfr1318	10.7769	-0.0435607	0.395771	-0.110065	0.912357	NA
Tal2	11.1865	0.0875427	0.439103	0.199367	0.841976	NA
Alk	12.8113	0.177898	0.410515	0.433353	0.664759	NA
Phf21a	18.3316	-0.246408	0.322969	-0.762945	0.445496	NA
H2bu2	33.3312	0.255007	0.275971	0.924035	0.355468	NA
Gpr45	9.52353	-0.243676	0.42961	-0.567203	0.570576	NA
Vmn1r205,Vmn1r208	25.7405	0.0339758	0.300069	0.113227	0.909851	NA
Dnajb1	23.9499	0.000642732	0.296204	0.0021699	0.998269	NA
Ppp6r1	35.4936	0.394679	0.274663	1.43696	0.150729	NA
Hoxd4	16.7973	-0.2105	0.362048	-0.581413	0.560962	NA
Lmln	18.7865	-0.339811	0.328902	-1.03317	0.301525	NA
Tfec	17.1632	-0.216073	0.34037	-0.634818	0.525547	NA
Mamld1	24.7928	0.350592	0.283284	1.2376	0.215865	NA
Enox1	27.6024	0.0773385	0.273769	0.282495	0.777564	NA
Frmd8	20.3429	-0.232692	0.303895	-0.765696	0.443857	NA
Tmem65	27.3116	0.288841	0.293606	0.983771	0.325228	NA
Etfrf1	14.7339	-0.231215	0.358021	-0.645812	0.518401	NA
Nol4	23.7446	0.169143	0.289376	0.584512	0.558876	NA
Klk8	20.1558	0.21816	0.328057	0.665007	0.506046	NA
Sgk1	31.0843	0.0391638	0.324517	0.120683	0.903942	NA
Ppfibp2	18.3181	-0.118745	0.320444	-0.370564	0.710962	NA
Olfr452	16.6909	0.152099	0.339914	0.447463	0.654541	NA
Colq	16.3866	0.301609	0.356624	0.845735	0.397701	NA
Nek9	21.3276	-0.441846	0.296458	-1.49042	0.136114	NA
Hnrnpm	30.4811	-0.472273	0.273627	-1.72597	0.0843526	NA
Rnf167	21.0983	0.145514	0.310575	0.46853	0.639406	NA
Car15	22.4123	0.261721	0.303264	0.863013	0.38813	NA
Pmis2	21.0905	-0.0603168	0.323349	-0.186538	0.852023	NA
Lrrc56	15.1622	-0.60446	0.357557	-1.69053	0.0909268	NA
Msi1	19.1196	-0.292268	0.312197	-0.936167	0.349187	NA
Tnni1	18.1566	0.0322408	0.341779	0.0943322	0.924845	NA
Olfr149	15.4279	0.592799	0.38728	1.53067	0.125851	NA
Zw10	11.6921	-0.31561	0.39117	-0.806837	0.419761	NA
Elac1	26.3747	0.268402	0.285568	0.939887	0.347276	NA
Otor	14.0684	0.423262	0.40385	1.04807	0.294607	NA
Unc119	19.358	-0.0551543	0.318624	-0.173102	0.862572	NA
Ppp1r8	20.4422	-0.11126	0.314449	-0.353825	0.72347	NA
Csk	18.3142	-0.0446612	0.331633	-0.134671	0.892872	NA
Utp6	24.7076	-0.248906	0.294732	-0.844516	0.398381	NA
Hmg20b	15.5016	0.266853	0.386178	0.691012	0.489558	NA
Proser1	22.1611	0.168314	0.304948	0.551943	0.580988	NA
Sbpl	16.8662	-0.396539	0.361078	-1.09821	0.272113	NA
Tbc1d8	13.4457	0.174481	0.385328	0.45281	0.650685	NA
Mrgpra1	15.5442	-0.125801	0.36469	-0.344953	0.73013	NA
Sh3bgrl2	23.8505	-0.844191	0.287939	-2.93184	0.00336958	NA
Ulbp1	15.9166	-0.410005	0.357767	-1.14601	0.251791	NA
Lin7c	26.8942	-0.0638437	0.279037	-0.228801	0.819024	NA
Trir	36.2999	0.071513	0.248995	0.287207	0.773954	NA
Clmn	15.0367	0.628279	0.392438	1.60097	0.109384	NA
Wdr70,Gm1943	26.2497	0.116226	0.293055	0.396601	0.691662	NA
Lcn5	10.8084	-0.176677	0.409511	-0.431435	0.666152	NA
Fahd1	13.3591	-0.227714	0.409925	-0.555502	0.578551	NA
Krba1	14.5672	-0.0183038	0.364548	-0.0502097	0.959955	NA
Tnfrsf8	13.1709	-0.79108	0.375876	-2.10463	0.0353234	NA
Nt5dc2	17.4919	-0.372	0.363416	-1.02362	0.306015	NA
Ephx2	27.9288	0.123792	0.292777	0.422821	0.672426	NA
Ryr3	16.4575	-0.2306	0.353194	-0.652899	0.513822	NA
Tmem28	13.2347	0.669537	0.423738	1.58007	0.11409	NA
Cabp5	12.4049	-0.265749	0.384342	-0.691441	0.489288	NA
Arhgap36	10.567	0.32038	0.473105	0.677187	0.498287	NA
Dll4	14.8073	-0.145341	0.380527	-0.381946	0.702501	NA
Rab5a	41.7902	0.0716367	0.25192	0.284363	0.776132	NA
Olfr799	11.9673	-0.0704918	0.399933	-0.176259	0.86009	NA
Lypd8l	13.8133	-0.352063	0.393461	-0.894786	0.370902	NA
Rassf10	17.5517	-0.142028	0.336373	-0.422235	0.672853	NA
Mpp3	24.4041	0.738021	0.325075	2.27031	0.0231886	NA
Ufc1	32.9696	0.689395	0.281588	2.44824	0.0143555	NA
Vhl	21.9167	-0.39478	0.303381	-1.30127	0.193167	NA
Crip1	13.7426	-0.24032	0.385166	-0.623938	0.532668	NA
Alg11	18.9124	0.129917	0.341294	0.380659	0.703456	NA
Cdc42ep2	13.8819	-0.453821	0.369971	-1.22664	0.219958	NA
Adi1	31.9717	-0.281747	0.29334	-0.960477	0.336815	NA
Slc27a6	17.9239	-0.219065	0.328102	-0.667673	0.504342	NA
Efnb3	31.9046	-0.103566	0.261355	-0.396264	0.691911	NA
Ptdss1	25.0507	0.0236593	0.284772	0.0830816	0.933787	NA
Gprc5c	16.1613	-0.607907	0.344587	-1.76416	0.0777048	NA
Car14	20.1015	-0.443925	0.301168	-1.47401	0.140479	NA
Chia1	21.2371	-0.286216	0.308547	-0.927626	0.353602	NA
Rrm1	16.7486	-0.334793	0.334141	-1.00195	0.316367	NA
Cytl1	11.6558	0.0216118	0.427153	0.0505949	0.959648	NA
Pex3	26.1561	0.122379	0.288986	0.423478	0.671946	NA
Rnps1	26.8485	-0.0207107	0.27058	-0.076542	0.938988	NA
Foxj2	11.4216	0.169246	0.409118	0.413686	0.679104	NA
Slc2a7	15.6772	-0.529046	0.353097	-1.4983	0.134055	NA
Rbm12b2	11.5471	-0.296814	0.401891	-0.738545	0.460183	NA
Fermt3	14.0032	-0.285077	0.379679	-0.750836	0.452751	NA
Olfr970	11.3623	-0.570366	0.414	-1.3777	0.168297	NA
Kifc5b,Kifc1	13.3135	0.366654	0.380012	0.964847	0.334621	NA
Cdk2ap2	24.8397	0.372827	0.294758	1.26486	0.205921	NA
Vmn1r77	18.7764	-0.288587	0.318636	-0.905694	0.365098	NA
Bcas2	20.3733	-0.357652	0.317495	-1.12648	0.259962	NA
Donson	24.703	0.0668373	0.285827	0.233839	0.81511	NA
Ddx39b	45.9879	0.0406023	0.250902	0.161826	0.871443	NA
Cyp4x1	14.3506	-0.66055	0.357275	-1.84886	0.0644783	NA
Trap1	26.6343	-0.310469	0.291594	-1.06473	0.286999	NA
Vmn1r127,Vmn1r111,Vmn1r248,Vmn1r259,Vmn1r131,Vmn1r118,Vmn1r119,Vmn1r252,Vmn1r253,Vmn1r115,Vmn1r242,Vmn1r243,Vmn1r257,Vmn1r138,Vmn1r166	22.3825	0.335213	0.313469	1.06936	0.284905	NA
Tmem183a	19.5043	0.14714	0.332539	0.442473	0.658147	NA
Pole	20.6733	-0.140149	0.337853	-0.414822	0.678272	NA
Nudt14	11.6714	0.660986	0.415217	1.5919	0.111407	NA
Cenpx	19.504	1.03355	0.36802	2.8084	0.0049788	NA
Mylk3	10.4036	0.0196109	0.426137	0.0460202	0.963294	NA
Ldoc1	13.2877	-0.297986	0.386852	-0.770285	0.441131	NA
Sh3tc2	14.3186	-0.36511	0.371136	-0.983763	0.325232	NA
4930583I09Rik	12.9486	-0.212958	0.391248	-0.544305	0.586232	NA
Usp8	32.6879	0.0200619	0.260891	0.0768976	0.938705	NA
Ttll7	32.2564	0.290303	0.261043	1.11209	0.266101	NA
Gstm6	10.7021	0.646823	0.436316	1.48246	0.138217	NA
Lims1	17.1694	-0.60326	0.336197	-1.79436	0.0727553	NA
Prl4a1	17.117	0.361058	0.358122	1.0082	0.313359	NA
Snapin	21.6774	0.0724239	0.316569	0.228777	0.819042	NA
Ccr9	18.6204	-0.397705	0.338417	-1.17519	0.239918	NA
Olfr851	12.0049	0.370039	0.419273	0.882571	0.377468	NA
Ccdc184	27.9455	-0.0163855	0.301027	-0.0544322	0.956591	NA
[truncated: 17,741 more rows]

## Sheet: LND_vs_veh
	baseMean	log2FoldChange	lfcSE	stat	pvalue	padj
Ccr5	21.0462	-1.47034	0.273897	-5.36824	7.95072e-08	0.000784696
Lgals3	33.5937	-1.47055	0.270646	-5.43347	5.52679e-08	0.000784696
Rps4x	126.375	-0.853661	0.162274	-5.2606	1.43585e-07	0.00094474
Tmsb4x	289.556	-0.816082	0.16678	-4.89316	9.92291e-07	0.00435101
Pabpc1	72.7505	-0.865264	0.17876	-4.84038	1.29592e-06	0.00435101
Rps3a1	180.655	-0.708106	0.146414	-4.83633	1.32256e-06	0.00435101
Mobp	210.109	-0.820139	0.171201	-4.7905	1.66363e-06	0.00469119
Gm10051,Rpl28	126.569	-0.815788	0.172892	-4.71847	2.37625e-06	0.00586309
Rpl37,Rpl37rt	158.556	-0.741503	0.158829	-4.66857	3.03299e-06	0.00665203
Camk2n1	464.53	-0.723459	0.165282	-4.37711	1.20263e-05	0.0237386
Gm6402,Rps17	67.592	-0.85868	0.197392	-4.35013	1.36059e-05	0.0244153
Rps24	162.187	-0.606866	0.14033	-4.32457	1.52829e-05	0.025139
Kif5a	406.121	-0.649431	0.15208	-4.27031	1.95198e-05	0.0294611
Rpl13a,Gm11478	183.735	-0.705762	0.165863	-4.2551	2.08954e-05	0.0294611
Rhoa	95.5232	-0.647411	0.153764	-4.21043	2.5489e-05	0.0335419
Rpl4	186.893	-0.78373	0.189237	-4.14152	3.45008e-05	0.0425632
Gm15501,Rps8	116.122	-0.705006	0.170974	-4.12347	3.732e-05	0.043333
Lasp1	43.6114	-0.915076	0.224035	-4.08452	4.41672e-05	0.0435909
Rpl38	197.514	-0.649043	0.158182	-4.10314	4.07577e-05	0.0435909
Rps2,Gm45855	120.953	-0.651377	0.159143	-4.09303	4.25768e-05	0.0435909
Setd3	64.5733	-0.776035	0.193402	-4.01254	6.00685e-05	0.0543461
Rpl18	121.318	-0.602088	0.150125	-4.01057	6.05712e-05	0.0543461
Eef1g	115.128	-0.774076	0.194242	-3.98511	6.74494e-05	0.0578862
Apod	71.3965	-1.14174	0.287982	-3.96463	7.35091e-05	0.0604582
Rpl31-ps12,Rpl31	170.476	-0.657252	0.169546	-3.87653	0.000105955	0.0836577
Rps26	103.447	-0.64538	0.167377	-3.85584	0.000115331	0.0875586
Rpl18a	152.836	-0.621646	0.162743	-3.81979	0.000133563	0.0976445
Rplp2,Wdr89,Rplp2-ps1	99.3215	-0.645239	0.169894	-3.7979	0.000145928	0.0993264
BC005537	45.3797	-0.851733	0.224239	-3.79832	0.000145679	0.0993264
Fth1	714.294	-0.73278	0.195241	-3.7532	0.000174592	0.110085
Nadk2	16.6243	-1.15145	0.307243	-3.7477	0.000178465	0.110085
Rpl35a	125.703	-0.642358	0.170994	-3.75661	0.000172228	0.110085
Lsm10	19.0339	-1.08049	0.289029	-3.73835	0.000185231	0.110796
Cotl1	50.2307	-0.773972	0.208873	-3.70547	0.000210997	0.122496
Mpeg1	21.0471	-1.01429	0.276438	-3.66914	0.000243364	0.135337
Mrps6	29.6031	-0.937411	0.255737	-3.66553	0.000246828	0.135337
Rpl27a,Gm46076	127.431	-0.597876	0.164919	-3.62527	0.00028866	0.153996
Lypla2	33.3278	-0.920157	0.254326	-3.61803	0.000296855	0.154201
Gm8624,Rps23	140.528	-0.644701	0.179122	-3.59923	0.000319157	0.157496
Lmf2	20.5534	-0.997944	0.27687	-3.60437	0.000312907	0.157496
Trf	43.7833	-0.755633	0.212094	-3.56272	0.000367032	0.176703
Rpl6	93.0606	-0.639134	0.180109	-3.54859	0.000387302	0.182023
Ptges3	57.1748	-0.74699	0.211038	-3.53959	0.000400746	0.183961
Mif	161.673	-0.628602	0.178156	-3.52838	0.000418111	0.18757
Rpl22	51.0621	-0.723174	0.20594	-3.51158	0.000445444	0.195392
Ctsd	128.335	-0.602978	0.173136	-3.48268	0.00049642	0.213018
Rpl27,LOC108167922	65.371	-0.675622	0.194864	-3.46714	0.000526029	0.216381
Hmg20a	26.1339	-0.911692	0.263026	-3.46617	0.000527932	0.216381
Enah	54.5433	-0.740144	0.214067	-3.45753	0.00054515	0.216381
Rps13	107.579	-0.600635	0.173791	-3.45607	0.000548104	0.216381
St13	56.0968	-0.72998	0.211997	-3.44335	0.000574551	0.222374
Gstm5	69.3069	-0.633413	0.184699	-3.42943	0.000604856	0.226275
Nme2	69.7753	-0.653389	0.190591	-3.42822	0.000607556	0.226275
LOC100862446,Ftl1	161.289	-0.590157	0.172742	-3.41641	0.000634537	0.231947
P4hb	50.1122	-0.785604	0.231592	-3.39218	0.000693385	0.244406
Hsp90b1	43.7054	-0.785459	0.231215	-3.3971	0.000681046	0.244406
Rpl13	212.577	-0.465533	0.137653	-3.38194	0.000719764	0.244956
Lgmn	67.4292	-0.755976	0.223505	-3.38236	0.000718655	0.244956
Cox5b	157.226	-0.60372	0.179227	-3.36847	0.00075587	0.252884
4933414I15Rik	13.9182	1.48464	0.443817	3.34517	0.000822324	0.253623
Lmbrd2	33.7517	-0.763669	0.227665	-3.35436	0.000795495	0.253623
Rps11	66.5303	-0.601667	0.179566	-3.35067	0.000806171	0.253623
Lpgat1	53.1634	-0.759957	0.227095	-3.34643	0.000818592	0.253623
Bag2	17.5114	-1.01486	0.302165	-3.35864	0.000783279	0.253623
Hmox1	36.0588	-0.823318	0.247083	-3.33214	0.000861798	0.261708
St7	21.0159	1.08025	0.324644	3.3275	0.000876287	0.262076
Evl	45.8453	-0.700769	0.211317	-3.31619	0.000912523	0.26884
Mcfd2	33.2084	-0.79688	0.241069	-3.30561	0.00094771	0.271114
Rps29	143.345	-0.474424	0.143459	-3.30702	0.00094293	0.271114
Borcs7	21.4111	-0.909603	0.276464	-3.29013	0.00100141	0.281132
Pfn1	78.1081	-0.68447	0.208211	-3.28739	0.00101121	0.281132
S100a16	32.0993	-0.768686	0.235217	-3.26799	0.00108316	0.293921
Flna	30.9404	-0.862845	0.26411	-3.26698	0.001087	0.293921
Mtfr1l	26.3373	-0.933854	0.286195	-3.263	0.00110239	0.294055
Caprin1	54.8302	-0.671302	0.206063	-3.25775	0.00112301	0.29556
Ppp1r11	38.2271	-0.754754	0.232831	-3.24163	0.00118847	0.299925
Prelid1	62.5621	-0.683569	0.211057	-3.23879	0.00120037	0.299925
Rplp0	78.5102	-0.598523	0.184784	-3.23904	0.00119933	0.299925
Hnrnpa3,LOC115489330,Gm6793	87.1935	-0.701057	0.215791	-3.24878	0.00115902	0.299925
Mospd1	18.5561	-0.944784	0.292285	-3.23241	0.00122751	0.302873
Bnip3	47.4615	-0.7112	0.220502	-3.22537	0.00125812	0.306592
Cav3	14.7216	-1.00676	0.313904	-3.20724	0.00134017	0.322606
Dlx5	22.877	1.13258	0.354309	3.19661	0.00139055	0.3307
Cox6a1	274.967	-0.553816	0.173931	-3.18412	0.00145194	0.341189
Spns2	35.2571	0.904871	0.28471	3.17822	0.00148185	0.34412
Gm7931,Hmgn2	48.2515	-0.711767	0.224288	-3.17345	0.0015064	0.345753
Fasn	60.2886	-0.674072	0.21333	-3.15977	0.00157896	0.355362
Jun	45.1391	-0.697608	0.220847	-3.15879	0.00158427	0.355362
Rpl23a	144.333	-0.475402	0.151226	-3.14365	0.00166854	0.366316
Csf2rb	19.3445	1.08686	0.346121	3.14012	0.00168878	0.366316
Dcun1d4	38.0167	-0.72489	0.230763	-3.14127	0.00168218	0.366316
Mafb	26.5111	-0.845194	0.269631	-3.13463	0.00172071	0.369185
Satb1	49.8921	-0.687652	0.220086	-3.12446	0.0017813	0.375235
Rps25	98.9078	-0.540068	0.173075	-3.12042	0.00180594	0.375235
Cic	42.5329	-0.728704	0.233408	-3.12202	0.00179616	0.375235
Rnf157	97.1672	-0.580584	0.187073	-3.10351	0.00191242	0.377492
Epb41l2	36.0799	-0.766663	0.246831	-3.10602	0.00189622	0.377492
Aars	44.144	-0.686444	0.220837	-3.10838	0.00188117	0.377492
Hexb	50.8754	-0.8858	0.28434	-3.11528	0.0018377	0.377492
Gm10409,Gm3005,Gm3002,Gm3685,Gm3264,Gm2897,Gm10340,2610042L04Rik,Gm5458,Gm3411,Gm3173,Gm3317,Gm3558,Gm3667,Gm5796,Gm2956,Gm2974,Gm3373,Gm3636,Gm3696,Gm10338,Gm3752,Gm3500,Gm2237,Gm8246,Gm8108,Gm3248,Gm3383,Gm2888,Gm3488	54.7046	-0.71009	0.228549	-3.10695	0.00189027	0.377492
Rpl7a	104.529	-0.590913	0.19105	-3.09297	0.00198164	0.387283
Phyhipl	54.1734	-0.779535	0.252826	-3.08329	0.00204726	0.396184
Fau	174.376	-0.482255	0.156642	-3.0787	0.00207902	0.397427
Gng5,Gng5-ps	38.6384	-0.700565	0.227709	-3.07657	0.00209394	0.397427
Vmn1r229	21.4526	1.02167	0.332414	3.0735	0.00211566	0.397725
Tuba1c,Tuba1b	86.1781	-0.532101	0.173801	-3.06155	0.00220198	0.406213
Umod	15.8352	1.23293	0.402356	3.06428	0.00218197	0.406213
Atp5l	63.4837	-0.709549	0.233799	-3.03487	0.0024064	0.438181
Tyrobp	53.2728	-0.822202	0.271067	-3.03321	0.00241966	0.438181
Aire	21.0948	1.01624	0.335459	3.02941	0.00245029	0.439694
Tsc22d3	49.4058	0.698622	0.23141	3.01897	0.00253632	0.45103
Sgta	43.9269	-0.715098	0.237267	-3.01389	0.0025792	0.454561
Hnrnpm	30.4811	-0.800958	0.26624	-3.00841	0.00262618	0.458745
Itgb1	28.254	-0.839773	0.279653	-3.00291	0.00267408	0.463014
Zfp764	16.9772	-0.903175	0.301366	-2.99694	0.00272706	0.468082
Fbxo47	16.8073	1.07355	0.359364	2.98735	0.00281408	0.474761
Gm6570,Gm12191,Gm7429	56.8663	-0.606047	0.202836	-2.98786	0.00280938	0.474761
Rps3	111.377	-0.512812	0.172222	-2.97762	0.00290492	0.477835
Abcg3	14.3484	1.27417	0.427428	2.98102	0.00287294	0.477835
Npr2	18.9786	-0.902974	0.303198	-2.97817	0.00289975	0.477835
Cyp2w1	26.7309	0.922174	0.310746	2.96761	0.00300125	0.48164
Rpl10a	102.294	-0.541192	0.182105	-2.97187	0.00295988	0.48164
Qk	120.016	-0.446211	0.150285	-2.9691	0.00298673	0.48164
Myl12a	30.173	-0.777468	0.262665	-2.95993	0.00307712	0.487352
Gltp	28.138	-0.731736	0.247496	-2.95656	0.00311092	0.487352
Rpl26,Gm15772	117.128	-0.503173	0.170065	-2.95872	0.00308923	0.487352
Fam120c	27.9772	-0.783035	0.265837	-2.94555	0.00322381	0.501062
Ranbp1	39.1507	-0.672277	0.228736	-2.9391	0.00329166	0.504335
Clic5	13.3938	-1.02641	0.349309	-2.9384	0.00329907	0.504335
Lpcat3	24.6423	-0.744878	0.253679	-2.9363	0.00332152	0.504335
Tagln2	25.6523	-0.928236	0.316688	-2.93108	0.00337788	0.508977
Pea15a	90.3312	-0.49823	0.170649	-2.91961	0.00350464	0.509426
Cdh2	26.4836	-0.811468	0.278199	-2.91686	0.00353571	0.509426
Ccl2	28.3277	-0.838483	0.286729	-2.9243	0.00345228	0.509426
Adipoq	15.4215	1.15587	0.395765	2.92059	0.00349369	0.509426
Capg	18.1775	-0.840022	0.287415	-2.92268	0.00347035	0.509426
Abhd11	18.8659	-0.912364	0.312578	-2.91883	0.00351344	0.509426
Zmym4	27.0084	-0.746207	0.256462	-2.90962	0.00361871	0.517607
Gpr137b,Gpr137b-ps	25.9381	-0.795135	0.27427	-2.89909	0.00374245	0.522225
4933412E24Rik	16.8684	1.03464	0.356236	2.90435	0.00368011	0.522225
Mier2	21.9722	-0.80166	0.276553	-2.89876	0.00374645	0.522225
Lcn2	28.7476	-1.40693	0.485503	-2.89789	0.00375682	0.522225
Eif3e	36.6683	-0.663591	0.230369	-2.88056	0.00396971	0.530547
Ccdc65	17.8303	1.01669	0.352405	2.88501	0.00391405	0.530547
Msl1	33.374	-0.739406	0.256747	-2.8799	0.00397796	0.530547
Hdgf	40.511	-0.749761	0.259989	-2.88381	0.0039289	0.530547
Polr2m	56.2452	-0.628647	0.218145	-2.88179	0.00395424	0.530547
Rack1	79.2963	-0.510235	0.177016	-2.88242	0.00394638	0.530547
Myg1	18.8511	-0.884173	0.307358	-2.87668	0.00401878	0.532395
Ift140	13.9231	1.19	0.415197	2.86612	0.00415533	0.546813
Serinc3	67.6609	-0.571542	0.200054	-2.85694	0.00427741	0.559151
Pnpo	21.3219	0.9272	0.325067	2.85234	0.00433989	0.563586
Lrif1	20.7088	-0.816291	0.2864	-2.85018	0.00436942	0.563713
Tmem100	15.1764	1.09274	0.385279	2.83624	0.00456486	0.585102
Rabggtb	23.91	-0.802575	0.28397	-2.82627	0.0047094	0.599735
Dnlz	34.654	-0.675476	0.239535	-2.81994	0.00480322	0.604606
Gm42048,Gm6958	41.319	-0.639122	0.226674	-2.81956	0.00480892	0.604606
Rpl37a	90.3709	-0.480809	0.17068	-2.81701	0.00484728	0.605573
Ccdc50	33.3001	-0.709703	0.252295	-2.81299	0.00490839	0.609351
Nr1d2	32.748	-0.674793	0.240071	-2.81081	0.00494172	0.609653
Arglu1	48.5479	-0.686071	0.244528	-2.80569	0.00502087	0.615076
Tsc22d4	42.4607	-0.654649	0.233473	-2.80396	0.00504799	0.615076
Fam120b	31.4222	0.80068	0.287775	2.78232	0.00539726	0.618219
Fabp5	46.6435	-0.583614	0.209854	-2.78105	0.0054183	0.618219
Haus7	12.893	-0.996156	0.356807	-2.79186	0.00524058	0.618219
Tex9	16.2147	-0.870854	0.312963	-2.78261	0.00539238	0.618219
Cdc14a	17.7696	1.01259	0.363527	2.78545	0.00534538	0.618219
Mrps25	28.1655	-0.69198	0.247415	-2.79684	0.00516045	0.618219
Nab2	17.4726	-0.855792	0.30598	-2.79689	0.00515977	0.618219
Tmprss3	20.5257	0.97772	0.350947	2.78595	0.00533715	0.618219
Urad	17.5035	1.01431	0.364209	2.78496	0.00535338	0.618219
Rapgef4	107.508	-0.554054	0.198421	-2.79231	0.00523337	0.618219
Atp5g2	89.1382	-0.511695	0.183338	-2.79099	0.00525464	0.618219
Mmp12	20.3197	-0.829798	0.299067	-2.77462	0.00552665	0.626608
Heatr5b	17.4585	-0.860098	0.310176	-2.77294	0.00555532	0.626608
Hars2	17.8876	-0.845368	0.307091	-2.75282	0.00590836	0.63044
Catsperz	25.7417	0.865506	0.313017	2.76504	0.00569155	0.63044
Dcn	17.2165	-0.857623	0.310745	-2.75989	0.0057821	0.63044
Atp8b2	24.1271	-0.702902	0.255634	-2.74964	0.00596607	0.63044
Sox9	25.3503	-0.775622	0.280428	-2.76585	0.00567752	0.63044
Npc2	29.7686	-0.703417	0.255542	-2.75264	0.00591162	0.63044
Ly6e	59.0683	-0.555822	0.200972	-2.76567	0.0056806	0.63044
Hdac5	34.5333	-0.6669	0.242351	-2.7518	0.00592689	0.63044
Rps27,Rps27rt	71.6554	-0.500105	0.181904	-2.74928	0.00597255	0.63044
Gpr83	8.0895	-1.14247	0.413638	-2.762	0.00574485	0.63044
Rxylt1	26.5145	-0.722938	0.262344	-2.75569	0.00585686	0.63044
Rps16,LOC100862433	107.93	-0.466613	0.169415	-2.75427	0.00588238	0.63044
Dennd5b	34.1555	-0.76337	0.277892	-2.747	0.00601437	0.631477
2310057J18Rik	10.0954	1.34796	0.491688	2.7415	0.00611592	0.63527
Cox6b1	123.344	-0.562041	0.205137	-2.73983	0.00614705	0.63527
Rps7	126.633	-0.473696	0.17277	-2.74177	0.00611083	0.63527
Ybx1	40.7639	-0.605247	0.221186	-2.73637	0.00621217	0.637145
Letmd1	27.2315	-0.675972	0.247117	-2.73544	0.00622974	0.637145
Ccl12	33.1169	-1.30636	0.477942	-2.73331	0.00627016	0.637973
Spsb1	34.3918	0.783402	0.287864	2.72143	0.00650004	0.654614
Gng11	17.7633	-0.859871	0.315827	-2.7226	0.0064771	0.654614
Trpt1	18.3381	-0.783294	0.288434	-2.71568	0.006614	0.659363
Actg1	293.59	-0.450019	0.165666	-2.71642	0.0065992	0.659363
Nckap1l	16.7349	-0.884473	0.326111	-2.71218	0.00668419	0.663012
Cdk5	41.8516	-0.591969	0.218402	-2.71046	0.00671898	0.66313
Cstf1	15.8356	0.99601	0.369436	2.69603	0.00701719	0.67195
Prss40	30.1401	0.770605	0.285837	2.69596	0.00701866	0.67195
Adipor1	32.6623	-0.640698	0.237882	-2.69334	0.00707393	0.67195
Mto1	16.7828	-0.869145	0.322063	-2.69868	0.00696148	0.67195
Eogt	22.7269	0.888324	0.329861	2.69303	0.00708068	0.67195
Slc38a4	12.1901	1.22287	0.452338	2.70345	0.00686234	0.67195
Adam26b	22.2917	0.846909	0.313763	2.6992	0.00695068	0.67195
Plin2	23.2535	-0.763952	0.2831	-2.69852	0.00696486	0.67195
Smoc2	20.318	-0.776425	0.288954	-2.68702	0.00720932	0.680884
Tpt1	85.9068	-0.498868	0.185889	-2.68369	0.00728138	0.681171
Col1a2	15.4924	-0.851563	0.317145	-2.68509	0.00725094	0.681171
Tubg1	28.7244	0.788528	0.29433	2.67906	0.00738287	0.687407
Cct8l1	17.7582	-0.804616	0.300664	-2.67613	0.00744771	0.690189
Nudt12	12.9809	-1.01076	0.378345	-2.67153	0.00755054	0.69321
Rbm27	10.8827	-1.03125	0.385838	-2.67275	0.0075233	0.69321
Prcd	17.8348	-0.793531	0.297749	-2.6651	0.00769657	0.702874
Ncl	58.9111	-0.516616	0.193942	-2.66377	0.00772703	0.702874
Dbndd2	82.1918	-0.533658	0.200608	-2.66021	0.00780925	0.707095
Gm5643,Hnrnpa1l2-ps2,Hnrnpa1,Gm10052	79.7039	-0.588885	0.221781	-2.65526	0.0079248	0.707818
Cdk7	22.9225	0.857281	0.322709	2.65651	0.00789535	0.707818
Plekhm2	35.3213	-0.655073	0.246701	-2.65533	0.00792314	0.707818
Hbb-b2	15.8271	-0.964396	0.364094	-2.64876	0.0080788	0.708031
4930595D18Rik	14.5408	1.07866	0.406571	2.65307	0.00797623	0.708031
Rnf26	25.9037	-0.697833	0.264164	-2.64166	0.00825002	0.708031
Zfp644	31.5058	-0.706662	0.267357	-2.64314	0.0082142	0.708031
Sf3b2	57.6448	-0.540517	0.20426	-2.64623	0.00813955	0.708031
Cwc22	24.5405	-0.705375	0.266349	-2.64831	0.00808957	0.708031
Tmem151b	32.1433	-0.645447	0.243823	-2.6472	0.00811624	0.708031
Gfra1	22.2931	-0.740751	0.280386	-2.6419	0.0082442	0.708031
Cracdl	40.1847	0.770703	0.291609	2.64293	0.00821923	0.708031
Oat	31.4841	-0.680974	0.258035	-2.63908	0.00831326	0.71037
Id2	56.3635	-0.673463	0.255725	-2.63354	0.00845003	0.718945
Hk3	19.58	-0.812878	0.308967	-2.63095	0.00851453	0.721323
Psmd4	75.4408	-0.483248	0.184596	-2.61787	0.00884814	0.730539
Rnps1	26.8485	-0.709009	0.270835	-2.61786	0.00884821	0.730539
Btla	14.2279	1.03497	0.396166	2.61246	0.00898937	0.730539
Sh3bgrl3	88.0916	-0.485214	0.187276	-2.5909	0.00957257	0.730539
A930033H14Rik	13.1428	1.08766	0.415776	2.61597	0.00889746	0.730539
Paox	12.9921	-0.896792	0.346194	-2.59043	0.00958557	0.730539
Fndc3b	14.4526	-0.816482	0.314494	-2.59618	0.00942673	0.730539
Ltb4r1	17.3319	-0.804889	0.308888	-2.60576	0.00916706	0.730539
Fmn2	26.8896	0.767577	0.294709	2.60452	0.00920019	0.730539
Fbxl3	28.8627	-0.711878	0.274237	-2.59585	0.00943569	0.730539
Gm6579,Set	49.032	-0.561143	0.216163	-2.59592	0.00943368	0.730539
Rps28	116.081	-0.452225	0.172694	-2.61866	0.00882767	0.730539
Rpl34-ps1,Rpl34	73.6052	-0.469022	0.179489	-2.6131	0.00897259	0.730539
Cox8a	186.901	-0.446581	0.172228	-2.59297	0.00951509	0.730539
Wrn	24.6856	0.751343	0.289343	2.59673	0.0094117	0.730539
Ints10	35.2405	-0.621404	0.237665	-2.61462	0.00893268	0.730539
Lmnb2	21.5434	-0.726501	0.27983	-2.59622	0.00942548	0.730539
Rcan2	85.8501	-0.650597	0.250935	-2.59269	0.0095229	0.730539
Aldh1l1	34.9043	-0.602837	0.232668	-2.59097	0.00957045	0.730539
Plac8	17.2567	-0.795781	0.304642	-2.61219	0.00899655	0.730539
Bmpr2	37.3986	-0.605149	0.231211	-2.6173	0.00886286	0.730539
Morc1	12.9629	1.1719	0.449654	2.60623	0.00915458	0.730539
Pllp	21.523	-0.704003	0.271265	-2.59526	0.00945205	0.730539
Rpl17,Rpl17-ps8,Rpl17-ps10	180.111	-0.437239	0.166974	-2.61861	0.00882883	0.730539
Cers2	40.0383	-0.602058	0.230901	-2.60743	0.00912247	0.730539
Podxl	18.1038	-0.750161	0.287997	-2.60475	0.00919413	0.730539
Nalcn	19.6418	-0.744501	0.287632	-2.58838	0.00964274	0.732069
Olfr862	13.4897	-0.876207	0.338832	-2.58596	0.0097108	0.733976
Nudc	66.0388	-0.548822	0.212323	-2.58485	0.00974222	0.733976
Stmn1	97.4876	0.638932	0.24737	2.5829	0.00979749	0.735334
Wdr55	24.9567	-0.66814	0.259634	-2.57339	0.0100707	0.748098
Cct3	42.0049	-0.551823	0.214441	-2.57331	0.0100732	0.748098
Ubr5	26.2797	-0.671543	0.260996	-2.573	0.010082	0.748098
Ehbp1l1	11.6592	-0.90146	0.350527	-2.57173	0.0101192	0.748098
Urgcp	27.1121	0.737634	0.287433	2.56628	0.0102796	0.757121
Kctd12	25.0584	-0.657945	0.257031	-2.5598	0.0104734	0.768528
Asph	32.1788	-0.628248	0.246249	-2.55127	0.0107332	0.781781
Hnrnpa2b1	79.4589	-0.480521	0.188285	-2.55209	0.0107079	0.781781
Cacna1g	24.9681	-0.686546	0.269357	-2.54884	0.0108083	0.78436
Snrpa	24.4899	-0.693274	0.272413	-2.54494	0.0109297	0.790261
Dusp15	39.2777	0.643263	0.25293	2.54324	0.0109829	0.791208
Amer1	19.0877	0.87389	0.343966	2.54063	0.0110652	0.794239
Lman2	26.0013	-0.680539	0.268072	-2.53864	0.0111285	0.79589
Dph5	17.389	-0.751113	0.296122	-2.5365	0.0111968	0.797885
Rhoq	36.7179	-0.590048	0.233504	-2.52693	0.0115063	0.813569
Pard6b	21.5272	0.807259	0.319594	2.52589	0.0115406	0.813569
Sdc1	11.6939	1.12357	0.444482	2.52782	0.0114774	0.813569
Kif19b	11.1658	-0.97001	0.384774	-2.52099	0.0117026	0.814004
Elavl3	74.0587	-0.483567	0.191588	-2.524	0.0116028	0.814004
Mrto4	20.4086	-0.74617	0.296015	-2.52071	0.0117117	0.814004
Oprl1	17.7559	0.939709	0.37273	2.52115	0.011697	0.814004
H3c2	23.0317	0.84807	0.337087	2.51588	0.0118736	0.814424
Gm52436,Gm52416,Gm52446,Gm52437,LOC118568634,Gm52420	274.356	-0.464795	0.184765	-2.51561	0.0118828	0.814424
Gzmg	12.9698	-0.825287	0.327981	-2.51626	0.0118607	0.814424
Rbmxl2	7.31586	1.51301	0.601202	2.51665	0.0118477	0.814424
Clic1	32.7643	-0.671982	0.267346	-2.51353	0.0119529	0.816398
Smim3	21.1937	-0.755048	0.300651	-2.51138	0.012026	0.818555
Rps9	96.1988	-0.406997	0.16236	-2.50675	0.0121846	0.826504
Hmgn3	29.9892	-0.64306	0.256762	-2.5045	0.0122624	0.827023
Eif5b	29.5066	0.699173	0.279211	2.50411	0.0122761	0.827023
Ms4a6d	17.0064	-0.862105	0.345393	-2.49601	0.0125599	0.829161
Rspry1	11.7715	1.17597	0.470807	2.49779	0.0124972	0.829161
Cdh3	16.1154	0.901127	0.360199	2.50175	0.0123582	0.829161
Snx27	28.9156	-0.687006	0.275199	-2.49639	0.0125464	0.829161
Nefm	93.6058	-0.776306	0.310711	-2.49848	0.0124728	0.829161
Spaca4	19.5384	-0.766963	0.306966	-2.49853	0.012471	0.829161
Dhx15	41.6797	-0.568011	0.22794	-2.49193	0.0127052	0.834887
Naa80	16.3157	-0.866403	0.347801	-2.49109	0.0127353	0.834887
Rpl21	125.745	-0.402701	0.161726	-2.49002	0.0127735	0.834887
Lmo4	74.0812	-0.643023	0.258515	-2.48738	0.0128689	0.838349
Manea	21.1522	-0.716535	0.288245	-2.48586	0.0129239	0.839163
Hk2	20.5013	-0.743838	0.301901	-2.46385	0.0137453	0.842476
Adgrg5	16.062	0.945401	0.383124	2.46761	0.013602	0.842476
Caml	25.1758	-0.675548	0.274068	-2.46489	0.0137055	0.842476
Gm20716,Adnp	33.4811	0.672739	0.273186	2.46257	0.0137944	0.842476
Aatk	73.5049	-0.503159	0.202949	-2.47923	0.0131665	0.842476
4930445K14Rik	13.989	1.04224	0.419786	2.4828	0.0130353	0.842476
Mta2	13.9031	-0.840189	0.34146	-2.46058	0.0138712	0.842476
Adm	25.8877	0.812666	0.327587	2.48076	0.0131101	0.842476
Lilrb4a,Lilr4b	44.9597	-0.675157	0.274283	-2.46153	0.0138344	0.842476
Dynll1	123.054	-0.502571	0.203835	-2.46557	0.0136795	0.842476
Zbtb45	13.3221	0.981982	0.396739	2.47513	0.0133186	0.842476
Cox6c	96.584	-0.486864	0.197082	-2.47037	0.0134975	0.842476
Pglyrp2	17.0063	-0.76545	0.310432	-2.46576	0.0136723	0.842476
Kdm5b	29.5323	-0.647133	0.262424	-2.46598	0.0136639	0.842476
Edar	11.373	1.0614	0.430618	2.46482	0.0137081	0.842476
Wt1	17.4375	0.90595	0.365829	2.47643	0.0132704	0.842476
Ets1	25.8502	-0.64576	0.26123	-2.47199	0.0134362	0.842476
Fam193b	19.621	0.898958	0.364477	2.46643	0.0136466	0.842476
Hmga1b,Hmga1	51.3309	-0.647138	0.26078	-2.48155	0.0130813	0.842476
Mrpl52	37.1562	-0.575868	0.233475	-2.46651	0.0136438	0.842476
Mrps23	30.4555	-0.653092	0.264079	-2.47309	0.013395	0.842476
Rab5c	57.1578	-0.553116	0.225025	-2.45802	0.0139704	0.845897
Clic4	47.5496	-0.572484	0.23313	-2.45565	0.014063	0.8489
Zbtb9	34.1283	0.693159	0.283661	2.44362	0.0145409	0.849322
Dab2	33.5696	-0.629674	0.25757	-2.44467	0.0144985	0.849322
Gsta1,Gm3776	9.63902	-0.939928	0.384991	-2.44143	0.0146294	0.849322
Gm5451,Rpl9	108.685	-0.369262	0.150778	-2.44905	0.0143234	0.849322
Olfr286	11.487	1.10954	0.453118	2.44868	0.0143383	0.849322
Cct8	59.51	-0.604284	0.247508	-2.44148	0.0146274	0.849322
Aktip	37.0858	-0.6168	0.252372	-2.44401	0.0145251	0.849322
Gm38666,Pcdha6	10.9636	1.13821	0.466078	2.4421	0.0146022	0.849322
Mrpl49	25.3697	-0.665628	0.272181	-2.44554	0.0144637	0.849322
Oog2,Pramel26	12.4365	1.04537	0.426399	2.45163	0.0142212	0.849322
Hsd17b10	21.9013	0.794322	0.324814	2.44547	0.0144663	0.849322
Mapre1	31.6899	-0.616429	0.251184	-2.45409	0.014124	0.849322
Pkp3	13.4849	-0.820745	0.33542	-2.44692	0.0144084	0.849322
Atad1	24.5268	-0.662341	0.27224	-2.43293	0.0149772	0.855555
Sall1	19.2388	-0.693717	0.285773	-2.42751	0.0152028	0.855555
Cacna2d4	16.2637	-0.755614	0.311679	-2.42433	0.0153366	0.855555
Cpsf2	24.6817	-0.683449	0.281862	-2.42477	0.0153181	0.855555
Olfr829	15.3524	-0.769584	0.317317	-2.42529	0.0152963	0.855555
Nradd	9.87686	-0.932707	0.383095	-2.43466	0.0149056	0.855555
Rps15	150.905	-0.391221	0.1613	-2.42542	0.0152907	0.855555
Lrriq4	15.5436	0.928847	0.382281	2.42975	0.0151093	0.855555
Ahrr	19.5064	0.846082	0.347613	2.43397	0.0149341	0.855555
Ppy	9.37209	1.10189	0.452955	2.43266	0.0149883	0.855555
Ssu2	19.5006	0.820536	0.338429	2.42455	0.0153276	0.855555
Snrnp35	14.8806	-0.789468	0.323995	-2.43667	0.0148233	0.855555
Kcng3	12.5257	1.01867	0.420213	2.42417	0.0153436	0.855555
Ankzf1	14.8522	0.931958	0.383225	2.43188	0.0150207	0.855555
Cryz	20.0841	0.848809	0.350679	2.42047	0.0155003	0.861861
Prelid3b	23.4222	-0.677097	0.27995	-2.41864	0.0155787	0.863786
Armc3	12.5897	0.968621	0.400777	2.41686	0.0156551	0.865589
Gucd1	12.9278	-0.812117	0.336218	-2.41545	0.0157158	0.866519
Apof	10.9109	1.13278	0.469646	2.41198	0.0158661	0.87237
Nxf1	20.3643	-0.724763	0.300759	-2.40978	0.015962	0.872783
Lmo2	19.0142	-0.72846	0.302207	-2.41047	0.0159322	0.872783
Igsf1	10.3206	1.11316	0.462961	2.40444	0.0161972	0.87614
Cd47	16.9402	0.880522	0.366093	2.40518	0.0161644	0.87614
Echs1	33.6604	-0.580676	0.24151	-2.40436	0.016201	0.87614
AW549877	24.3174	-0.646567	0.268764	-2.40571	0.0161411	0.87614
Clip3	136.375	-0.474715	0.197545	-2.40307	0.0162582	0.87683
Prrc1	20.3749	0.807099	0.336106	2.40132	0.0163359	0.878621
Rell1	29.3267	-0.581994	0.242661	-2.39838	0.0164676	0.883299
Vmn1r213	17.2999	0.943531	0.394003	2.39473	0.0166326	0.889734
Hspa8	208.607	-0.472991	0.197614	-2.39351	0.0166881	0.890287
Pate3	11.8587	1.0478	0.438611	2.38891	0.0168985	0.891872
Arl14	9.42167	1.17544	0.49198	2.38921	0.0168845	0.891872
Sap18b,Sap18	53.7819	-0.495465	0.207296	-2.39013	0.0168423	0.891872
Plppr3	20.1349	-0.70692	0.295815	-2.38974	0.0168605	0.891872
Kif5c	114.964	-0.459179	0.192325	-2.38751	0.0169629	0.89288
Polr3c	22.5157	-0.702505	0.295421	-2.37798	0.0174079	0.897164
Lrrfip2	20.1237	-0.688279	0.288854	-2.38279	0.0171821	0.897164
En1	16.7948	-0.710559	0.298221	-2.38266	0.017188	0.897164
Eif3k	43.3044	-0.547191	0.229761	-2.38157	0.017239	0.897164
Gjc2	17.8395	-0.724545	0.304173	-2.38202	0.0172182	0.897164
Lamb1	12.0106	1.03079	0.433447	2.37812	0.0174012	0.897164
Dagla	33.9949	0.636938	0.267591	2.38027	0.0173	0.897164
Pxt1	23.61	0.729259	0.306558	2.37886	0.0173662	0.897164
LOC100044627,LOC100862455,Rpl23	114.482	-0.443428	0.187287	-2.36763	0.0179023	0.899117
Ddx19a	16.3865	-0.766664	0.322852	-2.37466	0.017565	0.899117
Mcm3ap	71.9045	0.524596	0.221604	2.36727	0.0179197	0.899117
Plrg1	26.9531	0.683493	0.289706	2.35926	0.0183112	0.899117
Rnase13	9.24155	1.22362	0.51668	2.36823	0.0178735	0.899117
Gusb	12.7574	-0.88152	0.37356	-2.35978	0.0182856	0.899117
Apol11b,Apol11a	11.9256	1.03439	0.436986	2.3671	0.0179281	0.899117
Rpl14,Rpl14-ps1	72.4435	-0.433807	0.183103	-2.3692	0.0178265	0.899117
Fbxo34	18.4391	-0.719923	0.303226	-2.37421	0.0175865	0.899117
Ddx21	27.0783	-0.621992	0.262012	-2.37391	0.0176009	0.899117
Ntrk1	20.594	0.757644	0.319922	2.36822	0.0178741	0.899117
Tbc1d2	14.5925	-0.748703	0.317322	-2.35944	0.0183024	0.899117
Plekho1	25.4812	-0.678264	0.287374	-2.36021	0.0182644	0.899117
Pfpl	16.8227	-0.714866	0.302325	-2.36456	0.0180516	0.899117
Ik	30.2765	-0.633968	0.268379	-2.36221	0.0181663	0.899117
Lpl	22.2179	-0.674412	0.285573	-2.36161	0.0181957	0.899117
Adgrd1	17.2091	0.908632	0.385119	2.35935	0.0183069	0.899117
Olfr195	11.3087	1.09484	0.462007	2.36976	0.0177997	0.899117
Slc35e1	28.3928	-0.62793	0.265828	-2.36216	0.0181686	0.899117
Smco4	15.3983	-0.804236	0.341025	-2.35829	0.0183594	0.899247
Pkia	27.5022	-0.592364	0.251592	-2.35447	0.0185494	0.900021
Gm52363	14.0679	-0.788059	0.335379	-2.34976	0.0187856	0.900021
Tcf20	41.4875	-0.547617	0.232363	-2.35673	0.0184368	0.900021
Aox4	13.721	0.977945	0.415714	2.35245	0.0186504	0.900021
Junb	68.047	-0.539915	0.22968	-2.35073	0.0187367	0.900021
Hmx3	13.491	-0.752116	0.319985	-2.35047	0.0187497	0.900021
Hapln2	18.0175	-0.750249	0.318752	-2.35371	0.0185873	0.900021
Dmkn	16.0331	0.93601	0.397791	2.35302	0.0186218	0.900021
Zfp207	43.9245	-0.547416	0.232427	-2.35522	0.018512	0.900021
Mast2	38.2509	-0.546039	0.232623	-2.34731	0.0189096	0.901587
Cep170	30.8657	-0.590492	0.25148	-2.34806	0.0188713	0.901587
Zeb2	29.5598	-0.584311	0.249325	-2.34357	0.0191002	0.908481
Pnkp	14.58	0.894853	0.38216	2.34157	0.019203	0.911174
Adamts9	27.394	-0.608258	0.26043	-2.33559	0.0195124	0.912527
Snupn	17.6091	-0.728862	0.311952	-2.33645	0.0194675	0.912527
Pfn2	67.3157	0.53532	0.229275	2.33484	0.019552	0.912527
Ints4	24.9891	-0.609499	0.261053	-2.33478	0.0195551	0.912527
Nrd1	35.7732	-0.558441	0.238762	-2.3389	0.0193404	0.912527
Bpifa2	19.1729	-0.723276	0.309751	-2.33503	0.0195421	0.912527
Rps18	40.5671	-0.544075	0.232675	-2.33835	0.019369	0.912527
Mfhas1	35.5371	-0.558754	0.2395	-2.333	0.0196481	0.914705
Zfp653	18.0028	-0.705164	0.302668	-2.32983	0.0198153	0.916004
Dmrt3	10.2729	1.06806	0.458291	2.33054	0.0197779	0.916004
Stard5	24.8477	0.685715	0.294155	2.33114	0.0197461	0.916004
Ccdc138	16.1509	-0.726002	0.315793	-2.29898	0.0215059	0.922374
Cndp2	51.5518	-0.533522	0.231853	-2.30112	0.0213848	0.922374
Tceal1	19.9526	-0.697132	0.30026	-2.32176	0.0202458	0.922374
Coa8	25.7066	-0.624407	0.271222	-2.3022	0.021324	0.922374
2310002L09Rik	12.2777	0.985665	0.428389	2.30087	0.0213992	0.922374
Atp5b	287.886	-0.452092	0.196913	-2.29589	0.021682	0.922374
Defb36	12.8792	0.966249	0.418266	2.31013	0.0208809	0.922374
Gdi2	54.0267	-0.522913	0.225336	-2.3206	0.0203087	0.922374
Map4k3	26.8457	-0.679054	0.294622	-2.30483	0.0211759	0.922374
Trim8	36.8639	-0.534525	0.230471	-2.31927	0.0203802	0.922374
Arf6	48.2896	-0.567076	0.245297	-2.3118	0.0207888	0.922374
Tstd3	17.1427	0.859915	0.374297	2.29742	0.021595	0.922374
H2ac8,H2ac7,H2ac6,H2ac24,H2ac22,H2ac23,H2ac15,H2ac13,H2ac12,H2ac11,H2ac10	27.2392	0.670683	0.291271	2.30261	0.0213006	0.922374
Gm8580,Rpl29	88.969	-0.429214	0.184711	-2.3237	0.0201414	0.922374
Vapb	34.3634	0.579552	0.251014	2.30884	0.0209522	0.922374
Syk	18.3879	-0.694635	0.300543	-2.31126	0.0208183	0.922374
Lmtk2	33.7201	-0.560594	0.243457	-2.30264	0.0212991	0.922374
Pum2	65.5902	-0.468487	0.203785	-2.29893	0.021509	0.922374
Opalin	19.8393	-0.688588	0.296699	-2.32083	0.020296	0.922374
Eloc	28.4574	-0.603508	0.260599	-2.31585	0.0205665	0.922374
Rrp8	9.12431	-0.923323	0.4013	-2.30083	0.0214012	0.922374
Edn2	11.1162	-0.85185	0.36865	-2.31073	0.020848	0.922374
Ddx52	21.3486	-0.664	0.286087	-2.32097	0.0202882	0.922374
Snrpc	35.9522	-0.515642	0.22405	-2.30146	0.0213655	0.922374
Lsm6	30.1126	-0.571459	0.247522	-2.30872	0.0209592	0.922374
Gm52451	10.7247	-0.843651	0.365046	-2.31108	0.0208283	0.922374
Magoh	23.9597	-0.60075	0.260171	-2.30906	0.0209404	0.922374
B3gnt2	17.719	-0.674301	0.292184	-2.3078	0.0210105	0.922374
Hbb-bt,Hbb-b1,Hbb-bs	25.8114	-1.66106	0.717293	-2.31573	0.0205729	0.922374
Pxn	17.258	0.85099	0.366026	2.32494	0.020075	0.922374
Ncbp3	15.1486	-0.798165	0.343295	-2.32501	0.0200713	0.922374
Qpctl	18.2446	-0.721855	0.313941	-2.29933	0.0214861	0.922374
Lgals9	18.4157	-0.701743	0.305587	-2.29638	0.0216543	0.922374
Setd2	23.201	0.727112	0.313766	2.31737	0.0204836	0.922374
Cd44	18.7171	-0.699861	0.304784	-2.29625	0.0216617	0.922374
Neurl1a	20.338	0.797482	0.344271	2.31643	0.0205346	0.922374
Ndufa3	86.1042	-0.498755	0.21632	-2.30564	0.0211309	0.922374
Gm3238,Gm7137,Gm3250,Gm3233,Gm7138	15.7567	-0.796673	0.347433	-2.29303	0.0218465	0.923402
Wdr77	24.105	-0.645259	0.281349	-2.29345	0.0218223	0.923402
Calcb	17.0563	-0.692803	0.30202	-2.2939	0.0217963	0.923402
Dach1	14.5065	0.937998	0.409354	2.29141	0.0219397	0.925357
Cdc42ep3	17.7416	0.82411	0.35988	2.28996	0.0220239	0.926927
Tomm5	32.8286	-0.579272	0.253145	-2.2883	0.0221201	0.928998
Zfp236	21.1185	-0.65127	0.285266	-2.28302	0.0224289	0.929512
Rrp15	16.6155	-0.72389	0.317224	-2.28195	0.0224922	0.929512
Rpl41	205.901	-0.373258	0.163326	-2.28535	0.0222921	0.929512
Eif3j2,Eif3j1	31.1474	-0.537257	0.235325	-2.28305	0.0224275	0.929512
Ajap1	25.2535	0.702113	0.307139	2.28598	0.0222555	0.929512
Ubxn2a	26.1539	-0.621434	0.272868	-2.27741	0.0227616	0.929512
Fbxo11	42.8347	-0.532878	0.233331	-2.28379	0.0223841	0.929512
Prrx2	26.9417	0.637212	0.27946	2.28016	0.0225984	0.929512
Epdr1	40.8555	0.599481	0.263183	2.27781	0.022738	0.929512
Map7d1	46.8613	-0.499031	0.21917	-2.27691	0.0227916	0.929512
Prdx2	61.9988	-0.523343	0.229839	-2.277	0.0227861	0.929512
Oxtr	14.0958	0.934241	0.409943	2.27895	0.0226698	0.929512
Wdfy3	30.0603	-0.565521	0.247878	-2.28145	0.022522	0.929512
Serpina9	23.3319	0.689808	0.301595	2.2872	0.0221839	0.929512
Krtap12-1	15.0879	-0.723654	0.319327	-2.26618	0.0234402	0.929523
Cyp2a22,Cyp2a12	12.1746	0.93157	0.411712	2.26267	0.023656	0.929523
Atf6	30.9708	0.711131	0.313843	2.26588	0.0234587	0.929523
Ly6g5b	16.3345	-0.680088	0.300232	-2.26521	0.0235	0.929523
Gzmd	9.02866	-0.884328	0.39066	-2.26367	0.0235942	0.929523
Gpr15	10.0467	-0.84269	0.372513	-2.26217	0.0236866	0.929523
Idh1	20.4863	0.737821	0.325286	2.26822	0.0233157	0.929523
Luzp1	21.2807	-0.703733	0.309432	-2.27427	0.0229496	0.929523
Zbtb8os	20.929	0.756912	0.333407	2.27023	0.0231934	0.929523
Olfr472	15.3465	0.894311	0.394485	2.26703	0.0233882	0.929523
Ndufv3	61.3884	-0.483475	0.213337	-2.26625	0.023436	0.929523
Pramel18	17.019	0.824942	0.363222	2.27118	0.023136	0.929523
Mmd	20.5283	0.775817	0.342619	2.26437	0.0235513	0.929523
Zfp341	24.6899	-0.633985	0.279461	-2.2686	0.0232928	0.929523
Myoz2	10.1698	-0.843253	0.371328	-2.27091	0.0231525	0.929523
Nedd4	45.6847	-0.547476	0.241591	-2.26613	0.0234433	0.929523
Gm10961	25.9256	0.656796	0.288614	2.27569	0.0228647	0.929523
Cd99	187.521	0.446451	0.197141	2.26463	0.0235356	0.929523
Tgfbi	12.7148	-0.769629	0.338293	-2.27504	0.0229038	0.929523
Gm32234	21.9224	-0.633144	0.280327	-2.25859	0.0239089	0.931664
Bag3	18.4495	-0.688443	0.30509	-2.25652	0.0240379	0.931664
Shld1	14.4976	0.857055	0.380385	2.25313	0.0242512	0.931664
Trim45	21.7642	-0.614193	0.272403	-2.25472	0.0241508	0.931664
Gm10272	14.0726	-0.759927	0.336629	-2.25746	0.0239793	0.931664
Rpl36al	44.6088	-0.571283	0.253472	-2.25383	0.0242069	0.931664
Myo1a	11.7561	-0.845194	0.374522	-2.25673	0.0240252	0.931664
Tjp1	29.0624	-0.546223	0.241786	-2.25912	0.023876	0.931664
Larp6	22.4202	-0.652459	0.289598	-2.25298	0.0242604	0.931664
Bicra	17.584	-0.656522	0.290903	-2.25684	0.0240183	0.931664
Gm46741	11.7245	-0.795119	0.352699	-2.25439	0.0241719	0.931664
Lin9	26.6354	0.616211	0.273701	2.2514	0.0243604	0.933141
Nppb	11.4615	1.00775	0.447716	2.25088	0.0243934	0.933141
Rfpl4b	8.90647	1.07666	0.478603	2.24959	0.0244749	0.93445
Ywhae	112.395	-0.381493	0.169912	-2.24524	0.0247527	0.939603
Kank3	19.0375	-0.649907	0.289281	-2.24663	0.0246637	0.939603
Gm6760	11.7626	-0.792557	0.352982	-2.24532	0.0247476	0.939603
Adgrl1	108.426	-0.450002	0.20056	-2.24373	0.0248499	0.941481
Timm21	15.8114	-0.711907	0.32024	-2.22304	0.026213	0.944973
Ndufs6	68.3799	-0.484016	0.216704	-2.23353	0.025514	0.944973
Polq	15.8494	0.813396	0.364893	2.22914	0.0258048	0.944973
Lix1l	21.4152	-0.665263	0.297922	-2.23301	0.0255484	0.944973
Prrt4	27.537	0.610814	0.275049	2.22075	0.026368	0.944973
Rabggta	21.7004	-0.624305	0.279428	-2.23423	0.0254682	0.944973
Tarbp1	13.8876	-0.729902	0.327455	-2.22901	0.025813	0.944973
Krt80	18.4325	0.775199	0.348621	2.22362	0.0261741	0.944973
Veph1	16.831	0.773687	0.346323	2.23401	0.0254827	0.944973
Cyb561d2	19.3577	-0.665152	0.29733	-2.23709	0.0252807	0.944973
Fate1	14.0989	0.894581	0.399344	2.24012	0.0250828	0.944973
Rplp1	214.337	-0.373808	0.168189	-2.22255	0.026246	0.944973
Arpc4	52.6356	-0.497632	0.223601	-2.22553	0.0260457	0.944973
Fcer1g	24.7144	-0.601107	0.270055	-2.22587	0.0260228	0.944973
Dpm2	17.2613	-0.683891	0.307976	-2.2206	0.0263782	0.944973
Olfr679,Olfr681	12.9874	-0.823571	0.3696	-2.22827	0.0258623	0.944973
Gnb2	66.9148	-0.429297	0.19188	-2.23732	0.0252654	0.944973
Nxf2	12.8854	0.867518	0.388254	2.23441	0.0254563	0.944973
Cdc42bpa	34.8114	-0.552364	0.248302	-2.22457	0.0261101	0.944973
Ube2w	22.1277	-0.63473	0.28477	-2.22892	0.0258194	0.944973
Ndufb1	55.8088	-0.529411	0.236757	-2.23609	0.0253458	0.944973
Dcdc5	13.4687	0.892935	0.399363	2.2359	0.0253586	0.944973
Vash1	21.2755	-0.624205	0.278749	-2.23931	0.0251356	0.944973
Sparcl1	236.439	-0.401962	0.180057	-2.23242	0.0255873	0.944973
Dram2	21.1688	-0.638735	0.285258	-2.23914	0.0251465	0.944973
Gpr35	10.104	-0.856964	0.384239	-2.23029	0.0257282	0.944973
Rnf13	41.9749	-0.481629	0.21685	-2.22102	0.0263494	0.944973
Ankrd11	29.5551	-0.534304	0.239865	-2.22752	0.0259126	0.944973
Diaph2	21.2472	-0.624072	0.280617	-2.22393	0.0261533	0.944973
Dvl1	31.7099	0.603149	0.271578	2.2209	0.0263576	0.944973
Map3k11	26.2196	-0.562023	0.253496	-2.21709	0.0266173	0.946664
Lce1g,Lce1h,Lce1i	11.7115	0.99247	0.447273	2.21893	0.0264912	0.946664
Dnajb4	16.4944	0.842875	0.380117	2.21741	0.026595	0.946664
Rpl19	203.123	-0.32609	0.147022	-2.21797	0.0265572	0.946664
Nsf	82.1087	0.593716	0.268138	2.21422	0.0268139	0.949198
Rab11a	36.9931	-0.716442	0.323655	-2.2136	0.0268563	0.949198
Pus10	9.55064	1.10347	0.498403	2.21401	0.026828	0.949198
Prdx1	35.5679	-0.581587	0.262776	-2.21324	0.0268809	0.949198
Ehmt2	54.8482	-0.5092	0.230301	-2.21102	0.0270345	0.949362
Gabrg1	23.2862	-0.618267	0.279781	-2.20983	0.0271173	0.949362
Lcp1	22.7592	-0.652305	0.295201	-2.2097	0.027126	0.949362
Mfsd3	13.4335	0.880327	0.398243	2.21053	0.0270686	0.949362
Ruvbl1	21.0774	-0.62614	0.283256	-2.21051	0.02707	0.949362
Zfp367	19.8763	-0.679201	0.307514	-2.20869	0.0271965	0.950145
Nhlrc4	13.2935	0.897509	0.406583	2.20744	0.0272832	0.95149
Pbx3	19.4054	-0.655184	0.297528	-2.20209	0.0276587	0.953128
Rabl2	11.2011	-0.811702	0.368493	-2.20276	0.0276117	0.953128
4933436I01Rik	18.8448	0.758695	0.345022	2.19898	0.0278796	0.953128
Adh7	18.1731	0.741387	0.337152	2.19897	0.0278803	0.953128
Cx3cr1	30.8473	-1.00384	0.456655	-2.19824	0.0279319	0.953128
Atp8b3	10.3018	-0.828199	0.376818	-2.19788	0.0279579	0.953128
Plcl2	43.9458	-0.470287	0.213737	-2.2003	0.0277854	0.953128
Syap1	16.3819	0.809213	0.367024	2.20479	0.0274685	0.953128
Hspg2	15.1251	-0.739219	0.335775	-2.20153	0.0276986	0.953128
Olfr494	12.7698	0.903942	0.410428	2.20244	0.0276345	0.953128
Lfng	19.1885	-0.638889	0.29024	-2.20125	0.0277187	0.953128
Asb18	8.76582	1.18634	0.539589	2.1986	0.0279061	0.953128
Vmn2r76	23.694	0.645179	0.293284	2.19984	0.0278179	0.953128
H2-Q4,H2-K1	22.0414	-0.620501	0.282859	-2.19368	0.0282587	0.953713
Sh3bgrl2	23.8505	-0.572011	0.260951	-2.19203	0.0283776	0.953713
Emc2	37.4851	-0.512255	0.233522	-2.1936	0.0282639	0.953713
Erap1	13.2774	-0.785534	0.357742	-2.19581	0.0281054	0.953713
Pde7a	13.9636	-0.717543	0.327011	-2.19425	0.0282175	0.953713
Gjb3	8.97871	1.09392	0.498434	2.19472	0.0281839	0.953713
Socs1	13.8534	-0.717483	0.327337	-2.19188	0.0283882	0.953713
Xrra1	18.3035	-0.658339	0.300395	-2.19158	0.0284099	0.953713
Extl3	51.8531	-0.456066	0.208048	-2.19212	0.0283706	0.953713
Extl2	32.9394	-0.556396	0.254085	-2.1898	0.0285387	0.956411
Synj2bp,Gm20498	23.7052	-0.601136	0.274651	-2.18873	0.0286165	0.956482
Olfr134,Olfr135,Olfr133	14.7266	-0.720781	0.329359	-2.18844	0.0286378	0.956482
Rbm10,Gm15455	32.0641	-0.509271	0.232844	-2.18718	0.0287297	0.957932
Isy1	15.9785	0.80726	0.369395	2.18536	0.0288626	0.959121
Gm12669,Glrx3	35.283	-0.515347	0.235792	-2.1856	0.0288447	0.959121
Mitd1	18.5934	0.720812	0.330078	2.18376	0.0289796	0.961391
Btbd9	35.1648	0.602373	0.275939	2.18299	0.0290365	0.961662
Dnm3	21.0703	0.737825	0.338622	2.1789	0.0293389	0.963578
Gle1	23.5355	-0.577447	0.265221	-2.17723	0.0294636	0.963578
Magee1	34.7081	-0.533028	0.244695	-2.17834	0.0293807	0.963578
Slc35a5	25.4727	-0.578208	0.265765	-2.17564	0.0295825	0.963578
Aph1a	24.9024	0.646104	0.296972	2.17564	0.0295821	0.963578
Vmn1r31,Vmn1r17	15.8084	0.83972	0.38581	2.17651	0.0295169	0.963578
Olfr214	14.7334	-0.681257	0.312382	-2.18084	0.0291951	0.963578
Fam189a1	19.2677	0.709575	0.326134	2.17572	0.0295763	0.963578
Cyld	25.1354	0.693659	0.318413	2.17849	0.0293699	0.963578
C5ar1	25.8358	-0.683677	0.313916	-2.17789	0.0294139	0.963578
Camta2	32.228	0.590828	0.271915	2.17284	0.0297927	0.968827
Pcna	28.8909	-0.537183	0.247913	-2.16682	0.0302488	0.96981
Sdk1	16.0571	-0.68449	0.316377	-2.16353	0.0305007	0.96981
Gja6	17.4642	-0.661984	0.30592	-2.16391	0.0304712	0.96981
Dpep2	16.0651	0.809721	0.374503	2.16212	0.030609	0.96981
Lysmd4	20.6459	-0.602431	0.278494	-2.16317	0.0305281	0.96981
Hnrnph1	36.1391	-0.497041	0.229132	-2.16924	0.0300645	0.96981
Gtf3c2	21.3384	-0.590271	0.27286	-2.16327	0.0305202	0.96981
Top1	17.2167	0.793744	0.36661	2.16509	0.0303808	0.96981
Cyp2d12	59.0162	0.444499	0.205496	2.16306	0.0305368	0.96981
Prkag2	36.6064	-0.548723	0.253503	-2.16456	0.0304211	0.96981
Tlx3	12.5166	0.924112	0.425716	2.17072	0.0299522	0.96981
Shtn1	22.4128	-0.583086	0.268561	-2.17115	0.0299201	0.96981
Serpina16	11.6756	0.940338	0.43487	2.16235	0.0305916	0.96981
Rad54l2	21.012	-0.601664	0.27778	-2.16597	0.0303131	0.96981
Cox7c,Gm12338	27.1391	0.661891	0.305324	2.16783	0.0301717	0.96981
Vmn1r188	20.8488	0.699364	0.322816	2.16645	0.0302768	0.96981
Rs1	16.4462	-0.661735	0.30623	-2.16091	0.0307025	0.96991
Sqstm1	113.979	0.409386	0.18946	2.1608	0.0307105	0.96991
Srsf2	37.6675	0.552489	0.255822	2.15966	0.030799	0.970698
Srgap3	62.3278	-0.449181	0.208124	-2.15824	0.0309093	0.970698
Cfap100	19.2221	0.757075	0.350819	2.15802	0.0309261	0.970698
Fry	33.3054	-0.569219	0.263778	-2.15794	0.0309321	0.970698
Slc22a30,Slc22a28	15.2824	-0.702353	0.325634	-2.15688	0.0310153	0.971765
Wmp	11.3003	-0.77668	0.360409	-2.155	0.031162	0.974246
Tmem235	18.0508	-0.652542	0.30286	-2.1546	0.0311933	0.974246
Hlf	27.4874	-0.634452	0.296921	-2.13677	0.0326167	0.975023
Lsm11	26.0509	-0.59523	0.277039	-2.14854	0.031671	0.975023
Frmd8	20.3429	-0.627352	0.295989	-2.11951	0.0340472	0.975023
Cenpx	19.504	0.774318	0.360062	2.15051	0.0315145	0.975023
Prima1	17.1879	-0.643604	0.301604	-2.13393	0.0328481	0.975023
Rpa3	18.4487	-0.613412	0.289239	-2.12078	0.0339405	0.975023
Slc7a11	17.5477	0.804235	0.376358	2.13689	0.0326072	0.975023
Hspe1	48.1382	-0.476917	0.222885	-2.13974	0.0323756	0.975023
Mrpl45	20.8929	-0.637544	0.297932	-2.1399	0.0323627	0.975023
Tmem263	27.4923	0.621566	0.289565	2.14655	0.0318289	0.975023
Klhl31	9.54688	1.01732	0.477268	2.13155	0.0330441	0.975023
Adamts19	15.7341	0.796398	0.372248	2.13943	0.032401	0.975023
Spp1	31.3756	-1.03335	0.485737	-2.1274	0.0333871	0.975023
Exoc8	44.3699	0.474538	0.223819	2.12019	0.0339903	0.975023
Mapk8	19.9844	-0.615939	0.288744	-2.13317	0.0329108	0.975023
Olfr1230	9.43867	0.997528	0.465928	2.14095	0.0322782	0.975023
Hba-a1,Hba-a2	39.5194	-1.94466	0.905555	-2.14747	0.0317556	0.975023
Fam174a	35.2757	-0.520969	0.243834	-2.13657	0.0326327	0.975023
Mcu	27.7789	-0.562431	0.263184	-2.13703	0.0325957	0.975023
Nr2f1	22.8581	-0.62653	0.291476	-2.14951	0.0315939	0.975023
Sms	30.3073	-0.659739	0.306479	-2.15264	0.0313467	0.975023
Plp1	223.995	-0.45541	0.213456	-2.13351	0.0328829	0.975023
Tbc1d17	15.2513	-0.696564	0.325071	-2.1428	0.0321289	0.975023
Mgat1	61.4082	-0.432605	0.203509	-2.12573	0.0335258	0.975023
Crmp1	38.9743	-0.511016	0.241081	-2.11969	0.0340324	0.975023
Ston2	18.4535	-0.667446	0.310656	-2.14851	0.0316736	0.975023
1700037H04Rik	22.4659	0.689019	0.322468	2.1367	0.032622	0.975023
Hif1an	16.0412	-0.683862	0.319784	-2.13851	0.032475	0.975023
Rab28	38.8386	-0.5312	0.249288	-2.13087	0.0331002	0.975023
Hmmr	16.2255	-0.659426	0.311024	-2.12018	0.0339909	0.975023
Zdhhc18	19.2629	-0.612196	0.287651	-2.12826	0.0333158	0.975023
Vmn1r185,Vmn1r184	18.9255	0.725216	0.340677	2.12875	0.0332749	0.975023
Atcay	49.532	-0.464408	0.218863	-2.12192	0.0338449	0.975023
Krtap17-1	12.4377	-0.729441	0.342722	-2.12838	0.0333056	0.975023
Rabac1	83.8289	-0.496131	0.232259	-2.13611	0.03267	0.975023
Mef2c	87.7242	-0.486739	0.229215	-2.12351	0.0337115	0.975023
Srebf2	63.0937	-0.429944	0.200446	-2.14494	0.0319579	0.975023
Fus	44.915	0.50074	0.236352	2.11862	0.0341224	0.975023
C3ar1	32.1562	-0.596424	0.278044	-2.14507	0.0319475	0.975023
Ldlrad1	15.2934	-0.704631	0.331925	-2.12286	0.0337652	0.975023
Itgb2	16.7372	-0.664172	0.309322	-2.14719	0.0317783	0.975023
Tpi1	187.934	-0.502782	0.237394	-2.11792	0.0341819	0.975023
Arhgdia	77.0561	-0.400809	0.186608	-2.14787	0.0317241	0.975023
Ccl7	16.9079	-0.678958	0.316067	-2.14815	0.0317021	0.975023
Olfr151	12.1732	0.961234	0.450886	2.13188	0.0330168	0.975023
Nkain1	29.6399	-0.523446	0.246887	-2.12018	0.0339906	0.975023
Cyth1	22.9711	0.714028	0.336978	2.11892	0.0340976	0.975023
Pf4	14.6522	-0.739983	0.348093	-2.12582	0.0335181	0.975023
Pheta2	7.29497	1.22013	0.573098	2.12901	0.033253	0.975023
Gm46567	9.08171	-0.901715	0.424204	-2.12566	0.0335315	0.975023
Gpx1	48.9562	-0.486711	0.228207	-2.13276	0.0329441	0.975023
Nkx2-1	17.3467	-0.656887	0.306881	-2.14053	0.0323122	0.975023
Tmem52b	16.9758	0.74474	0.348987	2.134	0.0328425	0.975023
Dok1	26.6583	0.635101	0.297874	2.13211	0.0329975	0.975023
Olfr780	13.3882	-0.731803	0.340477	-2.14935	0.0316069	0.975023
Pfkl	60.1676	-0.463767	0.21703	-2.13688	0.032608	0.975023
Hba-x	10.4878	0.961317	0.451584	2.12876	0.0332737	0.975023
Msr1	23.3941	-0.657179	0.305955	-2.14796	0.0317169	0.975023
Hspa4	33.5751	-0.501712	0.236494	-2.12146	0.0338833	0.975023
Smc6	19.3998	-0.643708	0.303851	-2.1185	0.0341326	0.975023
Etaa1	9.83435	0.953418	0.450336	2.11713	0.034249	0.975304
Sptssb	20.8619	0.69271	0.327269	2.11664	0.0342905	0.975304
Serpinb6a	21.3781	0.700824	0.331216	2.11591	0.0343522	0.975343
Metap2	35.929	-0.516116	0.243986	-2.11535	0.0344003	0.975343
Acvr1	20.053	0.718851	0.339994	2.1143	0.0344895	0.975343
Ptma	171.196	-0.334737	0.158314	-2.11439	0.0344823	0.975343
Scx	13.5315	-0.694131	0.328488	-2.11311	0.0345912	0.975737
Zfand1	19.8865	0.692614	0.32779	2.11298	0.0346024	0.975737
Egr4	14.1924	0.861323	0.408061	2.11077	0.0347919	0.976021
Hnrnpf	38.1077	-0.499524	0.236516	-2.11201	0.0346856	0.976021
Rtl1	18.5665	0.744569	0.352642	2.1114	0.034738	0.976021
Map1lc3a	68.6142	-0.507168	0.2403	-2.11056	0.0348102	0.976021
Dip2a	20.4318	-0.603382	0.286084	-2.1091	0.0349357	0.978151
Celf2	88.3657	-0.48269	0.228952	-2.10826	0.0350087	0.978804
Sergef	33.5626	-0.508581	0.241542	-2.10556	0.0352425	0.983948
Fto	32.1592	-0.570681	0.272283	-2.09591	0.0360902	0.986474
Apaf1	16.0554	-0.636949	0.304097	-2.09456	0.03621	0.986474
Celsr2	49.9754	0.518364	0.246872	2.09973	0.035753	0.986474
Gm52520	32.0698	-0.510033	0.242923	-2.09957	0.0357668	0.986474
Katnal2	12.1678	0.911512	0.43493	2.09577	0.036103	0.986474
Olfr108	9.89786	-0.835054	0.397154	-2.1026	0.0355011	0.986474
Eif3f	58.7065	-0.4153	0.197973	-2.09776	0.035926	0.986474
Vit	14.9647	0.760933	0.363431	2.09375	0.0362825	0.986474
Sdk2	21.9244	0.670231	0.319987	2.09456	0.0362105	0.986474
Muc1	19.141	-0.61828	0.294294	-2.1009	0.0356501	0.986474
Catsper4	10.3958	0.989108	0.471426	2.09812	0.0358946	0.986474
Rnf138rt1	16.0204	-0.645373	0.306789	-2.10364	0.0354101	0.986474
Gpc6	9.04683	1.15645	0.551088	2.09848	0.0358625	0.986474
Leap2	15.4982	0.811844	0.386848	2.09861	0.035851	0.986474
Itgav	29.8011	-0.554821	0.264897	-2.09448	0.0362174	0.986474
Olfr376,Olfr20	10.5171	0.946601	0.452104	2.09377	0.0362806	0.986474
Odad4	17.3541	0.7391	0.352578	2.09627	0.0360579	0.986474
Khdc4	22.4702	-0.608776	0.289592	-2.10218	0.0355371	0.986474
Kif7	11.186	0.930481	0.443043	2.10021	0.0357106	0.986474
Fabp2	14.2598	0.760061	0.363567	2.09057	0.0365667	0.986697
Kcnd2	21.9525	0.778055	0.372375	2.08944	0.0366681	0.986697
Bdkrb1	17.4928	-0.637662	0.305098	-2.09002	0.0366159	0.986697
Cd300c	21.7318	0.681579	0.325705	2.09263	0.0363823	0.986697
Vmn1r40	13.8936	0.807252	0.386495	2.08865	0.0367393	0.986697
Acod1	15.5649	0.789698	0.377991	2.0892	0.0366898	0.986697
Bcam	20.2775	-0.634418	0.303236	-2.09216	0.0364244	0.986697
Arl8a	93.5616	-0.49488	0.236575	-2.09186	0.0364514	0.986697
Tspan2	22.098	-0.610578	0.292334	-2.08863	0.0367406	0.986697
4933417A18Rik	13.2206	0.842135	0.406715	2.07058	0.0383984	0.989885
Ctsa	30.3065	-0.53366	0.2566	-2.07974	0.0375495	0.989885
Plg	16.2237	-0.63849	0.308242	-2.07139	0.0383224	0.989885
Gm32204	14.0202	-0.715847	0.344848	-2.07583	0.0379095	0.989885
Olfr389	16.5363	0.7296	0.351663	2.07472	0.0380129	0.989885
Itpr3	16.1717	-0.638599	0.307684	-2.0755	0.03794	0.989885
Oas1h	13.0278	-0.777052	0.37287	-2.08397	0.0371625	0.989885
Psme3	31.0245	0.551366	0.264774	2.0824	0.0373055	0.989885
Nbas	20.0778	-0.629212	0.303224	-2.07507	0.03798	0.989885
Nup210l	15.681	0.788585	0.379476	2.07809	0.0377013	0.989885
Fam102a	33.1784	0.559002	0.269004	2.07805	0.0377052	0.989885
5031439G07Rik	46.6958	-0.455719	0.219996	-2.07149	0.0383134	0.989885
Myo18b	14.7642	-0.684205	0.330555	-2.06986	0.0384651	0.989885
Tmem213	15.387	0.737819	0.354303	2.08245	0.0373014	0.989885
Taf10	45.9983	-0.535293	0.257753	-2.07677	0.0378231	0.989885
Tub	25.8758	-0.583766	0.281742	-2.07199	0.0382665	0.989885
Aplp1	241.104	0.317881	0.15293	2.0786	0.0376538	0.989885
Coq8a	22.5476	0.666921	0.322306	2.06921	0.038526	0.989885
Smarca2	42.9144	-0.503821	0.243529	-2.06883	0.0385616	0.989885
Vta1	29.8006	0.616437	0.29798	2.06872	0.0385724	0.989885
Tspan31	23.2433	0.614567	0.294772	2.08489	0.0370796	0.989885
Klhl42	13.3711	0.852704	0.409499	2.08231	0.0373143	0.989885
Slc22a3	18.1517	0.714323	0.34379	2.07779	0.0377286	0.989885
Septin8	70.8785	-0.517615	0.249966	-2.07074	0.0383832	0.989885
Pex19	20.8883	0.667362	0.322302	2.07061	0.0383948	0.989885
Gm21062	18.4547	0.703745	0.33725	2.08672	0.0369136	0.989885
Actr1a	54.1772	-0.426431	0.2045	-2.08523	0.0370481	0.989885
Gm11487	19.8049	-0.604783	0.291863	-2.07215	0.0382516	0.989885
Cnot3	22.1419	0.661207	0.318688	2.07478	0.0380067	0.989885
Vmn1r54	10.7264	0.921154	0.444644	2.07166	0.0382967	0.989885
Hint3	25.8413	-0.568667	0.273056	-2.08261	0.0372872	0.989885
Gphb5	13.7379	0.888907	0.428783	2.07309	0.0381636	0.989885
Galr1	17.9464	-0.604759	0.29007	-2.08488	0.0370806	0.989885
Snrpa1	20.9311	-0.651809	0.315118	-2.06846	0.0385966	0.989885
Olfr1467	17.0495	-0.627134	0.303217	-2.06827	0.0386145	0.989885
Olfr66	12.4001	-0.713982	0.345577	-2.06606	0.0388229	0.993936
Eya2	16.9488	0.754315	0.365251	2.0652	0.0389043	0.994325
Hoxb5	11.0956	0.909432	0.440532	2.06439	0.0389803	0.994325
Gm21379,Rbm31y	11.8485	0.87808	0.425487	2.06371	0.0390453	0.994325
Gatad1	33.6972	-0.533051	0.258356	-2.06324	0.0390899	0.994325
Cd63	60.2017	-0.492559	0.238691	-2.06359	0.039057	0.994325
Msi1	19.1196	-0.618027	0.301742	-2.04819	0.0405411	0.996126
Gprc5c	16.1613	-0.664473	0.324682	-2.04653	0.0407041	0.996126
Cplx3	14.7368	0.767627	0.373108	2.05738	0.0396493	0.996126
Serpina1a,Serpina1d	15.7195	-0.667236	0.328318	-2.03229	0.0421247	0.996126
Arnt2	37.1188	0.521314	0.255485	2.04048	0.0413021	0.996126
Shisa4	46.5916	-0.520013	0.254862	-2.04037	0.0413132	0.996126
Tmem40	18.4038	0.720958	0.354168	2.03564	0.0417867	0.996126
Psip1	53.3701	-0.456951	0.225152	-2.02953	0.0424047	0.996126
Il36a	14.2428	0.775694	0.381787	2.03174	0.0421796	0.996126
Stx19	10.7634	-0.807514	0.397547	-2.03124	0.0422304	0.996126
Med10	31.3755	0.57234	0.27854	2.05478	0.0398999	0.996126
Susd5	9.64872	0.96493	0.468674	2.05885	0.0395085	0.996126
Sgip1	43.9485	-0.566813	0.276834	-2.04748	0.0406108	0.996126
Rab15	72.2815	-0.462331	0.225098	-2.05391	0.0399842	0.996126
Ptrhd1	16.9782	0.731804	0.357023	2.04974	0.0403897	0.996126
Mrpl36	21.3727	-0.578381	0.282148	-2.04992	0.0403722	0.996126
Igkc	9.69285	-0.777225	0.382753	-2.03062	0.0422939	0.996126
Mapk11	19.0625	-0.604422	0.294844	-2.04997	0.040367	0.996126
Gm10409,4930555G01Rik,Gm3005,Gm10406,Gm3002,Gm3383,Gm2897,2610042L04Rik,Gm5458,Gm3411,Gm16525,Gm3173,Gm3317,Gm3558,Gm3667,Gm5796,Gm33933,Gm2956,Gm3373,Gm3636,Gm3696,Gm3500,Gm2237,Gm3264,Gm3488,Gm3739	59.9866	-0.472951	0.231723	-2.04102	0.0412493	0.996126
Gm31649	15.6484	0.752705	0.365897	2.05715	0.0396718	0.996126
Bud31	24.7686	-0.530225	0.260575	-2.03483	0.0418685	0.996126
Npc1l1	19.5241	0.7171	0.353261	2.02994	0.0423622	0.996126
Pfdn1	33.2051	-0.477632	0.234708	-2.035	0.0418504	0.996126
Ucn3	11.4175	0.811702	0.396898	2.04511	0.0408439	0.996126
Net1	26.908	0.588083	0.286222	2.05464	0.0399134	0.996126
Hdgfl3	46.9885	-0.517471	0.251151	-2.06039	0.0393608	0.996126
Plb1	17.1447	-0.657625	0.319337	-2.05934	0.0394613	0.996126
Sowahb	15.0297	-0.67492	0.328424	-2.05503	0.0398764	0.996126
Gpr37l1	54.0516	-0.415292	0.204361	-2.03214	0.0421391	0.996126
Rnf125	10.7112	0.926904	0.456392	2.03094	0.0422614	0.996126
Jak2	29.6308	0.574474	0.28159	2.04011	0.0413395	0.996126
Fcor	13.0404	0.884078	0.430334	2.0544	0.0399369	0.996126
Me1	29.3268	-0.527067	0.256312	-2.05635	0.0397491	0.996126
Inhbb	16.4666	0.714315	0.350335	2.03895	0.0414552	0.996126
Gdf15	16.266	-0.746653	0.367079	-2.03404	0.0419476	0.996126
Noxo1	12.459	-0.7507	0.364995	-2.05674	0.039711	0.996126
Egr3	39.0957	0.745762	0.366048	2.03733	0.0416168	0.996126
B230307C23Rik	25.4498	-0.520563	0.254459	-2.04576	0.0407797	0.996126
Cntrl	10.3916	0.92407	0.451998	2.04441	0.0409131	0.996126
Olfr1263	10.7461	-0.808508	0.395569	-2.04391	0.0409622	0.996126
Stkld1	12.4419	0.89159	0.433504	2.05671	0.0397146	0.996126
Senp5	26.2983	-0.537465	0.26417	-2.03454	0.0418973	0.996126
Dpysl5	17.0575	0.704923	0.344988	2.04332	0.0410205	0.996126
Rnf214	24.9197	-0.52659	0.257841	-2.04231	0.041121	0.996126
Qrsl1	30.5691	0.581244	0.285188	2.03811	0.0415394	0.996126
Irgc1	16.1426	-0.648577	0.319464	-2.03021	0.0423356	0.996126
Hbegf	15.034	-0.636568	0.313182	-2.03258	0.042095	0.996126
Gm21190,Speer4d,Gm21083,Gm10354,Gm21149,Speer4c,Speer5-ps1,Speer4b,Speer4e,Gm17019,4930572O03Rik,Gm9758	22.4126	-0.675502	0.332438	-2.03197	0.0421569	0.996126
Klk12	11.5806	0.872273	0.425187	2.0515	0.0402181	0.996126
Ccdc73	16.3727	0.732934	0.360026	2.03578	0.0417724	0.996126
Secisbp2l	34.1714	-0.511731	0.248865	-2.05626	0.0397575	0.996126
Sprr4	17.4059	0.670565	0.327972	2.04458	0.0408963	0.996126
Olfr1500	12.0219	0.90482	0.440121	2.05585	0.0397974	0.996126
Lrp8	18.5422	-0.610115	0.300072	-2.03323	0.0420297	0.996126
Fbxo32	14.5343	-0.646532	0.317342	-2.03733	0.0416165	0.996126
Wnt16	14.6182	0.775865	0.379255	2.04576	0.0407801	0.996126
Septin11	44.7294	-0.556306	0.272934	-2.03825	0.0415253	0.996126
Dpy19l1	38.0622	-0.488135	0.240559	-2.02917	0.042441	0.996126
Scpep1	18.0411	-0.61369	0.301305	-2.03678	0.0416723	0.996126
Pdia5	21.9312	0.665704	0.326375	2.03969	0.0413811	0.996126
Serpina6	16.2624	-0.642937	0.312489	-2.05747	0.0396407	0.996126
Ambp	27.1829	0.563657	0.275244	2.04784	0.0405752	0.996126
Polr3k	30.5965	-0.540511	0.265659	-2.0346	0.041891	0.996126
Mrpl27	30.024	-0.506424	0.247418	-2.04683	0.0406743	0.996126
Gm16440,Gm10408,4930555G01Rik,Gm9602,Gm3005,Gm8271,Gm10340,2610042L04Rik,Gm8050,Gm5458,Gm3411,Gm2244,Gm3558,Gm3667,Gm5796,Gm2956,Gm2974,Gm3696,Gm3278,D830030K20Rik,Gm3752,Gm2237,Gm8108,Gm3383,Gm3043	18.6932	-0.603307	0.296523	-2.03461	0.0418904	0.996126
Dcaf5	18.1678	0.696004	0.343234	2.02778	0.0425826	0.997079
Cald1	18.6447	-0.613637	0.302566	-2.02811	0.0425488	0.997079
Mei1	17.943	0.690251	0.34057	2.02675	0.0426877	0.997175
Gulp1	10.7734	0.900499	0.444227	2.02711	0.0426507	0.997175
Nipal2	13.7695	0.800371	0.395382	2.0243	0.0429397	0.998336
Olfr869	13.5417	0.819811	0.404907	2.02469	0.0428993	0.998336
Gm36323,Gm35185	11.878	0.853822	0.42172	2.02462	0.0429065	0.998336
Cd79b	13.9468	0.775368	0.382778	2.02564	0.042802	0.998336
Pigb	17.7677	-0.616135	0.304637	-2.02252	0.0431225	0.999056
Isg20	14.9445	-0.659712	0.326124	-2.02289	0.0430848	0.999056
Gm11596	17.9727	0.661476	0.326903	2.02347	0.0430251	0.999056
Gm136	14.5485	-0.0582471	0.355109	-0.164026	0.869711	0.9991
Sema7a	58.2363	-0.372547	0.264759	-1.40712	0.159392	0.9991
Lyrm2	20.0234	-0.0734181	0.287848	-0.255059	0.798678	0.9991
Klf5	12.4043	-0.515047	0.354168	-1.45424	0.145879	0.9991
Mindy4	25.6271	0.344325	0.294373	1.16969	0.242127	0.9991
Nkx2-9	14.8568	-0.00836913	0.346993	-0.024119	0.980758	0.9991
Tgm5	13.0681	0.424469	0.386962	1.09692	0.272674	0.9991
Cldn11	49.7486	-0.202888	0.234589	-0.864866	0.387113	0.9991
Rassf2	36.7956	0.0181601	0.256771	0.0707248	0.943617	0.9991
Lrrc73	17.2634	0.218076	0.321222	0.678896	0.497204	0.9991
Hps6	14.2346	-0.033648	0.340904	-0.0987024	0.921375	0.9991
Cep89	20.6438	-0.146637	0.310521	-0.472229	0.636763	0.9991
Slc29a2	23.4173	-0.415444	0.278631	-1.49102	0.135956	0.9991
Itpa	28.9691	-0.262125	0.269971	-0.970936	0.33158	0.9991
Cacnb3	47.7447	-0.324605	0.236545	-1.37228	0.169977	0.9991
Gfpt2	14.4948	-0.168877	0.356872	-0.473215	0.63606	0.9991
Adamts4	20.3761	-0.211971	0.32355	-0.655141	0.512377	0.9991
Olfr665	9.13952	-0.0242799	0.401979	-0.0604009	0.951836	0.9991
Trem2	20.7791	-0.326177	0.287357	-1.13509	0.256336	0.9991
Gns	18.452	-0.322845	0.300919	-1.07286	0.283332	0.9991
Mthfs,Mthfsl	16.0146	0.0197909	0.327327	0.0604622	0.951787	0.9991
Itgb5	18.1205	-0.258015	0.308887	-0.835303	0.403547	0.9991
E430018J23Rik	16.5236	0.0722207	0.328491	0.219856	0.825983	0.9991
Gtf2h1	15.7634	0.0495374	0.347437	0.14258	0.886622	0.9991
Pskh1	15.3088	0.352474	0.350552	1.00548	0.314665	0.9991
Arl3	63.4588	-0.0653439	0.245565	-0.266096	0.790165	0.9991
Olfr1015	14.641	-0.189565	0.354599	-0.534589	0.592934	0.9991
Dhrs13	17.2398	0.431693	0.349361	1.23567	0.216583	0.9991
Cox7b2	16.563	-0.19556	0.334836	-0.584047	0.559189	0.9991
Sub1	87.9926	0.310802	0.260677	1.19229	0.233148	0.9991
Cep128	13.2691	-0.440404	0.359469	-1.22515	0.220519	0.9991
Rps6kc1	22.8514	-0.0291662	0.296546	-0.098353	0.921652	0.9991
Ino80b	16.9828	-0.103095	0.340616	-0.302672	0.76214	0.9991
Pwwp4d,Pwwp4c	14.6599	-0.652007	0.331664	-1.96587	0.0493142	0.9991
Gm13030	12.2649	-0.200418	0.360431	-0.556051	0.578176	0.9991
Dact3	40.032	0.0215703	0.225606	0.0956103	0.92383	0.9991
Cfap47	18.3379	0.459687	0.323438	1.42125	0.155244	0.9991
Fbxw8	29.0727	0.398774	0.283375	1.40723	0.159359	0.9991
Chst4	12.8405	-0.0584623	0.347774	-0.168104	0.866501	0.9991
Olfr1008	12.2505	-0.356212	0.367539	-0.969182	0.332454	0.9991
Haus8	13.8848	-0.317559	0.341331	-0.930354	0.352188	0.9991
Pate14	17.6068	0.362262	0.328986	1.10115	0.270833	0.9991
Iigp1	16.3785	-0.636736	0.315748	-2.0166	0.0437377	0.9991
Taf11	42.442	-0.350479	0.230976	-1.51738	0.12917	0.9991
Hibadh	22.0409	-0.277068	0.296202	-0.935402	0.349581	0.9991
Zfp703	33.9196	-0.126852	0.251318	-0.504748	0.613736	0.9991
Eef2kmt	12.2023	-0.236212	0.363455	-0.649908	0.515752	0.9991
Hnrnpdl	53.4027	-0.205545	0.254104	-0.808902	0.418572	0.9991
Nnmt	11.4564	0.441773	0.411962	1.07236	0.283558	0.9991
Gvin2,Gvin1	18.5344	-0.375773	0.314762	-1.19383	0.232543	0.9991
Cyp39a1	16.2806	-0.17797	0.318779	-0.558287	0.576648	0.9991
H2-M10.4	9.67042	-0.0319028	0.425098	-0.075048	0.940176	0.9991
2410004P03Rik	15.6686	-0.271223	0.312011	-0.869273	0.384698	0.9991
Pde4a	39.1997	-0.37267	0.238364	-1.56345	0.117947	0.9991
Car7	20.7422	0.252885	0.301645	0.838355	0.401832	0.9991
Il13ra1	22.9719	-0.236009	0.269925	-0.874349	0.381928	0.9991
Aldh1a3	12.3787	0.654609	0.407169	1.60771	0.107899	0.9991
Olfr593	10.2587	-0.321908	0.397868	-0.809083	0.418468	0.9991
Fhl3	17.8772	-0.0292109	0.317908	-0.0918847	0.92679	0.9991
Tle7	14.2487	-0.163216	0.341707	-0.477649	0.6329	0.9991
Ascl2	10.9826	-0.164175	0.41624	-0.394423	0.693268	0.9991
Zfat	18.3782	0.284483	0.317945	0.894756	0.370917	0.9991
Ppp2r1a	95.2235	-0.0771698	0.229731	-0.335914	0.736936	0.9991
Gm9234,Ppia	333.157	-0.346325	0.228556	-1.51528	0.129703	0.9991
Krt42	13.5133	-0.0666868	0.376312	-0.177211	0.859342	0.9991
Vmn2r120	17.4525	0.386537	0.333247	1.15991	0.246084	0.9991
Skint9	13.7419	-0.144396	0.342366	-0.421759	0.673201	0.9991
Lingo2	16.2294	0.055148	0.311388	0.177104	0.859427	0.9991
9930104L06Rik	16.4192	0.0565932	0.33795	0.167461	0.867008	0.9991
Tgif1	22.0615	-0.24608	0.320913	-0.766811	0.443194	0.9991
St3gal4	23.0511	-0.0602572	0.314875	-0.191369	0.848237	0.9991
Cracd	21.975	-0.098291	0.296387	-0.33163	0.740169	0.9991
Lmod1	13.8624	-0.685578	0.339782	-2.0177	0.0436227	0.9991
Cmc4	17.9459	0.165934	0.332262	0.499409	0.617491	0.9991
Zp3	14.9675	0.0308591	0.342665	0.0900563	0.928243	0.9991
Dcc	16.0377	-0.0123309	0.322882	-0.0381901	0.969536	0.9991
Commd8	22.7195	-0.296351	0.281962	-1.05103	0.293243	0.9991
Pramel19	24.8466	0.349947	0.290981	1.20265	0.229113	0.9991
Mzt1	14.1651	0.13051	0.357441	0.365122	0.71502	0.9991
Thnsl2	16.8689	0.229623	0.32585	0.704691	0.481003	0.9991
Olfr385	17.286	-0.405206	0.292885	-1.3835	0.166512	0.9991
Pik3r2	48.3612	-0.00852873	0.231818	-0.0367907	0.970652	0.9991
Apobec2	16.251	-0.229321	0.316916	-0.723602	0.46931	0.9991
Atxn10	37.0878	-0.300828	0.276487	-1.08804	0.276578	0.9991
Supt6	40.7883	0.22849	0.246764	0.925943	0.354475	0.9991
Prdm12	9.47633	0.007169	0.390153	0.0183748	0.98534	0.9991
Scoc	55.1333	-0.382585	0.252665	-1.5142	0.129974	0.9991
Mrpl37	24.67	-0.112576	0.277423	-0.405792	0.684895	0.9991
1500009C09Rik	32.7042	-0.16534	0.260289	-0.635217	0.525287	0.9991
Ccl1	14.9514	0.0582106	0.343572	0.169428	0.86546	0.9991
Prkx	20.6763	0.0821496	0.301559	0.272416	0.785302	0.9991
Fa2h	18.9975	-0.337326	0.299528	-1.12619	0.260085	0.9991
4932414N04Rik	13.7511	0.380515	0.366054	1.0395	0.29857	0.9991
Klra14-ps,Klra8,Klra21	11.616	-0.546058	0.370477	-1.47393	0.1405	0.9991
Nelfe	22.6057	-0.0567472	0.282256	-0.201048	0.840661	0.9991
Eny2	49.665	0.117724	0.224035	0.525472	0.599255	0.9991
Akap1	17.9828	0.312154	0.318763	0.979267	0.327448	0.9991
Endou	17.3646	0.551843	0.357331	1.54435	0.122505	0.9991
Ralb	17.5592	-0.612721	0.321343	-1.90675	0.056553	0.9991
Olfr1270	13.4859	-0.169724	0.34377	-0.493715	0.621508	0.9991
Nabp2	24.5012	-0.338048	0.282672	-1.1959	0.231735	0.9991
Ift81	13.086	0.250918	0.376585	0.666297	0.505221	0.9991
Rrbp1	30.8737	-0.334059	0.25978	-1.28593	0.198467	0.9991
Gzmm	9.82203	-0.034986	0.423189	-0.0826725	0.934112	0.9991
Igfbp6	18.2401	-0.465171	0.32837	-1.41661	0.156597	0.9991
2310061N02Rik	12.9329	0.536423	0.384804	1.39402	0.163313	0.9991
Surf6	16.245	-0.0942469	0.347116	-0.271514	0.785996	0.9991
Atp1b4	14.7816	-0.576391	0.318419	-1.81017	0.0702701	0.9991
Prrt2	97.0876	0.1607	0.256122	0.627435	0.530374	0.9991
Ush1c	21.4084	-0.0829731	0.285658	-0.290463	0.771462	0.9991
Dhx38	18.3159	-0.468925	0.298755	-1.5696	0.116508	0.9991
Sntb2	15.1242	-0.37428	0.313304	-1.19462	0.232235	0.9991
E030025P04Rik	12.1093	0.238085	0.384717	0.618858	0.53601	0.9991
Asic3	7.74933	0.428259	0.441281	0.97049	0.331802	0.9991
Retreg1	36.5103	-0.311375	0.229202	-1.35852	0.1743	0.9991
Usp17lc,Usp17la,Usp17ld	20.8189	0.494695	0.318825	1.55162	0.120753	0.9991
Pls1	5.8107	-0.362161	0.475446	-0.761728	0.446222	0.9991
Elf3	16.7985	0.132064	0.342879	0.385162	0.700118	0.9991
Foxa1	14.1677	-0.341681	0.324221	-1.05385	0.29195	0.9991
Rnls	16.2534	-0.246338	0.311342	-0.791213	0.42882	0.9991
Nkrf	14.681	0.618406	0.373593	1.65529	0.097865	0.9991
Bop1	21.0044	0.0533788	0.30091	0.177391	0.859201	0.9991
Hivep1	20.2513	-0.50957	0.284081	-1.79375	0.0728529	0.9991
Gorasp2	30.5169	-0.332229	0.252767	-1.31437	0.188721	0.9991
Otp	14.5011	-0.00696747	0.349196	-0.0199529	0.984081	0.9991
Hoxb9	13.9031	0.190451	0.360775	0.527895	0.597572	0.9991
Ctu2	20.4545	-0.172309	0.29383	-0.586424	0.55759	0.9991
Elobl	11.5698	-0.180984	0.364299	-0.496801	0.619329	0.9991
Oas1a	13.1209	-0.610115	0.349425	-1.74605	0.0808015	0.9991
Gjb4	13.4806	-0.204789	0.367091	-0.557871	0.576933	0.9991
Ar	16.1926	0.449705	0.373176	1.20507	0.228175	0.9991
Lca5l	11.3649	0.353341	0.402432	0.878014	0.379936	0.9991
Cfap43	23.2054	-0.311864	0.281568	-1.1076	0.268036	0.9991
Mpp1	19.2286	-0.0298366	0.311921	-0.0956543	0.923795	0.9991
Adar	33.4889	-0.380656	0.290988	-1.30815	0.190822	0.9991
Farsa	24.9979	0.231541	0.293597	0.788636	0.430325	0.9991
Eepd1	14.3176	0.205757	0.371673	0.553595	0.579856	0.9991
Zswim2	14.8417	-0.0735457	0.338917	-0.217002	0.828207	0.9991
Zbtb34	28.3861	0.0141453	0.252017	0.0561282	0.95524	0.9991
Fthl17f	13.7709	-0.311024	0.348898	-0.891446	0.37269	0.9991
Olfr807	11.9076	0.255481	0.385278	0.663109	0.50726	0.9991
Olfm1	54.9599	0.149228	0.300055	0.497335	0.618953	0.9991
Auh	32.1767	0.00247787	0.270577	0.00915771	0.992693	0.9991
Lemd1	31.9356	0.314929	0.251388	1.25276	0.210294	0.9991
BC034090	22.2799	-0.402082	0.278009	-1.44629	0.148095	0.9991
Cbfa2t2	24.9827	0.0664511	0.285359	0.232869	0.815863	0.9991
Foxj1	15.544	-0.661932	0.344397	-1.922	0.0546052	0.9991
Pramel45,Pramel44,Pramel41,Pramel40,Gm7982,Gm6468,LOC624931,LOC102634529,Gm6346,Gm6348,LOC108168681,LOC108168683,LOC108168684,LOC108168685,Gm46935,Gm46934,LOC100862180,Gm6351,LOC620551,LOC620639	15.4668	-0.278655	0.345806	-0.805814	0.42035	0.9991
Smco2	11.8039	-0.0628664	0.382947	-0.164165	0.869601	0.9991
Adprh	36.0985	-0.118541	0.252234	-0.469965	0.63838	0.9991
Sike1	23.3431	-0.328679	0.27433	-1.19812	0.230872	0.9991
Dtx2	15.0974	0.123437	0.349853	0.352825	0.72422	0.9991
Mrps11	26.0033	-0.0387799	0.276805	-0.140098	0.888582	0.9991
Tdrd1	17.7887	0.300897	0.317106	0.948883	0.34268	0.9991
Tspan10	17.1158	0.54888	0.328034	1.67324	0.0942801	0.9991
Dgcr6	19.77	0.217297	0.331152	0.656183	0.511706	0.9991
Gm6657	10.404	-0.0206708	0.408216	-0.0506369	0.959615	0.9991
Adat2	15.9571	-0.566581	0.317517	-1.78441	0.0743569	0.9991
Tmem50b	31.9362	-0.312308	0.254674	-1.22631	0.220083	0.9991
Tbck	17.5762	-0.319135	0.314748	-1.01394	0.310612	0.9991
Hypk	29.6386	-0.410651	0.251573	-1.63234	0.102608	0.9991
Zfp292	18.7429	0.436188	0.326862	1.33447	0.182049	0.9991
Lrrc4b	30.6747	0.0604772	0.262588	0.230312	0.817849	0.9991
Gtf2a1	18.0128	-0.0587839	0.324627	-0.181081	0.856304	0.9991
Olfr127,Olfr128	13.5116	-0.429405	0.341467	-1.25753	0.208563	0.9991
Uros	20.5338	0.276594	0.306241	0.903191	0.366425	0.9991
Fkbp1a	113.929	-0.419369	0.24512	-1.71087	0.0871044	0.9991
Stk24	31.057	0.0819311	0.253903	0.322686	0.746933	0.9991
Cnot6l	20.2781	0.101521	0.284107	0.357336	0.72084	0.9991
Olfr850	9.91624	-0.305767	0.401348	-0.761849	0.44615	0.9991
Gm46345	11.5479	0.279166	0.372289	0.749864	0.453337	0.9991
Klhl17	16.4167	0.311195	0.358482	0.86809	0.385345	0.9991
Csnk1a1	78.3359	0.0516116	0.225233	0.229147	0.818754	0.9991
Cop1	23.5471	-0.466835	0.297732	-1.56797	0.116888	0.9991
Olfr922	11.1014	-0.506912	0.399889	-1.26763	0.20493	0.9991
Rsrp1	34.6987	-0.0575883	0.25692	-0.224149	0.822641	0.9991
Wnk2	33.5069	0.198539	0.264512	0.750586	0.452902	0.9991
Rap1gap2	19.7946	0.369998	0.337519	1.09623	0.272979	0.9991
Cyp2b9,Cyp2b13	12.6245	0.0758025	0.375478	0.201882	0.840009	0.9991
Uncx	12.4733	0.250368	0.386935	0.647055	0.517596	0.9991
Defb30	11.0072	0.12404	0.404649	0.306538	0.759195	0.9991
Reg4	11.6074	0.253816	0.39794	0.637823	0.523589	0.9991
Gm14288,2210418O10Rik,Zfp968,Gm4631,Gm14410,Gm14434,Zfp965,Gm14432,Zfp967,Zfp966,Gm14393,Gm4724,Gm2026,Gm2004,Gm2007,Gm14403,Gm14440,Zfp931,Zfp973,Zfp970,Zfp971,Gm14296,Gm14295,Gm14391,Gm6710,Gm14430,Gm14308,Gm14327,Gm14326,Gm14325,Gm14305,Gm14322	82.1645	-0.274905	0.234774	-1.17094	0.241624	0.9991
Ranbp3	26.4925	0.223799	0.274892	0.814134	0.415568	0.9991
Fech	17.61	0.113041	0.34142	0.33109	0.740577	0.9991
Trappc9	28.5829	0.512975	0.279744	1.83373	0.0666942	0.9991
Atic	24.3239	-0.406835	0.269398	-1.51016	0.131002	0.9991
Socs5	23.7209	0.148865	0.294059	0.506243	0.612686	0.9991
Terf1	25.9995	0.0713536	0.280174	0.254676	0.798974	0.9991
Fnta	22.078	0.0669736	0.284841	0.235126	0.814111	0.9991
Kcnq1	15.6003	0.138438	0.331785	0.417251	0.676495	0.9991
Fgfr1	31.727	0.32105	0.263511	1.21835	0.22309	0.9991
Diaph1	30.9402	-0.00641636	0.284528	-0.0225509	0.982009	0.9991
Zdhhc4	27.089	-0.0794038	0.282637	-0.280939	0.778757	0.9991
Sh3bp5	31.7265	-0.0465921	0.300937	-0.154823	0.876961	0.9991
Gm46270	10.4792	-0.0107059	0.403819	-0.0265117	0.978849	0.9991
Neurod6	17.079	-0.253329	0.310984	-0.814603	0.4153	0.9991
Slf1	17.141	0.0907863	0.330197	0.274946	0.783358	0.9991
Bag5	18.497	0.203129	0.322306	0.630236	0.52854	0.9991
Scgb2b11,Scgb2b12,Scgb2b19	18.4535	-0.0653711	0.304586	-0.214623	0.830062	0.9991
Dph1	22.4724	0.365294	0.3016	1.21119	0.225823	0.9991
Cacng4	14.9123	0.0363911	0.352447	0.103253	0.917762	0.9991
Tgm3	12.8914	0.168914	0.36619	0.461275	0.644602	0.9991
Tceanc	18.6146	-0.301636	0.328755	-0.91751	0.358875	0.9991
Glb1l3	12.3883	-0.0200545	0.387106	-0.0518061	0.958683	0.9991
Il10	10.9884	0.682898	0.41968	1.62719	0.103697	0.9991
Klrc3,Klrc2	13.7379	0.121085	0.349718	0.346237	0.729164	0.9991
Msrb2	12.0231	0.180745	0.395165	0.45739	0.64739	0.9991
Ptprv	14.7808	-0.0428548	0.326978	-0.131063	0.895725	0.9991
Entpd1	20.7629	-0.159367	0.290986	-0.547681	0.583911	0.9991
Man1b1	16.2117	-0.114183	0.325217	-0.351099	0.725514	0.9991
Oxa1l	20.6241	-0.337598	0.286425	-1.17866	0.238533	0.9991
Ints9	19.2674	0.351188	0.313831	1.11903	0.263125	0.9991
Npvf	11.262	0.630424	0.414921	1.51938	0.128666	0.9991
Top2a	16.4967	-0.303908	0.324243	-0.937284	0.348612	0.9991
Uckl1	13.4947	0.0645633	0.355784	0.181468	0.856	0.9991
Ankrd60	17.2634	-0.0869673	0.320658	-0.271215	0.786225	0.9991
Taf7l2	12.3459	0.0889276	0.370593	0.23996	0.810361	0.9991
Ndst2	15.3813	-0.0349805	0.330298	-0.105906	0.915657	0.9991
Tha1	15.1555	-0.347784	0.33089	-1.05106	0.293233	0.9991
Magea9	17.9357	0.0393928	0.312138	0.126203	0.899571	0.9991
Folr1	11.635	0.375631	0.380373	0.987533	0.323381	0.9991
Gpsm2	15.5467	0.0372331	0.352377	0.105663	0.91585	0.9991
Ackr2	16.702	0.455689	0.340646	1.33772	0.180988	0.9991
Dytn	11.3171	0.865946	0.443627	1.95197	0.0509417	0.9991
Prl3b1	13.961	0.0782493	0.358921	0.218013	0.827419	0.9991
Retnlb	21.3386	-0.14004	0.305619	-0.458218	0.646796	0.9991
Olfr791	11.2054	0.0261734	0.406258	0.0644256	0.948631	0.9991
Olfr39	12.8534	0.148764	0.376357	0.395274	0.692641	0.9991
Tmem126b	21.4322	0.0824024	0.299291	0.275325	0.783066	0.9991
Hspa1b,Hspa1a	22.3006	0.415437	0.330663	1.25638	0.208979	0.9991
Emp3	16.9044	0.0279564	0.33357	0.0838097	0.933208	0.9991
Abcc9	14.2492	0.400404	0.364453	1.09864	0.271923	0.9991
Tmem262	12.2323	-0.177657	0.372853	-0.476479	0.633733	0.9991
1110038F14Rik	15.5195	0.0387202	0.345795	0.111975	0.910844	0.9991
Syt3	25.9928	-0.239095	0.272166	-0.87849	0.379678	0.9991
Stc1	24.2156	-0.055954	0.276343	-0.202481	0.839541	0.9991
Zfp157	17.7058	0.078089	0.312392	0.249972	0.802609	0.9991
Sh3bgr	12.457	-0.494612	0.368834	-1.34102	0.179915	0.9991
Ints2	18.6346	-0.192699	0.30764	-0.626379	0.531067	0.9991
Paxx	18.6574	0.495817	0.354047	1.40043	0.161385	0.9991
Rxfp4	14.185	-0.333182	0.315049	-1.05756	0.290258	0.9991
Zfp622	18.6026	-0.247183	0.325669	-0.759003	0.447851	0.9991
Marchf1	15.2329	0.121359	0.351461	0.345298	0.729871	0.9991
Tbc1d10a	18.9215	-0.083021	0.302945	-0.274046	0.784049	0.9991
Spg11	21.5812	0.396914	0.326288	1.21645	0.223812	0.9991
Ier3	31.7678	-0.0612511	0.313466	-0.195399	0.84508	0.9991
Ackr1,Cadm3	34.2663	0.129857	0.247951	0.523721	0.600473	0.9991
Dguok	18.8525	0.162909	0.310574	0.524541	0.599903	0.9991
Trpm5	24.1741	-0.198578	0.271628	-0.731068	0.464738	0.9991
Gm51803	10.9094	0.245961	0.386362	0.636609	0.524379	0.9991
Papola	40.1119	-0.43713	0.247175	-1.76851	0.0769762	0.9991
Haspin	11.0149	-0.0473385	0.40706	-0.116294	0.90742	0.9991
Olfr221	12.6023	-0.194952	0.369532	-0.527566	0.597801	0.9991
Abcc2	15.7023	0.474052	0.369925	1.28148	0.200025	0.9991
Baz1a	14.934	-0.455442	0.329618	-1.38173	0.167055	0.9991
Elp4	22.6811	-0.135116	0.289881	-0.466107	0.641139	0.9991
Grwd1	12.6418	-0.0807613	0.368532	-0.219143	0.826538	0.9991
Trim30b	16.2902	0.0800259	0.324293	0.24677	0.805086	0.9991
Gripap1	17.2597	0.0616995	0.335968	0.183647	0.85429	0.9991
Cfap44	21.0891	-0.190245	0.276213	-0.688761	0.490974	0.9991
Ids	41.4339	-0.0681537	0.248484	-0.274278	0.783871	0.9991
Vps11	21.2617	0.545022	0.317356	1.71738	0.0859091	0.9991
Npas2	22.3226	-0.400276	0.274801	-1.4566	0.145226	0.9991
Sgcd	17.7141	-0.0102237	0.318759	-0.0320734	0.974414	0.9991
Dpep1	14.5525	-0.0358605	0.332586	-0.107823	0.914136	0.9991
Tslp	29.1073	0.195374	0.262965	0.742967	0.457502	0.9991
Htr2c	19.2038	0.141442	0.303303	0.466338	0.640974	0.9991
Mcat	18.0166	0.0999201	0.339241	0.29454	0.768345	0.9991
Sycp2	11.9932	-0.0629644	0.388618	-0.162021	0.871289	0.9991
Olfr668	10.9185	-0.291903	0.392265	-0.744148	0.456787	0.9991
Lrrc7	21.6438	-0.0519363	0.29989	-0.173185	0.862506	0.9991
Ift57	23.907	-0.229217	0.285861	-0.801848	0.422641	0.9991
Cav2	26.0905	-0.0168537	0.273019	-0.0617311	0.950777	0.9991
Olfr1341	16.7047	-0.186544	0.32224	-0.5789	0.562657	0.9991
Anxa11	34.5439	0.129002	0.248198	0.519754	0.603235	0.9991
Kansl3	25.6183	0.0298391	0.300051	0.099447	0.920783	0.9991
Cchcr1	14.1621	0.0632691	0.332066	0.190532	0.848893	0.9991
Catsper1	15.6705	0.310564	0.353703	0.878036	0.379924	0.9991
Dhrs9	16.1897	-0.072743	0.3334	-0.218186	0.827284	0.9991
Rab9b	19.4422	-0.42698	0.312102	-1.36808	0.171288	0.9991
Pdzd8	42.851	-0.0856043	0.230513	-0.371364	0.710367	0.9991
Psapl1	23.8284	0.00501576	0.29086	0.0172446	0.986242	0.9991
7530416G11Rik	12.206	-0.189394	0.385126	-0.491772	0.62288	0.9991
Nat2	11.7858	-0.274527	0.38016	-0.722135	0.470211	0.9991
Iws1	18.12	-0.22187	0.314246	-0.706042	0.480162	0.9991
Aff2	19.3303	0.0366937	0.301957	0.12152	0.903279	0.9991
Pgk2	13.5182	-0.569777	0.337458	-1.68844	0.091327	0.9991
Nudt16l1	24.3623	-0.00961968	0.281702	-0.0341484	0.972759	0.9991
Tas2r130	12.4019	-0.144575	0.35448	-0.407851	0.683383	0.9991
Sfxn4	18.388	0.0489527	0.313614	0.156092	0.875961	0.9991
Txlng	18.9451	0.557565	0.342773	1.62663	0.103816	0.9991
Wfdc5	13.4458	-0.264018	0.363561	-0.726201	0.467716	0.9991
Nrxn3	51.7728	-0.0516148	0.251291	-0.205399	0.837261	0.9991
Kcnq3	23.855	0.100439	0.293094	0.342685	0.731835	0.9991
Pigk	26.4651	0.113818	0.294683	0.386239	0.699319	0.9991
Olfr948	19.2128	-0.262133	0.309582	-0.846732	0.397145	0.9991
Kcnj2	14.1273	0.358799	0.358806	0.999978	0.317321	0.9991
Ociad2	33.1989	0.183211	0.30789	0.595054	0.551807	0.9991
Rps27a	68.6159	-0.296896	0.204793	-1.44973	0.147133	0.9991
Samd5	13.7866	0.484252	0.380705	1.27199	0.203377	0.9991
Cacna2d1	10.1582	0.749012	0.464665	1.61194	0.106975	0.9991
Tssk2	10.7012	-0.118353	0.398276	-0.297162	0.766342	0.9991
2810408A11Rik	17.806	0.260353	0.330706	0.787264	0.431127	0.9991
Sowahd	19.1437	-0.0867091	0.289903	-0.299097	0.764866	0.9991
Fabp6	12.2103	0.50278	0.386842	1.2997	0.193703	0.9991
Tlr12	15.7501	0.32339	0.349531	0.925211	0.354856	0.9991
Ctnna1	25.723	0.00286703	0.283205	0.0101235	0.991923	0.9991
Cldnd2	13.2641	0.365633	0.371897	0.983157	0.32553	0.9991
Zfp275	16.9292	0.175834	0.320464	0.548687	0.58322	0.9991
Olfr181	13.7623	-0.143426	0.364099	-0.393919	0.693641	0.9991
Csnk2a1	40.1119	0.00861657	0.250466	0.0344022	0.972556	0.9991
Pdha1	43.4464	-0.368206	0.229875	-1.60177	0.109207	0.9991
Sptb	29.3969	-0.109967	0.276313	-0.397981	0.690644	0.9991
Gcg	11.4382	0.75613	0.434783	1.7391	0.0820179	0.9991
Sspn	20.4359	0.386565	0.310164	1.24632	0.212646	0.9991
Prdm10	11.366	0.0295684	0.403257	0.0733238	0.941548	0.9991
Ibtk	17.4431	-0.118958	0.321989	-0.369447	0.711794	0.9991
Elovl1	23.3468	-0.219251	0.27437	-0.799105	0.42423	0.9991
Smoc1	15.2684	0.00892875	0.353467	0.0252605	0.979847	0.9991
Plp2	13.2119	0.208494	0.37063	0.56254	0.573748	0.9991
Trp53bp1	32.1683	0.371518	0.269917	1.37642	0.168693	0.9991
Olfr898	14.216	0.487821	0.346887	1.40628	0.15964	0.9991
Rnf215	16.6437	0.210164	0.343297	0.612192	0.540411	0.9991
Rarres1	20.1916	-0.176439	0.316724	-0.557074	0.577477	0.9991
Pkd1	22.0009	0.228059	0.290999	0.783712	0.433209	0.9991
Gnpda1	13.1694	0.285689	0.375782	0.760251	0.447105	0.9991
Ddx56	28.4789	0.0903338	0.272068	0.332026	0.739869	0.9991
Sh2d1b1	13.7334	0.411794	0.357968	1.15036	0.249994	0.9991
Olfr1383	17.1831	0.259017	0.316839	0.817503	0.413641	0.9991
Vmn2r3	15.4892	0.0482491	0.334284	0.144336	0.885236	0.9991
Sox7	12.5485	-0.408143	0.340684	-1.19801	0.230913	0.9991
Olfr1314	11.449	0.632731	0.416797	1.51808	0.128995	0.9991
Olfr177	14.7243	-0.175433	0.361016	-0.485943	0.627007	0.9991
Ccsap	31.9931	0.312647	0.278121	1.12414	0.260953	0.9991
Tbata	11.0395	0.887188	0.440357	2.0147	0.0439361	0.9991
Syn3	20.5728	-0.238495	0.307189	-0.776379	0.437525	0.9991
Gm14403,Zfp931	16.4417	0.0460427	0.331777	0.138776	0.889627	0.9991
Vgf	50.2443	0.345595	0.23985	1.44088	0.149618	0.9991
Anpep	12.9899	0.179837	0.364601	0.493243	0.621841	0.9991
Adam7	15.7908	0.167696	0.351432	0.47718	0.633234	0.9991
Bik	16.3576	-0.105859	0.325406	-0.325312	0.744945	0.9991
Capn15	24.6423	-0.329911	0.272675	-1.2099	0.226316	0.9991
Rab5b	36.5571	-0.0938702	0.234051	-0.401067	0.688371	0.9991
Mul1	20.4063	0.0892031	0.309105	0.288585	0.772899	0.9991
Kti12	18.0862	-0.55078	0.292534	-1.88279	0.059729	0.9991
Elmod2	18.0428	0.0911305	0.329144	0.276871	0.781879	0.9991
Phf7	16.066	-0.184157	0.318797	-0.577664	0.563491	0.9991
Hsd17b12	15.4657	-0.180433	0.342183	-0.527299	0.597986	0.9991
Mtmr2	19.8616	-0.270821	0.301392	-0.898569	0.368882	0.9991
Tspan5	43.3714	0.0830571	0.235341	0.352923	0.724147	0.9991
Timp4	27.5439	-0.504528	0.25386	-1.98742	0.0468755	0.9991
Cct2	50.309	-0.24517	0.21113	-1.16123	0.24555	0.9991
Clcnkb	18.3777	0.179504	0.319328	0.56213	0.574028	0.9991
Lars	17.2075	0.506436	0.351767	1.43969	0.149955	0.9991
Gm20517,Usp49	21.2266	0.00364445	0.303656	0.0120019	0.990424	0.9991
Nipal4	11.0759	0.146417	0.408993	0.357993	0.720349	0.9991
Tardbp	39.0743	-0.350738	0.243639	-1.43958	0.149986	0.9991
Gm29804,Gm52989,Gm3893,LOC108168679,Gm5859,Gm3883	59.8847	-0.226103	0.518572	-0.43601	0.662829	0.9991
A630023A22Rik	8.82254	0.154469	0.443517	0.348283	0.727628	0.9991
B3galt4	12.6713	0.0180258	0.383259	0.047033	0.962487	0.9991
Prdm13	11.2059	0.109307	0.402712	0.271427	0.786062	0.9991
Eng	42.454	0.353727	0.236455	1.49596	0.134664	0.9991
Surf2	17.8031	-0.4587	0.307696	-1.49076	0.136024	0.9991
Mospd2	19.0041	-0.259949	0.298198	-0.871732	0.383355	0.9991
Sharpin	16.9876	-0.0695442	0.32628	-0.213142	0.831216	0.9991
Trmt1	22.4557	0.587356	0.307434	1.91051	0.0560679	0.9991
Scn2b	36.4843	-0.0234863	0.316021	-0.0743188	0.940757	0.9991
Exoc2	15.0172	-0.00392972	0.365511	-0.0107513	0.991422	0.9991
Grin2b	57.0002	-0.345888	0.244789	-1.413	0.157655	0.9991
Wdr19	21.4789	-0.222701	0.28519	-0.780884	0.43487	0.9991
Rbm6	16.9042	-0.375328	0.346534	-1.08309	0.278768	0.9991
Togaram1	20.4545	0.173445	0.309053	0.561213	0.574652	0.9991
Ndufb4b,Ndufb4,Ndufb4c	48.0267	-0.23472	0.260797	-0.900011	0.368115	0.9991
Cmip	65.8881	-0.138291	0.19144	-0.722371	0.470066	0.9991
Ankrd29	16.5332	-0.16927	0.311618	-0.543198	0.586993	0.9991
Scml4	14.1402	-0.304902	0.346151	-0.880836	0.378406	0.9991
Peg12	13.9928	-0.00677731	0.358519	-0.0189036	0.984918	0.9991
Thap11	16.0192	0.088157	0.330991	0.266343	0.789975	0.9991
Ces1h	16.1348	-0.0183952	0.322273	-0.0570796	0.954482	0.9991
Srp68	40.3584	0.11087	0.235499	0.470787	0.637793	0.9991
Olfr1309	12.4792	-0.137122	0.376626	-0.364081	0.715797	0.9991
Htra4	12.3784	0.59941	0.407591	1.47062	0.141395	0.9991
Nat8f2	13.0289	-0.443842	0.340126	-1.30494	0.191914	0.9991
Slc4a8	26.2929	-0.203283	0.276928	-0.734064	0.46291	0.9991
Sult5a1	13.7706	0.064799	0.347467	0.18649	0.852061	0.9991
Dxo	14.288	0.302264	0.364627	0.828967	0.407123	0.9991
Tescl	16.1523	0.16608	0.35554	0.467119	0.640414	0.9991
Mgat4d	11.2054	-0.156012	0.389423	-0.400623	0.688698	0.9991
Mc4r	11.27	0.551319	0.395656	1.39343	0.16349	0.9991
Ddt	31.3124	0.244347	0.274564	0.889945	0.373495	0.9991
Topors	19.104	-0.0711146	0.307031	-0.23162	0.816833	0.9991
Dcaf4	25.2893	-0.330418	0.287224	-1.15038	0.249985	0.9991
D17H6S53E	17.5752	-0.555296	0.337661	-1.64454	0.100066	0.9991
Rgp1	21.9435	0.00706764	0.284518	0.0248407	0.980182	0.9991
Pcdhb20	16.866	-0.166635	0.329842	-0.505198	0.61342	0.9991
Tmem243	21.588	-0.365717	0.27432	-1.33318	0.182473	0.9991
Eif2s3x	28.3492	-0.372039	0.312232	-1.19155	0.233439	0.9991
Krt35	17.2529	-0.433276	0.323668	-1.33865	0.180686	0.9991
4930447C04Rik	19.4693	-0.12803	0.316991	-0.403892	0.686292	0.9991
Mysm1	13.9276	0.076567	0.36005	0.212657	0.831595	0.9991
Kdm4b	27.9318	-0.32062	0.280512	-1.14298	0.253047	0.9991
Cercam	15.6415	0.477463	0.339282	1.40727	0.159346	0.9991
Stk38	25.5012	0.501644	0.290853	1.72473	0.0845755	0.9991
Doc2g	17.1694	0.281659	0.325471	0.865388	0.386826	0.9991
Slco1b2	13.7946	-0.206153	0.352191	-0.585343	0.558317	0.9991
Rad54b	17.0065	0.0265082	0.342778	0.0773335	0.938358	0.9991
C1d	27.8329	-0.069006	0.27052	-0.255086	0.798656	0.9991
Wdr90	12.5462	0.504713	0.37814	1.33473	0.181966	0.9991
Mbtps1	23.5276	0.197772	0.301971	0.654937	0.512508	0.9991
Ache	30.8416	0.381103	0.287491	1.32562	0.184967	0.9991
Sgca	17.9427	0.313592	0.336261	0.932584	0.351035	0.9991
Zmynd15	17.231	0.198466	0.325969	0.60885	0.542624	0.9991
Rfwd3	31.5603	0.0632448	0.251237	0.251734	0.801247	0.9991
Vcpkmt	26.174	0.225526	0.280122	0.805098	0.420763	0.9991
Cela3b	13.929	0.321473	0.356452	0.90187	0.367126	0.9991
Parp14	18.3036	-0.146748	0.318109	-0.461313	0.644574	0.9991
Acan	11.8553	0.359056	0.397507	0.903269	0.366383	0.9991
Cldn34d	13.7149	0.00361485	0.35147	0.0102849	0.991794	0.9991
Klhl24	18.6559	0.57928	0.332407	1.74268	0.081389	0.9991
Aven	13.5909	-0.20987	0.332158	-0.631837	0.527494	0.9991
Grik3	30.9236	-0.451829	0.28771	-1.57043	0.116315	0.9991
Olfr78	13.0011	-0.138453	0.352018	-0.393313	0.694088	0.9991
Nelfa	16.5081	-0.216058	0.308537	-0.700266	0.483761	0.9991
Snx25	29.951	-0.117147	0.254686	-0.459966	0.645541	0.9991
Fpr3	16.2007	0.100415	0.325956	0.308061	0.758036	0.9991
Pycr1	9.67843	-0.411166	0.390813	-1.05208	0.292764	0.9991
Pls3	23.3142	0.0294081	0.29271	0.100468	0.919973	0.9991
Wasf1	36.9334	-0.279169	0.242498	-1.15122	0.249641	0.9991
Cldnd1	22.3933	-0.315985	0.282538	-1.11838	0.263405	0.9991
Best2	16.0105	-0.111828	0.311128	-0.359427	0.719275	0.9991
Fbxo48	11.3167	0.427022	0.396934	1.0758	0.282016	0.9991
Timm8a2	15.0435	-0.427304	0.319614	-1.33694	0.181243	0.9991
Sema4b	17.4759	-0.261942	0.327305	-0.800298	0.423538	0.9991
Reln	21.9971	-0.0159602	0.291464	-0.0547587	0.956331	0.9991
Nkx1-1	9.43568	0.835247	0.487678	1.7127	0.0867678	0.9991
Zfp2	17.0935	0.174112	0.317949	0.54761	0.58396	0.9991
Ctsll3	12.5648	0.0225904	0.377136	0.0599	0.952235	0.9991
Pgam5	24.8845	-0.236449	0.261939	-0.902686	0.366692	0.9991
Hmgxb3	15.5333	-0.336293	0.33187	-1.01333	0.310904	0.9991
Polr2l	12.6807	0.20338	0.377224	0.539149	0.589784	0.9991
Pitpnm2	19.9945	0.0528149	0.323824	0.163097	0.870442	0.9991
Enkd1	20.952	0.0179947	0.297441	0.0604983	0.951759	0.9991
BC048403	13.4272	-0.458574	0.347761	-1.31865	0.187287	0.9991
Gip	16.8449	0.226902	0.329613	0.688391	0.491207	0.9991
Clec4d	17.0389	0.122125	0.363086	0.336352	0.736605	0.9991
Lzts3	23.5462	-0.407341	0.28493	-1.42962	0.152826	0.9991
Rho	18.1909	-0.112427	0.310112	-0.362537	0.716951	0.9991
Ctrb1	17.7427	-0.0100846	0.330545	-0.030509	0.975661	0.9991
Mroh2b	15.5277	0.224962	0.32539	0.691361	0.489339	0.9991
Rftn2	24.2757	-0.290468	0.267269	-1.0868	0.277125	0.9991
Cib4	15.5678	0.518156	0.339452	1.52645	0.126898	0.9991
Hsd3b7	15.7822	-0.101159	0.335202	-0.301784	0.762817	0.9991
Slc28a1	17.3562	0.139301	0.318307	0.437631	0.661654	0.9991
Gm30083	12.8981	-0.082764	0.342619	-0.241563	0.809119	0.9991
1600012H06Rik	17.9937	0.271079	0.333621	0.812534	0.416485	0.9991
Tmem50a	23.9094	-0.138493	0.283186	-0.489053	0.624804	0.9991
Map3k4	26.8198	-0.12788	0.290543	-0.440141	0.659835	0.9991
Zfp335	18.1519	0.108662	0.325821	0.333502	0.738755	0.9991
Cped1	16.5914	-0.403284	0.332722	-1.21207	0.225484	0.9991
Gcc1	34.6753	0.431303	0.276679	1.55886	0.119031	0.9991
Lsg1	18.0147	0.309194	0.339373	0.911074	0.362257	0.9991
Olfr522	19.3786	0.252142	0.325864	0.773765	0.43907	0.9991
Pigz	13.2303	-0.0936006	0.359003	-0.260724	0.794306	0.9991
Dnah6	24.1555	0.156848	0.282208	0.555788	0.578356	0.9991
Pbld2	18.9559	-0.268089	0.304447	-0.880576	0.378547	0.9991
Pex14	28.2026	-0.423635	0.269299	-1.57311	0.115694	0.9991
Phf23	24.1246	-0.271792	0.28957	-0.938604	0.347934	0.9991
Fam216b	21.048	0.418182	0.327866	1.27546	0.202145	0.9991
Mrpl55	25.7308	-0.258511	0.285972	-0.903972	0.36601	0.9991
Slc25a48	13.0377	0.680044	0.432226	1.57335	0.115638	0.9991
Myb	12.7725	0.080183	0.365207	0.219555	0.826218	0.9991
Csf3r	11.995	-0.263768	0.370507	-0.711911	0.47652	0.9991
Acox3	23.216	0.422362	0.29316	1.44072	0.149664	0.9991
Sp7	17.6253	-0.43736	0.313808	-1.39372	0.163403	0.9991
Olfr1000	13.6796	-0.258636	0.330233	-0.783192	0.433514	0.9991
Lonrf2	25.8665	-0.3058	0.262263	-1.166	0.243613	0.9991
Gm52351	7.81801	-0.0200346	0.450001	-0.0445213	0.964489	0.9991
Plcd1	23.4884	-0.0650853	0.265879	-0.244793	0.806617	0.9991
Lurap1	14.1202	-0.519307	0.335033	-1.55002	0.121137	0.9991
Slc20a2	25.1048	-0.0846279	0.274724	-0.308047	0.758046	0.9991
Nfs1	31.6467	0.323593	0.263901	1.22619	0.220127	0.9991
Mettl17	15.4527	0.151122	0.335253	0.450771	0.652155	0.9991
Tomm40	31.6622	0.196237	0.256591	0.764786	0.444399	0.9991
Stxbp2	20.5627	-0.0196256	0.314127	-0.0624768	0.950183	0.9991
Flt4	14.5618	0.34489	0.350734	0.983336	0.325442	0.9991
Actl7b	11.281	0.344313	0.40548	0.84915	0.395798	0.9991
Mgp	27.2489	-0.393041	0.336068	-1.16953	0.242191	0.9991
Agpat2	16.0012	0.161921	0.329078	0.492046	0.622687	0.9991
Ddx42	17.9436	0.383006	0.352893	1.08533	0.277774	0.9991
Clpsl2	15.2323	0.132276	0.359624	0.367818	0.713009	0.9991
Snu13,LOC100862468	31.654	0.0565325	0.269144	0.210045	0.833632	0.9991
Zfp707	17.6957	0.224402	0.32951	0.681017	0.495861	0.9991
Gm35410	23.9218	0.0949577	0.29261	0.32452	0.745545	0.9991
Slc25a54	19.2892	-0.190797	0.281671	-0.677374	0.498169	0.9991
Gpr157	13.4435	-0.439002	0.338199	-1.29806	0.194267	0.9991
Pgpep1	16.9263	-0.151414	0.321387	-0.471126	0.637551	0.9991
Rnf114	20.6411	0.109232	0.303337	0.3601	0.718772	0.9991
Hcar1	10.1329	-0.299387	0.397337	-0.753483	0.45116	0.9991
Prl6a1	13.5362	0.339183	0.374698	0.905218	0.36535	0.9991
Znrf3	16.5904	0.111637	0.353872	0.315473	0.752403	0.9991
Twist2	14.0542	-0.0127368	0.353427	-0.0360381	0.971252	0.9991
Plvap	10.7143	0.232349	0.39786	0.583997	0.559223	0.9991
Slfn2	17.736	-0.298772	0.322075	-0.927647	0.353591	0.9991
Olfr434	13.8677	-0.291948	0.348141	-0.838592	0.401699	0.9991
Lzts2	22.7553	0.222418	0.302158	0.736098	0.461671	0.9991
Csrp3	15.3859	0.23689	0.332568	0.712306	0.476275	0.9991
Gm527	10.8707	-0.00234561	0.38142	-0.00614968	0.995093	0.9991
Gm5737	10.5253	0.128382	0.413566	0.310427	0.756237	0.9991
Vax1	20.6417	0.0389994	0.303506	0.128496	0.897756	0.9991
Pycr2	29.8493	-0.242293	0.259727	-0.932877	0.350884	0.9991
C7	14.6251	-0.278704	0.335761	-0.830066	0.406501	0.9991
Sh2b1	34.8348	-0.23394	0.239327	-0.97749	0.328327	0.9991
Mdm4	23.6681	0.166093	0.311042	0.533987	0.59335	0.9991
Olig1	21.7659	-0.255103	0.333294	-0.7654	0.444034	0.9991
Fam120a	44.8624	-0.229169	0.229592	-0.998159	0.318202	0.9991
Fbxo4	15.5425	0.4335	0.36937	1.17362	0.240548	0.9991
Glis2	12.9309	0.800196	0.407697	1.96272	0.0496782	0.9991
Olfr804,Olfr782	9.12559	-0.555149	0.410898	-1.35106	0.176676	0.9991
Gtse1	8.83516	-0.167213	0.426551	-0.392011	0.69505	0.9991
Hgd	12.5621	-0.0454096	0.367391	-0.1236	0.901632	0.9991
Usp22	38.6312	-0.163337	0.255404	-0.639524	0.522482	0.9991
Hivep3	21.6192	-0.300526	0.295083	-1.01844	0.308467	0.9991
Ift80	15.3688	-0.146297	0.345004	-0.424043	0.671535	0.9991
Slfn4	10.9129	0.598073	0.449115	1.33167	0.182968	0.9991
Nr4a2	12.6738	-0.0841107	0.369355	-0.227723	0.819862	0.9991
Zfand3	29.0453	-0.165368	0.254542	-0.64967	0.515906	0.9991
Rhbdf1	18.204	-0.408242	0.306664	-1.33124	0.183112	0.9991
Cast	20.4585	0.278984	0.303238	0.920018	0.357563	0.9991
BC031181	26.1732	-0.300389	0.266776	-1.126	0.260167	0.9991
Ctxn2	14.504	0.18815	0.362129	0.519564	0.603367	0.9991
H2-Aa	11.1788	-0.090133	0.378417	-0.238184	0.811738	0.9991
Asxl2	17.5421	-0.231286	0.307817	-0.751374	0.452428	0.9991
Fam205a1,Fam205a2,Fam205a3,Fam205a4,LOC100862324	14.0309	0.111662	0.354031	0.315403	0.752456	0.9991
Pcdhb4	13.5444	0.120575	0.356034	0.338662	0.734864	0.9991
Srek1	37.8695	0.227886	0.266411	0.85539	0.392335	0.9991
Xab2	21.6373	-0.193274	0.299697	-0.644896	0.518994	0.9991
Mfap1b,Mfap1a	37.7588	-0.242327	0.248519	-0.975085	0.329518	0.9991
Cd79a	12.8732	0.465299	0.399651	1.16426	0.244317	0.9991
Cyp2c70	12.72	-0.0810938	0.376791	-0.215222	0.829594	0.9991
Cyc1	41.5413	0.122646	0.240579	0.509794	0.610196	0.9991
Evi5	21.0757	-0.0428011	0.294966	-0.145105	0.884628	0.9991
Fcer1a	17.8288	0.616546	0.329335	1.8721	0.0611933	0.9991
Phb	35.363	-0.280229	0.259406	-1.08027	0.280021	0.9991
Amz1	27.9084	-0.261359	0.249154	-1.04898	0.294186	0.9991
Col9a3	14.0234	-0.18781	0.358496	-0.523883	0.60036	0.9991
Mitf	16.2338	-0.279499	0.340287	-0.821364	0.411439	0.9991
Rph3al	13.9899	-0.12635	0.350309	-0.360682	0.718337	0.9991
Tfpi2	18.1669	-0.00509076	0.325492	-0.0156402	0.987521	0.9991
Vmn2r102	19.4207	-0.25058	0.309587	-0.809401	0.418285	0.9991
Efemp1	17.0718	-0.184809	0.307844	-0.600334	0.548284	0.9991
Vmn1r198	21.8017	0.394361	0.287198	1.37313	0.169711	0.9991
Htr3b	18.0175	-0.117173	0.332544	-0.352353	0.724573	0.9991
Gm94	5.59345	0.767386	0.624276	1.22924	0.218981	0.9991
Grip1	13.4158	-0.690884	0.347053	-1.99071	0.0465124	0.9991
Igip	28.1428	0.0121419	0.26123	0.0464799	0.962928	0.9991
Acap1	15.2808	0.100062	0.340554	0.293821	0.768894	0.9991
Tsen2	18.5837	0.10782	0.31694	0.340189	0.733714	0.9991
Zfp410	24.2657	0.0920895	0.269207	0.342077	0.732293	0.9991
Pira2,Pira1,Pira7,Pirb,Pira4,Pira13,Lilra6,Pira12,Pira11,Pira6	18.469	0.18892	0.313509	0.602598	0.546776	0.9991
Plac8l1	16.0131	0.268699	0.341457	0.786921	0.431328	0.9991
Gemin4	15.1677	-0.363083	0.339636	-1.06904	0.285054	0.9991
Il2	15.2503	-0.0161281	0.361436	-0.0446224	0.964408	0.9991
Olfr589	9.57882	-0.0525872	0.407296	-0.129113	0.897268	0.9991
Crybb3	15.5726	-0.171268	0.31954	-0.535981	0.591971	0.9991
Emilin3	21.9265	-0.234289	0.293107	-0.799329	0.424099	0.9991
Acss2	25.0142	0.060774	0.273438	0.222259	0.824112	0.9991
Fbxl7	12.0136	-0.481176	0.363492	-1.32376	0.185583	0.9991
Hdgfl2	20.9881	0.259732	0.314314	0.826345	0.408608	0.9991
Unc93b1	16.0295	0.235675	0.367135	0.64193	0.520919	0.9991
Dhrs3	19.8168	0.306524	0.33564	0.913253	0.36111	0.9991
Fut10	14.5025	0.160019	0.350485	0.456565	0.647984	0.9991
Plgrkt	16.4127	0.171042	0.306431	0.558173	0.576726	0.9991
Spem2	13.0638	-0.137924	0.337162	-0.409074	0.682485	0.9991
Caskin2	14.4009	-0.480824	0.338919	-1.4187	0.155986	0.9991
D130052B06Rik	13.1117	-0.0592641	0.351107	-0.168792	0.86596	0.9991
Pgf	14.8838	0.183857	0.38174	0.481628	0.63007	0.9991
Dhh	12.3777	-0.331172	0.370967	-0.892727	0.372004	0.9991
Dmac2l	14.6715	-0.0249308	0.33395	-0.0746543	0.94049	0.9991
Kif9	14.647	0.0607953	0.349923	0.173739	0.862071	0.9991
Tsx	18.1161	0.159337	0.331313	0.480927	0.630568	0.9991
Ikzf1	18.1857	-0.301463	0.30931	-0.974632	0.329743	0.9991
Igf1r	29.0081	-0.0920433	0.270873	-0.339803	0.734005	0.9991
Izumo1	16.4838	-0.0938757	0.393989	-0.23827	0.811672	0.9991
Tlr11	14.0446	0.43792	0.35278	1.24134	0.21448	0.9991
B3gnt7	11.978	0.520614	0.392989	1.32476	0.185252	0.9991
Cnot8	20.6609	0.0699635	0.300933	0.232489	0.816158	0.9991
Fbn1	11.0944	-0.470844	0.365254	-1.28909	0.197368	0.9991
Ubxn2b	15.024	-0.270785	0.350415	-0.772755	0.439667	0.9991
Rgs7bp	60.8444	-0.103555	0.252593	-0.409968	0.68183	0.9991
Zc3h12c	19.1684	0.447811	0.316205	1.41621	0.156715	0.9991
Mga	23.8488	0.370206	0.315038	1.17511	0.239949	0.9991
Fhod3	20.7667	-0.531329	0.291228	-1.82444	0.0680852	0.9991
Pigx	15.843	0.158878	0.342463	0.463927	0.6427	0.9991
Aamp	35.2112	0.213983	0.2561	0.835544	0.403412	0.9991
Tmem258	20.2045	-0.112547	0.307892	-0.365539	0.714709	0.9991
Lsamp	35.4608	0.331217	0.26211	1.26366	0.206354	0.9991
Ecd	20.8914	-0.525471	0.302895	-1.73483	0.0827713	0.9991
Bcl2l10	15.6884	-0.115529	0.338792	-0.341003	0.733102	0.9991
Olfr450	17.4706	-0.31545	0.308981	-1.02094	0.307285	0.9991
Defb50	17.0001	-0.0316776	0.316241	-0.100169	0.92021	0.9991
Fbxw11	27.1745	0.109725	0.313455	0.350051	0.7263	0.9991
Cct6b	21.983	-0.0863396	0.284663	-0.303304	0.761658	0.9991
Neb	9.81313	-0.300337	0.401296	-0.748418	0.454208	0.9991
Keap1	17.6364	0.0138548	0.327588	0.0422934	0.966265	0.9991
Olfr1093	12.1766	-0.362214	0.365835	-0.990104	0.322123	0.9991
4930513O06Rik	15.9917	0.159947	0.316361	0.505586	0.613147	0.9991
Alg2	35.2808	0.236015	0.254404	0.927717	0.353554	0.9991
Mief2	19.4077	-0.321906	0.308735	-1.04266	0.297104	0.9991
Fam98c	24.5351	-0.376079	0.293708	-1.28045	0.200386	0.9991
Bola2	35.9835	0.181262	0.264382	0.685606	0.492962	0.9991
B3galt6	14.1218	0.304879	0.382103	0.797898	0.42493	0.9991
Commd9	21.0113	-0.371852	0.29294	-1.26938	0.204306	0.9991
BC024139	13.6385	-0.060723	0.366116	-0.165857	0.868269	0.9991
Rab10	57.8107	-0.175921	0.205518	-0.85599	0.392004	0.9991
Ubqln4	22.2003	-0.141918	0.285839	-0.496497	0.619544	0.9991
Atf1	11.0998	0.767902	0.449818	1.70714	0.0877956	0.9991
Obi1	13.5613	-0.12674	0.35429	-0.35773	0.720546	0.9991
Cacna1f	18.2051	0.0992044	0.319734	0.310271	0.756355	0.9991
Cma1	16.0641	0.262631	0.346644	0.757639	0.448667	0.9991
Arhgap24	14.2298	-0.329542	0.356273	-0.924971	0.354981	0.9991
Phf8	16.7989	-0.41753	0.321378	-1.29919	0.193879	0.9991
Ccdc178	18.7431	-0.270025	0.300938	-0.897277	0.369571	0.9991
Adnp2	29.3376	0.084357	0.271572	0.310625	0.756086	0.9991
Arl6ip1	42.0404	-0.00782341	0.246916	-0.0316845	0.974724	0.9991
Vps37b	19.5384	-0.0141226	0.321534	-0.0439227	0.964966	0.9991
Fam229b	10.5815	0.41123	0.465998	0.882471	0.377522	0.9991
Pik3r4	8.70215	0.588516	0.495056	1.18879	0.234524	0.9991
Tex47	12.5765	0.368395	0.379636	0.970389	0.331853	0.9991
Bach2	16.2532	-0.246152	0.325935	-0.755217	0.450119	0.9991
Tgm7	14.3662	-0.50152	0.34149	-1.46862	0.141935	0.9991
H2al1a,H2al1b,H2al1c,H2al1d,H2al1e,H2al1f,H2al1g,H2al1h,H2al1i,H2al1k,H2al1m,H2al1o	12.6711	-0.425293	0.356585	-1.19268	0.232993	0.9991
Zscan26	23.7527	-0.122354	0.26858	-0.45556	0.648707	0.9991
Olfr272	15.7939	-0.403914	0.314308	-1.28509	0.198762	0.9991
Ddx20	13.5381	-0.298371	0.348967	-0.855012	0.392544	0.9991
Exoc3l2	16.3453	-0.0131176	0.338814	-0.0387163	0.969117	0.9991
Pstpip1	15.9506	-0.104529	0.33863	-0.308681	0.757564	0.9991
8030423J24Rik	15.1125	-0.235643	0.366966	-0.642138	0.520783	0.9991
Mrps35	19.6813	-0.524882	0.29732	-1.76538	0.0775003	0.9991
Ccl22	13.6266	-0.14202	0.361523	-0.392838	0.694439	0.9991
Hoxc6	17.9271	0.203812	0.323323	0.630367	0.528454	0.9991
Tmem210	18.4714	-0.212189	0.296887	-0.714714	0.474786	0.9991
Pcolce2	15.0673	0.252018	0.349673	0.720726	0.471078	0.9991
Tdrkh	13.5106	-0.165102	0.338106	-0.488315	0.625327	0.9991
Tpx2	19.2826	0.228564	0.328254	0.696301	0.48624	0.9991
A830031A19Rik	12.7341	0.0712684	0.383206	0.185979	0.852461	0.9991
Dnah3	14.7276	-0.164584	0.332855	-0.494461	0.620981	0.9991
Smim43	26.5507	-0.0583967	0.270597	-0.215807	0.829139	0.9991
Nudt15	9.46687	0.150278	0.404777	0.371262	0.710443	0.9991
Ntf5	9.6912	0.0638067	0.44042	0.144877	0.884808	0.9991
Fundc2	17.577	-0.250968	0.303133	-0.827914	0.407719	0.9991
Peg3	67.3713	-0.232233	0.264554	-0.877829	0.380037	0.9991
Zfp791	14.0598	0.224971	0.367338	0.612436	0.54025	0.9991
Cmpk1	31.5464	-0.23981	0.248453	-0.965216	0.334437	0.9991
Nom1	15.4224	-0.0660002	0.350096	-0.18852	0.850469	0.9991
Spaca7	14.5258	0.246168	0.34028	0.723428	0.469417	0.9991
Pou5f2	17.6996	0.295759	0.325074	0.909819	0.362918	0.9991
Klf3	27.0343	-0.101869	0.265868	-0.383156	0.701604	0.9991
Lyn	25.1397	-0.30773	0.261707	-1.17585	0.239653	0.9991
Chst3	12.049	0.274	0.384129	0.713301	0.475659	0.9991
Kidins220	41.3499	-0.193098	0.244677	-0.789198	0.429996	0.9991
Myc	13.7799	-0.240375	0.358193	-0.671078	0.502171	0.9991
Fam32a	40.1891	-0.264105	0.240506	-1.09812	0.272151	0.9991
Adprm	20.9376	0.00198999	0.29415	0.00676522	0.994602	0.9991
Hagh	38.0366	0.116917	0.32407	0.360776	0.718267	0.9991
Igf1	20.0268	-0.0317258	0.293938	-0.107934	0.914048	0.9991
Psd	106.482	0.0158757	0.21472	0.0739369	0.941061	0.9991
Rab42	24.4247	0.372051	0.279359	1.3318	0.182925	0.9991
Cnnm1	35.1645	0.117256	0.247101	0.474526	0.635125	0.9991
Wfdc11	17.5632	-0.0868073	0.32435	-0.267634	0.788981	0.9991
Pate8	13.8353	0.105632	0.3591	0.294158	0.768638	0.9991
Spata31d1d	18.9052	-0.150496	0.296063	-0.508324	0.611226	0.9991
Acte1	13.7439	0.629824	0.381518	1.65084	0.0987717	0.9991
Tmem269	14.6945	0.469124	0.369179	1.27072	0.203828	0.9991
Mstn	9.78507	-0.475556	0.395833	-1.2014	0.229594	0.9991
Gm15319,Gm21119,4930467E23Rik	28.1909	0.36896	0.272231	1.35532	0.175315	0.9991
Zfhx3	18.7603	-0.0273122	0.301818	-0.0904923	0.927896	0.9991
Riok3	26.5777	-0.179372	0.276033	-0.649819	0.515809	0.9991
Ifi202b,LOC100044068	16.7888	-0.0731888	0.318952	-0.229467	0.818506	0.9991
Meig1	12.4055	0.0190326	0.369109	0.0515635	0.958876	0.9991
Card6	15.5798	0.187598	0.348098	0.538924	0.589939	0.9991
Sult1b1	17.322	0.552125	0.345285	1.59904	0.109812	0.9991
Rtn4	78.1194	-0.00640629	0.253535	-0.0252679	0.979841	0.9991
Spta1	18.2222	-0.00717521	0.300028	-0.0239151	0.98092	0.9991
Bahcc1	15.4283	0.273059	0.356081	0.766846	0.443173	0.9991
Krt33a	10.855	-0.0299879	0.397203	-0.0754977	0.939819	0.9991
Khdc3	15.1188	-0.366314	0.33457	-1.09488	0.273569	0.9991
Ppil2	26.6356	-0.441111	0.28056	-1.57225	0.115892	0.9991
Anxa7	27.8656	-0.196343	0.295697	-0.664	0.50669	0.9991
Adamts15	13.9197	0.68276	0.390103	1.7502	0.0800831	0.9991
Laptm5	24.2289	-0.443663	0.315222	-1.40746	0.159291	0.9991
Cenpn	17.2784	-0.0988832	0.3393	-0.291433	0.77072	0.9991
Lhfp	26.7351	-0.283654	0.259938	-1.09124	0.275168	0.9991
Olfr91	13.052	-0.0865017	0.382231	-0.226307	0.820962	0.9991
Ldlrad4	23.8733	0.0838879	0.295291	0.284086	0.776345	0.9991
Fxyd7	41.8601	0.0958442	0.2914	0.328909	0.742224	0.9991
Helz	15.4308	-0.423831	0.323917	-1.30846	0.190718	0.9991
Acat2	26.7071	0.0484989	0.326595	0.148498	0.881949	0.9991
Zap70	16.0428	-0.127718	0.317065	-0.402813	0.687086	0.9991
Mob3a	16.8843	-0.030228	0.319697	-0.0945521	0.924671	0.9991
Rps6ka6	15.3654	-0.251535	0.331169	-0.759539	0.44753	0.9991
Chrna10	18.9487	0.177371	0.313942	0.56498	0.572087	0.9991
Arrdc2	15.9567	0.145477	0.331685	0.438598	0.660953	0.9991
Pan2	18.1254	-0.0233837	0.323421	-0.0723011	0.942362	0.9991
Fam184b	13.6868	-0.262197	0.351777	-0.74535	0.45606	0.9991
Gtf3c6	14.4324	-0.493792	0.333371	-1.48121	0.138552	0.9991
Flot2	29.315	-0.0825281	0.257909	-0.319989	0.748977	0.9991
Adam28	14.6568	0.591846	0.37634	1.57264	0.115803	0.9991
Luc7l2	35.6661	-0.231201	0.247677	-0.933475	0.350575	0.9991
Celf5	42.2448	0.217656	0.236301	0.921095	0.357001	0.9991
Amigo1	23.1052	0.238123	0.30148	0.789847	0.429617	0.9991
Vmn2r68,Vmn2r67,Vmn2r72	16.0012	-0.239663	0.320581	-0.747589	0.454708	0.9991
Bves	13.8186	0.0230216	0.352452	0.0653185	0.94792	0.9991
Grpr	11.6974	-0.2076	0.361649	-0.574038	0.565942	0.9991
Gid8	25.542	-0.365639	0.270611	-1.35116	0.176644	0.9991
Ncs1	75.0464	-0.335035	0.202456	-1.65486	0.0979539	0.9991
Wfdc8	13.4621	-0.20771	0.342075	-0.607207	0.543714	0.9991
Acsm2	14.0933	0.203738	0.371526	0.548382	0.583429	0.9991
1700030J22Rik	18.4479	-0.209692	0.312225	-0.671607	0.501834	0.9991
Mgam	16.4202	0.26106	0.346656	0.753083	0.4514	0.9991
Frat2	12.417	0.019448	0.360558	0.0539385	0.956984	0.9991
Btf3-ps15	17.8234	-0.108186	0.310232	-0.348725	0.727296	0.9991
Actl11	21.0794	0.474954	0.32578	1.4579	0.144868	0.9991
Zfp420	11.6914	-0.0651238	0.392381	-0.165971	0.86818	0.9991
Lactb	19.367	-0.334533	0.298335	-1.12134	0.262145	0.9991
Rtn2	33.281	-0.38698	0.258871	-1.49487	0.134947	0.9991
Hibch	17.9408	-0.350077	0.32181	-1.08784	0.276666	0.9991
Socs6	24.3455	-0.197987	0.279513	-0.708328	0.478742	0.9991
Urm1	32.8213	-0.203992	0.242247	-0.842082	0.399742	0.9991
Lclat1	15.0977	-0.320131	0.339123	-0.943996	0.345172	0.9991
Cnot6	18.8621	-0.135397	0.312312	-0.433531	0.664629	0.9991
Fkbpl	15.5385	0.0282538	0.338835	0.0833853	0.933545	0.9991
Atxn7l2	15.1492	-0.113688	0.33396	-0.340425	0.733536	0.9991
Afap1l2	16.8061	0.0740888	0.326227	0.227108	0.82034	0.9991
Ankrd13c	21.6258	0.0890255	0.304401	0.292461	0.769934	0.9991
Tmpo	27.7553	0.56177	0.290766	1.93203	0.0533556	0.9991
Pcgf3	18.8247	-0.309759	0.301334	-1.02796	0.303969	0.9991
Fam13c	21.9637	-0.0819104	0.295341	-0.277342	0.781517	0.9991
Defa26,Defa27,Defa25,Defa31,Defa23,Defa17,Defa28,Defa6,Defa3,Defa40,Defa30	18.5493	-0.422916	0.315772	-1.33931	0.18047	0.9991
Trcg1	20.0167	-0.377648	0.298938	-1.2633	0.206481	0.9991
Olfr187	15.4582	-0.26654	0.324817	-0.820586	0.411882	0.9991
Matn2	21.7393	0.432203	0.304122	1.42115	0.155273	0.9991
1700016K19Rik	14.2472	-0.267589	0.337589	-0.792648	0.427983	0.9991
Plpp3	43.1177	-0.318978	0.227599	-1.40149	0.161066	0.9991
Otx1	19.2791	0.168363	0.305465	0.551171	0.581517	0.9991
Frrs1	16.3956	0.436799	0.341603	1.27867	0.201012	0.9991
Prl7d1	16.8766	0.425128	0.373737	1.13751	0.255327	0.9991
Megf9	28.1386	-0.0437881	0.264522	-0.165536	0.868522	0.9991
Cbr2	12.0247	0.538085	0.398451	1.35044	0.176874	0.9991
Aqp4	19.6187	0.580407	0.343148	1.69142	0.0907569	0.9991
Cfap97d1	19.0942	-0.105126	0.322044	-0.326433	0.744097	0.9991
Dgkb	25.5716	-0.380333	0.264847	-1.43605	0.150989	0.9991
Caap1	15.2805	-0.314387	0.335521	-0.937013	0.348752	0.9991
P2rx3	23.1055	0.165708	0.294037	0.563563	0.573052	0.9991
Tipin	14.3866	0.0643708	0.348715	0.184594	0.853547	0.9991
Adamts12	18.5106	0.582456	0.331323	1.75797	0.0787523	0.9991
Olfr733	11.1249	0.581082	0.424453	1.36901	0.170995	0.9991
Rassf7	15.3169	-0.229256	0.328216	-0.698491	0.48487	0.9991
Olfr1212	11.965	-0.268319	0.374201	-0.717045	0.473347	0.9991
Agps	19.1205	0.455208	0.330426	1.37764	0.168315	0.9991
Stau1	31.6416	0.258495	0.263355	0.981543	0.326325	0.9991
Slc35d1	19.2887	0.264931	0.322781	0.820776	0.411774	0.9991
Nubp1	16.251	0.149626	0.337327	0.443563	0.657358	0.9991
Dcaf11	25.332	0.0117503	0.274886	0.0427461	0.965904	0.9991
Limk1	43.2394	0.058429	0.244586	0.23889	0.811191	0.9991
1810037I17Rik	46.5964	-0.234442	0.231881	-1.01105	0.311995	0.9991
Olfr693	17.0814	0.202999	0.325789	0.623099	0.533219	0.9991
Aqp11	14.5553	0.125468	0.368439	0.340539	0.733451	0.9991
Ing4	22.0137	-0.0536115	0.305224	-0.175646	0.860572	0.9991
Defb23	14.8089	-0.146063	0.36827	-0.39662	0.691648	0.9991
Neu2	11.4237	0.119371	0.374294	0.318923	0.749785	0.9991
Cpne7	16.1744	0.301122	0.343387	0.876918	0.380531	0.9991
Tgfb3	18.4898	-0.058727	0.308113	-0.190602	0.848838	0.9991
Olfr992	12.115	0.431612	0.389256	1.10881	0.267511	0.9991
Lce3d,Lce3e,Lce3f,Lce3a,Lce3b,Lce3c	10.9194	0.229451	0.375427	0.611175	0.541084	0.9991
Tbce	10.0422	0.355055	0.420709	0.843944	0.398701	0.9991
Alas2	13.776	-0.0470906	0.352549	-0.133572	0.893741	0.9991
B230217C12Rik	16.3294	-0.11095	0.319785	-0.346952	0.728627	0.9991
Atf3	16.1139	-0.255695	0.319338	-0.800703	0.423304	0.9991
Vps29	20.0255	0.44665	0.327075	1.36559	0.172069	0.9991
Crnn	11.1042	-0.374429	0.38399	-0.9751	0.329511	0.9991
Klhl12	17.0722	0.13333	0.338705	0.393645	0.693843	0.9991
Zfp956	15.4199	-0.0783725	0.331676	-0.236292	0.813206	0.9991
Fam13b	25.2755	0.152973	0.291063	0.525566	0.59919	0.9991
Olfr1394	11.9008	0.587178	0.417816	1.40535	0.159917	0.9991
Zfp330	17.2075	0.213683	0.336056	0.635856	0.52487	0.9991
Olfr474,Olfr473	12.8711	-0.268537	0.362235	-0.741334	0.458491	0.9991
Zfand6	31.5591	-0.187858	0.249447	-0.753098	0.451391	0.9991
Rtp1	23.23	0.0492635	0.291644	0.168917	0.865862	0.9991
Sun5	12.7164	-0.259724	0.367165	-0.707377	0.479332	0.9991
Gm10338,Gm3115,Gm3012,Gm3476,Gm3424,Gm8246,Gm3127,Gm6676,Gm8279,Gm10413,Gm7876,Gm3685,Gm3727,Gm6337,Gm5795,Gm3187,Gm5797,Gm3182,Gm16434	23.8644	0.0722128	0.287536	0.251143	0.801704	0.9991
Sbds	29.8946	-0.0603288	0.253961	-0.237552	0.812229	0.9991
Cyp2j5	14.2469	-0.242199	0.340131	-0.712077	0.476417	0.9991
Taok1	24.5717	0.0252394	0.303675	0.0831133	0.933761	0.9991
Iho1	13.8991	0.0205557	0.369304	0.0556608	0.955612	0.9991
Ube2l6	16.9906	-0.203059	0.323201	-0.628276	0.529823	0.9991
Gm46735	14.194	-0.137148	0.342977	-0.399875	0.689249	0.9991
Cfap77	21.8828	0.243397	0.290535	0.837754	0.402169	0.9991
Ahsg	21.0808	0.10019	0.307668	0.325643	0.744695	0.9991
Mcts1	20.6192	-0.108347	0.286883	-0.37767	0.705676	0.9991
Prkci	28.2115	0.112503	0.275119	0.408925	0.682595	0.9991
Cpsf6	35.9812	-0.214776	0.247183	-0.868896	0.384904	0.9991
Mrpl33	25.3672	0.0350994	0.272539	0.128786	0.897527	0.9991
Pawr	20.9037	0.321407	0.311954	1.0303	0.302867	0.9991
Scaf11	20.4229	-0.179665	0.318892	-0.563405	0.573159	0.9991
Dnah17	12.332	-0.136228	0.416307	-0.32723	0.743494	0.9991
Nceh1	25.914	0.0261691	0.300363	0.0871249	0.930572	0.9991
Fcrlb	14.2639	-0.444928	0.349529	-1.27293	0.203042	0.9991
Plekhg3	13.987	-0.372376	0.329688	-1.12948	0.258695	0.9991
Olfr1352	12.3764	-0.0897715	0.385226	-0.233036	0.815733	0.9991
Gabrg2	28.0582	-0.102952	0.289244	-0.355936	0.721889	0.9991
Ell2	34.242	-0.304562	0.249163	-1.22234	0.221578	0.9991
Iqsec2	38.5859	0.180836	0.240728	0.751206	0.452529	0.9991
C1ra	15.7253	0.17934	0.343925	0.521452	0.602052	0.9991
Zscan22	18.1514	0.513506	0.351989	1.45887	0.144601	0.9991
Maml2	15.6704	0.0805709	0.333224	0.241792	0.808941	0.9991
Cdkn1b	40.3981	-0.18402	0.222621	-0.826607	0.40846	0.9991
Ssh3	30.6005	0.265624	0.281764	0.942718	0.345825	0.9991
Ldlr	21.7537	-0.216275	0.28814	-0.750589	0.4529	0.9991
Unc93a2,Unc93a	12.313	0.102811	0.366949	0.280177	0.779341	0.9991
Necab2	26.721	-0.154094	0.26298	-0.585952	0.557908	0.9991
A930018P22Rik	10.0687	0.69653	0.462702	1.50535	0.132234	0.9991
L3mbtl4	13.0214	-0.157332	0.386505	-0.407064	0.683961	0.9991
Naa25	14.759	-0.0441229	0.358779	-0.122981	0.902122	0.9991
Ift52	17.3543	0.196815	0.339063	0.580467	0.5616	0.9991
Cilp	17.8302	0.0747904	0.305916	0.24448	0.806859	0.9991
Ndufa11	46.7842	0.0272586	0.24908	0.109437	0.912856	0.9991
Styk1	10.9165	-0.108465	0.385767	-0.281168	0.778582	0.9991
F7	16.3236	-0.538188	0.316496	-1.70046	0.0890452	0.9991
Olfr202	9.31541	-0.0691261	0.401836	-0.172025	0.863418	0.9991
Slain2	16.4621	-0.490014	0.318568	-1.53818	0.124005	0.9991
Ube2z	20.4249	0.149152	0.300843	0.495779	0.62005	0.9991
Ubqln3	13.582	0.233245	0.368928	0.632223	0.527241	0.9991
Elof1	39.7718	0.178112	0.242791	0.733605	0.46319	0.9991
Pex11g	15.3943	-0.18407	0.350307	-0.525452	0.599269	0.9991
Rd3l	12.3287	0.655253	0.387934	1.68908	0.0912036	0.9991
Fabp9	13.0215	-0.107348	0.360919	-0.297429	0.766139	0.9991
Trp53inp2	27.9736	0.255735	0.282504	0.905244	0.365336	0.9991
Cstad	16.3043	0.286663	0.358315	0.800032	0.423692	0.9991
Tns2	18.2507	-0.155714	0.301423	-0.516597	0.605438	0.9991
Gna14	10.7857	-0.029733	0.385138	-0.0772008	0.938464	0.9991
Syne2	13.2355	-0.187126	0.349087	-0.536044	0.591928	0.9991
Rrh	13.921	-0.459467	0.331422	-1.38635	0.16564	0.9991
Pask	15.9055	0.0857749	0.323225	0.265372	0.790723	0.9991
Hccs	17.0221	0.430563	0.373306	1.15338	0.248755	0.9991
Stat6	23.4033	0.145434	0.279228	0.520843	0.602476	0.9991
Srm	40.535	0.131708	0.233754	0.563446	0.573131	0.9991
Doc2a	28.0294	-0.180645	0.264609	-0.682685	0.494806	0.9991
Tmco5	19.5824	-0.206741	0.297926	-0.693934	0.487723	0.9991
Romo1	48.028	-0.072947	0.211702	-0.344574	0.730414	0.9991
Mapre2	42.9146	-0.136577	0.233832	-0.584082	0.559165	0.9991
Gabra2	18.6035	-0.132927	0.309427	-0.429592	0.667492	0.9991
Atad2	14.4705	0.112578	0.359667	0.313007	0.754275	0.9991
Plxnc1	21.4566	-0.193989	0.289814	-0.669355	0.503269	0.9991
Prr15l	17.0441	0.530553	0.370359	1.43254	0.15199	0.9991
Calm4	12.5112	0.188084	0.370204	0.508056	0.611414	0.9991
Arsj	19.6896	-0.312903	0.308743	-1.01348	0.310833	0.9991
Thoc2l	12.8502	-0.228309	0.341801	-0.66796	0.504159	0.9991
Ldhc	12.202	0.164115	0.404058	0.406167	0.68462	0.9991
Epc2	37.4014	0.0823871	0.249069	0.33078	0.74081	0.9991
Calu	36.6475	-0.305351	0.235917	-1.29432	0.195556	0.9991
Tmub2	23.0455	0.105655	0.265763	0.397553	0.69096	0.9991
Zfp708	17.4153	-0.0689017	0.323953	-0.21269	0.831569	0.9991
Lin28b	17.2852	-0.00925058	0.309681	-0.0298713	0.97617	0.9991
Vsir	19.5486	-0.136687	0.297706	-0.459135	0.646137	0.9991
Rgs9bp	19.7415	0.125184	0.309374	0.404636	0.685745	0.9991
Elac2	22.4466	0.30354	0.290449	1.04507	0.295989	0.9991
Gm34566,Gm33084,Gm35257	9.1929	0.361135	0.446774	0.808317	0.418908	0.9991
Il15	14.5251	0.175275	0.340618	0.51458	0.606846	0.9991
Olfr774	10.7489	0.256475	0.390918	0.656083	0.51177	0.9991
Alb	13.1348	-0.519053	0.358613	-1.44739	0.147788	0.9991
Lrtm1	15.3395	0.121739	0.340588	0.357438	0.720764	0.9991
Bcl2l2	22.5571	0.421401	0.298783	1.41039	0.158423	0.9991
Neurog1	9.29313	0.257995	0.443471	0.581763	0.560727	0.9991
Mrpl32	21.8581	-0.231932	0.286335	-0.810004	0.417938	0.9991
Efna4	15.7908	0.0896677	0.343391	0.261125	0.793996	0.9991
1810030O07Rik	16.0757	-0.524144	0.311484	-1.68274	0.0924263	0.9991
Smarce1	17.093	-0.167699	0.317954	-0.527431	0.597895	0.9991
Nkx2-6	14.6581	0.582555	0.363819	1.60122	0.109328	0.9991
Vmn1r57,Vmn1r58,Vmn1r59,Vmn1r187,Vmn1r186,Vmn1r63,Vmn1r62,Vmn1r61,Vmn1r60	17.0934	0.290115	0.348284	0.832983	0.404855	0.9991
Ifnl2,Ifnl3	15.0855	0.302176	0.38439	0.786119	0.431798	0.9991
Gpx7	10.3516	-0.0236634	0.369439	-0.0640523	0.948929	0.9991
Decr2	22.8187	-0.362455	0.284239	-1.27518	0.202246	0.9991
Wdr1	39.8259	0.0786852	0.234064	0.33617	0.736743	0.9991
Lrwd1	16.3725	0.209238	0.335376	0.623892	0.532699	0.9991
Amfr	36.9441	0.127127	0.232611	0.546522	0.584707	0.9991
Frmd6	19.7591	-0.200443	0.289575	-0.692197	0.488814	0.9991
Cmtm3	23.7611	-0.250001	0.281029	-0.889593	0.373685	0.9991
Pcbp3	20.3183	-0.262833	0.294754	-0.891703	0.372552	0.9991
Usp19	52.2264	0.221861	0.223903	0.990877	0.321745	0.9991
Man1a2	25.3855	-0.325321	0.276339	-1.17725	0.239096	0.9991
Actl6a	18.7848	0.0721923	0.307253	0.234961	0.814239	0.9991
Slc9a6	22.9319	-0.222972	0.305116	-0.730777	0.464915	0.9991
Gorab	12.6868	-0.136394	0.381238	-0.357765	0.720519	0.9991
Polg	15.9857	-0.126486	0.343065	-0.368693	0.712356	0.9991
Ippk	19.293	0.0210631	0.312207	0.0674652	0.946211	0.9991
Nlk	35.747	-0.542622	0.269871	-2.01067	0.0443602	0.9991
Eri2	17.0869	-0.072916	0.30981	-0.235357	0.813931	0.9991
Ripk3	27.6309	0.32259	0.286031	1.12782	0.259397	0.9991
Gfi1	13.7297	0.142561	0.357302	0.398993	0.689898	0.9991
Olfr17	14.2588	-0.275972	0.364077	-0.758004	0.448448	0.9991
Rsc1a1,Ddi2	29.7622	-0.0779218	0.256526	-0.303758	0.761312	0.9991
Olfr1318	10.7769	-0.397807	0.384366	-1.03497	0.300683	0.9991
Tal2	11.1865	0.387322	0.406457	0.952922	0.34063	0.9991
Alk	12.8113	0.442311	0.384247	1.15111	0.249686	0.9991
Phf21a	18.3316	-0.131899	0.301544	-0.437413	0.661812	0.9991
H2bu2	33.3312	0.379309	0.262326	1.44594	0.148193	0.9991
Gpr45	9.52353	-0.15744	0.400442	-0.393165	0.694198	0.9991
Vmn1r205,Vmn1r208	25.7405	0.310572	0.281648	1.1027	0.27016	0.9991
Dnajb1	23.9499	-0.160897	0.284776	-0.564995	0.572077	0.9991
Ppp6r1	35.4936	-0.0719953	0.271296	-0.265375	0.79072	0.9991
Hoxd4	16.7973	0.0927783	0.335316	0.276689	0.782019	0.9991
Lmln	18.7865	-0.0912616	0.304557	-0.299653	0.764441	0.9991
Tfec	17.1632	-0.175914	0.319798	-0.550079	0.582265	0.9991
Mamld1	24.7928	-0.0645863	0.277871	-0.232433	0.816202	0.9991
Enox1	27.6024	0.137574	0.259009	0.531154	0.595312	0.9991
Tmem65	27.3116	0.203359	0.282908	0.718817	0.472254	0.9991
Etfrf1	14.7339	-0.224144	0.336559	-0.665987	0.505419	0.9991
Nol4	23.7446	-0.25842	0.283609	-0.911182	0.362199	0.9991
Klk8	20.1558	-0.00866156	0.317791	-0.0272555	0.978256	0.9991
Sgk1	31.0843	0.0910852	0.312543	0.291433	0.77072	0.9991
Mpc2	58.7879	-0.0951753	0.211186	-0.45067	0.652227	0.9991
Ppfibp2	18.3181	-0.0539205	0.30175	-0.178693	0.858179	0.9991
Olfr452	16.6909	0.178043	0.322314	0.55239	0.580681	0.9991
Colq	16.3866	0.387695	0.337356	1.14921	0.250468	0.9991
Nek9	21.3276	-0.496469	0.279331	-1.77735	0.0755107	0.9991
Rnf167	21.0983	-0.0361628	0.298789	-0.121031	0.903666	0.9991
Car15	22.4123	-0.281089	0.300055	-0.936792	0.348865	0.9991
Pmis2	21.0905	0.216256	0.300236	0.720288	0.471348	0.9991
Lrrc56	15.1622	-0.217113	0.323567	-0.670997	0.502222	0.9991
Tnni1	18.1566	0.111263	0.322958	0.344514	0.73046	0.9991
Olfr149	15.4279	0.361274	0.376291	0.960091	0.337009	0.9991
Zw10	11.6921	-0.106369	0.360012	-0.295459	0.767643	0.9991
Elac1	26.3747	0.225526	0.273255	0.82533	0.409184	0.9991
Otor	14.0684	0.37879	0.386804	0.97928	0.327442	0.9991
Unc119	19.358	-0.0701593	0.301604	-0.232621	0.816056	0.9991
Ppp1r8	20.4422	-0.549603	0.308334	-1.78249	0.0746692	0.9991
Csk	18.3142	-0.0698107	0.314357	-0.222075	0.824256	0.9991
Utp6	24.7076	0.145994	0.2706	0.539518	0.58953	0.9991
Hmg20b	15.5016	0.421228	0.36336	1.15926	0.246352	0.9991
Proser1	22.1611	-0.0823375	0.294953	-0.279154	0.780126	0.9991
Sbpl	16.8662	0.0396922	0.329109	0.120605	0.904004	0.9991
Tbc1d8	13.4457	0.237272	0.363775	0.652249	0.514241	0.9991
Mrgpra1	15.5442	0.097512	0.341176	0.285811	0.775023	0.9991
Ulbp1	15.9166	-0.0261898	0.324914	-0.0806053	0.935756	0.9991
Lin7c	26.8942	0.0368428	0.261922	0.140663	0.888136	0.9991
Trir	36.2999	0.175372	0.23573	0.743953	0.456905	0.9991
Clmn	15.0367	0.713515	0.374734	1.90406	0.0569026	0.9991
Wdr70,Gm1943	26.2497	0.180099	0.27827	0.647209	0.517497	0.9991
Lcn5	10.8084	-0.422315	0.394058	-1.07171	0.283852	0.9991
Fahd1	13.3591	0.146255	0.378051	0.386866	0.698855	0.9991
Krba1	14.5672	0.080394	0.342358	0.234824	0.814345	0.9991
Rims4	48.504	-0.176098	0.251308	-0.700726	0.483474	0.9991
Tnfrsf8	13.1709	-0.416563	0.336061	-1.23954	0.215144	0.9991
Nt5dc2	17.4919	-0.0665069	0.335222	-0.198396	0.842735	0.9991
Ephx2	27.9288	0.188377	0.278892	0.675449	0.49939	0.9991
Ryr3	16.4575	-0.0532536	0.329397	-0.16167	0.871566	0.9991
Tmem28	13.2347	0.394537	0.413364	0.954455	0.339854	0.9991
Cabp5	12.4049	-0.212812	0.35901	-0.592776	0.553331	0.9991
Arhgap36	10.567	0.692284	0.440561	1.57137	0.116097	0.9991
Dll4	14.8073	-0.145124	0.360528	-0.40253	0.687294	0.9991
Rab5a	41.7902	-0.235391	0.246515	-0.954875	0.339641	0.9991
Olfr799	11.9673	0.0179131	0.374829	0.04779	0.961884	0.9991
Lypd8l	13.8133	0.300006	0.35251	0.851056	0.394738	0.9991
Kif1b	87.4402	-0.177532	0.203703	-0.871524	0.383468	0.9991
Rassf10	17.5517	0.11715	0.310705	0.377044	0.706141	0.9991
Mpp3	24.4041	0.173922	0.323039	0.538394	0.590305	0.9991
Ufc1	32.9696	0.281597	0.277488	1.01481	0.310199	0.9991
Vhl	21.9167	-0.359123	0.2846	-1.26185	0.207002	0.9991
Crip1	13.7426	0.208776	0.350197	0.596168	0.551063	0.9991
Alg11	18.9124	-0.0848484	0.329685	-0.257363	0.796899	0.9991
Cdc42ep2	13.8819	-0.476971	0.346893	-1.37498	0.169137	0.9991
Adi1	31.9717	0.15203	0.273034	0.556815	0.577654	0.9991
Slc27a6	17.9239	-0.166529	0.307091	-0.542281	0.587625	0.9991
Efnb3	31.9046	-0.296555	0.251782	-1.17782	0.238867	0.9991
Ptdss1	25.0507	-0.286382	0.276104	-1.03723	0.299631	0.9991
Car14	20.1015	-0.383342	0.280412	-1.36707	0.171603	0.9991
Chia1	21.2371	-0.306305	0.291523	-1.05071	0.293393	0.9991
Rrm1	16.7486	-0.296233	0.312366	-0.948353	0.34295	0.9991
Cytl1	11.6558	0.600627	0.389118	1.54356	0.122695	0.9991
Pex3	26.1561	0.0897401	0.276074	0.325059	0.745137	0.9991
Foxj2	11.4216	-0.116759	0.396553	-0.294434	0.768426	0.9991
Slc2a7	15.6772	-0.255934	0.323966	-0.790001	0.429527	0.9991
Rbm12b2	11.5471	-0.0416476	0.36974	-0.11264	0.910316	0.9991
Fermt3	14.0032	0.142501	0.345928	0.411938	0.680385	0.9991
Olfr970	11.3623	0.0493306	0.364311	0.135408	0.892289	0.9991
Kifc5b,Kifc1	13.3135	-0.142839	0.374795	-0.381113	0.703119	0.9991
Cdk2ap2	24.8397	0.0694323	0.287272	0.241695	0.809016	0.9991
Vmn1r77	18.7764	-0.0907119	0.295592	-0.306882	0.758933	0.9991
Bcas2	20.3733	-0.271184	0.296972	-0.913164	0.361156	0.9991
Donson	24.703	-0.12328	0.274849	-0.448538	0.653765	0.9991
Ddx39b	45.9879	-0.489221	0.248829	-1.96609	0.0492878	0.9991
Cyp4x1	14.3506	-0.585245	0.330469	-1.77096	0.076568	0.9991
Trap1	26.6343	-0.117628	0.272202	-0.432136	0.665642	0.9991
Vmn1r127,Vmn1r111,Vmn1r248,Vmn1r259,Vmn1r131,Vmn1r118,Vmn1r119,Vmn1r252,Vmn1r253,Vmn1r115,Vmn1r242,Vmn1r243,Vmn1r257,Vmn1r138,Vmn1r166	22.3825	0.215354	0.301883	0.713371	0.475616	0.9991
Tmem183a	19.5043	-0.0282376	0.320945	-0.0879827	0.92989	0.9991
Pole	20.6733	0.0273681	0.318051	0.0860493	0.931427	0.9991
Nudt14	11.6714	0.371709	0.404328	0.919325	0.357925	0.9991
Mylk3	10.4036	0.349701	0.393318	0.889104	0.373947	0.9991
Ldoc1	13.2877	0.0540485	0.352711	0.153237	0.878211	0.9991
Sh3tc2	14.3186	-0.245092	0.344368	-0.711716	0.47664	0.9991
4930583I09Rik	12.9486	-0.0986826	0.365251	-0.270178	0.787024	0.9991
Usp8	32.6879	-0.0767574	0.25013	-0.30687	0.758943	0.9991
Ttll7	32.2564	0.0296321	0.253545	0.116871	0.906962	0.9991
Gstm6	10.7021	0.166085	0.430374	0.385909	0.699564	0.9991
Lims1	17.1694	-0.267727	0.305743	-0.875658	0.381216	0.9991
Prl4a1	17.117	0.550337	0.338054	1.62796	0.103534	0.9991
Snapin	21.6774	-0.213373	0.307849	-0.693109	0.488241	0.9991
Ccr9	18.6204	-0.0115973	0.308813	-0.0375544	0.970043	0.9991
Olfr851	12.0049	0.349935	0.399996	0.874845	0.381659	0.9991
Eif1,Emd	109.62	-0.142079	0.176146	-0.806594	0.4199	0.9991
Ccdc184	27.9455	-0.578382	0.298664	-1.93657	0.0527985	0.9991
Ccnt1	28.8386	0.461802	0.273092	1.69101	0.090834	0.9991
Dnajc21	19.516	-0.213972	0.316784	-0.675452	0.499389	0.9991
Rhox8	21.6644	0.0741677	0.287785	0.257719	0.796624	0.9991
Rnf31	19.3685	-0.326389	0.294755	-1.10732	0.268155	0.9991
Gli3	15.2651	-0.507726	0.338863	-1.49832	0.13405	0.9991
Rasl11b	28.3965	-0.152891	0.268392	-0.569654	0.568913	0.9991
Rsph3b,Rsph3a	28.8202	0.370744	0.267566	1.38562	0.165863	0.9991
Dmd	21.1864	-0.177607	0.307351	-0.577862	0.563357	0.9991
Bcs1l	19.9525	-0.273483	0.301233	-0.907879	0.363942	0.9991
Mcm6	18.7654	-0.24153	0.309986	-0.779166	0.435882	0.9991
Mtpn	49.0441	0.175561	0.278707	0.629913	0.528751	0.9991
Angel1	18.0542	0.513611	0.320422	1.60292	0.108952	0.9991
Dok5	21.657	-0.280335	0.300829	-0.931876	0.351401	0.9991
Foxm1	10.8673	0.228352	0.423328	0.539421	0.589597	0.9991
Sprr2h	19.1219	0.17533	0.311114	0.563556	0.573057	0.9991
Olfr555	12.5359	0.0740093	0.358008	0.206726	0.836224	0.9991
Pcdhga1	14.3998	0.0988042	0.354015	0.279096	0.780171	0.9991
Calm5	13.2367	-0.282895	0.343586	-0.82336	0.410303	0.9991
Prss46	25.5713	-0.0280912	0.267433	-0.10504	0.916344	0.9991
Otud3	28.4017	-0.245071	0.256123	-0.956847	0.338644	0.9991
Vps4b	31.1757	0.340758	0.258748	1.31695	0.187855	0.9991
Prdm1	14.4069	-0.264073	0.337286	-0.782937	0.433664	0.9991
Gm41408	11.6315	0.595609	0.420487	1.41647	0.156637	0.9991
Tmem132e	18.2899	-0.0141078	0.328544	-0.0429405	0.965749	0.9991
Irf2bpl	52.7051	-0.415199	0.213722	-1.94271	0.0520515	0.9991
Adam30	18.3784	-0.0491786	0.315368	-0.15594	0.87608	0.9991
Elf1	17.4009	0.200484	0.323625	0.619496	0.53559	0.9991
Cdhr4	19.9369	0.561618	0.332507	1.68904	0.0912114	0.9991
Scnn1a	15.1732	0.0194849	0.344207	0.0566082	0.954857	0.9991
Zfp457	8.54488	0.409804	0.463245	0.884639	0.376352	0.9991
Asah1	27.2961	0.106038	0.279673	0.379149	0.704577	0.9991
Cc2d1b	15.0366	0.112528	0.338143	0.332783	0.739298	0.9991
Cracr2b	12.4923	0.600529	0.403052	1.48995	0.136236	0.9991
Ero1a	23.3597	-0.287792	0.282073	-1.02027	0.307598	0.9991
Amigo2	25.5977	0.613028	0.309744	1.97915	0.0477996	0.9991
Trmo	19.3672	-0.399144	0.303411	-1.31552	0.188335	0.9991
Zfp503	21.2758	0.00621538	0.324026	0.0191817	0.984696	0.9991
Blm	18.1654	0.0928415	0.319953	0.290173	0.771684	0.9991
Elovl6	33.8861	-0.033473	0.254868	-0.131335	0.89551	0.9991
Olfr646	17.6394	-0.270494	0.30803	-0.87814	0.379868	0.9991
Npnt	14.1968	0.142896	0.346498	0.412401	0.680046	0.9991
Lekr1	11.0246	0.261304	0.430715	0.606674	0.544067	0.9991
Rprd2	18.4021	-0.143937	0.305865	-0.47059	0.637933	0.9991
Gm2240	16.6873	-0.432497	0.317268	-1.36319	0.172822	0.9991
Lmod2	15.3708	0.238924	0.346079	0.690374	0.489959	0.9991
Eif3m	42.8651	0.159022	0.235248	0.675974	0.499057	0.9991
Olfr69	13.1861	-0.225681	0.381744	-0.591186	0.554396	0.9991
Ankrd22	13.967	0.688146	0.366117	1.87958	0.0601649	0.9991
Gcnt4	18.0059	-0.420599	0.292616	-1.43738	0.150611	0.9991
Park7	59.9461	-0.148424	0.214793	-0.691011	0.489558	0.9991
Igsf9	12.3011	-0.0344551	0.36241	-0.0950722	0.924257	0.9991
Olfr812	12.514	0.0994272	0.366745	0.271107	0.786309	0.9991
Ap3d1	28.5664	0.1771	0.278222	0.63654	0.524425	0.9991
Sgsm3	24.8508	0.0940599	0.289162	0.325284	0.744966	0.9991
Opn5	14.5823	0.0111881	0.350153	0.0319519	0.97451	0.9991
Pdzd2	24.2334	-0.0442546	0.295257	-0.149885	0.880855	0.9991
Mlxip	19.2318	0.101354	0.299108	0.338856	0.734718	0.9991
Nell2	51.5174	-0.338951	0.261993	-1.29374	0.195755	0.9991
Lamb2	17.0539	-0.218969	0.327724	-0.668151	0.504037	0.9991
Tubg2	21.6937	-0.0687856	0.310989	-0.221183	0.82495	0.9991
4931400O07Rik	19.2804	0.395213	0.324889	1.21646	0.223811	0.9991
Ctse	14.9601	-0.05241	0.329854	-0.158889	0.873757	0.9991
Crygn	19.8251	-0.0631495	0.313601	-0.201369	0.84041	0.9991
Nolc1	18.6187	0.461793	0.335856	1.37497	0.16914	0.9991
Gm725	11.1042	0.565459	0.399619	1.41499	0.15707	0.9991
Gm52578	8.48607	-0.634104	0.424502	-1.49376	0.135239	0.9991
Phgr1	12.7686	-0.108599	0.361311	-0.30057	0.763743	0.9991
Mc2r	12.3538	-0.570343	0.352213	-1.61931	0.10538	0.9991
Sec14l4	11.7552	0.282182	0.374704	0.753078	0.451403	0.9991
Zfp7	18.0925	0.320549	0.327675	0.978253	0.327949	0.9991
Frmd5	16.0519	-0.0662426	0.34989	-0.189324	0.849839	0.9991
Aak1	20.0242	0.0804866	0.300243	0.268072	0.788644	0.9991
Snrpd3	30.5454	-0.468626	0.264311	-1.77301	0.0762278	0.9991
Ctsb	69.6474	-0.0840102	0.218132	-0.385134	0.700138	0.9991
Car1	11.852	-0.395776	0.356364	-1.11059	0.266743	0.9991
Slbp	19.0561	-0.305273	0.306535	-0.995884	0.319307	0.9991
Ftdc2	12.3351	0.136238	0.386791	0.352226	0.724669	0.9991
Rpl22l1,Gm15421	42.8135	-0.230056	0.237133	-0.970159	0.331967	0.9991
Dlx1	14.7622	-0.38001	0.331773	-1.14539	0.252047	0.9991
Skap1	15.2838	-0.433055	0.336587	-1.28661	0.198231	0.9991
Gm42372	19.1304	0.331446	0.341724	0.969924	0.332084	0.9991
Olfr424	15.5626	-0.1996	0.331155	-0.602738	0.546683	0.9991
Adk	31.9103	-0.0452186	0.254026	-0.178008	0.858717	0.9991
Sult6b2	13.4064	0.444671	0.376802	1.18012	0.237953	0.9991
Gm46013	12.4913	-0.487249	0.367024	-1.32757	0.184321	0.9991
Olfr557	12.2092	-0.336661	0.361709	-0.93075	0.351983	0.9991
Mapk1ip1l	20.74	0.282405	0.325686	0.867109	0.385882	0.9991
Flii	27.9367	-0.074723	0.261926	-0.285283	0.775427	0.9991
Fam71a	12.2817	-0.181014	0.371473	-0.487288	0.626054	0.9991
Cdk10	33.4896	0.143601	0.256269	0.560354	0.575238	0.9991
Nsd1	36.5818	-0.1196	0.250339	-0.477751	0.632828	0.9991
Polr1c	20.6086	-0.0126997	0.301745	-0.0420874	0.966429	0.9991
Rpusd1	24.3193	0.260753	0.30704	0.849248	0.395743	0.9991
Fam24a	10.079	0.177569	0.405029	0.438412	0.661088	0.9991
Rfx1	19.1652	-0.313497	0.288359	-1.08717	0.27696	0.9991
Il13ra2	19.118	0.199418	0.330892	0.602667	0.54673	0.9991
Mettl15	21.754	0.114926	0.283306	0.405658	0.684994	0.9991
Fam181a	16.2516	-0.0201881	0.356393	-0.0566458	0.954827	0.9991
Ankk1	16.0378	-0.00492539	0.330155	-0.0149184	0.988097	0.9991
Klhl20	14.1528	-0.0817751	0.332329	-0.246066	0.805631	0.9991
Sprr2b	11.6858	-0.338751	0.371581	-0.911649	0.361953	0.9991
Hacd1	14.7153	-0.332569	0.328578	-1.01215	0.311469	0.9991
Fgf8	15.0442	0.148068	0.338721	0.437137	0.662012	0.9991
Taf7l	12.3287	-0.30517	0.359435	-0.849026	0.395867	0.9991
Hpca	119.974	-0.163779	0.290039	-0.564679	0.572292	0.9991
Mfsd9	15.8154	0.418368	0.342524	1.22143	0.221924	0.9991
E430024I08Rik,Zfp825	13.1372	0.119625	0.359446	0.332805	0.739282	0.9991
Tbc1d2b	11.0359	-0.389441	0.410777	-0.94806	0.343099	0.9991
Rai14	15.7279	-0.18159	0.33166	-0.547516	0.584024	0.9991
Dnah14	12.7105	0.0435054	0.358842	0.121238	0.903502	0.9991
Spin2c	17.5228	0.109966	0.321196	0.342364	0.732077	0.9991
Maco1	32.4919	0.0069142	0.254503	0.0271674	0.978326	0.9991
Edem2	22.573	-0.0237353	0.303281	-0.0782616	0.93762	0.9991
Bpifa1	17.863	-0.502107	0.290473	-1.72858	0.0838838	0.9991
Rad52	19.7365	0.230835	0.308257	0.748841	0.453953	0.9991
Mycbp2	29.1152	0.365811	0.271769	1.34604	0.178291	0.9991
Bnc2	18.5889	-0.371817	0.300709	-1.23647	0.216284	0.9991
Olfr1181	16.9994	0.10378	0.325611	0.318723	0.749937	0.9991
Fahd2a	22.1468	0.30046	0.323248	0.929501	0.352629	0.9991
Ppa2	24.6161	-0.0163983	0.288762	-0.0567882	0.954714	0.9991
Itih3	17.0265	0.0917092	0.337099	0.272054	0.78558	0.9991
Slc17a6	15.9642	-0.25472	0.324636	-0.784632	0.432669	0.9991
Cpsf4l	13.3782	-0.281798	0.365361	-0.771287	0.440537	0.9991
Cstf2	35.8985	0.0813344	0.249111	0.326499	0.744047	0.9991
Myo1f	12.6323	-0.375717	0.343083	-1.09512	0.273465	0.9991
Dnaaf6	7.79582	-0.824677	0.427453	-1.92928	0.053696	0.9991
Adamts6	17.8526	0.398056	0.329453	1.20823	0.226958	0.9991
Gm34298	14.6175	-0.564308	0.312893	-1.80352	0.0713068	0.9991
Pirt	12.1389	0.465317	0.395073	1.1778	0.238877	0.9991
Srxn1	44.4874	0.111912	0.242232	0.462004	0.644078	0.9991
Fam243	9.65194	-0.283141	0.385911	-0.733695	0.463135	0.9991
Olfr914	12.1413	0.00797376	0.37797	0.0210963	0.983169	0.9991
Vmn2r81	16.1003	0.369032	0.339538	1.08686	0.277097	0.9991
Rnf169	31.4249	-0.280818	0.274016	-1.02482	0.305446	0.9991
Ceacam16	13.9066	0.319961	0.362907	0.881661	0.37796	0.9991
[truncated: 17,741 more rows]

## Sheet: 3BP_vs_veh
	baseMean	log2FoldChange	lfcSE	stat	pvalue	padj
Pabpc1	72.7505	-0.981342	0.178148	-5.50859	3.61711e-08	0.000104932
Camk2n1	464.53	-0.829009	0.16518	-5.01884	5.19855e-07	0.000741974
Rps4x	126.375	-0.794023	0.160619	-4.94351	7.67295e-07	0.000741974
Gm10051,Rpl28	126.569	-0.818603	0.171756	-4.76608	1.87843e-06	0.00117955
Rps2,Gm45855	120.953	-0.753755	0.158681	-4.75011	2.03301e-06	0.00117955
Kif5a	406.121	-0.689712	0.151798	-4.54362	5.52972e-06	0.00267362
Fth1	714.294	-0.856462	0.195203	-4.38754	1.14642e-05	0.00417239
Lgals3	33.5937	-1.11832	0.25989	-4.30304	1.68473e-05	0.00417239
Rhoa	95.5232	-0.657393	0.152246	-4.31796	1.57478e-05	0.00417239
Rps24	162.187	-0.598468	0.139253	-4.29768	1.72591e-05	0.00417239
Flna	30.9404	-1.15045	0.266402	-4.31847	1.57117e-05	0.00417239
Rps3a1	180.655	-0.629489	0.145038	-4.34015	1.42384e-05	0.00417239
Hmox1	36.0588	-1.00383	0.247317	-4.05888	4.9309e-05	0.0110035
Rpl37,Rpl37rt	158.556	-0.621387	0.157148	-3.95416	7.6805e-05	0.0159151
Rps26	103.447	-0.651002	0.166057	-3.92035	8.84194e-05	0.0171003
Dnm2	89.7759	0.84382	0.218582	3.86044	0.000113185	0.0205219
Pfn2	67.3157	0.859608	0.225849	3.80612	0.000141164	0.0240893
Stmn1	97.4876	0.922325	0.245427	3.75804	0.000171252	0.0248598
Gm8624,Rps23	140.528	-0.668264	0.178303	-3.74792	0.000178308	0.0248598
Lmbrd2	33.7517	-0.846649	0.226038	-3.74561	0.000179957	0.0248598
Qk	120.016	-0.563519	0.149921	-3.75878	0.000170743	0.0248598
Rpl13	212.577	-0.510838	0.137097	-3.72612	0.000194452	0.0256412
Pfn1	78.1081	-0.767513	0.207473	-3.69934	0.000216164	0.0272649
Rpl13a,Gm11478	183.735	-0.607219	0.164627	-3.68844	0.00022563	0.0272731
Rpl22	51.0621	-0.742792	0.203894	-3.64303	0.000269446	0.0312665
Cyp2d12	59.0162	0.731305	0.201756	3.6247	0.000289294	0.0322785
Psmd4	75.4408	-0.66498	0.184764	-3.59908	0.000319348	0.0343122
S100a16	32.0993	-0.832652	0.233167	-3.57106	0.000355544	0.0368369
Mrps6	29.6031	-0.891818	0.250964	-3.55358	0.000380033	0.0380164
Rpl4	186.893	-0.663539	0.188068	-3.52819	0.000418407	0.0388311
Rpl38	197.514	-0.552976	0.157007	-3.52198	0.000428334	0.0388311
Cd99	187.521	0.692608	0.195911	3.53533	0.000407268	0.0388311
Rpl18a	152.836	-0.561864	0.161465	-3.47979	0.000501816	0.0441142
Rpl35a	125.703	-0.588347	0.16955	-3.47004	0.000520377	0.0444004
Sst	59.9149	1.01299	0.295226	3.43123	0.000600857	0.0498025
Plek	40.4625	-0.968629	0.283542	-3.41618	0.000635058	0.0511751
Gm6402,Rps17	67.592	-0.65776	0.193154	-3.40536	0.000660765	0.0518076
Epdr1	40.8555	0.874814	0.258785	3.38047	0.000723621	0.0552427
Got2	35.1308	0.905833	0.271203	3.34006	0.000837599	0.0623045
LOC100862446,Ftl1	161.289	-0.572311	0.171767	-3.3319	0.000862544	0.062556
Lasp1	43.6114	-0.721381	0.218477	-3.30186	0.000960461	0.0633249
Tyrobp	53.2728	-0.892061	0.270052	-3.30329	0.000955575	0.0633249
Rps11	66.5303	-0.58715	0.177429	-3.3092	0.00093562	0.0633249
Slc24a2	51.6775	0.762963	0.230939	3.30374	0.000954027	0.0633249
Mcm3ap	71.9045	0.719397	0.219189	3.28209	0.0010304	0.0640048
Rapgef4	107.508	-0.6499	0.197979	-3.28266	0.00102831	0.0640048
BC005537	45.3797	-0.721313	0.219892	-3.2803	0.00103696	0.0640048
Gm52520	32.0698	-0.788627	0.244801	-3.2215	0.00127523	0.0770718
Ptges3	57.1748	-0.667318	0.208013	-3.20807	0.00133631	0.0775325
Gng5,Gng5-ps	38.6384	-0.722766	0.22528	-3.20831	0.0013352	0.0775325
Nme2	69.7753	-0.602789	0.188322	-3.20084	0.00137026	0.0779438
Aplp1	241.104	0.483851	0.151941	3.18446	0.00145024	0.0809067
Cotl1	50.2307	-0.648898	0.20475	-3.16921	0.00152852	0.0836646
Rplp0	78.5102	-0.577717	0.182933	-3.15807	0.00158818	0.0853203
Tpt1	85.9068	-0.581841	0.185217	-3.14141	0.00168139	0.0886857
Cracdl	40.1847	0.906414	0.289122	3.13506	0.00171821	0.0890095
Qdpr	67.3845	0.623948	0.20041	3.11336	0.00184968	0.094139
Pcbp4	35.3206	-0.7187	0.231468	-3.10496	0.00190306	0.0951859
Ppp1r11	38.2271	-0.710246	0.22929	-3.09759	0.00195103	0.095931
Celsr2	49.9754	0.748674	0.24352	3.07438	0.00210941	0.0971332
Adipor1	32.6623	-0.730251	0.236424	-3.08874	0.00201008	0.0971332
Rpl31-ps12,Rpl31	170.476	-0.517032	0.168054	-3.07658	0.00209387	0.0971332
Nsf	82.1087	0.819849	0.266297	3.0787	0.00207908	0.0971332
Gm20716,Adnp	33.4811	0.816477	0.269828	3.02591	0.00247884	0.112361
Hnrnpm	30.4811	-0.792006	0.263076	-3.01056	0.00260769	0.116383
Plp1	223.995	-0.641368	0.213538	-3.00353	0.00266866	0.1173
Fabp5	46.6435	-0.613869	0.20793	-2.95229	0.00315426	0.136575
Dnm1	70.8021	0.844635	0.286657	2.9465	0.00321393	0.137112
Evl	45.8453	-0.609785	0.207482	-2.93897	0.00329302	0.13845
Fam120b	31.4222	0.832769	0.285551	2.91636	0.0035414	0.138833
Gstm5	69.3069	-0.5299	0.181686	-2.91656	0.0035391	0.138833
Spsb3	31.0207	0.814189	0.279153	2.91664	0.00353826	0.138833
Dcun1d4	38.0167	-0.662015	0.226947	-2.91705	0.00353364	0.138833
Rps27,Rps27rt	71.6554	-0.527724	0.180362	-2.92591	0.00343452	0.138833
Ctsd	128.335	-0.498851	0.171361	-2.91112	0.0036014	0.139302
Hba-a1,Hba-a2	39.5194	-2.63582	0.909379	-2.89848	0.00374974	0.143131
Aars	44.144	-0.62839	0.217467	-2.88959	0.0038574	0.145329
Fkbp8	54.7761	0.674728	0.23514	2.86947	0.00411158	0.15135
Trf	43.7833	-0.593887	0.207023	-2.8687	0.00412156	0.15135
P4hb	50.1122	-0.650808	0.227631	-2.85905	0.00424911	0.151796
Clic4	47.5496	-0.663239	0.23223	-2.85596	0.00429068	0.151796
Rpl26,Gm15772	117.128	-0.48239	0.168747	-2.85865	0.00425446	0.151796
Dctn1	62.1642	0.64802	0.227903	2.8434	0.00446354	0.156009
H2bc12,H2bc11,H2bc23,H2bc4,H2bc7,H2bc24	39.6494	0.716078	0.253176	2.82838	0.00467845	0.161574
Tuba1c,Tuba1b	86.1781	-0.480859	0.171784	-2.79921	0.00512273	0.172816
Rps3	111.377	-0.477646	0.170794	-2.79663	0.00516391	0.172816
Slc15a3	34.573	-0.703726	0.251739	-2.79545	0.0051827	0.172816
Rack1	79.2963	-0.487316	0.17507	-2.78355	0.00537668	0.175256
Rps9	96.1988	-0.44944	0.161295	-2.78644	0.00532902	0.175256
Dnajc27	40.7723	0.704231	0.256053	2.75033	0.00595349	0.191901
Serinc3	67.6609	-0.54118	0.198072	-2.73224	0.00629044	0.200534
Tmsb4x	289.556	-0.449981	0.165167	-2.72441	0.00644169	0.200939
Ints10	35.2405	-0.64126	0.235214	-2.72629	0.00640512	0.200939
Morf4l2	57.9933	0.625575	0.230235	2.71711	0.00658541	0.203183
Caprin1	54.8302	-0.549358	0.202439	-2.7137	0.00665369	0.203183
Jun	45.1391	-0.587278	0.216724	-2.7098	0.00673235	0.203443
Enah	54.5433	-0.566973	0.209948	-2.70053	0.00692284	0.207043
Rps25	98.9078	-0.459896	0.171086	-2.6881	0.00718593	0.212718
Rab5if	33.146	-0.680456	0.254088	-2.67804	0.00740546	0.214282
Rplp2,Wdr89,Rplp2-ps1	99.3215	-0.445315	0.166774	-2.67017	0.00758137	0.214282
Timp2	35.4882	-0.657112	0.245766	-2.67373	0.00750125	0.214282
Selenop	52.9028	-0.641854	0.239345	-2.68171	0.00732464	0.214282
Kcnq2	50.5524	0.765054	0.286646	2.66899	0.00760808	0.214282
Rpl18	121.318	-0.391475	0.147194	-2.65959	0.00782358	0.218233
Ell2	34.242	-0.665967	0.252341	-2.63916	0.00831125	0.22223
Cndp2	51.5518	-0.608302	0.230757	-2.63611	0.00838617	0.22223
Stau2	43.841	0.600782	0.227197	2.64432	0.00818551	0.22223
Hmgn3	29.9892	-0.669602	0.254168	-2.63448	0.00842651	0.22223
Gm6579,Set	49.032	-0.564312	0.21402	-2.63673	0.00837096	0.22223
Rara	32.7324	0.702639	0.265662	2.64486	0.00817249	0.22223
Rps28	116.081	-0.450557	0.171549	-2.62641	0.00862906	0.225522
Rrp36	93.3117	0.646482	0.247357	2.61356	0.00896046	0.232092
Gm21992,Rbm4,Rbm4b	31.8351	-0.652955	0.250142	-2.61034	0.00904533	0.232217
Dbpht2	34.3382	0.649158	0.249888	2.59779	0.00938257	0.238762
Stimate	33.2582	0.678046	0.26134	2.5945	0.00947295	0.238966
Gm10409,4930555G01Rik,Gm3005,Gm10406,Gm3002,Gm3383,Gm2897,2610042L04Rik,Gm5458,Gm3411,Gm16525,Gm3173,Gm3317,Gm3558,Gm3667,Gm5796,Gm33933,Gm2956,Gm3373,Gm3636,Gm3696,Gm3500,Gm2237,Gm3264,Gm3488,Gm3739	59.9866	-0.593541	0.231304	-2.56606	0.010286	0.24148
Arhgap44	37.8207	0.657253	0.255737	2.57004	0.0101687	0.24148
Vta1	29.8006	0.755001	0.294364	2.56486	0.0103218	0.24148
Clstn1	63.282	0.660817	0.256998	2.5713	0.0101318	0.24148
Rab28	38.8386	-0.637934	0.248462	-2.56753	0.0102426	0.24148
Hexb	50.8754	-0.726037	0.281134	-2.58253	0.00980775	0.24148
Drap1	62.045	-0.533705	0.207578	-2.5711	0.0101376	0.24148
Ccdc50	33.3001	-0.638613	0.248214	-2.57283	0.0100871	0.24148
Kifc2	66.7184	0.570141	0.222069	2.56741	0.0102463	0.24148
Dusp15	39.2777	0.641688	0.251231	2.55418	0.0106439	0.24384
Rpl6	93.0606	-0.452682	0.177217	-2.55439	0.0106373	0.24384
Syt6	29.213	0.712063	0.278894	2.55317	0.0106748	0.24384
Ankrd12	60.5061	-0.498763	0.195982	-2.54494	0.0109296	0.247709
Apod	71.3965	-0.716052	0.283764	-2.52341	0.0116222	0.259355
Myl12a	30.173	-0.65004	0.257358	-2.52582	0.011543	0.259355
Pea15a	90.3312	-0.423881	0.168513	-2.51542	0.011889	0.261287
Rita1	29.5432	-0.630753	0.250564	-2.51734	0.0118246	0.261287
Rock2	33.4189	0.748176	0.300699	2.48812	0.012842	0.261867
Chgb	120.598	0.583909	0.235784	2.47646	0.0132694	0.261867
Prss40	30.1401	0.70705	0.284564	2.48468	0.012967	0.261867
Cdk5r1	48.3108	0.649158	0.259916	2.49756	0.012505	0.261867
Rps29	143.345	-0.352991	0.141596	-2.49294	0.0126691	0.261867
Yipf4	37.5458	0.617176	0.248415	2.48445	0.0129751	0.261867
Pum2	65.5902	-0.502234	0.202422	-2.48113	0.0130968	0.261867
Pabpn1	31.9648	0.759586	0.305157	2.48916	0.0128044	0.261867
Adap1	35.1518	0.636018	0.255141	2.49281	0.0126738	0.261867
Sqstm1	113.979	0.470348	0.188302	2.49783	0.0124954	0.261867
Hmga1b,Hmga1	51.3309	-0.646773	0.259013	-2.49707	0.0125226	0.261867
Sap18b,Sap18	53.7819	-0.514537	0.205545	-2.50328	0.0123049	0.261867
Rgcc	34.4994	-0.590477	0.238335	-2.47751	0.0132302	0.261867
Wdfy3	30.0603	-0.611042	0.245713	-2.48681	0.0128893	0.261867
Eif5b	29.5066	0.688598	0.277335	2.48291	0.0130314	0.261867
Med10	31.3755	0.680231	0.275136	2.47235	0.0134229	0.263107
Maz	50.3039	-0.489896	0.198734	-2.46509	0.013698	0.266697
Slc4a4	35.417	-0.573653	0.233402	-2.45779	0.0139793	0.26857
B2m	64.3204	-0.506189	0.205871	-2.45877	0.0139415	0.26857
Srsf2	37.6675	0.621796	0.25327	2.45507	0.0140857	0.268833
Snap25	644.962	0.698111	0.285277	2.44714	0.0143996	0.273028
Ncl	58.9111	-0.465848	0.19133	-2.43478	0.0149007	0.280695
Mmut	45.4831	0.714805	0.294738	2.42522	0.0152991	0.284351
Arnt2	37.1188	0.611112	0.252683	2.41849	0.0155849	0.284351
Ankrd46	41.0495	0.577412	0.238486	2.42116	0.015471	0.284351
Rpl37a	90.3709	-0.408517	0.168585	-2.42321	0.0153841	0.284351
Rps16,LOC100862433	107.93	-0.406043	0.167739	-2.42068	0.0154916	0.284351
Parp6	33.1474	-0.6051	0.250835	-2.41234	0.0158503	0.287385
Vmn1r151,Vmn1r152,Vmn1r155,Vmn1r157,Vmn1r159,Vmn1r259,Vmn1r252,Vmn1r257,Vmn1r256,Vmn1r254,Vmn1r125,Vmn1r124,Vmn1r91,Vmn1r120,Vmn1r123,Vmn1r122,Vmn1r107,Vmn1r160,Vmn1r163,Vmn1r104,Vmn1r165,Vmn1r128,Vmn1r166,Vmn1r143,Vmn1r142,Vmn1r148,Vmn1r95,Vmn1r248,Vmn1r242,Vmn1r244,Vmn1r138,Vmn1r246,Vmn1r139,Vmn1r103,Vmn1r132,Vmn1r130,Vmn1r131,Vmn1r118,Vmn1r137,Vmn1r94,Vmn1r135,Vmn1r115,Vmn1r116,Vmn1r100,Vmn1r1…	39.3715	-0.553937	0.230357	-2.40468	0.0161864	0.291658
Hnrnph1	36.1391	-0.541515	0.22713	-2.38417	0.0171179	0.306537
6330403K07Rik	44.2356	0.595759	0.25096	2.37392	0.0176002	0.313241
H3c10,H3c11,H3c8,H3c1	44.6195	0.635447	0.268279	2.36861	0.0178551	0.315839
Phyhipl	54.1734	-0.588009	0.248919	-2.36225	0.0181643	0.319362
Efr3a	30.3094	0.649288	0.276642	2.34703	0.0189238	0.32484
Tsc22d4	42.4607	-0.53827	0.229272	-2.34774	0.0188879	0.32484
Gm10409,Gm3005,Gm3002,Gm3685,Gm3264,Gm2897,Gm10340,2610042L04Rik,Gm5458,Gm3411,Gm3173,Gm3317,Gm3558,Gm3667,Gm5796,Gm2956,Gm2974,Gm3373,Gm3636,Gm3696,Gm10338,Gm3752,Gm3500,Gm2237,Gm8246,Gm8108,Gm3248,Gm3383,Gm2888,Gm3488	54.7046	-0.527895	0.224795	-2.34834	0.0188573	0.32484
Vsnl1	105.61	0.563525	0.239809	2.34989	0.0187787	0.32484
Fam102a	33.1784	0.622215	0.266178	2.3376	0.0194083	0.325453
Adgrl1	108.426	-0.467362	0.199694	-2.34039	0.0192638	0.325453
Spns2	35.2571	0.667583	0.285427	2.3389	0.0193408	0.325453
Eif4a1	106.095	-0.442394	0.189205	-2.33818	0.0193782	0.325453
Lilrb4a,Lilr4b	44.9597	-0.633127	0.271682	-2.3304	0.0197852	0.326119
Npc2	29.7686	-0.584297	0.250523	-2.33231	0.0196843	0.326119
Lypla2	33.3278	-0.571515	0.245103	-2.33173	0.0197148	0.326119
Ywhaz	45.2124	0.536752	0.230829	2.32532	0.0200548	0.328273
Fxr1	31.0177	-0.668831	0.287832	-2.32369	0.0201422	0.328273
Bzw1	29.5613	0.648425	0.279412	2.32067	0.0203044	0.329068
Rsrc2	32.6573	0.632804	0.272962	2.31829	0.0204336	0.329322
Ache	30.8416	0.652635	0.282322	2.31167	0.020796	0.33331
Rex1bd	34.981	-0.55248	0.239304	-2.3087	0.0209604	0.333997
Ppme1	52.1737	0.634976	0.275269	2.30674	0.0210691	0.333997
C1qb	77.3972	-0.646531	0.281399	-2.29756	0.0215868	0.335193
Pcnp	41.3681	-0.524788	0.22792	-2.30251	0.0213063	0.335193
Cers2	40.0383	-0.522462	0.227253	-2.29904	0.0215029	0.335193
Uqcrc2	42.1795	0.600543	0.261422	2.29721	0.0216067	0.335193
Cox6a1	274.967	-0.396225	0.173003	-2.29028	0.0220054	0.337915
Eef1g	115.128	-0.437237	0.190924	-2.29011	0.0220152	0.337915
Elof1	39.7718	0.540763	0.236963	2.28206	0.0224857	0.338309
Aktip	37.0858	-0.567679	0.248966	-2.28014	0.0225991	0.338309
Dbi	87.5986	-0.40286	0.176192	-2.28648	0.022226	0.338309
Pcsk1n	45.9339	0.522438	0.229035	2.28104	0.0225463	0.338309
Gabrb3	35.957	0.672298	0.294903	2.27973	0.0226239	0.338309
Mapre1	31.6899	-0.562776	0.247185	-2.27674	0.0228019	0.339222
Trim8	36.8639	-0.517156	0.227628	-2.27194	0.0230902	0.340023
Stx1b	33.4705	0.643153	0.28298	2.27278	0.0230392	0.340023
Tsc22d3	49.4058	0.52104	0.231523	2.25049	0.024418	0.357761
Rpl12	101.888	-0.403188	0.179356	-2.24798	0.0245778	0.358292
Rpl23a	144.333	-0.333348	0.149335	-2.23222	0.0256005	0.358778
Eif3j2,Eif3j1	31.1474	-0.51864	0.232023	-2.2353	0.0253976	0.358778
Camta2	32.228	0.6043	0.269667	2.24091	0.0250317	0.358778
Hnrnpf	38.1077	-0.523187	0.234327	-2.23272	0.0255673	0.358778
Cx3cr1	30.8473	-1.01602	0.455151	-2.23228	0.0255963	0.358778
Clic1	32.7643	-0.590673	0.263533	-2.24136	0.0250028	0.358778
Rpl17,Rpl17-ps8,Rpl17-ps10	180.111	-0.371314	0.165947	-2.23755	0.0252505	0.358778
Ccl12	33.1169	-1.06	0.473957	-2.23648	0.0253201	0.358778
Snrpc	35.9522	-0.492743	0.221089	-2.22871	0.0258329	0.359657
Chic2	1212.63	0.417549	0.187449	2.22754	0.0259112	0.359657
Nrsn1	126.54	-0.495168	0.222679	-2.22368	0.02617	0.361519
Gcc1	34.6753	0.6024	0.273073	2.206	0.0273838	0.362522
Lmo4	74.0812	-0.567012	0.25673	-2.2086	0.0272027	0.362522
Eif3e	36.6683	-0.498755	0.225	-2.21669	0.0266443	0.362522
Mcfd2	33.2084	-0.514117	0.233007	-2.20645	0.0273524	0.362522
Hnrnpa3,LOC115489330,Gm6793	87.1935	-0.467559	0.212686	-2.19835	0.0279241	0.362522
Lgmn	67.4292	-0.481389	0.219052	-2.1976	0.0279779	0.362522
St13	56.0968	-0.456602	0.206634	-2.20971	0.0271252	0.362522
Rpl10a	102.294	-0.392973	0.179675	-2.18714	0.0287324	0.362522
Mobp	210.109	-0.372239	0.168569	-2.20822	0.0272288	0.362522
Itfg1	35.69	0.564749	0.257904	2.18976	0.0285413	0.362522
Slc25a25	37.8979	-0.549962	0.25156	-2.18621	0.0288004	0.362522
Wipf3	32.6393	0.57409	0.259493	2.21235	0.0269424	0.362522
Gad2	30.1577	0.631511	0.28676	2.20223	0.027649	0.362522
Lrch3	31.5092	-0.538422	0.246219	-2.18676	0.0287598	0.362522
Gm52436,Gm52416,Gm52446,Gm52437,LOC118568634,Gm52420	274.356	-0.407904	0.184182	-2.21468	0.026782	0.362522
Fus	44.915	0.513546	0.234541	2.18958	0.0285545	0.362522
Phf2	32.3588	-0.540651	0.247404	-2.1853	0.0288668	0.362522
Tmem151b	32.1433	-0.528626	0.238738	-2.21425	0.0268114	0.362522
Mrpl52	37.1562	-0.502992	0.229539	-2.19131	0.0284291	0.362522
Rpl19	203.123	-0.321388	0.14628	-2.19707	0.0280154	0.362522
Camk1	38.8103	-0.491037	0.224141	-2.19075	0.0284697	0.362522
Prrt2	97.0876	0.552485	0.253537	2.1791	0.0293239	0.363541
Dpf2	30.7597	-0.530014	0.243211	-2.17923	0.0293144	0.363541
Bmpr2	37.3986	-0.494397	0.22684	-2.17949	0.0292949	0.363541
Plcl2	43.9458	-0.459066	0.211123	-2.1744	0.0296748	0.366326
Cct3	42.0049	-0.457072	0.210488	-2.17149	0.0298941	0.36747
Srek1	37.8695	0.563468	0.260985	2.159	0.0308498	0.370582
Btbd9	35.1648	0.591314	0.274196	2.15654	0.0310415	0.370582
Ranbp1	39.1507	-0.482616	0.223332	-2.16099	0.0306965	0.370582
Rpl7a	104.529	-0.407361	0.188652	-2.15933	0.030825	0.370582
Actr10	48.1632	0.513825	0.238254	2.15663	0.0310344	0.370582
Prdx1	35.5679	-0.56067	0.259827	-2.15786	0.030939	0.370582
Hikeshi	45.8319	0.734654	0.340611	2.15687	0.0310157	0.370582
Ccser2	29.5989	-0.563073	0.262165	-2.14778	0.0317314	0.376655
Mag	31.8319	-0.587975	0.273886	-2.14679	0.0318099	0.376655
Prelid1	62.5621	-0.441992	0.206595	-2.13941	0.0324024	0.379034
Rlim	30.0944	-0.522644	0.244408	-2.13841	0.0324835	0.379034
Rpl27a,Gm46076	127.431	-0.346828	0.162148	-2.13896	0.0324386	0.379034
Ptms	309.841	0.447899	0.209515	2.1378	0.0325334	0.379034
Ado	29.6094	0.610109	0.286345	2.13068	0.0331159	0.384276
Zdhhc24	45.445	-0.451725	0.213015	-2.12062	0.0339537	0.391546
Ndufs7	45.4889	0.472019	0.222658	2.11993	0.0340123	0.391546
Epb41l2	36.0799	-0.507485	0.240052	-2.11406	0.0345101	0.395707
Cd9	50.8911	-0.472841	0.223893	-2.11191	0.0346942	0.396252
Trak1	35.0572	0.537288	0.254722	2.10931	0.0349176	0.397239
Setd3	64.5733	-0.394326	0.187202	-2.10642	0.0351681	0.398527
Gm5643,Hnrnpa1l2-ps2,Hnrnpa1,Gm10052	79.7039	-0.461455	0.219515	-2.10215	0.0355399	0.399193
Zbtb9	34.1283	0.594665	0.282969	2.10152	0.0355958	0.399193
Grina	80.4714	0.524847	0.249806	2.10101	0.0356398	0.399193
Fkbp3	47.8155	-0.519095	0.248623	-2.08788	0.0368088	0.404004
Aimp2	30.6014	0.567629	0.271074	2.094	0.0362599	0.404004
Calm3	108.063	0.540336	0.258442	2.09074	0.036551	0.404004
Cic	42.5329	-0.474589	0.227263	-2.08828	0.0367722	0.404004
Ccl3	95.4539	-1.24299	0.595422	-2.08758	0.0368356	0.404004
Cplx2	249.662	0.444719	0.213109	2.08681	0.0369049	0.404004
Rpl27,LOC108167922	65.371	-0.395232	0.189877	-2.08152	0.0373861	0.404691
Tomm5	32.8286	-0.519365	0.249225	-2.08392	0.0371676	0.404691
Cdr2	35.7782	-0.48301	0.231944	-2.08244	0.0373022	0.404691
Gm7931,Hmgn2	48.2515	-0.454391	0.218864	-2.07614	0.0378814	0.408528
Tomm6	32.0515	0.578808	0.279618	2.07	0.0384526	0.413151
Aldh1l1	34.9043	-0.468829	0.227394	-2.06174	0.0392324	0.419974
Arpp21	54.026	0.549187	0.266918	2.05751	0.0396372	0.421753
Npdc1	34.6406	0.547043	0.265946	2.05697	0.0396893	0.421753
Cd63	60.2017	-0.485704	0.237035	-2.04908	0.0404546	0.427579
Hsp90b1	43.7054	-0.458997	0.224089	-2.04828	0.0405323	0.427579
Dennd5b	34.1555	-0.556911	0.272161	-2.04625	0.0407317	0.428125
H2bu2	33.3312	0.527485	0.258603	2.03974	0.041376	0.428951
Gm15501,Rps8	116.122	-0.341191	0.167057	-2.04236	0.0411158	0.428951
Gdi2	54.0267	-0.454722	0.222708	-2.04178	0.0411732	0.428951
Shoc2	32.2463	-0.487726	0.239142	-2.03949	0.0414016	0.428951
Rpl21	125.745	-0.326257	0.16019	-2.03668	0.041682	0.430319
Arglu1	48.5479	-0.488879	0.240358	-2.03396	0.0419558	0.431609
Asph	32.1788	-0.488253	0.240375	-2.03121	0.0422334	0.43293
Cmpk1	31.5464	-0.505981	0.250088	-2.02321	0.043051	0.439757
Alg2	35.2808	0.50253	0.248848	2.01943	0.0434429	0.442174
Spp1	31.3756	-0.97488	0.483095	-2.01799	0.0435925	0.442174
Ndufb8	73.0671	-0.408829	0.202986	-2.01407	0.0440018	0.443226
Ldha	55.4798	0.498226	0.247241	2.01514	0.0438898	0.443226
Ndufb7	53.8939	-0.504421	0.250824	-2.01106	0.0443193	0.44488
Lrrc4	30.4091	-0.531468	0.264825	-2.00686	0.044764	0.44585
Ankrd11	29.5551	-0.473129	0.235693	-2.00739	0.0447079	0.44585
Gm21977,Gm7980,Gm3141,Gm8212,Gm16506,Gm8094,Gm6401,Gm17175,Gm6482,Gm7970,Gm8256,Gm8232,Gm8138,1700091H14Rik,Gm21162,Gm17124,Gm3072,Gm17026,Gm9611,Gm8229,Gm8020,Gm8127,Gm8005,Gm8220,Gm8165,Gm7945	30.7185	-0.501627	0.250087	-2.00581	0.044877	0.44585
Psmb5	40.6493	0.519219	0.259373	2.00182	0.0453038	0.448554
Gpc1	52.3881	0.460133	0.230739	1.99417	0.0461333	0.455213
Usf2	34.5911	-0.475574	0.239403	-1.9865	0.046978	0.461977
Hnrnpa2b1	79.4589	-0.368135	0.18569	-1.98252	0.0474206	0.46456
Add2	30.6395	0.57917	0.292322	1.98127	0.047561	0.46456
Hdac5	34.5333	-0.467034	0.236084	-1.97825	0.0479003	0.466305
Dnajc1	31.326	-0.474528	0.240833	-1.97036	0.0487974	0.47178
Atp6v1g2	101.435	0.424502	0.21559	1.96902	0.0489507	0.47178
Hspa4	33.5751	-0.45922	0.232902	-1.97173	0.0486404	0.47178
Dab2	33.5696	-0.493576	0.252455	-1.9551	0.0505707	0.472078
Smox	31.9005	-0.492332	0.251632	-1.95656	0.0503993	0.472078
Ank	62.8561	0.437496	0.223466	1.95777	0.0502565	0.472078
Dagla	33.9949	0.522527	0.266994	1.95708	0.0503385	0.472078
Trim27	30.3951	-0.501521	0.254937	-1.96724	0.0491559	0.472078
Col4a2	32.8919	-0.528505	0.269297	-1.96254	0.0497	0.472078
Popdc2	33.2503	-0.478014	0.243924	-1.95969	0.0500326	0.472078
Rpl5	85.8941	-0.34222	0.174855	-1.95717	0.0503279	0.472078
Cdkl5	46.2909	0.475291	0.242383	1.9609	0.0498901	0.472078
Phyhip	69.7298	0.467066	0.238935	1.95478	0.0506088	0.472078
Sirt2	44.8675	-0.443573	0.227456	-1.95015	0.0511584	0.475675
Thrsp	34.5271	-0.460474	0.236639	-1.94589	0.0516677	0.478875
Gorasp2	30.5169	-0.49033	0.252605	-1.94109	0.052247	0.481204
Trip12	32.8756	-0.457038	0.235458	-1.94106	0.0522507	0.481204
Fam168a	59.6853	-0.419684	0.217101	-1.93313	0.0532203	0.483726
Rpl10	92.137	-0.3394	0.175639	-1.93237	0.0533143	0.483726
Pfdn1	33.2051	-0.445924	0.231452	-1.92663	0.0540252	0.483726
Gm6570,Gm12191,Gm7429	56.8663	-0.382371	0.198293	-1.92831	0.0538165	0.483726
Klf9	59.1242	0.507102	0.263038	1.92787	0.0538715	0.483726
Ctla2a	32.2853	-0.48894	0.253486	-1.92887	0.0537476	0.483726
Ik	30.2765	-0.510685	0.263671	-1.93683	0.0527666	0.483726
Pacsin1	76.5675	0.451926	0.234224	1.92946	0.0536733	0.483726
Scamp1	45.4459	0.454691	0.235529	1.93051	0.0535435	0.483726
Arpc4	52.6356	-0.423913	0.220823	-1.9197	0.0548959	0.485528
Rgs4	74.1343	0.514161	0.267485	1.92221	0.0545798	0.485528
Plekhm2	35.3213	-0.463635	0.241245	-1.92184	0.0546257	0.485528
Vdac1	77.0579	0.420503	0.218986	1.92023	0.0548289	0.485528
Arf3	118.655	0.378114	0.197126	1.91814	0.0550936	0.485795
Rnf157	97.1672	-0.352641	0.184135	-1.91512	0.0554775	0.487697
Slc25a23	78.6279	-0.355237	0.185994	-1.90994	0.0561404	0.491687
Dlg2	36.1535	-0.432145	0.226536	-1.90762	0.0564398	0.491687
Oat	31.4841	-0.480014	0.251535	-1.90834	0.0563473	0.491687
Rnf187	61.9044	0.422981	0.222173	1.90384	0.0569311	0.493006
Rnf19b	40.971	-0.415424	0.218192	-1.90394	0.0569182	0.493006
Zfp36	33.9195	-0.50046	0.263643	-1.89825	0.0576637	0.494987
Neurod2	30.7302	0.607579	0.320084	1.89819	0.0576716	0.494987
Cntnap2	33.4357	-0.454734	0.239378	-1.89965	0.0574788	0.494987
Sgta	43.9269	-0.438612	0.231295	-1.89633	0.0579166	0.495118
Adam8	29.5802	-0.601008	0.317074	-1.89548	0.0580283	0.495118
Ewsr1	33.3539	0.527057	0.279639	1.88477	0.0594607	0.501945
Lsm6	30.1126	-0.457606	0.242426	-1.88761	0.0590777	0.501945
Rabac1	83.8289	-0.434723	0.230704	-1.88433	0.0595205	0.501945
Slc25a22	41.8006	0.427966	0.226955	1.88568	0.0593374	0.501945
Sh3glb2	39.5572	0.484402	0.258703	1.87243	0.0611477	0.503966
Anp32e	35.533	0.475908	0.255005	1.86627	0.0620034	0.503966
Emc2	37.4851	-0.430121	0.229761	-1.87203	0.061202	0.503966
Mif	161.673	-0.328678	0.175918	-1.86836	0.0617123	0.503966
Rps21	152.525	-0.299126	0.159578	-1.87448	0.0608636	0.503966
Nras	30.057	-0.475595	0.253595	-1.87541	0.0607357	0.503966
Ccni	86.8772	-0.326833	0.173848	-1.88	0.0601085	0.503966
Egr3	39.0957	0.682512	0.365243	1.86865	0.0616712	0.503966
Arhgef3	38.254	0.466566	0.248911	1.87443	0.0608715	0.503966
Pcmt1	39.9746	0.490839	0.261995	1.87347	0.0610042	0.503966
Cox5b	157.226	-0.33107	0.177073	-1.86968	0.061528	0.503966
Sf3b1	35.9133	0.49871	0.267238	1.86616	0.0620185	0.503966
Pals2	30.8707	-0.482293	0.258209	-1.86784	0.0617843	0.503966
Rbm10,Gm15455	32.0641	-0.42516	0.22852	-1.8605	0.0628155	0.509016
C1qa	54.0629	-0.487275	0.262954	-1.85308	0.0638706	0.511847
Trank1	30.9216	0.561944	0.303197	1.8534	0.0638253	0.511847
Agpat4	31.2796	0.488098	0.263268	1.854	0.0637394	0.511847
Rell1	29.3267	-0.439485	0.237121	-1.85342	0.0638221	0.511847
Rab11a	36.9931	-0.592052	0.320126	-1.84943	0.0643954	0.513217
Gria1	49.0826	0.467479	0.252649	1.85031	0.0642687	0.513217
2210016L21Rik	40.6208	0.494986	0.267903	1.84764	0.0646551	0.513875
Secisbp2l	34.1714	-0.452039	0.244974	-1.84525	0.0650012	0.515214
Tubb2b	33.3767	-0.496975	0.269767	-1.84224	0.0654398	0.517277
Dnajb14	40.262	-0.500622	0.272091	-1.83991	0.0657821	0.518571
Ptma	171.196	-0.288971	0.157312	-1.83693	0.066221	0.519208
Nfib	31.7875	0.489175	0.266285	1.83704	0.0662043	0.519208
Ppp2r2b	31.38	-0.457983	0.249881	-1.83281	0.0668313	0.521176
Gm42048,Gm6958	41.319	-0.405287	0.220986	-1.83399	0.0666551	0.521176
Ndufb2	30.1753	0.529668	0.289465	1.82982	0.0672776	0.521989
Senp3	43.5956	-0.404822	0.221375	-1.82867	0.0674487	0.521989
Dazap1	41.7353	-0.410237	0.224358	-1.8285	0.0674753	0.521989
Mcf2l	30.0428	-0.470439	0.257608	-1.82618	0.0678234	0.522757
Eif3f	58.7065	-0.356598	0.195377	-1.82518	0.0679746	0.522757
Ppp1r9a	34.4389	0.614919	0.337081	1.82424	0.0681152	0.522757
Rnf10	45.8306	-0.45621	0.250438	-1.82165	0.0685087	0.523832
Aco1	39.479	-0.422692	0.232129	-1.82094	0.0686164	0.523832
Plppr2	29.4877	0.605922	0.334471	1.81159	0.0700503	0.525558
Csf1r	45.0095	-0.49537	0.272694	-1.81658	0.0692813	0.525558
Ube2q2	31.3548	0.4589	0.253122	1.81296	0.0698379	0.525558
Camk2g	44.7806	0.530082	0.292669	1.8112	0.0701104	0.525558
Grk2	51.3345	-0.403867	0.222617	-1.81418	0.0696508	0.525558
Cdk5	41.8516	-0.386223	0.212945	-1.81372	0.0697211	0.525558
Grb2	55.331	-0.415415	0.22936	-1.8112	0.0701106	0.525558
Scn4b	31.5469	0.512545	0.284115	1.80401	0.0712303	0.531206
Rnf13	41.9749	-0.384437	0.21303	-1.80462	0.0711349	0.531206
Arhgef9	41.2122	0.454037	0.25192	1.80231	0.0714967	0.531744
Ndufv1	30.39	0.482303	0.267765	1.80121	0.071669	0.531744
Laptm4a	51.8872	-0.392042	0.218444	-1.7947	0.0727013	0.533221
Eif3b	37.3632	-0.425768	0.23731	-1.79414	0.0727909	0.533221
5031439G07Rik	46.6958	-0.389107	0.216905	-1.79391	0.072828	0.533221
Ddhd1	38.9494	0.465896	0.260057	1.79152	0.0732103	0.533221
Nr1d2	32.748	-0.416537	0.232517	-1.79142	0.0732252	0.533221
Eno3	45.0316	0.399386	0.222448	1.79542	0.0725875	0.533221
Map2	86.6221	-0.31739	0.177242	-1.79072	0.0733385	0.533221
Zfp207	43.9245	-0.410264	0.228502	-1.79545	0.0725815	0.533221
Ipo13	29.3464	0.487425	0.272841	1.78648	0.0740218	0.534928
Jund	126.529	-0.373033	0.208726	-1.78719	0.0739069	0.534928
4930578G10Rik	31.685	0.495094	0.277234	1.78583	0.0741266	0.534928
Epha4	49.4312	0.463534	0.259876	1.78368	0.0744764	0.53612
Lonp2	29.1958	-0.439545	0.246828	-1.78077	0.0749496	0.536861
Gpr37l1	54.0516	-0.35901	0.201596	-1.78084	0.0749387	0.536861
Septin11	44.7294	-0.48016	0.270117	-1.7776	0.0754698	0.539256
Diras2	71.5192	0.518654	0.292586	1.77266	0.0762856	0.541021
Atg12	32.9835	0.471082	0.26591	1.77159	0.0764628	0.541021
Podxl2	36.6269	0.427254	0.240764	1.77458	0.0759675	0.541021
Mrpl27	30.024	-0.431298	0.243191	-1.7735	0.0761466	0.541021
Tcf20	41.4875	-0.403055	0.227968	-1.76803	0.0770558	0.54389
Gprc5b	43.5685	-0.386852	0.21949	-1.76251	0.0779838	0.547775
Cdc42bpa	34.8114	-0.429928	0.243826	-1.76325	0.0778579	0.547775
Trim37	56.8047	-0.399659	0.227119	-1.75969	0.0784603	0.547795
Cox6c	96.584	-0.343313	0.194947	-1.76106	0.0782289	0.547795
Zbtb4	34.203	-0.47696	0.271475	-1.75692	0.0789309	0.547795
Tcp1	45.1869	-0.402049	0.228792	-1.75727	0.0788714	0.547795
Ralgds	39.3626	-0.388454	0.221025	-1.75751	0.0788308	0.547795
Gpat4	30.8964	-0.431925	0.246297	-1.75368	0.0794858	0.54902
Fam174a	35.2757	-0.420538	0.239695	-1.75447	0.0793501	0.54902
Dvl1	31.7099	0.474922	0.271097	1.75185	0.0797992	0.549875
Nmnat2	40.8835	0.521012	0.297605	1.75068	0.0800006	0.549957
Bcl7b	29.5875	-0.431953	0.247229	-1.74718	0.0806064	0.552811
Atf6	30.9708	0.545924	0.313865	1.73936	0.0819714	0.55431
Ndufs6	68.3799	-0.372475	0.214142	-1.73938	0.0819681	0.55431
Tmem131l	31.1842	0.458689	0.262928	1.74454	0.0810646	0.55431
Arl4d	31.9685	0.531508	0.304987	1.74272	0.0813819	0.55431
Snrnp70	35.0436	0.480827	0.276119	1.74137	0.0816183	0.55431
Dync1li1	31.0008	0.455637	0.261895	1.73977	0.0818994	0.55431
Vgf	50.2443	0.412035	0.237598	1.73417	0.0828882	0.557909
Atp5c1	68.0559	-0.385796	0.222419	-1.73455	0.0828213	0.557909
Hnrnpdl	53.4027	-0.43832	0.254788	-1.72033	0.0853722	0.558713
Rnd2	35.7436	-0.410185	0.237672	-1.72584	0.0843759	0.558713
Hspa9	77.3689	-0.338727	0.196168	-1.72672	0.0842187	0.558713
Mtdh	34.0619	-0.439113	0.255157	-1.72095	0.085259	0.558713
Ptk2b	52.8565	0.457006	0.264906	1.72516	0.0844984	0.558713
Flnb	31.3902	-0.418186	0.242709	-1.72299	0.0848896	0.558713
Cck	50.276	0.47024	0.271715	1.73064	0.0835162	0.558713
Ndufs8	38.8132	-0.431435	0.250806	-1.72019	0.0853979	0.558713
Ybx1	40.7639	-0.370942	0.215008	-1.72524	0.0844835	0.558713
Prkag2	36.6064	-0.428568	0.24923	-1.71957	0.0855114	0.558713
Sf3b2	57.6448	-0.34509	0.200156	-1.7241	0.0846891	0.558713
H4c9,H4c18,H4c17	61.4627	0.40511	0.235298	1.72169	0.0851261	0.558713
Ndufv3	61.3884	-0.362724	0.210407	-1.72392	0.0847226	0.558713
Stam	32.9664	0.413175	0.24065	1.71691	0.0859957	0.559367
Dennd1a	29.5601	-0.418971	0.244028	-1.7169	0.0859971	0.559367
Lamp1	64.8369	-0.325483	0.189819	-1.7147	0.0863994	0.560727
Polr2m	56.2452	-0.364513	0.213243	-1.70938	0.0873809	0.563315
Tmem59l	31.2168	0.492808	0.288193	1.70999	0.0872673	0.563315
Ccdc6	30.3279	0.446517	0.261116	1.71003	0.0872604	0.563315
Cep170	30.8657	-0.418096	0.245246	-1.7048	0.0882318	0.56754
Dnase2a	47.1663	-0.346624	0.203645	-1.7021	0.0887366	0.569524
Dnajc15	31.5416	-0.477472	0.28077	-1.70058	0.0890226	0.570098
Zrsr2	34.7835	-0.443223	0.261124	-1.69737	0.0896269	0.572521
Bloc1s1	34.3008	-0.403934	0.238102	-1.69648	0.0897955	0.572521
Psmd3	37.0856	0.422421	0.249454	1.69338	0.0903825	0.573741
Resp18	34.2341	-0.419297	0.247514	-1.69403	0.090259	0.573741
Vamp1	36.6994	0.458037	0.270737	1.69181	0.0906816	0.574383
Ddt	31.3124	0.455714	0.269738	1.68947	0.0911294	0.575962
Cox6b1	123.344	-0.342309	0.203087	-1.68553	0.0918864	0.577481
Sparcl1	236.439	-0.302136	0.179254	-1.68552	0.091888	0.577481
Napb	65.3487	0.448254	0.266008	1.68511	0.091967	0.577481
Aip	30.3498	0.441291	0.262136	1.68345	0.0922889	0.578251
Arpp19	102.799	0.439853	0.261694	1.68079	0.0928035	0.578419
Ctxn1	61.8387	0.440674	0.262046	1.68167	0.0926333	0.578419
Ahcyl2	37.564	-0.404856	0.240954	-1.68022	0.0929139	0.578419
Cct7	53.0777	0.374163	0.222961	1.67815	0.0933169	0.579684
Tsc22d1	72.7885	0.387856	0.231468	1.67563	0.0938102	0.581503
Grhpr	30.6474	-0.438617	0.262126	-1.6733	0.0942675	0.583092
Map1lc3b	48.5596	0.396342	0.23712	1.67149	0.0946259	0.584063
Tspyl4	45.0564	0.391082	0.234976	1.66435	0.0960425	0.587219
Dync1h1	40.8133	0.442752	0.267	1.65824	0.0972683	0.587219
Brd3	34.3907	0.416041	0.249824	1.66533	0.0958461	0.587219
Chpt1	32.8821	-0.419918	0.252323	-1.66421	0.0960714	0.587219
Epm2aip1	39.3569	0.417324	0.251309	1.66061	0.0967927	0.587219
Sh3glb1	31.2036	-0.390218	0.235387	-1.65777	0.0973637	0.587219
Ctss	62.3264	-0.488132	0.294306	-1.65858	0.0971997	0.587219
Dnlz	34.654	-0.385098	0.231805	-1.6613	0.0966528	0.587219
Capzb	42.0288	0.399653	0.240221	1.66369	0.0961745	0.587219
Mrpl18	29.8412	-0.430796	0.25975	-1.65851	0.0972153	0.587219
Ptp4a3	40.2121	-0.423539	0.25507	-1.66048	0.0968172	0.587219
Ppp1r14b	37.6047	-0.388758	0.234907	-1.65495	0.0979355	0.589442
Mllt1	45.5648	-0.3749	0.227101	-1.65081	0.098778	0.593282
Dennd4a	33.1333	-0.409913	0.248624	-1.64873	0.0992034	0.594606
Kcnk1	40.424	0.419449	0.255272	1.64314	0.100354	0.595351
Gnao1	173.934	-0.332275	0.202219	-1.64315	0.100353	0.595351
Cox8a	186.901	-0.281062	0.170871	-1.64487	0.0999958	0.595351
Rtcb	38.2141	-0.366004	0.222742	-1.64318	0.100347	0.595351
Ppp2r5a	29.8008	-0.443995	0.269642	-1.64661	0.0996384	0.595351
Atp5l	63.4837	-0.376048	0.229144	-1.6411	0.100777	0.595698
Bccip	31.1968	-0.428064	0.260875	-1.64088	0.100823	0.595698
Dbndd2	82.1918	-0.322741	0.197407	-1.6349	0.102071	0.600624
Ttc9b	87.3924	0.404981	0.247664	1.63521	0.102005	0.600624
Ufc1	32.9696	0.443738	0.273364	1.62325	0.104536	0.601875
Mark3	36.9906	-0.392467	0.241453	-1.62544	0.10407	0.601875
Stk11	41.1996	-0.394213	0.24298	-1.62241	0.104716	0.601875
Dcaf8	40.1943	0.404599	0.24837	1.62901	0.10331	0.601875
Ip6k2	39.8565	0.450083	0.277072	1.62443	0.104285	0.601875
Slc32a1	39.8813	0.452706	0.277668	1.63039	0.10302	0.601875
Gm14719,Ppdpf	38.1932	-0.371759	0.227984	-1.63063	0.102968	0.601875
Sf3b4	34.4781	-0.410069	0.252377	-1.62483	0.104199	0.601875
Prrt1	39.5617	0.424745	0.261842	1.62214	0.104773	0.601875
LOC118568705,Gm41885,Gm42031,Gm43305,Gm39972,Gm40525	88.2271	-0.713809	0.439126	-1.62552	0.104052	0.601875
Esd	38.2955	-0.396666	0.244474	-1.62253	0.10469	0.601875
Mrps23	30.4555	-0.418309	0.257188	-1.62647	0.103849	0.601875
Gpm6a	143.763	0.390963	0.242856	1.60986	0.107429	0.610729
Tatdn2	30.9648	-0.381239	0.236293	-1.61342	0.106654	0.610729
Clip3	136.375	-0.315784	0.195978	-1.61132	0.10711	0.610729
Msi2	35.0911	-0.393873	0.244766	-1.60918	0.107578	0.610729
Ube2j1	34.4141	-0.374769	0.232615	-1.61111	0.107155	0.610729
Map7d1	46.8613	-0.34605	0.214889	-1.61037	0.107317	0.610729
Adcy9	35.9887	0.452471	0.28159	1.60685	0.108088	0.61243
Tasp1	29.2444	-0.435917	0.271866	-1.60342	0.108841	0.614881
Arl8a	93.5616	-0.376218	0.234703	-1.60295	0.108945	0.614881
Sppl3	37.293	-0.407203	0.255252	-1.5953	0.110646	0.616313
Miga1	35.6654	0.414979	0.259935	1.59647	0.110384	0.616313
Rab6a	48.4263	0.445334	0.278622	1.59834	0.109967	0.616313
Gm5451,Rpl9	108.685	-0.236682	0.148336	-1.59558	0.110583	0.616313
Ppp2r5b	39.113	-0.370068	0.231471	-1.59877	0.109873	0.616313
Sms	30.3073	-0.481785	0.301425	-1.59836	0.109964	0.616313
Ctsz	42.1786	-0.413613	0.259453	-1.59417	0.110898	0.616313
Gdi1	97.2937	0.372009	0.23335	1.59421	0.110889	0.616313
Srgap3	62.3278	-0.325835	0.205187	-1.58799	0.112288	0.622844
Kalrn	98.2548	0.410623	0.258843	1.58638	0.112652	0.623673
Arpc1a	47.6063	0.386478	0.244038	1.58368	0.113266	0.624686
Trim44	41.9836	0.391576	0.247139	1.58444	0.113094	0.624686
Rps13	107.579	-0.268797	0.170045	-1.58074	0.113938	0.626541
Ptprn2	53.2986	0.371401	0.235017	1.58032	0.114034	0.626541
Spock1	56.3065	0.424835	0.269154	1.57841	0.114472	0.626572
Rpl34-ps1,Rpl34	73.6052	-0.277318	0.175687	-1.57848	0.114456	0.626572
Selenow	178.543	-0.325366	0.206317	-1.57702	0.114791	0.627136
Rabep1	45.7418	-0.430273	0.273353	-1.57406	0.115474	0.62968
Nudt3	62.4604	0.327631	0.208332	1.57264	0.115803	0.629952
Clip1	31.8686	0.44185	0.281081	1.57197	0.115958	0.629952
Pfdn2	49.8012	0.371907	0.237823	1.5638	0.117866	0.632029
Ppp3ca	139.219	0.385311	0.246206	1.56499	0.117585	0.632029
Slc7a4	44.9372	0.43079	0.27543	1.56406	0.117803	0.632029
Srsf6	41.1342	0.365084	0.233389	1.56427	0.117754	0.632029
Pdp2	29.2505	0.444447	0.28329	1.56888	0.116677	0.632029
Sncb	75.5009	0.38473	0.245953	1.56424	0.117761	0.632029
Grcc10	45.9293	-0.367349	0.234892	-1.5639	0.11784	0.632029
Rpl36,Rpl36-ps12	96.1033	-0.274817	0.175976	-1.56167	0.118366	0.63339
Ddx54	31.0178	-0.387196	0.248065	-1.56086	0.118556	0.63339
Mrps26	39.265	0.397362	0.255465	1.55544	0.11984	0.634833
Ddhd2	29.3643	-0.39949	0.257191	-1.55328	0.120356	0.634833
Hnrnpab	37.0699	-0.355782	0.228267	-1.55862	0.119086	0.634833
Cdk5r2	53.5378	0.335313	0.21565	1.55489	0.119972	0.634833
Ina	70.5171	0.413653	0.265635	1.55722	0.119417	0.634833
Pnkd	36.4986	0.386146	0.248086	1.5565	0.119589	0.634833
Dync1i1	33.7293	0.456381	0.293819	1.55327	0.120358	0.634833
Timm29	32.8124	0.383234	0.247616	1.54769	0.121697	0.639568
Nop53	32.3594	-0.369147	0.238384	-1.54854	0.121493	0.639568
Slc6a8	74.0978	-0.314329	0.203279	-1.5463	0.122033	0.640177
Ankrd40	40.6528	-0.35411	0.229345	-1.544	0.122587	0.641924
Serp1	34.2079	-0.37357	0.242381	-1.54125	0.123256	0.643103
Nr1d1	40.3988	0.442856	0.287218	1.54188	0.123102	0.643103
Rilpl1	37.5571	-0.354016	0.230043	-1.53891	0.123825	0.643757
Actr1a	54.1772	-0.309846	0.201296	-1.53926	0.123741	0.643757
Vps4b	31.1757	0.393053	0.255868	1.53616	0.1245	0.643807
G3bp1	29.261	-0.384453	0.250241	-1.53633	0.124457	0.643807
R3hdm2	69.0931	-0.325219	0.21156	-1.53725	0.124233	0.643807
Man2a2	32.2308	-0.377878	0.246348	-1.53392	0.125049	0.645493
Nkiras1	38.8867	0.368114	0.240208	1.53248	0.125404	0.645743
Pfkl	60.1676	-0.32772	0.213928	-1.53192	0.125543	0.645743
Pcsk2	66.5896	0.415525	0.271681	1.52946	0.12615	0.646576
Rad23b	49.1485	-0.349984	0.228825	-1.52948	0.126145	0.646576
LOC100044627,LOC100862455,Rpl23	114.482	-0.28289	0.185234	-1.5272	0.126711	0.647659
Gm52441,Gm52437,Gm52435,Gm52446,LOC118568634	297.602	-0.348865	0.228493	-1.52681	0.126808	0.647659
Pitpnm1	39.1067	-0.403005	0.264572	-1.52324	0.1277	0.651067
Trp53bp1	32.1683	0.405833	0.267473	1.51728	0.129195	0.651883
Dhx15	41.6797	-0.337551	0.222272	-1.51864	0.128854	0.651883
Slirp	29.7199	-0.411355	0.271057	-1.5176	0.129116	0.651883
Wbp11	31.1258	-0.369121	0.243286	-1.51723	0.129208	0.651883
Wapl	34.1448	-0.368322	0.242457	-1.51912	0.128732	0.651883
Nus1	39.2703	-0.3456	0.227766	-1.51735	0.129179	0.651883
Nlk	35.747	-0.401998	0.26561	-1.51349	0.130155	0.65325
Junb	68.047	-0.342636	0.226164	-1.51499	0.129776	0.65325
Ndufa3	86.1042	-0.323928	0.213948	-1.51405	0.130014	0.65325
Uqcrh	118.539	-0.314899	0.209169	-1.50547	0.132203	0.657362
Pdia3	77.8629	0.275901	0.183328	1.50496	0.132334	0.657362
Sri	43.3777	0.336573	0.223384	1.5067	0.131887	0.657362
Gpx1	48.9562	-0.338412	0.224417	-1.50796	0.131565	0.657362
Per1	41.6244	0.35086	0.233039	1.50558	0.132174	0.657362
Actg1	293.59	-0.247989	0.164669	-1.50598	0.132072	0.657362
Vopp1	34.2271	0.398088	0.264826	1.50321	0.132786	0.658422
Tpm4	32.4233	-0.350455	0.233267	-1.50237	0.133001	0.658422
Zfp36l1	30.7346	-0.376068	0.250765	-1.49969	0.133696	0.659611
Larp1	30.3102	-0.416118	0.277354	-1.50032	0.133533	0.659611
Ube2i	43.1528	-0.337425	0.225181	-1.49846	0.134013	0.660054
Nsd3	41.2185	-0.338155	0.226029	-1.49607	0.134636	0.660438
Map3k10	62.3727	-0.280843	0.187787	-1.49554	0.134774	0.660438
Eif5a	87.7893	-0.275114	0.183776	-1.49701	0.134391	0.660438
Cox7b	88.6793	-0.318484	0.213383	-1.49254	0.135557	0.662561
Timm17a	36.51	-0.387592	0.259912	-1.49124	0.135898	0.662561
Ncdn	151.032	0.393273	0.263872	1.49039	0.136121	0.662561
Mfsd4b2	29.8504	0.413818	0.27737	1.49193	0.135716	0.662561
Nsg1	58.0958	0.404554	0.272653	1.48377	0.13787	0.669952
Lrrc8a	35.3022	-0.358034	0.241672	-1.48149	0.138477	0.669985
Kdm5b	29.5323	-0.377508	0.254877	-1.48114	0.13857	0.669985
Gnaq	29.6154	0.442593	0.298807	1.4812	0.138553	0.669985
Ccsap	31.9931	0.406604	0.274829	1.47948	0.139012	0.671002
Rab5c	57.1578	-0.326612	0.220997	-1.4779	0.139434	0.671924
Calu	36.6475	-0.345325	0.23395	-1.47607	0.139926	0.672132
Dhx30	34.334	0.372408	0.253044	1.47171	0.141099	0.672132
R3hdm1	52.7921	-0.353369	0.239946	-1.47271	0.14083	0.672132
Mfhas1	35.5371	-0.34402	0.233432	-1.47375	0.140549	0.672132
Ap1g1	35.1825	0.357172	0.242461	1.47311	0.140721	0.672132
Marchf2	54.483	-0.360642	0.244619	-1.4743	0.1404	0.672132
Zyx	43.5458	-0.329908	0.224139	-1.47189	0.141051	0.672132
Mat2a	73.4086	-0.313635	0.213302	-1.47038	0.141459	0.672743
Zcchc7	33.7613	0.362412	0.246817	1.46834	0.142011	0.672813
Prkcg	43.1768	0.362266	0.246959	1.46691	0.142402	0.672813
Baiap2	35.8474	0.383515	0.261387	1.46723	0.142313	0.672813
Lpgat1	53.1634	-0.323025	0.220162	-1.46722	0.142317	0.672813
Luc7l2	35.6661	-0.361878	0.247127	-1.46434	0.1431	0.674582
Uba52	32.493	0.379494	0.259248	1.46383	0.143241	0.674582
Rpn1	30.6277	-0.374214	0.256324	-1.45993	0.14431	0.678516
Csnk1d	32.1762	0.38288	0.262714	1.45741	0.145004	0.680676
Ank1	35.8096	-0.350876	0.241174	-1.45486	0.145707	0.681766
Get3	51.9005	0.339193	0.233042	1.4555	0.145531	0.681766
Snx5	41.141	-0.337212	0.232042	-1.45324	0.146157	0.682771
Hipk3	30.7754	-0.350416	0.241319	-1.45209	0.146478	0.682782
Cox4i1	252.595	-0.272512	0.18774	-1.45154	0.14663	0.682782
Jmjd1c	32.2826	0.381112	0.262744	1.45051	0.146917	0.683024
Nudc	66.0388	-0.301806	0.20824	-1.44932	0.147248	0.683465
Nfs1	31.6467	0.37665	0.26095	1.44338	0.148914	0.686402
Plpp3	43.1177	-0.32531	0.225464	-1.44285	0.149064	0.686402
Kcnt1	33.8209	0.457216	0.316681	1.44378	0.148802	0.686402
Amph	88.6147	0.377054	0.261136	1.4439	0.148767	0.686402
Wdr45	31.1979	0.36807	0.254699	1.44511	0.148426	0.686402
Acp1	33.5786	-0.374534	0.259828	-1.44147	0.149451	0.687097
Ehd3	44.3105	0.44719	0.310589	1.43981	0.149921	0.688164
Fbxo11	42.8347	-0.327913	0.228344	-1.43605	0.150988	0.689147
Cmas	31.4166	-0.38958	0.271136	-1.43684	0.150762	0.689147
Tm9sf3	33.0642	-0.334353	0.232883	-1.43571	0.151085	0.689147
Fam234b	46.2197	0.428408	0.29826	1.43636	0.150901	0.689147
Kndc1	36.6059	0.397676	0.277182	1.43471	0.151369	0.689357
Supt6	40.7883	0.347951	0.243461	1.42919	0.15295	0.694572
C3ar1	32.1562	-0.388287	0.272028	-1.42738	0.153472	0.694572
Bnip3	47.4615	-0.304313	0.213185	-1.42746	0.153447	0.694572
Rgs5	45.5809	-0.336542	0.235668	-1.42803	0.153282	0.694572
Rpl15	80.1088	-0.272544	0.191199	-1.42544	0.154029	0.69601
Snx3	62.1179	-0.27748	0.194904	-1.42367	0.154541	0.696153
Rps15	150.905	-0.227179	0.159483	-1.42447	0.15431	0.696153
Srp19	32.3415	0.362975	0.255249	1.42204	0.155014	0.697201
Park7	59.9461	-0.303985	0.214715	-1.41576	0.156845	0.700548
Cbx8	42.9299	0.358618	0.252992	1.41751	0.156334	0.700548
Mdh2	125.132	-0.315263	0.222431	-1.41735	0.156381	0.700548
Cryab	47.7867	-0.318774	0.225226	-1.41535	0.156965	0.700548
Mfsd6	34.074	-0.352905	0.249155	-1.41641	0.156656	0.700548
Fer	30.4501	0.375589	0.266801	1.40775	0.159205	0.708432
Washc4	36.0762	-0.313743	0.222876	-1.4077	0.15922	0.708432
Eftud2	34.516	-0.333113	0.236839	-1.40649	0.159578	0.708935
Brd4	38.2971	-0.318705	0.227355	-1.40179	0.160977	0.711881
Ecpas	29.4402	0.366567	0.261429	1.40217	0.160865	0.711881
Eif4b	47.0613	0.315362	0.224948	1.40193	0.160935	0.711881
Map1lc3a	68.6142	-0.3322	0.237564	-1.39836	0.162004	0.715334
Ndufb1	55.8088	-0.325003	0.232839	-1.39583	0.162766	0.715825
Copg1	38.9544	0.363052	0.2601	1.39582	0.16277	0.715825
Atp5g2	89.1382	-0.250952	0.179826	-1.39553	0.162856	0.715825
Cplx1	266.812	0.347478	0.249147	1.39467	0.163115	0.715882
Stk3	37.4273	0.349237	0.251417	1.38908	0.16481	0.71941
Kcnj4	52.0092	0.364669	0.262339	1.39007	0.164508	0.71941
Hdgf	40.511	-0.349876	0.25227	-1.38691	0.165468	0.71941
Ncald	52.8455	0.400432	0.288705	1.38699	0.165444	0.71941
Nrbp2	30.723	0.339756	0.245081	1.3863	0.165655	0.71941
Pmm1	65.617	0.305307	0.219755	1.38931	0.164739	0.71941
Rps18	40.5671	-0.315517	0.227254	-1.38839	0.165018	0.71941
B230307C23Rik,Gm4983,Zfp933,Gm21297,BC052688,Gm6626,Zfp119a,Gm50598,3110053B16Rik,Gm4425,Gm20472,Gm9222,Gm4101,LOC108167391,Gm5953,AU041133,9030624G23Rik,5730507C01Rik,Zfp958,6030426L16Rik,Gm17330,Gm38702,LOC108167368,Gm9257,Gm10479,Gm36445,Gm3973,Gm10476,Gm40881,Zfp119b,Gm38699,LOC118567992,Gm40864,Gm40847,Gm38538,Gm3993,Gm5784,Gm40880	62.8435	-0.320082	0.231183	-1.38454	0.166192	0.719588
Trim17,H2aw	29.6514	0.386894	0.279357	1.38495	0.166069	0.719588
Olfr165	46.9504	-0.317018	0.229139	-1.38352	0.166507	0.719875
Ppp1r37	50.264	0.349119	0.252902	1.38045	0.167448	0.722865
Gm12669,Glrx3	35.283	-0.316693	0.229718	-1.37862	0.168013	0.724227
Atp5b	287.886	-0.269652	0.196123	-1.37491	0.169158	0.724856
Dnajc18	29.7129	0.380866	0.27684	1.37576	0.168896	0.724856
Tle5	45.9814	-0.315867	0.229484	-1.37642	0.168692	0.724856
Tmem242	29.6833	0.377198	0.274334	1.37496	0.169144	0.724856
Cyc1	41.5413	0.322919	0.236495	1.36544	0.172116	0.725235
Atl2	29.3296	-0.348456	0.254281	-1.37036	0.170574	0.725235
Kctd5	40.1368	0.349991	0.255181	1.37154	0.170207	0.725235
Tmem145	31.6379	0.365806	0.268368	1.36308	0.172858	0.725235
Egln2	52.4711	0.296308	0.217273	1.36376	0.172643	0.725235
Magee1	34.7081	-0.327187	0.239196	-1.36787	0.171354	0.725235
Naca	60.2928	-0.307827	0.224738	-1.36971	0.170777	0.725235
Exoc8	44.3699	0.305711	0.223836	1.36578	0.172008	0.725235
Atp6v1e1	77.0194	0.33242	0.244177	1.36139	0.173389	0.725235
Vwa1	29.4427	-0.330239	0.241861	-1.36541	0.172124	0.725235
Sesn3	43.5009	0.317511	0.231851	1.36947	0.170854	0.725235
Ndufc2	69.8968	0.319986	0.234594	1.364	0.172568	0.725235
Retreg3	36.4485	-0.324752	0.238466	-1.36184	0.173249	0.725235
Elob	60.6376	0.277826	0.202984	1.36871	0.171091	0.725235
Nkain1	29.6399	-0.326901	0.240182	-1.36105	0.173496	0.725235
Fez1	46.8978	0.356339	0.261206	1.3642	0.172503	0.725235
Nefm	93.6058	-0.423183	0.308315	-1.37257	0.169887	0.725235
Cops6	33.2703	-0.356581	0.263031	-1.35566	0.175206	0.729231
Prxl2a	41.68	-0.305384	0.225215	-1.35596	0.175111	0.729231
Pdap1	44.0323	-0.328052	0.241806	-1.35667	0.174885	0.729231
Cpsf6	35.9812	-0.333205	0.246479	-1.35186	0.17642	0.730472
Tpp2	34.3489	0.336627	0.248689	1.3536	0.175863	0.730472
Comt	44.0619	0.329628	0.243865	1.35168	0.176478	0.730472
Emc1	30.2852	0.354564	0.262334	1.35157	0.176512	0.730472
Chpf2	31.0809	0.375801	0.27822	1.35073	0.17678	0.730542
Eny2	49.665	0.297413	0.220496	1.34884	0.17739	0.731707
Rpl22l1,Gm15421	42.8135	-0.317983	0.236131	-1.34664	0.178097	0.731707
Vcp	40.7616	-0.348204	0.259101	-1.34389	0.178983	0.731707
Pacsin2	44.0488	-0.308758	0.229185	-1.3472	0.177915	0.731707
Tnpo2	35.8873	-0.321845	0.239495	-1.34385	0.178997	0.731707
Ndufa8	50.6347	-0.290085	0.216153	-1.34204	0.179585	0.731707
Zfp644	31.5058	-0.347083	0.258173	-1.34438	0.178826	0.731707
Tmem120a	30.4781	0.346368	0.257568	1.34476	0.178703	0.731707
Entpd4b,Entpd4	36.3231	0.338286	0.251928	1.34279	0.179341	0.731707
Pcbd2	112.79	0.272861	0.203274	1.34233	0.17949	0.731707
Srp14	51.6886	0.31139	0.23233	1.34029	0.180151	0.732984
Plpbp	38.6749	-0.341917	0.255537	-1.33803	0.180885	0.734051
Vapb	34.3634	0.336886	0.251914	1.33731	0.181123	0.734051
Myo5a	98.321	-0.349597	0.261449	-1.33715	0.181172	0.734051
Snrpd3	30.5454	-0.34671	0.259525	-1.33594	0.181569	0.734414
Akap6	36.8935	0.334158	0.250244	1.33533	0.181768	0.734414
Arel1	29.8662	0.36015	0.271026	1.32884	0.183901	0.740224
Gabra3	37.4023	-0.316067	0.237816	-1.32904	0.183836	0.740224
Mrps21	36.2908	-0.331658	0.24977	-1.32785	0.184227	0.740224
Clasp2	45.047	-0.300063	0.225857	-1.32855	0.183996	0.740224
Stk24	31.057	0.328296	0.248045	1.32353	0.185658	0.740843
Ackr1,Cadm3	34.2663	0.321994	0.243282	1.32354	0.185656	0.740843
Rab5a	41.7902	-0.32428	0.245555	-1.3206	0.186635	0.740843
Metap2	35.929	-0.313867	0.238305	-1.31708	0.187811	0.740843
Sgip1	43.9485	-0.361551	0.272769	-1.32548	0.185012	0.740843
Lnpk	32.1042	-0.356177	0.2713	-1.31285	0.189233	0.740843
Chchd6	30.8003	0.342652	0.260107	1.31735	0.187721	0.740843
Taf10	45.9983	-0.334609	0.25349	-1.32001	0.186832	0.740843
Irgq	31.0507	-0.407149	0.308283	-1.3207	0.186601	0.740843
Hnrnpc	41.966	-0.303585	0.229465	-1.32301	0.185831	0.740843
Gnb2	66.9148	-0.247295	0.18818	-1.31414	0.188799	0.740843
Btf3	59.0707	-0.259954	0.197804	-1.3142	0.188779	0.740843
Vps28	29.4742	0.342808	0.261064	1.31312	0.189143	0.740843
Prdx2	61.9988	-0.297402	0.226204	-1.31475	0.188592	0.740843
Cd53	33.128	-0.36547	0.277685	-1.31613	0.18813	0.740843
Wdr48	32.0166	0.338297	0.256064	1.32114	0.186455	0.740843
Pfkm	80.9315	0.259139	0.196921	1.31595	0.18819	0.740843
Csnk1e	37.2259	0.341248	0.257984	1.32275	0.185919	0.740843
Clip2	31.3347	-0.346969	0.263749	-1.31553	0.188333	0.740843
Trub1	30.2256	0.34615	0.264631	1.30805	0.190857	0.746194
Cd164	31.7365	-0.31361	0.239952	-1.30697	0.191223	0.746617
Cadm2	34.7264	0.342574	0.262273	1.30617	0.191494	0.74667
Ywhae	112.395	-0.218448	0.167614	-1.30328	0.192479	0.74692
Isca2	31.7437	0.346335	0.265609	1.30393	0.192259	0.74692
C1qc	51.4277	-0.544122	0.417427	-1.30351	0.192399	0.74692
Basp1	92.8519	0.25788	0.197918	1.30296	0.192587	0.74692
Ddx39b	45.9879	-0.317713	0.244783	-1.29794	0.194308	0.749363
Tmed2	29.3629	-0.318403	0.24502	-1.2995	0.193772	0.749363
Anxa5	29.5208	-0.317591	0.244799	-1.29736	0.194509	0.749363
Aff3	30.2381	0.365642	0.281722	1.29788	0.194328	0.749363
Hspa8	208.607	-0.255217	0.196386	-1.29957	0.193749	0.749363
Rps27a	68.6159	-0.26198	0.202902	-1.29117	0.196646	0.75074
Gja1	40.3343	-0.289294	0.224866	-1.28651	0.198264	0.75074
Atg9a	30.8959	0.373567	0.290428	1.28626	0.198351	0.75074
Naa50	33.3029	-0.305093	0.236085	-1.2923	0.196253	0.75074
S100a10	34.1172	-0.303771	0.236073	-1.28677	0.198175	0.75074
Taf9,Taf9-ps	31.0161	0.350698	0.272798	1.28556	0.198597	0.75074
Ramp2	36.2621	-0.298968	0.230988	-1.2943	0.195561	0.75074
Rrp7a	41.4072	0.310337	0.240898	1.28825	0.197659	0.75074
Spon1	36.1216	-0.305227	0.237507	-1.28513	0.198748	0.75074
Fam219a	38.5618	0.312787	0.243161	1.28634	0.198325	0.75074
Appl1	37.616	-0.338648	0.263415	-1.2856	0.198582	0.75074
Sfr1	42.1167	-0.276518	0.215129	-1.28536	0.198666	0.75074
Rpn2	43.2826	-0.310218	0.240597	-1.28937	0.19727	0.75074
Cox7a2	99.0721	-0.275963	0.214195	-1.28837	0.197617	0.75074
Phf24	36.3699	-0.313185	0.243598	-1.28566	0.198561	0.75074
Elovl6	33.8861	0.31655	0.247841	1.27723	0.201521	0.751824
Mpnd	41.6948	-0.312789	0.244954	-1.27693	0.201627	0.751824
Rtn4r	29.2387	-0.34944	0.273509	-1.27762	0.201385	0.751824
Pafah1b1	84.2711	0.295749	0.231171	1.27935	0.200774	0.751824
Psma2	34.1333	0.332149	0.260097	1.27702	0.201595	0.751824
Crip2	37.9343	0.324961	0.253738	1.28069	0.200301	0.751824
Aen	34.3391	-0.3066	0.239652	-1.27936	0.200772	0.751824
Atp5md	65.0984	0.304418	0.238353	1.27717	0.201541	0.751824
Dnajc6	43.0511	0.361579	0.282371	1.28051	0.200366	0.751824
Nefh	37.7686	-0.386567	0.302038	-1.27986	0.200593	0.751824
Nsg2	33.8141	0.307566	0.2413	1.27462	0.202443	0.752038
Cct5	45.5218	-0.285003	0.22337	-1.27593	0.201981	0.752038
Elavl3	74.0587	-0.238739	0.187525	-1.27311	0.20298	0.752038
Pink1	78.3391	-0.304043	0.238567	-1.27445	0.202503	0.752038
Rtn1	197.238	0.329529	0.258833	1.27313	0.202971	0.752038
Hnrnpa0	48.277	0.28314	0.222596	1.27199	0.203377	0.752548
Scp2	34.7472	0.31048	0.244813	1.26823	0.204715	0.75461
Per3	31.8004	0.333825	0.263184	1.26841	0.204651	0.75461
Abhd8	80.9363	-0.246382	0.194114	-1.26926	0.204348	0.75461
Sub1	87.9926	0.329123	0.259772	1.26697	0.205167	0.755316
Ociad1	51.5337	0.304944	0.24083	1.26622	0.205434	0.75534
Scoc	55.1333	-0.306771	0.250407	-1.22509	0.220541	0.756502
Sh2b1	34.8348	-0.292294	0.237573	-1.23034	0.218571	0.756502
Aamp	35.2112	0.310803	0.252783	1.22953	0.218875	0.756502
Hagh	38.0366	0.393944	0.319713	1.23218	0.217882	0.756502
Usp19	52.2264	0.274522	0.221879	1.23726	0.215992	0.756502
Mtpn	49.0441	0.334199	0.275947	1.2111	0.225858	0.756502
Strap	43.5775	0.349735	0.281072	1.24429	0.213392	0.756502
Herc3	43.1211	0.371652	0.306885	1.21105	0.225878	0.756502
Sez6l	39.743	0.317769	0.251495	1.26352	0.206401	0.756502
Yy1	35.5603	0.310243	0.246313	1.25955	0.207833	0.756502
Sap30l	39.6381	-0.301235	0.243365	-1.23779	0.215793	0.756502
Shisa4	46.5916	-0.30804	0.250402	-1.23018	0.21863	0.756502
Kcna1	62.2075	0.30204	0.248392	1.21598	0.223993	0.756502
Pmepa1	32.591	-0.310104	0.248692	-1.24694	0.212419	0.756502
Rpl41	205.901	-0.197628	0.161968	-1.22017	0.222402	0.756502
Ndufb6	35.3487	-0.290332	0.236939	-1.22534	0.220447	0.756502
Kmt5a	30.4026	-0.3165	0.25307	-1.25064	0.211066	0.756502
Cdh10	42.5687	-0.270525	0.216799	-1.24781	0.212099	0.756502
Rprml	33.135	0.343866	0.282179	1.21861	0.222994	0.756502
Srsf9	33.4488	-0.314745	0.255628	-1.23126	0.218224	0.756502
Wdr91	30.8487	-0.302423	0.247417	-1.22232	0.221587	0.756502
Ppp3cb	54.4731	0.332879	0.264257	1.25968	0.207785	0.756502
Rps7	126.633	-0.206883	0.17004	-1.21668	0.223728	0.756502
Higd1a	45.3788	-0.292943	0.239364	-1.22384	0.221014	0.756502
Rhoq	36.7179	-0.279733	0.226255	-1.23636	0.216325	0.756502
Hdgfl3	46.9885	-0.303062	0.246627	-1.22883	0.219136	0.756502
App	444.302	-0.315913	0.251889	-1.25417	0.209779	0.756502
Rpl14,Rpl14-ps1	72.4435	-0.225153	0.179386	-1.25513	0.209431	0.756502
Fbxl17	31.8888	-0.301242	0.241776	-1.24596	0.212781	0.756502
Cacna1d	31.8473	-0.315268	0.255667	-1.23312	0.217531	0.756502
Tsc22d2	31.6451	0.302675	0.250435	1.20859	0.226819	0.756502
Jak2	29.6308	0.347502	0.28239	1.23057	0.218483	0.756502
Itm2c	116.76	0.308674	0.249052	1.2394	0.215199	0.756502
1110065P20Rik	42.6136	0.307757	0.246756	1.24721	0.212319	0.756502
Pip4k2c	33.9265	0.37646	0.310603	1.21203	0.225501	0.756502
Tmub1	38.6739	-0.268026	0.221839	-1.2082	0.226968	0.756502
Me1	29.3268	-0.301274	0.249337	-1.2083	0.226933	0.756502
Pja1	49.8618	0.366782	0.290575	1.26226	0.206854	0.756502
Ctsl	71.4508	-0.280871	0.230422	-1.21894	0.222867	0.756502
Syt1	161.186	0.338498	0.275756	1.22753	0.219624	0.756502
Mllt11	76.8356	0.313147	0.258027	1.21362	0.224892	0.756502
Crmp1	38.9743	-0.284606	0.23555	-1.20826	0.226947	0.756502
Nefl	193.91	-0.276892	0.228722	-1.21061	0.226047	0.756502
Srsf3	66.1419	0.276183	0.223818	1.23396	0.217216	0.756502
Pianp	48.8601	-0.260075	0.210875	-1.23331	0.21746	0.756502
Tubb4a	60.2355	0.30686	0.248598	1.23436	0.217067	0.756502
Mast3	37.6274	0.298611	0.239835	1.24507	0.213106	0.756502
Gm6098,Ube2l3	41.6018	-0.283249	0.226561	-1.25021	0.211222	0.756502
Mib1	54.7154	0.281064	0.226213	1.24247	0.214062	0.756502
Cds1	31.1588	0.325021	0.259025	1.25479	0.209556	0.756502
Stag1	38.3162	-0.277316	0.226687	-1.22334	0.2212	0.756502
Oga	30.9341	0.361984	0.289968	1.24836	0.2119	0.756502
Srpx	31.5769	0.311703	0.25014	1.24612	0.212722	0.756502
Adam11	30.0429	0.321682	0.263227	1.22207	0.221682	0.756502
Ss18	29.4448	0.32253	0.257928	1.25047	0.211129	0.756502
Cct4	38.2677	-0.283612	0.22652	-1.25204	0.210556	0.756502
Scn2a	36.7995	0.343493	0.281672	1.21948	0.222661	0.756502
Rgl2	39.2341	-0.283611	0.227294	-1.24777	0.212115	0.756502
Edil3	29.7126	-0.31602	0.259831	-1.21625	0.223888	0.756502
Mapk8ip2	68.6462	0.298786	0.242782	1.23068	0.218444	0.756502
Cyrib	50.562	0.282562	0.233023	1.21259	0.225286	0.756502
Cap1	63.2213	-0.292748	0.231552	-1.26429	0.206126	0.756502
Psmb6	54.5772	-0.258459	0.211519	-1.22192	0.221738	0.756502
Rapgef1	47.7814	-0.254262	0.205118	-1.23959	0.215127	0.756502
Slc17a7	249.709	0.315677	0.254605	1.23987	0.215024	0.756502
Limch1	40.7902	-0.274837	0.227556	-1.20778	0.227133	0.756502
Camkv	38.1848	0.309165	0.254229	1.21609	0.223951	0.756502
Ddx5	117.999	-0.23556	0.191275	-1.23152	0.218127	0.756502
Rab2a	55.0107	0.298125	0.24396	1.22203	0.221697	0.756502
Acer3	34.3955	-0.288349	0.237529	-1.21395	0.224765	0.756502
Thra	82.0419	-0.260486	0.209933	-1.24081	0.214676	0.756502
Rnf11	77.7729	-0.273669	0.217684	-1.25719	0.208686	0.756502
Fbxo41	38.4608	-0.314785	0.250911	-1.25457	0.209636	0.756502
Sergef	33.5626	-0.292659	0.235446	-1.243	0.213869	0.756502
Napg	43.6558	0.315935	0.251118	1.25811	0.208351	0.756502
Stx7	47.5064	-0.255678	0.21136	-1.20968	0.226402	0.756502
Gna11	34.015	0.347569	0.278004	1.25023	0.211214	0.756502
Ctnna3	29.9282	0.342154	0.275358	1.24258	0.214023	0.756502
Wwc2	38.0096	-0.291677	0.231239	-1.26137	0.207176	0.756502
Hsbp1	33.9278	0.308102	0.254696	1.20968	0.2264	0.756502
Epb41	30.5612	0.358525	0.294011	1.21943	0.222682	0.756502
Pgrmc1	43.2878	0.307694	0.246309	1.24922	0.211585	0.756502
Kcna6	29.8565	-0.315428	0.261374	-1.20681	0.227507	0.756877
Sod1	116.964	-0.216456	0.17947	-1.20609	0.227785	0.756934
Ubqln2	31.6462	0.32805	0.272154	1.20538	0.228056	0.756969
Uqcrb	51.4001	-0.246102	0.204364	-1.20424	0.228498	0.75757
Fasn	60.2886	-0.248124	0.206411	-1.20209	0.22933	0.75809
Sh3bgrl3	88.0916	-0.220715	0.183756	-1.20113	0.229701	0.75809
Cdc37l1	39.4027	-0.279137	0.232075	-1.20278	0.22906	0.75809
Lingo3	31.3793	0.328454	0.273401	1.20136	0.229611	0.75809
Mapk8ip3	31.2763	-0.35246	0.293668	-1.2002	0.230063	0.758425
Srrt	59.5816	-0.249438	0.207973	-1.19937	0.230383	0.758615
Rab10	57.8107	-0.244836	0.204512	-1.19717	0.231239	0.760161
Pdxp	70.3862	0.246141	0.205778	1.19615	0.231638	0.760161
Atp2a2	82.6529	0.333031	0.278312	1.19661	0.231458	0.760161
Cux1	31.9394	-0.289671	0.242608	-1.19399	0.232481	0.760348
Fau	174.376	-0.18443	0.154353	-1.19486	0.232142	0.760348
Vps33a	32.3073	0.309756	0.259348	1.19437	0.232335	0.760348
Rab5b	36.5571	-0.276665	0.234258	-1.18103	0.237592	0.76191
Srp68	40.3584	0.274662	0.231586	1.18601	0.23562	0.76191
Stau1	31.6416	0.307063	0.260486	1.17881	0.238474	0.76191
Mast2	38.2509	-0.267043	0.22612	-1.18098	0.23761	0.76191
Cln8	30.5356	-0.299051	0.252197	-1.18578	0.235708	0.76191
Pak1	71.1835	-0.305437	0.256786	-1.18946	0.234259	0.76191
Yy2	29.2708	0.316575	0.267499	1.18346	0.236625	0.76191
Ccdc92	41.8406	0.281366	0.238167	1.18138	0.237451	0.76191
Llph	39.7007	-0.268872	0.226241	-1.18843	0.234662	0.76191
Ptk2	60.0982	-0.271871	0.229432	-1.18497	0.236029	0.76191
Plekhb2	37.1334	0.31558	0.266518	1.18409	0.236379	0.76191
Dnajc11	33.2134	-0.303648	0.255381	-1.189	0.234441	0.76191
St3gal2	32.3619	-0.290341	0.246069	-1.17992	0.238034	0.76191
Brsk1	104.12	-0.214652	0.180121	-1.19171	0.233376	0.76191
Coro1b	31.9183	-0.283832	0.239368	-1.18576	0.235718	0.76191
Eps15	50.0672	0.251401	0.212393	1.18366	0.236549	0.76191
Rnf6	29.3239	0.332377	0.281731	1.17977	0.238093	0.76191
Septin8	70.8785	-0.292925	0.246765	-1.18706	0.235205	0.76191
Atp1a1	86.3321	0.312307	0.264536	1.18058	0.23777	0.76191
Dcaf7	30.6036	0.31183	0.263994	1.1812	0.237523	0.76191
Slc39a7	36.2799	0.303897	0.257724	1.17916	0.238335	0.76191
1500009C09Rik	32.7042	-0.304627	0.259895	-1.17212	0.241151	0.766393
Tprgl	31.4964	0.288364	0.246009	1.17217	0.241128	0.766393
Zcrb1	29.5306	-0.306143	0.260666	-1.17447	0.240208	0.766393
Fndc4	30.1571	0.3224	0.275433	1.17052	0.241791	0.766393
Pwwp3a	29.7505	0.31068	0.265681	1.16937	0.242255	0.766393
Ywhag	119.891	0.25277	0.215525	1.17281	0.240871	0.766393
Ppp1r12c	48.9133	-0.302839	0.258843	-1.16997	0.242013	0.766393
Ksr1	32.3046	0.308089	0.263287	1.17017	0.241934	0.766393
Smarca4	31.4897	0.315236	0.269315	1.17051	0.241795	0.766393
Map4k4	35.5575	-0.284432	0.2435	-1.1681	0.242768	0.767177
Uqcrq	42.7319	0.291574	0.249894	1.16679	0.243295	0.768008
Dvl3	31.3762	0.293458	0.25206	1.16424	0.244328	0.77043
Sik3	55.6424	-0.247765	0.213045	-1.16297	0.244842	0.770811
Spen	36.8494	0.282704	0.24316	1.16263	0.24498	0.770811
Slc9a3r1	31.2809	-0.28764	0.247581	-1.1618	0.245317	0.771033
Pde4a	39.1997	-0.271644	0.234594	-1.15793	0.246892	0.771469
Sv2a	100.14	0.313852	0.271879	1.15438	0.248345	0.771469
Pebp1	129.345	0.24002	0.208054	1.15364	0.248647	0.771469
Miga2	34.8002	0.292608	0.253234	1.15548	0.247893	0.771469
Cpeb3	30.6975	0.307553	0.265243	1.15951	0.246247	0.771469
Arl8b	34.4572	0.315215	0.27247	1.15688	0.247322	0.771469
Igfbp4	48.0028	0.314872	0.272509	1.15545	0.247904	0.771469
Gda	35.8662	-0.372116	0.321942	-1.15585	0.247743	0.771469
Nutf2	33.5148	-0.335499	0.290769	-1.15383	0.248569	0.771469
Got1	62.576	0.306327	0.264752	1.15703	0.24726	0.771469
Prdx3	33.8199	-0.293712	0.253657	-1.15791	0.246901	0.771469
Iscu	34.8492	-0.311209	0.268789	-1.15782	0.246939	0.771469
Rap2a	39.3407	0.274297	0.237991	1.15255	0.249094	0.772031
Stac2	62.4824	-0.265096	0.230414	-1.15052	0.249929	0.772967
Tbr1	36.7364	0.322669	0.280334	1.15102	0.249725	0.772967
Ccnd1	37.2862	-0.296879	0.258588	-1.14808	0.250937	0.773611
Rplp1	214.337	-0.191712	0.166871	-1.14886	0.250613	0.773611
Eno2	262.095	0.321414	0.279853	1.14851	0.250759	0.773611
Grik3	30.9236	-0.322848	0.283257	-1.13977	0.254382	0.774653
Rnf8	32.1821	0.290442	0.25404	1.14329	0.252918	0.774653
Etv5	29.6125	-0.307928	0.268642	-1.14624	0.251695	0.774653
Vdac3	36.0373	0.329969	0.289727	1.1389	0.254746	0.774653
Fam117b	36.8565	0.287377	0.25101	1.14489	0.252256	0.774653
Nova2	32.4228	-0.288466	0.252898	-1.14064	0.25402	0.774653
Golga7b	38.8333	-0.292902	0.256654	-1.14123	0.253774	0.774653
Nptx1	123.154	0.322131	0.282771	1.13919	0.254623	0.774653
Setbp1	39.3043	0.263229	0.230056	1.14419	0.252544	0.774653
Sumo3	42.5247	0.277846	0.243092	1.14297	0.253052	0.774653
Mboat7	49.5469	-0.281602	0.246795	-1.14104	0.253855	0.774653
Nedd4	45.6847	-0.269661	0.236135	-1.14198	0.253462	0.774653
Napa	42.6479	0.303175	0.264956	1.14425	0.252522	0.774653
Akt1	39.3012	-0.275665	0.242227	-1.13804	0.255102	0.774922
Arhgdia	77.0561	-0.208233	0.183196	-1.13667	0.255677	0.775856
Fam131a	67.27	0.307713	0.271362	1.13396	0.256813	0.778491
Edf1	64.7592	0.240666	0.213121	1.12925	0.258794	0.779509
Wasl	38.8206	0.258849	0.228821	1.13123	0.257959	0.779509
Braf	35.1111	0.2702	0.239162	1.12978	0.25857	0.779509
Psmc4	40.3307	0.264404	0.233838	1.13071	0.258177	0.779509
Scg5	70.792	0.269754	0.238869	1.1293	0.258773	0.779509
Ccdc91	30.316	0.29366	0.260179	1.12869	0.25903	0.779509
Brd1	33.9116	0.307559	0.271961	1.13089	0.258099	0.779509
Cct8	59.51	-0.273452	0.242892	-1.12582	0.260243	0.780749
Ddx17	54.718	-0.276896	0.245799	-1.12651	0.259949	0.780749
Ndufs5,Ndufs5-ps	78.5521	-0.271218	0.240911	-1.1258	0.26025	0.780749
Ctsa	30.3065	-0.28005	0.249227	-1.12367	0.261151	0.781433
Yae1d1	31.177	-0.279709	0.248852	-1.124	0.261014	0.781433
Scn8a	59.8374	0.293372	0.261156	1.12336	0.261286	0.781433
Mat2b	37.6586	0.283452	0.252623	1.12204	0.261847	0.781501
Mapk6	41.1983	-0.281821	0.251157	-1.12209	0.261823	0.781501
Ehmt2	54.8482	-0.253178	0.225868	-1.12091	0.262326	0.781786
Atp2b3	32.9193	-0.264362	0.236056	-1.11991	0.262751	0.781786
Uqcrfs1	32.665	0.301228	0.268892	1.12026	0.262603	0.781786
Agfg2	33.3001	0.299327	0.267701	1.11814	0.263507	0.782429
Ppp1cb	53.8565	-0.272817	0.24389	-1.11861	0.263307	0.782429
Ccndbp1	30.5444	0.278814	0.249768	1.11629	0.264298	0.783192
Kctd17	45.0524	0.276873	0.248106	1.11595	0.264445	0.783192
Cops8	30.4168	-0.279255	0.250308	-1.11565	0.264574	0.783192
Rsrp1	34.6987	0.277833	0.249945	1.11158	0.26632	0.783683
Brsk2	47.9659	0.254155	0.228793	1.11086	0.266631	0.783683
Stard4	30.2132	-0.285154	0.256177	-1.11311	0.265659	0.783683
Magi2	35.5589	-0.285905	0.257305	-1.11115	0.266502	0.783683
Islr2	33.0519	-0.346815	0.311721	-1.11258	0.265889	0.783683
Stat3	38.4344	-0.248784	0.223794	-1.11167	0.266281	0.783683
Otud5	29.136	-0.283975	0.254982	-1.1137	0.265406	0.783683
Pomp	51.6039	-0.246647	0.222324	-1.10941	0.267255	0.784723
Calm2	295.041	0.320069	0.288801	1.10827	0.267747	0.785373
Wipf2	31.317	-0.281291	0.254148	-1.1068	0.268381	0.785645
Stam2	36.4882	0.274903	0.248263	1.10731	0.268161	0.785645
Ampd2	37.8991	0.271486	0.245654	1.10515	0.269093	0.786373
Sphkap	30.4562	0.308148	0.278874	1.10497	0.269172	0.786373
Slc8a2	46.449	0.303089	0.274986	1.1022	0.270376	0.787945
Vmp1	33.0555	0.280709	0.254761	1.10185	0.270525	0.787945
Clstn2	41.144	0.334766	0.303491	1.10305	0.270005	0.787945
Rnf169	31.4249	-0.299244	0.271852	-1.10076	0.271001	0.787972
Cry2	30.298	0.288384	0.262028	1.10058	0.271078	0.787972
Lima1	29.1607	-0.28011	0.255014	-1.09841	0.272025	0.789935
Sdcbp	49.5127	-0.261698	0.240083	-1.09003	0.275699	0.790383
BC029722	32.4818	-0.281117	0.257895	-1.09004	0.275694	0.790383
Myef2	30.0034	-0.289611	0.265839	-1.08942	0.275968	0.790383
Rps14	133.932	-0.202975	0.185117	-1.09647	0.272875	0.790383
Syt2	29.4033	0.334173	0.307203	1.08779	0.276688	0.790383
S100a9	37.8909	0.255491	0.234064	1.09154	0.275034	0.790383
Ncan	44.3256	-0.264064	0.241014	-1.09564	0.273236	0.790383
Epb41l3	40.4312	0.294413	0.270658	1.08777	0.276698	0.790383
Rnf112	38.6186	0.303618	0.277628	1.09362	0.274123	0.790383
Sgsm1	35.6506	-0.283259	0.260465	-1.08751	0.276811	0.790383
Mlkl	29.6883	0.27936	0.255356	1.094	0.273955	0.790383
Slc45a1	35.5323	-0.270838	0.248124	-1.09154	0.275035	0.790383
Cadps	48.698	0.295815	0.27103	1.09145	0.275076	0.790383
Gm14288,2210418O10Rik,Gm14387,Zfp968,Gm4631,Gm14410,Gm14413,Gm14434,Zfp965,Gm14432,Zfp967,Zfp966,Gm16357,Gm4724,Gm2026,Gm2004,Gm2007,Gm14440,Gm14444,Gm14409,Gm11009,Zfp931,Gm14430,Zfp973,Zfp970,Zfp971,Gm14296,Gm14295,Gm14393,Gm6710,Gm14391,Gm14308,Gm14408,Gm14326,Gm14325,Gm14305,Gm14322	120.686	-0.247394	0.225819	-1.09554	0.273279	0.790383
Sptan1	119.177	-0.270002	0.246472	-1.09547	0.273311	0.790383
Cbarp	66.7167	-0.251459	0.22976	-1.09444	0.273762	0.790383
Dpp9	38.1512	-0.256699	0.235965	-1.08787	0.276652	0.790383
Arpc2	65.1337	-0.213727	0.196736	-1.08637	0.277316	0.790868
Kifap3	44.7432	0.29107	0.268047	1.08589	0.277526	0.790868
Atp1b2	69.3462	-0.195072	0.179748	-1.08526	0.277808	0.790894
Pam16	30.4161	0.312023	0.288055	1.08321	0.278716	0.792702
Pdilt	30.4549	0.277825	0.257081	1.08069	0.279834	0.792949
Gpx4	68.2402	-0.212976	0.196981	-1.0812	0.279606	0.792949
Atp5e	64.0359	-0.241497	0.223494	-1.08055	0.279896	0.792949
Rimbp2	55.8914	0.288186	0.26637	1.0819	0.279297	0.792949
Zyg11b	39.6559	0.279582	0.258891	1.07992	0.280176	0.792966
Nbr1	32.9365	-0.322275	0.298997	-1.07785	0.2811	0.794032
Galnt16	32.0887	0.295704	0.274214	1.07837	0.28087	0.794032
Large1	40.947	-0.287438	0.266983	-1.07662	0.281651	0.794816
Zar1l	33.2515	0.2619	0.243565	1.07528	0.282249	0.794956
Tmem139	29.3854	-0.273863	0.254663	-1.07539	0.282199	0.794956
Rpl36al	44.6088	-0.266015	0.247826	-1.0734	0.283094	0.795789
Ankrd52	32.293	-0.281965	0.262666	-1.07348	0.283058	0.795789
Adam10	34.86	-0.253026	0.236518	-1.06979	0.284712	0.795882
Rab7	73.5866	-0.238436	0.222908	-1.06966	0.284773	0.795882
Dlat	39.4905	0.276752	0.258622	1.0701	0.284573	0.795882
Pole4	36.39	-0.254251	0.237253	-1.07164	0.28388	0.795882
Prnp	197.686	-0.216568	0.202145	-1.07135	0.284013	0.795882
Psmb1	56.0156	-0.248563	0.231908	-1.07182	0.283802	0.795882
Hspa14	31.3636	0.292309	0.27357	1.0685	0.285296	0.796576
Swi5	48.1664	0.253266	0.237318	1.0672	0.285882	0.797446
Psip1	53.3701	-0.235273	0.220915	-1.06499	0.286879	0.798566
Casp9	29.2511	0.283375	0.266212	1.06447	0.287116	0.798566
Sirpa	72.5787	-0.229255	0.215491	-1.06388	0.287385	0.798566
Map2k1	42.9446	-0.252305	0.237004	-1.06456	0.287075	0.798566
Slc25a18	40.051	-0.229476	0.215952	-1.06263	0.287951	0.798611
Trabd	30.7755	-0.260579	0.245105	-1.06313	0.287722	0.798611
Agtpbp1	52.4595	-0.235159	0.22212	-1.05871	0.289734	0.802096
Tfrc	32.4049	-0.257842	0.243558	-1.05865	0.289761	0.802096
Fbxo31	53.1621	-0.240126	0.22708	-1.05745	0.290305	0.802795
Hars	33.7017	-0.27107	0.256923	-1.05506	0.291397	0.802795
Fis1	51.0982	-0.232248	0.22004	-1.05548	0.291206	0.802795
Peg10	31.926	0.323349	0.306219	1.05594	0.290996	0.802795
Pip4k2a	30.0314	-0.263295	0.249402	-1.05571	0.291101	0.802795
Pam	34.5625	-0.258011	0.245075	-1.05278	0.29244	0.804218
Gm52523	313.633	0.222977	0.21181	1.05272	0.292468	0.804218
Itgav	29.8011	-0.270516	0.257207	-1.05174	0.292917	0.80469
Stk25	59.5942	0.227702	0.21688	1.0499	0.293766	0.805265
Rgs17	38.5583	-0.262022	0.249669	-1.04948	0.293959	0.805265
Kpna4	32.3278	-0.255845	0.243627	-1.05015	0.293649	0.805265
Lhfpl4	37.0281	0.243381	0.232933	1.04485	0.29609	0.810337
Tafa5	44.5906	-0.237279	0.227785	-1.04168	0.29756	0.813593
Olfm1	54.9599	0.309761	0.297687	1.04056	0.29808	0.814247
Fgfr1op2	31.2268	0.259955	0.249997	1.03983	0.298418	0.814402
Fbxw7	39.6613	0.281882	0.271739	1.03733	0.299584	0.816817
Actr8	32.0296	-0.243557	0.23507	-1.03611	0.300152	0.817598
Sorl1	54.1831	0.233917	0.225905	1.03547	0.300451	0.817644
Lsamp	35.4608	0.269316	0.260863	1.0324	0.301883	0.820771
Csnk2a1	40.1119	0.252253	0.245561	1.02725	0.304302	0.821051
Arl6ip1	42.0404	0.248495	0.24215	1.0262	0.304795	0.821051
Ncs1	75.0464	-0.204648	0.19997	-1.02339	0.306123	0.821051
Rab3b	38.9292	0.275867	0.267893	1.02977	0.30312	0.821051
Med19	38.7072	-0.252714	0.247622	-1.02056	0.307461	0.821051
Actr1b	65.5272	0.228097	0.223114	1.02234	0.306621	0.821051
Lmtk3	29.8449	-0.267079	0.260022	-1.02714	0.304355	0.821051
Cbx5	38.1187	-0.240334	0.234996	-1.02272	0.306442	0.821051
Mbd3	41.9974	-0.217618	0.21138	-1.02951	0.30324	0.821051
Rps6,Rps6-ps4	103.829	-0.175977	0.172933	-1.0176	0.308866	0.821051
Ppp1r7	35.0023	0.267579	0.262025	1.0212	0.307161	0.821051
Ndufs2	50.8673	-0.248547	0.241438	-1.02944	0.303271	0.821051
Abr	66.6615	0.289991	0.283281	1.02369	0.305983	0.821051
Cdk9	55.9366	-0.20496	0.200146	-1.02405	0.305811	0.821051
Ap2b1	60.349	0.262959	0.256639	1.02463	0.30554	0.821051
Micos13	32.5805	0.273162	0.266092	1.02657	0.304625	0.821051
Uqcc2	56.8131	-0.204169	0.19859	-1.02809	0.303907	0.821051
Ryr2	34.0525	0.265218	0.260057	1.01985	0.307801	0.821051
Fdps	39.8815	0.244359	0.239977	1.01826	0.308555	0.821051
Gnl1	33.3513	0.253351	0.24773	1.02269	0.306456	0.821051
Pfkp	46.0662	0.253324	0.248944	1.0176	0.30887	0.821051
Saraf	70.6228	-0.224792	0.220993	-1.01719	0.309062	0.821051
Kcnab3	39.519	0.250196	0.244883	1.0217	0.306925	0.821051
Plekhg5	29.9315	0.31365	0.307412	1.02029	0.307591	0.821051
Syt12	31.0926	0.269136	0.26455	1.01733	0.308994	0.821051
Vamp8	29.4684	-0.250932	0.248924	-1.00807	0.313422	0.824584
Tmod2	46.5743	-0.248297	0.246712	-1.00642	0.314212	0.824584
Hspe1	48.1382	-0.218879	0.217761	-1.00514	0.314831	0.824584
Immt	30.6602	0.266813	0.266263	1.00206	0.316313	0.824584
Pon2	32.0801	-0.256606	0.254606	-1.00785	0.313525	0.824584
Clcn4	35.7525	0.256952	0.253968	1.01175	0.311658	0.824584
Mpc1	38.1005	0.232422	0.231263	1.00501	0.314891	0.824584
Dazap2	46.1053	0.224174	0.222068	1.00948	0.312743	0.824584
Ndn	42.5305	-0.270252	0.269722	-1.00196	0.316361	0.824584
Clptm1l	33.1678	-0.241548	0.2399	-1.00687	0.313998	0.824584
Tbc1d24	41.5173	0.247082	0.244668	1.00987	0.31256	0.824584
Kctd2	34.2805	0.241391	0.240853	1.00223	0.316231	0.824584
Sipa1l2	30.8387	-0.256884	0.254163	-1.0107	0.312158	0.824584
Gmfb	36.6972	-0.287151	0.283558	-1.01267	0.311217	0.824584
Smpd1	30.5466	-0.258083	0.256304	-1.00694	0.313964	0.824584
Zfyve27	31.9924	0.263285	0.261377	1.0073	0.313789	0.824584
Rangap1	46.4802	0.237335	0.235362	1.00838	0.313271	0.824584
Zbtb16	33.7226	0.293199	0.292225	1.00333	0.315701	0.824584
Marcks	30.0743	0.258148	0.257124	1.00398	0.315387	0.824584
Mpped1	57.709	-0.240631	0.239474	-1.00483	0.314978	0.824584
Kcnab2	95.4186	0.213224	0.212388	1.00393	0.315411	0.824584
Syt11	107.958	-0.204052	0.204495	-0.997836	0.318359	0.826041
Snap91	34.7347	0.289597	0.290419	0.99717	0.318682	0.826041
Vdac2	35.0001	0.242725	0.243493	0.996849	0.318838	0.826041
Zwint	100.615	0.260543	0.260886	0.998683	0.317948	0.826041
Stxbp5l	30.7953	0.273111	0.273307	0.999281	0.317658	0.826041
Ap2s1	56.6464	0.267865	0.268754	0.996694	0.318913	0.826041
Rmnd5a	42.8484	-0.228127	0.228739	-0.997326	0.318606	0.826041
Kcnc1	55.0828	0.287955	0.289181	0.995762	0.319366	0.826477
Rtn4	78.1194	0.249233	0.250875	0.993457	0.320487	0.827781
Fgf12	46.6064	0.25935	0.261444	0.991991	0.321202	0.827781
Lmtk2	33.7201	-0.233924	0.235745	-0.992277	0.321063	0.827781
Uba1	33.2551	-0.265694	0.267566	-0.993005	0.320707	0.827781
Prkce	83.1319	0.246787	0.248975	0.991212	0.321582	0.827781
Mark4	39.0815	0.258239	0.260463	0.991463	0.321459	0.827781
Kcnip3	47.2393	-0.242083	0.244513	-0.99006	0.322145	0.828495
Nell2	51.5174	0.251971	0.254786	0.988949	0.322688	0.829156
Pip5k1c	104.611	-0.187594	0.19004	-0.987129	0.32358	0.830712
Cab39	36.955	0.244099	0.247501	0.986256	0.324008	0.831075
Cttn	34.5319	0.241431	0.245253	0.984416	0.324911	0.831397
Atp1b3	30.2989	0.269301	0.273351	0.985186	0.324533	0.831397
Cdk2ap1	37.7643	0.229595	0.233269	0.984249	0.324993	0.831397
Panx2	42.426	-0.212638	0.216475	-0.982273	0.325965	0.833047
Sap130	32.649	-0.243823	0.248349	-0.981772	0.326212	0.833047
Rasgef1a	42.8266	-0.229525	0.234165	-0.980182	0.326996	0.833346
Ankib1	41.5217	-0.279981	0.285552	-0.980489	0.326845	0.833346
Nap1l5	65.8904	0.239424	0.244363	0.979787	0.327191	0.833346
Rps20	101.05	-0.203716	0.208052	-0.979163	0.327499	0.8334
Fkbp1a	113.929	-0.237944	0.243443	-0.977412	0.328365	0.833415
Grin2a	49.8447	0.251544	0.257358	0.977408	0.328367	0.833415
Rab39b	35.3364	-0.227595	0.232668	-0.978197	0.327977	0.833415
Srm	40.535	0.225141	0.230729	0.975779	0.329174	0.834003
Apba1	71.7001	-0.178514	0.182896	-0.976041	0.329044	0.834003
Pet100	34.4405	0.244711	0.251223	0.97408	0.330017	0.834681
Pygo2	30.184	-0.254702	0.261435	-0.974247	0.329934	0.834681
Rnf126	49.7571	-0.23262	0.239166	-0.972629	0.330738	0.835775
Lancl1	36.8625	0.254436	0.261755	0.972037	0.331032	0.835791
Spock3	44.2986	-0.247767	0.255062	-0.971399	0.33135	0.835866
Cadps2	29.5947	0.343735	0.354599	0.96936	0.332365	0.837699
Micos10	36.443	-0.229647	0.237089	-0.968613	0.332738	0.837912
Aldoa	322.445	0.218342	0.225723	0.967301	0.333394	0.838834
Fgfr1	31.727	0.253125	0.262237	0.96525	0.33442	0.839231
Rcan2	85.8501	-0.238749	0.247175	-0.965914	0.334087	0.839231
Gprasp1	32.6555	0.281401	0.291362	0.96581	0.334139	0.839231
Enho	35.2388	-0.226511	0.235505	-0.961809	0.336146	0.841538
Prepl	52.0397	0.224423	0.233198	0.962371	0.335863	0.841538
Ssr2	44.681	-0.220232	0.229007	-0.961682	0.336209	0.841538
Plxdc1	33.2757	0.240028	0.249869	0.960618	0.336744	0.842151
Chmp1a	40.5919	0.221704	0.230998	0.959763	0.337175	0.842501
Spag9	41.6325	0.246454	0.257292	0.957878	0.338124	0.843949
2410002F23Rik	29.6265	0.257056	0.268963	0.95573	0.339209	0.843949
Tmem123	30.8411	0.24104	0.251851	0.957077	0.338528	0.843949
Nrip3	34.8772	0.266605	0.278713	0.956559	0.33879	0.843949
Tpi1	187.934	-0.225677	0.236079	-0.955937	0.339104	0.843949
Mpc2	58.7879	0.196416	0.206591	0.950749	0.341732	0.843973
Dyrk1a	31.002	-0.253996	0.266332	-0.953685	0.340243	0.843973
Zfp91	50.2645	0.223735	0.235471	0.950158	0.342032	0.843973
Rab11fip4	66.9976	0.240005	0.253102	0.948253	0.343	0.843973
Sec62	58.069	-0.214557	0.226168	-0.94866	0.342793	0.843973
Ywhaq	43.9688	0.218713	0.229885	0.951401	0.341401	0.843973
Hectd4	31.9883	0.246077	0.259085	0.949795	0.342217	0.843973
Trmt11	29.2462	0.262338	0.276006	0.950481	0.341868	0.843973
Safb	44.7019	0.212521	0.222723	0.954193	0.339986	0.843973
Trim28	32.0073	-0.238826	0.251703	-0.94884	0.342702	0.843973
Emc4	50.5744	0.226281	0.237679	0.952043	0.341075	0.843973
Capns1	43.7588	-0.210461	0.220355	-0.955096	0.339529	0.843973
Arpc5l	40.3701	-0.211568	0.222785	-0.949652	0.342289	0.843973
Auh	32.1767	0.249503	0.264755	0.942391	0.345993	0.845598
Ipo9	29.6437	0.240616	0.254775	0.944425	0.344952	0.845598
Krt75	29.1799	0.256461	0.271316	0.945249	0.344532	0.845598
Ddrgk1	31.0109	0.240597	0.255268	0.942529	0.345922	0.845598
Eif4g1	65.2131	-0.196043	0.207724	-0.943764	0.34529	0.845598
Zbtb18	36.218	0.224936	0.238554	0.942916	0.345724	0.845598
Pten	43.8079	0.219684	0.232458	0.945049	0.344634	0.845598
Rexo2	32.4674	0.242777	0.256855	0.945191	0.344561	0.845598
Crip3	35.3317	0.276137	0.293434	0.941056	0.346676	0.846555
Cbx7	38.3972	0.223295	0.237483	0.940256	0.347086	0.846844
Arc	55.087	-0.245341	0.2616	-0.937847	0.348323	0.848434
Arih1	29.8158	-0.237444	0.253172	-0.937875	0.348308	0.848434
Sort1	42.8063	-0.1995	0.213217	-0.935668	0.349444	0.849893
Mgat3	45.793	0.217898	0.23291	0.935544	0.349508	0.849893
Wdr73	30.3693	-0.230636	0.247349	-0.932434	0.351112	0.853079
Eid1	73.4771	0.203993	0.218991	0.931516	0.351587	0.853517
Rnf4	32.4947	0.231116	0.248376	0.930505	0.352109	0.854071
Pcp4	189.161	0.23927	0.25796	0.927547	0.353643	0.856127
Kras	34.0733	-0.234534	0.253324	-0.925827	0.354536	0.856127
Capza2	76.8394	-0.184781	0.199305	-0.927129	0.353859	0.856127
Scyl1	30.0386	0.257703	0.278223	0.926248	0.354317	0.856127
Atp5a1	144.817	-0.221909	0.23963	-0.926047	0.354422	0.856127
Camsap2	33.2892	0.234267	0.253136	0.925459	0.354727	0.856127
Cacng8	44.5755	-0.234366	0.253599	-0.924159	0.355403	0.856333
Qars	31.4582	0.245338	0.265328	0.924661	0.355142	0.856333
Asns	41.2264	0.244787	0.26543	0.922227	0.35641	0.857335
Rtl8c	37.1128	0.214543	0.232588	0.922414	0.356313	0.857335
Wls	30.1012	-0.244067	0.265376	-0.919705	0.357727	0.858262
Cep170b	63.4588	-0.202229	0.220135	-0.918658	0.358275	0.858262
Csnk2b	41.2167	0.243246	0.264642	0.919152	0.358016	0.858262
Clns1a	31.3067	0.253091	0.275242	0.919521	0.357823	0.858262
Rap1gds1	54.3115	0.242939	0.264431	0.918725	0.358239	0.858262
Armcx2	30.567	0.237826	0.259243	0.917385	0.358941	0.859148
Dlgap1	81.9098	0.208361	0.227739	0.914911	0.360238	0.860562
Elmo1	45.2846	-0.199433	0.218064	-0.914562	0.360421	0.860562
Cox17	52.0053	-0.203258	0.222111	-0.91512	0.360129	0.860562
Gatd3a	36.1536	-0.220865	0.241951	-0.912851	0.361321	0.861157
Hspb1	30.7473	-0.234541	0.257041	-0.912464	0.361524	0.861157
Ndufa5	45.3705	0.20969	0.229823	0.912394	0.361561	0.861157
Slc2a3	36.2407	0.241312	0.265235	0.909803	0.362927	0.862271
Fyn	36.1831	-0.225206	0.247684	-0.90925	0.363218	0.862271
Extl2	32.9394	-0.224009	0.246328	-0.909394	0.363142	0.862271
Polr2f	46.1725	-0.219598	0.24123	-0.910325	0.362651	0.862271
Lemd2	32.2552	0.248946	0.275359	0.904079	0.365954	0.865225
Ctnnb1	47.2842	-0.196602	0.217363	-0.904487	0.365737	0.865225
Map3k9	29.8414	0.24384	0.269121	0.906063	0.364902	0.865225
Hsp90aa1	160.692	-0.212831	0.235345	-0.904337	0.365817	0.865225
Ap3m2	32.7757	0.238608	0.263892	0.904187	0.365896	0.865225
Atxn7l3b	46.857	0.202876	0.224638	0.903127	0.366458	0.86568
Eif4g2	34.2369	-0.216931	0.240342	-0.902592	0.366743	0.86568
LOC118568783	38.1105	-0.231705	0.256926	-0.901836	0.367144	0.865923
LOC100861749,Sfi1	32.7758	-0.23862	0.264853	-0.90095	0.367615	0.865997
Synj1	57.3428	-0.239802	0.266253	-0.900654	0.367773	0.865997
Pcdh7	57.9895	0.208427	0.231768	0.89929	0.368498	0.867002
Ppp2r1a	95.2235	0.203379	0.227243	0.894982	0.370797	0.869542
Id2	56.3635	-0.223149	0.24915	-0.895642	0.370444	0.869542
Ppp1r2-ps3,Ppp1r2	61.8756	-0.206902	0.231096	-0.895306	0.370624	0.869542
Srgap2	31.6534	-0.214757	0.239743	-0.895779	0.370371	0.869542
Extl3	51.8531	-0.181316	0.20271	-0.894458	0.371077	0.869542
Tmem179	32.7831	0.24706	0.27649	0.893558	0.371559	0.869969
Cryzl1	31.9007	0.226874	0.254259	0.892296	0.372234	0.870849
Papola	40.1119	-0.213349	0.241839	-0.882195	0.377671	0.870926
Sgk1	31.0843	0.274219	0.308559	0.888711	0.374159	0.870926
D8Ertd738e	38.5765	-0.202736	0.228682	-0.886542	0.375326	0.870926
Mrpl12	35.0985	0.216637	0.245175	0.883602	0.376911	0.870926
Taf15	30.5679	0.240041	0.26925	0.891517	0.372652	0.870926
Hacd3	43.2664	-0.228772	0.257482	-0.888498	0.374273	0.870926
Rph3a	87.0837	-0.184108	0.207495	-0.887289	0.374924	0.870926
Adgrb3	29.9103	0.232715	0.262933	0.885072	0.376118	0.870926
Dusp1	31.7754	-0.256489	0.290596	-0.88263	0.377436	0.870926
Mllt3	34.6113	-0.209197	0.234951	-0.890383	0.37326	0.870926
Pclo	33.0608	-0.219226	0.247524	-0.885676	0.375792	0.870926
Lsm3	29.2035	0.237448	0.26674	0.890184	0.373367	0.870926
Brinp1	37.7129	0.390876	0.442909	0.88252	0.377496	0.870926
Abhd4	29.5693	-0.2241	0.25251	-0.88749	0.374815	0.870926
Tmem200c	36.6029	0.205889	0.233258	0.882669	0.377415	0.870926
Srl	31.3146	0.226964	0.257193	0.882467	0.377524	0.870926
Ipo7	32.5438	0.220097	0.248622	0.885269	0.376011	0.870926
Cdc42	62.2394	-0.184421	0.207905	-0.887045	0.375055	0.870926
Tsc2	33.0397	0.225806	0.256371	0.880776	0.378439	0.871336
Polr3k	30.5965	-0.227058	0.257799	-0.880755	0.37845	0.871336
Rgs7bp	60.8444	0.215712	0.248843	0.866857	0.38602	0.873903
Ppp6r1	35.4936	0.22758	0.265288	0.857862	0.390969	0.873903
Stxbp1	153.573	0.245413	0.286834	0.855595	0.392222	0.873903
Penk	33.4943	0.211998	0.246903	0.858632	0.390544	0.873903
Syt13	52.37	0.192604	0.2238	0.86061	0.389453	0.873903
Dnajb2	31.4238	0.225848	0.257766	0.876177	0.380934	0.873903
Hnrnpl	42.2498	-0.202833	0.232386	-0.872828	0.382757	0.873903
Rap1gap	90.4377	0.221005	0.258038	0.856484	0.39173	0.873903
Ap1b1	58.9877	-0.188459	0.216221	-0.871601	0.383426	0.873903
Ube2ql1	37.1187	0.225341	0.259658	0.86784	0.385482	0.873903
Mapk8ip1	87.3549	-0.161099	0.187628	-0.85861	0.390556	0.873903
Zmat2	71.7268	0.225311	0.261805	0.860608	0.389454	0.873903
Gstp2,Gstp1	69.5714	-0.165927	0.192527	-0.861837	0.388777	0.873903
Eif4e	49.1643	-0.184021	0.211227	-0.8712	0.383645	0.873903
Ubl3	31.0534	-0.236321	0.275336	-0.858302	0.390726	0.873903
Dnajb12	39.4242	0.19491	0.22695	0.858824	0.390438	0.873903
Khdrbs3	49.8072	0.232525	0.268361	0.866465	0.386235	0.873903
Kansl2	30.9184	-0.229765	0.263847	-0.870826	0.383849	0.873903
Atp2b2	146.857	0.206329	0.235951	0.874458	0.381869	0.873903
Chd3	33.3644	0.245635	0.28441	0.863666	0.387771	0.873903
Ptpa	44.7283	0.207924	0.23906	0.869758	0.384433	0.873903
Actn4	36.036	0.213578	0.245389	0.870366	0.3841	0.873903
Errfi1	35.0202	-0.214782	0.245993	-0.873122	0.382596	0.873903
Emc7	44.3503	-0.206286	0.24118	-0.855316	0.392376	0.873903
Gm52800	356.426	-0.219506	0.251156	-0.873983	0.382127	0.873903
Sucla2	43.9923	-0.198705	0.226765	-0.876259	0.380889	0.873903
Sgtb	29.8649	-0.243929	0.284653	-0.856936	0.39148	0.873903
Cox14	40.8449	-0.22026	0.25634	-0.859247	0.390204	0.873903
R3hcc1	38.2616	0.205833	0.23458	0.877454	0.38024	0.873903
Pcnx2	31.4943	0.243309	0.283725	0.857553	0.391139	0.873903
Kdm1a	32.6092	-0.224905	0.261663	-0.859523	0.390052	0.873903
Trim34a	32.3204	-0.217611	0.249534	-0.872067	0.383172	0.873903
Apbb2	32.3869	0.213748	0.24717	0.864781	0.387159	0.873903
Bcl2l1	39.1381	-0.197589	0.226709	-0.871554	0.383452	0.873903
Foxp1	31.6612	-0.230347	0.266426	-0.864579	0.38727	0.873903
Atp5j2	80.1626	-0.208747	0.240389	-0.86837	0.385192	0.873903
Gnai2	58.9763	-0.160256	0.187508	-0.85466	0.392739	0.873903
Denr	32.1321	-0.215805	0.248993	-0.866711	0.3861	0.873903
Ipcef1	34.0453	0.238162	0.272034	0.875486	0.38131	0.873903
Smdt1	39.6049	0.20087	0.235069	0.854515	0.39282	0.873903
Kif5c	114.964	-0.162127	0.189592	-0.855135	0.392477	0.873903
Pgbd5	37.8144	0.228918	0.267367	0.856194	0.391891	0.873903
Actr3	43.4163	-0.201942	0.233691	-0.864142	0.38751	0.873903
Slc20a1	32.9613	-0.231487	0.269304	-0.859573	0.390025	0.873903
Taf11	42.442	-0.193199	0.226846	-0.851674	0.394395	0.874274
Por	32.8615	-0.208909	0.245913	-0.849525	0.395589	0.874274
Stx12	35.5456	0.229602	0.270953	0.84739	0.396778	0.874274
Ptprd	32.5277	0.24671	0.290883	0.848141	0.39636	0.874274
Npepps	33.9848	-0.20825	0.245767	-0.847348	0.396801	0.874274
Zeb2	29.5598	-0.20303	0.239366	-0.848199	0.396327	0.874274
Ip6k1	49.3465	0.18259	0.215532	0.847163	0.396904	0.874274
Rnasek	72.3187	-0.214791	0.251945	-0.852531	0.393919	0.874274
Atp6v1g1	39.1417	0.203057	0.238443	0.851596	0.394438	0.874274
Fam131b	34.9361	0.211189	0.248798	0.848838	0.395971	0.874274
Tubb5	61.1968	-0.185422	0.217413	-0.852853	0.393741	0.874274
Ssbp3	47.9383	-0.179513	0.210863	-0.851326	0.394588	0.874274
Rbm3	50.7561	0.204104	0.24054	0.848524	0.396146	0.874274
6430548M08Rik	107.047	-0.19703	0.233036	-0.845492	0.397836	0.87551
Igfbp7	31.759	-0.211364	0.25018	-0.844848	0.398196	0.87551
Slc49a4	33.2933	0.212156	0.25121	0.844534	0.398371	0.87551
Gm9234,Ppia	333.157	-0.192397	0.22802	-0.843772	0.398797	0.875783
Pdk1	53.6701	-0.174098	0.206596	-0.842697	0.399398	0.87644
Vstm2b	37.9578	-0.19543	0.232574	-0.840292	0.400745	0.87873
Hras	33.9784	-0.210587	0.25106	-0.838792	0.401586	0.878896
Stub1	48.0388	0.220934	0.263449	0.838622	0.401681	0.878896
Dpp6	29.1973	0.24619	0.293595	0.838537	0.401729	0.878896
Pex5	40.481	0.207492	0.247739	0.837543	0.402287	0.879454
Fscn1	51.2388	0.213664	0.255311	0.836878	0.402661	0.879608
Them6	35.1303	0.247116	0.296251	0.834143	0.4042	0.882306
Chmp7	36.0288	0.20497	0.245999	0.833215	0.404724	0.882535
Pdk3	31.2191	-0.20404	0.244982	-0.832878	0.404913	0.882535
Rgs2	41.627	-0.205275	0.246909	-0.831383	0.405758	0.883207
Dynll2	200.532	0.158683	0.190896	0.831253	0.405831	0.883207
Ep300	30.9061	0.234491	0.282444	0.830223	0.406413	0.88381
Dbn1	31.3243	0.237457	0.28791	0.824763	0.409506	0.885319
Syngap1	52.5294	-0.218062	0.264417	-0.824689	0.409548	0.885319
Mff	36.8395	-0.194946	0.235985	-0.826093	0.408751	0.885319
Odc1	33.0977	-0.19578	0.237212	-0.825338	0.40918	0.885319
Praf2	36.6104	-0.217143	0.26294	-0.825829	0.408901	0.885319
Srpr	34.9216	0.205949	0.249422	0.825708	0.40897	0.885319
Cabp1	104.357	0.204682	0.247612	0.826626	0.408449	0.885319
Cdip1	32.9371	0.216701	0.262585	0.82526	0.409224	0.885319
Adam15	47.6328	-0.176743	0.214536	-0.823842	0.410029	0.8857
Selenot	44.5886	0.184647	0.224711	0.82171	0.411242	0.88634
Srprb	35.3738	-0.190864	0.232269	-0.821737	0.411226	0.88634
Sult4a1	144.264	-0.227397	0.27664	-0.821997	0.411078	0.88634
Mmp17	58.655	0.225308	0.27444	0.820972	0.411662	0.886586
Celf2	88.3657	-0.178767	0.22586	-0.791495	0.428655	0.887993
Lemd1	31.9356	0.193876	0.250762	0.773146	0.439436	0.887993
Wnk2	33.5069	0.211803	0.262229	0.807702	0.419262	0.887993
Gm29804,Gm52989,Gm3893,LOC108168679,Gm5859,Gm3883	59.8847	-0.413426	0.518691	-0.797055	0.425419	0.887993
Rfwd3	31.5603	0.200715	0.246862	0.813068	0.416179	0.887993
Limk1	43.2394	0.189536	0.241422	0.785081	0.432406	0.887993
Cdk10	33.4896	0.201138	0.253419	0.793697	0.427372	0.887993
Dap3	32.3191	0.225091	0.277869	0.810063	0.417904	0.887993
Lgi3	29.5329	-0.199383	0.247504	-0.805576	0.420487	0.887993
Tomm7	50.0746	-0.173927	0.212642	-0.817931	0.413396	0.887993
Ndufab1	55.7191	-0.193257	0.246229	-0.784867	0.432531	0.887993
Gars	39.3296	0.192793	0.240219	0.80257	0.422223	0.887993
Atp1b1	283.243	0.210588	0.265375	0.793549	0.427458	0.887993
Pcdh9	29.8825	0.210934	0.264631	0.797087	0.4254	0.887993
Fam217b	36.9502	-0.177729	0.229224	-0.775352	0.438132	0.887993
Gabbr2	84.6767	0.214911	0.27627	0.777903	0.436626	0.887993
Cnp	54.6055	-0.212656	0.271557	-0.7831	0.433568	0.887993
Psenen	39.618	-0.192405	0.2469	-0.779281	0.435814	0.887993
Bcap31	29.8334	0.216067	0.279539	0.77294	0.439558	0.887993
Tpgs2	30.67	0.200778	0.259716	0.773069	0.439481	0.887993
Ak5	31.6361	0.210741	0.262465	0.802928	0.422016	0.887993
Coro1c	42.5354	-0.207438	0.253317	-0.818887	0.412851	0.887993
Msl1	33.374	-0.191084	0.245001	-0.779932	0.435431	0.887993
Gadd45b	40.53	-0.207144	0.260881	-0.79402	0.427184	0.887993
Psmb4	79.9128	-0.17649	0.216843	-0.813907	0.415698	0.887993
Peak1	30.7267	-0.19864	0.25061	-0.792627	0.427995	0.887993
Elavl2	29.1475	0.211229	0.260815	0.809883	0.418008	0.887993
Atp13a2	36.573	0.204005	0.26285	0.776129	0.437673	0.887993
Bcr	33.0402	-0.194427	0.240792	-0.807451	0.419407	0.887993
Arhgef7	33.4152	0.205374	0.259836	0.790401	0.429294	0.887993
Cyria	46.4494	-0.217357	0.26876	-0.80874	0.418665	0.887993
Brk1	59.8479	0.161991	0.207905	0.779161	0.435885	0.887993
Tmem201	29.9804	0.20464	0.260242	0.786347	0.431664	0.887993
Satb1	49.8921	-0.164101	0.21109	-0.7774	0.436923	0.887993
Ephb1	29.4539	-0.201407	0.252343	-0.798146	0.424786	0.887993
Prkar1a	139.934	-0.180855	0.230122	-0.785911	0.43192	0.887993
Eif3k	43.3044	-0.181301	0.222387	-0.815251	0.414929	0.887993
Rere	47.6721	0.184235	0.226701	0.812679	0.416402	0.887993
Slc23a2	39.7154	-0.214227	0.273076	-0.784496	0.432749	0.887993
Bub3	34.7244	-0.199972	0.248482	-0.804776	0.420949	0.887993
Mtss2	31.1028	-0.209727	0.257556	-0.814297	0.415475	0.887993
Itpr1	82.8487	-0.180587	0.229514	-0.786822	0.431386	0.887993
Klhl11	36.9451	-0.184056	0.232303	-0.792308	0.428181	0.887993
Slc1a1	35.0856	0.209659	0.262643	0.798264	0.424717	0.887993
Traf2	35.0667	-0.186187	0.236476	-0.787342	0.431082	0.887993
Satb2	43.1345	0.208799	0.26579	0.785578	0.432115	0.887993
Strip1	29.4182	-0.194075	0.241003	-0.805279	0.420659	0.887993
Arhgap23	34.6288	-0.19074	0.245796	-0.776008	0.437744	0.887993
Rapgefl1	43.155	-0.181261	0.228331	-0.793853	0.427281	0.887993
Vapa	40.3315	0.186312	0.232095	0.80274	0.422125	0.887993
Itpk1	32.2184	-0.207758	0.262814	-0.790515	0.429227	0.887993
Glrb	35.2952	0.252857	0.320226	0.78962	0.42975	0.887993
Tesc	30.3098	0.223761	0.289298	0.773463	0.439248	0.887993
Usp31	29.4496	0.199216	0.255948	0.778343	0.436367	0.887993
Cnn3	29.829	-0.213421	0.26834	-0.795335	0.426419	0.887993
Yars	36.7539	0.184279	0.23649	0.779227	0.435846	0.887993
Nrxn2	38.3927	0.184125	0.236946	0.777077	0.437113	0.887993
Kcnab1	32.7292	0.215382	0.269218	0.800028	0.423695	0.887993
Arl2bp	37.3181	-0.197993	0.24481	-0.808764	0.418651	0.887993
Slc12a5	62.9432	0.193895	0.245339	0.790316	0.429343	0.887993
Slc25a4	192.462	-0.165288	0.202914	-0.814568	0.41532	0.887993
Acin1	35.0111	0.220958	0.270353	0.817292	0.413762	0.887993
Necap1	40.8787	0.201214	0.260123	0.773533	0.439207	0.887993
Ly6e	59.0683	-0.156328	0.19466	-0.803082	0.421927	0.887993
Zrsr1	41.8348	0.19235	0.23631	0.813975	0.415659	0.887993
Per2	36.0231	0.199595	0.250414	0.797059	0.425417	0.887993
Tmem14a	31.1862	0.205234	0.254285	0.807103	0.419607	0.887993
Pmvk	32.1739	-0.202453	0.257755	-0.785448	0.432191	0.887993
Zfyve28	33.6009	0.218199	0.270958	0.805289	0.420653	0.887993
Scn1a	30.1216	0.218295	0.281732	0.774831	0.43844	0.887993
Mef2c	87.7242	-0.179206	0.226167	-0.792363	0.428149	0.887993
Sertad2	30.84	-0.195333	0.252709	-0.772956	0.439549	0.887993
Begain	31.0348	-0.189047	0.242318	-0.780158	0.435298	0.887993
Txn1	30.0487	-0.212339	0.264705	-0.802172	0.422453	0.887993
Lrr1	1146.75	0.181963	0.225287	0.807696	0.419266	0.887993
Zcwpw1	31.0293	-0.202703	0.253471	-0.799708	0.42388	0.887993
Sumo2	81.0513	-0.153241	0.192464	-0.796206	0.425912	0.887993
Dstn	50.6916	-0.185063	0.22951	-0.80634	0.420047	0.887993
Fubp1	30.6339	-0.215435	0.264551	-0.814344	0.415448	0.887993
Cds2	72.6053	0.176474	0.226154	0.780326	0.435199	0.887993
Pspc1	34.5959	-0.186257	0.229519	-0.81151	0.417073	0.887993
Soga3	42.4267	0.200713	0.256373	0.782895	0.433689	0.887993
Prr12	34.304	0.203311	0.2549	0.797613	0.425095	0.887993
Vmn1r88	33.2852	-0.204	0.25396	-0.803275	0.421816	0.887993
Fastk	34.0694	0.214138	0.273854	0.781942	0.434248	0.887993
Trmt12	31.4978	-0.189032	0.239124	-0.79052	0.429224	0.887993
Ttc3	39.3756	0.193724	0.242255	0.79967	0.423902	0.887993
Gm14288,2210418O10Rik,Zfp968,Gm4631,Gm14410,Gm14434,Zfp965,Gm14432,Zfp967,Zfp966,LOC115489545,Gm14393,Gm4724,Gm2026,Gm2004,Gm2007,Zfp972,Gm14440,Gm14408,Gm11009,Zfp931,Gm14430,Zfp973,Zfp970,Zfp971,Gm14296,Gm14295,Gm14391,Gm6710,Gm16357,Gm14308,Gm14305,Gm14322	120.431	-0.171914	0.222125	-0.773949	0.438961	0.887993
Syn1	151.329	0.191047	0.233575	0.817923	0.413401	0.887993
Septin4	59.7453	-0.149686	0.193907	-0.771949	0.440145	0.88856
Scn2b	36.4843	0.2379	0.311491	0.763746	0.445019	0.8902
Ctsb	69.6474	0.16388	0.214631	0.763542	0.44514	0.8902
Sec14l1	50.0235	0.208824	0.273746	0.762838	0.44556	0.8902
Ndfip2	49.2269	-0.211575	0.276803	-0.764353	0.444657	0.8902
Ssu72	42.555	-0.191949	0.250662	-0.765766	0.443816	0.8902
Med24	29.7656	0.214008	0.278921	0.76727	0.442921	0.8902
Wbp2	55.0689	0.17669	0.230331	0.767115	0.443013	0.8902
Uchl1	78.8821	-0.23257	0.304847	-0.762908	0.445518	0.8902
Atp6v1a	62.0223	0.208641	0.271332	0.768952	0.441922	0.8902
H4c8	41.9122	-0.220234	0.288226	-0.764102	0.444806	0.8902
Usp48	31.3412	0.199606	0.260847	0.765221	0.44414	0.8902
Pgam1	157.557	0.180779	0.234955	0.769419	0.441645	0.8902
Slc39a10	31.1483	0.204172	0.266035	0.767463	0.442806	0.8902
Echs1	33.6604	-0.17848	0.232527	-0.767568	0.442744	0.8902
Arf1	108.632	-0.16403	0.214651	-0.76417	0.444766	0.8902
Camkk1	51.9845	0.233089	0.307238	0.758661	0.448055	0.89089
Tnk2	31.4587	0.186706	0.245194	0.76146	0.446382	0.89089
Cacna1e	34.6755	0.19959	0.262689	0.759795	0.447377	0.89089
Rgs10	43.17	-0.16374	0.215356	-0.76032	0.447063	0.89089
Psmc1	49.0146	-0.166382	0.21877	-0.760531	0.446937	0.89089
Erf	29.7074	0.207954	0.273972	0.759033	0.447833	0.89089
Snx12	31.8668	0.215272	0.283385	0.759645	0.447467	0.89089
Sv2b	51.2966	0.228892	0.302017	0.757878	0.448524	0.891211
Gpcpd1	32.0913	-0.198305	0.263263	-0.753257	0.451295	0.891685
Epb41l1	79.2346	0.147959	0.196113	0.754458	0.450574	0.891685
Syt5	53.5371	0.182909	0.242615	0.753906	0.450905	0.891685
Psmc5	46.7577	0.170851	0.225961	0.756107	0.449585	0.891685
Ccdc9,Inafm1	33.4285	0.189696	0.25194	0.752941	0.451486	0.891685
Cbx3	42.5473	-0.172493	0.228433	-0.755116	0.450179	0.891685
Sptbn4	36.337	0.192409	0.255561	0.752888	0.451517	0.891685
Ccdc71l	30.011	-0.193525	0.256044	-0.755828	0.449752	0.891685
Atp6v1h	31.5607	0.197192	0.261921	0.752868	0.451529	0.891685
Nsmf	89.0851	-0.134977	0.179883	-0.750362	0.453037	0.893594
Cacng7	71.8863	0.152353	0.203212	0.749727	0.453419	0.893594
Eef1a2	176.17	0.173822	0.231841	0.749745	0.453408	0.893594
Mapk3	43.1713	-0.168343	0.225507	-0.74651	0.45536	0.895592
Lmbrd1	30.4068	-0.186051	0.249077	-0.746962	0.455087	0.895592
Arhgef25	45.411	0.200415	0.268465	0.746522	0.455352	0.895592
Rab3a	183.8	0.176198	0.236454	0.74517	0.456169	0.896576
Tmem181a	30.9322	0.19317	0.259447	0.744544	0.456548	0.896713
Lnpep	29.8431	-0.181614	0.247437	-0.733978	0.462962	0.897216
Tor1aip2	33.0689	-0.177751	0.24297	-0.731576	0.464427	0.897216
Jph3	79.2596	0.150145	0.205982	0.728925	0.466048	0.897216
Arf6	48.2896	-0.173868	0.238545	-0.728869	0.466082	0.897216
Spsb1	34.3918	0.214257	0.292262	0.733097	0.463499	0.897216
Hpcal4	96.1409	0.166677	0.226516	0.735832	0.461833	0.897216
Asap1	36.9145	0.196045	0.266278	0.736242	0.461583	0.897216
Elavl1	38.0498	-0.164776	0.22516	-0.731815	0.464282	0.897216
Dync1i2	42.8183	-0.163315	0.224038	-0.728962	0.466025	0.897216
Tecr	121.494	0.175904	0.240946	0.730056	0.465356	0.897216
Arhgef11	34.094	-0.180423	0.246788	-0.731083	0.464729	0.897216
Gnai1	31.7973	0.219832	0.301349	0.729492	0.465701	0.897216
Med25	30.6213	0.193011	0.262837	0.734337	0.462743	0.897216
Aggf1	32.1587	-0.180259	0.245931	-0.732965	0.46358	0.897216
Cx3cl1	91.4894	-0.208981	0.286284	-0.729978	0.465403	0.897216
Eipr1	29.3245	-0.18429	0.249499	-0.738641	0.460125	0.897216
Lancl2	31.6926	-0.183823	0.247736	-0.74201	0.458081	0.897216
Ccdc149	29.464	-0.193074	0.260931	-0.739945	0.459333	0.897216
Klhl2	65.4333	0.20172	0.276015	0.730831	0.464883	0.897216
Bex3	55.1323	0.180605	0.24748	0.729776	0.465527	0.897216
AI413582	38.5035	0.177977	0.241001	0.738489	0.460217	0.897216
Xpo6	34.4018	0.196736	0.265935	0.739789	0.459428	0.897216
Atp5k	50.8364	0.186943	0.252988	0.73894	0.459943	0.897216
Clstn3	73.9838	0.193149	0.259773	0.743531	0.45716	0.897216
Camk2n2	39.0688	-0.185839	0.253803	-0.732219	0.464035	0.897216
Numbl	38.1244	-0.215099	0.290862	-0.739523	0.45959	0.897216
Sgpp1	29.543	-0.202566	0.27387	-0.739643	0.459517	0.897216
Ap2a1	56.5399	0.177718	0.243625	0.729477	0.46571	0.897216
Srp54a,Srp54b,Srp54c	49.7809	0.163218	0.220534	0.740104	0.459237	0.897216
Ap1s1	44.8882	-0.167693	0.228281	-0.734592	0.462588	0.897216
Ttc7b	33.0656	0.209738	0.288721	0.72644	0.467569	0.898313
Selenos	31.3878	-0.183951	0.254812	-0.72191	0.47035	0.898313
Ndufa7	36.6672	0.189761	0.261982	0.724329	0.468864	0.898313
Igsf21	34.1662	0.179937	0.24746	0.727136	0.467143	0.898313
Ndufa13	54.5777	-0.16679	0.230441	-0.723783	0.469199	0.898313
Srp72	37.1724	-0.160782	0.222491	-0.722645	0.469898	0.898313
Ephb6	39.0191	0.203812	0.28273	0.720874	0.470987	0.898313
Syndig1	29.5383	-0.193793	0.267938	-0.723276	0.46951	0.898313
Tax1bp1	33.217	0.178595	0.247596	0.721314	0.470716	0.898313
Cby1	33.0405	-0.186713	0.257557	-0.724938	0.46849	0.898313
Rps12	58.6574	-0.14676	0.202593	-0.724408	0.468815	0.898313
Prrc2b	64.2331	0.150346	0.20773	0.72376	0.469213	0.898313
Slc4a10	48.0095	0.162816	0.225694	0.721402	0.470662	0.898313
Hnrnpk	42.8004	-0.16487	0.228402	-0.721842	0.470392	0.898313
Zfand6	31.5591	-0.177703	0.246812	-0.719992	0.47153	0.898757
Pgm2l1	58.3859	-0.195404	0.271624	-0.719393	0.471899	0.89887
Drp2	33.1127	0.173643	0.2417	0.718423	0.472496	0.899417
Sh3bp5	31.7265	-0.214919	0.300996	-0.714026	0.475211	0.899482
Abhd17a	42.6772	0.169533	0.236752	0.71608	0.473942	0.899482
Adora1	89.3527	0.165303	0.231657	0.71357	0.475493	0.899482
Cd14	78.7425	-0.332182	0.464544	-0.715072	0.474565	0.899482
Phactr1	51.3604	0.159069	0.222989	0.713347	0.475631	0.899482
Map7d2	35.3614	-0.181771	0.253435	-0.717232	0.473231	0.899482
Kcna2	50.9489	-0.153266	0.213521	-0.717802	0.472879	0.899482
Smap2	52.4903	-0.164627	0.230429	-0.714438	0.474957	0.899482
Ap2a2	35.5438	0.193304	0.270218	0.715363	0.474385	0.899482
Rnaset2a,Rnaset2b	50.8027	0.160728	0.22496	0.714472	0.474935	0.899482
St3gal3	34.9161	-0.171473	0.24115	-0.711063	0.477045	0.900679
Fam126b	37.034	0.205125	0.288575	0.710821	0.477195	0.900679
Hsp90ab1	178.671	0.143068	0.201142	0.711279	0.476911	0.900679
Hpca	119.974	0.203402	0.288182	0.705813	0.480304	0.900811
Sgsm2	33.2757	-0.163125	0.230604	-0.70738	0.47933	0.900811
Pde1a	39.5736	0.177585	0.250209	0.709749	0.47786	0.900811
Ssna1	29.684	0.190438	0.269674	0.706178	0.480077	0.900811
Peli1	29.8144	-0.177855	0.2522	-0.705213	0.480678	0.900811
Chd4	55.5134	-0.155386	0.219558	-0.707722	0.479118	0.900811
Tuba4a	46.0406	0.189521	0.268467	0.705937	0.480227	0.900811
Gm52448,Gm52439,Gm52417,Gm52420,Gm52436	80.4708	-0.164756	0.233567	-0.70539	0.480567	0.900811
Lynx1	46.4954	0.174439	0.247359	0.705207	0.480681	0.900811
Fam163b	40.6618	0.193815	0.274519	0.706018	0.480177	0.900811
Tbc1d14	30.2691	-0.175604	0.24889	-0.705551	0.480467	0.900811
Stmn3	151.003	-0.200225	0.284158	-0.704626	0.481043	0.900908
Dynlrb1	45.4204	-0.170093	0.242018	-0.702811	0.482174	0.902443
Gm10265	164.554	0.166575	0.237602	0.701065	0.483262	0.903765
Opcml	33.4835	0.206843	0.29561	0.699716	0.484105	0.903765
Rnf146	30.343	0.198709	0.283999	0.699681	0.484126	0.903765
Morf4l1b,Morf4l1-ps1,Morf4l1	101.906	0.143082	0.204308	0.700324	0.483725	0.903765
Mrs2	30.3847	-0.17534	0.250787	-0.69916	0.484452	0.903791
Dnajc7	37.5285	-0.165625	0.237554	-0.697208	0.485672	0.904265
Prmt5	35.5383	-0.168248	0.241471	-0.69676	0.485953	0.904265
Egln1	41.2398	-0.164621	0.236193	-0.696974	0.485819	0.904265
Stmn4	77.8573	-0.162879	0.233495	-0.697569	0.485447	0.904265
Ncor2	34.9389	-0.169666	0.243878	-0.6957	0.486617	0.904689
Mplkip	30.1973	0.258812	0.372177	0.6954	0.486805	0.904689
Dnajc19	33.038	0.187248	0.269521	0.694743	0.487217	0.904875
Yipf3	40.4709	0.155539	0.224131	0.693965	0.487704	0.905201
Tmed9	40.2553	0.166909	0.242944	0.687025	0.492067	0.905818
Ndrg4	323.187	-0.204846	0.301807	-0.67873	0.497309	0.905818
Ddn	75.4692	0.132572	0.194505	0.681589	0.495499	0.905818
Sdhd	46.6553	-0.207868	0.306128	-0.679024	0.497123	0.905818
Tmsb10	83.5016	-0.134158	0.197819	-0.678185	0.497655	0.905818
Rab15	72.2815	-0.152157	0.221197	-0.687882	0.491527	0.905818
Tufm	30.7949	-0.172265	0.249513	-0.690403	0.489941	0.905818
Nav3	35.1109	-0.165964	0.242924	-0.683195	0.494484	0.905818
Jakmip1	43.1694	-0.174396	0.256567	-0.679728	0.496677	0.905818
Cfl1	351.211	-0.123912	0.182188	-0.680132	0.496421	0.905818
Ldb1	30.504	0.187157	0.275722	0.678788	0.497272	0.905818
Rcc2	30.8263	0.189869	0.280503	0.676887	0.498478	0.905818
Tmem59	35.8295	-0.166075	0.24279	-0.684027	0.493958	0.905818
Sh3gl2	109.935	0.192028	0.284014	0.676119	0.498965	0.905818
Svip	33.6624	-0.179951	0.262174	-0.68638	0.492474	0.905818
Pdzk1	29.9479	0.170506	0.248134	0.687154	0.491986	0.905818
Smarca2	42.9144	-0.163084	0.237173	-0.687615	0.491695	0.905818
Mgat1	61.4082	-0.135885	0.198795	-0.683541	0.494265	0.905818
Fbxo21	31.8137	-0.172641	0.254026	-0.679619	0.496746	0.905818
Spcs1	29.2403	-0.178885	0.259622	-0.689019	0.490812	0.905818
Fam3c	29.9628	-0.206109	0.303295	-0.679567	0.496779	0.905818
Trim43a	34.2673	0.167014	0.241951	0.69028	0.490018	0.905818
Eif4g3	55.6598	-0.156576	0.229833	-0.681261	0.495706	0.905818
Xpo1	29.2464	0.183912	0.266294	0.690635	0.489795	0.905818
Ganab	29.3036	0.175974	0.258649	0.68036	0.496276	0.905818
Dnajb6	75.9546	-0.132918	0.195398	-0.680244	0.49635	0.905818
Xpot	30.1831	0.177034	0.259199	0.683004	0.494604	0.905818
Slc25a11	37.0515	0.191099	0.277592	0.68842	0.491189	0.905818
Cope	49.1952	-0.143452	0.211426	-0.678498	0.497456	0.905818
St8sia5	35.7407	0.16931	0.249918	0.677462	0.498113	0.905818
Rab6b	98.2185	0.157011	0.232075	0.676553	0.49869	0.905818
Strbp	45.182	0.150422	0.219243	0.686098	0.492652	0.905818
Frrs1l	62.2019	-0.164145	0.242365	-0.677263	0.498239	0.905818
Alyref	45.8258	0.150559	0.220591	0.682525	0.494907	0.905818
Srsf5	89.9854	-0.139632	0.202308	-0.690198	0.49007	0.905818
Snx25	29.951	-0.168249	0.252851	-0.665409	0.505789	0.907253
Efnb3	31.9046	-0.164802	0.247151	-0.666808	0.504895	0.907253
Ddx6	41.8975	-0.145997	0.221025	-0.660543	0.508906	0.907253
Ndufb5	61.1707	0.168021	0.255786	0.656884	0.511256	0.907253
Cd81	53.2907	0.132483	0.203968	0.649528	0.515997	0.907253
Sin3b	30.3919	0.173479	0.25979	0.667765	0.504284	0.907253
Slc25a51	38.5003	-0.158467	0.24267	-0.653016	0.513746	0.907253
Ankrd33b	35.7779	0.173822	0.263296	0.660179	0.509139	0.907253
Zswim8	32.3518	-0.170447	0.259098	-0.657845	0.510637	0.907253
Trim2	35.8595	0.158089	0.243078	0.650364	0.515457	0.907253
Zc3h15	32.8824	0.173752	0.262732	0.661327	0.508403	0.907253
Cluh	36.3977	0.165721	0.2465	0.672293	0.501397	0.907253
Efhd2	209.285	0.178001	0.268652	0.66257	0.507606	0.907253
Fbxl16	87.6139	0.127447	0.190739	0.668174	0.504023	0.907253
Rbbp4	41.7196	-0.144617	0.222882	-0.648849	0.516436	0.907253
Bbln	29.2909	0.165718	0.255281	0.649159	0.516235	0.907253
Cycs	69.2189	0.139161	0.211651	0.657501	0.510859	0.907253
Hdlbp	35.6316	-0.151092	0.232414	-0.650096	0.51563	0.907253
Tusc3	35.344	0.182786	0.278876	0.655436	0.512187	0.907253
Rfng	38.7147	-0.151904	0.228175	-0.665736	0.50558	0.907253
Bsg	92.9592	0.157184	0.235181	0.66835	0.50391	0.907253
Nat8l	75.4565	0.157604	0.236269	0.667053	0.504738	0.907253
Dynll1	123.054	-0.135057	0.200937	-0.672139	0.501495	0.907253
Mrps12	32.1839	-0.161975	0.248337	-0.652238	0.514247	0.907253
Hnrnpd	51.1749	0.137671	0.211956	0.649526	0.515998	0.907253
Gphn	36.3256	0.168055	0.252565	0.665396	0.505797	0.907253
Tuba1a	75.8246	-0.151318	0.227055	-0.666437	0.505132	0.907253
Rgs16	31.0836	-0.164628	0.249185	-0.660665	0.508827	0.907253
Ttc1	29.8136	0.176612	0.264246	0.66836	0.503904	0.907253
Strn4	59.3787	0.152915	0.235883	0.648263	0.516815	0.907253
Cdipt	55.3015	0.142973	0.215692	0.662857	0.507422	0.907253
Gpm6b	111.428	-0.114813	0.174088	-0.659509	0.509569	0.907253
Meaf6	41.7103	-0.155809	0.231136	-0.674101	0.500247	0.907253
Sema4a	36.3164	-0.180456	0.271908	-0.663665	0.506904	0.907253
Gpi1	145.298	-0.14324	0.219343	-0.653039	0.513731	0.907253
Rims1	48.2271	-0.13905	0.214188	-0.649198	0.516211	0.907253
Wdr13	34.1683	-0.161489	0.24807	-0.650983	0.515058	0.907253
Sar1a	30.5401	-0.187744	0.286246	-0.655881	0.511901	0.907253
Chid1	33.2279	0.163024	0.2429	0.671157	0.50212	0.907253
Dok6	44.2952	0.163701	0.250049	0.654675	0.512677	0.907253
Nsfl1c	41.7813	-0.162551	0.246719	-0.65885	0.509992	0.907253
Cacnb4	55.4699	-0.158619	0.239273	-0.662922	0.507381	0.907253
Dusp3	52.4495	0.137608	0.209196	0.657793	0.510671	0.907253
Abi2	41.0329	-0.179611	0.276348	-0.649943	0.515729	0.907253
Cdc42se1	41.9208	-0.151777	0.230191	-0.659352	0.50967	0.907253
Snap47	55.8053	0.194435	0.292772	0.664118	0.506615	0.907253
Smc3	45.1219	-0.167373	0.256286	-0.653071	0.513711	0.907253
Astn1	36.3004	-0.163073	0.247148	-0.65982	0.509369	0.907253
Pym1	38.4509	0.154052	0.23004	0.669676	0.503064	0.907253
Arcn1	33.445	0.158183	0.241416	0.655229	0.51232	0.907253
Tlk2	31.9374	-0.165207	0.254931	-0.648045	0.516956	0.907253
Osbpl1a	44.3187	0.180247	0.273151	0.659881	0.50933	0.907253
Map4	31.4951	-0.165518	0.246649	-0.671066	0.502178	0.907253
Sec61a1	29.3661	-0.17869	0.266104	-0.671504	0.501899	0.907253
Mafg	29.3363	-0.178579	0.273731	-0.65239	0.51415	0.907253
Ociad2	33.1989	0.197268	0.305814	0.645057	0.51889	0.907934
Peg3	67.3713	0.168325	0.260656	0.645775	0.518425	0.907934
Bok	34.9892	0.15504	0.240362	0.645028	0.518909	0.907934
Gfra2	37.7053	-0.201434	0.311778	-0.646081	0.518227	0.907934
Eif2b5	33.0492	-0.164826	0.255316	-0.645577	0.518553	0.907934
Pura	73.6679	0.122721	0.190883	0.642914	0.52028	0.909784
Clptm1	47.717	-0.14977	0.233276	-0.642031	0.520853	0.910238
Surf4	32.0036	-0.175067	0.273486	-0.640133	0.522086	0.911843
Rrp1	103.567	0.16369	0.256589	0.637947	0.523508	0.913107
Scarb2	33.1625	0.155693	0.244712	0.636231	0.524626	0.913107
Flt3l	30.7715	0.163861	0.257595	0.63612	0.524698	0.913107
Ccng1	41.9165	-0.143825	0.226058	-0.636231	0.524626	0.913107
Ywhah	144.773	0.150766	0.236606	0.637205	0.523991	0.913107
Ndufs1	31.1233	-0.168553	0.264326	-0.637669	0.523689	0.913107
Psd	106.482	0.134833	0.213235	0.632319	0.527178	0.913608
Gm29667,Gapdh,Gm12070	430.017	0.126502	0.199637	0.633658	0.526304	0.913608
Acot13	43.9946	0.141606	0.224296	0.631337	0.527821	0.913608
Mapt	60.139	0.150135	0.236789	0.634046	0.526051	0.913608
Hyal1	35.0912	0.148765	0.234442	0.634547	0.525724	0.913608
Rtn3	184.072	0.140802	0.222696	0.632263	0.527215	0.913608
Aida	31.9717	-0.15215	0.240833	-0.631764	0.527541	0.913608
H1f0	32.9463	-0.15391	0.243558	-0.631925	0.527436	0.913608
Slc30a4	29.738	-0.162513	0.256335	-0.633987	0.526089	0.913608
Nomo1	34.8169	-0.16711	0.265389	-0.629679	0.528905	0.914909
Myl6,Gm5915	111.557	-0.132718	0.210923	-0.629224	0.529203	0.914909
1810013L24Rik	33.2292	0.15663	0.249474	0.62784	0.530109	0.915446
Atxn7l3	31.4728	-0.158028	0.251723	-0.627785	0.530145	0.915446
Slc6a1	68.0883	-0.131338	0.209894	-0.625734	0.53149	0.917223
Slc2a13	29.3797	-0.167682	0.268998	-0.623357	0.53305	0.917732
Psmd5	29.894	0.166607	0.267219	0.623486	0.532965	0.917732
Zmynd8	33.1832	0.185569	0.297367	0.624041	0.532601	0.917732
Ddx24	85.905	-0.162456	0.26035	-0.623993	0.532632	0.917732
Khdrbs1	32.9038	0.1636	0.262745	0.622658	0.533509	0.917978
Arhgef4	63.7517	0.139262	0.224628	0.619965	0.535281	0.918442
Cops9	38.4537	-0.145321	0.233972	-0.621104	0.534531	0.918442
Eif3c	40.2999	0.165082	0.265689	0.621336	0.534378	0.918442
Sdhb	60.9347	-0.147969	0.23872	-0.619842	0.535362	0.918442
Glyr1	42.2882	0.146305	0.235844	0.620347	0.535029	0.918442
Psme3	31.0245	0.165838	0.2678	0.619259	0.535746	0.918557
Ucp2	31.7786	-0.173452	0.280726	-0.617869	0.536662	0.918733
Rnf34	32.374	-0.161476	0.261164	-0.618293	0.536382	0.918733
Npm1	44.3208	-0.135867	0.21997	-0.617661	0.536799	0.918733
Ppp1r1b	101.259	0.188708	0.306432	0.615824	0.53801	0.920132
Insyn1	44.5944	0.143422	0.233031	0.615461	0.53825	0.920132
Ccdc85c	44.2581	-0.131666	0.214189	-0.61472	0.53874	0.920426
Usp5	38.7759	-0.144358	0.235188	-0.6138	0.539347	0.920922
Nucks1	70.2638	-0.126435	0.206467	-0.612373	0.540291	0.92199
Ndufa11	46.7842	0.149541	0.246047	0.607774	0.543337	0.923617
Actn1	31.1957	0.18893	0.311275	0.606956	0.54388	0.923617
Akap5	29.3452	0.156335	0.258127	0.605651	0.544746	0.923617
Gpr137	30.7895	0.195938	0.323505	0.605671	0.544733	0.923617
Ddb1	46.7198	0.157997	0.260562	0.606369	0.54427	0.923617
Chchd10	114.896	0.144438	0.238258	0.606226	0.544365	0.923617
Trim59	32.1417	-0.1471	0.241696	-0.608615	0.542779	0.923617
Nacc1	30.8452	-0.147812	0.243424	-0.607219	0.543705	0.923617
Ap3s1	29.2877	0.16563	0.272472	0.60788	0.543267	0.923617
Jcad	37.9049	-0.151125	0.248439	-0.608299	0.542989	0.923617
Rims3	34.408	-0.152139	0.2507	-0.606856	0.543946	0.923617
Psat1	62.1011	-0.11541	0.191172	-0.6037	0.546043	0.924735
Prpsap1	32.0654	0.152739	0.252985	0.603747	0.546012	0.924735
Trir	36.2999	0.140929	0.234046	0.602144	0.547079	0.924869
Rbfox1	65.5406	-0.167359	0.277719	-0.602619	0.546762	0.924869
Rgs6	31.309	0.156309	0.259468	0.602422	0.546893	0.924869
Cert1	29.8361	0.16905	0.281916	0.599647	0.548742	0.9266
Ptp4a2	34.013	-0.144369	0.240682	-0.599831	0.548619	0.9266
Anxa11	34.5439	0.147029	0.245682	0.598453	0.549538	0.926669
Arhgap39	29.7096	0.153871	0.257129	0.598419	0.549561	0.926669
Tcf25	93.1109	-0.143981	0.24071	-0.598149	0.54974	0.926669
Ier3	31.7678	-0.186698	0.312968	-0.596542	0.550813	0.927793
Rnh1	38.1567	-0.13341	0.223912	-0.595816	0.551298	0.927793
Sumo1	46.4998	-0.141776	0.237993	-0.595713	0.551367	0.927793
Kcnip2	33.5818	0.166801	0.28041	0.594847	0.551945	0.928228
Chchd1	46.2815	-0.124323	0.20961	-0.593118	0.553102	0.929634
Eno1b,Eno1	224.168	0.0997981	0.168555	0.592082	0.553796	0.930262
Pik3r2	48.3612	-0.136538	0.231423	-0.589991	0.555196	0.930574
Cdk17	49.2001	0.151209	0.264203	0.572322	0.567104	0.930574
Nrgn	681.514	0.167934	0.286734	0.585676	0.558093	0.930574
Ogdh	36.2243	-0.138427	0.237988	-0.581655	0.560799	0.930574
Cebpd	36.0719	-0.150286	0.261931	-0.573761	0.566129	0.930574
Tpr	29.992	0.157455	0.275085	0.572387	0.56706	0.930574
Kcnj9	30.5463	0.159261	0.27121	0.587224	0.557053	0.930574
Serpini1	37.115	0.173334	0.293301	0.590978	0.554535	0.930574
Nppa	40.5449	-0.15372	0.268275	-0.572996	0.566647	0.930574
Tmem132b	30.2408	0.151271	0.263785	0.573463	0.566331	0.930574
Ptprs	49.1494	0.165678	0.281762	0.588006	0.556528	0.930574
Ube2m	69.6013	-0.11844	0.204232	-0.57993	0.561962	0.930574
Adss	37.9817	0.158663	0.269286	0.5892	0.555727	0.930574
Purb	133.903	-0.0999626	0.173183	-0.577207	0.5638	0.930574
Ilk	33.9447	0.145698	0.252237	0.577624	0.563518	0.930574
Enthd1	29.2985	0.157316	0.269755	0.583184	0.55977	0.930574
Btbd8	31.7198	0.153649	0.267852	0.573635	0.566215	0.930574
Shroom2	29.6922	-0.153158	0.259644	-0.589877	0.555273	0.930574
Klhdc3	66.7517	0.148868	0.25376	0.586646	0.557441	0.930574
Trim32	56.3281	-0.127575	0.22216	-0.574247	0.565801	0.930574
Usp34	31.114	0.152477	0.26465	0.576145	0.564517	0.930574
Akr1a1	55.6952	-0.122692	0.213868	-0.573678	0.566186	0.930574
Elmo2	52.7269	-0.121495	0.21029	-0.577747	0.563435	0.930574
Snrpb	36.8841	0.154139	0.269277	0.572419	0.567038	0.930574
Atcay	49.532	-0.124652	0.212656	-0.586169	0.557762	0.930574
LOC118568632	115.13	-0.147681	0.250537	-0.589458	0.555554	0.930574
Gm52861,Gm36327,Gm40367,Gm40364,Gm40365,Gm40363,Gm40369	72.4164	-0.149049	0.258076	-0.57754	0.563575	0.930574
C1qtnf4	64.6168	0.118193	0.202254	0.584377	0.558966	0.930574
Hsph1	51.4434	0.143917	0.249442	0.576954	0.56397	0.930574
Atp5g3	87.6093	-0.124777	0.215358	-0.579395	0.562323	0.930574
Nf2	29.2223	-0.151475	0.264631	-0.572401	0.56705	0.930574
Nrd1	35.7732	-0.131669	0.2298	-0.572972	0.566663	0.930574
Gls	60.1058	0.152182	0.262925	0.578804	0.562721	0.930574
Bscl2	36.3379	-0.147907	0.257939	-0.573419	0.566361	0.930574
Sel1l3	37.8684	-0.148947	0.260271	-0.572278	0.567134	0.930574
Arid1a	37.9095	-0.138007	0.235375	-0.586329	0.557654	0.930574
Srcin1	64.7158	0.128912	0.224199	0.574987	0.5653	0.930574
Parp1	38.1613	-0.139595	0.239159	-0.58369	0.559429	0.930574
Mbd2	42.1364	-0.136844	0.233827	-0.585235	0.55839	0.930574
Atp5h	97.0392	-0.125257	0.21781	-0.575075	0.565241	0.930574
Ncam1	53.0337	-0.119039	0.206766	-0.575717	0.564806	0.930574
Atp5pb	88.1518	-0.148311	0.259529	-0.571462	0.567686	0.930954
Ssh3	30.6005	0.160238	0.280981	0.570279	0.568488	0.931163
Adcy2	39.5755	-0.145503	0.255624	-0.569207	0.569216	0.931163
Ptpn3	31.0436	-0.148873	0.2619	-0.568435	0.56974	0.931163
Unc80	37.1196	-0.144359	0.253842	-0.568694	0.569564	0.931163
Tkt	44.3983	-0.123722	0.217641	-0.568469	0.569716	0.931163
Dpy19l1	38.0622	-0.132987	0.233136	-0.570428	0.568387	0.931163
Eng	42.454	0.134183	0.237044	0.566069	0.571347	0.932214
Fdft1	59.8664	-0.120691	0.212883	-0.566935	0.570759	0.932214
Psma1	34.9587	-0.127281	0.224818	-0.56615	0.571292	0.932214
Ttll7	32.2564	0.140801	0.249502	0.564328	0.572531	0.932573
Zfp651	32.9656	-0.149918	0.265281	-0.565129	0.571986	0.932573
Calr	36.1651	-0.132995	0.235527	-0.564671	0.572298	0.932573
Gad1	131.313	0.181175	0.321712	0.56316	0.573326	0.932966
Eps15l1	31.6835	0.141278	0.250925	0.563028	0.573416	0.932966
Aatk	73.5049	-0.111357	0.198001	-0.562405	0.57384	0.933134
Ppp3r1	199.07	0.164452	0.292916	0.561432	0.574503	0.933232
Jak1	30.0327	0.148412	0.264375	0.561372	0.574544	0.933232
Canx	62.7801	0.120372	0.214785	0.560431	0.575186	0.933751
Usp47	37.8407	-0.135395	0.241829	-0.559879	0.575562	0.93384
Ccny	40.7507	-0.143061	0.256614	-0.557492	0.577191	0.934138
Aff4	33.9603	0.148437	0.266565	0.556851	0.577629	0.934138
Scrt2	30.8487	0.155466	0.278927	0.557372	0.577273	0.934138
Nenf	43.3262	-0.136104	0.244448	-0.55678	0.577678	0.934138
Enpp5	62.5763	0.119626	0.214433	0.55787	0.576933	0.934138
Wdr47	29.869	0.15025	0.269759	0.55698	0.577541	0.934138
Josd1	30.473	0.15623	0.281156	0.555672	0.578435	0.934321
Mgst3	48.295	0.133773	0.240547	0.556121	0.578128	0.934321
Khsrp	45.1266	0.118199	0.213159	0.554512	0.579228	0.935081
Qrsl1	30.5691	0.159611	0.288336	0.553561	0.57988	0.935612
Rab11fip3	35.345	0.151081	0.273211	0.552981	0.580276	0.935732
Zfr	58.6962	-0.129123	0.233729	-0.552448	0.580642	0.935801
Cldn11	49.7486	-0.127421	0.231847	-0.549592	0.582599	0.93585
Mcl1	32.4837	0.139822	0.254339	0.549744	0.582495	0.93585
Atp6ap2	41.411	-0.131442	0.23865	-0.550772	0.58179	0.93585
Trappc10	34.1843	-0.133068	0.241964	-0.549952	0.582352	0.93585
Paip2	36.5608	-0.148557	0.269838	-0.550541	0.581948	0.93585
Eif3a	42.1629	-0.125075	0.227584	-0.549579	0.582608	0.93585
Sema7a	58.2363	-0.142209	0.261548	-0.543722	0.586633	0.936097
Dlg1	38.3319	0.13338	0.2439	0.546861	0.584474	0.936097
Tigar	38.5197	0.139004	0.254204	0.54682	0.584503	0.936097
Kmt2d	29.7975	-0.140102	0.257698	-0.543667	0.58667	0.936097
Nars	48.1282	-0.136436	0.250793	-0.544017	0.586429	0.936097
Znhit1	34.0749	0.131094	0.242133	0.541411	0.588225	0.936097
Rps10	78.2135	-0.0992324	0.182927	-0.54247	0.587495	0.936097
Psmd9	30.613	0.139184	0.257092	0.541378	0.588247	0.936097
Retreg2	34.9124	0.157403	0.289596	0.543527	0.586767	0.936097
Hnrnpul2	41.6563	-0.124269	0.228165	-0.544644	0.585999	0.936097
Cox7a2l	52.9452	0.118352	0.218435	0.541815	0.587946	0.936097
Rsf1	29.3394	-0.145435	0.265351	-0.548084	0.583634	0.936097
Acmsd	33.2659	0.132529	0.243944	0.543277	0.586939	0.936097
Cdc123	33.9262	-0.132232	0.242381	-0.545554	0.585372	0.936097
Myl12b	85.3946	0.132382	0.241214	0.548818	0.583131	0.936097
Wdr81	33.6237	-0.124374	0.229066	-0.54296	0.587157	0.936097
Dock3	45.934	-0.146686	0.268579	-0.546156	0.584959	0.936097
Tmem50b	31.9362	-0.13407	0.24941	-0.537548	0.590889	0.936118
Atf2	29.6569	0.13695	0.254401	0.538321	0.590355	0.936118
Rab24	56.574	-0.117829	0.219359	-0.537149	0.591164	0.936118
Ube2s	35.5135	-0.1376	0.254541	-0.540581	0.588797	0.936118
Scin	31.1737	-0.136308	0.252932	-0.538911	0.589948	0.936118
Ypel3	46.6697	0.127158	0.236576	0.537493	0.590927	0.936118
Eif3g	47.5564	-0.129658	0.240393	-0.539357	0.58964	0.936118
Psmd2	56.3214	-0.118291	0.21905	-0.540015	0.589187	0.936118
Rheb	59.5867	-0.123691	0.229819	-0.538213	0.59043	0.936118
Eif2s2	36.6646	-0.131363	0.24513	-0.53589	0.592034	0.936984
Adprh	36.0985	-0.124525	0.250125	-0.497853	0.618587	0.937556
Grin2b	57.0002	0.116721	0.239052	0.488266	0.625361	0.937556
Tomm40	31.6622	0.125858	0.255247	0.493084	0.621953	0.937556
Celf5	42.2448	0.120671	0.235441	0.512532	0.608279	0.937556
Sbds	29.8946	0.121674	0.24871	0.48922	0.624686	0.937556
Iqsec2	38.5859	0.115674	0.239482	0.483017	0.629084	0.937556
Epc2	37.4014	0.125283	0.246475	0.5083	0.611243	0.937556
Eif3m	42.8651	0.113114	0.23386	0.48368	0.628613	0.937556
Agap2	129.279	-0.0940051	0.193832	-0.484983	0.627689	0.937556
Gabarapl2	90.7534	-0.126162	0.239438	-0.526909	0.598257	0.937556
Chga	63.7162	-0.14587	0.281627	-0.517953	0.604491	0.937556
Tpm3	44.9129	0.113969	0.214357	0.531678	0.594949	0.937556
Scn1b	197.221	-0.106921	0.220755	-0.484341	0.628144	0.937556
Gas6	37.5285	0.132915	0.25682	0.517543	0.604777	0.937556
Syngr1	109.449	0.142233	0.269997	0.526796	0.598335	0.937556
Mef2d	82.4693	0.10937	0.222692	0.491124	0.623338	0.937556
Rpl36a,Gm13194,Gm6525	30.2231	0.132691	0.255574	0.519189	0.603629	0.937556
Vti1b	29.2071	0.147868	0.281796	0.524734	0.599768	0.937556
Nfasc	44.7104	-0.120369	0.236237	-0.509526	0.610383	0.937556
Zmynd11	35.3185	0.1259	0.251318	0.500956	0.616402	0.937556
Pde4dip	30.2662	0.128784	0.24865	0.517932	0.604506	0.937556
Rundc3a	80.1322	-0.105646	0.206352	-0.511967	0.608674	0.937556
Ablim2	30.6279	0.134888	0.254779	0.529429	0.596508	0.937556
Gm13363,Ptp4a1	35.9096	-0.125821	0.246853	-0.509701	0.610261	0.937556
Zfp445	30.6487	0.143051	0.293855	0.486809	0.626394	0.937556
Oaz2	36.6664	-0.119975	0.227436	-0.527512	0.597838	0.937556
Smim10l1	32.0961	-0.139595	0.28364	-0.492155	0.62261	0.937556
Gak	31.603	-0.129721	0.250945	-0.516931	0.605204	0.937556
Ndufb3	38.1439	-0.126105	0.23593	-0.534504	0.592993	0.937556
Gm12174,Rpl7	37.5584	0.123202	0.241054	0.511098	0.609283	0.937556
Gatm	30.9613	-0.131596	0.254284	-0.517515	0.604796	0.937556
Tubb4b	65.3033	-0.102694	0.194094	-0.529095	0.59674	0.937556
Zfp131	30.1315	-0.136946	0.259126	-0.528491	0.597158	0.937556
Adh5	30.6001	0.134022	0.263182	0.509236	0.610587	0.937556
Dlgap4	49.7693	0.116524	0.241071	0.483359	0.628841	0.937556
Gm8580,Rpl29	88.969	-0.0942199	0.180741	-0.521297	0.60216	0.937556
Zranb2	32.972	0.123172	0.244271	0.504244	0.61409	0.937556
Armcx3	36.0825	0.122848	0.243778	0.503935	0.614307	0.937556
Atp5o	59.2162	-0.105474	0.198108	-0.532406	0.594445	0.937556
Mapk1	95.1215	-0.127576	0.257709	-0.495038	0.620573	0.937556
Cs	59.0683	0.10616	0.207084	0.512643	0.608201	0.937556
Oaz1-ps,Oaz1	48.5617	-0.118317	0.244049	-0.484808	0.627813	0.937556
Trmt112	33.1459	-0.119876	0.245968	-0.487365	0.625999	0.937556
Xbp1	30.1238	-0.126748	0.252219	-0.502533	0.615293	0.937556
Pdk2	48.4725	0.121008	0.23406	0.516995	0.60516	0.937556
Tmem132a	35.6166	0.117979	0.231107	0.510493	0.609706	0.937556
Ptgds	98.2618	-0.128168	0.266042	-0.48176	0.629976	0.937556
Ahsa1	47.508	0.107178	0.214888	0.498762	0.617947	0.937556
Trim35	39.4881	0.128225	0.242441	0.528892	0.59688	0.937556
Mea1	31.3718	0.132276	0.259796	0.509153	0.610645	0.937556
Pabpc4	35.5238	-0.134941	0.261287	-0.516446	0.605543	0.937556
Atp6v0d1	58.1125	-0.113888	0.230078	-0.494996	0.620603	0.937556
Bmyc	37.6641	-0.11447	0.233328	-0.490598	0.623711	0.937556
Serbp1	55.8159	0.105354	0.21086	0.499639	0.61733	0.937556
Znrf1	35.2695	0.135032	0.260125	0.519106	0.603687	0.937556
Ndfip1	101.573	0.144681	0.275383	0.525379	0.59932	0.937556
Snhg14,Snrpn,Snurf	82.1496	0.137274	0.259331	0.529337	0.596571	0.937556
Dzank1	47.7227	-0.116428	0.24197	-0.481169	0.630396	0.937556
Scg2	46.6433	0.132892	0.275136	0.483006	0.629091	0.937556
Efr3b	32.3368	0.127618	0.261898	0.487284	0.626057	0.937556
Brd9	30.6327	0.135263	0.270985	0.499152	0.617672	0.937556
Mien1	43.1735	0.1222	0.249598	0.489585	0.624427	0.937556
Arhgap21	31.4513	0.125476	0.255038	0.49199	0.622727	0.937556
Irf3	29.5337	0.125384	0.252588	0.496397	0.619615	0.937556
Ephx4	40.4898	-0.129903	0.250669	-0.518226	0.6043	0.937556
Pi4ka	91.2536	0.134322	0.261468	0.513724	0.607445	0.937556
Fam155a	46.0544	0.124367	0.258232	0.481611	0.630082	0.937556
Pin1	35.2435	0.119291	0.245336	0.486235	0.6268	0.937556
Nr4a1	29.7829	0.167545	0.337119	0.496991	0.619195	0.937556
Zfpm1	32.167	-0.136864	0.273459	-0.500492	0.616729	0.937556
Mlec	31.6168	-0.128336	0.243205	-0.527687	0.597717	0.937556
Bhlhe40	38.3434	-0.109923	0.228541	-0.480979	0.630532	0.937556
Bmerb1	39.1795	-0.122002	0.235819	-0.517354	0.604909	0.937556
Camta1	63.716	0.113826	0.231197	0.492334	0.622483	0.937556
Poldip3	31.7035	0.127603	0.254507	0.501372	0.61611	0.937556
Fer1l6	30.4548	0.135472	0.263508	0.514111	0.607174	0.937556
Spred2	35.9016	0.127083	0.249614	0.509117	0.61067	0.937556
Arfgap2	39.2695	-0.113455	0.228239	-0.497089	0.619127	0.937556
Psmg3	31.2026	0.135566	0.267287	0.507195	0.612018	0.937556
Mast4	32.3061	-0.130296	0.267547	-0.487004	0.626255	0.937556
Jph4	56.3982	0.101214	0.204112	0.495878	0.61998	0.937556
Naa38	30.4799	-0.131323	0.257639	-0.509719	0.610249	0.937556
Cstb	47.3227	-0.107728	0.223377	-0.482271	0.629614	0.937556
Cerk	30.0015	0.141352	0.267349	0.528718	0.597001	0.937556
Fkbp5	32.319	0.131919	0.268359	0.491579	0.623017	0.937556
Nr3c1	53.3594	-0.108743	0.213401	-0.509569	0.610353	0.937556
Setd7	56.2222	-0.1046	0.216427	-0.483305	0.62888	0.937556
Cdk19	30.214	0.1302	0.256007	0.50858	0.611046	0.937556
Hprt	37.117	0.131846	0.262587	0.502103	0.615595	0.937556
Nos1ap	71.761	0.130063	0.26534	0.490174	0.624011	0.937556
Mbnl2	50.8516	0.107759	0.214262	0.50293	0.615013	0.937556
Prr23a1,Prr23a2	31.1443	0.131592	0.258828	0.508417	0.611161	0.937556
Rpl11	90.2289	-0.0868216	0.170276	-0.509887	0.61013	0.937556
Zmat4	29.5874	0.149764	0.293086	0.510989	0.609359	0.937556
Zfp706	49.6336	-0.116918	0.227353	-0.514256	0.607073	0.937556
Map6	29.4166	-0.14253	0.267347	-0.533127	0.593946	0.937556
Zmat3	48.0112	-0.130252	0.258841	-0.503211	0.614816	0.937556
Cdk14	33.3985	0.134067	0.266156	0.503717	0.614461	0.937556
Med13l	50.0878	-0.111904	0.220901	-0.50658	0.612449	0.937556
Srsf1	49.3013	-0.104092	0.206034	-0.505219	0.613405	0.937556
Git1	38.6367	-0.123051	0.2327	-0.528797	0.596946	0.937556
Selenom	59.2857	-0.0958605	0.196688	-0.487374	0.625993	0.937556
Idh3g	39.6608	0.121351	0.247862	0.489591	0.624423	0.937556
Klc2	87.2013	0.134962	0.258963	0.521161	0.602255	0.937556
Kcnc3	54.5578	0.120207	0.248013	0.48468	0.627903	0.937556
Prkaca	41.0279	-0.160358	0.304822	-0.526073	0.598838	0.937556
Atp6v0b	42.2626	-0.132274	0.265575	-0.498065	0.618438	0.937556
Cpne5	31.5488	-0.145977	0.288242	-0.506439	0.612549	0.937556
Csdc2	36.9386	0.129712	0.24784	0.523372	0.600715	0.937556
Acox1	53.2278	0.116598	0.237012	0.491951	0.622754	0.937556
Ndufa1	59.988	-0.110666	0.215035	-0.514642	0.606803	0.937556
Mdh1	181.09	-0.148355	0.281817	-0.526423	0.598594	0.937556
Sf1	32.1459	0.137327	0.284844	0.482115	0.629724	0.937556
Ccdc124	56.4424	-0.113475	0.231974	-0.489171	0.624721	0.937556
Gnb1	119.853	-0.0897697	0.185595	-0.483685	0.628609	0.937556
Mfsd4a	32.6934	0.120031	0.237322	0.505771	0.613017	0.937556
Ap2m1	96.3091	0.123105	0.238163	0.516895	0.60523	0.937556
Atp6v1f	59.2224	-0.110783	0.218766	-0.506401	0.612575	0.937556
Nub1	30.1638	0.123425	0.256997	0.480257	0.631045	0.937839
Syn2	72.7097	0.137286	0.288417	0.475997	0.634076	0.938979
Arpc3	63.7912	-0.105066	0.222168	-0.472913	0.636275	0.938979
Mrpl30	31.9886	0.129592	0.27073	0.478677	0.632168	0.938979
Trex2	30.3409	0.124503	0.262843	0.47368	0.635728	0.938979
Gramd1a	33.593	0.128189	0.271188	0.472694	0.636432	0.938979
Fam168b	50.515	-0.104361	0.22029	-0.473745	0.635682	0.938979
Pex11b	29.1505	-0.121148	0.254336	-0.476331	0.633839	0.938979
Sars	78.7549	-0.12051	0.254212	-0.474052	0.635463	0.938979
Lap3	31.0728	-0.118215	0.250077	-0.472715	0.636417	0.938979
Vegfb	30.1093	0.12063	0.25506	0.472947	0.636251	0.938979
Adam22	45.469	0.123403	0.260006	0.474616	0.635061	0.938979
Srcap	37.6935	0.112535	0.237061	0.474708	0.634995	0.938979
Snx10	32.063	0.124573	0.260782	0.477691	0.63287	0.938979
Gm14288,Zfp968,Gm4724,Zfp931,Zfp973,Zfp970,Zfp971,Zfp965,Gm14393,Zfp967,Zfp966,Gm14326,LOC115489545,Gm14322,Gm14325,Gm14440,Gm14444	41.8592	0.126334	0.267451	0.472364	0.636667	0.938979
Eprs	31.925	0.121289	0.254074	0.477377	0.633094	0.938979
Cyth2	44.6883	0.112584	0.238815	0.471425	0.637337	0.939012
Dnaja4	39.6683	0.105752	0.22425	0.471583	0.637225	0.939012
Slc30a1	29.2746	0.118949	0.25277	0.470583	0.637938	0.939421
Pnpla2	31.3706	0.120754	0.257325	0.469266	0.638879	0.940329
Kif1b	87.4402	0.0921329	0.200631	0.459215	0.64608	0.94036
Zcchc18	53.7957	-0.109351	0.243368	-0.449324	0.653198	0.94036
Dctn3	66.4149	-0.111609	0.24452	-0.456441	0.648073	0.94036
Atp5j	58.7129	-0.0966784	0.207787	-0.465277	0.641733	0.94036
Elavl4	44.5167	0.109907	0.236734	0.464263	0.642459	0.94036
Nptx2	50.9634	-0.233206	0.518701	-0.449596	0.653002	0.94036
Eif6	36.4648	-0.106864	0.238611	-0.447858	0.654256	0.94036
Ndufa4	83.6999	-0.103134	0.230648	-0.447148	0.654768	0.94036
Slc25a3	118.337	-0.100296	0.218973	-0.458027	0.646933	0.94036
Vps8	30.3426	0.116529	0.255012	0.456954	0.647704	0.94036
Rufy3	67.7896	-0.110963	0.239238	-0.46382	0.642777	0.94036
Coro2b	49.4582	-0.114863	0.253134	-0.453764	0.649999	0.94036
Pelp1	32.5063	0.11201	0.248722	0.45034	0.652465	0.94036
Ppp2cb	30.854	0.120657	0.259122	0.465639	0.641474	0.94036
Sun1	31.2692	0.118604	0.265197	0.447229	0.654709	0.94036
Mlf2	128.377	-0.119495	0.261713	-0.45659	0.647966	0.94036
Cfap36	32.3972	-0.118216	0.257225	-0.459581	0.645817	0.94036
Epn1	128.45	-0.0829545	0.180638	-0.459229	0.64607	0.94036
Reep5	93.3196	-0.109741	0.242209	-0.453084	0.650488	0.94036
Atxn2l	37.5969	-0.10973	0.242584	-0.45234	0.651024	0.94036
Mrpl51	46.8594	-0.100273	0.218308	-0.459321	0.646004	0.94036
Ergic1	32.1854	-0.114406	0.250686	-0.456372	0.648122	0.94036
Vps18	34.6411	-0.112151	0.243903	-0.459817	0.645647	0.94036
Sorbs2	37.5512	-0.120432	0.25841	-0.466049	0.641181	0.94036
Gm3005,Gm10406,Gm3002,Gm3264,Gm3252,Gm10340,Gm3512,Lamtor3-ps,Gm3411,Gm3173,Gm3239,Gm3317,Gm3558,Gm3667,Gm3194,Gm5796,Gm3095,Gm33933,Gm2956,Gm2897,Gm2974,Gm3373,Gm3636,Gm8206,Gm3696,2610042L04Rik,Gm3752,Gm3500,Gm2237,Gm8108,Gm3383,Gm3164,Gm3488,Gm3739	41.8722	-0.0975633	0.2182	-0.447127	0.654783	0.94036
Phyh	41.0839	-0.111013	0.247137	-0.449194	0.653292	0.94036
Rnf208	45.3832	-0.107919	0.241103	-0.447605	0.654438	0.94036
Psmc3	62.8206	-0.0901577	0.200174	-0.450397	0.652424	0.94036
[truncated: 17,741 more rows]
