# Supplementary material for: Transcriptional and neuroprotective effects of hexokinase-2 inhibitors administered after stroke
Source: J Neuroinflammation. 2025 Oct 28;22:247. doi: 10.1186/s12974-025-03594-1 (PMC12570821; doi:10.1186/s12974-025-03594-1)
Supplement: Supplementary file 5 — Supplementary Material 5. [file 12974_2025_3594_MOESM5_ESM.xlsx]

## Sheet: Vehicle
	baseMean	log2FoldChange	lfcSE	stat	pvalue	padj
Ppp1r1b	97.3681	1.18088	0.207358	5.69487	1.23466e-08	2.16436e-05
Mat2a	83.763	0.748817	0.158109	4.73609	2.17878e-06	0.0019097
Kcnip3	58.6356	0.847537	0.186919	4.53425	5.78091e-06	0.00337798
Slc7a4	46.2876	0.721713	0.16974	4.25187	2.1199e-05	0.00929044
Slc6a8	95.9947	0.529218	0.136589	3.87454	0.000106828	0.0264245
Sh3bgrl3	103.884	0.676437	0.17593	3.84492	0.000120591	0.0264245
Jun	55.9519	0.713108	0.180582	3.94894	7.84967e-05	0.0264245
Efhd2	181.737	0.683641	0.175329	3.8992	9.65118e-05	0.0264245
Slc6a17	128.058	0.810357	0.22174	3.65454	0.000257642	0.050183
Vgf	56.6476	0.664568	0.190523	3.48812	0.000486426	0.0852705
Adora1	93.8672	0.594538	0.172828	3.44006	0.000581582	0.0926829
Scg2	56.1193	0.652603	0.192195	3.39552	0.000684973	0.100063
Ptma	195.61	0.472086	0.14214	3.32129	0.000896038	0.120827
Gm8580,Rpl29	109.945	0.408195	0.125364	3.25608	0.00112964	0.132017
6430548M08Rik	135.815	0.541958	0.165813	3.26849	0.00108121	0.132017
H3f3b,Gm6485	114.104	0.491787	0.154324	3.18671	0.00143899	0.15766
Syn2	91.0878	0.644991	0.20684	3.11831	0.00181889	0.177139
Tpm1	73.6963	0.514877	0.164364	3.13254	0.00173303	0.177139
Golga7b	56.3663	0.563975	0.18191	3.1003	0.00193322	0.178365
Rimbp2	59.9645	0.508147	0.165961	3.06184	0.00219978	0.192811
Mif	193.563	0.466515	0.155561	2.99891	0.00270943	0.215892
Hmgcs1	53.8721	0.531324	0.177069	3.00067	0.0026939	0.215892
Gm7931,Hmgn2	59.6871	0.504386	0.170374	2.96047	0.00307175	0.224365
Ssbp3	66.5893	0.423644	0.142475	2.97346	0.0029446	0.224365
Srxn1	44.9344	0.519696	0.177763	2.92353	0.00346092	0.24268
Nrsn1	226.793	0.537264	0.186105	2.88689	0.00389067	0.253028
Phactr1	65.2887	-0.407245	0.141093	-2.88637	0.00389718	0.253028
Srebf2	80.29	0.392899	0.136923	2.86949	0.00411131	0.257398
Sdc3	51.8218	0.456232	0.160773	2.83774	0.00454338	0.265485
Lingo1	98.7973	0.536052	0.188818	2.83899	0.00452562	0.265485
Gfra2	51.4859	0.580328	0.207699	2.79409	0.00520459	0.285114
Zyx	48.6796	0.494905	0.176694	2.80092	0.00509579	0.285114
Chga	82.2573	0.591983	0.212712	2.78302	0.00538558	0.286089
Rps10	93.1354	0.43301	0.160202	2.70289	0.00687392	0.334722
Pi4ka	113.734	0.484223	0.178616	2.71098	0.00670853	0.334722
Lpgat1	82.7581	0.41557	0.152888	2.71813	0.0065652	0.334722
Ipo5	52.0245	0.423954	0.15757	2.69057	0.00713301	0.337951
Tmsb4x	372.965	0.329289	0.123694	2.66212	0.00776504	0.358213
Pura	87.9743	0.342728	0.132234	2.59184	0.00954648	0.428661
Cnbp	87.6465	0.405237	0.156858	2.58347	0.00978119	0.428661
Gm6402,Rps17	89.2603	0.359108	0.141088	2.54527	0.0109194	0.466871
Pfn1	80.2717	0.448358	0.177822	2.52139	0.0116891	0.48788
Slc3a2	58.008	0.421732	0.168135	2.50829	0.0121318	0.494583
Srsf3	61.09	0.396304	0.162735	2.43527	0.0148807	0.59286
Ptpn5	73.0966	0.352123	0.149827	2.35019	0.0187637	0.661743
Rpl31-ps12,Rpl31	222.414	0.30137	0.127378	2.36596	0.0179836	0.661743
Hk1	128.614	0.387701	0.163187	2.37581	0.0175107	0.661743
Rgs4	98.4437	0.479281	0.204987	2.33811	0.0193817	0.661743
Ly6a2,Ly6c1,Ly6a,Ly6c2	55.1067	0.389142	0.166774	2.33335	0.0196296	0.661743
Rpl6	114.925	0.319551	0.135018	2.36673	0.017946	0.661743
Msmo1	46.3827	0.498323	0.211017	2.36154	0.0181994	0.661743
Cplx2	275.966	-0.315638	0.134429	-2.34799	0.018875	0.661743
Gabbr2	99.6228	0.358919	0.154448	2.32388	0.020132	0.665875
Cadm4	115.365	0.331071	0.145772	2.27116	0.0231373	0.666228
Rab15	100.593	0.344353	0.15167	2.2704	0.0231831	0.666228
Marchf5	52.1576	0.444773	0.195122	2.27946	0.0226395	0.666228
Prkcg	50.3891	-0.380762	0.167471	-2.27359	0.0229904	0.666228
Midn	64.6555	0.354033	0.153879	2.30071	0.0214078	0.666228
Phospho1	57.2838	0.411628	0.179015	2.29941	0.0214817	0.666228
Prrt3	53.7254	0.374521	0.163722	2.28754	0.0221641	0.666228
Nucks1	97.1723	0.36616	0.159333	2.29809	0.0215568	0.666228
Atp5g2	137.079	0.362448	0.160176	2.26281	0.0236474	0.66861
Anp32a	84.6523	0.399433	0.177518	2.2501	0.0244427	0.680127
St13	71.9182	0.361312	0.161263	2.24051	0.0250576	0.686342
Ywhah	174.606	0.378734	0.169651	2.23243	0.0255863	0.690042
Sqle	48.8027	0.381064	0.172631	2.20739	0.0272869	0.69704
Erc2	64.0547	0.349445	0.15742	2.21983	0.0264303	0.69704
Higd1a	50.7344	0.350945	0.15914	2.20525	0.0274363	0.69704
Ncl	68.5512	0.345779	0.156463	2.20997	0.027107	0.69704
Sgsm2	45.2003	0.347427	0.163039	2.13093	0.0330945	0.71378
Rgmb	48.367	0.378079	0.178769	2.1149	0.0344382	0.71378
Rpl27,LOC108167922	84.3908	0.300082	0.144169	2.08146	0.0373917	0.71378
Arl1	54.0975	0.330146	0.160129	2.06175	0.0392319	0.71378
Ubqln1	51.7394	0.35966	0.171526	2.09683	0.0360088	0.71378
Mapk8ip1	113.547	0.252116	0.123573	2.04022	0.0413287	0.71378
Ptprn	149.994	0.343831	0.163835	2.09865	0.035848	0.71378
Nmnat2	47.8411	0.374785	0.178772	2.09644	0.0360432	0.71378
Selenop	78.4607	-0.389618	0.179426	-2.17147	0.029896	0.71378
Nisch	111.48	0.263698	0.127596	2.06667	0.0387656	0.71378
Plp1	300.464	0.361158	0.176886	2.04176	0.0411756	0.71378
Ehd3	44.553	0.355885	0.163995	2.1701	0.0299996	0.71378
Pomp	68.5264	0.316784	0.152992	2.07059	0.0383972	0.71378
Mast3	53.9996	-0.349665	0.163559	-2.13785	0.0325288	0.71378
Rps13	138.354	0.286238	0.137088	2.08799	0.0367986	0.71378
Amph	95.4657	0.313277	0.147728	2.12064	0.0339522	0.71378
Atp8a1	44.9513	0.350465	0.171905	2.03872	0.0414784	0.71378
Lrch3	48.6932	0.357056	0.165023	2.16367	0.0304899	0.71378
Ppp2r2b	45.7085	0.430854	0.206897	2.08246	0.0373007	0.71378
Ldha	50.6377	0.360319	0.16515	2.18177	0.0291265	0.71378
Psmb6	65.717	0.325797	0.160166	2.03412	0.0419392	0.71378
Ensa	171.36	0.270252	0.132115	2.04558	0.0407979	0.71378
Klhl2	67.8548	0.347669	0.169135	2.05557	0.0398237	0.71378
Zfp706	68.3839	0.328719	0.158057	2.07975	0.0375487	0.71378
Mgat3	54.1422	0.324115	0.15383	2.10697	0.0351203	0.71378
Hnrnpa2b1	104.39	0.349452	0.168172	2.07795	0.0377144	0.71378
Mbd2	51.7565	0.490571	0.232673	2.10841	0.0349951	0.71378
Cltb	96.3423	0.315184	0.146815	2.14681	0.0318087	0.71378
Actg1	294.482	0.310261	0.147664	2.10113	0.0356292	0.71378
Mrfap1	199.23	0.286286	0.138961	2.06019	0.0393806	0.71378
Tubb3	96.3206	0.368154	0.180724	2.03711	0.0416393	0.71378
Capns1	57.0353	0.305966	0.15006	2.03896	0.0414539	0.71378
Wwc2	47.2332	-0.340056	0.162024	-2.0988	0.0358349	0.71378
Nme2	88.3071	0.314723	0.147887	2.12813	0.0333261	0.71378
Rundc3a	110.232	0.323471	0.159529	2.02766	0.0425949	0.717969
Cbarp	97.794	0.380671	0.189192	2.01209	0.0442101	0.738099
Ppp2r2c	131.533	0.294612	0.146712	2.00809	0.0446332	0.738132
Csnk1a1	84.3933	0.345673	0.173781	1.98913	0.0466865	0.746471
Tpt1	113.126	0.265624	0.133305	1.99259	0.0463059	0.746471
Pdk1	63.3762	0.291986	0.1468	1.989	0.046701	0.746471
Nptx1	128.701	0.356991	0.179596	1.98774	0.0468407	0.746471
Rab5c	78.535	0.322943	0.163105	1.97997	0.0477074	0.746705
Rps2,Gm45855	162.654	0.257511	0.129821	1.98359	0.0473015	0.746705
Rnf227	57.7084	0.292151	0.149615	1.95268	0.050857	0.749179
Cotl1	63.3047	0.363679	0.185635	1.95911	0.0501002	0.749179
Stac2	80.9302	0.327081	0.167497	1.95275	0.0508493	0.749179
Eif4a1	113.339	0.300089	0.153542	1.95444	0.0506491	0.749179
Rheb	75.8243	0.30948	0.158484	1.95275	0.0508488	0.749179
Plcxd2	61.26	0.332988	0.17046	1.95347	0.0507644	0.749179
Atp6v0a1	82.1341	0.317503	0.162205	1.95742	0.0502985	0.749179
Syt13	76.5829	0.298517	0.156588	1.90638	0.0566005	0.7671
Ppm1e	61.3573	0.395262	0.206959	1.90986	0.0561512	0.7671
Rhoa	121.169	0.260578	0.137401	1.89648	0.057897	0.7671
Rps26	138.114	0.279367	0.146509	1.90683	0.0565424	0.7671
Picalm	54.4979	0.321752	0.168944	1.90449	0.0568461	0.7671
Gm5451,Rpl9	129.218	0.258982	0.135784	1.90731	0.056481	0.7671
Tbc1d24	44.663	0.367957	0.19338	1.90277	0.0570703	0.7671
Desi1	61.9805	0.294634	0.155179	1.89867	0.0576079	0.7671
Usp32	60.0321	0.276989	0.14416	1.9214	0.0546814	0.7671
Aars	61.1143	0.318855	0.165341	1.92847	0.0537968	0.7671
Appl1	49.5251	0.361432	0.186424	1.93877	0.0525296	0.7671
Abi2	54.6579	0.418207	0.220409	1.89741	0.0577737	0.7671
Cdc42se1	46.8151	0.35654	0.188026	1.89622	0.0579305	0.7671
Sergef	47.1009	0.326498	0.172368	1.89419	0.0581998	0.7671
Tspan5	52.4749	0.296934	0.158307	1.87568	0.0606997	0.774212
Rpl22l1,Gm15421	60.1319	0.300355	0.160429	1.8722	0.0611794	0.774212
Actb	208.552	0.282071	0.150347	1.87613	0.0606376	0.774212
Rab7	98.3086	0.258307	0.138551	1.86435	0.0622726	0.774212
Rnf10	62.0045	0.292864	0.157011	1.86524	0.0621474	0.774212
Jph4	80.6089	-0.30497	0.163383	-1.8666	0.061958	0.774212
Rpl36,Rpl36-ps12	115.512	0.264861	0.140377	1.88678	0.0591894	0.774212
Rpl37,Rpl37rt	239.041	0.33667	0.180504	1.86517	0.0621579	0.774212
Plpp3	59.5544	-0.357835	0.192366	-1.86017	0.0628611	0.774508
Cic	58.1042	0.337137	0.181459	1.85792	0.0631801	0.774508
Arpc4	71.3517	0.289357	0.156099	1.85368	0.0637854	0.776499
Rassf2	44.5402	0.31813	0.17292	1.83974	0.0658058	0.776776
Nrn1	112.621	0.407528	0.221532	1.83959	0.0658287	0.776776
Rpl13	263.32	0.275145	0.149024	1.84631	0.0648471	0.776776
Rpl4	260.605	0.335349	0.182427	1.83826	0.0660238	0.776776
Pde2a	47.3455	0.333875	0.181572	1.8388	0.0659446	0.776776
Eif3h	87.1129	0.271263	0.150161	1.80648	0.0708433	0.778885
Ndufb5	71.0111	0.353836	0.193922	1.82463	0.0680567	0.778885
Gm15501,Rps8	146.497	0.283746	0.15733	1.80351	0.0713085	0.778885
Vps35	50.8007	0.291647	0.159318	1.8306	0.0671602	0.778885
Rpl10a	127.312	0.237563	0.131502	1.80653	0.0708363	0.778885
C1qb	84.4924	0.503056	0.276584	1.81882	0.0689389	0.778885
Phyh	50.0748	-0.291652	0.161507	-1.80582	0.0709472	0.778885
Aldoa	337.15	0.301244	0.167165	1.80207	0.0715347	0.778885
Sdhb	74.7609	0.252387	0.139216	1.81291	0.0698455	0.778885
Cdv3	46.5187	0.300953	0.164138	1.83354	0.0667224	0.778885
Zfr	75.7776	0.245149	0.135083	1.81481	0.0695535	0.778885
Ptp4a3	49.1142	0.319157	0.175249	1.82117	0.0685814	0.778885
Eif3b	44.7516	0.330151	0.183956	1.79473	0.0726972	0.783053
Sh3gl2	130.226	0.339257	0.189744	1.78797	0.0737809	0.783053
Cntn1	78.6077	0.248923	0.139589	1.78325	0.0745455	0.783053
Gpr162	92.0899	0.307921	0.171673	1.79365	0.0728695	0.783053
Hsph1	58.4065	0.318657	0.178656	1.78364	0.0744825	0.783053
Sumo3	49.5545	0.315108	0.176736	1.78293	0.0745978	0.783053
Phyhipl	77.1535	0.269656	0.151544	1.77939	0.0751762	0.784428
Fkbp1a	152.33	0.319017	0.180433	1.76806	0.0770501	0.788416
LOC100044627,LOC100862455,Rpl23	148.103	0.238029	0.134284	1.77258	0.0762979	0.788416
Eif4g3	73.1325	0.268168	0.151452	1.77065	0.0766193	0.788416
Nrip3	50.2771	0.334417	0.189339	1.76623	0.0773574	0.788416
Taf10	55.5399	0.354321	0.201022	1.76259	0.0779693	0.790059
Prkar1b	274.733	0.306462	0.176132	1.73995	0.081867	0.811799
Hnrnph1	49.0594	0.293684	0.168225	1.74578	0.0808486	0.811799
Enah	84.6891	0.2965	0.170246	1.7416	0.0815788	0.811799
Rpl38	293.847	0.234889	0.135041	1.73938	0.0819672	0.811799
Csde1	72.5796	0.253368	0.14643	1.7303	0.0835772	0.823094
Eno1b,Eno1	240.574	0.253321	0.146697	1.72683	0.0841981	0.824577
Camkk1	50.735	0.321835	0.187761	1.71407	0.0865167	0.824594
Rhoq	46.2499	0.285793	0.16624	1.71916	0.0855857	0.824594
Apbb1	132.153	0.35597	0.206601	1.72298	0.0848923	0.824594
Ndufv3	79.102	0.264207	0.153995	1.71569	0.0862182	0.824594
Kcnc3	65.0126	0.327351	0.191001	1.71387	0.0865518	0.824594
Ctnnb1	60.7533	0.255943	0.155208	1.64903	0.0991423	0.830208
Kctd13	49.1082	-0.268351	0.161863	-1.65789	0.0973407	0.830208
Gnao1	227.823	0.282989	0.171786	1.64733	0.0994895	0.830208
Aatk	99.2403	0.222238	0.135648	1.63835	0.101349	0.830208
Jakmip1	50.9522	0.300421	0.176834	1.69889	0.0893401	0.830208
Rplp2,Wdr89,Rplp2-ps1	125.401	0.242321	0.144003	1.68275	0.0924236	0.830208
Prrc2c	56.9374	0.282693	0.171894	1.64458	0.100057	0.830208
Eif3k	58.8218	0.277222	0.16535	1.67658	0.0936252	0.830208
Hpcal4	100.49	0.293735	0.174687	1.68149	0.0926674	0.830208
Mgst3	69.4381	-0.251762	0.151562	-1.66111	0.0966904	0.830208
Cox6a1	394.937	0.229481	0.139822	1.64124	0.100747	0.830208
Gfod1	58.2685	0.280518	0.166835	1.68141	0.0926842	0.830208
Praf2	50.8436	0.284009	0.168967	1.68085	0.0927922	0.830208
Ppp1r37	58.6516	0.294957	0.175493	1.68073	0.092815	0.830208
Cdc123	44.4136	0.295279	0.177008	1.66817	0.0952828	0.830208
Tm9sf3	45.0236	0.262561	0.160082	1.64017	0.10097	0.830208
Slc17a7	290.941	0.243836	0.146939	1.65944	0.0970275	0.830208
Rps3a1	252.272	0.250802	0.150347	1.66815	0.095286	0.830208
Rgcc	44.1213	0.299656	0.180466	1.66046	0.0968227	0.830208
Snrnp70	48.1811	0.29216	0.174866	1.67076	0.0947685	0.830208
Pip5k1c	146.501	0.274822	0.166088	1.65467	0.0979912	0.830208
Ptges3	70.2092	0.291872	0.176387	1.65473	0.0979802	0.830208
Rps27,Rps27rt	89.6918	0.25637	0.152192	1.68451	0.0920827	0.830208
Eif5a	100.629	0.220995	0.133434	1.65621	0.0976784	0.830208
Gde1	55.5258	0.271717	0.161045	1.68722	0.0915618	0.830208
St8sia5	49.2813	0.342858	0.208043	1.64802	0.0993489	0.830208
Numbl	47.7938	0.350964	0.208533	1.68302	0.0923715	0.830208
BC005537	62.959	0.276086	0.16835	1.63995	0.101015	0.830208
Hikeshi	44.1485	-0.392194	0.233564	-1.67917	0.0931184	0.830208
Kcnj6	52.4984	0.266196	0.162474	1.63838	0.101341	0.830208
Rnf11	106.313	0.228404	0.139663	1.63539	0.101967	0.831389
Coro1c	50.0011	0.298531	0.184676	1.61651	0.105983	0.837922
Chchd1	56.1963	0.251155	0.154856	1.62186	0.104832	0.837922
Cbx5	54.6033	-0.271584	0.16738	-1.62256	0.104684	0.837922
Sbf1	50.8883	0.296193	0.18189	1.62842	0.103436	0.837922
Diras2	79.6519	-0.261972	0.16186	-1.61851	0.105552	0.837922
Hnrnpab	44.5979	0.289251	0.179002	1.61591	0.106115	0.837922
Atp6v0b	51.6047	0.278344	0.171181	1.62602	0.103945	0.837922
Myo5a	144.208	0.26585	0.165289	1.60839	0.107749	0.843234
Hsp90b1	55.5828	0.270794	0.168339	1.60862	0.107699	0.843234
Calu	45.1819	0.286356	0.178639	1.60299	0.108937	0.843279
Scn1b	302.909	0.28831	0.181939	1.58465	0.113047	0.843279
Chmp1b	86.7503	0.228051	0.143625	1.58783	0.112326	0.843279
Vstm2b	47.5346	0.262707	0.165492	1.58743	0.112416	0.843279
Sem1	60.9765	0.245642	0.154622	1.58866	0.112138	0.843279
Cit	53.2202	0.240492	0.1502	1.60115	0.109344	0.843279
Bcl2l1	46.9477	0.27838	0.175122	1.58963	0.111918	0.843279
Arf1	132.356	0.243842	0.153715	1.58633	0.112665	0.843279
Rack1	93.1595	0.232151	0.14558	1.59467	0.110787	0.843279
Hspa8	288.978	0.197025	0.123445	1.59606	0.110475	0.843279
Gm21992,Rbm4,Rbm4b	46.9264	0.343783	0.216386	1.58875	0.112117	0.843279
Elof1	44.1936	-0.286477	0.181648	-1.5771	0.114772	0.847046
Herc3	47.542	0.309629	0.196047	1.57936	0.114254	0.847046
Cct8	74.9927	0.305217	0.193652	1.57611	0.115001	0.847046
Rplp1	269.534	0.24776	0.157729	1.5708	0.11623	0.848962
Ppib	45.2037	0.384024	0.244267	1.57215	0.115916	0.848962
Gm12669,Glrx3	49.3434	0.269327	0.17176	1.56804	0.116872	0.85011
Tuba1c,Tuba1b	118.137	0.2086	0.143062	1.45811	0.144811	0.856089
Gm14288,2210418O10Rik,Zfp968,Gm4631,Gm14410,Gm14434,Zfp965,Gm14432,Zfp967,Zfp966,Gm14393,Gm4724,Gm2026,Gm2004,Gm2007,Gm14403,Gm14440,Zfp931,Zfp973,Zfp970,Zfp971,Gm14296,Gm14295,Gm14391,Gm6710,Gm14430,Gm14308,Gm14327,Gm14326,Gm14325,Gm14305,Gm14322	102.011	0.187297	0.137215	1.36499	0.172258	0.856089
Mfap1b,Mfap1a	45.2065	0.239595	0.174418	1.37368	0.169542	0.856089
Rps3	146.92	0.202874	0.151873	1.33581	0.181613	0.856089
Rab10	71.6861	0.213156	0.141558	1.50579	0.132122	0.856089
1810037I17Rik	53.0823	0.272489	0.183412	1.48566	0.137369	0.856089
Rplp0	84.3648	0.250753	0.164395	1.52531	0.127181	0.856089
Park7	78.8508	0.213065	0.155346	1.37155	0.170202	0.856089
Nell2	65.6581	0.250636	0.168657	1.48607	0.13726	0.856089
Agap2	178.55	0.18648	0.131902	1.41377	0.157428	0.856089
Pi4k2a	50.4348	0.249466	0.165654	1.50595	0.13208	0.856089
Pacsin2	54.2246	0.248745	0.177354	1.40253	0.160756	0.856089
Nudt3	71.2226	-0.213928	0.146622	-1.45904	0.144555	0.856089
Selenot	54.8229	0.253023	0.175131	1.44476	0.148525	0.856089
Zdhhc3	47.5164	0.260603	0.177924	1.46468	0.143007	0.856089
Prxl2b	56.4906	0.2765	0.183837	1.50405	0.132568	0.856089
Isca1	64.6797	0.230296	0.17204	1.33862	0.180695	0.856089
Pcbp1	80.4585	0.187417	0.140389	1.33498	0.181882	0.856089
Mef2d	99.8611	0.223393	0.152437	1.46547	0.142792	0.856089
Ncor2	44.087	0.262516	0.174513	1.50428	0.13251	0.856089
Extl2	45.7877	0.287532	0.201531	1.42674	0.153656	0.856089
Rnh1	44.9114	0.230192	0.171687	1.34076	0.179997	0.856089
Cadm2	45.2191	-0.226448	0.159132	-1.42302	0.15473	0.856089
Rpl18a	206.154	0.203966	0.132301	1.54168	0.123151	0.856089
Car11	44.6606	-0.22513	0.165736	-1.35836	0.174349	0.856089
Pcdh10	48.8555	-0.246971	0.162828	-1.51676	0.129326	0.856089
Gm10051,Rpl28	181.279	0.214196	0.138919	1.54187	0.123105	0.856089
Rpl18	135.5	0.196071	0.136549	1.43591	0.151028	0.856089
Dhcr24	45.3198	0.257084	0.173881	1.4785	0.139273	0.856089
Pitpna	101.245	0.223891	0.157723	1.41952	0.155749	0.856089
Coro2b	68.4139	0.23721	0.177763	1.33442	0.182067	0.856089
Sort1	55.9806	-0.208622	0.155537	-1.3413	0.179822	0.856089
Epb41l1	89.8636	0.198896	0.147271	1.35054	0.176842	0.856089
Arf6	53.0314	0.3293	0.218936	1.50409	0.132558	0.856089
Cox6b1	186.438	0.19416	0.135408	1.43388	0.151605	0.856089
Cfl1	400.176	0.165764	0.124247	1.33414	0.182157	0.856089
Ranbp1	47.1086	0.268929	0.181998	1.47765	0.139502	0.856089
Cct5	54.5392	0.236743	0.171476	1.38062	0.167396	0.856089
Gstp2,Gstp1	93.3758	0.203489	0.132173	1.53956	0.123667	0.856089
Enc1	146.741	-0.228847	0.170332	-1.34354	0.179098	0.856089
Eif4e	62.1416	0.220098	0.157643	1.39618	0.162659	0.856089
Cyria	67.8302	0.228986	0.165239	1.38579	0.165812	0.856089
Dnajc5	72.616	0.203001	0.146915	1.38176	0.167046	0.856089
Uqcrb	64.3941	0.22098	0.148491	1.48817	0.136707	0.856089
Ptprs	61.5269	0.268322	0.185669	1.44516	0.148412	0.856089
Vmn1r151,Vmn1r152,Vmn1r155,Vmn1r157,Vmn1r159,Vmn1r259,Vmn1r252,Vmn1r257,Vmn1r256,Vmn1r254,Vmn1r125,Vmn1r124,Vmn1r91,Vmn1r120,Vmn1r123,Vmn1r122,Vmn1r107,Vmn1r160,Vmn1r163,Vmn1r104,Vmn1r165,Vmn1r128,Vmn1r166,Vmn1r143,Vmn1r142,Vmn1r148,Vmn1r95,Vmn1r248,Vmn1r242,Vmn1r244,Vmn1r138,Vmn1r246,Vmn1r139,Vmn1r103,Vmn1r132,Vmn1r130,Vmn1r131,Vmn1r118,Vmn1r137,Vmn1r94,Vmn1r135,Vmn1r115,Vmn1r116,Vmn1r100,Vmn1r1…	49.6771	-0.331927	0.235557	-1.40912	0.158801	0.856089
Ube2s	45.5708	0.229271	0.162298	1.41265	0.157758	0.856089
Slc25a23	114.928	0.218367	0.140544	1.55373	0.12025	0.856089
Gm52523	386.066	0.228598	0.170983	1.33697	0.181234	0.856089
Pdk2	62.626	0.197328	0.141125	1.39825	0.162037	0.856089
Gpr158	53.4559	0.27142	0.184817	1.46859	0.141945	0.856089
Ndufb8	104.728	0.220674	0.152356	1.44841	0.147503	0.856089
Arl2	49.6139	0.26867	0.177341	1.51499	0.129776	0.856089
Cltc	76.4571	0.272279	0.179815	1.51422	0.129971	0.856089
Pex5	47.0054	0.236174	0.163437	1.44504	0.148446	0.856089
Elavl3	102.539	0.181946	0.134769	1.35007	0.176995	0.856089
Dynll1	154.984	0.193606	0.124625	1.5535	0.120304	0.856089
Rps15	178.368	0.189998	0.135405	1.40318	0.160562	0.856089
Ociad1	56.6239	-0.232056	0.168386	-1.37812	0.168165	0.856089
Pum2	84.2579	0.189512	0.139492	1.35859	0.174278	0.856089
Atp6v1b2	115.103	0.302365	0.207413	1.45779	0.144897	0.856089
Prkag2	45.4109	0.244231	0.17814	1.371	0.170374	0.856089
Calm3	119.169	0.197013	0.14208	1.38663	0.165554	0.856089
Brsk2	69.1545	0.259804	0.175813	1.47773	0.139481	0.856089
Gria3	44.6623	-0.245638	0.182588	-1.34531	0.178524	0.856089
Akap6	44.2384	-0.238615	0.168615	-1.41515	0.157026	0.856089
Gnb2	80.355	0.256346	0.168961	1.51719	0.129219	0.856089
Psma6	53.66	0.267946	0.175489	1.52685	0.126798	0.856089
Ctsl	73.0066	0.228843	0.154853	1.47781	0.13946	0.856089
Nptxr,Npcd	68.1929	0.287945	0.198274	1.45226	0.14643	0.856089
Dnaja1	91.4505	0.248463	0.166221	1.49478	0.134972	0.856089
Eif4g1	76.3634	0.201415	0.146915	1.37097	0.170386	0.856089
Ddhd1	45.1463	0.255959	0.178937	1.43044	0.152591	0.856089
Myl6,Gm5915	131.785	0.246689	0.162221	1.52069	0.128337	0.856089
Sec62	77.9518	0.231171	0.164538	1.40497	0.16003	0.856089
Eef1g	152.325	0.216992	0.150302	1.44371	0.148821	0.856089
Bloc1s1	45.0872	0.243339	0.164624	1.47815	0.139367	0.856089
Uqcc2	76.4984	0.208056	0.155532	1.33771	0.180992	0.856089
Cyb5a	45.8927	0.258674	0.181587	1.42452	0.154297	0.856089
Rps25	127.455	0.170568	0.120295	1.41792	0.156215	0.856089
Hnrnpa0	57.5236	0.253112	0.168783	1.49962	0.133712	0.856089
Sez6l2	73.5127	-0.26035	0.176977	-1.4711	0.141265	0.856089
Magi2	47.4032	-0.245579	0.175945	-1.39577	0.162783	0.856089
Cox14	54.4663	0.248574	0.178747	1.39065	0.164331	0.856089
Necap1	53.5001	0.254623	0.181094	1.40602	0.159717	0.856089
Akt3	68.6822	0.262004	0.181971	1.43981	0.149921	0.856089
C1qc	65.4496	0.342826	0.222483	1.54091	0.123339	0.856089
Rtcb	44.9721	0.219631	0.163319	1.34479	0.178692	0.856089
Rabac1	117.933	0.209976	0.144769	1.45042	0.146942	0.856089
Scn2a	44.8898	-0.233154	0.17251	-1.35154	0.176522	0.856089
Iqschfp,Schip1	80.0459	0.26012	0.173067	1.503	0.13284	0.856089
Snca	66.2148	0.210781	0.156536	1.34654	0.17813	0.856089
Pfkp	56.7245	0.245552	0.16643	1.4754	0.140104	0.856089
Slc4a10	54.169	0.228012	0.159091	1.43322	0.151796	0.856089
Gls	74.7967	0.263705	0.189715	1.39001	0.164527	0.856089
Tpi1	237.89	0.242672	0.163762	1.48186	0.138377	0.856089
Ptprt	53.8613	0.2923	0.203882	1.43367	0.151666	0.856089
Dnajb6	98.0591	0.172985	0.12475	1.38665	0.165548	0.856089
Mt3	100.722	-0.234249	0.160808	-1.4567	0.1452	0.856089
Selenow	230.059	0.208779	0.153016	1.36443	0.172433	0.856089
Kcnab3	56.7416	0.359161	0.261663	1.37261	0.169873	0.856089
Dnajc6	54.8586	0.229441	0.150617	1.52334	0.127673	0.856089
Cox4i1	370.42	0.168898	0.119164	1.41736	0.156377	0.856089
Ddx5	152.713	0.248878	0.173109	1.4377	0.150519	0.856089
Sumo2	109.379	0.232013	0.149458	1.55236	0.120575	0.856089
Hdac5	52.0625	-0.233672	0.171025	-1.3663	0.171844	0.856089
Cd63	53.4422	0.292057	0.190129	1.5361	0.124515	0.856089
Dcun1d4	51.717	0.225507	0.155027	1.45463	0.145772	0.856089
Gpx1	63.8156	0.24337	0.163133	1.49185	0.135739	0.856089
Ctdnep1	52.9509	0.23468	0.16148	1.45331	0.146138	0.856089
Cuedc2	97.3445	0.221811	0.158906	1.39586	0.162756	0.856089
Git1	48.0832	0.248138	0.172084	1.44196	0.149315	0.856089
Extl3	83.0864	0.213918	0.156762	1.36461	0.172377	0.856089
Stx7	58.0315	0.211287	0.157061	1.34526	0.178543	0.856089
Hspa5	46.2947	0.310237	0.202023	1.53565	0.124623	0.856089
Acox1	61.7078	0.222762	0.147936	1.5058	0.132118	0.856089
Zmiz1	58.9578	0.208474	0.151188	1.37891	0.167923	0.856089
Actr3	50.184	0.230166	0.164495	1.39923	0.161744	0.856089
Cryab	63.275	0.189659	0.141302	1.34222	0.179525	0.856089
Nefm	152.618	-0.339909	0.226033	-1.5038	0.132632	0.856089
Gng5,Gng5-ps	47.6312	0.281628	0.190849	1.47566	0.140034	0.856089
Prrc2a	66.9413	0.211624	0.139223	1.52004	0.128501	0.856089
Arf5	96.7634	0.218849	0.144578	1.51371	0.130099	0.856089
Rps16,LOC100862433	129.867	0.182978	0.136323	1.34224	0.179517	0.856089
Rgs5	62.1274	0.262726	0.171492	1.53201	0.125521	0.856089
Trim3	46.9782	0.238416	0.178125	1.33848	0.18074	0.856089
Ncam1	71.1849	0.227897	0.15638	1.45733	0.145025	0.856089
Ap1s1	54.9497	0.259752	0.193486	1.34248	0.179439	0.856089
Grb2	72.8701	0.21465	0.154664	1.38785	0.165183	0.856089
Ndufa5	53.411	0.233442	0.173034	1.34911	0.177302	0.856089
Psma7	65.0343	0.218012	0.159954	1.36297	0.172893	0.856089
Calr	44.2271	0.246289	0.173336	1.42087	0.155353	0.856089
Calm1	909.468	0.203612	0.153545	1.32608	0.184814	0.866254
Pdpk1	55.0073	0.213228	0.16164	1.31915	0.187119	0.87239
Ap2s1	66.9011	0.18914	0.143369	1.31926	0.187084	0.87239
Adipor1	45.9797	0.224975	0.171114	1.31476	0.188589	0.876916
Setd3	96.5349	0.194173	0.147906	1.31281	0.189246	0.877639
Klc1	242.245	0.254799	0.194883	1.30745	0.191061	0.881396
Cdc37l1	50.6599	0.229486	0.17535	1.30873	0.190626	0.881396
Scrn1	54.9976	0.231476	0.177675	1.30281	0.192641	0.881467
Ppp2ca	91.0633	0.220761	0.169445	1.30285	0.192626	0.881467
Bex3	67.8437	0.186267	0.14284	1.30403	0.192225	0.881467
Matk	87.3027	0.228081	0.175245	1.3015	0.193088	0.881467
Rap1gap	96.5731	0.215944	0.166201	1.2993	0.193842	0.882611
Rps19	99.8015	0.185197	0.142809	1.29682	0.194693	0.884126
Dok6	52.4054	-0.218295	0.168651	-1.29436	0.195541	0.884126
Eif1b	79.6815	0.220671	0.170542	1.29394	0.195688	0.884126
Madd	52.1695	0.213574	0.165863	1.28765	0.197866	0.889384
Stub1	55.4887	0.208682	0.161895	1.28899	0.197401	0.889384
Eng	44.4151	-0.215111	0.180018	-1.19495	0.232108	0.892343
Ncs1	97.111	0.166486	0.138661	1.20067	0.22988	0.892343
Stmn1	100.42	-0.186551	0.153638	-1.21422	0.224664	0.892343
Spry2	48.3037	0.203737	0.165282	1.23266	0.217702	0.892343
Zcchc18	69.9426	0.21193	0.171617	1.2349	0.216869	0.892343
Sfpq	76.1111	0.258938	0.216018	1.19869	0.23065	0.892343
Rpl23a	185.317	0.163003	0.128887	1.2647	0.20598	0.892343
Cndp2	55.5437	0.243008	0.201239	1.20756	0.227218	0.892343
Cd81	59.4118	0.220329	0.179719	1.22596	0.220213	0.892343
Mtdh	44.253	0.210143	0.175679	1.19618	0.231628	0.892343
Kcnk1	47.303	0.216206	0.173119	1.24889	0.211706	0.892343
Jph3	104.02	-0.177829	0.148822	-1.19491	0.232121	0.892343
B3gat1	51.0782	-0.209791	0.165984	-1.26392	0.206259	0.892343
Ndufb6	49.0157	0.20678	0.17237	1.19963	0.230282	0.892343
Timp2	49.4124	0.221313	0.183409	1.20667	0.227561	0.892343
Cycs	77.2354	0.206633	0.1618	1.27709	0.201571	0.892343
Rgs2	46.3303	0.211288	0.174382	1.21164	0.225651	0.892343
Camk2n1	899.523	0.275307	0.226285	1.21664	0.223743	0.892343
Sumo1	59.4885	0.202982	0.168292	1.20613	0.227768	0.892343
Rps24	207.608	0.146425	0.121899	1.2012	0.229673	0.892343
Epb41l3	50.5398	-0.222619	0.182314	-1.22107	0.222059	0.892343
Ap2b1	70.6374	0.184137	0.148937	1.23634	0.216331	0.892343
Tmem178	59.1415	-0.220249	0.180918	-1.2174	0.223453	0.892343
Junb	57.7805	0.231225	0.187552	1.23286	0.217629	0.892343
Panx2	58.2324	-0.210235	0.170049	-1.23632	0.216339	0.892343
Rpl34-ps1,Rpl34	99.5154	0.170293	0.13711	1.24202	0.21423	0.892343
Serbp1	66.6371	0.185208	0.154993	1.19495	0.232108	0.892343
Ndfip1	149.833	0.258463	0.213176	1.21244	0.225344	0.892343
Atp5a1	197.471	0.21113	0.17039	1.2391	0.215309	0.892343
Rps20	126.918	0.195629	0.159222	1.22865	0.219201	0.892343
Pianp	68.2825	-0.183049	0.146811	-1.24683	0.21246	0.892343
Lrrc8a	44.9423	0.228564	0.178262	1.28218	0.199778	0.892343
Atp6v1a	81.5196	0.213481	0.1739	1.22761	0.219592	0.892343
Arl2bp	51.9099	0.2106	0.173533	1.2136	0.224899	0.892343
Grin2a	64.5869	-0.225494	0.185348	-1.2166	0.223757	0.892343
Dctn2	88.9138	0.229019	0.190068	1.20493	0.228229	0.892343
Myl4	47.1402	0.211631	0.175949	1.2028	0.229054	0.892343
Bri3	48.0883	0.214742	0.168357	1.27552	0.202127	0.892343
Arhgef2	54.5733	-0.199007	0.16484	-1.20727	0.227326	0.892343
Cap1	69.2351	0.21766	0.174393	1.2481	0.211993	0.892343
Ankrd12	99.8834	0.234507	0.190195	1.23298	0.217582	0.892343
Sel1l3	51.5116	0.223033	0.179634	1.24159	0.214387	0.892343
Hapln4	55.281	0.270001	0.211924	1.27405	0.202647	0.892343
Gnai2	65.3155	0.201591	0.166816	1.20846	0.22687	0.892343
Med13l	72.7234	0.221402	0.181783	1.21794	0.223245	0.892343
Cdk5	57.3639	0.185648	0.146532	1.26694	0.205175	0.892343
Rpl12	115.279	0.181628	0.146961	1.2359	0.216496	0.892343
Pfdn5	70.6642	0.173036	0.143816	1.20318	0.228907	0.892343
Scamp1	54.3543	0.190408	0.153924	1.23703	0.216077	0.892343
Nr1d1	54.9885	0.206895	0.172952	1.19626	0.231595	0.892343
Arc	94.1938	-0.208637	0.169145	-1.23348	0.217396	0.892343
Mboat7	63.0781	0.211002	0.166999	1.26349	0.206413	0.892343
Ilrun	53.5645	0.20088	0.157023	1.2793	0.200791	0.892343
Amd2,Amd1	48.6918	-0.202014	0.165397	-1.22139	0.221939	0.892343
LOC118568705,Gm41885,Gm42031,Gm43305,Gm39972,Gm40525	75.6254	0.55186	0.438519	1.25847	0.208223	0.892343
Camk2n2	59.3076	0.279581	0.227245	1.23031	0.218583	0.892343
Gsk3a	90.0823	0.205658	0.160271	1.28319	0.199424	0.892343
Kcnmb4	44.3909	0.226479	0.18141	1.24844	0.21187	0.892343
Ndufa1	75.1155	0.188926	0.147536	1.28054	0.200355	0.892343
Rab11b	87.6136	-0.1796	0.145108	-1.23769	0.21583	0.892343
Gsk3b	47.7007	0.267176	0.219307	1.21827	0.22312	0.892343
Mras	61.176	0.18769	0.154258	1.21673	0.223707	0.892343
Brd2	60.6721	0.197969	0.164841	1.20096	0.229766	0.892343
Rps9	118.71	0.210254	0.164686	1.2767	0.201709	0.892343
Ankrd40	54.527	0.196256	0.15668	1.25259	0.210354	0.892343
Acsl6	57.5464	-0.18864	0.152321	-1.23844	0.215554	0.892343
Rps7	171.356	0.182248	0.152778	1.19289	0.232911	0.892868
B4galnt1	48.2107	0.207635	0.174386	1.19066	0.233786	0.892868
Rcan2	116.789	0.229839	0.192835	1.19189	0.233303	0.892868
Rps28	152.521	0.213486	0.179528	1.18915	0.23438	0.893193
Tardbp	48.6679	-0.21213	0.181631	-1.16792	0.24284	0.895733
Lmo4	121.956	0.200201	0.179458	1.11559	0.264599	0.895733
Rims4	60.8638	0.241706	0.212194	1.13908	0.25467	0.895733
Rab5a	54.6612	0.180407	0.156749	1.15094	0.249759	0.895733
Mtpn	59.081	0.203445	0.173011	1.17591	0.239632	0.895733
Irf2bpl	58.3067	0.189287	0.170854	1.10788	0.267912	0.895733
Prelid1	82.8652	0.154063	0.140322	1.09793	0.272237	0.895733
Nsd1	51.8786	0.192937	0.169469	1.13848	0.254919	0.895733
Celsr2	58.1431	0.218094	0.192111	1.13525	0.25627	0.895733
Nomo1	48.3371	0.178351	0.164184	1.08629	0.277353	0.895733
Rbfox3	64.9055	0.169371	0.144891	1.16895	0.242422	0.895733
Ndufab1	72.1867	0.163851	0.150526	1.08852	0.276365	0.895733
Thy1	299.195	0.216009	0.185209	1.1663	0.243493	0.895733
Atp6v0c,Atp6v0c-ps2	196.867	0.201817	0.175867	1.14755	0.251154	0.895733
Cox7b	125.555	0.157583	0.136083	1.15799	0.246869	0.895733
Lgmn	76.141	0.192018	0.168696	1.13825	0.255015	0.895733
Spag9	55.3112	-0.198128	0.174631	-1.13455	0.256563	0.895733
Gad1	181.567	0.43111	0.384182	1.12215	0.261798	0.895733
Rasgrp1	99.9013	0.151266	0.136183	1.11075	0.266675	0.895733
Dlgap1	108.173	0.141843	0.132509	1.07044	0.284421	0.895733
Slc25a3	146.241	0.165985	0.152944	1.08527	0.277804	0.895733
Rasgrf1	100.742	0.213209	0.199338	1.06958	0.284807	0.895733
Rpl41	248.986	0.156771	0.14654	1.06982	0.284701	0.895733
Ndufb3	47.2044	0.18253	0.163927	1.11349	0.2655	0.895733
Ccdc85a	49.6818	-0.188619	0.170637	-1.10538	0.268994	0.895733
Pik3r1	63.9139	0.195286	0.169701	1.15076	0.24983	0.895733
Rusc2	96.9983	0.188944	0.160511	1.17714	0.239138	0.895733
Rps6,Rps6-ps4	124.316	0.167444	0.148108	1.13056	0.258242	0.895733
Stk32c	60.7827	0.182681	0.165298	1.10516	0.26909	0.895733
Dlgap4	62.0974	0.167963	0.153729	1.09259	0.274574	0.895733
Rpl10	113.273	0.149223	0.132171	1.12901	0.258893	0.895733
Mlf2	164.518	0.217892	0.190565	1.1434	0.252873	0.895733
Gspt1	45.3192	0.194721	0.175299	1.11079	0.266659	0.895733
Atp6v1e1	96.2658	0.195166	0.181963	1.07256	0.283469	0.895733
Rps4x	174.062	0.196485	0.16991	1.15641	0.247514	0.895733
Ncan	58.2534	0.182668	0.159693	1.14387	0.252678	0.895733
Reep5	125.974	0.169221	0.142774	1.18524	0.235922	0.895733
Cs	65.0085	0.174673	0.162169	1.0771	0.281434	0.895733
Pcsk2	88.6575	0.166375	0.154937	1.07382	0.282903	0.895733
Rrp1	123.612	0.189649	0.161376	1.1752	0.239914	0.895733
Oaz1-ps,Oaz1	64.5783	0.184776	0.169371	1.09095	0.275293	0.895733
Gpr37l1	72.9116	-0.21096	0.188655	-1.11823	0.263467	0.895733
Dusp7	64.2067	0.161963	0.142518	1.13644	0.255774	0.895733
Rpl35a	174.14	0.165299	0.153345	1.07795	0.281055	0.895733
Hnrnpc	56.1177	0.190088	0.171987	1.10524	0.269054	0.895733
Ppp1r2-ps3,Ppp1r2	79.2714	0.171184	0.157945	1.08382	0.278446	0.895733
Chrm1	60.7478	-0.183755	0.158539	-1.15905	0.246436	0.895733
Epb41l2	50.2265	0.210904	0.189752	1.11147	0.266366	0.895733
Syt4	50.0999	-0.173126	0.154569	-1.12006	0.262689	0.895733
Sod1	150.516	0.157501	0.145006	1.08617	0.277405	0.895733
Rell2	57.7824	0.168673	0.157803	1.06888	0.285122	0.895733
Smarca2	65.8003	-0.175529	0.156511	-1.12151	0.26207	0.895733
Trim32	79.1072	0.145794	0.131851	1.10575	0.268834	0.895733
Septin5	279.635	0.185179	0.15843	1.16884	0.242469	0.895733
Ywhaq	54.6819	0.161994	0.148292	1.0924	0.274656	0.895733
Sv2b	69.3932	0.218702	0.198289	1.10295	0.270051	0.895733
Ndufb1	80.3614	0.165668	0.154207	1.07432	0.282679	0.895733
Bex2	61.4131	0.178412	0.153981	1.15866	0.246595	0.895733
Rpl27a,Gm46076	167.551	0.171969	0.14667	1.17249	0.241002	0.895733
Mdh2	166.744	0.187301	0.165387	1.1325	0.257425	0.895733
Eif3g	51.1296	0.197299	0.172778	1.14192	0.253485	0.895733
Parp6	46.9973	0.194327	0.169421	1.14701	0.251378	0.895733
Jund	153.581	0.177089	0.151835	1.16632	0.243485	0.895733
Dbi	111.85	0.180594	0.156383	1.15482	0.248165	0.895733
Ywhaz	50.0867	0.192574	0.173519	1.10981	0.267079	0.895733
Prps1l3,Prps1	51.916	0.205512	0.176832	1.16219	0.245159	0.895733
St3gal2	47.4934	0.183053	0.167685	1.09165	0.274987	0.895733
Gpi1	174.952	0.185225	0.168773	1.09748	0.272432	0.895733
Scamp5	105.083	0.179789	0.168198	1.06891	0.285111	0.895733
Ap3m2	44.8466	0.231538	0.200406	1.15535	0.247948	0.895733
Cdk16	131.137	0.177535	0.157779	1.12521	0.2605	0.895733
Map7d1	58.7458	0.197845	0.179756	1.10063	0.271057	0.895733
Ddx1	52.0751	-0.198465	0.178561	-1.11147	0.266366	0.895733
Lrr1	1451.78	0.239077	0.221082	1.0814	0.27952	0.895733
Saraf	96.2554	0.162237	0.144781	1.12057	0.262472	0.895733
Ran	52.812	0.177823	0.159314	1.11618	0.264346	0.895733
Micos10	48.7088	0.197093	0.17179	1.14729	0.251261	0.895733
Cox5b	225.791	0.148036	0.133181	1.11154	0.266337	0.895733
Cacna1a	72.2211	0.218447	0.193184	1.13077	0.258151	0.895733
Zmat3	64.0751	-0.175921	0.161094	-1.09204	0.274815	0.895733
Cfap298	44.3304	0.201979	0.171675	1.17652	0.239386	0.895733
Srcin1	75.8841	0.19265	0.163878	1.17557	0.239766	0.895733
Btf3l4	51.0227	-0.190524	0.162774	-1.17048	0.241808	0.895733
Arl8a	123.329	0.214354	0.190936	1.12265	0.261588	0.895733
Kif5c	152.59	0.185229	0.164243	1.12778	0.259414	0.895733
Spryd3	52.9889	0.170303	0.153324	1.11074	0.266679	0.895733
Ralgds	51.4289	0.192962	0.1709	1.12909	0.258859	0.895733
Srcap	47.1279	-0.168715	0.157227	-1.07306	0.283243	0.895733
Prrt1	48.6935	0.194604	0.17914	1.08632	0.277337	0.895733
Rpl17,Rpl17-ps8,Rpl17-ps10	227.43	0.170228	0.144862	1.1751	0.239954	0.895733
Arhgap26	60.954	0.217396	0.201872	1.0769	0.281523	0.895733
Nbea	55.4329	-0.167268	0.153577	-1.08915	0.276089	0.895733
Rmnd5a	61.8008	0.198887	0.18502	1.07495	0.282398	0.895733
Eftud2	44.8447	0.203744	0.18662	1.09176	0.274939	0.895733
Frrs1l	88.2869	-0.198396	0.17117	-1.15906	0.246433	0.895733
Rpl13a,Gm11478	255.498	0.170813	0.159482	1.07105	0.284148	0.895733
Ckmt1	86.4073	-0.196165	0.183484	-1.06911	0.285019	0.895733
Epop	93.3648	-0.168897	0.146161	-1.15556	0.247863	0.895733
Map1b	124.135	0.127759	0.120083	1.06393	0.287363	0.901157
Gas7	106.148	-0.15598	0.146844	-1.06222	0.288137	0.901972
Ndufa12	79.5344	0.164578	0.155128	1.06092	0.288728	0.902211
Rph3a	124.992	-0.166102	0.157087	-1.05739	0.290334	0.902403
Ly6e	94.141	-0.167001	0.157695	-1.05901	0.289593	0.902403
Rpl5	110.958	0.146532	0.138459	1.0583	0.289918	0.902403
Fasn	64.1065	0.1683	0.160193	1.05061	0.29344	0.904169
Smap2	63.594	-0.177428	0.168299	-1.05425	0.29177	0.904169
Ppp3cb	78.0218	0.157185	0.149946	1.04827	0.294513	0.904169
Arglu1	70.3565	0.168913	0.160596	1.05179	0.292897	0.904169
Prr13	52.0348	0.157937	0.150208	1.05146	0.293049	0.904169
Smarcc2	60.6717	0.158227	0.150821	1.0491	0.294131	0.904169
Septin8	93.5215	0.153903	0.146599	1.04982	0.293801	0.904169
Tmsb10	108.215	0.144579	0.138078	1.04708	0.295062	0.904273
Mat2b	48.9396	-0.163356	0.156338	-1.04489	0.296074	0.905522
C1qa	67.4543	0.284715	0.272726	1.04396	0.296503	0.905522
Grcc10	64.0877	0.167093	0.160308	1.04233	0.29726	0.906256
Usp22	45.9909	0.163309	0.157829	1.03472	0.300801	0.906602
Psmd4	99.2587	0.173077	0.168175	1.02915	0.303408	0.906602
Psmb2	52.4809	0.17366	0.168164	1.03268	0.301752	0.906602
Hnrnpa3,LOC115489330,Gm6793	113.997	0.192417	0.185801	1.03561	0.300386	0.906602
Wdr26	45.0442	0.163811	0.159257	1.02859	0.303671	0.906602
Syt11	143.122	0.168878	0.163541	1.03263	0.301776	0.906602
Ptk2	71.2697	0.173688	0.167058	1.03969	0.298485	0.906602
Cbx3	54.8659	0.149689	0.145656	1.02769	0.304097	0.906602
Abhd12	95.1939	0.153431	0.14833	1.03439	0.300954	0.906602
Rab1a	58.4774	0.156157	0.15138	1.03156	0.30228	0.906602
Nrxn1	116.188	0.194993	0.188156	1.03634	0.300045	0.906602
Eif3a	53.2628	0.164463	0.159719	1.02971	0.303147	0.906602
Rnf115	50.464	0.179688	0.174754	1.02824	0.303839	0.906602
Pcbd2	127.018	0.152478	0.148757	1.02502	0.305355	0.907267
Phyhip	87.3948	-0.17407	0.169676	-1.02589	0.304941	0.907267
Sv2a	125.088	0.20392	0.199238	1.0235	0.306073	0.907863
Dhx15	51.9858	0.172597	0.169333	1.01928	0.308072	0.908136
Mast2	54.9844	0.155754	0.153202	1.01665	0.309319	0.908136
Tpm3	45.7355	0.190149	0.186866	1.01757	0.308883	0.908136
Mcrs1	44.1077	0.168982	0.16534	1.02202	0.30677	0.908136
Ctxn1	64.292	0.19163	0.190034	1.0084	0.313264	0.908136
Rpl7a	131.22	0.154896	0.154038	1.00557	0.314622	0.908136
Atxn2l	46.0502	0.168707	0.168554	1.00091	0.31687	0.908136
Nmt1	54.4052	0.168512	0.165436	1.01859	0.308397	0.908136
Sesn3	52.9891	-0.155024	0.154674	-1.00226	0.316216	0.908136
Ddb1	56.7978	0.177219	0.17677	1.00254	0.316083	0.908136
Sorbs2	54.234	0.187357	0.184794	1.01387	0.310645	0.908136
Atpif1	133.92	0.151525	0.150487	1.0069	0.313982	0.908136
Rpl24,Gm9385	84.7312	0.146888	0.146696	1.00131	0.316677	0.908136
Tcf25	119.393	0.140565	0.140178	1.00276	0.315978	0.908136
Rpl35	66.6145	0.190205	0.1879	1.01227	0.311409	0.908136
Pja2	106.037	0.1962	0.195515	1.0035	0.315619	0.908136
Ctss	73.3099	0.265096	0.262944	1.00818	0.313367	0.908136
2310061I04Rik	48.4498	0.177347	0.174785	1.01466	0.310269	0.908136
Ppp1cb	74.198	0.164338	0.163885	1.00276	0.315975	0.908136
Enpp5	74.5267	-0.169801	0.169643	-1.00093	0.316861	0.908136
Fzr1	44.9399	0.169339	0.169246	1.00055	0.317045	0.908136
Scoc	73.8583	-0.145168	0.146728	-0.98937	0.322482	0.908357
Epc2	44.2764	0.171052	0.172118	0.993805	0.320318	0.908357
Nsmf	115.886	0.153733	0.154111	0.997551	0.318497	0.908357
Cops9	44.3631	0.175316	0.176105	0.99552	0.319484	0.908357
Cct3	47.5268	0.171996	0.172684	0.996018	0.319242	0.908357
AI854703	49.8475	0.153536	0.154993	0.990601	0.321881	0.908357
G3bp2	57.917	0.163798	0.165289	0.990982	0.321695	0.908357
Rnf14	77.5881	0.171333	0.171516	0.998931	0.317828	0.908357
Ctbp1	74.8259	0.144803	0.146221	0.990301	0.322027	0.908357
Suclg1	71.2881	0.16715	0.168855	0.989902	0.322222	0.908357
Srsf5	114.287	0.166522	0.168429	0.988676	0.322822	0.908357
Pdia6	57.4342	0.16098	0.163271	0.985971	0.324147	0.909255
Camk2g	48.5127	-0.192671	0.195425	-0.985908	0.324178	0.909255
Tyrobp	56.1384	0.251817	0.256481	0.981813	0.326192	0.911735
Hivep2	47.4984	0.156662	0.159376	0.982973	0.325621	0.911735
Ddx24	105.826	0.187561	0.191412	0.979885	0.327143	0.911735
Comt	47.416	0.167321	0.170686	0.980286	0.326945	0.911735
Rps11	83.9966	0.134577	0.137784	0.976727	0.328705	0.914633
Rhob	94.7564	0.209959	0.217474	0.965444	0.334322	0.917397
Plpbp	46.2765	0.201676	0.208689	0.966396	0.333846	0.917397
Eif3f	78.0351	0.149551	0.156619	0.954875	0.339641	0.917397
Ephb6	47.197	-0.151483	0.158303	-0.95692	0.338608	0.917397
Zfp385a	61.4681	0.166352	0.172808	0.962639	0.335729	0.917397
Apod	94.3204	0.232257	0.241085	0.963381	0.335357	0.917397
Kif5b	91.4577	0.144577	0.150769	0.958928	0.337595	0.917397
Chchd10	127.861	0.15976	0.166308	0.960627	0.33674	0.917397
Bhlhe40	44.2246	-0.183584	0.19145	-0.958917	0.3376	0.917397
Mib1	67.4155	0.179036	0.186405	0.960468	0.33682	0.917397
Ina	82.6656	0.186603	0.194993	0.956975	0.33858	0.917397
Clta	112.642	0.125453	0.130393	0.962115	0.335992	0.917397
Fam234b	56.9575	0.165895	0.171394	0.967914	0.333087	0.917397
Mrpl52	45.451	0.190767	0.196857	0.969066	0.332512	0.917397
Csdc2	46.0084	0.161383	0.165758	0.973601	0.330255	0.917397
Rapgef4	154.005	0.141844	0.147135	0.964039	0.335026	0.917397
Nedd4	66.9955	0.143941	0.150605	0.955752	0.339197	0.917397
Aco1	46.3712	-0.178955	0.184739	-0.96869	0.3327	0.917397
Cox7a2	144.291	0.145275	0.151065	0.961671	0.336215	0.917397
Irf2bp2	47.1955	0.151991	0.159823	0.950992	0.341608	0.918635
Rufy3	93.0924	0.169768	0.17854	0.950868	0.341671	0.918635
Skp1	105.607	0.134982	0.141835	0.951685	0.341257	0.918635
Glrb	44.9466	-0.176713	0.186272	-0.948681	0.342783	0.918805
Eml2	91.0743	0.161629	0.170361	0.948743	0.342751	0.918805
Cend1	152.093	0.195669	0.206597	0.947103	0.343586	0.919552
Grin2b	86.2516	0.184135	0.195641	0.941191	0.346607	0.921062
Trir	44.2114	0.161176	0.172033	0.936891	0.348815	0.921062
Fth1	871.923	0.184407	0.197716	0.932688	0.350981	0.921062
Ndufa13	69.1194	0.143031	0.1533	0.933013	0.350813	0.921062
Rps21	218.928	0.148944	0.158917	0.937246	0.348632	0.921062
Usp9x	44.7628	0.154431	0.165132	0.935195	0.349688	0.921062
Gprc5b	54.9937	0.200576	0.214958	0.933093	0.350772	0.921062
Mink1	83.4677	0.124521	0.133165	0.935093	0.34974	0.921062
Psmd6	49.1402	0.155639	0.166565	0.934401	0.350097	0.921062
Rab14	95.137	0.131671	0.139416	0.944444	0.344943	0.921062
Dnlz	47.2808	0.156061	0.166497	0.93732	0.348594	0.921062
Trf	51.9503	0.184685	0.196626	0.939273	0.347591	0.921062
Cwc15	46.4142	0.175216	0.185911	0.942475	0.345949	0.921062
Lmtk2	48.3951	-0.151274	0.162734	-0.929578	0.35259	0.923901
Tsg101	44.5599	0.153897	0.165887	0.927718	0.353554	0.925045
Atp5b	388.688	0.134474	0.146053	0.920723	0.357195	0.929273
Ssu72	55.1812	-0.170925	0.1865	-0.916489	0.359411	0.929273
Meaf6	51.0184	0.145845	0.158837	0.918204	0.358512	0.929273
Epha4	64.2813	-0.143712	0.156172	-0.920219	0.357458	0.929273
Hint1	106.721	0.148677	0.161638	0.919819	0.357667	0.929273
Atp2b1	90.147	-0.180065	0.196004	-0.918679	0.358263	0.929273
Gtf2i	85.946	0.121301	0.131576	0.921908	0.356576	0.929273
Alyref	49.7744	0.17131	0.18692	0.91649	0.35941	0.929273
Rhbdd2	46.6706	0.142529	0.156232	0.912288	0.361617	0.929493
Uqcrh	163.565	0.15899	0.174096	0.913232	0.36112	0.929493
Snap47	74.1378	0.174491	0.191079	0.913186	0.361145	0.929493
LOC100862446,Ftl1	139.165	0.158968	0.17389	0.914188	0.360618	0.929493
Arpp21	73.6416	-0.16952	0.186178	-0.910531	0.362542	0.930508
Stxbp1	209.278	0.192455	0.212782	0.90447	0.365746	0.934625
Naca	75.2149	0.134473	0.14846	0.905786	0.365049	0.934625
Egln1	44.1329	0.171175	0.189223	0.904623	0.365665	0.934625
Psd	118.447	0.103769	0.11487	0.903361	0.366334	0.934766
Magee1	47.1041	0.147096	0.163059	0.902102	0.367003	0.93511
Fbxo41	52.7686	0.146914	0.163484	0.898643	0.368843	0.938434
Gja1	52.3934	0.144551	0.16105	0.897557	0.369422	0.938546
Rtn2	49.0571	0.159339	0.179297	0.888688	0.374171	0.939292
Fbxo31	65.3496	0.137	0.153587	0.892001	0.372393	0.939292
Hspa9	92.0922	0.145251	0.1631	0.890561	0.373165	0.939292
Slc25a12	53.5388	0.145264	0.165156	0.879552	0.379102	0.939292
Fam217b	49.0252	0.136713	0.156164	0.875446	0.381331	0.939292
Ap1b1	77.2068	-0.122851	0.139252	-0.882225	0.377655	0.939292
Rps5	64.4473	0.142045	0.161528	0.879384	0.379193	0.939292
Mbd3	63.1785	0.143705	0.164082	0.875811	0.381133	0.939292
App	647.014	0.185641	0.208457	0.890549	0.373171	0.939292
Adss	48.6225	0.160454	0.181932	0.881948	0.377805	0.939292
Dapk1	44.4205	0.15716	0.177047	0.887672	0.374717	0.939292
Kifap3	60.0123	0.176876	0.199566	0.886301	0.375455	0.939292
Senp3	58.1574	0.139405	0.159476	0.874144	0.38204	0.939292
Abr	83.8432	0.149456	0.168649	0.8862	0.37551	0.939292
Gatd3a	46.0167	0.151754	0.172112	0.881717	0.37793	0.939292
Vapa	50.6488	0.145806	0.165947	0.878631	0.379602	0.939292
Ephx4	51.5649	0.170386	0.19264	0.884478	0.376438	0.939292
Pdp1	62.3751	0.160066	0.180685	0.885882	0.375681	0.939292
Myh10	46.155	0.13649	0.155961	0.875155	0.38149	0.939292
Mfhas1	46.5116	0.144251	0.164472	0.877059	0.380455	0.939292
Grk2	69.2401	-0.152666	0.174631	-0.874223	0.381997	0.939292
Gm40378,Gm52768,Gm52666,Rsrc1,Gm39701,Gm45978,Gm33887,Gm40525,Gm52197,Gm46894,Gm52236,Gm52701,Gm52787,Gm42031,Gm46353,Gm40514,Gm46290,Gm52632,Gm51522,Gm40453,Gm41885,Gm51936,Gm52512,Gm51918,Gm42267,Gm43305,Gm45988,Gm42102,Gm41844,Gm46156,Gm52796,Pik3c3,Gm40595,Gm42226,Gm39972,Gm40843,Gm46620,Gm46911,Gm40814,LOC118568792	178.51	0.173741	0.195681	0.887878	0.374606	0.939292
Acat1	47.4222	0.142847	0.16069	0.888966	0.374022	0.939292
Rps27a	79.5424	0.139186	0.159475	0.872773	0.382787	0.939812
Ric3	45.6521	0.152989	0.175969	0.869408	0.384624	0.940234
Dnajc7	48.8682	0.1497	0.172229	0.869188	0.384745	0.940234
Gabrb2	51.7134	-0.170025	0.195699	-0.868806	0.384953	0.940234
Uqcrc2	44.8712	-0.146886	0.16912	-0.868529	0.385105	0.940234
Selenom	77.7672	0.156025	0.179927	0.867158	0.385856	0.940758
Sod2	64.263	-0.135265	0.156693	-0.863245	0.388003	0.940975
Cdipt	70.7828	0.133152	0.15439	0.862439	0.388446	0.940975
Gmfb	48.6545	-0.174472	0.201536	-0.865712	0.386648	0.940975
Nos1ap	82.9259	-0.141746	0.164418	-0.862107	0.388629	0.940975
Usf2	47.7005	0.147712	0.171308	0.862257	0.388546	0.940975
Pea15a	116.467	0.112878	0.131525	0.858227	0.390767	0.942894
Cstf2	44.3897	0.154225	0.180008	0.856769	0.391572	0.942894
Aplp2	113.149	0.150065	0.174644	0.859262	0.390196	0.942894
Tuba1a	97.3275	0.127857	0.149067	0.857714	0.39105	0.942894
Cdc42bpb	45.5642	0.167014	0.196241	0.851067	0.394732	0.943892
Sgta	59.7367	0.13337	0.157412	0.847265	0.396848	0.943892
Tcf20	58.0215	0.13532	0.159135	0.850342	0.395135	0.943892
Dnase2a	54.0826	-0.141316	0.166872	-0.846855	0.397076	0.943892
Metap2	45.4962	0.141291	0.166316	0.849533	0.395585	0.943892
Igfbp4	48.7239	-0.162537	0.191507	-0.848727	0.396033	0.943892
Habp4	130.228	0.157075	0.185597	0.846325	0.397371	0.943892
Hmga1b,Hmga1	60.5497	0.197643	0.232742	0.849194	0.395774	0.943892
Kctd17	53.5594	0.147219	0.172515	0.853368	0.393455	0.943892
Cdip1	44.1015	0.142911	0.168455	0.848361	0.396237	0.943892
Basp1	101.98	-0.124246	0.147009	-0.845163	0.39802	0.944153
Rab18	51.5865	0.147652	0.175092	0.843285	0.399069	0.945362
Sgip1	59.1053	-0.144094	0.172019	-0.837662	0.402221	0.946759
Slc25a18	56.8765	0.148772	0.177774	0.836858	0.402672	0.946759
Cx3cr1	49.7371	0.204297	0.243325	0.839604	0.40113	0.946759
Rabep1	68.2815	0.140386	0.168074	0.835261	0.403571	0.946759
Pdxp	85.1579	0.110508	0.132689	0.832837	0.404937	0.946759
Cox5a	149.793	0.131314	0.156957	0.836625	0.402804	0.946759
Qk	171.65	0.126249	0.151516	0.833242	0.404708	0.946759
Ncdn	182.528	0.174255	0.209285	0.83262	0.405059	0.946759
Gm14288,2210418O10Rik,Gm14387,Zfp968,Gm4631,Gm14410,Gm14413,Gm14434,Zfp965,Gm14432,Zfp967,Zfp966,Gm16357,Gm4724,Gm2026,Gm2004,Gm2007,Gm14440,Gm14444,Gm14409,Gm11009,Zfp931,Gm14430,Zfp973,Zfp970,Zfp971,Gm14296,Gm14295,Gm14393,Gm6710,Gm14391,Gm14308,Gm14408,Gm14326,Gm14325,Gm14305,Gm14322	157.601	0.102337	0.122818	0.833239	0.40471	0.946759
Stx1a	78.3287	-0.1605	0.192693	-0.832932	0.404883	0.946759
Pebp1	151.117	0.1255	0.151201	0.830022	0.406526	0.947357
Wbp2	63.254	-0.119234	0.143777	-0.829296	0.406937	0.947357
Trip12	47.3127	0.136351	0.164332	0.829724	0.406695	0.947357
Btf3	70.6625	0.129118	0.1559	0.82821	0.407552	0.947531
Itpr1	112.278	-0.122737	0.149208	-0.822588	0.410742	0.951422
Srgap3	96.0922	0.129114	0.156857	0.823133	0.410432	0.951422
Iscu	45.5075	-0.147823	0.179748	-0.822392	0.410854	0.951422
Srp68	44.7897	0.133554	0.162683	0.820945	0.411678	0.951764
Sez6l	47.5592	-0.135622	0.165409	-0.819915	0.412265	0.951764
Dync1i2	55.911	0.133578	0.163044	0.819274	0.41263	0.951764
Arl6ip1	51.6143	-0.137827	0.168742	-0.816794	0.414046	0.953482
Hpca	156.817	0.217079	0.266685	0.813991	0.41565	0.953482
Atp5pb	121.114	0.197777	0.242516	0.815524	0.414772	0.953482
Limch1	49.8966	0.151305	0.186058	0.813215	0.416095	0.953482
Nptn	234.117	0.17917	0.220159	0.813824	0.415746	0.953482
Sub1	97.0435	-0.123482	0.157966	-0.781696	0.434393	0.953736
Ywhae	155.029	0.101705	0.132122	0.769783	0.441428	0.953736
Olfm1	58.2498	0.140271	0.184685	0.759515	0.447545	0.953736
Csnk2a1	46.6625	0.12992	0.16567	0.78421	0.432917	0.953736
Romo1	58.8895	0.126104	0.164228	0.767861	0.44257	0.953736
Cdk10	44.9464	-0.12977	0.162449	-0.798837	0.424385	0.953736
Ndufs6	88.3932	0.119905	0.160935	0.745052	0.45624	0.953736
Ddx6	58.573	0.129899	0.174402	0.744825	0.456378	0.953736
Edf1	79.5384	0.104642	0.140449	0.745054	0.456239	0.953736
Tomm7	67.8936	0.118058	0.15638	0.754945	0.450282	0.953736
Gm5643,Hnrnpa1l2-ps2,Hnrnpa1,Gm10052	101.679	0.11182	0.140829	0.794012	0.427188	0.953736
Arl6ip5	49.5706	0.148351	0.197659	0.750543	0.452928	0.953736
Ehmt2	75.8585	0.133247	0.167117	0.797323	0.425263	0.953736
Dctn3	90.8117	0.125544	0.1559	0.805281	0.420658	0.953736
Cap2	50.053	0.137899	0.174276	0.791269	0.428787	0.953736
Rps29	190.189	0.105329	0.140389	0.750264	0.453096	0.953736
Mcm3ap	76.883	0.162584	0.214078	0.759461	0.447577	0.953736
Shisa4	58.3503	0.141396	0.181463	0.7792	0.435862	0.953736
Gm51400,Fkbp2	54.7614	0.122382	0.158697	0.771168	0.440608	0.953736
Smim10l1	46.7612	0.130828	0.167537	0.780889	0.434868	0.953736
Rab12	69.0625	0.138099	0.180246	0.76617	0.443575	0.953736
Kmt2e	51.2872	-0.129809	0.173069	-0.750042	0.453229	0.953736
Mical2	90.7706	0.159762	0.199427	0.801104	0.423071	0.953736
Ndufb7	72.1629	0.135976	0.182239	0.746145	0.45558	0.953736
Dnajb12	46.6576	0.118023	0.157587	0.748943	0.453892	0.953736
Epn1	167.387	0.118509	0.158574	0.747342	0.454857	0.953736
Rpl14,Rpl14-ps1	91.7385	0.103244	0.138022	0.748027	0.454444	0.953736
Snx3	82.8715	0.101652	0.134274	0.757051	0.449019	0.953736
Araf	70.8563	-0.129415	0.17063	-0.758452	0.44818	0.953736
Ssbp4	58.0197	0.142203	0.179807	0.790864	0.429023	0.953736
Pcnp	57.1814	0.150034	0.18866	0.795262	0.426461	0.953736
Gm8624,Rps23	188.315	0.128362	0.161846	0.793113	0.427712	0.953736
Arhgdig	46.3579	0.136678	0.183581	0.744512	0.456567	0.953736
Rnasek	104.162	0.145078	0.183706	0.789728	0.429687	0.953736
Psmc4	44.8482	0.136236	0.168708	0.807522	0.419366	0.953736
Pgm2l1	88.8678	-0.134275	0.167524	-0.80153	0.422825	0.953736
Ndufc2	83.7405	0.140208	0.179209	0.782373	0.433995	0.953736
Ctsd	168.148	-0.134826	0.169992	-0.793131	0.427702	0.953736
Anapc11	46.7704	-0.12217	0.164172	-0.744156	0.456782	0.953736
Camta1	83.1851	0.171903	0.219448	0.783344	0.433425	0.953736
Ttc9b	102.389	-0.105205	0.140725	-0.747595	0.454705	0.953736
Sucla2	57.6663	0.142162	0.177506	0.800882	0.4232	0.953736
Stag1	48.3584	0.137872	0.184591	0.746906	0.455121	0.953736
Ago2	48.8133	0.136053	0.180965	0.751817	0.452161	0.953736
Pole4	44.5499	0.139729	0.180202	0.775406	0.4381	0.953736
Oxr1	68.7912	0.127713	0.159766	0.799378	0.424071	0.953736
Lamtor1	48.5921	0.12363	0.15767	0.784105	0.432978	0.953736
Nenf	56.4889	0.123918	0.164738	0.752215	0.451922	0.953736
Matr3	93.2387	-0.121431	0.162618	-0.746725	0.45523	0.953736
Ssbp2	69.5841	0.120358	0.152166	0.790965	0.428965	0.953736
Ghitm	153.457	0.105409	0.135224	0.779511	0.435679	0.953736
Insyn1	53.0512	0.122732	0.160228	0.765985	0.443685	0.953736
Eef1a2	228.267	0.145653	0.183096	0.795501	0.426322	0.953736
Adam22	60.8196	-0.160604	0.204547	-0.785169	0.432355	0.953736
Eno3	49.5623	-0.136383	0.17024	-0.801124	0.42306	0.953736
Ndufs5,Ndufs5-ps	107.256	0.124692	0.161682	0.77122	0.440577	0.953736
Tubb5	73.9337	0.134787	0.170116	0.792323	0.428172	0.953736
Plcb1	53.2084	-0.132983	0.17124	-0.776588	0.437402	0.953736
Septin11	61.4839	0.183202	0.241936	0.757233	0.44891	0.953736
Rpl21	170.561	0.112405	0.150572	0.746521	0.455353	0.953736
Clstn3	102.372	0.131638	0.164283	0.801291	0.422963	0.953736
Mgll	67.5859	-0.137825	0.171858	-0.801971	0.42257	0.953736
Pcbp2	53.1568	0.116933	0.15353	0.761631	0.44628	0.953736
Adam15	49.265	0.131787	0.162481	0.811095	0.417311	0.953736
Slc24a2	57.0327	-0.141607	0.17886	-0.791717	0.428526	0.953736
Apba2	89.8489	0.123745	0.165236	0.748897	0.453919	0.953736
Rpl26,Gm15772	151.263	0.116053	0.154172	0.752752	0.451599	0.953736
Fam131a	87.1949	-0.114092	0.148922	-0.766119	0.443606	0.953736
Srp54a,Srp54b,Srp54c	56.5274	-0.11538	0.150388	-0.76722	0.442951	0.953736
Eif4b	53.2087	-0.117534	0.154598	-0.760254	0.447103	0.953736
Zfp148	75.5162	0.115682	0.155533	0.743779	0.45701	0.953736
Polr2f	61.5107	0.123391	0.157289	0.784485	0.432756	0.953736
Dynlrb1	62.6914	0.150852	0.189984	0.794027	0.42718	0.953736
Fam163b	44.7119	0.134061	0.175108	0.765591	0.44392	0.953736
Serf2	68.4289	0.174504	0.229395	0.760711	0.44683	0.953736
1500009C09Rik	44.5822	0.146648	0.200763	0.730455	0.465112	0.956557
Kif1b	111.911	0.098713	0.133914	0.737136	0.46104	0.956557
Tigar	46.6389	0.145308	0.196557	0.739264	0.459747	0.956557
Ptk2b	60.3407	-0.144782	0.196647	-0.736254	0.461576	0.956557
Zfp91	56.74	-0.13068	0.179127	-0.729538	0.465673	0.956557
Tspan3	67.4435	0.102085	0.139688	0.730812	0.464894	0.956557
Prkar1a	188.51	0.113532	0.154473	0.734965	0.462361	0.956557
Aimp1	48.6212	-0.117718	0.15923	-0.739295	0.459728	0.956557
Fdft1	52.9143	0.124125	0.170094	0.729743	0.465547	0.956557
Arhgef9	44.4422	-0.132097	0.181046	-0.729636	0.465613	0.956557
Rnaset2a,Rnaset2b	61.8436	0.12352	0.168781	0.731835	0.464269	0.956557
Dbndd2	87.1124	0.124256	0.168917	0.735604	0.461971	0.956557
Fam126b	46.1256	0.130584	0.178636	0.731005	0.464776	0.956557
Rpl3	142.901	0.0832892	0.114251	0.729001	0.466001	0.956557
Strbp	61.4199	0.125953	0.173115	0.72757	0.466877	0.957234
Mapk3	56.219	0.130023	0.179812	0.723107	0.469614	0.95948
Dstn	52.7397	0.110014	0.151874	0.724378	0.468834	0.95948
Chmp4b	99.856	0.10062	0.139086	0.723437	0.469411	0.95948
Arpc2	69.7794	0.116153	0.161078	0.721095	0.470851	0.960886
Fxyd7	48.0609	-0.141747	0.197593	-0.717368	0.473147	0.961693
Cdc42bpa	49.1072	-0.129265	0.180311	-0.716899	0.473436	0.961693
Dusp3	63.1891	0.114098	0.159157	0.716893	0.47344	0.961693
Cisd1	54.4808	-0.125496	0.174981	-0.717197	0.473253	0.961693
Rab5b	49.1129	0.136194	0.194507	0.700201	0.483802	0.962228
Cct7	57.9454	0.10668	0.151877	0.702412	0.482422	0.962228
Gdi2	68.0197	0.112906	0.158542	0.712153	0.47637	0.962228
Tsc22d1	83.4787	0.106439	0.152319	0.698792	0.484682	0.962228
Npepps	44.7628	0.125152	0.179051	0.698973	0.484569	0.962228
Zmat2	93.3815	0.0939247	0.13427	0.699519	0.484228	0.962228
Arpc3	77.4204	0.0997761	0.141246	0.7064	0.479939	0.962228
Itm2b	136.005	0.115082	0.16184	0.711085	0.477032	0.962228
Nsd3	56.0546	0.117558	0.165401	0.71075	0.477239	0.962228
Rpl8	64.8157	0.114446	0.16352	0.699893	0.483994	0.962228
Plekhm2	53.5556	0.12778	0.180646	0.707352	0.479348	0.962228
Vdac1	82.577	-0.102842	0.145583	-0.706414	0.47993	0.962228
Sf3b2	80.5768	0.116771	0.163821	0.712799	0.47597	0.962228
Ramp1	47.4879	0.114023	0.161793	0.704745	0.480969	0.962228
Tcp1	56.2525	-0.13349	0.186732	-0.714873	0.474687	0.962228
Akt1	51.8571	0.124983	0.176926	0.706412	0.479932	0.962228
Dazap1	54.0703	0.157878	0.225834	0.69909	0.484496	0.962228
Clic4	46.9101	0.152855	0.21555	0.709139	0.478238	0.962228
Slc8a1	85.4685	0.11112	0.157819	0.704094	0.481374	0.962228
Map1lc3a	95.9122	0.105128	0.149437	0.703495	0.481747	0.962228
Ndufa8	71.2111	0.107623	0.154456	0.696784	0.485938	0.962542
Capza2	100.335	0.116581	0.167221	0.69717	0.485697	0.962542
Slc25a4	258.238	0.11674	0.167765	0.695855	0.48652	0.962606
Samd4b	44.0932	0.120909	0.173981	0.694954	0.487084	0.962637
Arl3	82.3159	0.108473	0.157621	0.688188	0.491334	0.962881
Macir	49.5497	0.131394	0.190995	0.687942	0.491489	0.962881
Cacng8	53.76	-0.11452	0.166511	-0.687763	0.491602	0.962881
Llph	51.0995	0.118748	0.171617	0.691935	0.488978	0.962881
Tspan7	133.724	-0.0805176	0.116094	-0.693556	0.487961	0.962881
Rpl19	237.132	0.0852704	0.123844	0.688528	0.49112	0.962881
Rpl15	85.5957	0.10099	0.146277	0.690397	0.489944	0.962881
Srrm2	69.3823	0.110381	0.160241	0.688843	0.490922	0.962881
Sirt2	56.6651	0.11558	0.168293	0.686778	0.492222	0.96302
Cct2	59.1269	0.118658	0.173171	0.685206	0.493214	0.963884
D8Ertd738e	52.4372	-0.119986	0.176322	-0.680492	0.496193	0.968148
Ywhag	139.305	0.109873	0.161576	0.680007	0.4965	0.968148
Sema7a	71.0405	0.13215	0.201303	0.656472	0.511521	0.968676
Dact3	52.8377	0.106326	0.177255	0.599851	0.548605	0.968676
Taf11	51.3218	-0.0963893	0.174485	-0.552421	0.58066	0.968676
Pde4a	50.5527	0.0982989	0.161301	0.609412	0.542251	0.968676
Ppp2r1a	117.922	0.0893118	0.17958	0.497336	0.618952	0.968676
Eny2	60.1763	0.06412	0.154615	0.414706	0.678357	0.968676
Retreg1	44.4001	0.12241	0.201152	0.608544	0.542827	0.968676
Fam120a	52.7217	0.0716721	0.174179	0.411486	0.680716	0.968676
Cyc1	49.3723	0.118783	0.176577	0.672696	0.50114	0.968676
Peg3	89.6844	0.102942	0.209833	0.490593	0.623714	0.968676
Fam32a	55.9016	0.0993773	0.17311	0.574072	0.565919	0.968676
Rtn4	86.4219	-0.0827478	0.154264	-0.536404	0.591679	0.968676
Celf5	53.88	0.0754238	0.156108	0.483151	0.628989	0.968676
Limk1	44.2928	0.110689	0.163321	0.677738	0.497938	0.968676
Cpsf6	44.5849	0.14163	0.216518	0.654127	0.51303	0.968676
Iqsec2	57.305	-0.0762341	0.16897	-0.45117	0.651867	0.968676
Mapre2	56.487	0.0687284	0.157039	0.437653	0.661638	0.968676
Nlk	55.2689	-0.10119	0.189539	-0.533873	0.593429	0.968676
Ddx39b	49.8547	0.0911107	0.208466	0.437053	0.662073	0.968676
Atp5l	84.2731	0.0658728	0.163171	0.403705	0.68643	0.968676
Kcnb1	61.5469	0.0732635	0.174383	0.42013	0.674391	0.968676
Prkcb	192.837	-0.0817822	0.127758	-0.640133	0.522086	0.968676
Rab3b	49.8239	-0.105107	0.165196	-0.636258	0.524608	0.968676
Adcy2	53.5602	-0.0671964	0.152951	-0.439333	0.66042	0.968676
Med19	46.9189	0.112247	0.192874	0.58197	0.560587	0.968676
Gabarapl2	130.781	0.106663	0.17059	0.625262	0.531799	0.968676
Strap	45.3681	0.111246	0.177749	0.625864	0.531404	0.968676
Mmut	53.0489	-0.132051	0.247139	-0.534318	0.593121	0.968676
Dennd5a	95.6807	0.0866271	0.144877	0.597937	0.549882	0.968676
LOC100862324,LOC100862220,Gm20878,Gm13306,Gm21586,LOC100861978,Ccl27b,Ccl27a,LOC108169009,4933409K07Rik,Gm21953	125.898	0.149803	0.226209	0.662233	0.507822	0.968676
Sorl1	72.0067	0.111867	0.165888	0.674352	0.500087	0.968676
Dlg1	54.5922	-0.0647868	0.156365	-0.41433	0.678633	0.968676
Septin4	74.7231	-0.120568	0.184947	-0.651905	0.514462	0.968676
Mroh1	45.3345	0.0949211	0.208334	0.455621	0.648663	0.968676
Ndufb10	44.8974	0.0713187	0.166506	0.428325	0.668414	0.968676
Rbfox1	99.8191	-0.0890016	0.212063	-0.419694	0.674709	0.968676
Arhgap32	67.4469	-0.08925	0.152084	-0.586848	0.557306	0.968676
Atp1b1	371.768	0.130798	0.238699	0.54796	0.583719	0.968676
Mpp2	49.3387	-0.0797924	0.162199	-0.491941	0.622761	0.968676
Egln2	67.5285	0.0906618	0.147733	0.613687	0.539422	0.968676
Dennd5b	48.8042	-0.10377	0.183711	-0.564858	0.572171	0.968676
Canx	72.7021	-0.0656201	0.159371	-0.411745	0.680526	0.968676
Ndfip2	63.4166	0.0811109	0.194317	0.417416	0.676374	0.968676
Psd3	108.702	0.0589629	0.130918	0.45038	0.652436	0.968676
Kcnip2	56.7373	-0.103764	0.184191	-0.56335	0.573196	0.968676
Dlg4	205.555	-0.0685973	0.120784	-0.567935	0.570079	0.968676
Kalrn	134.572	-0.139155	0.207842	-0.669522	0.503163	0.968676
Sppl3	51.2099	0.10669	0.21133	0.504849	0.613665	0.968676
Arhgef4	73.2024	-0.093261	0.144589	-0.645008	0.518922	0.968676
Ddn	95.1012	0.10085	0.164498	0.613079	0.539824	0.968676
Pex5l	64.5298	0.135814	0.223126	0.608689	0.54273	0.968676
Hacd3	55.0153	0.0854139	0.204416	0.417844	0.676061	0.968676
Fam81a	70.7654	0.0710407	0.167841	0.423262	0.672104	0.968676
Tspyl4	55.5736	-0.10627	0.173615	-0.612098	0.540473	0.968676
Enho	52.3392	-0.10199	0.188902	-0.53991	0.589259	0.968676
Gpm6a	178.31	-0.0699012	0.141616	-0.493598	0.62159	0.968676
Egr1	95.1439	-0.0903357	0.14461	-0.624684	0.532179	0.968676
Kcna1	66.3856	0.107339	0.184198	0.58274	0.560068	0.968676
Lasp1	65.79	-0.0906406	0.167272	-0.541875	0.587905	0.968676
Slc4a3	44.6707	0.11795	0.193664	0.609046	0.542494	0.968676
Swi5	58.0366	0.0726289	0.148305	0.489726	0.624328	0.968676
Psip1	69.9195	0.100412	0.17356	0.578545	0.562896	0.968676
Scaf1	73.1407	0.0668857	0.146823	0.455553	0.648711	0.968676
Ndufa4	107.099	0.0847116	0.15602	0.542955	0.587161	0.968676
Sh2d4b	46.7383	0.0999329	0.183451	0.544739	0.585933	0.968676
Fgf12	59.9478	0.100452	0.177397	0.566258	0.571219	0.968676
Syngap1	78.9592	-0.116278	0.186078	-0.624889	0.532044	0.968676
Actr1b	82.5441	0.120651	0.187435	0.643695	0.519774	0.968676
Usp5	47.6039	0.0884934	0.18228	0.485479	0.627336	0.968676
Stau2	49.6735	0.117098	0.188395	0.621556	0.534234	0.968676
Fabp5	58.9484	0.0836361	0.176485	0.473898	0.635573	0.968676
Rab24	70.711	-0.0991303	0.173147	-0.572522	0.566968	0.968676
Erdr1	53.4662	0.366397	0.67542	0.542474	0.587492	0.968676
Tcaf1	55.73	-0.0765506	0.143391	-0.53386	0.593438	0.968676
Oaz2	47.4119	-0.0706297	0.171131	-0.412723	0.679809	0.968676
Dync1h1	47.1398	-0.0831429	0.164712	-0.504776	0.613716	0.968676
Nckap1	78.0812	0.0839926	0.143713	0.584447	0.55892	0.968676
Ndufs3	54.1628	0.106634	0.176087	0.605578	0.544795	0.968676
Rnf187	61.3365	0.0958457	0.147502	0.649791	0.515827	0.968676
Pafah1b1	98.2343	0.0968443	0.148661	0.651443	0.51476	0.968676
Ndufa6	65.2122	-0.0945464	0.17652	-0.535614	0.592225	0.968676
Clip3	205.227	0.0957855	0.161129	0.594466	0.5522	0.968676
R3hdm1	78.6384	0.0771504	0.175402	0.439848	0.660047	0.968676
Gabarap	66.8787	-0.0625349	0.1467	-0.426276	0.669907	0.968676
Pcp4	231.569	-0.0884919	0.150422	-0.588291	0.556337	0.968676
Lrrc8b	65.9779	0.100323	0.156071	0.642804	0.520351	0.968676
Nfe2l1	96.7485	0.0730664	0.164513	0.444139	0.656942	0.968676
Kif1a	130.409	0.0709789	0.154112	0.460568	0.645108	0.968676
Vamp1	44.44	-0.0938822	0.225086	-0.417094	0.676609	0.968676
Cntnap2	47.4185	-0.101976	0.162885	-0.626065	0.531272	0.968676
Fbxo11	62.5314	0.0980882	0.152555	0.642971	0.520243	0.968676
Hnrnpf	44.4228	0.123131	0.193267	0.637104	0.524057	0.968676
Sst	68.0871	0.222513	0.410502	0.542051	0.587783	0.968676
Smim14	46.8395	-0.0898914	0.172138	-0.522205	0.601528	0.968676
Atp13a2	47.3176	0.0752502	0.159072	0.473058	0.636172	0.968676
Kif5a	610.78	0.106394	0.158818	0.669914	0.502912	0.968676
Dpysl2	181.472	0.075787	0.158458	0.478279	0.632451	0.968676
Psat1	72.502	0.0669048	0.141798	0.471832	0.637047	0.968676
Kcnj4	57.3806	0.0951428	0.155383	0.612311	0.540332	0.968676
Mff	47.9986	0.098392	0.172848	0.569238	0.569194	0.968676
Fbxl16	115.17	-0.0672947	0.113707	-0.591827	0.553966	0.968676
Nppa	49.6705	0.0754203	0.164627	0.458128	0.64686	0.968676
Pfdn1	45.3473	0.102319	0.187482	0.545752	0.585236	0.968676
Yipf3	48.8765	0.0731534	0.152911	0.478404	0.632362	0.968676
Ccdc136	50.9067	0.111911	0.222913	0.502041	0.615639	0.968676
Rnf19b	48.7774	0.0989782	0.164794	0.600617	0.548095	0.968676
Rab11fip5	60.3158	-0.0966262	0.163145	-0.592271	0.553669	0.968676
Atp5o	74.5373	0.0642738	0.149544	0.4298	0.667341	0.968676
Brd4	51.8778	0.110162	0.164514	0.66962	0.5031	0.968676
Hdgfl3	64.3156	0.0980493	0.149658	0.655156	0.512367	0.968676
Rgs10	54.8823	-0.0798287	0.185962	-0.429275	0.667723	0.968676
Cck	53.4614	0.0691917	0.168567	0.410471	0.681461	0.968676
Ccny	53.3863	0.0801711	0.16691	0.480324	0.630997	0.968676
Rpl36al	55.5869	0.0736105	0.15785	0.466331	0.640978	0.968676
Khsrp	51.0038	0.0779653	0.163961	0.475511	0.634423	0.968676
Mapk1	127.072	0.0648567	0.159705	0.406102	0.684668	0.968676
Sipa1l1	121.537	0.0922023	0.147746	0.624059	0.532589	0.968676
Purb	194.875	0.0675861	0.160352	0.421487	0.6734	0.968676
Dlat	47.5647	0.0927081	0.163735	0.566207	0.571253	0.968676
Ndn	55.9054	0.125344	0.200805	0.624207	0.532492	0.968676
Mobp	246.014	-0.0592152	0.137814	-0.429674	0.667433	0.968676
Sult4a1	215.018	0.119638	0.196128	0.609999	0.541863	0.968676
Agap3	86.4338	0.0707718	0.131984	0.536214	0.59181	0.968676
Rfng	50.3992	0.0981586	0.159241	0.616415	0.537621	0.968676
H2az1	51.1044	0.0698433	0.151097	0.462242	0.643908	0.968676
Gm6579,Set	65.4051	0.0901778	0.167669	0.537831	0.590694	0.968676
Septin7	141.702	-0.0717198	0.135085	-0.530924	0.595471	0.968676
Ier5	46.5599	0.0906863	0.164941	0.549809	0.582451	0.968676
Slc32a1	50.6742	0.124228	0.202336	0.613969	0.539236	0.968676
Atp5md	78.5215	0.0726358	0.14371	0.505432	0.613255	0.968676
Pdia3	79.529	0.0645454	0.142281	0.453648	0.650082	0.968676
Bsg	118.073	-0.078567	0.148402	-0.529421	0.596513	0.968676
Ptgds	115.689	0.122824	0.226954	0.541186	0.588379	0.968676
Agpat1	55.5616	0.0962072	0.153082	0.628468	0.529697	0.968676
Ahsa1	55.2608	0.0737934	0.154484	0.477676	0.632881	0.968676
Rfxank	48.6215	-0.115611	0.171121	-0.675612	0.499287	0.968676
Ranbp9	46.079	0.0784902	0.172347	0.455421	0.648807	0.968676
Fam168b	68.6319	0.0844229	0.191263	0.441397	0.658925	0.968676
Ramp2	48.1877	0.108717	0.171584	0.633605	0.526339	0.968676
Tmem151a	60.8467	-0.0796844	0.155181	-0.513492	0.607607	0.968676
Dmtn	86.6724	-0.129956	0.202257	-0.642526	0.520532	0.968676
Cdk9	71.2658	0.0897135	0.150704	0.595294	0.551647	0.968676
Ip6k1	58.5938	0.0682318	0.149075	0.457702	0.647167	0.968676
Cep170b	84.1552	0.0632267	0.155255	0.407244	0.683829	0.968676
Klhl11	49.561	0.106505	0.179802	0.592347	0.553618	0.968676
Chd3	46.0542	-0.0870389	0.177921	-0.489199	0.624701	0.968676
Ncor1	47.2414	0.0912366	0.170511	0.535076	0.592597	0.968676
Selenok	61.3568	0.0972177	0.152627	0.636963	0.524149	0.968676
Cbx8	47.3008	0.112508	0.188657	0.596364	0.550932	0.968676
Kif3c	65.0367	0.084213	0.20697	0.406886	0.684092	0.968676
Clptm1	59.6962	0.0900339	0.168462	0.534446	0.593033	0.968676
Gpc1	52.5928	-0.100902	0.158185	-0.637877	0.523553	0.968676
Rtl8b,Rtl8a	172.12	-0.0808584	0.174419	-0.463586	0.642945	0.968676
Pkm	320.909	0.10281	0.191855	0.535873	0.592047	0.968676
Ybx1	50.2843	0.0822679	0.17412	0.472479	0.636585	0.968676
Aplp1	266.929	0.0668436	0.134409	0.497314	0.618968	0.968676
Gm14719,Ppdpf	46.6144	0.104167	0.170607	0.610566	0.541487	0.968676
Nudt4	77.5811	0.0955599	0.165137	0.578669	0.562812	0.968676
Uqcrq	52.6148	-0.0795066	0.178302	-0.445909	0.655663	0.968676
Svip	46.7441	0.101939	0.181217	0.562528	0.573757	0.968676
Atp6v1d	88.552	0.0750955	0.151049	0.49716	0.619076	0.968676
Adgrl2	45.5888	0.0790937	0.172041	0.459737	0.645705	0.968676
Rad23b	63.0785	0.0704614	0.165613	0.425458	0.670503	0.968676
Rps12	66.1997	0.109997	0.181822	0.604972	0.545197	0.968676
Srp14	58.5923	0.0754855	0.16325	0.462393	0.6438	0.968676
Bmyc	44.645	-0.100306	0.167988	-0.597101	0.55044	0.968676
Prepl	65.1161	-0.0897183	0.173062	-0.518418	0.604167	0.968676
Cox7a2l	76.15	0.0905243	0.144582	0.62611	0.531243	0.968676
Hnrnpd	64.2696	0.101866	0.178405	0.57098	0.568014	0.968676
Gng3	148.588	-0.0673812	0.166905	-0.40371	0.686426	0.968676
Dnm2	90.1363	0.0900169	0.18469	0.487394	0.625979	0.968676
Sdha	109.198	0.0880331	0.140693	0.625712	0.531504	0.968676
Map3k10	91.981	0.0676762	0.13591	0.497948	0.618521	0.968676
Kifbp	52.3003	0.0801378	0.170051	0.471256	0.637458	0.968676
Pabpc1	89.4662	0.105913	0.174164	0.608119	0.543109	0.968676
Ndufs7	46.5414	-0.0900984	0.197592	-0.455981	0.648404	0.968676
Lmbrd2	45.293	0.0820759	0.172008	0.477164	0.633246	0.968676
Ppm1b	46.8292	0.107687	0.166603	0.646371	0.518039	0.968676
Vps18	45.8679	0.0899057	0.169139	0.53155	0.595038	0.968676
Dnajb14	53.0078	0.119995	0.226505	0.529768	0.596273	0.968676
B2m	73.6901	0.0949938	0.14745	0.644243	0.519418	0.968676
Uchl1	108.404	0.095423	0.234561	0.406815	0.684144	0.968676
Maz	68.0981	0.0798443	0.164919	0.484142	0.628285	0.968676
Gm3005,Gm10406,Gm3002,Gm3264,Gm3252,Gm10340,Gm3512,Lamtor3-ps,Gm3411,Gm3173,Gm3239,Gm3317,Gm3558,Gm3667,Gm3194,Gm5796,Gm3095,Gm33933,Gm2956,Gm2897,Gm2974,Gm3373,Gm3636,Gm8206,Gm3696,2610042L04Rik,Gm3752,Gm3500,Gm2237,Gm8108,Gm3383,Gm3164,Gm3488,Gm3739	52.4282	-0.0751008	0.15485	-0.484991	0.627683	0.968676
Csnk2b	46.3819	-0.123206	0.181868	-0.677448	0.498122	0.968676
Atp6v1g2	119.742	-0.0811106	0.143507	-0.565204	0.571935	0.968676
Mgat1	72.4521	0.081749	0.169992	0.480898	0.630589	0.968676
Arhgef11	46.6579	0.0999478	0.169721	0.588895	0.555932	0.968676
Rnf126	58.7395	0.0885443	0.173224	0.511156	0.609242	0.968676
Eid1	88.3657	-0.055755	0.139005	-0.401101	0.688346	0.968676
Oxct1	89.4996	0.0612174	0.141173	0.433635	0.664554	0.968676
Ggt7	65.2827	0.143604	0.212854	0.674658	0.499893	0.968676
Cox6c	142.72	0.078708	0.142346	0.552935	0.580308	0.968676
B3gat3	72.1697	0.0720307	0.155899	0.462035	0.644056	0.968676
Kcnq2	57.0656	0.0767663	0.161972	0.473947	0.635538	0.968676
Nefl	290.464	0.0941668	0.142736	0.659728	0.509428	0.968676
Atp5g1	78.6747	0.0783794	0.154022	0.508885	0.610833	0.968676
Gm52481	45.4636	0.0936257	0.182866	0.511992	0.608657	0.968676
Etnk1	65.2391	0.127355	0.191336	0.665608	0.505662	0.968676
Rnf208	54.7857	0.0724643	0.175006	0.414068	0.678825	0.968676
Atp6ap1	107.513	0.0787458	0.156031	0.504681	0.613783	0.968676
Ppp1r12c	64.9222	0.0985055	0.175151	0.562402	0.573842	0.968676
Spire1	79.117	-0.0798354	0.155727	-0.512662	0.608188	0.968676
Ndufb11	59.8951	0.0622458	0.140679	0.442467	0.658151	0.968676
Elmo2	60.0544	0.0789456	0.158755	0.497278	0.618993	0.968676
Tsc22d3	49.4637	0.0757189	0.16925	0.447378	0.654602	0.968676
Apba1	96.5232	0.0602557	0.139441	0.432125	0.665651	0.968676
Cdk11b	51.3832	0.0841879	0.178786	0.470886	0.637722	0.968676
Atp5e	85.609	0.102717	0.170122	0.603783	0.545988	0.968676
Tusc2	45.7252	-0.0809465	0.167368	-0.483645	0.628638	0.968676
Zwint	121.187	0.108664	0.166344	0.653247	0.513597	0.968676
Src	49.6622	0.0673036	0.160635	0.418986	0.675226	0.968676
Ddx17	77.9822	0.0819699	0.166826	0.49135	0.623179	0.968676
Dctn1	68.6239	0.115762	0.190864	0.606518	0.544171	0.968676
Rnf112	52.5225	-0.0725979	0.18109	-0.400893	0.688499	0.968676
H4c9,H4c18,H4c17	70.1858	0.0831239	0.15412	0.539344	0.58965	0.968676
Nedd8	53.1495	0.0756165	0.183353	0.412409	0.68004	0.968676
Gm6098,Ube2l3	52.0461	-0.0784394	0.156605	-0.500874	0.61646	0.968676
Adgrl1	158.028	0.0958834	0.175893	0.545123	0.585669	0.968676
Ncald	58.7482	-0.0758773	0.171509	-0.44241	0.658192	0.968676
Fau	203.212	0.0692074	0.131051	0.528097	0.597432	0.968676
Gpm6b	146.826	-0.056284	0.137416	-0.40959	0.682107	0.968676
Nrcam	60.5384	0.103518	0.192873	0.536714	0.591465	0.968676
Synj1	71.3212	0.0648736	0.161215	0.402403	0.687387	0.968676
Ccng1	54.0847	-0.0901365	0.157759	-0.571356	0.567758	0.968676
Cplx1	314.149	-0.132909	0.203726	-0.652392	0.514148	0.968676
Nudc	77.8968	-0.0707515	0.142891	-0.495144	0.620499	0.968676
Csf1r	61.5841	-0.160007	0.238779	-0.670106	0.50279	0.968676
Rtf2	59.51	0.0861883	0.180609	0.477211	0.633212	0.968676
C1qtnf4	88.2622	-0.0616425	0.149209	-0.413129	0.679512	0.968676
Cyfip2	205.989	0.0736789	0.170747	0.431509	0.666098	0.968676
H4c8	62.7776	0.0850103	0.206229	0.412213	0.680184	0.968676
Spock2	131.539	-0.106906	0.172649	-0.61921	0.535778	0.968676
Naa38	45.2629	0.0919988	0.19181	0.479635	0.631487	0.968676
Rraga	68.6972	0.0682	0.156164	0.436719	0.662315	0.968676
Evl	62.9428	0.0821432	0.150007	0.547596	0.583969	0.968676
Add1	60.0714	0.0738202	0.15903	0.464189	0.642512	0.968676
Map2k4	59.5212	0.0739035	0.145475	0.508014	0.611443	0.968676
Atp5g3	112.328	0.0665425	0.144167	0.461566	0.644393	0.968676
Fscn1	57.8509	0.0997824	0.17373	0.574352	0.56573	0.968676
Ssr2	50.5912	0.0874591	0.15973	0.547542	0.584006	0.968676
Selenof	70.0462	-0.0701169	0.152676	-0.459252	0.646053	0.968676
Eps15	64.5878	-0.0785666	0.145506	-0.539952	0.58923	0.968676
Got1	74.7076	-0.076506	0.190851	-0.400868	0.688517	0.968676
Mef2c	134.247	0.0878952	0.212879	0.412889	0.679688	0.968676
Retreg3	48.3605	-0.112535	0.182626	-0.616206	0.537759	0.968676
Gatad1	46.162	0.104099	0.18371	0.566649	0.570952	0.968676
Mapk10	85.7805	0.0819946	0.158777	0.516414	0.605566	0.968676
Arrb1	79.6402	-0.0725019	0.157036	-0.461689	0.644304	0.968676
Aldh1l1	45.7918	-0.0711567	0.175933	-0.404453	0.68588	0.968676
Setd7	81.533	0.124255	0.199089	0.624117	0.532551	0.968676
Rgl2	45.6338	0.0786797	0.193617	0.406369	0.684472	0.968676
Mapk8ip2	85.9908	0.0627789	0.13922	0.450933	0.652038	0.968676
Pcmt1	52.1861	0.0763208	0.170796	0.446853	0.654981	0.968676
Rap2a	45.1532	-0.0710134	0.171026	-0.41522	0.677981	0.968676
Psmd2	66.2796	0.103028	0.155159	0.664016	0.50668	0.968676
Map1a	202.318	-0.0795112	0.13661	-0.582032	0.560545	0.968676
Dtx3	80.1426	-0.0695336	0.145038	-0.479417	0.631642	0.968676
Septin3	134.22	0.0643257	0.137078	0.469265	0.63888	0.968676
Myl12b	108.596	0.0917931	0.189248	0.485042	0.627647	0.968676
Nfix	84.8383	0.0766685	0.153587	0.499187	0.617647	0.968676
Chd4	73.3201	0.098051	0.186976	0.524405	0.599997	0.968676
Psmb7	64.9867	0.101196	0.163045	0.620665	0.53482	0.968676
Slc22a17	174.044	0.0924525	0.185151	0.499336	0.617543	0.968676
Arhgdia	83.7259	0.0766813	0.154296	0.496974	0.619208	0.968676
Secisbp2l	47.2487	0.0898503	0.16454	0.546068	0.585019	0.968676
Phf2	44.44	0.122731	0.20581	0.596331	0.550954	0.968676
Atp5j2	112.68	0.0887624	0.148642	0.597155	0.550404	0.968676
Prdx2	92.789	0.100771	0.176462	0.571063	0.567957	0.968676
Adarb1	51.9712	0.0630839	0.150745	0.41848	0.675596	0.968676
Sparcl1	366.739	-0.074451	0.165227	-0.450599	0.652279	0.968676
Rpl11	96.4977	0.0912579	0.143244	0.637082	0.524071	0.968676
Atp5c1	90.7473	0.0828491	0.145566	0.569153	0.569252	0.968676
Clstn2	49.7294	0.09473	0.219949	0.430691	0.666693	0.968676
Nus1	47.0034	-0.112833	0.170611	-0.661346	0.50839	0.968676
Cadps	64.4905	0.0990507	0.220726	0.448749	0.653613	0.968676
Tuba4a	58.1331	0.0701211	0.162767	0.430807	0.666609	0.968676
Mtch1	102.737	0.082095	0.145096	0.565797	0.571532	0.968676
Dnaja4	48.1962	0.0737172	0.157383	0.468392	0.639504	0.968676
Nsfl1c	50.5614	0.0826723	0.170848	0.483892	0.628462	0.968676
Ppp1ccb,Ppp1cc	64.0452	0.0768276	0.150511	0.510444	0.60974	0.968676
Slc25a11	47.9948	0.0997078	0.154359	0.645948	0.518313	0.968676
Pfkm	99.1917	-0.0968657	0.15	-0.64577	0.518429	0.968676
Rangap1	54.0982	0.100777	0.16069	0.627152	0.53056	0.968676
Prkce	93.7026	0.0684556	0.131087	0.522214	0.601521	0.968676
Fkbp8	58.3007	-0.0715076	0.174573	-0.409614	0.682089	0.968676
Dnm1	73.6113	-0.0897216	0.207681	-0.432017	0.665729	0.968676
Ubb,Ubb-ps	1328.63	0.105248	0.169081	0.622468	0.533634	0.968676
Prkacb	134.876	-0.0937013	0.155182	-0.603815	0.545967	0.968676
Cacnb4	76.0914	0.0883444	0.15831	0.558047	0.576812	0.968676
Fbxo44	58.5956	0.0833267	0.152931	0.544865	0.585847	0.968676
Hcfc1r1	64.517	0.0795795	0.166658	0.477503	0.633004	0.968676
Gm10409,Gm3005,Gm3002,Gm3685,Gm3264,Gm2897,Gm10340,2610042L04Rik,Gm5458,Gm3411,Gm3173,Gm3317,Gm3558,Gm3667,Gm5796,Gm2956,Gm2974,Gm3373,Gm3636,Gm3696,Gm10338,Gm3752,Gm3500,Gm2237,Gm8246,Gm8108,Gm3248,Gm3383,Gm2888,Gm3488	75.8741	-0.135839	0.206335	-0.658346	0.510316	0.968676
Thra	110.92	-0.0599468	0.140225	-0.427503	0.669013	0.968676
Tle5	61.8696	0.0811038	0.148382	0.546587	0.584662	0.968676
Ccpg1	52.819	-0.0868481	0.165881	-0.523557	0.600586	0.968676
Pacsin1	94.2656	0.0731081	0.175868	0.415698	0.677631	0.968676
Morf4l1b,Morf4l1-ps1,Morf4l1	132.755	0.0804074	0.136484	0.589132	0.555772	0.968676
Lrpap1	48.5144	0.11275	0.177811	0.634102	0.526014	0.968676
Ptms	364.86	-0.0645818	0.152225	-0.424253	0.671381	0.968676
Dgkz	59.8711	-0.0884335	0.16466	-0.537066	0.591222	0.968676
Tmem200c	44.1349	-0.100022	0.164311	-0.608737	0.542699	0.968676
Atp5k	63.8724	0.06514	0.15504	0.420149	0.674377	0.968676
Idh3g	48.1898	-0.0668015	0.15997	-0.417588	0.676248	0.968676
Cds2	89.9675	-0.0609999	0.141721	-0.430423	0.666888	0.968676
Cope	61.6872	0.0728246	0.158008	0.460892	0.644876	0.968676
Mpped1	85.7071	-0.0732542	0.146838	-0.498878	0.617865	0.968676
Ankib1	55.8105	0.0996143	0.168982	0.589495	0.555529	0.968676
Syngr3	50.611	0.103031	0.161627	0.637459	0.523826	0.968676
Astn1	47.8884	-0.0956241	0.155708	-0.614125	0.539133	0.968676
Pfkl	70.9449	0.11018	0.18176	0.606183	0.544393	0.968676
Map2	124.718	0.0652742	0.140564	0.464374	0.64238	0.968676
Hsp90ab1	199.149	0.0674001	0.141859	0.47512	0.634701	0.968676
Prkaca	60.176	-0.123097	0.240448	-0.511951	0.608685	0.968676
Zbtb18	48.7201	-0.0929567	0.184191	-0.504676	0.613786	0.968676
Kcnc1	72.8731	0.133291	0.227118	0.586883	0.557283	0.968676
Rpl22	66.92	0.0902797	0.166741	0.541437	0.588207	0.968676
Pten	56.0924	0.0683306	0.167571	0.407771	0.683442	0.968676
Rps18	47.2303	0.0905199	0.179964	0.50299	0.614971	0.968676
Pym1	44.2694	0.0971158	0.169984	0.571322	0.567782	0.968676
Prkcz	58.1756	0.0974437	0.18326	0.531723	0.594918	0.968676
Gabarapl1	206.992	0.0734492	0.130224	0.564021	0.57274	0.968676
Cabp1	139.894	0.0912789	0.150266	0.607451	0.543552	0.968676
Rnf7	52.4132	0.0717787	0.171827	0.417739	0.676138	0.968676
Mdh1	247.883	0.0890067	0.197	0.451811	0.651405	0.968676
Emc4	52.9262	-0.0998362	0.200311	-0.498406	0.618198	0.968676
Clec2l	58.5328	0.104689	0.157459	0.664865	0.506137	0.968676
Rnf13	53.6797	0.0910318	0.162068	0.561689	0.574328	0.968676
Man2a2	49.1147	-0.105354	0.18692	-0.56363	0.573006	0.968676
Arpc5l	53.8546	0.101569	0.179105	0.567094	0.57065	0.968676
Atp5h	132.749	0.0733538	0.144547	0.507472	0.611824	0.968676
Prnp	277.97	0.0831602	0.163666	0.508109	0.611377	0.968676
Prdx5	137.48	0.0577657	0.143255	0.403237	0.686774	0.968676
Rpn2	57.2748	0.100252	0.184945	0.542066	0.587773	0.968676
Vsnl1	130.416	-0.101751	0.154929	-0.656755	0.511338	0.968676
Ap2a1	69.9256	0.0654364	0.145703	0.449107	0.653355	0.968676
Cdkl5	52.2466	0.0952162	0.177722	0.53576	0.592124	0.968676
Psmb1	69.2738	0.114881	0.188534	0.609341	0.542299	0.968676
Dnajc27	50.2248	-0.0842539	0.157563	-0.534731	0.592836	0.968676
Chic2	1460.27	0.0712217	0.165035	0.431555	0.666065	0.968676
Osbpl1a	60.0536	-0.12523	0.209088	-0.598932	0.549218	0.968676
Ndufa3	127.41	0.0913213	0.137063	0.666272	0.505237	0.968676
Eif4h	56.1828	0.0654601	0.155092	0.422072	0.672972	0.968676
Usp47	44.3157	0.113559	0.17498	0.648982	0.51635	0.968676
Napa	47.252	0.116301	0.227366	0.511515	0.60899	0.968676
Zfp207	55.2811	0.0713782	0.158588	0.450086	0.652649	0.968676
Map2k1	54.492	0.0606485	0.149283	0.406265	0.684548	0.968676
Gpx4	92.3512	0.0576462	0.14474	0.398275	0.690428	0.970585
Ppp1r11	53.3797	0.0613371	0.154697	0.396498	0.691738	0.970707
Ppp3ca	178.083	0.0741314	0.187602	0.395153	0.69273	0.970707
Slc25a51	46.8034	0.0651485	0.164605	0.395787	0.692262	0.970707
Tlcd3b	47.2011	0.0747648	0.18842	0.396799	0.691516	0.970707
Camkv	46.0485	-0.0653957	0.165951	-0.394066	0.693533	0.971057
Nefh	52.2524	0.0972166	0.247555	0.392706	0.694536	0.971686
Gm9234,Ppia	428.233	0.062652	0.187005	0.335028	0.737604	0.972364
Usp19	57.2754	-0.0572461	0.168137	-0.340472	0.733501	0.972364
Ppm1a	87.8253	0.0550915	0.143498	0.383918	0.701039	0.972364
Abhd17a	48.494	0.0630635	0.168708	0.373802	0.708551	0.972364
Id2	63.799	-0.0559849	0.162241	-0.345073	0.730039	0.972364
Chgb	145.88	-0.0480238	0.140965	-0.340678	0.733346	0.972364
Micu3	60.432	0.0639152	0.174777	0.365695	0.714593	0.972364
Arnt2	47.4342	-0.0577944	0.163763	-0.352915	0.724152	0.972364
H3c10,H3c11,H3c8,H3c1	44.9603	-0.0700792	0.201289	-0.348151	0.727727	0.972364
Acot13	54.2739	0.0581662	0.149122	0.390058	0.696494	0.972364
Fbxw7	53.2136	0.0680888	0.203057	0.335318	0.737385	0.972364
Nrgn	901.045	0.0745653	0.199686	0.373412	0.708842	0.972364
Cnp	61.0472	-0.0614429	0.170028	-0.361368	0.717824	0.972364
Asns	48.17	0.0709685	0.183566	0.386611	0.699044	0.972364
Nars	61.6319	0.0627837	0.183522	0.342105	0.732272	0.972364
Srpk2	80.1895	-0.0532637	0.159078	-0.334828	0.737755	0.972364
Map4k4	44.3576	0.0721683	0.191831	0.376209	0.706762	0.972364
Flywch1	58.7103	-0.0662827	0.180584	-0.367045	0.713585	0.972364
Rps14	162.755	0.0527881	0.144155	0.366189	0.714224	0.972364
Cntnap1	84.6597	0.0447454	0.13437	0.333001	0.739134	0.972364
Gm10409,4930555G01Rik,Gm3005,Gm10406,Gm3002,Gm3383,Gm2897,2610042L04Rik,Gm5458,Gm3411,Gm16525,Gm3173,Gm3317,Gm3558,Gm3667,Gm5796,Gm33933,Gm2956,Gm3373,Gm3636,Gm3696,Gm3500,Gm2237,Gm3264,Gm3488,Gm3739	77.4964	-0.0792453	0.238449	-0.332336	0.739636	0.972364
Snx5	54.0863	-0.0681638	0.175152	-0.389169	0.697151	0.972364
Gstm5	96.3212	-0.0555285	0.160819	-0.345285	0.72988	0.972364
Rab6a	57.0371	-0.0585414	0.162748	-0.359706	0.719067	0.972364
Rab11fip4	86.5093	-0.056608	0.159393	-0.355147	0.722479	0.972364
Stmn2	110.635	-0.0641872	0.17762	-0.361374	0.71782	0.972364
Gm6570,Gm12191,Gm7429	75.4683	0.0491787	0.146936	0.334695	0.737855	0.972364
Rere	59.5632	-0.0505619	0.147369	-0.343097	0.731526	0.972364
Jdp2	78.1693	-0.0827961	0.246193	-0.336306	0.73664	0.972364
Elavl1	44.3413	0.0637533	0.168479	0.378405	0.70513	0.972364
Ndufv2	48.3432	-0.0649365	0.195319	-0.332465	0.739538	0.972364
Pdxk	56.0945	0.054706	0.149605	0.36567	0.714611	0.972364
Cyb5b	46.9009	-0.0627765	0.170391	-0.368426	0.712555	0.972364
Sirt3	49.1318	0.080983	0.220434	0.367379	0.713336	0.972364
Dpp8	58.3973	0.0584507	0.160325	0.364576	0.715428	0.972364
Scg3	104.191	0.0592775	0.151767	0.390581	0.696107	0.972364
Tecr	160.699	0.0719652	0.19492	0.369203	0.711976	0.972364
Hsp90aa1	214.85	0.0695132	0.193627	0.359005	0.719591	0.972364
Pitpnm1	58.6283	0.075224	0.219504	0.342701	0.731824	0.972364
Nsg1	74.7063	0.0729802	0.219031	0.333195	0.738987	0.972364
Nrxn2	46.3119	0.064099	0.168538	0.380323	0.703706	0.972364
Dlg2	50.0778	-0.0641325	0.176269	-0.363833	0.715982	0.972364
Aktip	52.2547	0.0586171	0.165876	0.35338	0.723804	0.972364
Tmx2	48.401	-0.0646913	0.178491	-0.362435	0.717027	0.972364
Bmerb1	48.1307	-0.0645171	0.184145	-0.350361	0.726068	0.972364
Zbtb4	47.9141	-0.0573447	0.167874	-0.341594	0.732656	0.972364
Arfgap2	45.6325	0.0560573	0.159694	0.351029	0.725567	0.972364
Cdk5r2	66.15	-0.0539246	0.143781	-0.375046	0.707626	0.972364
Gm52861,Gm36327,Gm40367,Gm40364,Gm40365,Gm40363,Gm40369	83.6086	0.0760232	0.212592	0.357601	0.720642	0.972364
Mllt1	54.211	-0.0563795	0.163261	-0.345333	0.729844	0.972364
Ptov1	54.6795	0.0584277	0.169453	0.344801	0.730244	0.972364
Rilpl1	49.2063	0.0639263	0.178942	0.357247	0.720907	0.972364
Elmo1	63.6554	-0.0493772	0.147476	-0.334814	0.737765	0.972364
Tafa5	61.159	0.063223	0.16917	0.373725	0.708609	0.972364
Cct4	49.6683	0.0615022	0.17321	0.355072	0.722535	0.972364
Pink1	115.844	0.0599157	0.157863	0.379542	0.704286	0.972364
Uqcr11	119.724	0.0544079	0.157909	0.344553	0.730431	0.972364
Pgam1	175.039	0.0686268	0.19479	0.352312	0.724604	0.972364
Bscl2	48.8329	0.0620647	0.174509	0.355653	0.7221	0.972364
Prxl2a	55.8228	0.0604078	0.175904	0.343414	0.731287	0.972364
Bmpr2	52.4165	0.0547939	0.156037	0.351159	0.725469	0.972364
Stmn4	94.0262	0.0705586	0.204231	0.345484	0.72973	0.972364
Plec	64.3005	0.0653639	0.17007	0.384334	0.700731	0.972364
Large1	57.509	0.0655702	0.196734	0.333294	0.738913	0.972364
Sap18b,Sap18	70.4225	0.0535013	0.149553	0.357741	0.720537	0.972364
Vamp2	320.18	0.0542317	0.146529	0.370108	0.711302	0.972364
Ldhb	255.736	-0.0698274	0.195521	-0.357135	0.72099	0.972364
Pmm1	71.0467	0.0510737	0.136886	0.373111	0.709066	0.972364
Ak1	71.6402	-0.055116	0.146444	-0.376363	0.706647	0.972364
Napg	60.1808	0.0670873	0.198595	0.33781	0.735507	0.972364
Nap1l5	84.5023	-0.0586493	0.15196	-0.385953	0.699531	0.972364
Pdap1	58.8788	0.0538888	0.149143	0.361323	0.717858	0.972364
Cdk4	45.5181	0.0643488	0.166704	0.386007	0.699492	0.972364
Lynx1	57.949	0.0563592	0.169798	0.331919	0.739951	0.972364
Hnrnpu	51.3202	0.0620156	0.1655	0.374718	0.70787	0.972364
Eif4a2	260.026	-0.0652739	0.175751	-0.371399	0.71034	0.972364
Rbm3	48.9573	0.0902306	0.261592	0.344928	0.730148	0.972364
Bnip3	59.9076	-0.0620844	0.162011	-0.383211	0.701564	0.972364
Spred1	71.5829	-0.0591897	0.155781	-0.379955	0.703979	0.972364
Faim2	183.788	-0.0657906	0.185811	-0.354072	0.723285	0.972364
Cox17	64.3332	0.0595713	0.165924	0.359028	0.719574	0.972364
Prrt2	111.423	-0.0606706	0.184523	-0.328797	0.742309	0.974732
Sars	102.1	0.0794402	0.243586	0.326128	0.744328	0.975192
Dynll2	254.531	0.0502804	0.153685	0.327165	0.743543	0.975192
Wsb2	66.1842	-0.0474971	0.14558	-0.326262	0.744226	0.975192
1110065P20Rik	46.2491	0.0518448	0.159919	0.324194	0.745791	0.976379
Mpc2	71.9972	0.0474404	0.150759	0.314676	0.753008	0.977125
Vcp	47.4528	-0.0490004	0.157954	-0.31022	0.756394	0.977125
Foxg1	45.3348	0.054073	0.17117	0.315902	0.752077	0.977125
Pak1	108.614	0.0600746	0.187444	0.320494	0.748594	0.977125
LOC118568783	46.9968	0.0865025	0.273444	0.316344	0.751741	0.977125
Nfasc	57.3678	0.0492861	0.157217	0.313491	0.753908	0.977125
Stk25	73.6571	0.053797	0.168304	0.319641	0.74924	0.977125
Ube2m	98.4208	0.0435359	0.136656	0.318579	0.750046	0.977125
Mgrn1	55.9685	0.0535019	0.172184	0.310726	0.756009	0.977125
Syt5	63.0418	0.0493876	0.158055	0.312471	0.754683	0.977125
Tmem59	48.2463	0.0525572	0.165633	0.317312	0.751007	0.977125
Mien1	53.1767	0.057076	0.183062	0.311784	0.755204	0.977125
Ints10	45.636	0.0539491	0.170175	0.317022	0.751227	0.977125
Ntrk2	157.189	0.0452016	0.144866	0.312024	0.755022	0.977125
Emc10	108.442	0.0397332	0.125244	0.317247	0.751056	0.977125
Cers2	44.2117	0.0559348	0.179962	0.310814	0.755942	0.977125
Reps2	59.4749	-0.051734	0.160338	-0.322656	0.746956	0.977125
Dock3	63.2342	0.0523028	0.166082	0.314922	0.752821	0.977125
Gria2	59.537	-0.0552144	0.180128	-0.306528	0.759202	0.977844
Ndrg4	522.695	0.10875	0.356763	0.304824	0.7605	0.977844
P4hb	53.969	-0.0558417	0.182264	-0.306378	0.759317	0.977844
Abhd8	107.959	0.0400827	0.131381	0.305087	0.7603	0.977844
Serinc1	189.749	0.0555089	0.180083	0.308241	0.757899	0.977844
Scn8a	86.4836	0.0590233	0.193927	0.304358	0.760855	0.977844
Actr1a	65.232	-0.0486232	0.159556	-0.304741	0.760563	0.977844
St3gal5	55.4975	0.0492134	0.163923	0.300223	0.764007	0.978773
B230307C23Rik,Gm4983,Zfp933,Gm21297,BC052688,Gm6626,Zfp119a,Gm50598,3110053B16Rik,Gm4425,Gm20472,Gm9222,Gm4101,LOC108167391,Gm5953,AU041133,9030624G23Rik,5730507C01Rik,Zfp958,6030426L16Rik,Gm17330,Gm38702,LOC108167368,Gm9257,Gm10479,Gm36445,Gm3973,Gm10476,Gm40881,Zfp119b,Gm38699,LOC118567992,Gm40864,Gm40847,Gm38538,Gm3993,Gm5784,Gm40880	77.1335	0.0643609	0.213844	0.300972	0.763436	0.978773
Itpka	54.4968	0.0654349	0.216715	0.301939	0.762698	0.978773
Lancl1	47.0119	0.0532076	0.178738	0.297686	0.765943	0.978773
Mtss2	50.1523	-0.0610919	0.205314	-0.297553	0.766045	0.978773
Prrc2b	83.4521	-0.0399063	0.134087	-0.297614	0.765998	0.978773
Arf3	125.953	-0.0410889	0.13615	-0.301791	0.762811	0.978773
Cnksr2	72.325	0.0483542	0.162422	0.297708	0.765926	0.978773
Hnrnpl	61.1361	0.0491076	0.166563	0.29483	0.768124	0.979357
Klf9	64.1249	-0.0551117	0.186604	-0.295341	0.767733	0.979357
Camk1	56.028	-0.0436229	0.147995	-0.294759	0.768178	0.979357
Atp6v0d1	79.1675	0.0467396	0.159631	0.292797	0.769677	0.98021
Rap1gds1	68.3911	0.0513475	0.175595	0.292421	0.769965	0.98021
Drap1	89.3476	0.0452734	0.15573	0.290716	0.771268	0.980445
Safb	54.8954	-0.0471514	0.162164	-0.290764	0.771232	0.980445
Ccdc124	69.9181	0.0452643	0.156865	0.288555	0.772922	0.981835
Pde1a	49.8546	0.0486606	0.169891	0.286423	0.774554	0.981839
Atxn7l3b	55.2313	-0.046075	0.16032	-0.287394	0.77381	0.981839
Klhdc3	86.32	0.0505748	0.177013	0.285712	0.775099	0.981839
Mcrip1	52.597	0.0417953	0.146638	0.285023	0.775627	0.981839
Gm14288,2210418O10Rik,Zfp968,Gm4631,Gm14410,Gm14434,Zfp965,Gm14432,Zfp967,Zfp966,LOC115489545,Gm14393,Gm4724,Gm2026,Gm2004,Gm2007,Zfp972,Gm14440,Gm14408,Gm11009,Zfp931,Gm14430,Zfp973,Zfp970,Zfp971,Gm14296,Gm14295,Gm14391,Gm6710,Gm16357,Gm14308,Gm14305,Gm14322	150.35	0.0416781	0.146293	0.284894	0.775725	0.981839
Hnrnpdl	72.5126	-0.0511174	0.181238	-0.282046	0.777909	0.98206
Zdhhc24	62.0866	0.0495457	0.175855	0.281742	0.778141	0.98206
Ccl3	62.8744	0.0786751	0.278225	0.282775	0.777349	0.98206
Ube2o	45.3816	0.0456307	0.161711	0.282175	0.777809	0.98206
Rgs7	44.7953	0.0504126	0.179888	0.280245	0.779289	0.982272
Igsf8	69.597	0.0423326	0.151154	0.280063	0.779429	0.982272
Agtpbp1	65.9615	0.0480281	0.174021	0.275991	0.782555	0.982904
Idh3a	47.4243	0.0570106	0.206724	0.275782	0.782716	0.982904
Laptm4a	69.0241	0.0461643	0.166502	0.27726	0.78158	0.982904
Hnrnpul2	60.8571	0.041047	0.14815	0.277065	0.78173	0.982904
Spred2	44.9174	0.0450139	0.163238	0.275757	0.782735	0.982904
Gm42048,Gm6958	57.9761	0.0661015	0.241226	0.274023	0.784067	0.983872
Nrxn3	66.6531	0.0527468	0.193735	0.272262	0.78542	0.984162
Napb	79.8424	0.0475229	0.174165	0.272862	0.784959	0.984162
Pdha1	56.0784	0.0426	0.158046	0.269541	0.787513	0.984249
Eif1,Emd	131.342	0.0437593	0.162427	0.26941	0.787614	0.984249
Mpnd	57.8191	-0.0403712	0.149939	-0.269251	0.787736	0.984249
Ahcyl2	48.9866	-0.0535751	0.197616	-0.271107	0.786308	0.984249
Psenen	50.5489	0.0510958	0.191418	0.266933	0.789521	0.984385
LOC118568632	143.287	-0.0681439	0.25662	-0.265544	0.79059	0.984385
Elob	67.2836	0.0372617	0.14007	0.266022	0.790223	0.984385
Rapgef1	64.9136	-0.0407757	0.153261	-0.266054	0.790198	0.984385
Rab39b	45.0167	-0.0427636	0.16109	-0.265463	0.790653	0.984385
Ndufs8	50.158	-0.0554502	0.209922	-0.264147	0.791667	0.984948
Slc4a4	51.6004	0.0485161	0.184866	0.26244	0.792983	0.985187
Grina	99.3198	-0.0459501	0.175004	-0.262565	0.792886	0.985187
Ndufb4b,Ndufb4,Ndufb4c	62.7808	0.0432391	0.166983	0.258942	0.79568	0.986236
Nova2	45.1822	0.0489829	0.188517	0.259832	0.794993	0.986236
Cspg5	68.1834	0.0374208	0.145026	0.258028	0.796385	0.986236
Lrrc4	45.9565	0.054699	0.211767	0.258298	0.796177	0.986236
Phf24	51.238	-0.0433696	0.168297	-0.257698	0.79664	0.986236
Gm29804,Gm52989,Gm3893,LOC108168679,Gm5859,Gm3883	78.3546	-0.136678	0.546499	-0.250097	0.802512	0.986522
Suds3	52.6027	0.0409429	0.162848	0.251417	0.801491	0.986522
Armcx3	45.8563	-0.0484621	0.194325	-0.249387	0.803061	0.986522
Trim37	78.7823	0.0336596	0.134354	0.250529	0.802178	0.986522
Pef1	49.714	-0.0422139	0.167253	-0.252395	0.800735	0.986522
Snhg14,Snrpn,Snurf	108.561	-0.0486031	0.18988	-0.255968	0.797976	0.986522
Emc7	58.2289	0.0381907	0.153108	0.249437	0.803023	0.986522
Ubr3	53.7942	0.0440874	0.175617	0.251042	0.801782	0.986522
Arhgef25	62.9258	-0.0456126	0.179139	-0.254621	0.799016	0.986522
Syp	333.295	0.0530724	0.209627	0.253176	0.800132	0.986522
Snap25	741.55	0.0591916	0.236777	0.249989	0.802596	0.986522
Slc25a5	64.3452	0.0355244	0.14338	0.247764	0.804317	0.986682
Snn	53.9366	0.0401501	0.161637	0.248396	0.803828	0.986682
Dnajc8	46.1467	-0.0457341	0.186162	-0.245668	0.805939	0.98695
Rgs17	51.7634	0.0405984	0.165506	0.245298	0.806225	0.98695
Camk2b	64.7665	0.0422656	0.17226	0.24536	0.806178	0.98695
Atxn10	48.748	0.0401389	0.165187	0.24299	0.808013	0.987058
Otub1	93.1761	0.0449435	0.185864	0.241809	0.808929	0.987058
Pja1	66.4886	0.0439009	0.182047	0.241152	0.809437	0.987058
Fez1	53.9448	0.0491557	0.20315	0.241967	0.808805	0.987058
Rbfox2	50.4098	0.0405434	0.168353	0.240824	0.809692	0.987058
Tmem151b	48.6811	0.0401743	0.166625	0.241107	0.809472	0.987058
Gm13306,LOC100861978,Gm2506,Ccl27b,Ccl27a	58.1768	-0.0440933	0.183649	-0.240096	0.810256	0.98706
Ptprn2	63.6622	0.0405083	0.1696	0.238846	0.811225	0.987554
Unc80	49.5501	-0.0474882	0.199788	-0.237693	0.812119	0.987694
Gria1	59.9528	-0.0452436	0.190704	-0.237245	0.812467	0.987694
Lamp1	75.4826	-0.0324818	0.137345	-0.236499	0.813046	0.987712
Celf2	129.058	0.0256876	0.122218	0.210179	0.833528	0.988209
Pdzd8	51.5876	0.0299827	0.186812	0.160497	0.87249	0.988209
Wasf1	48.8019	-0.0257331	0.155078	-0.165936	0.868207	0.988209
Ctsb	60.234	0.0388282	0.172181	0.225507	0.821585	0.988209
Rnf169	44.6543	-0.0354307	0.202797	-0.17471	0.861307	0.988209
Rnd2	46.3583	0.0427072	0.195753	0.218169	0.827297	0.988209
Ndufb9	78.9177	0.031579	0.141765	0.222755	0.823726	0.988209
Fkbp3	65.0317	0.0497551	0.221158	0.224976	0.821998	0.988209
Spock1	65.8931	0.0285984	0.174219	0.164152	0.869611	0.988209
Wasl	45.8494	-0.0311863	0.160721	-0.194039	0.846145	0.988209
Pfdn2	61.7607	-0.0247419	0.149085	-0.165958	0.86819	0.988209
Syngr1	139.929	0.0318822	0.167684	0.190133	0.849205	0.988209
Atp1a3	623.303	0.0357977	0.220653	0.162235	0.871121	0.988209
Sik3	70.7721	-0.0367705	0.160359	-0.229301	0.818635	0.988209
Eri3	47.5769	-0.0423608	0.186841	-0.226721	0.82064	0.988209
Elavl4	56.836	0.0386379	0.171636	0.225116	0.821889	0.988209
Rnf157	147.028	-0.0263324	0.142355	-0.184977	0.853247	0.988209
Stk11	48.7937	0.030688	0.176962	0.173415	0.862325	0.988209
Clec16a	53.3604	0.0375278	0.189954	0.197563	0.843387	0.988209
Pou3f3	44.9028	-0.0293725	0.155117	-0.189357	0.849813	0.988209
Map7d2	48.4267	0.0334898	0.194208	0.172443	0.863089	0.988209
Psmb4	92.6593	0.030543	0.150742	0.202617	0.839434	0.988209
Lnpk	47.3268	-0.0453761	0.196181	-0.231297	0.817084	0.988209
Gm10265	186.878	0.0437616	0.214047	0.204449	0.838003	0.988209
Tubb4b	75.2732	0.0306295	0.145126	0.211055	0.832844	0.988209
Pfn2	73.8979	-0.0393832	0.168005	-0.234417	0.814661	0.988209
Ckb	458.306	-0.0285917	0.153077	-0.186781	0.851833	0.988209
Nsf	87.717	0.0345366	0.198985	0.173564	0.862208	0.988209
Ndrg3	88.1272	-0.0357368	0.166095	-0.215159	0.829644	0.988209
Tagln3	66.4832	0.0277848	0.143668	0.193396	0.846649	0.988209
Cluh	48.9602	0.0337534	0.166629	0.202566	0.839474	0.988209
Opcml	45.8451	-0.0377706	0.175653	-0.21503	0.829744	0.988209
Ndufa9	45.3946	-0.0340556	0.160423	-0.212286	0.831884	0.988209
Ndufs2	65.2056	-0.0305953	0.172116	-0.17776	0.858911	0.988209
Brk1	63.3809	0.0255026	0.15713	0.162303	0.871067	0.988209
Cops6	45.1628	0.0262475	0.161216	0.162809	0.870668	0.988209
Ubl3	46.7277	-0.0307621	0.193341	-0.159108	0.873584	0.988209
Fbxo9	62.397	0.0339006	0.149788	0.226323	0.82095	0.988209
5031439G07Rik	58.7964	0.0284248	0.168275	0.168918	0.865861	0.988209
Ppp2r5b	52.8301	0.0381974	0.16582	0.230355	0.817816	0.988209
Dnaja2	71.2635	-0.0335641	0.205258	-0.163522	0.870108	0.988209
Asap1	49.3327	0.0421542	0.193516	0.217833	0.827559	0.988209
Ube2i	55.4005	-0.0300958	0.162589	-0.185104	0.853148	0.988209
Slc23a2	51.4139	-0.0378379	0.216374	-0.174873	0.86118	0.988209
Impact	50.4869	0.0290301	0.182731	0.158868	0.873773	0.988209
Gnas	502.984	0.030627	0.147421	0.207752	0.835422	0.988209
Fam174a	50.7309	0.0287756	0.169846	0.169422	0.865465	0.988209
Ccni	135.6	0.0292346	0.136616	0.21399	0.830555	0.988209
Ptpa	51.913	-0.0299234	0.149413	-0.200273	0.841267	0.988209
Cyp2d12	50.9239	-0.0384565	0.204966	-0.187624	0.851171	0.988209
Cul3	46.6452	0.0278491	0.171253	0.16262	0.870818	0.988209
4833439L19Rik	59.034	-0.0280158	0.175205	-0.159903	0.872958	0.988209
Polr2m	84.1329	-0.0287075	0.148853	-0.192858	0.84707	0.988209
Atp6ap2	52.6755	0.0281852	0.176412	0.159769	0.873063	0.988209
Gabbr1	131.414	0.0337919	0.163526	0.206646	0.836286	0.988209
Ubald1	44.4979	-0.0310274	0.172262	-0.180118	0.85706	0.988209
Dzank1	65.8579	0.0374479	0.19515	0.191893	0.847826	0.988209
Dkk3	101.749	-0.0313688	0.159122	-0.197137	0.843721	0.988209
Gm51571,Gm51573,Gm51593,Gm51592,Gm51591,Gm51572,Gm51594	57.487	0.0475851	0.261297	0.182111	0.855496	0.988209
Crmp1	53.2446	0.0387878	0.204256	0.189898	0.849389	0.988209
Fam155a	55.0554	0.0436685	0.260211	0.16782	0.866725	0.988209
Eif4g2	45.2878	0.0436368	0.201565	0.21649	0.828606	0.988209
Morf4l2	62.3042	-0.0366987	0.174126	-0.210759	0.833075	0.988209
Rab28	51.4629	0.0358786	0.201921	0.177686	0.858969	0.988209
Strn4	79.6251	0.0440424	0.187615	0.234749	0.814404	0.988209
Rpl37a	117.178	0.0353034	0.153439	0.230081	0.818029	0.988209
Cox8a	259.476	0.0250761	0.114048	0.219873	0.82597	0.988209
Ypel3	56.6646	-0.0253145	0.15381	-0.164583	0.869272	0.988209
Gnl3l	50.2628	0.034707	0.201231	0.172474	0.863065	0.988209
Zyg11b	49.7273	0.0318184	0.187201	0.169969	0.865034	0.988209
Setbp1	48.9118	0.0378907	0.172285	0.21993	0.825925	0.988209
Serinc3	95.072	0.0233513	0.133327	0.175142	0.860968	0.988209
Scg5	88.6096	-0.0293053	0.170029	-0.172355	0.863159	0.988209
Sdf4	70.5567	0.0262184	0.161544	0.162299	0.87107	0.988209
Mapre3	47.5644	0.0347683	0.164331	0.211575	0.832439	0.988209
Ppa1	53.3693	0.0345725	0.165671	0.208682	0.834696	0.988209
Rasgef1a	61.7156	0.0321864	0.156054	0.206252	0.836594	0.988209
Zrsr1	53.6692	0.0509869	0.231613	0.220139	0.825763	0.988209
Atp6v1g1	46.1704	-0.034338	0.164309	-0.208984	0.834461	0.988209
Nap1l1	67.3016	0.0263253	0.142101	0.185258	0.853027	0.988209
Ndufa2	83.0758	0.0277877	0.156749	0.177275	0.859292	0.988209
Sptbn4	48.344	0.039163	0.173746	0.225404	0.821665	0.988209
Nr3c1	75.5928	-0.0364891	0.15628	-0.233486	0.815384	0.988209
Eif4e3	46.1755	0.0315388	0.169142	0.186464	0.852081	0.988209
Fis1	67.3348	-0.0370251	0.167394	-0.221185	0.824949	0.988209
Foxp1	44.1208	-0.0328989	0.191168	-0.172094	0.863363	0.988209
Sri	45.2339	0.0381027	0.175949	0.216556	0.828554	0.988209
Cyrib	59.2776	0.035432	0.173302	0.204452	0.838	0.988209
Hnrnpk	56.4233	-0.0281395	0.151951	-0.185188	0.853082	0.988209
R3hdm2	104.624	0.0324989	0.163532	0.198731	0.842473	0.988209
Cyth2	46.7238	0.0369573	0.187528	0.197076	0.843768	0.988209
Marchf2	80.3106	-0.0370618	0.173076	-0.214137	0.83044	0.988209
Pcdh7	68.8073	-0.0294502	0.142266	-0.207009	0.836003	0.988209
Smdt1	48.7766	-0.0342443	0.178128	-0.192246	0.84755	0.988209
Glyr1	51.2305	-0.0318682	0.164418	-0.193824	0.846313	0.988209
Sptan1	161.215	-0.0366139	0.212432	-0.172356	0.863157	0.988209
Dlg3	44.1877	-0.0377838	0.178062	-0.212194	0.831956	0.988209
Copg1	47.0468	-0.0313825	0.181038	-0.173348	0.862378	0.988209
Rnf220	86.0914	-0.025595	0.143773	-0.178024	0.858704	0.988209
Fry	47.923	0.0323507	0.163928	0.197346	0.843557	0.988209
R3hdm4	114.106	-0.0283204	0.14957	-0.189345	0.849823	0.988209
Pcbp4	49.8367	-0.0259551	0.155435	-0.166983	0.867383	0.988209
Dpp9	48.6017	0.0332421	0.177794	0.18697	0.851684	0.988209
Gm14288,Zfp968,Gm4724,Zfp931,Zfp973,Zfp970,Zfp971,Zfp965,Gm14393,Zfp967,Zfp966,Gm14326,LOC115489545,Gm14322,Gm14325,Gm14440,Gm14444	47.5454	0.0378462	0.194309	0.194773	0.845571	0.988209
Abca2	59.5437	-0.0308447	0.151504	-0.20359	0.838674	0.988209
Pnkd	44.2255	0.0371046	0.165558	0.224119	0.822665	0.988209
Kifc2	80.7737	0.033323	0.145951	0.228316	0.819401	0.988209
Leprotl1	48.2525	-0.0259815	0.167285	-0.155313	0.876574	0.988325
Fam168a	82.8093	0.0242994	0.157053	0.154721	0.877042	0.988325
Rab3a	237.39	0.0326041	0.209251	0.155813	0.87618	0.988325
Hdgf	52.3699	0.0291866	0.190418	0.153276	0.87818	0.988325
Slc25a25	47.6515	-0.0265492	0.168446	-0.157613	0.874762	0.988325
Rtca	46.8247	0.026627	0.172002	0.154806	0.876974	0.988325
Spin1	55.7128	0.0231988	0.15161	0.153016	0.878386	0.988325
Pcsk1n	45.9532	0.0270848	0.175461	0.154364	0.877323	0.988325
Ids	60.5276	-0.0250878	0.173932	-0.144239	0.885312	0.988341
Cmip	73.5962	0.0193563	0.139384	0.13887	0.889553	0.988341
Rgs7bp	77.3165	0.0205193	0.148831	0.13787	0.890343	0.988341
Cdkn1b	47.5396	-0.0229086	0.171806	-0.13334	0.893925	0.988341
Marf1	65.8099	0.0231116	0.16427	0.140692	0.888113	0.988341
Abi1	44.1156	0.0244146	0.170111	0.143522	0.885878	0.988341
Sec14l1	59.1747	-0.0254695	0.174108	-0.146286	0.883696	0.988341
Mfn2	53.0783	0.0251105	0.166898	0.150454	0.880406	0.988341
Atp5j	74.1122	0.0197969	0.146772	0.134882	0.892705	0.988341
Sdhd	63.968	-0.0316435	0.23777	-0.133084	0.894127	0.988341
Serpini1	49.3744	-0.0289757	0.219021	-0.132296	0.89475	0.988341
Olfr165	57.9622	-0.0229541	0.169723	-0.135245	0.892418	0.988341
Dazap2	51.1454	-0.0205582	0.15466	-0.132925	0.894253	0.988341
Psmc5	53.7523	0.0235297	0.1564	0.150445	0.880413	0.988341
Spop	81.7402	-0.0223262	0.15105	-0.147806	0.882496	0.988341
Atp2b2	198.053	0.0250821	0.176638	0.141997	0.887082	0.988341
Satb2	58.8965	0.024077	0.173484	0.138785	0.88962	0.988341
Mllt11	92.5907	-0.0187261	0.131523	-0.142379	0.886781	0.988341
Psmc3	75.8939	-0.019694	0.145713	-0.135156	0.892488	0.988341
Atp5d	78.9661	0.0229876	0.172192	0.1335	0.893798	0.988341
Gm52800	462.952	-0.0367338	0.275752	-0.133213	0.894025	0.988341
Atcay	64.6989	-0.01922	0.144619	-0.132901	0.894272	0.988341
Tsc22d4	56.0906	0.0258691	0.191024	0.135423	0.892277	0.988341
Fus	47.4652	-0.0308247	0.205809	-0.149773	0.880944	0.988341
Clasp2	61.9546	0.0227877	0.164306	0.138691	0.889695	0.988341
Srrt	69.2378	0.0216289	0.154822	0.139701	0.888896	0.988341
Iqsec1	119.493	-0.0270145	0.199926	-0.135123	0.892515	0.988341
Calm2	392.965	-0.0281283	0.193685	-0.145227	0.884532	0.988341
Ttc3	50.2052	-0.0221639	0.164582	-0.134668	0.892874	0.988341
Kidins220	52.1176	-0.0224694	0.182912	-0.122843	0.902232	0.98963
Hnrnpm	44.2137	0.0268134	0.209784	0.127815	0.898296	0.98963
Eif3m	51.2144	-0.0175866	0.157759	-0.111477	0.911238	0.98963
Gm29667,Gapdh,Gm12070	459.348	0.018918	0.168064	0.112564	0.910376	0.98963
Emc2	49.6945	-0.0199829	0.167101	-0.119586	0.904811	0.98963
Cdk5r1	61.0343	-0.0210454	0.164286	-0.128102	0.898068	0.98963
Sdcbp	61.9097	0.0207683	0.191659	0.10836	0.91371	0.98963
6330403K07Rik	53.3231	-0.0204303	0.192517	-0.106122	0.915485	0.98963
Dcaf8	49.6371	-0.0212722	0.16754	-0.126968	0.898966	0.98963
Map1lc3b	57.4871	0.0164871	0.149864	0.110014	0.912398	0.98963
Arpp19	127.564	0.0158625	0.138165	0.114808	0.908597	0.98963
Cacng7	91.9491	-0.0147742	0.139257	-0.106093	0.915509	0.98963
Ep400	49.138	0.0216746	0.188876	0.114756	0.908638	0.98963
Pam	46.7359	0.0220363	0.176627	0.124761	0.900712	0.98963
Adam23	51.5594	0.0211419	0.194454	0.108725	0.913421	0.98963
Ank1	46.9788	-0.0230921	0.179995	-0.128293	0.897917	0.98963
Spock3	62.7417	-0.0194423	0.183387	-0.106018	0.915568	0.98963
Slc6a1	93.5181	-0.0153413	0.147068	-0.104315	0.91692	0.98963
Pvalb	67.5262	-0.0255285	0.243491	-0.104844	0.9165	0.98963
Rex1bd	45.0213	-0.0194398	0.188669	-0.103037	0.917934	0.98963
Syt1	208.627	0.0209149	0.191948	0.108961	0.913233	0.98963
Stmn3	223.521	0.0269677	0.219716	0.122739	0.902314	0.98963
Gm52441,Gm52437,Gm52435,Gm52446,LOC118568634	398.043	0.0294206	0.255537	0.115132	0.90834	0.98963
Atp2a2	103.512	-0.0197087	0.190827	-0.103281	0.91774	0.98963
Atp9a	57.031	0.0160593	0.152168	0.105537	0.91595	0.98963
Fam171a2	52.6521	0.0167519	0.155725	0.107573	0.914334	0.98963
Wdr13	45.8737	0.0204852	0.173515	0.11806	0.90602	0.98963
Sncb	89.0091	-0.0222165	0.205606	-0.108054	0.913953	0.98963
Sqstm1	114.418	0.0184791	0.150014	0.123183	0.901962	0.98963
Ppme1	57.4127	-0.0164775	0.153419	-0.107402	0.91447	0.98963
Srsf1	55.1378	0.0185079	0.149553	0.123755	0.901509	0.98963
Smc3	58.3364	0.0229382	0.207058	0.110781	0.91179	0.98963
Rab6b	130.447	0.0158532	0.133776	0.118506	0.905667	0.98963
Yaf2	63.3427	0.0181363	0.160152	0.113244	0.909837	0.98963
Npm1	49.0825	-0.0193328	0.168196	-0.114942	0.908491	0.98963
Cd99	186.427	0.0162817	0.146897	0.110837	0.911745	0.98963
Gnb1	159.132	0.0188924	0.148797	0.126967	0.898966	0.98963
Ap2m1	112.942	0.0208091	0.167855	0.123971	0.901339	0.98963
Psap	404.736	-0.0194486	0.182211	-0.106737	0.914998	0.98963
Cldn11	47.5325	-0.0185199	0.195703	-0.0946327	0.924607	0.991842
Papola	49.9411	-0.0186124	0.191125	-0.0973833	0.922422	0.991842
Ndufa11	57.6698	-0.0153591	0.158714	-0.0967722	0.922907	0.991842
Tmod2	60.5522	0.0147158	0.148312	0.0992219	0.920962	0.991842
Tmc5	53.6949	0.0196724	0.199198	0.0987582	0.92133	0.991842
Pnisr	44.3185	0.0166335	0.174045	0.0955697	0.923862	0.991842
Actr10	52.0134	-0.0161151	0.175444	-0.0918531	0.926815	0.991842
Brsk1	146.162	-0.0138996	0.151379	-0.0918204	0.926841	0.991842
Trappc10	44.8407	-0.0152022	0.16802	-0.0904786	0.927907	0.991842
Cx3cl1	157.07	0.0194391	0.210722	0.0922498	0.9265	0.991842
Acot7	53.9799	0.0155738	0.159917	0.0973869	0.922419	0.991842
Per1	48.4922	-0.0153489	0.165623	-0.0926737	0.926163	0.991842
Klc2	113.594	-0.0157464	0.17197	-0.0915649	0.927044	0.991842
Atp6v1f	75.3954	0.0140917	0.155285	0.0907469	0.927694	0.991842
Ccdc85b	87.75	-0.0157767	0.18626	-0.0847025	0.932498	0.993696
Itm2c	128.745	0.0120283	0.138125	0.0870826	0.930606	0.993696
Tceal3	58.4332	0.0137772	0.163775	0.0841224	0.932959	0.993696
Get3	59.3848	-0.0122237	0.14549	-0.0840173	0.933043	0.993696
Arpc1a	50.849	0.0152283	0.178008	0.0855485	0.931825	0.993696
Kcnab2	118.013	-0.0103009	0.119946	-0.0858801	0.931562	0.993696
Psmc1	64.99	0.0134463	0.162274	0.0828619	0.933961	0.994071
Chmp1a	47.4219	-0.0116673	0.157575	-0.0740426	0.940977	0.995221
Hspe1	57.7494	0.010571	0.151124	0.0699493	0.944234	0.995221
Chd5	90.9333	-0.0100241	0.132464	-0.0756741	0.939678	0.995221
Dlgap3	66.9106	-0.0120276	0.162931	-0.0738204	0.941153	0.995221
Tkt	53.0535	0.0124001	0.176758	0.0701534	0.944072	0.995221
Ccdc92	48.1718	-0.0149343	0.206412	-0.072352	0.942322	0.995221
Satb1	71.0773	-0.0122941	0.171984	-0.0714836	0.943013	0.995221
Gm52298,Gm3255	73.4222	-0.010576	0.149372	-0.0708031	0.943554	0.995221
Slc8a2	56.898	0.0109604	0.161314	0.067945	0.945829	0.995221
Mrpl51	54.2478	0.0104539	0.153806	0.0679682	0.945811	0.995221
Rapgefl1	56.2138	0.011953	0.168745	0.070835	0.943529	0.995221
Slc12a5	78.3739	-0.011966	0.153204	-0.0781046	0.937745	0.995221
Gdi1	114.698	-0.0109272	0.153019	-0.0714109	0.943071	0.995221
Tacc1	58.0021	-0.0113419	0.157314	-0.0720972	0.942525	0.995221
Plcl2	60.325	-0.0118576	0.170606	-0.0695029	0.944589	0.995221
Sirpa	86.3649	0.00946016	0.13238	0.0714623	0.94303	0.995221
Zfand5	53.7728	-0.0113228	0.163326	-0.0693266	0.94473	0.995221
Jcad	52.2238	-0.0111111	0.16038	-0.0692796	0.944767	0.995221
Pgrmc1	53.6679	-0.0114181	0.159776	-0.0714631	0.943029	0.995221
Ngef	64.5686	0.0126724	0.191766	0.0660824	0.947312	0.995558
Ppp1ca	56.0701	0.0099893	0.15049	0.0663783	0.947077	0.995558
Sfr1	53.0927	0.0102036	0.15601	0.0654036	0.947853	0.995558
Lhfpl4	46.1307	0.0110489	0.172418	0.064082	0.948905	0.996066
Mef2a	51.9757	-0.0110559	0.180298	-0.0613201	0.951104	0.996584
Mrps21	47.761	-0.0108316	0.175836	-0.0616009	0.950881	0.996584
Qdpr	68.3127	0.0086972	0.139811	0.0622069	0.950398	0.996584
Cacnb3	72.3967	-0.00555604	0.17649	-0.0314807	0.974886	0.997677
Pik3r2	61.9353	-0.0041496	0.142019	-0.0292187	0.97669	0.997677
Scn2b	48.2871	0.0057161	0.17301	0.0330391	0.973643	0.997677
Luc7l2	47.7688	0.00821191	0.188858	0.043482	0.965317	0.997677
Eif3e	48.6094	-0.00468537	0.16684	-0.028083	0.977596	0.997677
Sh3glb2	47.9198	0.00963006	0.207651	0.0463761	0.96301	0.997677
Gars	45.9475	0.00630781	0.185584	0.0339889	0.972886	0.997677
Camkk2	78.3171	0.00578941	0.194416	0.0297784	0.976244	0.997677
Atp6v0e2	78.4414	0.0106449	0.203481	0.0523142	0.958278	0.997677
Cdk17	61.9051	0.00707706	0.17312	0.0408795	0.967392	0.997677
Tspyl1	45.7375	-0.00483099	0.171465	-0.0281748	0.977523	0.997677
Sap30l	53.3679	0.0067075	0.150689	0.0445122	0.964496	0.997677
2210016L21Rik	45.1659	0.00410692	0.190452	0.0215641	0.982796	0.997677
Msl1	46.8031	-0.00549753	0.168333	-0.0326585	0.973947	0.997677
Rtl8c	44.2167	-0.00248462	0.167608	-0.0148239	0.988173	0.997677
Kcna2	68.0881	0.00445591	0.186307	0.023917	0.980919	0.997677
Exoc8	48.854	-0.0026383	0.156977	-0.0168069	0.986591	0.997677
Ppp3r1	253.185	-0.00387052	0.195719	-0.0197759	0.984222	0.997677
Msi2	47.7543	-0.00683228	0.178328	-0.0383131	0.969438	0.997677
Timm17a	47.1619	-0.00829844	0.167857	-0.0494375	0.960571	0.997677
Rbbp4	50.3147	-0.00615463	0.165277	-0.0372382	0.970295	0.997677
Ptpn11	67.7729	-0.00239487	0.171856	-0.0139354	0.988882	0.997677
Ogdhl	51.5944	0.00747323	0.195549	0.0382166	0.969515	0.997677
Khdrbs3	65.3485	0.00835862	0.156773	0.0533166	0.95748	0.997677
Psmd8	49.1683	0.00248146	0.158204	0.0156852	0.987486	0.997677
Hba-a1,Hba-a2	46.1281	0.012763	0.519595	0.0245633	0.980403	0.997677
Mmp17	71.7386	0.00243416	0.16834	0.0144598	0.988463	0.997677
Atp1b2	82.1622	0.0087707	0.171894	0.0510238	0.959307	0.997677
Nat8l	94.7567	-0.0102449	0.197032	-0.0519961	0.958532	0.997677
Cnih2	78.3086	-0.00440897	0.162924	-0.0270616	0.978411	0.997677
Trim35	45.0927	-0.0033744	0.166407	-0.020278	0.983822	0.997677
Tmub1	45.6618	0.00254105	0.18018	0.0141029	0.988748	0.997677
Ywhab	105.506	-0.00681829	0.171356	-0.0397903	0.96826	0.997677
Clstn1	67.3126	0.0025921	0.182899	0.0141723	0.988693	0.997677
Ank	71.8273	0.00552938	0.145308	0.0380528	0.969646	0.997677
Ccdc85c	56.8854	0.00272355	0.150893	0.0180495	0.985599	0.997677
Rrp36	95.2685	-0.00262473	0.192842	-0.0136108	0.98914	0.997677
Rrp7a	45.7846	-0.00302456	0.165147	-0.0183144	0.985388	0.997677
Tubb4a	73.6452	-0.00752909	0.16531	-0.0455452	0.963673	0.997677
Rtn3	239.276	0.00322079	0.151857	0.0212094	0.983079	0.997677
Zfp365	142.514	-0.00462453	0.122178	-0.0378507	0.969807	0.997677
Ralbp1	58.4143	0.00248316	0.152358	0.0162982	0.986997	0.997677
Rims1	63.7429	-0.00497287	0.172045	-0.0289044	0.976941	0.997677
Gm52436,Gm52416,Gm52446,Gm52437,LOC118568634,Gm52420	382.97	0.0129248	0.222295	0.0581426	0.953635	0.997677
Taok2	45.5353	0.00767076	0.179912	0.0426362	0.965992	0.997677
Gabra1	145.637	0.00846355	0.379132	0.0223235	0.98219	0.997677
Trim9	56.3647	0.00411696	0.148065	0.0278051	0.977818	0.997677
Resp18	47.7637	-0.00899092	0.184289	-0.048787	0.961089	0.997677
Pnrc1	44.6593	0.00863123	0.162799	0.0530177	0.957718	0.997677
Tppp	103.213	0.0042424	0.120924	0.0350834	0.972013	0.997677
Pgk1	124.683	-0.00668057	0.19017	-0.0351295	0.971976	0.997677
Atp1a1	101.744	0.0109089	0.260228	0.0419205	0.966562	0.997677
Nrd1	49.3063	-0.00792673	0.173838	-0.0455984	0.96363	0.997677
Rab1b	49.1521	-0.00612726	0.173055	-0.0354065	0.971756	0.997677
Nr1d2	51.5063	-0.00692761	0.175966	-0.0393692	0.968596	0.997677
Hexb	70.723	-0.0145619	0.247322	-0.0588782	0.953049	0.997677
Rab2a	61.9057	0.00483669	0.14811	0.0326561	0.973949	0.997677
Eno2	323.593	-0.00366732	0.207098	-0.0177081	0.985872	0.997677
Rtn1	262.412	0.0068158	0.18085	0.0376876	0.969937	0.997677
Crtc1	46.0718	0.0097394	0.176888	0.0550598	0.956091	0.997677
Csnk1e	45.2891	0.00411865	0.166392	0.0247527	0.980252	0.997677
Trim44	47.2528	0.00359584	0.162508	0.0221272	0.982346	0.997677
Soga3	58.6142	-0.00391678	0.171367	-0.0228561	0.981765	0.997677
Cdk2ap1	47.7002	-0.00847182	0.180045	-0.0470539	0.96247	0.997677
Syn1	205.626	0.00657379	0.178427	0.036843	0.97061	0.997677
Cdh10	55.5447	-0.00175705	0.152662	-0.0115094	0.990817	0.99822
Cdc42	76.3242	-0.0016303	0.13831	-0.0117873	0.990595	0.99822
Mapt	75.913	-0.00133085	0.170725	-0.00779527	0.99378	0.998336
Gabra3	54.5035	0.00149414	0.16815	0.00888572	0.99291	0.998336
Akr1a1	72.2465	0.00131672	0.15635	0.00842158	0.993281	0.998336
Arid1a	49.0394	0.00160886	0.163725	0.00982655	0.99216	0.998336
Dpy19l1	52.5144	0.00172257	0.173408	0.00993365	0.992074	0.998336
Dclk1	274.368	0.00091759	0.196104	0.00467911	0.996267	0.999446
Trim8	53.5858	0.00011786	0.16972	0.000694441	0.999446	0.999446
Rab11a	47.3829	-0.000860478	0.23523	-0.00365802	0.997081	0.999446
Rogdi	48.8999	-0.000285364	0.201894	-0.00141344	0.998872	0.999446
Mbnl2	56.8411	0.000217884	0.158598	0.00137381	0.998904	0.999446
Paip2	48.138	-0.000413029	0.20745	-0.00199098	0.998411	0.999446
Gm52448,Gm52439,Gm52417,Gm52420,Gm52436	104.638	-0.000391568	0.279458	-0.00140117	0.998882	0.999446
Caprin1	68.7056	-0.000470657	0.165232	-0.00284846	0.997727	0.999446
Gm136	16.7914	-0.0424793	0.238773	-0.177907	0.858796	NA
Lyrm2	26.5883	-0.242535	0.202866	-1.19555	0.231874	NA
Klf5	14.6551	0.0735879	0.263022	0.279779	0.779647	NA
Mindy4	25.9367	-0.547878	0.221446	-2.47409	0.0133576	NA
Nkx2-9	14.0564	-0.130324	0.272565	-0.478139	0.632551	NA
Tgm5	14.9018	-0.350741	0.259545	-1.35137	0.176577	NA
Lrrc73	21.2054	0.0183622	0.224927	0.0816363	0.934936	NA
Hps6	18.8377	0.208332	0.250592	0.831362	0.405769	NA
Cep89	26.04	0.189269	0.21724	0.871243	0.383621	NA
Slc29a2	30.7269	0.133737	0.194382	0.688014	0.491444	NA
Itpa	35.1457	0.121664	0.185742	0.655015	0.512458	NA
Gfpt2	16.4923	0.205375	0.247388	0.830174	0.40644	NA
4933414I15Rik	13.0407	0.0334007	0.253292	0.131867	0.89509	NA
Adamts4	22.5875	0.217146	0.219123	0.990976	0.321697	NA
Olfr665	12.0284	0.0869812	0.288095	0.301919	0.762714	NA
Trem2	21.5036	-0.42088	0.280619	-1.49983	0.133659	NA
Gns	22.701	0.185937	0.213275	0.871819	0.383307	NA
Ms4a6d	18.3052	-0.282903	0.283065	-0.999429	0.317587	NA
Mthfs,Mthfsl	20.399	-0.260697	0.237579	-1.09731	0.272507	NA
Itgb5	27.1178	0.214973	0.224921	0.95577	0.339188	NA
E430018J23Rik	18.6202	-0.29607	0.255228	-1.16002	0.24604	NA
Gtf2h1	19.2827	0.0864056	0.235045	0.367614	0.713161	NA
Krtap12-1	17.6958	-0.0141956	0.258223	-0.0549743	0.956159	NA
Pskh1	19.7931	0.193364	0.221635	0.872444	0.382966	NA
Olfr1015	16.8553	0.101231	0.248343	0.407626	0.683548	NA
Dhrs13	18.9	-0.0727507	0.226085	-0.321786	0.747615	NA
Cox7b2	21.1498	0.121376	0.22936	0.529194	0.596671	NA
Cep128	16.587	-0.433057	0.252729	-1.71353	0.086616	NA
Rps6kc1	28.9191	-0.156728	0.193461	-0.810127	0.417867	NA
Ino80b	21.1009	-0.0621765	0.236415	-0.262997	0.792553	NA
Pwwp4d,Pwwp4c	18.4083	-0.108593	0.235442	-0.461231	0.644633	NA
Gm13030	14.8261	0.120482	0.256257	0.470162	0.638239	NA
Cfap47	21.4419	-0.0830392	0.2365	-0.351116	0.725501	NA
Fbxw8	30.3483	0.0250636	0.189037	0.132585	0.894521	NA
Chst4	16.1336	-0.203083	0.243219	-0.834981	0.403728	NA
Olfr1008	15.0738	-0.214072	0.257819	-0.830319	0.406358	NA
Haus8	17.3322	0.0980807	0.256591	0.382245	0.70228	NA
Pate14	20.0564	-0.0532404	0.230565	-0.230913	0.817382	NA
Iigp1	19.201	-0.218209	0.256045	-0.852229	0.394087	NA
Hibadh	30.3113	0.356019	0.19861	1.79255	0.0730452	NA
Zfp703	43.2489	0.323178	0.160464	2.01402	0.0440074	NA
Eef2kmt	16.2419	0.0844548	0.239443	0.352714	0.724303	NA
Nnmt	12.2558	0.0549012	0.277593	0.197776	0.84322	NA
Gvin2,Gvin1	21.1504	0.34704	0.229726	1.51067	0.130873	NA
Cyp39a1	19.6253	-0.130715	0.245072	-0.533376	0.593773	NA
H2-M10.4	11.3937	-0.297872	0.292307	-1.01904	0.308185	NA
2410004P03Rik	20.4583	-0.147002	0.235404	-0.624465	0.532323	NA
Car7	25.6582	0.300285	0.211974	1.41661	0.156596	NA
Il13ra1	27.4825	0.0788923	0.204715	0.385376	0.699959	NA
Aldh1a3	14.3189	-0.316506	0.25953	-1.21954	0.222641	NA
Olfr593	11.5329	-0.32563	0.319365	-1.01962	0.30791	NA
Fhl3	20.1777	-0.233862	0.22909	-1.02083	0.307334	NA
Tle7	17.9066	0.228341	0.237133	0.962924	0.335586	NA
Ascl2	11.9017	-0.142199	0.282687	-0.503027	0.614945	NA
Zfat	22.0614	0.168155	0.26883	0.625509	0.531637	NA
Krt42	14.8757	0.0849364	0.259873	0.326838	0.74379	NA
Vmn2r120	20.2686	0.00324965	0.221335	0.014682	0.988286	NA
Skint9	19.2506	0.161035	0.242334	0.664517	0.50636	NA
Lingo2	19.5919	0.17044	0.224693	0.758543	0.448126	NA
9930104L06Rik	16.8526	-0.25181	0.245864	-1.02419	0.305748	NA
Tgif1	26.4235	-0.155497	0.243661	-0.63817	0.523363	NA
St3gal4	29.0367	0.0699583	0.222105	0.314979	0.752778	NA
Cracd	29.2231	0.125867	0.218504	0.576041	0.564588	NA
Lmod1	17.2768	0.0213143	0.302391	0.070486	0.943807	NA
Cmc4	20.2161	-0.233402	0.253543	-0.920562	0.357279	NA
Zp3	17.5674	0.0396732	0.257059	0.154335	0.877345	NA
Dcc	21.4227	0.0792427	0.210783	0.375944	0.706959	NA
Commd8	32.0162	0.147099	0.179728	0.818454	0.413098	NA
Pramel19	28.2728	0.141861	0.200081	0.709017	0.478314	NA
Mzt1	17.8396	-0.0126419	0.251492	-0.0502676	0.959909	NA
Thnsl2	19.5246	-0.130441	0.227346	-0.573757	0.566132	NA
Olfr385	23.083	0.0567777	0.227708	0.249344	0.803095	NA
Apobec2	17.9023	-0.285562	0.252278	-1.13193	0.257662	NA
Supt6	41.764	0.03646	0.18503	0.197049	0.843789	NA
Prdm12	12.8946	-0.00328881	0.274976	-0.0119604	0.990457	NA
Mrpl37	33.4402	0.240236	0.195465	1.22905	0.219053	NA
Ift140	16.3415	0.0385225	0.242501	0.158855	0.873783	NA
Ccl1	19.4126	0.119663	0.220171	0.543502	0.586785	NA
Prkx	23.4154	-0.148929	0.237513	-0.627036	0.530635	NA
Fa2h	24.9161	-0.0640196	0.204497	-0.313059	0.754236	NA
4932414N04Rik	15.7334	0.174018	0.235664	0.738416	0.460262	NA
Klra14-ps,Klra8,Klra21	16.0873	-0.160392	0.24997	-0.641645	0.521104	NA
Nelfe	28.6632	-0.179996	0.201461	-0.893453	0.371615	NA
Akap1	19.7336	-0.0801377	0.221543	-0.361726	0.717557	NA
Endou	21.3101	0.308049	0.209382	1.47123	0.141229	NA
Ralb	22.3991	0.0367702	0.226352	0.162447	0.870954	NA
Olfr1270	15.0518	-0.416576	0.263084	-1.58344	0.113322	NA
Nabp2	29.0329	-0.0352689	0.208373	-0.169258	0.865594	NA
Ift81	14.0374	0.0499382	0.276623	0.180528	0.856738	NA
Rrbp1	30.7644	0.22897	0.191473	1.19583	0.231762	NA
Gzmm	11.4654	0.00360151	0.283542	0.0127019	0.989866	NA
2310057J18Rik	10.0647	0.210211	0.279211	0.752873	0.451526	NA
Igfbp6	26.3989	0.0771139	0.220396	0.349888	0.726423	NA
2310061N02Rik	15.7117	0.252491	0.23608	1.06952	0.284837	NA
Surf6	20.8442	0.306496	0.229668	1.33452	0.182034	NA
Atp1b4	20.1126	-0.276399	0.237802	-1.16231	0.24511	NA
Ush1c	23.5437	0.047067	0.218498	0.215412	0.829446	NA
Dhx38	22.4463	-0.172118	0.220128	-0.781898	0.434275	NA
Sntb2	18.8968	0.237901	0.250165	0.950973	0.341618	NA
E030025P04Rik	15.0832	-0.0368628	0.247737	-0.148798	0.881713	NA
Asic3	10.9905	0.14942	0.273389	0.546547	0.58469	NA
Usp17lc,Usp17la,Usp17ld	19.6072	-0.0812153	0.225442	-0.36025	0.71866	NA
Pls1	8.31311	0.234341	0.336207	0.697016	0.485793	NA
Elf3	17.8211	0.0796197	0.237576	0.335134	0.737524	NA
Foxa1	18.52	0.0696739	0.24584	0.283411	0.776862	NA
Rnls	21.9734	0.0407866	0.243056	0.167807	0.866735	NA
Nkrf	15.9352	-0.381873	0.262041	-1.4573	0.145033	NA
Bop1	26.0772	0.0461291	0.210059	0.219601	0.826182	NA
Hivep1	27.1739	-0.083236	0.207744	-0.400666	0.688666	NA
Gorasp2	39.2506	0.181884	0.185906	0.978365	0.327894	NA
Otp	15.2875	-0.36239	0.25027	-1.448	0.147618	NA
Hoxb9	15.6179	-0.0455173	0.246434	-0.184704	0.853462	NA
Ctu2	23.4035	0.109776	0.231309	0.474587	0.635081	NA
Elobl	15.578	-0.0240857	0.265694	-0.090652	0.927769	NA
Oas1a	18.4155	0.0493077	0.241811	0.20391	0.838424	NA
Gjb4	17.3452	0.181362	0.241246	0.751772	0.452188	NA
Ar	16.7353	0.0692074	0.246177	0.281128	0.778612	NA
Lca5l	13.1755	0.00661315	0.2621	0.0252314	0.97987	NA
Cfap43	27.6739	0.124652	0.202941	0.614226	0.539066	NA
Mpp1	23.8646	-0.109208	0.211461	-0.516446	0.605543	NA
Adar	41.1076	0.147574	0.232218	0.635497	0.525104	NA
Farsa	28.2802	0.188441	0.214773	0.877397	0.380271	NA
Eepd1	15.9702	0.169898	0.235104	0.722651	0.469894	NA
Zswim2	15.9398	-0.0218794	0.250204	-0.0874463	0.930317	NA
Zbtb34	35.5436	-0.204099	0.17396	-1.17325	0.240695	NA
Fthl17f	18.3082	-0.043179	0.2265	-0.190636	0.848811	NA
Olfr807	14.5857	-0.159593	0.274631	-0.58112	0.56116	NA
Auh	36.6106	-0.223221	0.176087	-1.26768	0.204913	NA
Lemd1	35.0321	-0.0265707	0.177216	-0.149934	0.880817	NA
BC034090	28.7785	0.142699	0.197576	0.722252	0.47014	NA
Cbfa2t2	31.282	0.0868051	0.224431	0.386778	0.69892	NA
Foxj1	21.4677	0.332167	0.233788	1.4208	0.155374	NA
Pramel45,Pramel44,Pramel41,Pramel40,Gm7982,Gm6468,LOC624931,LOC102634529,Gm6346,Gm6348,LOC108168681,LOC108168683,LOC108168684,LOC108168685,Gm46935,Gm46934,LOC100862180,Gm6351,LOC620551,LOC620639	17.7488	-0.244066	0.274731	-0.888382	0.374335	NA
Smco2	14.2229	-0.351247	0.268668	-1.30736	0.19109	NA
Adprh	41.2094	-0.00215712	0.177664	-0.0121416	0.990313	NA
Sike1	33.6558	0.0252287	0.18496	0.136401	0.891504	NA
Dtx2	14.8571	-0.149725	0.248145	-0.603376	0.546259	NA
Mrps11	36.5916	0.21525	0.189678	1.13482	0.256451	NA
Tdrd1	19.4574	-0.189554	0.228943	-0.827954	0.407696	NA
Tspan10	18.4086	-0.108564	0.236973	-0.45813	0.646859	NA
Dgcr6	23.146	-0.0799194	0.205901	-0.388145	0.697909	NA
Gm6657	13.5667	-0.215196	0.301586	-0.713548	0.475507	NA
Adat2	19.7574	-0.224354	0.246885	-0.908739	0.363488	NA
Tmem50b	40.7934	-0.0431982	0.18129	-0.238283	0.811662	NA
Tbck	21.0968	-0.106514	0.234679	-0.453871	0.649922	NA
Hypk	34.4908	0.122741	0.184205	0.666331	0.5052	NA
Zfp292	22.6348	0.40479	0.209466	1.93248	0.0532999	NA
Lrrc4b	38.6618	-0.0339965	0.183486	-0.185281	0.853009	NA
Gtf2a1	21.3415	0.0136577	0.214885	0.0635582	0.949322	NA
Olfr127,Olfr128	18.6621	-0.179756	0.235907	-0.761975	0.446075	NA
Uros	22.6217	-0.285284	0.217	-1.31467	0.18862	NA
Stk24	34.6957	-0.0151079	0.17556	-0.0860553	0.931422	NA
Cnot6l	24.8863	0.295213	0.210693	1.40115	0.161168	NA
Olfr850	12.1383	-0.200542	0.277227	-0.723386	0.469443	NA
Gm46345	14.3612	-0.326003	0.272489	-1.19639	0.231544	NA
Klhl17	20.1431	0.20481	0.231882	0.883249	0.377102	NA
Cop1	33.4394	0.260641	0.19034	1.36935	0.170891	NA
Olfr922	13.426	-0.00672056	0.271129	-0.0247873	0.980225	NA
Rsrp1	39.7398	-0.0650988	0.210243	-0.309636	0.756838	NA
Hlf	37.3944	-0.166815	0.208417	-0.800393	0.423483	NA
Wnk2	38.3436	0.0544349	0.182368	0.298489	0.76533	NA
Rap1gap2	19.631	0.0997994	0.241922	0.412527	0.679953	NA
Cyp2b9,Cyp2b13	15.202	0.0693865	0.256493	0.27052	0.78676	NA
Uncx	14.6862	-0.0499049	0.284579	-0.175364	0.860793	NA
Defb30	12.6801	-0.498401	0.277106	-1.7986	0.0720825	NA
Reg4	12.6394	-0.328424	0.296461	-1.10782	0.267942	NA
Ranbp3	34.0104	0.0955647	0.189328	0.504759	0.613728	NA
Fech	24.7136	0.118946	0.200411	0.593513	0.552838	NA
Trappc9	30.1818	-0.0404951	0.190409	-0.212674	0.831581	NA
Atic	32.5055	0.399532	0.184653	2.16369	0.0304884	NA
Socs5	29.4502	0.0871871	0.192768	0.452291	0.651059	NA
Terf1	31.2737	-0.124624	0.193241	-0.644915	0.518982	NA
Fnta	30.9519	0.060008	0.183718	0.326631	0.743947	NA
Kcnq1	17.5693	-0.108316	0.238217	-0.454693	0.64933	NA
Fgfr1	30.6575	-0.123116	0.194138	-0.634166	0.525973	NA
Diaph1	36.694	-0.0387204	0.195274	-0.198287	0.84282	NA
Zdhhc4	33.3527	-0.138781	0.182255	-0.761468	0.446378	NA
Sh3bp5	33.2824	0.285031	0.207137	1.37605	0.168806	NA
Gm46270	13.5814	0.191567	0.254516	0.752672	0.451647	NA
Neurod6	26.6123	0.127672	0.194801	0.655395	0.512213	NA
Slf1	19.8094	0.189102	0.233323	0.810472	0.417669	NA
Bag5	20.4996	0.459888	0.217294	2.11644	0.0343075	NA
Scgb2b11,Scgb2b12,Scgb2b19	24.7189	-0.0293627	0.23453	-0.125198	0.900367	NA
Dph1	22.2553	-0.175383	0.221013	-0.793542	0.427462	NA
Cacng4	16.7936	0.0998727	0.253738	0.393605	0.693873	NA
Cyp2a22,Cyp2a12	14.685	-0.076102	0.236284	-0.322078	0.747393	NA
Tgm3	15.8822	-0.0983467	0.244785	-0.401768	0.687855	NA
Tceanc	23.0737	-0.173507	0.225258	-0.770261	0.441145	NA
Glb1l3	15.4026	0.0740607	0.256298	0.288963	0.77261	NA
Il10	11.6047	-0.0804759	0.274233	-0.293458	0.769172	NA
Klrc3,Klrc2	15.7507	-0.148124	0.264967	-0.559027	0.576143	NA
Msrb2	14.7969	0.00825687	0.250072	0.0330179	0.97366	NA
Ptprv	18.5814	-0.136364	0.246809	-0.552507	0.580601	NA
Entpd1	26.4334	-0.0810849	0.208122	-0.389604	0.69683	NA
Man1b1	19.4988	0.0240656	0.253601	0.0948955	0.924398	NA
Oxa1l	24.1651	-0.0662791	0.238728	-0.277634	0.781293	NA
Ints9	21.1976	-0.242181	0.213789	-1.1328	0.257296	NA
Npvf	12.1097	-0.0847157	0.270767	-0.312874	0.754377	NA
Top2a	18.7403	-0.0446457	0.248711	-0.179509	0.857538	NA
Uckl1	14.1454	-0.252354	0.268292	-0.940594	0.346913	NA
Ankrd60	20.0629	0.0108851	0.228406	0.047657	0.96199	NA
Taf7l2	17.3748	0.216389	0.236136	0.916374	0.359471	NA
Ndst2	18.7156	0.0633592	0.249522	0.253922	0.799556	NA
Tha1	20.0484	-0.258921	0.23198	-1.11614	0.264364	NA
Magea9	20.1152	0.0141742	0.223027	0.0635539	0.949325	NA
Folr1	16.2277	0.172088	0.241648	0.712144	0.476375	NA
Gpsm2	19.0219	-0.203405	0.239919	-0.847806	0.396546	NA
Ackr2	16.7421	0.0827657	0.241648	0.342505	0.731971	NA
Dytn	14.2105	0.104035	0.24719	0.42087	0.67385	NA
Prl3b1	15.2022	0.0651454	0.250462	0.260101	0.794786	NA
Retnlb	27.628	0.0306631	0.203233	0.150876	0.880073	NA
Olfr791	13.3439	-0.592749	0.278672	-2.12705	0.033416	NA
Olfr39	13.387	-0.276875	0.273258	-1.01324	0.310948	NA
Tmem126b	26.6051	-0.0189691	0.21012	-0.0902774	0.928067	NA
Fto	42.6479	0.14145	0.192375	0.735281	0.462169	NA
Hspa1b,Hspa1a	17.5792	0.282379	0.247161	1.14249	0.253249	NA
Emp3	18.9302	-0.089729	0.247017	-0.36325	0.716418	NA
Abcc9	15.7721	-0.00846588	0.241884	-0.0349997	0.97208	NA
Tmem262	14.8373	-0.219368	0.281474	-0.779356	0.43577	NA
1110038F14Rik	18.7696	0.371445	0.237231	1.56576	0.117406	NA
Syt3	31.4826	-0.307736	0.206837	-1.48782	0.136798	NA
Stc1	26.0046	-0.157875	0.204807	-0.770849	0.440796	NA
Zfp157	21.8347	0.109373	0.220291	0.496496	0.619545	NA
Sh3bgr	16.1132	-0.0746399	0.241033	-0.309667	0.756814	NA
Ints2	22.5354	-0.179359	0.236653	-0.7579	0.448511	NA
Paxx	22.5222	-0.0242403	0.229826	-0.105472	0.916001	NA
Rxfp4	17.3993	0.06452	0.273502	0.235903	0.813508	NA
Zfp622	22.375	0.00582026	0.207844	0.0280031	0.97766	NA
Marchf1	20.0194	0.00850295	0.239984	0.0354314	0.971736	NA
Tbc1d10a	21.1478	0.274663	0.226202	1.21424	0.224656	NA
Spg11	21.8885	-0.139	0.211833	-0.656177	0.51171	NA
Ier3	30.1777	0.216155	0.248374	0.87028	0.384147	NA
Ackr1,Cadm3	41.4107	0.0498217	0.175187	0.284391	0.77611	NA
Dguok	23.1282	-0.285396	0.219347	-1.30112	0.193218	NA
Trpm5	29.5571	-0.00357982	0.246149	-0.0145433	0.988397	NA
Gm51803	12.9744	0.171528	0.266002	0.644834	0.519035	NA
Haspin	12.6223	0.113677	0.28894	0.393429	0.694003	NA
Olfr221	14.369	0.0247236	0.265349	0.0931739	0.925765	NA
Abcc2	16.3618	0.0154684	0.244353	0.0633038	0.949525	NA
Baz1a	18.1542	-0.324674	0.247898	-1.3097	0.190296	NA
Elp4	25.492	-0.0467125	0.234145	-0.199503	0.84187	NA
Grwd1	16.9198	0.30497	0.240154	1.26989	0.204123	NA
Trim30b	17.5216	-0.116407	0.240436	-0.48415	0.62828	NA
Gripap1	19.8543	0.18529	0.23454	0.790014	0.42952	NA
Cfap44	25.0431	-0.0385716	0.217891	-0.177023	0.85949	NA
Vps11	24.0506	-0.239641	0.212951	-1.12534	0.260446	NA
[truncated: 17,741 more rows]

## Sheet: 2DG
	baseMean	log2FoldChange	lfcSE	stat	pvalue	padj
C1qb	102.249	1.23957	0.189983	6.52462	6.81737e-11	5.36868e-07
Fcgr3	50.576	1.20464	0.214105	5.6264	1.84006e-08	7.24525e-05
Cd14	95.4693	1.3353	0.253969	5.25771	1.45859e-07	0.000229728
Jdp2	107.081	-0.889578	0.168731	-5.27215	1.34831e-07	0.000229728
Plek	53.7344	0.970373	0.183631	5.28437	1.26139e-07	0.000229728
Srgn	76.781	0.993009	0.19155	5.18407	2.1709e-07	0.000284931
Ldha	101.216	0.828722	0.168704	4.9123	9.00156e-07	0.00101268
Sdf2l1	38.9032	1.00641	0.208775	4.82054	1.43173e-06	0.00135671
Tagln2	37.851	1.24712	0.259567	4.80461	1.55052e-06	0.00135671
C1qa	80.2512	0.908383	0.19092	4.75793	1.9559e-06	0.00154027
C1qc	78.8754	1.02474	0.21683	4.72601	2.28979e-06	0.00163928
Ccnd1	62.4348	0.78679	0.176477	4.45831	8.26103e-06	0.0054213
Hpcal4	188.768	0.973834	0.220188	4.42274	9.74552e-06	0.00590354
Vgf	102.222	0.71595	0.164596	4.34973	1.36304e-05	0.00715597
Efhd2	346.601	0.866021	0.199031	4.35118	1.35405e-05	0.00715597
Nrxn1	170.091	-0.669046	0.155049	-4.31505	1.59566e-05	0.00785363
Aifm3	53.1998	-0.711665	0.168711	-4.21826	2.46196e-05	0.0114047
Lamp5	49.266	-0.759408	0.181449	-4.18525	2.84855e-05	0.0124624
Kcnip2	90.7753	-0.810129	0.19524	-4.1494	3.33351e-05	0.0138165
Lcp1	33.8226	0.910722	0.222751	4.08852	4.34143e-05	0.0170944
Kcnab3	84.6948	-0.746641	0.183799	-4.06226	4.8599e-05	0.0182246
Nefm	189.868	-0.98579	0.243668	-4.04563	5.21823e-05	0.0186789
Lgmn	115.019	0.602422	0.150077	4.01408	5.96773e-05	0.020433
Extl2	62.8369	-0.641921	0.161624	-3.97169	7.13644e-05	0.0234165
Laptm5	36.4885	0.887531	0.22604	3.92643	8.62148e-05	0.0271577
Lasp1	85.6006	-0.571079	0.146539	-3.89712	9.73448e-05	0.0294843
Abcc8	36.4638	-0.726677	0.188159	-3.86203	0.000112447	0.0316258
Tyrobp	77.4666	0.88434	0.228823	3.86473	0.00011121	0.0316258
Syne1	60.8361	-0.670707	0.174247	-3.84918	0.000118513	0.0321825
Ier3	50.3342	0.692399	0.18115	3.82223	0.00013225	0.0325459
Ccl4	67.9748	0.964871	0.252123	3.82698	0.000129726	0.0325459
Ccl12	46.0412	0.973261	0.253674	3.83666	0.00012472	0.0325459
Zmiz1	99.4613	0.615183	0.164681	3.7356	0.000187267	0.0446887
Sh3bgrl3	147.895	0.556399	0.149983	3.70975	0.000207462	0.0472101
Picalm	83.4922	0.682874	0.184218	3.70689	0.000209823	0.0472101
Ntng2	43.8897	0.701714	0.189685	3.69936	0.00021614	0.0472807
Hmgcr	58.2327	0.809573	0.22195	3.64755	0.000264757	0.0563504
Slc4a3	67.9996	-0.607159	0.167824	-3.61783	0.000297084	0.0615666
Ctss	102.211	0.834866	0.232194	3.59556	0.000323697	0.0653619
Ccr5	36.804	0.689371	0.19278	3.57594	0.000348975	0.0687044
Spock3	92.7683	-0.520181	0.14586	-3.56629	0.000362072	0.0695443
Fmn1	35.5066	-0.687841	0.193809	-3.54907	0.000386587	0.0724851
Serp1	64.9255	0.548902	0.156778	3.50114	0.00046327	0.084843
Hexb	77.953	0.757208	0.217378	3.48337	0.000495138	0.0886185
Mat2b	78.5689	-0.630861	0.181464	-3.4765	0.000508002	0.0889003
Gpr88	37.0374	-0.729221	0.210449	-3.46508	0.000530071	0.0907459
Ipo5	82.3734	0.542196	0.156973	3.45406	0.000552204	0.0925236
Ppp1r1b	162.851	0.768806	0.223673	3.43718	0.000587803	0.0964364
Pvalb	100.074	-0.573088	0.167167	-3.42824	0.000607515	0.0976364
Cadm2	69.8164	-0.59162	0.173072	-3.41835	0.000630014	0.0992272
Necab2	47.4229	0.630386	0.184881	3.40968	0.000650385	0.0995315
Hmgcs1	85.5451	0.631609	0.185395	3.40683	0.000657224	0.0995315
Hspa5	80.772	0.567203	0.167769	3.38086	0.000722606	0.107368
Ccdc136	69.3613	-0.526483	0.15763	-3.33999	0.000837808	0.12218
Bcl11a	57.116	-0.56801	0.170909	-3.32347	0.000889062	0.125024
Gabra1	209.338	-0.656079	0.197314	-3.32505	0.000884042	0.125024
Tnfrsf1a	39.0254	0.67746	0.2054	3.29825	0.000972897	0.134413
Kcnip3	91.6033	0.564478	0.172674	3.26904	0.00107914	0.145856
Cx3cr1	46.4338	0.702319	0.215193	3.26368	0.00109977	0.145856
Pfn1	112.383	0.55419	0.169959	3.26072	0.00111128	0.145856
Pak1	156.642	-0.490602	0.151035	-3.24826	0.00116114	0.149585
Ly6a2,Ly6c1,Ly6a,Ly6c2	83.3746	0.620781	0.191619	3.23967	0.00119668	0.149585
Etv1	46.0132	-0.620776	0.191503	-3.24159	0.00118864	0.149585
Sema4a	59.3864	0.614367	0.191978	3.20019	0.00137336	0.168988
Flt1	45.4879	0.625003	0.196238	3.18492	0.00144795	0.175424
Mef2c	200.392	-0.484667	0.152695	-3.17408	0.0015031	0.179348
Cebpd	53.5851	0.665064	0.209956	3.16764	0.0015368	0.180631
Kalrn	230.84	-0.687032	0.217272	-3.16209	0.00156641	0.181404
Kcna2	93.457	-0.439556	0.139645	-3.14766	0.00164584	0.18784
Rbfox1	138.002	-0.510293	0.163488	-3.12129	0.00180059	0.202566
Sox9	50.3904	0.555883	0.178566	3.11303	0.00185178	0.205391
LOC100862446,Ftl1	242.058	0.593075	0.192052	3.08809	0.00201447	0.220332
Mast3	87.8685	-0.466182	0.151627	-3.07452	0.00210839	0.227446
Scn1b	422.346	-0.388489	0.127588	-3.04488	0.00232776	0.244415
Adamts1	47.1389	0.574988	0.188765	3.04605	0.0023187	0.244415
Nkain1	47.0787	0.551741	0.182885	3.01687	0.00255402	0.264643
Ldhb	390.105	-0.473807	0.157492	-3.00845	0.00262585	0.268019
Cabp1	216.574	-0.582437	0.193814	-3.00513	0.00265466	0.268019
6430548M08Rik	194.098	0.521615	0.175491	2.97232	0.00295562	0.294627
Gabrb2	82.7941	-0.540911	0.183858	-2.94201	0.00326091	0.320996
Kcnh5	49.3808	-0.492148	0.170016	-2.89471	0.00379506	0.364465
Crip2	64.9993	0.550838	0.190257	2.89523	0.00378884	0.364465
Ncs1	141.1	0.473892	0.164292	2.88446	0.00392087	0.367582
Actl11	41.705	0.544711	0.188801	2.8851	0.00391289	0.367582
Trnp1	43.5037	0.524087	0.182184	2.8767	0.00401861	0.367983
Plcb1	75.5956	-0.460163	0.159858	-2.87857	0.00399482	0.367983
Hlf	51.4425	-0.610578	0.213632	-2.85808	0.00426212	0.385795
Tpm1	121.879	0.459987	0.161404	2.84992	0.00437308	0.391341
Frmd6	41.5363	-0.534571	0.188859	-2.83053	0.00464703	0.40489
Camk2n1	1302.22	-0.427312	0.151081	-2.82836	0.00467873	0.40489
Nrxn2	77.6113	0.428297	0.151388	2.82913	0.00466746	0.40489
Zyx	69.7497	0.520322	0.184232	2.82428	0.0047387	0.405623
Dbndd2	136.474	0.387834	0.138213	2.80606	0.00501507	0.424663
Rrbp1	47.5172	0.523105	0.18672	2.80156	0.00508569	0.426061
AI593442	42.6533	-0.535147	0.192114	-2.78557	0.00534335	0.442935
Errfi1	56.835	0.555316	0.199767	2.77983	0.0054388	0.446152
Fosb	55.6313	0.74614	0.269191	2.77179	0.00557496	0.447988
Lrrc4	57.6768	-0.468217	0.16887	-2.77265	0.00556023	0.447988
Nr2f1	50.1873	-0.53486	0.195461	-2.7364	0.0062116	0.489164
Cplx1	512.19	-0.384609	0.140497	-2.73749	0.00619091	0.489164
Map4k2	46.7835	-0.535532	0.196979	-2.71872	0.00655346	0.489215
Gm13305,Gm2002,LOC100861969,Il11ra1,Il11ra2	44.4597	0.503655	0.184642	2.72773	0.00637719	0.489215
Scn1a	55.7763	-0.491952	0.181019	-2.71768	0.00657411	0.489215
Klhl2	122.037	0.51903	0.19124	2.71402	0.00664712	0.489215
Arpc1b	41.2384	0.575157	0.211528	2.71906	0.00654675	0.489215
Msmo1	68.0803	0.52473	0.193121	2.71711	0.00658547	0.489215
Rgs5	90.9454	0.432153	0.158974	2.71838	0.00656018	0.489215
Kcnc1	117.444	-0.430853	0.159192	-2.7065	0.00679969	0.495811
Srxn1	75.5085	0.501271	0.186798	2.68349	0.00728574	0.507148
Kcnj3	57.2718	-0.464116	0.172815	-2.68562	0.00723959	0.507148
Ccdc85a	72.4394	-0.427702	0.159708	-2.67802	0.00740597	0.507148
Pdlim4	55.0182	0.455744	0.169749	2.6848	0.0072573	0.507148
Satb2	97.2246	-0.471435	0.174927	-2.69504	0.00703807	0.507148
Hecw2	38.9083	-0.503031	0.187803	-2.67851	0.00739513	0.507148
Epha4	118.103	-0.475374	0.176864	-2.6878	0.00719244	0.507148
Ptma	289.387	0.360191	0.134773	2.67258	0.00752708	0.510998
Rbpj	35.4699	0.545277	0.204322	2.66872	0.0076142	0.512494
Stat3	57.3173	0.510408	0.191779	2.66144	0.00778065	0.514896
Cd63	87.3281	0.459179	0.172405	2.66338	0.00773597	0.514896
Nrsn2	50.2418	-0.469483	0.177279	-2.64827	0.00809037	0.530798
Mat2a	117.126	0.437317	0.165303	2.64555	0.00815575	0.530798
Scn4b	54.7224	-0.473406	0.17986	-2.63208	0.00848641	0.546913
Tubb2b	59.6749	0.451905	0.171837	2.62985	0.00854226	0.546913
Slc35e4	51.155	0.4837	0.185242	2.61118	0.00902316	0.559507
Sh2b3	37.8782	0.506267	0.193767	2.61276	0.00898143	0.559507
Fcrls	33.8623	0.546539	0.208935	2.61583	0.00890099	0.559507
Plcxd2	82.7607	-0.386743	0.148019	-2.61279	0.00898065	0.559507
Drosha	59.0212	-0.433166	0.166061	-2.60848	0.00909449	0.559524
Syt14	37.1928	-0.517404	0.198651	-2.60458	0.00919862	0.561544
Npepps	63.0844	-0.435681	0.167503	-2.60103	0.00929449	0.563032
Calr	66.7317	0.401009	0.154628	2.59338	0.00950375	0.571313
Cacna2d3	48.085	-0.465774	0.180287	-2.58352	0.0097798	0.576714
Abl2	38.9289	0.508311	0.197488	2.57388	0.0100564	0.576714
Map3k7	35.4243	-0.541549	0.209613	-2.58357	0.00977829	0.576714
Rimbp2	107.085	0.528883	0.205067	2.57908	0.00990634	0.576714
Arhgef2	85.5215	-0.361653	0.140498	-2.57407	0.010051	0.576714
Prkacb	184.658	-0.46599	0.180828	-2.57698	0.00996669	0.576714
Rmnd5a	90.1889	-0.42707	0.166035	-2.57217	0.0101062	0.576714
Mapk8ip1	170.059	0.336435	0.130927	2.56963	0.0101807	0.576785
Cadps2	63.5141	-0.537275	0.209531	-2.56417	0.0103422	0.581748
Cd53	50.3815	0.476038	0.18608	2.55825	0.0105202	0.587563
Ndrg4	705.291	-0.48809	0.191412	-2.54994	0.010774	0.589205
Lpcat4	61.9318	-0.480662	0.188317	-2.5524	0.0106982	0.589205
Rps15	294.071	0.356797	0.139833	2.55159	0.0107232	0.589205
Rps16,LOC100862433	194.236	0.346727	0.13653	2.53957	0.011099	0.602791
Camkk2	122.822	-0.399487	0.15748	-2.53675	0.0111887	0.6035
Zfp36	46.9904	0.539946	0.213819	2.52525	0.0115617	0.609399
Slc3a2	117.356	0.368809	0.14591	2.52764	0.0114831	0.609399
Stx8	36.1213	-0.493443	0.195512	-2.52385	0.0116076	0.609399
Slc24a2	88.8044	-0.393488	0.155866	-2.52453	0.0115852	0.609399
Marchf2	108.862	-0.329688	0.130977	-2.51714	0.0118312	0.617024
Rplp0	135.136	0.409596	0.162918	2.51413	0.0119326	0.61822
Rusc1	52.9195	-0.419971	0.169138	-2.48301	0.0130277	0.619411
Gm15501,Rps8	223.522	0.321545	0.129539	2.48222	0.0130568	0.619411
Pex5l	97.2897	-0.409427	0.163459	-2.50476	0.0122533	0.619411
Atf4	57.8868	0.418964	0.167999	2.49384	0.0126369	0.619411
Actb	363.28	0.401318	0.161578	2.48375	0.0130009	0.619411
Serpini1	71.3831	-0.42117	0.169124	-2.49031	0.0127633	0.619411
Rps12	106.43	0.347626	0.139495	2.49203	0.0127017	0.619411
Hspa12a	66.0516	-0.461349	0.184076	-2.5063	0.0122002	0.619411
Arhgap21	61.4048	-0.435506	0.175022	-2.4883	0.0128357	0.619411
Klf6	57.9144	0.447436	0.179521	2.49238	0.0126889	0.619411
Csf1r	76.8542	0.590597	0.236119	2.50127	0.0123749	0.619411
Ogt	63.3564	-0.460299	0.18499	-2.48823	0.0128381	0.619411
Grin2a	105.959	-0.5406	0.217742	-2.48275	0.0130372	0.619411
Osbp2	55.6506	-0.419911	0.168983	-2.48492	0.0129579	0.619411
Smad7	41.7643	0.479281	0.193598	2.47565	0.0132992	0.620083
Prkca	59.6172	-0.401305	0.162054	-2.47637	0.0132727	0.620083
Slc7a4	85.7443	0.403625	0.163329	2.47124	0.0134647	0.620083
Pdia3	152.673	0.330233	0.13353	2.4731	0.0133945	0.620083
C1qtnf4	143.504	-0.434441	0.175733	-2.47216	0.01343	0.620083
Lmtk2	65.2053	-0.380062	0.154181	-2.46505	0.0136996	0.622808
Nbl1	38.6954	0.447383	0.181609	2.46344	0.0137611	0.622808
Ppm1h	37.4313	0.465225	0.188752	2.46474	0.0137114	0.622808
Maneal	34.3076	-0.500385	0.203298	-2.46134	0.0138418	0.62288
Slc6a17	196.921	0.456396	0.185614	2.45885	0.0139383	0.623662
Actg1	460.671	0.349666	0.142331	2.45671	0.0140217	0.623846
Arhgap32	105.001	-0.486317	0.199567	-2.43686	0.0148153	0.64817
Jun	78.4448	0.395941	0.162298	2.43959	0.0147041	0.64817
Jak1	51.3122	0.426693	0.175072	2.43724	0.0147996	0.64817
Slc39a1	41.6912	0.471926	0.194662	2.42434	0.0153361	0.667248
Prrc2a	108.516	0.343121	0.141677	2.42185	0.0154417	0.668152
Aprt	37.6003	0.54594	0.225818	2.41761	0.0156227	0.672288
Arpc5	69.5082	0.428354	0.177539	2.41273	0.0158337	0.677667
Tceal3	80.273	-0.360565	0.149902	-2.40534	0.0161575	0.687785
Kcnh7	51.0293	-0.422701	0.176309	-2.3975	0.0165074	0.695166
Ptp4a3	75.9203	0.388444	0.161903	2.39924	0.0164292	0.695166
Egln2	110.618	-0.328542	0.137255	-2.39366	0.016681	0.69874
Edem1	39.2387	0.473127	0.1983	2.38591	0.0170368	0.707888
Cbln2	39.2995	-0.468375	0.196384	-2.385	0.0170792	0.707888
Negr1	58.7331	-0.425581	0.179307	-2.37348	0.0176216	0.726544
Socs6	43.5555	0.43904	0.185159	2.37115	0.017733	0.727329
Rbm5	42.5024	-0.416692	0.176119	-2.36597	0.0179828	0.733752
Zfp36l1	54.1777	0.438603	0.186942	2.34619	0.0189663	0.73576
Sall1	35.0632	0.433927	0.184927	2.34648	0.0189517	0.73576
Gm26552,Gm31035,Gm51421,Gm32966	39.5088	-0.485296	0.206315	-2.35222	0.0186619	0.73576
Gatm	54.4931	0.388417	0.165517	2.34669	0.0189408	0.73576
Ctla2a	46.3821	0.528516	0.224315	2.35613	0.0184665	0.73576
Klf10	47.3579	0.472607	0.200969	2.35164	0.0186909	0.73576
Clasp2	87.1872	-0.384692	0.163448	-2.3536	0.0185927	0.73576
Nr1d2	71.8421	-0.396837	0.168733	-2.35186	0.0186799	0.73576
Selenom	106.888	-0.339292	0.144087	-2.35477	0.0185344	0.73576
Fndc5	58.8976	-0.409408	0.173667	-2.35743	0.0184018	0.73576
Gle1	38.0449	-0.435748	0.187098	-2.32899	0.0198598	0.743769
Nptx2	101.831	1.13458	0.487212	2.32871	0.0198743	0.743769
D5Ertd579e	42.6732	-0.497274	0.214493	-2.31837	0.0204291	0.743769
Gadd45b	58.2537	0.462623	0.199949	2.31371	0.0206839	0.743769
Thsd7a	41.3022	-0.425446	0.182538	-2.33072	0.019768	0.743769
Gpcpd1	59.9001	-0.429766	0.184705	-2.32677	0.0199774	0.743769
Ankrd46	78.3035	0.377013	0.162672	2.31763	0.0204695	0.743769
Tub	48.2702	-0.405727	0.17515	-2.31646	0.0205331	0.743769
Apod	104.411	0.480671	0.206745	2.32495	0.0200748	0.743769
Ehd3	76.7784	0.393036	0.168279	2.33562	0.019511	0.743769
Pfkfb3	35.4513	0.55779	0.241038	2.31411	0.0206614	0.743769
Egr3	91.443	0.543777	0.233375	2.33006	0.0198031	0.743769
Ssr3	47.2266	0.424324	0.181672	2.33566	0.0195088	0.743769
Casc3	40.4785	-0.437748	0.188642	-2.32052	0.020313	0.743769
Vmn1r211	33.914	-0.461724	0.198943	-2.32088	0.0202932	0.743769
Eftud2	67.2829	-0.379661	0.162875	-2.331	0.0197533	0.743769
Litaf	35.8526	0.518983	0.226543	2.29088	0.0219702	0.775099
Kcnj9	64.0087	-0.388042	0.169609	-2.28786	0.0221457	0.775099
Zfpm1	51.2476	0.446424	0.195087	2.28834	0.0221178	0.775099
Ptprt	77.7396	-0.432153	0.188332	-2.29463	0.0217543	0.775099
Calb1	39.5737	-0.479609	0.209126	-2.2934	0.0218249	0.775099
Depdc5	36.0191	-0.443814	0.193905	-2.28882	0.0220896	0.775099
Gpr158	82.8416	-0.457607	0.200817	-2.27872	0.0226835	0.79041
Wfs1	47.1363	0.424395	0.186801	2.27191	0.0230918	0.791189
Celf4	52.122	0.464867	0.204506	2.27312	0.0230189	0.791189
Rarres2	43.3244	0.469073	0.20649	2.27165	0.0231077	0.791189
Med13l	105.04	-0.340153	0.149732	-2.27175	0.0231017	0.791189
Auts2	37.7322	-0.443691	0.195494	-2.26959	0.0232323	0.79201
Mgp	47.1696	0.512546	0.226653	2.26137	0.0237366	0.805715
Gabrg2	56.5156	-0.431551	0.191788	-2.25015	0.0244397	0.808377
Pcdh9	57.0713	-0.402768	0.178606	-2.25506	0.0241294	0.808377
Rpl41	408.86	0.351587	0.156866	2.24133	0.025005	0.808377
Mtcl1	44.2642	-0.429739	0.190958	-2.25043	0.0244214	0.808377
Btbd3	52.2593	-0.408128	0.182145	-2.24068	0.0250469	0.808377
Atp2b2	320.386	-0.407092	0.181632	-2.2413	0.0250067	0.808377
Junb	111.444	0.883744	0.393785	2.24423	0.0248175	0.808377
Rilpl1	68.1134	-0.386257	0.172233	-2.24264	0.0249198	0.808377
Tamalin	55.0785	0.437991	0.195304	2.24261	0.0249217	0.808377
Arhgdia	140.376	0.336399	0.149746	2.24646	0.0246746	0.808377
Klc2	176.711	-0.338975	0.150566	-2.25133	0.0243644	0.808377
Extl3	117.46	-0.33874	0.151168	-2.24082	0.0250379	0.808377
Mast1	59.616	-0.423394	0.189277	-2.23691	0.0252925	0.810935
Gnai2	104.852	0.358224	0.160186	2.2363	0.0253321	0.810935
Arhgef28	34.3071	0.423031	0.191129	2.21333	0.026875	0.850521
Slc2a13	60.1225	-0.422469	0.191065	-2.21112	0.0270272	0.850521
Syn2	144.334	0.511999	0.231769	2.2091	0.0271679	0.850521
Stk40	47.8959	0.419325	0.189878	2.2084	0.0272167	0.850521
Rit2	40.531	-0.399306	0.180469	-2.21261	0.0269247	0.850521
Trim32	106.728	-0.363369	0.164163	-2.21346	0.0268659	0.850521
Megf9	55.5494	-0.454948	0.206472	-2.20343	0.0275643	0.857978
Rtn4	160.058	-0.428995	0.195086	-2.199	0.027878	0.860939
Strn4	128.408	-0.370374	0.168426	-2.19903	0.0278757	0.860939
Cir1	36.2695	-0.422174	0.192374	-2.19455	0.0281957	0.866331
Ly6e	137.54	-0.347521	0.158434	-2.19348	0.0282727	0.866331
Cd244a	34.7595	0.438949	0.20226	2.17023	0.0299898	0.882475
P4hb	81.7889	0.324265	0.149657	2.16672	0.0302563	0.882475
Trim2	70.2025	0.356554	0.163713	2.17792	0.0294118	0.882475
Kras	70.143	0.383268	0.176081	2.17666	0.0295059	0.882475
Eif3d	42.781	0.411704	0.18895	2.1789	0.0293394	0.882475
Nat8l	144.451	-0.392045	0.180351	-2.17379	0.029721	0.882475
Bcas1	39.382	0.404154	0.18547	2.17908	0.0293257	0.882475
Ddit3	46.2632	0.3858	0.178003	2.16738	0.0302059	0.882475
Mvd	38.4299	0.436549	0.20117	2.17006	0.0300026	0.882475
Poli	35.8699	-0.414617	0.191177	-2.16876	0.0301011	0.882475
Kcnq5	49.1301	-0.380469	0.175368	-2.16955	0.030041	0.882475
Cd9	66.2719	0.383321	0.176069	2.17711	0.0294722	0.882475
Medag	36.9879	0.424979	0.195282	2.17623	0.0295379	0.882475
Psd	203.388	0.458966	0.212949	2.15528	0.0311396	0.883733
Agfg2	62.7006	0.382195	0.177283	2.15585	0.0310957	0.883733
Atf5	45.0492	0.373334	0.173438	2.15255	0.031354	0.883733
Fos	60.1881	0.90371	0.418812	2.15779	0.0309441	0.883733
Ptpru	41.351	0.404789	0.188667	2.14553	0.0319108	0.883733
Fdft1	92.9707	0.356227	0.166427	2.14044	0.0323194	0.883733
Crmp1	74.1457	-0.408732	0.190738	-2.1429	0.0321212	0.883733
Thyn1	40.2384	-0.417116	0.194766	-2.14162	0.0322241	0.883733
Pnisr	68.7353	-0.349053	0.162938	-2.14225	0.0321735	0.883733
Rnf112	77.7543	-0.525036	0.244811	-2.14466	0.0319803	0.883733
Osbpl8	39.9234	-0.406431	0.188774	-2.15301	0.0313182	0.883733
Lmbrd1	56.5317	-0.409055	0.190363	-2.14882	0.0316485	0.883733
Cap1	106.333	0.35199	0.163309	2.15537	0.0311331	0.883733
Cadps	97.5683	-0.372419	0.173521	-2.14625	0.0318527	0.883733
Rps27,Rps27rt	143.655	0.326376	0.151028	2.16102	0.0306935	0.883733
Cpne5	50.4982	0.401363	0.185509	2.16358	0.0304969	0.883733
C5ar1	34.8047	0.550291	0.254618	2.16124	0.0306765	0.883733
H3f3b,Gm6485	181.641	0.294324	0.136914	2.1497	0.0315788	0.883733
Rplp2,Wdr89,Rplp2-ps1	191.612	0.264798	0.124032	2.13492	0.0327678	0.892326
Setd7	121.663	-0.271325	0.127157	-2.13379	0.0328603	0.892326
Slc15a3	47.9337	0.428598	0.201184	2.13038	0.0331406	0.896847
Eif4g1	120.963	0.321409	0.151035	2.12805	0.0333331	0.898966
Ssr2	77.7402	0.30768	0.145008	2.12182	0.0338531	0.909876
Lilrb4a,Lilr4b	61.4953	0.422318	0.199735	2.11439	0.0344819	0.920644
Srgap2	58.5329	-0.345723	0.163514	-2.11432	0.0344876	0.920644
Dab2	43.2236	0.487552	0.23108	2.10989	0.0348682	0.927658
Atp1a1	172.349	-0.383678	0.182064	-2.10738	0.0350849	0.930282
Kdm6b	43.1829	0.39381	0.187275	2.10284	0.03548	0.931574
Ccl3	85.5387	0.470112	0.223571	2.10274	0.0354886	0.931574
Sri	77.3391	0.332438	0.157961	2.10456	0.03533	0.931574
Mapk10	126.855	-0.372417	0.177671	-2.0961	0.0360734	0.94378
Zfp622	36.0072	-0.404563	0.193469	-2.0911	0.0365187	0.94591
Tpx2	35.1068	0.410986	0.19682	2.08813	0.0367863	0.94591
Gramd1b	59.7007	-0.352625	0.168641	-2.09098	0.0365297	0.94591
Dmtn	126.825	-0.452042	0.216314	-2.08975	0.0366402	0.94591
Scn8a	130.133	-0.40424	0.193805	-2.08581	0.0369956	0.94591
Ssbp3	88.5019	0.34047	0.162941	2.08953	0.0366599	0.94591
Eif1b	120.863	-0.323104	0.154892	-2.08599	0.0369793	0.94591
Ppp1r18	37.084	0.410864	0.197217	2.0833	0.0372237	0.948662
Rps5	103.151	0.304392	0.146409	2.07905	0.0376128	0.949361
Lancl1	74.6396	-0.347993	0.167372	-2.07916	0.037603	0.949361
Mrps16	48.1053	-0.363453	0.174756	-2.07977	0.0375462	0.949361
Osbpl1a	94.0283	-0.36736	0.177023	-2.07521	0.0379672	0.955246
Cass4	41.2137	0.382457	0.184474	2.07323	0.0381513	0.955619
Pdia4	53.7714	0.39182	0.189105	2.07197	0.0382681	0.955619
Shf	54.8833	-0.339329	0.163837	-2.07114	0.0383461	0.955619
Sgsm2	61.3786	0.333326	0.161156	2.06834	0.0386083	0.956463
Btbd8	64.2255	-0.357723	0.172965	-2.06818	0.0386229	0.956463
Atp1b1	557.039	-0.385992	0.187064	-2.06343	0.039072	0.960436
Sult1a1	38.0972	-0.391426	0.189699	-2.06341	0.0390741	0.960436
Islr2	55.432	0.483284	0.234307	2.06262	0.0391492	0.960436
Rgs19	67.9372	1.13738	0.551975	2.06056	0.039345	0.962243
Cdk10	63.4524	-0.324362	0.157824	-2.05521	0.0398586	0.965804
Ptprd	68.7682	-0.357815	0.174021	-2.05616	0.0397669	0.965804
Dstn	89.4132	0.333221	0.161944	2.05763	0.0396255	0.965804
Aqp4	38.3259	0.397972	0.194725	2.04377	0.0409766	0.972232
Prpf6	45.2542	-0.357599	0.174993	-2.0435	0.0410025	0.972232
Nme1	46.5924	0.426636	0.208593	2.0453	0.0408255	0.972232
H2-T23,H2-T-ps	36.7124	0.438776	0.214265	2.04782	0.0405777	0.972232
Tsg101	63.4644	-0.318302	0.155406	-2.04819	0.0405413	0.972232
Nupr1	35.3285	0.413469	0.202432	2.04251	0.0411014	0.972232
Scg5	136.043	-0.345053	0.168945	-2.0424	0.0411115	0.972232
Trip11	33.9493	-0.415178	0.202891	-2.04631	0.0407261	0.972232
Evi2a	35.0368	0.410718	0.201376	2.03956	0.0413941	0.97307
Txnrd1	35.0468	0.404541	0.198293	2.04012	0.0413381	0.97307
Plekha5	47.0947	-0.381018	0.187105	-2.03639	0.0417116	0.977616
Eogt	39.7665	0.379973	0.186879	2.03325	0.0420269	0.982083
Kcnq3	50.817	-0.35529	0.179527	-1.97904	0.0478116	0.98421
Srp68	74.1866	0.312493	0.156503	1.99672	0.0458558	0.98421
Ell2	58.8106	-0.390046	0.196255	-1.98744	0.0468733	0.98421
Vtn	46.7203	0.357626	0.18063	1.97988	0.0477171	0.98421
Pdia6	103.536	0.296023	0.147566	2.00603	0.0448525	0.98421
Vcp	70.4009	0.402028	0.201559	1.9946	0.0460869	0.98421
Pfdn4	42.9065	0.363395	0.182296	1.99343	0.0462144	0.98421
Sik3	105.512	-0.314661	0.15929	-1.9754	0.0482233	0.98421
Ptbp3	48.7202	0.363901	0.182868	1.98996	0.0465949	0.98421
Mccc1	39.4454	-0.363038	0.183046	-1.98332	0.0473318	0.98421
Cd82	33.7747	0.379299	0.191562	1.98003	0.0476997	0.98421
Pmepa1	61.8978	0.321323	0.15953	2.01418	0.0439904	0.98421
Dhcr24	68.2676	0.352317	0.175815	2.00391	0.0450798	0.98421
Mcl1	48.0068	0.369034	0.182539	2.02166	0.043211	0.98421
Fem1b	44.5076	0.371648	0.183344	2.02705	0.0426572	0.98421
Elavl2	60.9951	-0.319888	0.157888	-2.02605	0.0427598	0.98421
Sun1	61.1885	-0.336795	0.170309	-1.97756	0.0479787	0.98421
Pkp4	35.0761	0.411934	0.203571	2.02355	0.0430169	0.98421
Paqr7	54.8346	-0.340265	0.172362	-1.97413	0.0483669	0.98421
Ube2m	139.916	-0.297571	0.149774	-1.9868	0.0469443	0.98421
Odc1	53.3566	0.355321	0.17997	1.97433	0.048344	0.98421
Mobp	380.506	0.288441	0.143433	2.01098	0.0443271	0.98421
Gmppb	35.1536	0.409014	0.203341	2.01147	0.044276	0.98421
Hyou1	56.7954	0.346256	0.171809	2.01536	0.0438671	0.98421
Mgst3	96.816	-0.375776	0.186634	-2.01344	0.0440688	0.98421
Gpc1	92.2073	0.291103	0.147215	1.9774	0.0479965	0.98421
Fut9	41.0794	-0.369663	0.186688	-1.98011	0.0476912	0.98421
Nudt4	115.666	-0.313391	0.158453	-1.97782	0.0479487	0.98421
Atp6v1d	133.525	-0.327939	0.162361	-2.01982	0.0434024	0.98421
Ctsz	59.9496	0.381584	0.193232	1.97475	0.0482968	0.98421
Siah1b,Siah1a	42.2055	-0.399884	0.202377	-1.97594	0.0481619	0.98421
Tbc1d24	72.3573	0.365815	0.18218	2.00799	0.0446444	0.98421
Spopl	36.5037	0.381288	0.189396	2.01318	0.0440954	0.98421
Camta1	131.453	-0.321792	0.158536	-2.02977	0.0423801	0.98421
Asic2	58.1992	0.400141	0.202683	1.97422	0.048357	0.98421
Sccpdh	60.9748	0.414181	0.208796	1.98367	0.0472931	0.98421
Qrsl1	52.7872	0.346879	0.17531	1.97866	0.0478538	0.98421
Aldh2	54.4615	-0.341007	0.171061	-1.99349	0.046208	0.98421
Pnrc1	69.5961	-0.344056	0.172181	-1.99822	0.0456928	0.98421
Brinp3	48.2138	-0.368118	0.185315	-1.98644	0.0469846	0.98421
Rpn1	57.3349	0.347913	0.172431	2.01769	0.0436234	0.98421
Hmga1b,Hmga1	80.734	0.322459	0.162989	1.97841	0.0478825	0.98421
Pcdh7	107.681	-0.309284	0.155524	-1.98866	0.0467385	0.98421
Nap1l5	137.504	-0.356912	0.176175	-2.0259	0.0427753	0.98421
Rad21	41.0417	-0.394056	0.198758	-1.98259	0.0474128	0.98421
Kdelr2	34.4053	0.396662	0.199678	1.98651	0.0469764	0.98421
Mrpl9	47.1567	-0.364585	0.182649	-1.9961	0.0459232	0.98421
Inpp5j	57.6321	-0.336123	0.167377	-2.00818	0.0446244	0.98421
Macrod2	52.6703	-0.375304	0.184864	-2.03017	0.0423396	0.98421
Robo2	55.2036	-0.392055	0.194246	-2.01834	0.0435556	0.98421
R3hdm2	155.51	-0.266279	0.135029	-1.97202	0.0486075	0.986557
Ephb2	41.429	-0.352125	0.178871	-1.9686	0.0489996	0.989689
Panx2	79.9353	-0.302977	0.153914	-1.96848	0.0490132	0.989689
Cd81	99.1005	0.287387	0.146085	1.96726	0.0491529	0.989972
Ssr1	69.7776	0.318381	0.161981	1.96555	0.0493506	0.991418
Cntnap1	129.527	-0.330652	0.168374	-1.96379	0.0495543	0.992977
Syt6	49.9407	0.360761	0.183926	1.96144	0.0498273	0.995913
Trem2	34.5175	0.382014	0.195707	1.95196	0.0509425	0.999201
Cebpa	47.4815	0.393548	0.201281	1.95522	0.0505577	0.999201
Col4a1	40.0015	0.369996	0.190147	1.94584	0.0516734	0.999201
R3hdm1	116.969	-0.33396	0.171313	-1.94941	0.0512462	0.999201
Gria3	58.6383	-0.46437	0.238573	-1.94645	0.0516008	0.999201
Btg2	35.1265	0.424359	0.216734	1.95797	0.0502335	0.999201
Ropn1l	41.8348	-0.370556	0.189808	-1.95227	0.0509067	0.999201
Fam3c	53.646	-0.430082	0.221116	-1.94506	0.0517681	0.999201
Fdps	65.6333	0.365373	0.187477	1.94889	0.0513083	0.999201
Eif3i	49.5556	0.325864	0.167117	1.94991	0.0511866	0.999201
Zmat4	55.8944	-0.354658	0.181999	-1.94869	0.0513326	0.999201
Dram2	33.9258	0.398744	0.20462	1.94871	0.0513303	0.999201
Nefh	63.9736	-0.333998	0.170708	-1.95654	0.0504013	0.999201
Hint3	48.0834	-0.341349	0.175381	-1.94632	0.0516157	0.999201
Sema7a	111.272	-0.0368654	0.199179	-0.185087	0.853161	0.999608
Mindy4	43.1501	-0.0697183	0.189392	-0.368116	0.712787	0.999608
Cldn11	77.2257	0.183333	0.16278	1.12626	0.260054	0.999608
Rassf2	65.7253	-0.113254	0.182042	-0.62213	0.533856	0.999608
Cep89	35.3772	0.234011	0.202711	1.15441	0.248333	0.999608
Slc29a2	38.0147	-0.0170141	0.186293	-0.0913295	0.927231	0.999608
Itpa	50.1171	-0.0561507	0.205632	-0.273063	0.784804	0.999608
Cacnb3	102.516	-0.123039	0.175544	-0.700901	0.483365	0.999608
Itgb5	33.5298	0.258909	0.225806	1.1466	0.251547	0.999608
Arl3	126.909	-0.076905	0.166983	-0.460556	0.645117	0.999608
Sub1	180.79	-0.238667	0.199105	-1.1987	0.230644	0.999608
Rps6kc1	43.6613	-0.180316	0.182991	-0.98538	0.324437	0.999608
Dact3	77.61	0.317972	0.184771	1.7209	0.0852696	0.999608
Celf2	200.146	-0.280374	0.191302	-1.46561	0.142755	0.999608
Fbxw8	51.6777	-0.128976	0.17778	-0.725479	0.468158	0.999608
Taf11	73.3118	-0.173346	0.164273	-1.05523	0.29132	0.999608
Hibadh	41.8323	-0.226353	0.185069	-1.22307	0.221302	0.999608
Zfp703	63.685	0.130409	0.161933	0.805326	0.420632	0.999608
Hnrnpdl	95.1774	-0.293324	0.171712	-1.70823	0.0875928	0.999608
Pde4a	78.9814	0.089788	0.143505	0.625679	0.531526	0.999608
Car7	37.9646	-0.0566205	0.18805	-0.301092	0.763344	0.999608
Il13ra1	36.5397	-0.0974971	0.190941	-0.510614	0.609621	0.999608
Ppp2r1a	182.66	-0.0634734	0.164762	-0.385243	0.700058	0.999608
Gm9234,Ppia	657.867	-0.173237	0.165136	-1.04906	0.294151	0.999608
St3gal4	43.439	0.348133	0.188055	1.85123	0.0641361	0.999608
Cracd	36.8974	-0.0531103	0.201041	-0.264176	0.791644	0.999608
Commd8	40.9752	-0.162328	0.181932	-0.892245	0.372262	0.999608
Pramel19	46.1524	0.00964746	0.184491	0.0522922	0.958296	0.999608
Pik3r2	94.7438	0.105864	0.168172	0.629501	0.529021	0.999608
Atxn10	71.3123	0.0834703	0.20267	0.411854	0.680447	0.999608
Supt6	70.5152	-0.176561	0.187967	-0.939319	0.347567	0.999608
Mrpl37	44.6083	-0.0452846	0.192877	-0.234786	0.814375	0.999608
1500009C09Rik	66.9678	-0.312218	0.175018	-1.78392	0.0744371	0.999608
Prkx	36.7247	0.113028	0.200448	0.563876	0.572839	0.999608
Ywhae	228.311	-0.127236	0.168168	-0.756598	0.449291	0.999608
Nelfe	42.8508	0.0692347	0.176623	0.391991	0.695065	0.999608
Eny2	92.9229	0.0929724	0.155032	0.599697	0.548708	0.999608
Akap1	33.5454	-0.105299	0.188506	-0.558599	0.576435	0.999608
Nabp2	42.4181	0.315686	0.189435	1.66646	0.0956221	0.999608
Igfbp6	33.5524	-0.175503	0.202091	-0.868434	0.385157	0.999608
Prrt2	193.239	-0.352048	0.225036	-1.56441	0.117722	0.999608
Ush1c	34.0595	0.0642686	0.200861	0.319966	0.748994	0.999608
Retreg1	64.744	-0.0115685	0.153727	-0.0752536	0.940013	0.999608
Usp17lc,Usp17la,Usp17ld	35.0658	0.171222	0.196257	0.872437	0.38297	0.999608
Bop1	36.4234	-0.0353474	0.204061	-0.17322	0.862479	0.999608
Hivep1	35.9821	0.0621899	0.18634	0.333745	0.738572	0.999608
Gorasp2	50.6227	-0.0546014	0.171433	-0.3185	0.750105	0.999608
Cfap43	39.4942	0.0626415	0.187878	0.333415	0.738821	0.999608
Adar	55.3518	-0.170631	0.172939	-0.986653	0.323813	0.999608
Tuba1c,Tuba1b	157.431	0.0657174	0.170287	0.38592	0.699556	0.999608
Farsa	43.823	0.050442	0.194414	0.259456	0.795283	0.999608
Zbtb34	50.2618	-0.0496514	0.174173	-0.285069	0.775592	0.999608
Olfm1	114.069	0.274792	0.242231	1.13442	0.256618	0.999608
Auh	60.4292	-0.193716	0.168698	-1.1483	0.250845	0.999608
Lemd1	53.3717	0.198944	0.174645	1.13913	0.25465	0.999608
BC034090	34.0889	-0.1502	0.196189	-0.76559	0.443921	0.999608
Cbfa2t2	43.7084	-0.00431229	0.181445	-0.0237664	0.981039	0.999608
Adprh	68.3223	0.187544	0.154494	1.21393	0.224776	0.999608
Sike1	43.5638	-0.111012	0.190824	-0.581751	0.560734	0.999608
Mrps11	47.9362	-0.218838	0.175636	-1.24597	0.212775	0.999608
Dgcr6	39.9637	-0.0969001	0.189389	-0.511647	0.608898	0.999608
Tmem50b	52.6933	-0.0564879	0.183114	-0.308484	0.757714	0.999608
Hypk	55.736	-0.00902291	0.162117	-0.055657	0.955615	0.999608
Zfp292	34.3965	-0.116731	0.200831	-0.58124	0.561079	0.999608
Lrrc4b	59.8216	-0.202356	0.159514	-1.26858	0.204591	0.999608
Uros	36.2045	0.0341832	0.188065	0.181763	0.855769	0.999608
Fkbp1a	220.589	-0.0167419	0.19083	-0.087732	0.93009	0.999608
Stk24	55.8689	-0.0333844	0.160886	-0.207504	0.835616	0.999608
Cnot6l	35.3121	-0.0178749	0.186295	-0.0959492	0.923561	0.999608
Csnk1a1	141.738	0.183297	0.143693	1.27561	0.202093	0.999608
Cop1	42.681	0.0150676	0.187154	0.0805091	0.935832	0.999608
Rsrp1	68.8196	-0.140392	0.211154	-0.664879	0.506128	0.999608
Wnk2	59.429	-0.0529291	0.19299	-0.274259	0.783886	0.999608
Rap1gap2	36.414	0.147268	0.198741	0.741007	0.458689	0.999608
Gm14288,2210418O10Rik,Zfp968,Gm4631,Gm14410,Gm14434,Zfp965,Gm14432,Zfp967,Zfp966,Gm14393,Gm4724,Gm2026,Gm2004,Gm2007,Gm14403,Gm14440,Zfp931,Zfp973,Zfp970,Zfp971,Gm14296,Gm14295,Gm14391,Gm6710,Gm14430,Gm14308,Gm14327,Gm14326,Gm14325,Gm14305,Gm14322	168.575	-0.154885	0.184808	-0.838086	0.401982	0.999608
Ranbp3	52.3751	-0.160942	0.166633	-0.965847	0.334121	0.999608
Fech	34.4906	-0.0960783	0.210184	-0.457115	0.647588	0.999608
Trappc9	49.2118	-0.0099099	0.180605	-0.0548706	0.956242	0.999608
Atic	44.6043	0.0342174	0.182403	0.187592	0.851196	0.999608
Socs5	44.1019	0.158923	0.188358	0.84373	0.398821	0.999608
Terf1	46.3206	-0.0348698	0.174228	-0.200139	0.841372	0.999608
Fnta	39.1166	-0.0268065	0.192398	-0.139329	0.88919	0.999608
Fgfr1	48.7717	0.375824	0.196138	1.91612	0.05535	0.999608
Diaph1	55.8251	0.14865	0.185674	0.800598	0.423365	0.999608
Zdhhc4	45.2152	-0.0169863	0.185176	-0.0917304	0.926912	0.999608
Sh3bp5	53.232	-0.0354407	0.194288	-0.182413	0.855258	0.999608
Neurod6	40.4742	0.140113	0.237025	0.591133	0.554431	0.999608
Dph1	37.4675	0.316883	0.193888	1.63437	0.102182	0.999608
Entpd1	36.9955	-0.118177	0.191764	-0.61626	0.537723	0.999608
Retnlb	36.0019	-0.144771	0.194957	-0.742576	0.457738	0.999608
Tmem126b	36.9955	-0.096638	0.191306	-0.505148	0.613455	0.999608
Fto	62.9628	-0.054485	0.172204	-0.316397	0.751701	0.999608
Syt3	44.4874	-0.235892	0.186278	-1.26635	0.205389	0.999608
Stc1	38.6914	0.0548279	0.195125	0.280989	0.778719	0.999608
Spg11	33.8967	0.107312	0.195823	0.548008	0.583686	0.999608
Ackr1,Cadm3	65.1177	0.0830018	0.153176	0.541871	0.587908	0.999608
Dguok	33.6195	-0.0464089	0.186	-0.24951	0.802966	0.999608
Trpm5	38.767	0.0804126	0.185611	0.433231	0.664847	0.999608
Papola	75.1291	0.025852	0.151164	0.17102	0.864208	0.999608
Elp4	34.3314	-0.0391839	0.198281	-0.197618	0.843344	0.999608
Cfap44	35.4652	-0.142163	0.200604	-0.708674	0.478527	0.999608
Ids	90.9511	0.207736	0.161595	1.28554	0.198605	0.999608
Vps11	38.6608	-0.0917718	0.188909	-0.4858	0.627109	0.999608
Npas2	42.8731	-0.327229	0.181671	-1.80122	0.0716681	0.999608
Tslp	53.3218	-0.0500165	0.176811	-0.28288	0.777269	0.999608
Lrrc7	39.2903	-0.26091	0.191349	-1.36353	0.172715	0.999608
Ift57	45.8208	0.0961193	0.176262	0.545321	0.585532	0.999608
Cav2	47.037	-0.0391737	0.173945	-0.225207	0.821818	0.999608
Anxa11	65.0455	-0.23293	0.164614	-1.415	0.157067	0.999608
Kansl3	45.6494	0.0508686	0.199794	0.254606	0.799028	0.999608
Rab9b	34.7688	0.12875	0.209743	0.613845	0.539318	0.999608
Pdzd8	72.5836	0.0279777	0.166924	0.167607	0.866893	0.999608
Psapl1	35.6999	0.0937922	0.185	0.506985	0.612166	0.999608
Iws1	35.3745	0.0204788	0.190168	0.107688	0.914243	0.999608
Nudt16l1	47.9207	0.0387919	0.182135	0.212984	0.83134	0.999608
Txlng	35.5268	0.18854	0.196453	0.959722	0.337195	0.999608
Nrxn3	98.2809	-0.0478106	0.166105	-0.287834	0.773474	0.999608
Pigk	45.1406	-0.27029	0.192965	-1.40072	0.161298	0.999608
Ociad2	62.0187	-0.0538473	0.186746	-0.288346	0.773082	0.999608
Rps27a	129.366	0.161078	0.159605	1.00923	0.312866	0.999608
Sowahd	33.6203	-0.0983154	0.197352	-0.498174	0.618362	0.999608
Ctnna1	44.7926	-0.165411	0.186242	-0.888152	0.374459	0.999608
Csnk2a1	73.4607	0.00283449	0.16128	0.017575	0.985978	0.999608
Pdha1	82.252	0.0322673	0.15591	0.206961	0.836041	0.999608
Sptb	56.4412	-0.299161	0.187688	-1.59393	0.110952	0.999608
Sspn	34.2818	-0.133772	0.206252	-0.648586	0.516606	0.999608
Elovl1	37.7672	0.105349	0.1959	0.537768	0.590737	0.999608
Lsm11	47.4421	0.052938	0.202748	0.261102	0.794014	0.999608
Trp53bp1	60.5854	0.017722	0.176777	0.100251	0.920145	0.999608
Pkd1	36.6481	-0.034987	0.194602	-0.179788	0.857319	0.999608
Ddx56	50.2064	0.0475322	0.175625	0.270647	0.786663	0.999608
Capn15	45.1484	0.135268	0.188087	0.719174	0.472033	0.999608
Rab5b	68.251	0.0470592	0.157347	0.29908	0.764879	0.999608
Mul1	39.6112	-0.250107	0.200511	-1.24735	0.212271	0.999608
Elmod2	34.8244	0.199503	0.194284	1.02686	0.304486	0.999608
Mtmr2	33.5092	0.160364	0.197807	0.810709	0.417533	0.999608
Tspan5	77.5806	0.249103	0.162696	1.53109	0.125747	0.999608
Timp4	53.257	-0.20481	0.163378	-1.2536	0.209987	0.999608
Cct2	92.1225	0.12355	0.153207	0.806422	0.419999	0.999608
Gm20517,Usp49	35.6466	-0.0502674	0.194758	-0.258102	0.796328	0.999608
Tardbp	74.2682	-0.10279	0.154384	-0.665809	0.505533	0.999608
Gm29804,Gm52989,Gm3893,LOC108168679,Gm5859,Gm3883	103.439	-0.135235	0.458975	-0.294646	0.768264	0.999608
Eng	76.8107	0.262427	0.155853	1.68381	0.0922181	0.999608
Trmt1	40.9217	0.165338	0.181294	0.911989	0.361774	0.999608
Scn2b	74.584	-0.329363	0.195163	-1.68763	0.0914815	0.999608
Grin2b	122.712	-0.281941	0.242186	-1.16415	0.244364	0.999608
Wdr19	36.9257	-0.121617	0.191055	-0.636556	0.524414	0.999608
Togaram1	35.9047	0.00772482	0.196554	0.0393013	0.96865	0.999608
Ndufb4b,Ndufb4,Ndufb4c	92.5789	-0.11448	0.189473	-0.604204	0.545708	0.999608
Cmip	119.724	0.241001	0.163487	1.47414	0.140445	0.999608
Slc4a8	42.0938	-0.139852	0.200599	-0.697172	0.485695	0.999608
Ddt	58.6068	0.0572065	0.161712	0.353754	0.723523	0.999608
Gm32234	34.9906	-0.0439437	0.204354	-0.215037	0.829738	0.999608
Dcaf4	41.2172	0.232414	0.193665	1.20009	0.230105	0.999608
Rgp1	38.4592	-0.22079	0.185117	-1.19271	0.232985	0.999608
Tmem243	36.4855	-0.125894	0.199298	-0.631687	0.527591	0.999608
Eif2s3x	51.5638	-0.0794155	0.218495	-0.363465	0.716257	0.999608
4930447C04Rik	35.9125	0.0477592	0.210132	0.227282	0.820204	0.999608
Kdm4b	50.2079	0.0657231	0.181253	0.362604	0.7169	0.999608
Stk38	42.0135	-0.114206	0.202068	-0.565187	0.571946	0.999608
C1d	50.893	0.0945556	0.179889	0.525632	0.599144	0.999608
Mbtps1	46.8502	0.0642072	0.201408	0.318792	0.749884	0.999608
Ache	50.6011	0.151111	0.175618	0.860455	0.389538	0.999608
Rfwd3	54.4791	-0.148312	0.168919	-0.878009	0.379939	0.999608
Vcpkmt	46.3539	-0.248148	0.172842	-1.4357	0.151088	0.999608
Klhl24	35.5684	-0.209354	0.190597	-1.09841	0.272025	0.999608
Grik3	59.1607	-0.0269769	0.186567	-0.144596	0.88503	0.999608
Snx25	51.4504	-0.0563665	0.170176	-0.331225	0.740475	0.999608
Pls3	43.4837	0.300061	0.18293	1.6403	0.100943	0.999608
Wasf1	70.3058	-0.13064	0.161364	-0.809594	0.418173	0.999608
Cldnd1	41.1855	0.085297	0.189852	0.449281	0.653229	0.999608
LOC100044627,LOC100862455,Rpl23	222.933	0.145568	0.155624	0.935381	0.349592	0.999608
Reln	39.9849	0.186719	0.186064	1.00352	0.31561	0.999608
Pgam5	40.8419	0.33252	0.179659	1.85084	0.0641925	0.999608
Pitpnm2	41.1213	-0.0124559	0.193351	-0.0644212	0.948635	0.999608
Enkd1	35.0674	0.0424782	0.193317	0.219733	0.826079	0.999608
Lzts3	48.331	-0.343133	0.179277	-1.91398	0.0556231	0.999608
Rho	34.8118	-0.0985805	0.205721	-0.479196	0.6318	0.999608
Rftn2	43.0909	-0.0817924	0.197495	-0.41415	0.678764	0.999608
Tmem50a	45.3819	0.154063	0.189655	0.812329	0.416603	0.999608
Map3k4	43.0244	-0.0554891	0.18722	-0.296385	0.766936	0.999608
Zfp335	36.1241	0.0757237	0.20406	0.371085	0.710575	0.999608
Gcc1	63.1567	0.0681055	0.17271	0.394334	0.693335	0.999608
Dnah6	39.5217	-0.00290326	0.205215	-0.0141474	0.988712	0.999608
Pex14	47.3167	-0.15533	0.181747	-0.854649	0.392745	0.999608
Phf23	46.1064	-0.148998	0.184772	-0.806386	0.420021	0.999608
Fam216b	33.8617	-0.103398	0.205858	-0.502281	0.61547	0.999608
Mrpl55	48.1995	0.168005	0.178834	0.939445	0.347502	0.999608
Acox3	39.4291	-0.200787	0.194579	-1.03191	0.302115	0.999608
Lonrf2	50.2037	0.192137	0.169055	1.13654	0.255733	0.999608
Plcd1	41.5189	-0.075137	0.185935	-0.404104	0.686136	0.999608
Slc20a2	41.7114	0.16499	0.177258	0.93079	0.351962	0.999608
Nfs1	58.452	-0.00909296	0.163062	-0.0557637	0.95553	0.999608
Tomm40	62.6151	-0.0817912	0.153866	-0.531574	0.595021	0.999608
Stxbp2	36.6998	-0.203159	0.194909	-1.04233	0.29726	0.999608
Snu13,LOC100862468	63.4528	0.0674382	0.188329	0.358087	0.720278	0.999608
Polr3c	39.0428	-0.266807	0.20017	-1.3329	0.182563	0.999608
Gm35410	37.6338	0.0989853	0.200489	0.493718	0.621505	0.999608
Rnf114	38.8109	-0.0974316	0.190744	-0.510798	0.609492	0.999608
Lzts2	42.892	-0.0748248	0.221123	-0.338385	0.735073	0.999608
Pycr2	49.5666	0.171152	0.177268	0.965498	0.334295	0.999608
Sh2b1	64.2801	0.0420569	0.16174	0.260029	0.794842	0.999608
Mdm4	43.5953	0.0516827	0.192081	0.269067	0.787878	0.999608
Olig1	47.251	0.00698874	0.194593	0.0359147	0.97135	0.999608
Fam120a	82.1217	-0.0125984	0.154916	-0.0813241	0.935184	0.999608
Usp22	70.1722	-0.0449745	0.16236	-0.277005	0.781776	0.999608
Hivep3	33.7295	-0.219129	0.199976	-1.09578	0.273175	0.999608
Zfand3	54.5948	0.158476	0.163955	0.966585	0.333752	0.999608
BC031181	49.1229	0.14079	0.176967	0.79557	0.426282	0.999608
Srek1	72.2125	0.0745671	0.165611	0.450256	0.652526	0.999608
Xab2	36.2746	-0.0600256	0.198291	-0.302714	0.762108	0.999608
Mfap1b,Mfap1a	64.8415	-0.251595	0.172325	-1.46	0.14429	0.999608
Cyc1	79.0657	0.150015	0.144702	1.03672	0.299868	0.999608
Evi5	37.3122	-0.00712897	0.224412	-0.0317673	0.974658	0.999608
Phb	63.1284	-0.190315	0.173161	-1.09906	0.27174	0.999608
Amz1	44.5067	0.222968	0.17893	1.24612	0.212721	0.999608
Tfpi2	34.8331	0.306041	0.204165	1.49899	0.133877	0.999608
Vmn1r198	33.9171	-0.274141	0.199744	-1.37246	0.169919	0.999608
Igip	61.328	-0.00298001	0.155467	-0.0191681	0.984707	0.999608
Zfp410	41.9701	-0.071589	0.191145	-0.374526	0.708013	0.999608
Emilin3	35.5686	0.100417	0.193372	0.519296	0.603555	0.999608
Acss2	47.93	0.0621178	0.176798	0.351349	0.725326	0.999608
Hdgfl2	39.3721	-0.232461	0.193061	-1.20408	0.22856	0.999608
Dhrs3	37.0559	-0.00432507	0.223955	-0.0193122	0.984592	0.999608
Rps3	219.592	0.0603635	0.10985	0.549507	0.582658	0.999608
Igf1r	52.2413	0.149413	0.178527	0.836923	0.402636	0.999608
Psmd4	129.617	-0.143301	0.146903	-0.975476	0.329324	0.999608
Rgs7bp	115.326	-0.178584	0.171872	-1.03905	0.298781	0.999608
Mga	42.4291	-0.0602144	0.197937	-0.30421	0.760968	0.999608
Fhod3	40.5427	0.0809893	0.181415	0.44643	0.655286	0.999608
Aamp	67.0115	0.198233	0.186372	1.06365	0.287489	0.999608
Tmem258	36.4795	0.0682603	0.19938	0.342363	0.732078	0.999608
Lsamp	72.0289	-0.213372	0.176384	-1.2097	0.226394	0.999608
Ecd	35.3931	-0.109798	0.187927	-0.58426	0.559045	0.999608
Fbxw11	51.167	-0.0223193	0.202393	-0.110277	0.91219	0.999608
Cct6b	33.8153	0.0905683	0.196694	0.460452	0.645192	0.999608
Alg2	71.3558	0.0419685	0.168303	0.249363	0.80308	0.999608
Fam98c	42.8998	-0.0367112	0.182548	-0.201105	0.840617	0.999608
Bola2	65.1004	0.142212	0.174524	0.81486	0.415152	0.999608
Commd9	33.5767	-0.202719	0.217548	-0.931837	0.351421	0.999608
Rab10	108.477	0.107228	0.149172	0.718819	0.472252	0.999608
Ubqln4	40.4395	0.0422961	0.182285	0.232033	0.816513	0.999608
Adnp2	51.0895	0.119266	0.17656	0.675497	0.49936	0.999608
Arl6ip1	88.8921	-0.213241	0.170958	-1.24733	0.212278	0.999608
Zscan26	42.5227	-0.231542	0.178529	-1.29694	0.19465	0.999608
Smim43	47.7648	-0.086088	0.183626	-0.468823	0.639196	0.999608
Peg3	131.896	-0.280919	0.192488	-1.45941	0.144453	0.999608
Cmpk1	60.3396	0.0561171	0.159722	0.351342	0.725332	0.999608
Klf3	47.8115	0.200024	0.197241	1.01411	0.31053	0.999608
Lyn	41.4966	0.0754327	0.193226	0.390386	0.696251	0.999608
Kidins220	83.4456	-0.108259	0.166367	-0.650726	0.515223	0.999608
Fam32a	79.1406	-0.0454908	0.163928	-0.277505	0.781392	0.999608
Adprm	36.6358	0.0120979	0.195255	0.0619595	0.950595	0.999608
Hagh	66.981	0.213065	0.194218	1.09704	0.272623	0.999608
Igf1	33.907	-0.087449	0.197906	-0.441872	0.658582	0.999608
Rab42	38.613	0.0172782	0.1975	0.0874846	0.930286	0.999608
Cnnm1	64.202	0.137543	0.167552	0.820898	0.411704	0.999608
Wfdc11	33.9463	0.236344	0.23186	1.01934	0.308041	0.999608
Gm15319,Gm21119,4930467E23Rik	44.0191	0.0504565	0.190157	0.265342	0.790746	0.999608
Riok3	46.0456	0.277424	0.174267	1.59194	0.111397	0.999608
Sult1b1	35.2871	0.0844212	0.191337	0.441218	0.659055	0.999608
Ppil2	47.0411	0.0617147	0.188521	0.327363	0.743394	0.999608
Anxa7	44.4486	0.0834607	0.18452	0.452312	0.651044	0.999608
Lhfp	45.8591	0.0684652	0.177318	0.386116	0.699411	0.999608
Ldlrad4	43.4105	0.0622204	0.18754	0.331771	0.740062	0.999608
Fxyd7	81.0517	-0.281728	0.21458	-1.31293	0.189208	0.999608
Acat2	43.7197	0.133017	0.200049	0.66492	0.506102	0.999608
Flot2	53.2611	-0.212133	0.171845	-1.23444	0.217039	0.999608
Luc7l2	69.5355	-0.110006	0.160277	-0.686352	0.492491	0.999608
Celf5	87.7427	0.274592	0.174524	1.57337	0.115632	0.999608
Amigo1	41.4959	0.00500378	0.178977	0.0279576	0.977696	0.999608
Lmo4	165.879	0.0407863	0.220855	0.184675	0.853484	0.999608
Gid8	44.8945	0.111785	0.192305	0.581289	0.561046	0.999608
Setd3	123.339	-0.178347	0.139765	-1.27604	0.201941	0.999608
Rtn2	69.0699	-0.111702	0.168788	-0.661787	0.508107	0.999608
Urm1	53.5858	-0.0263964	0.176706	-0.149381	0.881253	0.999608
Ankrd13c	43.535	0.160868	0.173624	0.926535	0.354168	0.999608
Tmpo	50.9423	0.0737027	0.16546	0.445441	0.656001	0.999608
Fam13c	40.9721	-0.151514	0.188099	-0.805498	0.420532	0.999608
Matn2	34.4128	0.0614199	0.198518	0.309393	0.757023	0.999608
Plpp3	83.3492	-0.0655593	0.16613	-0.394625	0.693119	0.999608
Dnm3	38.5262	-0.0241965	0.208765	-0.115903	0.907729	0.999608
Otx1	36.6368	-0.097733	0.192071	-0.508837	0.610867	0.999608
Atf6	57.5472	0.0416747	0.188651	0.220909	0.825164	0.999608
Dgkb	48.0097	0.0135657	0.203255	0.066742	0.946787	0.999608
P2rx3	41.0269	-0.1146	0.188006	-0.609555	0.542157	0.999608
Agps	34.2384	0.174656	0.199846	0.873953	0.382144	0.999608
Stau1	59.4534	0.137747	0.167085	0.824412	0.409705	0.999608
Dcaf11	43.7947	-0.0300473	0.186313	-0.161273	0.871878	0.999608
Limk1	74.5668	0.101795	0.165807	0.613939	0.539256	0.999608
1810037I17Rik	88.044	0.260926	0.151257	1.72505	0.0845178	0.999608
Fasn	106.085	0.0519056	0.15849	0.327501	0.743289	0.999608
Ing4	40.8785	0.221887	0.188851	1.17493	0.240022	0.999608
Vps29	38.4286	-0.268228	0.192768	-1.39145	0.164088	0.999608
Fam13b	47.0672	-0.230759	0.185093	-1.24672	0.212499	0.999608
Zfand6	54.2426	-0.153347	0.176307	-0.869776	0.384423	0.999608
Rtp1	38.6749	-0.0936058	0.195416	-0.479008	0.631933	0.999608
Gm10338,Gm3115,Gm3012,Gm3476,Gm3424,Gm8246,Gm3127,Gm6676,Gm8279,Gm10413,Gm7876,Gm3685,Gm3727,Gm6337,Gm5795,Gm3187,Gm5797,Gm3182,Gm16434	42.7667	-0.157743	0.194125	-0.812582	0.416458	0.999608
Sbds	52.7023	0.288825	0.170385	1.69513	0.0900503	0.999608
Taok1	47.3714	-0.037906	0.181938	-0.208346	0.834959	0.999608
Cfap77	34.6128	-0.191207	0.207244	-0.922619	0.356206	0.999608
Ahsg	34.9048	-0.0535985	0.203649	-0.263191	0.792403	0.999608
Lrrfip2	37.5614	-0.0814924	0.193072	-0.422083	0.672964	0.999608
Mcts1	34.8503	-0.29709	0.196237	-1.51393	0.130043	0.999608
Prkci	52.1366	-0.00229336	0.170434	-0.013456	0.989264	0.999608
Cpsf6	70.0304	-0.149571	0.171222	-0.873553	0.382362	0.999608
Mrpl33	50.7637	-0.0899807	0.172244	-0.522401	0.601391	0.999608
Pawr	36.8585	0.0552874	0.213333	0.259159	0.795512	0.999608
Nceh1	50.6478	-0.218348	0.178076	-1.22615	0.220141	0.999608
Iqsec2	87.0487	-0.224408	0.165458	-1.35629	0.175008	0.999608
Eif3e	65.3417	-0.00443835	0.177648	-0.024984	0.980068	0.999608
Zscan22	34.1899	-0.14207	0.201307	-0.70574	0.48035	0.999608
Cdkn1b	69.1789	0.0717091	0.16323	0.439313	0.660435	0.999608
Ssh3	51.0723	0.019543	0.175059	0.111637	0.911112	0.999608
Ldlr	35.3231	0.311315	0.198545	1.56798	0.116886	0.999608
Zfp236	34.4207	0.197652	0.200747	0.984582	0.32483	0.999608
Ift52	34.7012	-0.243353	0.202051	-1.20441	0.22843	0.999608
Ndufa11	91.8104	-0.212	0.167721	-1.26401	0.206228	0.999608
Ube2z	34.5821	-0.072986	0.194014	-0.376189	0.706777	0.999608
Elof1	66.0058	0.156023	0.154777	1.00805	0.313429	0.999608
Ppp1r11	69.6375	-0.0814006	0.20632	-0.394536	0.693185	0.999608
Trp53inp2	52.4261	0.101146	0.175613	0.57596	0.564642	0.999608
Stat6	40.4099	0.231493	0.199086	1.16278	0.24492	0.999608
Srm	66.7494	0.286296	0.178187	1.60672	0.108116	0.999608
Doc2a	48.3778	0.182816	0.201762	0.906094	0.364886	0.999608
Romo1	87.9606	-0.0159674	0.154618	-0.10327	0.917749	0.999608
Mapre2	86.2421	-0.229721	0.183502	-1.25187	0.210616	0.999608
Plxnc1	35.7417	-0.0843748	0.197169	-0.427931	0.668702	0.999608
Prr15l	33.6577	-0.0204287	0.202386	-0.100939	0.919599	0.999608
Epc2	68.7855	-0.220797	0.160988	-1.37151	0.170215	0.999608
Calu	65.1538	0.0854455	0.166333	0.5137	0.607461	0.999608
Tmub2	41.331	0.141481	0.183428	0.771318	0.440519	0.999608
Elac2	38.1641	0.142642	0.183577	0.777017	0.437149	0.999608
Bcl2l2	42.9338	-0.145674	0.184399	-0.789992	0.429532	0.999608
Mrpl32	37.204	-0.0122005	0.198787	-0.0613746	0.951061	0.999608
Pea15a	173.858	0.15021	0.144197	1.0417	0.297551	0.999608
Decr2	43.8537	0.181438	0.190195	0.953958	0.340105	0.999608
Wdr1	64.9603	0.269354	0.169821	1.5861	0.112716	0.999608
Amfr	63.743	0.162853	0.163778	0.994348	0.320054	0.999608
Cmtm3	36.9834	-0.0680122	0.196187	-0.34667	0.72884	0.999608
Pcbp3	35.2863	-0.216641	0.203545	-1.06434	0.287173	0.999608
Usp19	95.1451	-0.0514041	0.174755	-0.294149	0.768644	0.999608
Man1a2	47.4814	-0.22141	0.189858	-1.16619	0.243539	0.999608
Slc9a6	46.9182	-0.215888	0.182247	-1.18459	0.236179	0.999608
Ippk	34.775	-0.358518	0.215989	-1.65989	0.0969369	0.999608
Nlk	69.2697	-0.294878	0.221606	-1.33064	0.183307	0.999608
Ripk3	47.7724	0.0638897	0.180391	0.354173	0.723209	0.999608
Rsc1a1,Ddi2	53.0567	-0.0611366	0.188282	-0.324708	0.745402	0.999608
H2bu2	52.1246	0.216906	0.191905	1.13028	0.258359	0.999608
Vmn1r205,Vmn1r208	42.4008	0.208595	0.198475	1.05099	0.293263	0.999608
Dnajb1	43.8238	0.0706288	0.200484	0.352292	0.724619	0.999608
Ppp6r1	67.1881	0.176078	0.165427	1.06439	0.287153	0.999608
Lmln	34.5982	0.0604582	0.198027	0.305303	0.760136	0.999608
Mamld1	45.4062	0.0584049	0.179448	0.32547	0.744825	0.999608
Enox1	48.5682	0.0408056	0.171166	0.238398	0.811572	0.999608
Tmem65	48.0657	0.124952	0.175468	0.712106	0.476399	0.999608
Nol4	50.3949	0.0854427	0.200797	0.425519	0.670459	0.999608
Sgk1	54.2589	0.120006	0.392048	0.3061	0.759528	0.999608
Mpc2	114.629	-0.187877	0.148765	-1.26292	0.206619	0.999608
Ppfibp2	33.7138	-0.112991	0.199196	-0.567233	0.570556	0.999608
Nek9	34.5766	-0.0640831	0.191389	-0.334832	0.737752	0.999608
Hnrnpm	53.0265	-0.251988	0.17612	-1.43077	0.152495	0.999608
Rnf167	39.8935	-0.0357239	0.182274	-0.19599	0.844618	0.999608
Car15	38.0222	-0.0456727	0.208635	-0.218912	0.826719	0.999608
Pmis2	33.8817	-0.0940068	0.190426	-0.493667	0.621542	0.999608
Msi1	33.8611	-0.0743969	0.195938	-0.379697	0.704171	0.999608
Elac1	47.1708	-0.284807	0.174825	-1.6291	0.103292	0.999608
Unc119	37.0211	0.0599068	0.194539	0.307942	0.758126	0.999608
Ppp1r8	36.1602	-0.0919365	0.205212	-0.448007	0.654148	0.999608
Utp6	39.9052	-0.0967985	0.185602	-0.521537	0.601993	0.999608
Proser1	43.4842	-0.201201	0.182376	-1.10322	0.26993	0.999608
Sh3bgrl2	42.0335	-0.0940919	0.175925	-0.534842	0.592759	0.999608
Lin7c	47.8335	0.0850689	0.180835	0.470424	0.638052	0.999608
Trir	66.9738	0.0467024	0.172309	0.271039	0.786361	0.999608
Wdr70,Gm1943	44.2407	-0.0892095	0.190981	-0.467111	0.64042	0.999608
Rims4	91.1275	-0.0190636	0.144375	-0.132043	0.89495	0.999608
Ephx2	53.2576	0.0156054	0.165743	0.0941546	0.924986	0.999608
Rab5a	81.4573	-0.05901	0.169604	-0.347928	0.727895	0.999608
Kif1b	176.965	0.0750652	0.160956	0.466371	0.64095	0.999608
Mpp3	52.2627	0.0302687	0.174839	0.173123	0.862555	0.999608
Ufc1	62.2057	0.0565629	0.196459	0.287912	0.773414	0.999608
Adi1	49.5925	0.0788074	0.184058	0.428165	0.668531	0.999608
Efnb3	56.9469	0.28074	0.170409	1.64745	0.0994652	0.999608
Ptdss1	44.7871	-0.0680686	0.173882	-0.391463	0.695455	0.999608
Chia1	36.2838	-0.171492	0.194343	-0.882423	0.377548	0.999608
Pex3	52.1389	-0.131441	0.160721	-0.817826	0.413456	0.999608
Rnps1	52.1395	-0.038202	0.204343	-0.18695	0.8517	0.999608
Cdk2ap2	46.8436	0.0637145	0.178394	0.357157	0.720974	0.999608
Donson	40.1969	-0.0331347	0.186808	-0.177373	0.859215	0.999608
Ddx39b	74.3919	0.0859303	0.195877	0.438695	0.660883	0.999608
Trap1	43.7071	0.157952	0.181458	0.870461	0.384048	0.999608
Vmn1r127,Vmn1r111,Vmn1r248,Vmn1r259,Vmn1r131,Vmn1r118,Vmn1r119,Vmn1r252,Vmn1r253,Vmn1r115,Vmn1r242,Vmn1r243,Vmn1r257,Vmn1r138,Vmn1r166	40.9677	-0.157326	0.189133	-0.831827	0.405507	0.999608
Tmem183a	41.1843	0.121746	0.181674	0.670131	0.502774	0.999608
Pole	34.0204	0.192274	0.197522	0.973432	0.330339	0.999608
Cenpx	39.5289	-0.00187336	0.186333	-0.0100538	0.991978	0.999608
Usp8	53.6972	-0.0330323	0.172825	-0.191132	0.848422	0.999608
Ttll7	62.6692	0.00838457	0.158756	0.0528143	0.95788	0.999608
Snapin	43.1068	0.120526	0.184425	0.653521	0.51342	0.999608
Eif1,Emd	214.34	0.180769	0.155248	1.16439	0.244268	0.999608
Ccdc184	47.9285	-0.296953	0.190448	-1.55923	0.118941	0.999608
Ccnt1	53.4504	-0.0397993	0.171411	-0.232187	0.816393	0.999608
Dnajc21	35.9342	-0.0468584	0.197327	-0.237465	0.812296	0.999608
Rhox8	36.6201	0.181334	0.199508	0.908906	0.3634	0.999608
Rasl11b	55.2081	0.0173132	0.190384	0.0909387	0.927541	0.999608
Rsph3b,Rsph3a	52.1373	0.029053	0.173332	0.167615	0.866886	0.999608
Dmd	37.9609	-0.0649096	0.211152	-0.307407	0.758534	0.999608
Bcs1l	34.3607	0.0429719	0.207016	0.207578	0.835559	0.999608
Mtpn	96.2461	-0.0550902	0.187982	-0.29306	0.769476	0.999608
Dok5	38.0392	0.00959502	0.194008	0.0494568	0.960555	0.999608
Prss46	41.5836	-0.138869	0.195835	-0.709115	0.478253	0.999608
Otud3	50.8484	0.0881437	0.163929	0.537695	0.590788	0.999608
Vps4b	56.5957	0.154975	0.164582	0.941632	0.346381	0.999608
Irf2bpl	96.367	0.27968	0.165514	1.68977	0.0910727	0.999608
Asah1	43.8103	0.138833	0.18965	0.732051	0.464138	0.999608
Prelid1	119.664	0.061673	0.152808	0.403597	0.686509	0.999608
Ero1a	40.527	0.162257	0.186911	0.868097	0.385341	0.999608
Amigo2	44.8916	0.287045	0.18198	1.57735	0.114716	0.999608
Zfp503	34.8288	-0.10779	0.212875	-0.506355	0.612607	0.999608
Blm	33.7116	0.0814008	0.199825	0.407361	0.683743	0.999608
Elovl6	58.363	-0.128746	0.190715	-0.675068	0.499632	0.999608
Eif3m	77.2126	-0.123743	0.162059	-0.76357	0.445123	0.999608
Park7	109.006	-0.0432245	0.146832	-0.29438	0.768467	0.999608
Ap3d1	51.5078	0.0405645	0.19299	0.21019	0.833519	0.999608
Sgsm3	42.4998	-0.366667	0.200792	-1.82611	0.0678344	0.999608
Pdzd2	42.6987	-0.159588	0.191838	-0.831889	0.405471	0.999608
Nell2	106.815	0.0983183	0.207543	0.473726	0.635696	0.999608
Tubg2	39.2446	-0.0900984	0.198333	-0.454279	0.649628	0.999608
Nolc1	33.6717	-0.142298	0.194741	-0.730705	0.464959	0.999608
Aak1	35.5043	0.108943	0.195643	0.556847	0.577632	0.999608
Snrpd3	51.9468	0.0487182	0.181442	0.268506	0.78831	0.999608
Ctsb	114.493	0.168666	0.137568	1.22606	0.220178	0.999608
Rpl22l1,Gm15421	86.8364	0.0354041	0.173336	0.204252	0.838157	0.999608
Gm42372	41.1748	-0.245104	0.196419	-1.24786	0.212081	0.999608
Adk	59.9494	-0.176862	0.172992	-1.02237	0.306605	0.999608
Mapk1ip1l	35.0135	0.0976876	0.199175	0.490462	0.623807	0.999608
Flii	49.8817	0.0716404	0.178251	0.401907	0.687752	0.999608
Nsd1	73.0506	-0.260418	0.166916	-1.56017	0.118719	0.999608
Polr1c	38.4735	-0.200281	0.201436	-0.994268	0.320093	0.999608
Rpusd1	46.7846	-0.307957	0.186379	-1.65231	0.0984707	0.999608
Mettl15	35.2818	-0.0102427	0.19551	-0.0523897	0.958218	0.999608
Hpca	252.78	-0.207122	0.208395	-0.993892	0.320275	0.999608
Maco1	60.9819	-0.144426	0.184412	-0.783169	0.433528	0.999608
Edem2	37.7989	-0.0845076	0.189371	-0.446255	0.655413	0.999608
Atp5l	112.712	-0.0471632	0.171042	-0.27574	0.782747	0.999608
Mycbp2	56.6539	-0.0252581	0.167946	-0.150395	0.880453	0.999608
Fahd2a	39.9499	0.149224	0.197553	0.755364	0.450031	0.999608
Ppa2	48.1152	-0.0960196	0.177573	-0.540734	0.588691	0.999608
Cstf2	69.6651	-0.295582	0.164768	-1.79393	0.0728243	0.999608
Rnf169	56.8859	-0.301939	0.159592	-1.89195	0.0584983	0.999608
Sacm1l	54.2318	-0.215731	0.168606	-1.2795	0.200722	0.999608
Kcnb1	93.2367	-0.311885	0.190166	-1.64007	0.10099	0.999608
Mapk8ip3	59.0107	-0.238903	0.186547	-1.28066	0.200315	0.999608
Ubl4a,Gm44504	36.4645	0.144473	0.205388	0.703414	0.481798	0.999608
Csf2rb2	36.7858	0.20308	0.198798	1.02154	0.306999	0.999608
Zfp775	37.9281	0.112132	0.187438	0.598235	0.549683	0.999608
Pex16	39.8198	0.0679724	0.186916	0.363652	0.716118	0.999608
Dhx30	64.6022	-0.0340693	0.156574	-0.217592	0.827747	0.999608
Nrn1	184.433	0.099175	0.200866	0.493737	0.621492	0.999608
Ucp2	45.9884	0.192173	0.217759	0.882504	0.377504	0.999608
Dbn1	64.4983	-0.14627	0.196123	-0.745809	0.455783	0.999608
Fbxl5	38.8682	-0.0740318	0.199874	-0.370392	0.71109	0.999608
Cisd3	38.3134	-0.0957451	0.197922	-0.483752	0.628562	0.999608
Plppr2	55.9906	0.34812	0.194315	1.79153	0.0732086	0.999608
Ctdsp2	45.8278	-0.198435	0.174071	-1.13996	0.254301	0.999608
Kansl1	62.8583	0.00534095	0.177379	0.0301104	0.975979	0.999608
Rasa2	40.4121	-0.0700968	0.194199	-0.360954	0.718134	0.999608
Ric3	62.6062	-0.0129443	0.16172	-0.080041	0.936205	0.999608
Vps25	50.0226	-0.11928	0.181671	-0.656571	0.511457	0.999608
Hmgb2,Gm20875	41.6417	0.114619	0.203692	0.562708	0.573634	0.999608
Rab40b	35.6256	-0.0590696	0.199185	-0.296557	0.766805	0.999608
Nek7	38.8733	-0.0160142	0.187169	-0.0855601	0.931816	0.999608
Adamts9	38.3211	0.30563	0.242014	1.26286	0.20664	0.999608
Triap1	43.0854	0.0250701	0.19317	0.129783	0.896738	0.999608
Ppp1r16a	38.787	-0.00629813	0.186655	-0.0337421	0.973083	0.999608
Ptpn5	112.908	0.119624	0.181078	0.660619	0.508856	0.999608
Chrm4	50.4175	-0.292019	0.176569	-1.65385	0.0981575	0.999608
Rb1cc1	46.0916	0.0074312	0.179042	0.0415054	0.966893	0.999608
Agap2	270.442	0.246918	0.159653	1.5466	0.121961	0.999608
Vps13a	49.0372	-0.0107595	0.205561	-0.0523421	0.958256	0.999608
Fgf1	41.821	0.260317	0.179013	1.45418	0.145896	0.999608
Rabgap1	53.461	-0.00833582	0.168497	-0.0494716	0.960543	0.999608
Phc3	45.3573	-0.216218	0.191679	-1.12802	0.259312	0.999608
Stxbp1	324.648	-0.0563089	0.20951	-0.268765	0.78811	0.999608
Eci2	40.5629	-0.0851489	0.18791	-0.453137	0.65045	0.999608
Ndufs6	130.838	-0.0910904	0.145034	-0.628061	0.529964	0.999608
Prkcb	307.936	-0.0618594	0.1514	-0.408584	0.682845	0.999608
Ciao2a	38.4301	0.0283029	0.190377	0.148667	0.881816	0.999608
Stard3nl	45.5945	0.244286	0.171369	1.42549	0.154014	0.999608
Zbtb21	39.9699	0.0045726	0.185992	0.0245849	0.980386	0.999608
Med9	36.6451	-0.0993991	0.200799	-0.495019	0.620587	0.999608
Bhlhb9	44.2481	0.302756	0.185769	1.62975	0.103154	0.999608
Tshz1	42.2634	-0.0445617	0.206412	-0.215888	0.829075	0.999608
Pi4k2a	75.7076	-0.131198	0.169533	-0.773879	0.439002	0.999608
Gm12394	37.844	-0.285972	0.238376	-1.19967	0.230268	0.999608
D8Ertd738e	77.2326	-0.234755	0.162793	-1.44205	0.149289	0.999608
Rnd2	70.2334	-0.151366	0.153313	-0.987304	0.323493	0.999608
Prelid3a	33.985	-0.227895	0.206883	-1.10156	0.270651	0.999608
Ankar	34.2078	-0.0414485	0.19392	-0.21374	0.830749	0.999608
Cptp	36.4283	0.0249664	0.192728	0.129542	0.896929	0.999608
Klhl21	34.7417	-0.0782558	0.186491	-0.419624	0.67476	0.999608
Morc2a	34.881	-0.253226	0.208744	-1.2131	0.225093	0.999608
Mettl8	36.533	-0.25681	0.200133	-1.2832	0.199422	0.999608
Yipf6	40.2933	0.151478	0.187324	0.80864	0.418722	0.999608
Gm29667,Gapdh,Gm12070	779.638	0.0707504	0.171895	0.411591	0.68064	0.999608
Abhd16a	52.5314	-0.0653433	0.171421	-0.381186	0.703065	0.999608
Commd7	35.5476	0.122412	0.189532	0.645864	0.518368	0.999608
Umps	36.4186	0.166653	0.200001	0.833262	0.404697	0.999608
Camk4	57.068	-0.306303	0.189994	-1.61217	0.106925	0.999608
Tnrc6b	38.4359	0.024494	0.20552	0.119181	0.905132	0.999608
Osbp	50.3206	-0.0661305	0.172311	-0.383785	0.701138	0.999608
Zbtb3	38.353	-0.10222	0.18768	-0.544652	0.585993	0.999608
Nopchap1	37.0481	-0.0594137	0.201685	-0.294587	0.768309	0.999608
Ovca2	37.6018	-0.0437517	0.188168	-0.232513	0.816139	0.999608
Insr	42.7232	-0.293792	0.203696	-1.4423	0.149217	0.999608
Gm7931,Hmgn2	78.1474	0.0404544	0.181048	0.223446	0.823188	0.999608
Txnl4a	46.4601	0.0520092	0.193407	0.268911	0.787998	0.999608
Lrrc8d	37.9781	0.179821	0.191779	0.937651	0.348424	0.999608
Lta4h	37.6245	0.142449	0.189478	0.751794	0.452175	0.999608
Ncoa5	39.7324	0.0144792	0.199881	0.0724389	0.942253	0.999608
Psen1	57.5903	0.115805	0.17612	0.657534	0.510838	0.999608
Tmem52	33.663	0.243608	0.193684	1.25776	0.208478	0.999608
Wiz	38.3961	-0.0212097	0.185449	-0.114369	0.908945	0.999608
Zfp36l2	50.3486	0.328044	0.184168	1.78122	0.0748761	0.999608
Pikfyve	40.8053	-0.141045	0.191697	-0.735772	0.46187	0.999608
Rai1	39.5692	-0.00904443	0.179957	-0.050259	0.959916	0.999608
Ola1	56.5069	-0.0980622	0.173518	-0.565141	0.571978	0.999608
Gabra5	37.8967	0.255916	0.213156	1.2006	0.229905	0.999608
Septin1	34.564	-0.0124802	0.201226	-0.0620211	0.950546	0.999608
Smpd4	37.553	-0.0750932	0.201465	-0.372735	0.709346	0.999608
Rasl10a	38.0825	0.154526	0.186988	0.826393	0.408581	0.999608
Mlst8	34.3448	0.0453142	0.196619	0.230467	0.817729	0.999608
Arhgef10l	39.3297	0.0816019	0.191423	0.426291	0.669896	0.999608
Rab3b	68.6719	-0.170792	0.191011	-0.894146	0.371244	0.999608
Mindy1	35.0683	-0.0352559	0.198836	-0.177312	0.859264	0.999608
Nup50	33.8828	-0.0921086	0.208238	-0.442323	0.658255	0.999608
Pigq	63.3765	0.0669792	0.164501	0.407165	0.683887	0.999608
Tmtc3	40.9749	0.192231	0.183831	1.04569	0.295704	0.999608
Cab39	67.0033	0.258144	0.158	1.63382	0.102297	0.999608
Fggy	33.9161	-0.0408881	0.19429	-0.210449	0.833318	0.999608
Ormdl3	39.4699	0.0336726	0.20236	0.1664	0.867843	0.999608
Zc3h6	34.5809	-0.19135	0.19547	-0.978923	0.327618	0.999608
Fam210b	33.5752	0.0819802	0.218495	0.375203	0.707509	0.999608
Nsmf	180.887	0.232405	0.138965	1.6724	0.0944458	0.999608
Pnn	37.9542	-0.0629413	0.200259	-0.314299	0.753294	0.999608
Cd99l2	38.082	-0.00494429	0.190271	-0.0259855	0.979269	0.999608
Cdh13	42.8721	0.238493	0.206493	1.15497	0.248103	0.999608
Tubb6	49.3185	0.170749	0.17457	0.978111	0.328019	0.999608
Mrpl12	62.9355	-0.0230674	0.171954	-0.134149	0.893285	0.999608
P3h1	38.2605	0.142866	0.19535	0.731333	0.464576	0.999608
Psme1	55.197	0.091661	0.16849	0.544015	0.586431	0.999608
Mgat4b	39.0577	0.116891	0.187527	0.623329	0.533068	0.999608
Scube1	37.2968	-0.214004	0.223533	-0.957369	0.338381	0.999608
Ndufb9	125.09	0.216898	0.148116	1.46439	0.143089	0.999608
Gpr137b,Gpr137b-ps	42.3148	-0.172164	0.183442	-0.938517	0.347979	0.999608
Igfbp2	41.5809	0.0526086	0.180781	0.291008	0.771045	0.999608
Ttc7b	68.3638	-0.224614	0.184497	-1.21744	0.223436	0.999608
Lpin2	40.5517	0.0839345	0.178851	0.469299	0.638856	0.999608
Urgcp	49.9045	0.029587	0.17463	0.169427	0.865461	0.999608
Zadh2	37.8513	-0.0416874	0.1814	-0.22981	0.81824	0.999608
Stxbp3	43.0372	-0.175507	0.193789	-0.905658	0.365117	0.999608
Unc13a	60.703	0.119667	0.187983	0.636584	0.524396	0.999608
Fbxo31	98.2363	0.036534	0.175333	0.208369	0.834941	0.999608
Selenos	54.0602	0.0582848	0.199153	0.292664	0.769779	0.999608
Snx17	35.9818	0.09256	0.208708	0.44349	0.657412	0.999608
Fgf18	37.1045	-0.170874	0.204743	-0.834578	0.403955	0.999608
Adcy2	78.8619	-0.113947	0.214046	-0.532349	0.594485	0.999608
Pnp2,Pnp	42.9607	0.208211	0.196185	1.0613	0.288553	0.999608
Txndc16	36.6481	-0.32379	0.186957	-1.73189	0.0832927	0.999608
Slc7a14	55.7935	0.150053	0.207233	0.724076	0.469019	0.999608
Adra1b	48.9181	0.309935	0.173687	1.78444	0.074352	0.999608
Gfpt1	45.0014	-0.0497956	0.180408	-0.276016	0.782536	0.999608
Fam20c	34.1629	-0.192001	0.188648	-1.01778	0.308784	0.999608
Ptpmt1	48.7544	-0.0520168	0.177335	-0.293325	0.769274	0.999608
Csde1	105.236	0.0543574	0.15199	0.357637	0.720615	0.999608
Bend4	36.6662	-0.0468777	0.191616	-0.244644	0.806732	0.999608
Cdkn2b	43.1528	0.0810727	0.198345	0.408745	0.682727	0.999608
Dnajc3	42.7836	0.0396705	0.193879	0.204615	0.837873	0.999608
Alad	34.314	0.065521	0.194018	0.337706	0.735585	0.999608
Tmem184c	48.7581	-0.0813452	0.175863	-0.46255	0.643687	0.999608
Trappc13	44.5678	0.110388	0.1803	0.61225	0.540372	0.999608
Lemd2	59.0067	0.0974636	0.177944	0.54772	0.583884	0.999608
Prss53	36.9805	-0.119763	0.191723	-0.624666	0.53219	0.999608
Repin1	55.8893	0.0625694	0.172998	0.361677	0.717594	0.999608
Celsr2	96.1838	-0.182468	0.181673	-1.00438	0.315197	0.999608
Nomo1	70.4766	-0.0231776	0.158166	-0.14654	0.883495	0.999608
Supt4b,Supt4a	42.3784	0.225234	0.185387	1.21494	0.224389	0.999608
Srsx	45.3463	-0.150418	0.371573	-0.404815	0.685614	0.999608
Med19	71.2873	-0.153117	0.166061	-0.922053	0.356501	0.999608
Cdc42bpb	74.152	-0.00538994	0.191672	-0.0281207	0.977566	0.999608
Lix1	60.275	0.0875756	0.170851	0.512583	0.608243	0.999608
Trpc5os	35.4393	0.0994382	0.201251	0.494099	0.621236	0.999608
Rab36	47.2291	0.288187	0.186389	1.54616	0.122065	0.999608
Ppm1a	130.768	-0.21104	0.171397	-1.23129	0.218215	0.999608
Cdh19	38.9158	-0.0767689	0.196799	-0.390088	0.696471	0.999608
Oser1	39.2471	0.132449	0.219906	0.602298	0.546976	0.999608
Pura	143.099	-0.143001	0.145072	-0.985724	0.324269	0.999608
Marf1	108.169	-0.137944	0.15117	-0.91251	0.3615	0.999608
Zfp839	34.4665	0.159916	0.190852	0.837904	0.402085	0.999608
Gpt2	38.5183	0.0774128	0.224967	0.344107	0.730766	0.999608
Wdr6	45.8658	0.0429222	0.168305	0.255026	0.798703	0.999608
Epha10	43.9792	0.337245	0.191415	1.76185	0.0780943	0.999608
Lcmt1	35.4416	0.101773	0.217013	0.468972	0.63909	0.999608
Gpat4	53.9124	0.156523	0.17187	0.910706	0.36245	0.999608
Snrpb2	33.6709	0.107006	0.209636	0.510438	0.609745	0.999608
Dynlt3	50.757	0.0330165	0.188607	0.175055	0.861037	0.999608
Lmbr1	48.3691	-0.0603819	0.18879	-0.319836	0.749093	0.999608
Pacsin2	75.0038	-0.0872599	0.165736	-0.526501	0.59854	0.999608
Nudt3	116.929	0.100196	0.166758	0.600844	0.547944	0.999608
Abi1	64.6492	-0.005909	0.160774	-0.0367534	0.970682	0.999608
Selenot	84.9057	0.035196	0.170546	0.206373	0.8365	0.999608
Gabarapl2	189.622	-0.129781	0.182818	-0.709893	0.477771	0.999608
Zdhhc3	69.501	0.0962012	0.149608	0.64302	0.520211	0.999608
Tnpo2	60.4569	0.0975428	0.16487	0.591633	0.554096	0.999608
Cr2	46.1242	-0.0183195	0.170299	-0.107573	0.914334	0.999608
Pip5k1a	37.0624	-0.190691	0.194907	-0.978368	0.327892	0.999608
Plch2	48.0356	0.13128	0.174996	0.750192	0.453139	0.999608
Trappc8	44.4303	-0.165747	0.18358	-0.902859	0.366601	0.999608
Rgl1	53.563	0.0641333	0.173566	0.369504	0.711752	0.999608
Lxn	38.4177	0.146856	0.183634	0.79972	0.423873	0.999608
Mettl6	42.5145	0.224045	0.193965	1.15507	0.24806	0.999608
Sv2a	206.868	-0.213236	0.212367	-1.00409	0.315334	0.999608
Cgrrf1	46.1072	-0.15956	0.176667	-0.903171	0.366435	0.999608
Dap3	58.5507	0.0901489	0.174525	0.516539	0.605478	0.999608
Usp21	38.8364	-0.236321	0.19467	-1.21396	0.224765	0.999608
Ndufa7	64.4389	-0.121282	0.172945	-0.701275	0.483132	0.999608
Strap	81.7225	0.21137	0.156388	1.35157	0.176512	0.999608
Ptprg	41.1677	-0.00281071	0.182027	-0.0154411	0.98768	0.999608
Synpo	50.1281	-0.0191768	0.195474	-0.0981043	0.921849	0.999608
Mmut	78.8968	-0.187826	0.153635	-1.22254	0.221502	0.999608
Armcx2	55.9197	0.0116468	0.176632	0.0659385	0.947427	0.999608
Suds3	77.0627	0.142556	0.152594	0.93422	0.35019	0.999608
Wrap73	38.5904	0.188999	0.18385	1.028	0.303948	0.999608
Adra1a	41.3652	0.2346	0.181843	1.29012	0.197009	0.999608
Dpysl4	38.9157	-0.0818106	0.186195	-0.439381	0.660385	0.999608
Smpd3	41.9132	-0.150067	0.201054	-0.746402	0.455425	0.999608
Rbfox3	98.6826	-0.0993727	0.160005	-0.621062	0.534559	0.999608
St3gal1	39.6412	-0.0758574	0.186233	-0.407326	0.683769	0.999608
Penk	57.7845	0.217082	0.166163	1.30644	0.191404	0.999608
Mrps10	42.1847	-0.0950697	0.183873	-0.517039	0.605129	0.999608
Adam10	62.3536	0.105649	0.159326	0.663101	0.507266	0.999608
Dnajc1	51.6672	0.198486	0.1721	1.15332	0.24878	0.999608
Tmem203	40.8335	-0.0166635	0.181121	-0.092002	0.926696	0.999608
Mbd6	41.1689	0.0981153	0.187222	0.524057	0.600239	0.999608
Kctd1	55.3842	-0.204816	0.197387	-1.03764	0.299437	0.999608
Eif4enif1	41.3871	0.0366499	0.181665	0.201744	0.840117	0.999608
Nat14	47.9345	-0.0149804	0.202449	-0.0739961	0.941013	0.999608
Cdh18	49.4896	-0.0595952	0.18915	-0.315069	0.75271	0.999608
Lgi3	52.4795	-0.335679	0.177465	-1.89152	0.0585546	0.999608
Zc3h12a	40.6826	0.213926	0.199088	1.07453	0.282587	0.999608
Dennd5a	150.379	-0.156568	0.125243	-1.25012	0.211257	0.999608
LOC100862324,LOC100862220,Gm20878,Gm13306,Gm21586,LOC100861978,Ccl27b,Ccl27a,LOC108169009,4933409K07Rik,Gm21953	182.56	-0.276967	0.186652	-1.48387	0.137843	0.999608
Prpsap2	33.6102	-0.188018	0.210578	-0.892864	0.37193	0.999608
1110059G10Rik	38.3588	-0.121341	0.183879	-0.659895	0.509321	0.999608
Vwa3a	43.2645	0.1908	0.192149	0.992983	0.320718	0.999608
Plxdc1	57.6626	0.0707374	0.170944	0.413805	0.679017	0.999608
Rbm33	44.1165	-0.0712571	0.20257	-0.351765	0.725014	0.999608
Galnt14	39.9245	0.124827	0.191966	0.650257	0.515527	0.999608
Cd300a	34.1863	-0.016054	0.203004	-0.0790824	0.936967	0.999608
Abhd17b	35.9681	-0.0393855	0.187275	-0.210308	0.833427	0.999608
Plk2	48.3224	-0.0499559	0.171994	-0.290451	0.771471	0.999608
Abcf2	41.5039	-0.135093	0.197545	-0.683857	0.494066	0.999608
B4gat1	54.9436	0.300253	0.205914	1.45815	0.1448	0.999608
Zbtb48	38.2497	-0.177051	0.200707	-0.882136	0.377703	0.999608
Brix1	40.3121	0.0306355	0.201991	0.151668	0.879449	0.999608
Sorl1	119.466	-0.139805	0.15807	-0.884455	0.376451	0.999608
Gria2	88.6103	-0.272704	0.222324	-1.22661	0.219971	0.999608
Aldh9a1	35.9001	0.1957	0.191544	1.0217	0.306923	0.999608
Faah	45.5454	-0.262408	0.192827	-1.36085	0.173562	0.999608
Stk10	42.5164	-0.117519	0.187633	-0.626323	0.531103	0.999608
Coq9	67.511	-0.248444	0.185337	-1.3405	0.180083	0.999608
Ptgis	33.6727	0.299682	0.19779	1.51516	0.129733	0.999608
Tmem178b	52.8976	-0.0484544	0.168429	-0.287684	0.773589	0.999608
Ralgapb	57.7898	-0.197769	0.180311	-1.09683	0.272718	0.999608
Champ1	52.388	-0.0113114	0.165704	-0.0682626	0.945577	0.999608
Hspa9	142.505	-0.0865693	0.134104	-0.64554	0.518578	0.999608
Rapgef2	46.0789	0.133937	0.186961	0.716391	0.47375	0.999608
Vmn1r52,V1ra8	39.3639	0.108051	0.210358	0.51365	0.607497	0.999608
Igsf21	58.3189	0.156901	0.169652	0.92484	0.355049	0.999608
Adrb1	44.0085	-0.0295151	0.180013	-0.163961	0.869762	0.999608
Dhx15	71.9534	-0.0475692	0.171559	-0.277275	0.781569	0.999608
Pmm2	33.9395	-0.135464	0.196399	-0.689741	0.490357	0.999608
Creb1	47.3815	-0.0722726	0.183764	-0.393291	0.694104	0.999608
Atl2	57.3224	-0.0242282	0.166241	-0.145742	0.884125	0.999608
6030458C11Rik	35.5235	0.0218843	0.190677	0.114771	0.908627	0.999608
Ush2a	34.9988	0.0521053	0.192836	0.270206	0.787002	0.999608
Ccser2	54.2154	-0.0924104	0.185426	-0.498369	0.618224	0.999608
Dlg1	87.6465	-0.169939	0.149274	-1.13844	0.254939	0.999608
Agxt	34.3713	0.286237	0.206032	1.38929	0.164746	0.999608
Kctd5	68.7808	0.164255	0.164703	0.997278	0.318629	0.999608
Pigt	50.3749	-0.136688	0.167302	-0.817018	0.413918	0.999608
Esyt2	36	0.0777817	0.192606	0.403839	0.686331	0.999608
Rps23rg1,Gm5148	37.2595	-0.107987	0.189931	-0.568559	0.569656	0.999608
Cacybp	58.1646	0.0888958	0.165755	0.536308	0.591746	0.999608
Mast2	72.3393	0.0388214	0.163221	0.237847	0.812	0.999608
Sc5d	36.0244	0.413313	0.213028	1.94018	0.052358	0.999608
Fbll1	35.8448	0.128317	0.189032	0.678813	0.497256	0.999608
Slc41a2	37.1099	0.214311	0.183956	1.16501	0.244015	0.999608
Szrd1	47.8322	-0.117329	0.188752	-0.621603	0.534203	0.999608
Ddx6	80.8717	-0.121234	0.154478	-0.784794	0.432575	0.999608
Mark3	62.2666	0.0133402	0.164208	0.0812394	0.935252	0.999608
Btbd10	62.1219	-0.00352167	0.187426	-0.0187897	0.985009	0.999608
Cdk12	34.8385	0.0192981	0.188174	0.102555	0.918316	0.999608
Dupd1	33.4988	0.1298	0.200772	0.646502	0.517954	0.999608
Fkbp3	85.0526	-0.1294	0.156306	-0.827864	0.407747	0.999608
Edf1	124.83	-0.0448389	0.153873	-0.291402	0.770744	0.999608
Camkk1	83.2393	0.372899	0.207114	1.80046	0.0717887	0.999608
Abhd17a	82.9503	0.00625243	0.167825	0.0372556	0.970281	0.999608
Stmn1	208.906	-0.158498	0.198347	-0.799095	0.424235	0.999608
Tnfsf13b	33.4934	-0.150258	0.208302	-0.721346	0.470696	0.999608
Mettl26	48.6906	-0.0331565	0.184485	-0.179725	0.857369	0.999608
Defa40	60.0122	-0.113152	0.166808	-0.678337	0.497558	0.999608
Lgi1	55.0793	0.098563	0.170227	0.579009	0.562583	0.999608
Tomm22	48.8275	0.183475	0.17542	1.04592	0.295597	0.999608
Vamp8	45.9504	0.16204	0.18034	0.898525	0.368905	0.999608
Sema6d	35.3301	0.279585	0.195125	1.43285	0.1519	0.999608
Serpinb1b	34.1016	-0.143908	0.19958	-0.721055	0.470876	0.999608
Ankmy2	48.7473	0.0593194	0.182086	0.325777	0.744593	0.999608
Herc4	37.113	0.0464711	0.208655	0.222717	0.823756	0.999608
Tomm7	90.928	-0.115096	0.161581	-0.712309	0.476273	0.999608
Sh3glb2	72.0949	0.0151038	0.168881	0.0894347	0.928736	0.999608
Rnf8	65.2494	-0.107576	0.152654	-0.704703	0.480995	0.999608
Susd6	44.7006	0.173978	0.182682	0.95235	0.34092	0.999608
Tpp2	59.3722	-0.116996	0.173468	-0.674454	0.500023	0.999608
Sec14l1	94.6734	-0.310849	0.195223	-1.59228	0.111323	0.999608
Id2	109.938	-0.116212	0.173652	-0.669223	0.503353	0.999608
Efr3a	59.7172	-0.10073	0.165282	-0.609443	0.542231	0.999608
Uchl5	43.9277	-0.354102	0.199734	-1.77287	0.0762504	0.999608
Spry2	79.523	0.296647	0.186474	1.59082	0.11165	0.999608
Foxg1	70.9327	-0.165933	0.173997	-0.953655	0.340258	0.999608
Thoc7	49.0628	0.0571301	0.182231	0.313503	0.753898	0.999608
Qsox1	39.5652	0.105417	0.190277	0.55402	0.579565	0.999608
Trem3	41.5774	-0.0900807	0.179297	-0.50241	0.615379	0.999608
Lsm14b	46.3539	-0.303241	0.182267	-1.66372	0.0961684	0.999608
Pebp1	253.457	-0.0923949	0.163851	-0.563896	0.572825	0.999608
Abcd2	38.0439	-0.144429	0.20083	-0.71916	0.472042	0.999608
Rhox6	44.7798	-0.233704	0.206464	-1.13194	0.257661	0.999608
Ncoa6	44.0159	-0.126664	0.184544	-0.686359	0.492487	0.999608
Bcl7b	49.8323	0.0391135	0.177633	0.220193	0.825721	0.999608
Arap2	54.0572	-0.300417	0.171379	-1.75295	0.0796114	0.999608
Slc25a12	79.4832	-0.231602	0.160458	-1.44338	0.148913	0.999608
Zcchc10	37.8351	-0.0439414	0.186345	-0.235807	0.813582	0.999608
Pkia	47.0287	-0.188964	0.17052	-1.10817	0.267789	0.999608
Dnajb9,Gm6568	55.9935	-0.0524928	0.161961	-0.324109	0.745856	0.999608
Trim66	43.5244	-0.126699	0.179016	-0.707751	0.4791	0.999608
Azi2	45.261	0.176616	0.176887	0.998469	0.318052	0.999608
Cenpa	42.6014	0.147649	0.189137	0.780645	0.435011	0.999608
Grpel1	34.2594	-0.0406497	0.202383	-0.200855	0.840812	0.999608
Rock2	64.1895	-0.0482754	0.17552	-0.275042	0.783284	0.999608
Macir	72.6108	-0.183084	0.206171	-0.888019	0.374531	0.999608
Upf3a	50.3081	0.00701475	0.17373	0.0403773	0.967792	0.999608
Tnfaip8	36.6253	0.146553	0.193635	0.756853	0.449138	0.999608
Itprid2	55.7705	0.123295	0.199021	0.619509	0.535581	0.999608
Epc1	50.5531	0.203907	0.169787	1.20096	0.229768	0.999608
Ube2a	42.542	0.18937	0.1946	0.973121	0.330493	0.999608
Acap2	44.4165	-0.0822738	0.198494	-0.414489	0.678516	0.999608
Chmp1a	80.1834	0.0955389	0.154765	0.617316	0.537026	0.999608
Fxr2	45.9568	0.0229674	0.17601	0.130489	0.896179	0.999608
Gpbp1l1	36.9294	-0.113486	0.184227	-0.616013	0.537886	0.999608
Chil1	43.4808	0.0952561	0.182226	0.522738	0.601157	0.999608
Sall2	34.4844	0.0980762	0.1928	0.508693	0.610968	0.999608
Mfsd2a	39.124	-0.0330255	0.191886	-0.17211	0.863351	0.999608
Eif3h	130.846	-0.0665517	0.137369	-0.484476	0.628048	0.999608
Trnt1	36.257	0.146643	0.199237	0.73602	0.461719	0.999608
Cstf2t	39.376	-0.051716	0.18289	-0.282771	0.777352	0.999608
Ccdc186	38.4683	0.107509	0.17928	0.599671	0.548726	0.999608
Usp28	39.6044	-0.202437	0.185489	-1.09137	0.275109	0.999608
Spns1	36.0682	0.117547	0.190379	0.61744	0.536945	0.999608
Drd5	42.3782	0.00594777	0.195486	0.0304256	0.975728	0.999608
Chgb	260.298	-0.205965	0.217876	-0.945334	0.344488	0.999608
Micu3	91.8295	-0.225721	0.170233	-1.32595	0.184857	0.999608
Haghl	38.9492	-0.215305	0.209327	-1.02856	0.303686	0.999608
Mrpl24	40.4412	0.0788846	0.184825	0.426808	0.669519	0.999608
Tmem189,Gm6194	61.6411	0.0724041	0.172564	0.419579	0.674793	0.999608
Pnpla6	37.2772	-0.00546125	0.192277	-0.0284031	0.977341	0.999608
Bad	38.7097	0.14714	0.193066	0.762127	0.445984	0.999608
Lrrtm1	41.8727	-0.187718	0.181735	-1.03292	0.301639	0.999608
Rxrb	49.6721	0.319637	0.201757	1.58427	0.113132	0.999608
Setd1b	45.8153	-0.0760723	0.211185	-0.360216	0.718686	0.999608
Septin4	112.735	-0.175746	0.155582	-1.12961	0.258642	0.999608
Ehd4	40.1824	0.115194	0.195266	0.589933	0.555236	0.999608
Ndufab1	109.591	-0.060465	0.173068	-0.349372	0.72681	0.999608
Prm1	42.0929	-0.166609	0.172897	-0.963627	0.335233	0.999608
Eif2ak1	34.9027	-0.0615235	0.225094	-0.273324	0.784604	0.999608
Miga2	64.2721	-0.0710698	0.163167	-0.435564	0.663153	0.999608
Actn1	54.8202	0.312703	0.178643	1.75043	0.0800436	0.999608
Cfap74	46.4079	-0.305434	0.179621	-1.70043	0.0890495	0.999608
Scp2	61.9085	0.21083	0.165	1.27776	0.201335	0.999608
Ttc9c	39.7259	-0.0237609	0.188901	-0.125785	0.899902	0.999608
Jam2	42.9554	-0.0920666	0.188463	-0.488514	0.625186	0.999608
Mtf2	39.1946	-0.152678	0.20202	-0.755756	0.449795	0.999608
Gars	72.4056	-0.0793283	0.183901	-0.431365	0.666203	0.999608
Tysnd1	59.8115	-0.0101737	0.162806	-0.0624899	0.950173	0.999608
Gm5643,Hnrnpa1l2-ps2,Hnrnpa1,Gm10052	148.665	-0.224233	0.144377	-1.5531	0.120398	0.999608
Ctsa	51.9967	0.151329	0.17385	0.870456	0.384051	0.999608
Lamtor4	50.8012	-0.0738489	0.184056	-0.401231	0.68825	0.999608
Ints1	48.8119	-0.0285154	0.171339	-0.166427	0.867821	0.999608
St3gal5	84.2832	-0.0534277	0.1704	-0.313543	0.753868	0.999608
Gpd1l	57.3005	0.141732	0.176101	0.804837	0.420914	0.999608
Nucb1	42.2618	0.214808	0.183543	1.17034	0.241863	0.999608
Spock1	116.722	-0.195631	0.216755	-0.902545	0.366768	0.999608
Zkscan5	37.534	0.00421313	0.185001	0.0227735	0.981831	0.999608
Fth1	1204.08	0.264739	0.156145	1.69548	0.089985	0.999608
Fabp3	52.2679	-0.153236	0.19935	-0.76868	0.442083	0.999608
Glrx2	48.8661	-0.0842713	0.195959	-0.430045	0.667163	0.999608
Trpv6	35.3107	0.104978	0.196567	0.534057	0.593302	0.999608
Serpinb10	34.0268	-0.0725387	0.189323	-0.383148	0.70161	0.999608
Sec24b	39.8682	-0.0560733	0.205956	-0.272259	0.785423	0.999608
Sdc3	73.7616	0.204679	0.168368	1.21566	0.224114	0.999608
Ccdc74a	40.3343	0.077485	0.184242	0.420561	0.674076	0.999608
Kpna6	52.5588	-0.0540605	0.169937	-0.318122	0.750392	0.999608
Spesp1	43.0725	0.275419	0.202262	1.36169	0.173295	0.999608
Phtf2	48.0588	-0.142199	0.186018	-0.764434	0.444609	0.999608
Chga	121.425	0.238527	0.157259	1.51677	0.129324	0.999608
Tmem131l	56.1346	-0.104527	0.169099	-0.618143	0.536481	0.999608
Mroh1	65.2371	-0.225183	0.162224	-1.3881	0.165107	0.999608
Trpm4	40.5618	-0.0593326	0.196647	-0.301722	0.762864	0.999608
Cipc	49.9707	0.151244	0.181699	0.832389	0.405189	0.999608
Tceal9	47.3439	-0.042388	0.187327	-0.226279	0.820985	0.999608
Dclk1	420.449	-0.219725	0.187044	-1.17472	0.240105	0.999608
Srf	62.2061	0.098762	0.173792	0.568277	0.569847	0.999608
Per3	52.9511	-0.042052	0.187431	-0.22436	0.822477	0.999608
Cpsf4	37.6025	-0.120757	0.200678	-0.601744	0.547344	0.999608
Mllt10	47.6006	-0.0776428	0.170236	-0.45609	0.648325	0.999608
Zcchc18	98.5915	0.0456624	0.178949	0.25517	0.798592	0.999608
Anp32e	71.7671	0.196415	0.180134	1.09038	0.275544	0.999608
Ndufb10	72.1811	0.10548	0.157409	0.6701	0.502794	0.999608
Tmem145	60.8653	-0.134751	0.15762	-0.854912	0.3926	0.999608
Fig4	34.2389	0.167638	0.217966	0.769101	0.441834	0.999608
Atp6v0e2	110.349	-0.184883	0.192943	-0.958225	0.33795	0.999608
Dnajc19	56.0369	0.0680083	0.169671	0.400824	0.688549	0.999608
Slc2a3	59.9476	0.260241	0.184849	1.40785	0.159175	0.999608
Papss1	40.3158	-0.00788889	0.197519	-0.0399399	0.968141	0.999608
Polr2a	43.2083	0.161752	0.18623	0.868564	0.385086	0.999608
Ripply2	39.9664	-0.0811066	0.200133	-0.405264	0.685283	0.999608
Mideas	46.563	0.216014	0.19266	1.12122	0.262193	0.999608
Agtpbp1	102.433	-0.0420775	0.15641	-0.269021	0.787913	0.999608
Eaf2	33.9038	0.217447	0.213878	1.01668	0.309304	0.999608
Nipsnap2	62.9561	0.0973185	0.177294	0.548909	0.583068	0.999608
Necab1	39.5906	0.100947	0.217216	0.464733	0.642123	0.999608
Cdk17	94.784	-0.0751443	0.151669	-0.495451	0.620282	0.999608
Pbxip1	33.9916	0.295682	0.203267	1.45465	0.145767	0.999608
Fbxo45	60.9323	-0.0588006	0.17338	-0.339142	0.734503	0.999608
Dexi	35.0262	0.0846998	0.193379	0.438	0.661387	0.999608
Mpp2	78.8547	-0.00633802	0.181304	-0.034958	0.972113	0.999608
Nebl	44.0882	0.100129	0.183486	0.545705	0.585269	0.999608
Vps35l	33.9547	-0.138794	0.194179	-0.714772	0.47475	0.999608
Gm46773	41.0901	-0.142749	0.191561	-0.74519	0.456157	0.999608
Caml	38.8051	-0.118955	0.181909	-0.653925	0.51316	0.999608
Slc25a30	44.0707	0.01254	0.18434	0.0680263	0.945765	0.999608
Kpna1	46.3554	-0.0370186	0.186799	-0.198174	0.842909	0.999608
Spo11	34.3859	0.0467688	0.196192	0.238383	0.811584	0.999608
Irf2bp2	77.4685	0.279941	0.170434	1.64252	0.100481	0.999608
Arl6ip5	82.4149	0.0566006	0.145504	0.388998	0.697278	0.999608
Zkscan16	42.3448	0.227227	0.176647	1.28634	0.198326	0.999608
Wdr86	38.286	0.0324059	0.18863	0.171796	0.863598	0.999608
Serpinb6a	38.3362	-0.280069	0.200936	-1.39382	0.163371	0.999608
Alg10b	34.4828	-0.0348535	0.215765	-0.161535	0.871672	0.999608
Arl6ip4	51.7378	0.0931559	0.164847	0.565107	0.572001	0.999608
Xkr6	37.8107	-0.230703	0.203519	-1.13357	0.256976	0.999608
Tpm3	77.0748	0.2199	0.165309	1.33024	0.18344	0.999608
Arnt2	78.4571	0.145361	0.149752	0.970673	0.331711	0.999608
Slc35g2	35.9135	-0.119164	0.199338	-0.597797	0.549976	0.999608
Rnf170	37.175	0.0683195	0.186354	0.366612	0.713909	0.999608
Wdr45b	44.5053	0.179479	0.18021	0.995941	0.319279	0.999608
Trafd1	52.7981	-0.0835246	0.16583	-0.503678	0.614488	0.999608
Vmn1r217	41.7099	-0.174363	0.19211	-0.907622	0.364078	0.999608
Cln8	52.4921	0.00577582	0.178566	0.0323456	0.974196	0.999608
Herc3	79.9152	0.191652	0.215173	0.890686	0.373098	0.999608
Syt13	120.619	-0.117331	0.148565	-0.789765	0.429665	0.999608
Wdr62	43.4972	-0.198943	0.201988	-0.984925	0.324661	0.999608
Pdilt	50.7312	-0.0633218	0.180221	-0.351356	0.725321	0.999608
Tmed9	69.9805	0.0198289	0.159269	0.1245	0.900919	0.999608
Cnbd2	36.155	-0.0566516	0.200346	-0.282768	0.777355	0.999608
Prss32	46.4043	0.202058	0.171065	1.18118	0.237533	0.999608
Tmem19	39.0031	0.0714238	0.188567	0.37877	0.704858	0.999608
H2bc12,H2bc11,H2bc23,H2bc4,H2bc7,H2bc24	65.8262	0.233701	0.160364	1.45732	0.145029	0.999608
Rbfa	34.608	0.253096	0.20099	1.25925	0.207941	0.999608
2310057M21Rik	38.7622	-0.328052	0.194193	-1.68931	0.0911602	0.999608
Rimklb	40.1003	0.121137	0.208817	0.58011	0.56184	0.999608
Prxl2b	85.914	-0.0415383	0.143216	-0.290039	0.771787	0.999608
Olfr299	38.4981	0.105793	0.196885	0.537336	0.591036	0.999608
Gm1673	46.0869	0.220159	0.183059	1.20267	0.229105	0.999608
H3c10,H3c11,H3c8,H3c1	82.1552	0.25418	0.19569	1.29889	0.193981	0.999608
Zswim1	43.1495	-0.116023	0.183053	-0.633821	0.526198	0.999608
Prkrip1	40.2927	0.0448894	0.182423	0.246073	0.805626	0.999608
Tmtc2	54.9742	-0.340023	0.194177	-1.75109	0.0799298	0.999608
Wipi2	45.8377	-0.181212	0.178908	-1.01288	0.311119	0.999608
Sdf2	37.1273	0.140815	0.194725	0.723148	0.469589	0.999608
Cldn5	48.0317	0.0270871	0.180496	0.15007	0.88071	0.999608
Luzp2	54.5255	0.112345	0.164465	0.683091	0.49455	0.999608
Adgrl3	55.6991	0.17375	0.184864	0.939878	0.34728	0.999608
Tbrg4	45.1534	0.0180013	0.182393	0.0986953	0.92138	0.999608
Dennd5b	64.5224	-0.16626	0.173565	-0.95791	0.338108	0.999608
Rps6ka4	34.4329	0.238321	0.215528	1.10575	0.268833	0.999608
Fgf11	34.1133	-0.0436531	0.200622	-0.217589	0.827749	0.999608
Psmd1	48.6293	0.096586	0.193097	0.500193	0.616939	0.999608
Reep1	53.0376	0.163882	0.179241	0.91431	0.360554	0.999608
Cacnb2	35.5863	-0.364902	0.199762	-1.82669	0.0677469	0.999608
Kdm3b	39.3007	0.0951919	0.18524	0.513885	0.607332	0.999608
Thy1	427.008	-0.424103	0.22134	-1.91607	0.0553556	0.999608
Slc6a8	138.351	0.0501164	0.125422	0.399581	0.689465	0.999608
Flcn	44.0063	0.0953	0.182975	0.520837	0.60248	0.999608
Fyttd1	52.226	-0.239641	0.198499	-1.20726	0.22733	0.999608
Nlgn1	35.4859	-0.203554	0.195159	-1.04301	0.296942	0.999608
Chad	35.7354	0.0218105	0.208229	0.104743	0.91658	0.999608
Ddx23	33.6158	0.0735962	0.196853	0.373864	0.708506	0.999608
Cyp2u1	34.5468	0.0243563	0.196238	0.124116	0.901223	0.999608
Mef2a	82.0323	-0.114459	0.167747	-0.682331	0.495029	0.999608
Jade2	47.0756	-0.17116	0.180557	-0.947955	0.343152	0.999608
Mak16	46.2102	-0.033389	0.184635	-0.180838	0.856495	0.999608
Sqle	76.074	0.258127	0.1706	1.51305	0.130267	0.999608
Xkrx	39.2574	-0.169063	0.199431	-0.847725	0.396591	0.999608
2310022B05Rik	35.2128	0.146792	0.196016	0.748876	0.453932	0.999608
Trpv2	40.394	0.0361358	0.189603	0.190586	0.84885	0.999608
Gm5434,Gm7099,Ube2f	33.7819	-0.36007	0.195918	-1.83786	0.0660833	0.999608
Leprotl1	68.9629	-0.00330916	0.164845	-0.0200744	0.983984	0.999608
Emc2	69.5783	0.0630992	0.167289	0.377187	0.706034	0.999608
Wasl	73.3402	-0.0215052	0.158477	-0.135699	0.892059	0.999608
Trim33	34.5916	-0.160636	0.1968	-0.81624	0.414363	0.999608
Usp53	38.0607	0.0866729	0.211186	0.41041	0.681505	0.999608
Isca1	94.759	0.0902142	0.162563	0.554949	0.57893	0.999608
E4f1	45.264	0.146706	0.178981	0.819677	0.4124	0.999608
Bcor	41.7019	-0.252102	0.181544	-1.38865	0.164939	0.999608
Chuk	34.5676	0.059664	0.205515	0.290314	0.771576	0.999608
Lrp6	37.4664	-0.208529	0.199047	-1.04764	0.294806	0.999608
H2-L,H2-D1	36.5626	0.36539	0.206383	1.77045	0.0766527	0.999608
Ipo9	53.3267	-0.205836	0.171789	-1.1982	0.230841	0.999608
Cd164l2	37.5879	0.0497918	0.197307	0.252358	0.800765	0.999608
Dus1l	38.3204	-0.0777558	0.205279	-0.378781	0.70485	0.999608
Yipf2	36.3268	-0.233372	0.192519	-1.2122	0.225434	0.999608
Stk32b	43.4624	0.148653	0.184232	0.806876	0.419738	0.999608
Cryba1	51.5028	0.0281564	0.179739	0.156652	0.875519	0.999608
Sctr	34.6924	0.00548981	0.195797	0.0280383	0.977632	0.999608
Tomm34	35.7356	-0.061053	0.188539	-0.323822	0.746073	0.999608
Lnpep	54.3933	0.019966	0.167407	0.119266	0.905065	0.999608
Tspyl1	62.6056	-0.241659	0.15973	-1.51292	0.1303	0.999608
Ch25h	37.7443	0.115567	0.193537	0.597131	0.55042	0.999608
Rnft2	54.1771	-0.128916	0.196518	-0.656002	0.511823	0.999608
Car4	47.1919	-0.049601	0.174456	-0.284318	0.776166	0.999608
Mindy3	40.7697	-0.0212783	0.187761	-0.113326	0.909772	0.999608
5730455P16Rik	44.3297	-0.0798142	0.189712	-0.420712	0.673966	0.999608
Spcs2	48.264	0.0423735	0.169106	0.250573	0.802144	0.999608
Sfpq	124.289	-0.201305	0.144269	-1.39535	0.162912	0.999608
Ahctf1	43.1967	0.124959	0.181239	0.689468	0.490529	0.999608
9130401M01Rik	42.5087	0.0183546	0.191092	0.0960507	0.92348	0.999608
Dld	55.1193	-0.192027	0.166152	-1.15573	0.24779	0.999608
Ehmt2	109.161	-0.0250634	0.159386	-0.157249	0.875048	0.999608
Gm6402,Rps17	126.409	0.261005	0.150072	1.7392	0.0819996	0.999608
Acot13	87.7066	-0.0438802	0.144002	-0.30472	0.760579	0.999608
Srsf12	35.1114	-0.102306	0.205834	-0.497029	0.619168	0.999608
Sod2	98.5429	-0.313967	0.163769	-1.91714	0.0552204	0.999608
Tmod2	90.9509	0.19383	0.155532	1.24624	0.212677	0.999608
Prss40	51.2989	-0.10946	0.179409	-0.610113	0.541787	0.999608
Snapc1	40.3417	0.0624131	0.196124	0.318233	0.750308	0.999608
Rgs9	39.2986	0.00821893	0.205949	0.0399076	0.968167	0.999608
Fgfr2	38.0467	0.142641	0.200096	0.712862	0.475931	0.999608
Mpnd	79.0319	0.0472518	0.171861	0.274941	0.783361	0.999608
Zdhhc13	40.3919	0.0422819	0.197788	0.213774	0.830723	0.999608
Mcfd2	58.3079	0.300878	0.162157	1.85547	0.0635287	0.999608
Cpeb3	57.4997	-0.147288	0.175654	-0.838514	0.401742	0.999608
Ankhd1	43.1136	0.192495	0.197398	0.975161	0.32948	0.999608
Slain1	49.6707	-0.0714521	0.200229	-0.356852	0.721203	0.999608
Adgre1	38.034	0.10716	0.181571	0.590182	0.555068	0.999608
Ndufb5	112.145	-0.0286694	0.183821	-0.155964	0.876062	0.999608
Fbxw2	54.7066	-0.269077	0.167213	-1.60918	0.107576	0.999608
Lsm4	45.0158	-0.190739	0.188081	-1.01413	0.31052	0.999608
Dnajc8	73.7401	-0.069956	0.178505	-0.391899	0.695133	0.999608
Rhbdl3	34.2519	0.0588266	0.199191	0.295328	0.767743	0.999608
Card19	40.1352	0.303369	0.217767	1.39309	0.163592	0.999608
LOC100861749,Sfi1	56.6444	0.0949105	0.207251	0.45795	0.646988	0.999608
Slc7a6os	41.2279	-0.0042624	0.195027	-0.0218554	0.982563	0.999608
Slc39a13	34.9929	-0.0587039	0.191135	-0.307132	0.758743	0.999608
Tmem234	40.3429	0.355997	0.209984	1.69535	0.0900083	0.999608
Adipor1	61.742	-0.0245629	0.176793	-0.138936	0.8895	0.999608
Pfdn2	102.508	0.246554	0.163963	1.50372	0.132654	0.999608
Zfp687	38.1117	0.0611991	0.193027	0.317049	0.751206	0.999608
Gcnt2	37.8369	0.181625	0.196432	0.924619	0.355164	0.999608
Atp6v0c,Atp6v0c-ps2	302.349	-0.00932865	0.206096	-0.0452635	0.963897	0.999608
Ccdc63	34.5724	-0.036096	0.189512	-0.190468	0.848943	0.999608
Sars2	37.5231	0.0340539	0.190044	0.17919	0.857789	0.999608
Zxdb,Zxda	35.9389	0.0410298	0.190042	0.215898	0.829067	0.999608
Fcho1	49.0365	-0.359975	0.18577	-1.93775	0.0526541	0.999608
Zfp523	36.2431	-0.118782	0.192363	-0.617487	0.536913	0.999608
Ip6k3	37.0083	0.0475573	0.18719	0.254058	0.799451	0.999608
Tnfrsf13c	42.0582	-0.0698227	0.181708	-0.384258	0.700788	0.999608
Gosr2	33.5792	0.167787	0.209995	0.799003	0.424289	0.999608
Cnot9	34.9213	0.0272265	0.192295	0.141587	0.887406	0.999608
Zfp384	38.02	0.0461993	0.20005	0.230938	0.817363	0.999608
Stk35	42.0998	0.127204	0.179857	0.707248	0.479412	0.999608
Atp11a	38.2323	-0.188625	0.209257	-0.901402	0.367375	0.999608
Pak4	34.8039	0.0596545	0.199663	0.298776	0.765111	0.999608
P2ry10b	36.6868	0.25218	0.184535	1.36657	0.17176	0.999608
Kdm5c	43.2083	0.0996228	0.182483	0.54593	0.585114	0.999608
Ddx46	34.6516	0.0376263	0.203378	0.185006	0.853224	0.999608
Clcn3	50.0009	-0.170567	0.176456	-0.966627	0.33373	0.999608
Tdpoz8	39.2811	-0.0612027	0.190083	-0.32198	0.747468	0.999608
Canx	115.652	0.142525	0.12998	1.09652	0.272853	0.999608
Mob1b	38.2406	-0.0766082	0.19626	-0.390341	0.696285	0.999608
Rpl23a	284.815	0.194955	0.132738	1.46872	0.141908	0.999608
Atad3a	34.6532	-0.247237	0.207846	-1.18952	0.234236	0.999608
Klhdc4	39.6041	-0.0873983	0.195394	-0.447292	0.654664	0.999608
Gas6	64.3192	0.0722241	0.160692	0.449458	0.653101	0.999608
Cflar	41.6862	-0.0257516	0.190393	-0.135255	0.89241	0.999608
Arl10	38.9724	-0.0150055	0.191447	-0.0783793	0.937526	0.999608
Apeh	37.8068	0.143016	0.201411	0.710071	0.47766	0.999608
Zfp955b,Zfp955a	52.7269	-0.210442	0.168034	-1.25238	0.210433	0.999608
Dyrk1a	55.5713	-0.0969504	0.17738	-0.54657	0.584674	0.999608
Syngr1	224.405	0.0445913	0.200952	0.2219	0.824391	0.999608
Atad1	43.4558	0.0860484	0.203545	0.422749	0.672478	0.999608
Top1mt	37.7862	0.0224838	0.189752	0.118491	0.905679	0.999608
3830406C13Rik	37.1423	-0.0138558	0.218844	-0.0633137	0.949517	0.999608
Pde1a	82.5655	0.0293933	0.19053	0.154272	0.877396	0.999608
Gpr101	43.6617	-0.0716678	0.177588	-0.403563	0.686534	0.999608
Ccz1	46.1394	0.0245099	0.183805	0.133347	0.893919	0.999608
Fam120b	59.7292	-0.158801	0.169053	-0.939355	0.347549	0.999608
Ctnnb1	91.9687	0.236835	0.173311	1.36653	0.171772	0.999608
Snrpf	33.9418	-0.0116966	0.200734	-0.0582688	0.953535	0.999608
Prr14	56.1211	0.0771351	0.16919	0.455908	0.648456	0.999608
Reg3a	37.8975	0.0128251	0.2192	0.0585086	0.953344	0.999608
Castor2	48.3938	-0.23212	0.175787	-1.32046	0.186681	0.999608
Lrp2bp	37.0641	0.0331991	0.197104	0.168434	0.866242	0.999608
Zmym4	54.0911	-0.00940386	0.175638	-0.0535412	0.957301	0.999608
Mlip	53.8012	-0.204497	0.178164	-1.1478	0.25105	0.999608
Soat1	40.9093	0.0952175	0.180163	0.528507	0.597148	0.999608
Bpnt1	49.4115	-0.0233072	0.187073	-0.124589	0.900849	0.999608
Pcbp1	126.915	0.0643709	0.175791	0.36618	0.714231	0.999608
Prxl2c	64.6109	0.0496887	0.164992	0.301158	0.763294	0.999608
Tlnrd1	41.3919	-0.263803	0.187765	-1.40496	0.160032	0.999608
Atp1a3	874.884	-0.313634	0.182584	-1.71775	0.0858417	0.999608
Spata2l	34.2706	-0.129929	0.225847	-0.575295	0.565092	0.999608
Serpinb3d	34.4204	-0.147249	0.19648	-0.749434	0.453596	0.999608
Mrpl43	55.173	-0.0832155	0.174115	-0.477934	0.632697	0.999608
LOC118568783	64.5483	0.154988	0.209172	0.74096	0.458718	0.999608
Mfn2	75.3746	-0.112482	0.155521	-0.72326	0.46952	0.999608
Plcd4	34.6096	-0.269938	0.194026	-1.39125	0.164151	0.999608
Rgmb	72.4394	-0.0723986	0.169188	-0.427919	0.66871	0.999608
Ufsp2	39.9237	-0.16836	0.18903	-0.890656	0.373114	0.999608
Arel1	55.3014	-0.0937696	0.182418	-0.514037	0.607226	0.999608
Zranb1	38.5981	-0.188872	0.193356	-0.976809	0.328664	0.999608
Fcf1	34.6713	0.126442	0.190554	0.663546	0.506981	0.999608
Smim7	42.6731	0.0502368	0.199293	0.252075	0.800983	0.999608
Tigar	66.4281	-0.359764	0.187178	-1.92204	0.0546002	0.999608
Tnip1	37.2882	-0.0873085	0.19983	-0.436914	0.662174	0.999608
Ndfip2	95.2663	-0.209439	0.175537	-1.19313	0.232818	0.999608
Dctn3	125.022	-0.163567	0.159556	-1.02513	0.3053	0.999608
Carmil1	37.1576	-0.00339319	0.219426	-0.015464	0.987662	0.999608
Gja1	74.8475	-0.12997	0.160002	-0.812302	0.416618	0.999608
Nptxr	37.5848	0.375357	0.218075	1.72123	0.0852085	0.999608
Cndp2	78.0152	0.197638	0.162761	1.21428	0.224641	0.999608
Vmn1r232	42.9681	-0.146327	0.179928	-0.813252	0.416074	0.999608
Mafa	34.1876	-0.168558	0.212325	-0.793867	0.427273	0.999608
Dock9	48.3156	0.101617	0.169671	0.598906	0.549235	0.999608
Htr2a	41.0438	0.134218	0.195655	0.685996	0.492716	0.999608
Ccdc71	35.1493	-0.0641616	0.191338	-0.335332	0.737375	0.999608
Psd3	152.387	-0.143548	0.176745	-0.812176	0.41669	0.999608
Atp5j	114.25	-0.14382	0.138296	-1.03995	0.298365	0.999608
Samhd1	37.9394	-0.00847335	0.188831	-0.0448727	0.964209	0.999608
Med11	38.4833	-0.0664302	0.182701	-0.363601	0.716156	0.999608
Vstm5	35.4975	-0.031794	0.200156	-0.158846	0.87379	0.999608
Mal2	59.112	-0.325938	0.215256	-1.51419	0.129978	0.999608
Cenpb	45.1089	0.230821	0.180559	1.27837	0.20112	0.999608
Gabrd	45.082	-0.14703	0.171929	-0.855179	0.392452	0.999608
Wars	33.9414	-0.101451	0.214801	-0.472302	0.636711	0.999608
Slc27a1	60.0757	0.213792	0.202167	1.0575	0.290283	0.999608
Bend5	34.5885	-0.202112	0.198972	-1.01578	0.309734	0.999608
Stk16	52.384	0.0988183	0.169739	0.582177	0.560447	0.999608
Rrs1	53.6227	0.00668862	0.167233	0.0399959	0.968096	0.999608
B4galt5	47.8875	-0.035393	0.174886	-0.202378	0.839622	0.999608
Ern1	33.667	0.220746	0.214064	1.03121	0.302441	0.999608
Lcor	34.5626	0.0490273	0.197022	0.248842	0.803483	0.999608
Tmem8b	55.2695	-0.0796854	0.176907	-0.450437	0.652396	0.999608
Otulinl	35.1276	0.0161422	0.194983	0.082788	0.93402	0.999608
Lrfn5	42.6506	-0.246339	0.182891	-1.34692	0.178006	0.999608
Crtc2	34.0296	0.060096	0.200619	0.299553	0.764518	0.999608
Ppp3ca	313.748	-0.291876	0.211178	-1.38213	0.166932	0.999608
Psmb2	81.5361	0.0953042	0.145473	0.655133	0.512382	0.999608
Cmtr1	43.3881	-0.0759591	0.222381	-0.341572	0.732673	0.999608
Mef2d	158.915	0.0685389	0.14729	0.465333	0.641693	0.999608
Klc1	360.022	-0.114984	0.206788	-0.556047	0.578179	0.999608
Bzw1	53.5674	0.206152	0.178313	1.15612	0.247631	0.999608
Rab13	52.7365	0.144422	0.178065	0.811063	0.41733	0.999608
Eef1e1	35.9545	0.239963	0.206445	1.16235	0.245091	0.999608
Lztr1	53.4768	-0.136048	0.171836	-0.791732	0.428517	0.999608
Cadm4	186.081	0.209278	0.153712	1.36149	0.173358	0.999608
Rpl13	401.157	0.244023	0.149931	1.62757	0.103616	0.999608
Rpl36a,Gm13194,Gm6525	56.8989	0.272893	0.160445	1.70086	0.0889702	0.999608
Mtrex	35.4094	0.132781	0.191153	0.694632	0.487286	0.999608
Rpl27,LOC108167922	118.266	0.0243515	0.153098	0.159058	0.873623	0.999608
Cngb1	35.5171	0.0325058	0.195262	0.166472	0.867785	0.999608
Eri3	74.4435	0.123845	0.177828	0.696431	0.486159	0.999608
Leng8	38.9069	-0.257387	0.18968	-1.35695	0.174797	0.999608
Tmem179	60.8532	0.0999738	0.204159	0.489685	0.624357	0.999608
Tas2r122	35.2793	0.0400242	0.19775	0.202398	0.839606	0.999608
Tpgs1	41.3709	0.0535021	0.193396	0.276645	0.782052	0.999608
Dact2	38.4548	-0.119231	0.180274	-0.661386	0.508365	0.999608
Pepd	42.621	-0.119681	0.188392	-0.635277	0.525248	0.999608
Brd7	53.6642	0.231102	0.167642	1.37854	0.168036	0.999608
Tmem259	45.4617	-0.0304666	0.175627	-0.173473	0.86228	0.999608
Samd4b	70.4628	0.0453378	0.157544	0.287778	0.773517	0.999608
Abhd2	65.4141	0.318619	0.170219	1.87182	0.061231	0.999608
Ift74	34.0388	-0.127259	0.192903	-0.659707	0.509442	0.999608
Nrsn1	339.136	0.0249071	0.159761	0.155903	0.87611	0.999608
Usp38	36.089	-0.148971	0.202817	-0.734509	0.462639	0.999608
9930021J03Rik	39.2705	0.0756513	0.19952	0.379166	0.704564	0.999608
Ndufa13	111.586	0.0318862	0.145457	0.219214	0.826483	0.999608
Rpl31-ps12,Rpl31	322.524	0.196016	0.145091	1.35099	0.176699	0.999608
Radil	44.7048	0.213635	0.181451	1.17737	0.239049	0.999608
Cox7b	173.086	-0.155311	0.146133	-1.0628	0.287872	0.999608
Slc25a5	103.929	-0.0318081	0.164055	-0.193887	0.846265	0.999608
Rhbdd2	64.0668	-0.0167522	0.156348	-0.107146	0.914673	0.999608
Fam160a2	53.8794	0.030772	0.182642	0.168483	0.866203	0.999608
Dgcr2	63.4957	0.176079	0.176004	1.00043	0.317104	0.999608
Mob4	41.7388	-0.0417011	0.192949	-0.216125	0.82889	0.999608
Hnrnpa3,LOC115489330,Gm6793	162.429	-0.0915214	0.143066	-0.639713	0.522359	0.999608
Spata2	37.6928	-0.218401	0.184569	-1.1833	0.236689	0.999608
Trpm8	46.3659	0.183918	0.183439	1.00261	0.316049	0.999608
Shroom4	34.001	0.132904	0.202818	0.655289	0.512282	0.999608
Fam169a	51.2195	0.176475	0.176679	0.998848	0.317869	0.999608
Fryl	37.757	-0.140594	0.190741	-0.737098	0.461063	0.999608
Lkaaear1	41.6995	-0.251693	0.193551	-1.3004	0.193465	0.999608
Mthfr	41.47	-0.0326269	0.180043	-0.181218	0.856197	0.999608
Arl4d	54.1568	0.198647	0.213213	0.931686	0.351499	0.999608
Irf2	44.0565	-0.217903	0.179496	-1.21397	0.224759	0.999608
Pcdhac1	36.1833	0.101319	0.185455	0.546329	0.58484	0.999608
Prss36	40.9725	0.218642	0.186948	1.16953	0.242189	0.999608
Scaf8	39.0798	-0.218222	0.190386	-1.14621	0.251709	0.999608
Tmem11	46.4222	0.0272808	0.176003	0.155002	0.87682	0.999608
Chp1	62.2309	0.134356	0.171512	0.783362	0.433415	0.999608
Cd247	41.5872	-0.0107822	0.183571	-0.0587356	0.953163	0.999608
Hmgb1,Gm26740,Hmgb1-rs17	64.9429	0.173184	0.166536	1.03992	0.298377	0.999608
Kdm2b	35.5514	0.104498	0.200634	0.520841	0.602477	0.999608
Traf6	49.3326	-0.0181276	0.205744	-0.0881077	0.929791	0.999608
Galnt2	35.3094	0.114743	0.187684	0.611365	0.540958	0.999608
Cdk5r1	114.76	-0.0120298	0.172691	-0.069661	0.944464	0.999608
Xkr5	39.3824	0.0569723	0.184428	0.308913	0.757388	0.999608
Ins1	34.8394	-0.191406	0.195361	-0.979755	0.327207	0.999608
Slc27a3	35.6083	-0.0537537	0.196138	-0.274061	0.784038	0.999608
Vmn2r16	37.9418	0.252676	0.188083	1.34343	0.179133	0.999608
Pbx1	60.1017	-0.114201	0.196872	-0.580076	0.561863	0.999608
Zbtb9	61.2775	-0.0667735	0.180748	-0.369428	0.711809	0.999608
Magel2	38.2759	0.0852112	0.186793	0.456181	0.64826	0.999608
Smarcd1	45.9699	-0.127764	0.191601	-0.666823	0.504885	0.999608
Fam217b	71.5938	-0.0513901	0.154411	-0.332814	0.739274	0.999608
Atf2	54.5362	-0.0440545	0.166126	-0.265187	0.790865	0.999608
Ankrd13a	40.1608	0.228759	0.203624	1.12343	0.261253	0.999608
Sec61a2	44.0597	-0.0250477	0.190984	-0.131151	0.895656	0.999608
Amer2	48.357	0.0224289	0.174514	0.128522	0.897736	0.999608
Ncor2	63.7446	0.00584177	0.161841	0.0360957	0.971206	0.999608
Zfp800	35.2727	-0.308215	0.209584	-1.4706	0.141399	0.999608
Dhdds	51.6532	-0.0262315	0.177602	-0.147698	0.882581	0.999608
Dtx1	52.5785	-0.0203767	0.177352	-0.114894	0.908529	0.999608
Mog	43.6328	-0.0843519	0.225932	-0.373352	0.708887	0.999608
Trim55	36.6837	0.0621624	0.217182	0.286223	0.774708	0.999608
Trim75	46.6379	-0.0586707	0.172875	-0.339382	0.734322	0.999608
Ssna1	57.3619	0.0180596	0.167866	0.107583	0.914326	0.999608
Timm10	36.6051	-0.0941019	0.193766	-0.485647	0.627218	0.999608
Atpaf1	54.3997	-0.0741468	0.168798	-0.439263	0.660471	0.999608
Idh3a	67.6239	-0.188987	0.17908	-1.05532	0.291279	0.999608
Tmem135	36.778	-0.192555	0.190423	-1.0112	0.311921	0.999608
Nhp2	51.6259	-0.128438	0.185827	-0.691171	0.489458	0.999608
Ahcy,Gm4737	39.5621	0.0446925	0.190201	0.234975	0.814228	0.999608
Ttll11	52.5754	0.0701818	0.193059	0.363525	0.716213	0.999608
Sbno1	52.8467	0.049953	0.175866	0.284039	0.77638	0.999608
Spag9	89.97	-0.12263	0.141384	-0.867357	0.385747	0.999608
Lrrc24	41.911	-0.0245371	0.208485	-0.117692	0.906311	0.999608
Ccr7	35.6096	0.126018	0.188454	0.668694	0.503691	0.999608
Tpbpa	35.2861	-0.158037	0.211329	-0.747826	0.454565	0.999608
Braf	67.2209	-0.129588	0.164582	-0.787376	0.431062	0.999608
Arl1	83.0235	0.157856	0.176188	0.895948	0.37028	0.999608
Catsperz	50.9424	0.0761511	0.175058	0.435004	0.663559	0.999608
Pdcd4	58.1189	-0.349281	0.185753	-1.88035	0.0600603	0.999608
Ammecr1l	34.7855	0.224281	0.21241	1.05588	0.291021	0.999608
Erlec1	36.3441	-0.125481	0.20492	-0.612339	0.540313	0.999608
Lima1	47.2558	-0.109692	0.182117	-0.602314	0.546965	0.999608
Elavl4	88.9098	-0.0884219	0.191096	-0.46271	0.643572	0.999608
Lhx8	43.6122	-0.205948	0.190074	-1.08352	0.278579	0.999608
Dlg4	320.791	0.027324	0.160394	0.170356	0.864731	0.999608
Ndufa8	103.426	0.107911	0.170508	0.632878	0.526813	0.999608
Tiam1	53.324	-0.291031	0.174897	-1.66401	0.0961101	0.999608
Cap2	76.1666	0.0432495	0.166553	0.259674	0.795115	0.999608
Mtdh	61.8468	-0.00534965	0.180756	-0.029596	0.976389	0.999608
Rnf157	200.666	-0.101414	0.150255	-0.674948	0.499709	0.999608
Xrcc3	36.1372	-0.36583	0.193481	-1.89078	0.0586534	0.999608
Rap1a	41.9024	-0.0986198	0.185639	-0.531244	0.59525	0.999608
Fbxw7	89.8703	-0.0619346	0.1674	-0.36998	0.711397	0.999608
Hspe1	83.5211	0.0175873	0.155991	0.112745	0.910232	0.999608
Atp13a1	36.3106	0.00386761	0.199173	0.0194184	0.984507	0.999608
Ikbkg	35.725	-0.125146	0.188233	-0.664847	0.506148	0.999608
Chpf	49.0012	0.134696	0.175118	0.769171	0.441792	0.999608
Ech1	55.0275	0.148802	0.176358	0.84375	0.398809	0.999608
Coa6	36.7841	0.0055298	0.204431	0.0270497	0.97842	0.999608
Rps29	291.987	0.144616	0.13321	1.08563	0.277644	0.999608
Vps4a	36.8458	-0.123234	0.197686	-0.623381	0.533034	0.999608
Vav1	40.0582	0.0251566	0.18466	0.136232	0.891638	0.999608
Lrrc59	38.7466	-0.0148882	0.193415	-0.0769757	0.938643	0.999608
Rhoc	56.763	0.302813	0.175772	1.72276	0.0849311	0.999608
Dennd2a	37.5301	-0.0998804	0.189474	-0.527144	0.598093	0.999608
Gm14862	38.5897	0.0268342	0.196627	0.136473	0.891448	0.999608
Celf1	65.3557	-0.105305	0.186606	-0.564318	0.572538	0.999608
Cfap73	41.6756	0.208441	0.182613	1.14143	0.253691	0.999608
Sez6l	75.1183	-0.101746	0.175749	-0.578927	0.562638	0.999608
Kcnk9	36.2463	-0.265752	0.198196	-1.34086	0.179967	0.999608
Drp2	58.6938	-0.0400377	0.160191	-0.249937	0.802636	0.999608
Rbbp7	37.6913	-0.0631678	0.218357	-0.289287	0.772362	0.999608
Rhou	43.6108	0.14542	0.184122	0.789803	0.429643	0.999608
Tram1	48.2771	0.193635	0.170445	1.13606	0.255933	0.999608
Acvr1c	39.0761	0.185742	0.19209	0.966954	0.333567	0.999608
Cadm1	44.455	0.07199	0.176494	0.407889	0.683355	0.999608
Erp29	43.5752	0.069229	0.196071	0.353082	0.724027	0.999608
Afg1l	37.1037	0.289951	0.192311	1.50772	0.131627	0.999608
Cdk3	46.9505	-0.0234749	0.179657	-0.130665	0.89604	0.999608
Dnajb11	50.7406	0.209709	0.172217	1.2177	0.223338	0.999608
Nrgn	1538	-0.333504	0.32653	-1.02136	0.307086	0.999608
St6galnac3	34.7383	0.0144647	0.190223	0.0760408	0.939387	0.999608
Yy1	63.0574	0.0121297	0.166816	0.0727133	0.942034	0.999608
Ttc12	34.4887	-0.00471303	0.20456	-0.0230398	0.981619	0.999608
Vmn2r4	39.2561	0.162683	0.192457	0.845298	0.397944	0.999608
Noc2l	47.4502	-0.0569958	0.189224	-0.301208	0.763256	0.999608
Fyn	66.9777	0.112808	0.168509	0.669448	0.50321	0.999608
P3h2	36.0005	0.257122	0.195469	1.31541	0.188371	0.999608
Nectin1	38.2505	-0.149558	0.182174	-0.820966	0.411666	0.999608
Bcl2l15	41.1541	0.0123362	0.205371	0.0600679	0.952102	0.999608
Ndufc1	59.1069	0.033409	0.166526	0.200624	0.840993	0.999608
Magee1	59.8704	-0.254452	0.17846	-1.42582	0.153919	0.999608
Stk11	69.7711	-0.186997	0.158784	-1.17769	0.238921	0.999608
Gabbr2	170.263	0.232695	0.208405	1.11655	0.264186	0.999608
Acyp1	58.9721	-0.317481	0.167871	-1.89121	0.0585958	0.999608
Izumo4	45.9845	-0.134117	0.183666	-0.730221	0.465255	0.999608
Pnma3	37.1794	-0.132664	0.190348	-0.696955	0.485831	0.999608
Nin	36.4776	0.0364132	0.202519	0.179801	0.857309	0.999608
Vps45	39.745	0.0543336	0.183293	0.29643	0.766902	0.999608
Trps1	50.5336	-0.0271306	0.192709	-0.140785	0.88804	0.999608
Nudt18	44.093	0.0895987	0.176779	0.506841	0.612267	0.999608
Enpp7	37.6409	0.0064751	0.192114	0.0337044	0.973113	0.999608
Wdr7	47.6142	-0.0950934	0.175059	-0.543207	0.586988	0.999608
Chd5	134.551	0.0279608	0.165367	0.169083	0.865731	0.999608
Mcf2l	55.359	-0.0263572	0.172685	-0.152632	0.878689	0.999608
Atxn1l	36.3446	-0.120569	0.194116	-0.621118	0.534522	0.999608
Kmt2d	56.4599	-0.121034	0.16723	-0.723757	0.469215	0.999608
Sdcbp	100.444	0.179271	0.164939	1.08689	0.277084	0.999608
Vps37d	36.2098	-0.0441891	0.194219	-0.227522	0.820018	0.999608
Tmc5	82.8486	-0.23114	0.198494	-1.16446	0.244236	0.999608
Btbd9	67.1497	0.0497377	0.166558	0.298621	0.76523	0.999608
Mrpl45	36.5099	-0.19574	0.217434	-0.900229	0.367999	0.999608
Ces2h	49.1388	0.129387	0.200947	0.643886	0.51965	0.999608
Eed	36.6461	0.149487	0.198925	0.751475	0.452367	0.999608
Sppl3	70.1423	0.0063003	0.162264	0.0388274	0.969028	0.999608
Arhgef4	126.97	-0.266355	0.178486	-1.49231	0.135619	0.999608
Map3k9	60.6997	0.200115	0.188245	1.06306	0.287756	0.999608
Ctdsp1	43.9373	0.273244	0.182367	1.49832	0.13405	0.999608
Tppp3	36.6542	0.187614	0.186999	1.00329	0.31572	0.999608
Setd1a	45.0536	-0.095947	0.194295	-0.493821	0.621433	0.999608
Tfg	44.4275	-0.0687694	0.203576	-0.337808	0.735508	0.999608
Fam168a	114.773	-0.211644	0.152379	-1.38893	0.164853	0.999608
Tpm2	37.6881	-0.106436	0.205716	-0.517395	0.604881	0.999608
Srp72	66.4172	0.0335142	0.162745	0.205931	0.836845	0.999608
Cnp	93.8783	0.0337621	0.235259	0.14351	0.885887	0.999608
Cog2	36.9121	0.00489194	0.196767	0.0248616	0.980165	0.999608
Cnih1	40.785	0.0573256	0.184298	0.311048	0.755764	0.999608
Mif	284.945	0.266058	0.13923	1.91092	0.0560148	0.999608
Cyb561d1	33.6617	-0.245273	0.198761	-1.23401	0.217199	0.999608
4930503L19Rik	33.8579	0.0513652	0.195365	0.262919	0.792613	0.999608
6330403K07Rik	90.4876	-0.0418804	0.234779	-0.178382	0.858423	0.999608
Gm1096	40.7592	0.173663	0.182592	0.951095	0.341556	0.999608
Zdhhc1	38.2111	0.156756	0.186555	0.84027	0.400757	0.999608
Cbr4	46.0511	-0.248893	0.187836	-1.32505	0.185154	0.999608
Sap30l	76.1827	-0.200457	0.170599	-1.17502	0.239987	0.999608
Zrsr2	62.8981	0.0917287	0.171352	0.535322	0.592427	0.999608
Srd5a2	41.1994	0.161929	0.188248	0.860187	0.389686	0.999608
Slc25a36	44.7352	-0.242527	0.182589	-1.32826	0.184091	0.999608
Slc6a9	44.313	0.303089	0.181356	1.67124	0.0946742	0.999608
Smarcb1	41.4529	0.119466	0.183149	0.652288	0.514216	0.999608
Hmgb3	37.1811	0.00421357	0.205922	0.020462	0.983675	0.999608
Slc30a9	52.514	-0.148296	0.163487	-0.907084	0.364363	0.999608
B230307C23Rik,Gm4983,Zfp933,Gm21297,BC052688,Gm6626,Zfp119a,Gm50598,3110053B16Rik,Gm4425,Gm20472,Gm9222,Gm4101,LOC108167391,Gm5953,AU041133,9030624G23Rik,5730507C01Rik,Zfp958,6030426L16Rik,Gm17330,Gm38702,LOC108167368,Gm9257,Gm10479,Gm36445,Gm3973,Gm10476,Gm40881,Zfp119b,Gm38699,LOC118567992,Gm40864,Gm40847,Gm38538,Gm3993,Gm5784,Gm40880	107.912	-0.159004	0.179259	-0.887009	0.375074	0.999608
Mapt	121.689	0.1147	0.195978	0.585266	0.558369	0.999608
Wscd1	35.363	-0.0565296	0.206634	-0.273574	0.784412	0.999608
Kir3dl1	34.3732	0.150528	0.196966	0.764233	0.444728	0.999608
Ccnd2	47.2688	0.0963167	0.170941	0.563448	0.57313	0.999608
Mcur1	36.5507	0.169745	0.192683	0.880952	0.378344	0.999608
Psme3	60.1715	0.0477396	0.162957	0.292959	0.769553	0.999608
Cluap1	34.1757	-0.075609	0.189688	-0.398597	0.69019	0.999608
Rtn4rl2	53.8048	0.166947	0.16991	0.982565	0.325821	0.999608
Ipo4	46.5022	-0.0342543	0.177171	-0.19334	0.846693	0.999608
Spen	69.8048	-0.0324541	0.155162	-0.209162	0.834322	0.999608
Fam171a1	36.6224	0.34915	0.198083	1.76264	0.0779607	0.999608
Chmp3	63.8629	-0.0926749	0.158401	-0.585066	0.558503	0.999608
Zcchc3	33.7455	-0.264014	0.208524	-1.26611	0.205475	0.999608
Dennd6a	41.8259	-0.109274	0.187464	-0.58291	0.559954	0.999608
Kank2	38.7583	0.0562961	0.193148	0.291467	0.770694	0.999608
Tnrc6c	36.1863	-0.0222852	0.185856	-0.119906	0.904557	0.999608
Ncaph2	55.6861	0.126327	0.190747	0.662276	0.507794	0.999608
Hjurp	33.6923	-0.17798	0.222519	-0.799844	0.423801	0.999608
Dnajb8	34.185	-0.0592718	0.214068	-0.276883	0.78187	0.999608
Elp5	53.4842	0.0886222	0.164448	0.538906	0.589952	0.999608
Srsf2	59.9173	0.0727726	0.171298	0.424831	0.67096	0.999608
Ak2	40.9636	0.202759	0.183519	1.10484	0.269229	0.999608
Cep68	39.1639	0.173394	0.194965	0.88936	0.37381	0.999608
Wnt11	37.784	-0.227636	0.202752	-1.12273	0.261552	0.999608
Zdhhc9	34.6143	0.0424517	0.192428	0.220611	0.825396	0.999608
Gm13547	40.5273	0.0601331	0.181876	0.330626	0.740927	0.999608
Cops3	45.2038	0.0140928	0.195963	0.0719155	0.942669	0.999608
Sra1	48.782	0.229401	0.204473	1.12192	0.261898	0.999608
Cep97	53.5075	0.0603001	0.196349	0.307108	0.758761	0.999608
Tfip11	43.5312	-0.158811	0.197469	-0.804232	0.421263	0.999608
Atg4b	40.9133	0.342771	0.183939	1.8635	0.0623917	0.999608
Dmxl2	68.1526	-0.24898	0.170245	-1.46248	0.14361	0.999608
Papolb	33.7383	0.0843809	0.199495	0.422972	0.672315	0.999608
Tmem64	34.2377	0.0184038	0.225743	0.0815257	0.935024	0.999608
Tnfrsf9	40.1795	-0.280551	0.19642	-1.42832	0.153199	0.999608
Mis12	36.7262	-0.336505	0.18501	-1.81884	0.0689354	0.999608
Slc35a5	41.6996	0.15351	0.187562	0.818451	0.4131	0.999608
Rnh1	64.5248	0.256376	0.160416	1.5982	0.109999	0.999608
Wnt9b	39.5636	0.0438934	0.1881	0.233351	0.815489	0.999608
Pyroxd1	38.3894	0.117066	0.183094	0.63938	0.522576	0.999608
Ddn	161.317	0.321942	0.199294	1.61542	0.106221	0.999608
Gm20716,Adnp	59.5008	0.092781	0.170855	0.543039	0.587103	0.999608
Bmt2	34.7592	-0.0145376	0.218725	-0.0664649	0.947008	0.999608
Nprl3	38.3267	0.117704	0.189872	0.619911	0.535317	0.999608
Trappc6a	42.2395	0.0414677	0.17972	0.230735	0.817521	0.999608
Zfp598	36.8454	-0.125002	0.202858	-0.616204	0.53776	0.999608
Pdss2	44.7974	-0.0401183	0.206638	-0.194147	0.846061	0.999608
Zdhhc19	40.6435	0.124053	0.182524	0.679653	0.496724	0.999608
Tex264	44.946	0.00800617	0.201306	0.0397711	0.968276	0.999608
Gna12	54.3698	0.215093	0.192214	1.11903	0.263127	0.999608
Ahdc1	54.4137	0.247732	0.170916	1.44943	0.147216	0.999608
Asns	77.2661	-0.0718063	0.181492	-0.395645	0.692367	0.999608
Taf15	53.31	0.00949444	0.1715	0.0553613	0.955851	0.999608
Meox1	37.5212	-0.110167	0.196197	-0.561515	0.574447	0.999608
Chac1	44.1428	-0.34654	0.199701	-1.7353	0.0826885	0.999608
Padi1	42.3681	-0.0846367	0.181241	-0.466984	0.640512	0.999608
Coa8	41.7476	-0.102979	0.207797	-0.495574	0.620195	0.999608
Tsen15	45.0948	-0.0920809	0.178224	-0.516659	0.605394	0.999608
Acadl	40.1528	0.0606903	0.192473	0.315318	0.75252	0.999608
Crygs	34.0179	0.0392954	0.19564	0.200855	0.840812	0.999608
Nipal3	55.0761	-0.0688927	0.179241	-0.384357	0.700714	0.999608
Coq2	48.0292	-0.131947	0.183081	-0.720703	0.471092	0.999608
Odf2	47.8279	0.15219	0.165782	0.918014	0.358611	0.999608
Csnk1g1	35.3152	0.0739831	0.204143	0.362408	0.717047	0.999608
Tmem238	35.335	-0.138898	0.20764	-0.668938	0.503535	0.999608
Fam228b	36.1817	-0.0242705	0.190188	-0.127613	0.898455	0.999608
Pcna	46.9142	0.0274069	0.182657	0.150046	0.880729	0.999608
Slc16a6	37.7302	-0.0866122	0.206237	-0.419965	0.674511	0.999608
Slc39a14	34.2774	0.279281	0.206701	1.35114	0.176652	0.999608
Dock8	33.625	0.0731227	0.194347	0.376247	0.706733	0.999608
Anapc2	47.6458	-0.119963	0.175442	-0.683773	0.494118	0.999608
Trim56	38.7015	-0.079877	0.188644	-0.423427	0.671984	0.999608
Hacd3	81.6869	-0.154814	0.181999	-0.850631	0.394974	0.999608
Gm40469	36.3809	-0.132298	0.232652	-0.568653	0.569592	0.999608
Ust	40.7114	-0.01789	0.184761	-0.0968274	0.922863	0.999608
Ankrd45	38.8878	-0.131641	0.225901	-0.582738	0.56007	0.999608
Tmc7	37.3287	0.0244524	0.191039	0.127997	0.898151	0.999608
Slc25a46	42.7771	-0.330562	0.186348	-1.77389	0.0760812	0.999608
Afdn	53.2162	0.0135618	0.184348	0.0735663	0.941355	0.999608
Pdzrn3	54.346	-0.0631846	0.181893	-0.347373	0.728311	0.999608
Atg4d	40.8328	-0.038882	0.183172	-0.212271	0.831896	0.999608
Eif6	58.2824	0.0863504	0.172421	0.500812	0.616503	0.999608
Mfsd4b1	38.594	-0.0267744	0.18276	-0.1465	0.883526	0.999608
Usp7	37.7816	-0.0539618	0.188476	-0.286306	0.774644	0.999608
Kcnk1	81.2696	-0.00792785	0.156341	-0.0507087	0.959558	0.999608
Usp44	34.9606	0.149097	0.215969	0.690365	0.489965	0.999608
Manbal	41.2791	0.0941825	0.197373	0.47718	0.633234	0.999608
BC029722	61.2555	-0.154803	0.18573	-0.833485	0.404571	0.999608
Fam81a	99.4467	-0.195375	0.19286	-1.01304	0.31104	0.999608
Trim11	43.7405	-0.159573	0.194251	-0.821479	0.411373	0.999608
Vti1b	52.7371	-0.0231822	0.181446	-0.127764	0.898336	0.999608
Srfbp1	45.47	0.0455835	0.187666	0.242897	0.808085	0.999608
Por	51.6365	0.0556892	0.187034	0.297749	0.765894	0.999608
Tspyl5	34.6892	-0.38883	0.216934	-1.79239	0.0730709	0.999608
Galnt9	51.6582	-0.2648	0.188352	-1.40588	0.159761	0.999608
Nars	90.0962	-0.1851	0.165786	-1.1165	0.264208	0.999608
Atg13	37.7323	-0.144371	0.206391	-0.699504	0.484237	0.999608
Cnot11	34.9543	0.0636071	0.186021	0.341935	0.7324	0.999608
Dnajb2	60.1093	-0.13129	0.154897	-0.847594	0.396664	0.999608
Bud13	47.0025	-0.124082	0.179055	-0.69298	0.488322	0.999608
Ly86	37.1168	0.292387	0.209333	1.39675	0.162487	0.999608
Zhx3	34.0479	0.0749538	0.194041	0.386279	0.69929	0.999608
Tnr	43.6705	0.118624	0.193843	0.611959	0.540565	0.999608
Sgta	78.3142	-0.12174	0.163199	-0.745963	0.45569	0.999608
Sdhd	91.6501	-0.0944096	0.160225	-0.589231	0.555707	0.999608
Cfap97d2	34.5589	-0.0287391	0.18649	-0.154106	0.877526	0.999608
Brd8	43.7427	-0.171733	0.185923	-0.923676	0.355655	0.999608
Tcf20	85.3272	-0.0441405	0.149758	-0.294746	0.768188	0.999608
Polr2g	45.7149	-0.188874	0.192632	-0.980488	0.326846	0.999608
Pop7	49.2466	-0.162935	0.192199	-0.847739	0.396584	0.999608
Stx12	72.9712	-0.0713912	0.174705	-0.408638	0.682806	0.999608
Sema4f	45.6537	-0.01513	0.170802	-0.0885821	0.929414	0.999608
Ptpn3	56.3356	-0.121313	0.178394	-0.680029	0.496486	0.999608
Myrip	36.8271	-0.0141398	0.192734	-0.0733645	0.941516	0.999608
B4galt3	46.7542	-0.0357145	0.175325	-0.203705	0.838584	0.999608
Dis3	35.1819	0.1772	0.200718	0.882831	0.377327	0.999608
Nfia	54.4479	0.129855	0.178804	0.726241	0.467691	0.999608
Coa3	48.1171	0.0568769	0.181652	0.313108	0.754198	0.999608
Nfasc	84.702	0.124185	0.181615	0.683784	0.494112	0.999608
Mcm3ap	154.302	-0.0438245	0.200453	-0.218627	0.82694	0.999608
Srpk2	123.107	-0.109608	0.163027	-0.672332	0.501373	0.999608
Sf3a1	58.8695	0.0880853	0.157062	0.560832	0.574912	0.999608
Dlgap2	41.792	-0.0154741	0.218381	-0.0708581	0.943511	0.999608
Rbck1	48.415	-0.205831	0.170129	-1.20985	0.226337	0.999608
Slc6a15	36.0103	-0.166737	0.191938	-0.868701	0.38501	0.999608
Sik1	45.0916	0.327305	0.207894	1.57438	0.115399	0.999608
Mdm2	51.0593	0.0434223	0.19144	0.22682	0.820564	0.999608
Spink10	36.6433	-0.00793324	0.197932	-0.0400807	0.968029	0.999608
Rpl18a	292.89	0.164007	0.126868	1.29273	0.196103	0.999608
Tnfrsf11b	37.2851	0.108384	0.201003	0.539217	0.589737	0.999608
Cdk6	34.2547	0.22443	0.211194	1.06267	0.287932	0.999608
Chrd	40.2055	-0.159263	0.185176	-0.860061	0.389755	0.999608
Gad1	260.926	-0.0606734	0.167329	-0.362599	0.716905	0.999608
Limk2	44.5634	0.0590705	0.186025	0.317541	0.750833	0.999608
Car11	62.6095	-0.230839	0.193837	-1.19089	0.233696	0.999608
Tbc1d30	44.2828	-0.287094	0.185165	-1.55048	0.121027	0.999608
Ccnb3	39.7876	-0.0916349	0.180449	-0.507816	0.611582	0.999608
Mgat4a	36.8606	0.0188644	0.193611	0.0974346	0.922381	0.999608
Tfap2b	34.6464	0.0942397	0.19705	0.478253	0.63247	0.999608
Tmed2	45.5904	0.0486074	0.182195	0.266788	0.789632	0.999608
Rhob	142.414	0.0885322	0.139857	0.633018	0.526722	0.999608
Psenen	70.0951	0.126381	0.157739	0.801206	0.423013	0.999608
Brcc3	45.3952	-0.102097	0.18283	-0.558425	0.576554	0.999608
Trip10	34.8977	-0.152153	0.208919	-0.728285	0.466439	0.999608
Tspyl4	91.571	-0.247235	0.156192	-1.5829	0.113445	0.999608
Cetn2	45.5822	0.0732511	0.200759	0.364871	0.715208	0.999608
Sec16a	38.04	-0.262271	0.194769	-1.34657	0.178118	0.999608
Vmn2r73	35.5887	0.0354332	0.201144	0.176158	0.860169	0.999608
Plcg1	40.9614	-0.125603	0.185541	-0.676959	0.498432	0.999608
Immt	56.3319	0.240321	0.173833	1.38249	0.166823	0.999608
Vmn1r233	36.4796	0.103565	0.195405	0.530003	0.59611	0.999608
Dcaf8	81.1965	-0.0932712	0.172415	-0.540971	0.588528	0.999608
Cry1	35.2188	0.0941756	0.213224	0.441675	0.658724	0.999608
Ate1	48.3511	0.0707035	0.17572	0.402364	0.687416	0.999608
LOC102637495,LOC100041057,A530032D15Rik,LOC100041708,LOC105242429,C130026I21Rik	47.9612	0.0141678	0.201123	0.0704433	0.943841	0.999608
Chd6	54.9207	-0.106213	0.184187	-0.576657	0.564171	0.999608
Tbkbp1	49.0658	0.152674	0.170396	0.895997	0.370254	0.999608
Zfp248	34.7867	-0.017297	0.198995	-0.086922	0.930733	0.999608
Enho	75.7125	-0.0190105	0.155099	-0.12257	0.902448	0.999608
Tmsb10	162.347	0.0114236	0.174774	0.0653621	0.947886	0.999608
Clec16a	77.9186	-0.281379	0.177382	-1.58628	0.112675	0.999608
Cct7	95.2291	0.0348429	0.193645	0.179932	0.857206	0.999608
Psmd5	51.1861	0.0958149	0.170132	0.563178	0.573313	0.999608
Tmem45a	36.0152	-0.0352817	0.198565	-0.177684	0.858971	0.999608
Tmem248	39.0097	0.140171	0.197155	0.710968	0.477104	0.999608
Gpm6a	317.297	-0.0723733	0.22157	-0.326639	0.743941	0.999608
Egr1	184.075	0.177789	0.432227	0.411332	0.680829	0.999608
Ccdc39	41.8908	-0.27146	0.185308	-1.46492	0.142944	0.999608
Rhd	44.4352	-0.0694838	0.197197	-0.352356	0.724571	0.999608
Tor1b	34.7159	0.0657184	0.201787	0.325682	0.744665	0.999608
Kctd13	77.152	-0.0982867	0.158824	-0.61884	0.536021	0.999608
Srek1ip1	42.0336	-0.165674	0.186515	-0.888262	0.3744	0.999608
Pcdhgb2	41.401	-0.060064	0.183887	-0.326636	0.743943	0.999608
Shisa4	94.1938	0.384743	0.206642	1.86188	0.0626198	0.999608
Zmynd11	64.878	0.0320349	0.177163	0.180822	0.856508	0.999608
Zfp451	42.3856	0.182205	0.181493	1.00393	0.315414	0.999608
Tfrc	55.6157	-0.191838	0.173822	-1.10364	0.269748	0.999608
Angptl4	34.4556	0.164708	0.210631	0.781976	0.434228	0.999608
Dop1b	44.5819	-0.0812774	0.18393	-0.441892	0.658567	0.999608
Rab3gap1	39.38	-0.337028	0.184374	-1.82796	0.0675558	0.999608
Rbm12	41.8558	-0.0947897	0.185026	-0.512306	0.608437	0.999608
Reep2	51.3929	-0.125743	0.176877	-0.710907	0.477142	0.999608
Kcna1	112.233	-0.297446	0.175241	-1.69736	0.0896284	0.999608
C1ql3	39.1285	0.577053	0.381794	1.51143	0.13068	0.999608
Cetn3	47.3071	-0.0226174	0.185132	-0.122169	0.902765	0.999608
Atp5b	551.668	-0.122328	0.136722	-0.894719	0.370937	0.999608
Nap1l3	38.7891	-0.0628204	0.189409	-0.331665	0.740143	0.999608
Atg9a	59.8009	-0.193495	0.228608	-0.846408	0.397325	0.999608
Bcap31	55.1401	0.329796	0.190385	1.73225	0.0832284	0.999608
Mpv17l2	33.831	0.0823372	0.209472	0.39307	0.694267	0.999608
Mapk14	40.5977	-0.167138	0.19041	-0.877782	0.380062	0.999608
Pde4dip	60.4228	-0.246979	0.169751	-1.45495	0.145684	0.999608
Srsf7	59.7679	0.239461	0.169884	1.40955	0.158672	0.999608
Tpgs2	53.1071	-0.0876254	0.173186	-0.505961	0.612884	0.999608
Wdr82	50.7518	-0.00227141	0.164096	-0.0138419	0.988956	0.999608
Sf3b3	36.9456	-0.251544	0.188358	-1.33546	0.181726	0.999608
Palb2	35.2679	-0.0603545	0.189583	-0.318355	0.750216	0.999608
Cdkn2aipnl	46.1309	0.0991238	0.179899	0.550997	0.581636	0.999608
Rab40c	42.3882	0.101856	0.180547	0.564152	0.57265	0.999608
Tspan13	46.9721	-0.084056	0.168141	-0.499914	0.617136	0.999608
Wdr18	42.0408	-0.10059	0.181159	-0.555257	0.578719	0.999608
Dlgap3	109.331	0.21246	0.192492	1.10373	0.269709	0.999608
Ak5	58.0014	0.263502	0.196202	1.34302	0.179267	0.999608
Tlk1	34.0428	-0.299425	0.209992	-1.42589	0.1539	0.999608
Ubqln1	76.6644	0.00932009	0.148695	0.0626792	0.950022	0.999608
Pam16	59.704	-0.0447645	0.171711	-0.260697	0.794326	0.999608
Ciapin1	40.9634	0.0969482	0.192263	0.504248	0.614087	0.999608
Paip2b	43.1114	0.0329706	0.184193	0.179001	0.857937	0.999608
Tmem40	36.6372	-0.153147	0.198023	-0.773381	0.439297	0.999608
Coro1c	73.1507	0.260023	0.176573	1.47261	0.140855	0.999608
Setd5	35.6589	0.0328706	0.215238	0.152718	0.878621	0.999608
Pdhb	65.9106	0.0433999	0.158639	0.273577	0.78441	0.999608
Gm52520	50.335	-0.135143	0.244476	-0.552787	0.580409	0.999608
Cldn12	36.3456	-0.24505	0.201278	-1.21748	0.223423	0.999608
Plekho2	41.6408	0.0717782	0.202569	0.35434	0.723084	0.999608
Arrb2	47.9451	0.22118	0.195704	1.13018	0.258402	0.999608
Sidt1	54.1562	-0.257452	0.16299	-1.57956	0.114208	0.999608
Rest	44.1634	-0.0301729	0.181798	-0.165969	0.868181	0.999608
Cacnb1	58.427	-0.0326005	0.197987	-0.16466	0.869212	0.999608
Wdr73	51.9084	-0.0197791	0.168817	-0.117163	0.906731	0.999608
Shox2	36.7833	-0.127687	0.194413	-0.656785	0.511319	0.999608
Myef2	55.6051	0.0168905	0.181018	0.0933084	0.925659	0.999608
Col12a1	37.9244	-0.141521	0.185101	-0.764564	0.444531	0.999608
Efhd1	39.8181	-0.105089	0.189442	-0.554728	0.57908	0.999608
Insl3	34.0792	0.180908	0.204711	0.883722	0.376846	0.999608
Usf3	35.4417	0.018307	0.195217	0.0937778	0.925286	0.999608
Mfsd14a	46.6604	0.0863353	0.188634	0.457687	0.647177	0.999608
Asb3	34.4574	-0.0633995	0.19635	-0.322889	0.746779	0.999608
Poglut3	42.5613	-0.297036	0.188976	-1.57182	0.115992	0.999608
Hipk1	53.3459	0.139199	0.163852	0.849543	0.395579	0.999608
Ints7	37.8426	0.223968	0.193544	1.15719	0.247193	0.999608
Kat7	43.3529	-0.0896815	0.180131	-0.497868	0.618577	0.999608
Nbas	37.2908	-0.178787	0.196084	-0.91179	0.361879	0.999608
Iglon5	61.5406	0.00185028	0.16187	0.0114307	0.99088	0.999608
Vmn1r231	40.6613	-0.0497578	0.175889	-0.282893	0.777259	0.999608
Kif21a	54.2099	0.00870741	0.17212	0.0505893	0.959653	0.999608
Sftpa1	36.5167	-0.0322258	0.194827	-0.165408	0.868623	0.999608
Ccnh	45.7143	0.319866	0.219361	1.45817	0.144793	0.999608
Nup153	41.3683	-0.1311	0.191677	-0.683963	0.493998	0.999608
Ash1l	45.5228	0.0383993	0.190193	0.201896	0.839998	0.999608
Swi5	98.4779	0.0115441	0.181665	0.0635461	0.949332	0.999608
Svop	63.6284	0.175311	0.187576	0.934611	0.349989	0.999608
Wee1	34.8929	-0.0554208	0.199044	-0.278435	0.780679	0.999608
Lrcol1	38.4167	0.0792075	0.194179	0.407909	0.683341	0.999608
Flad1	39.527	0.0109356	0.200566	0.0545237	0.956518	0.999608
Cgref1	40.0951	0.0456588	0.186851	0.24436	0.806952	0.999608
Kcnd2	48.8973	-0.122616	0.194518	-0.630359	0.52846	0.999608
Tcam1	33.987	0.151558	0.193686	0.782493	0.433925	0.999608
Zfp787	46.7551	-0.0201787	0.184481	-0.109381	0.9129	0.999608
Fam120c	43.9377	-0.100983	0.18792	-0.537371	0.591011	0.999608
Plaa	41.2888	-0.117412	0.193377	-0.607168	0.543739	0.999608
Aph1a	40.9111	-0.0981105	0.20662	-0.474836	0.634904	0.999608
Robo1	37.6781	-0.162365	0.197741	-0.8211	0.411589	0.999608
Soga1	34.0492	0.363773	0.207863	1.75006	0.0801073	0.999608
Dhrs7b	36.0523	-0.255302	0.187327	-1.36286	0.172925	0.999608
Map2k3	43.0407	-0.00193317	0.186889	-0.010344	0.991747	0.999608
2210016L21Rik	74.8085	-0.0611391	0.177697	-0.344063	0.730799	0.999608
Rfc4	36.9653	0.00593704	0.187881	0.0315999	0.974791	0.999608
Tefm	36.4771	-0.0262107	0.197676	-0.132594	0.894514	0.999608
0610012G03Rik	49.5119	0.147989	0.183574	0.806154	0.420154	0.999608
Lgals3	40.3602	-0.177274	0.250113	-0.708776	0.478463	0.999608
Trim45	35.2991	-0.121708	0.188557	-0.645469	0.518623	0.999608
Vwa7	40.971	0.0769303	0.178793	0.430275	0.666996	0.999608
Tef	56.3524	-0.0807674	0.184531	-0.437689	0.661611	0.999608
Rundc3a	164.355	0.084539	0.175896	0.48062	0.630787	0.999608
Slc30a10	41.7404	-0.0263629	0.185532	-0.142094	0.887006	0.999608
Pfdn6	51.7269	-0.0104072	0.183073	-0.0568469	0.954667	0.999608
Prrt4	44.5235	0.263911	0.201218	1.31157	0.189666	0.999608
Supt3	35.6443	0.1921	0.191743	1.00186	0.31641	0.999608
Tbca	46.2532	-0.153406	0.180737	-0.84878	0.396004	0.999608
Mrpl23	42.9697	-0.202097	0.17433	-1.15928	0.246342	0.999608
Tmem79	39.6617	-0.0545149	0.183007	-0.297884	0.765792	0.999608
Arfgap3	40.6421	0.224933	0.187418	1.20017	0.230074	0.999608
Anxa4	34.0877	0.374249	0.209107	1.78975	0.0734942	0.999608
Apc	59.3567	0.213095	0.167425	1.27278	0.203095	0.999608
Tmem263	47.2107	-0.0800674	0.176292	-0.454174	0.649703	0.999608
Pole3	38.3646	0.0102479	0.180998	0.0566186	0.954849	0.999608
Xylt1	38.8828	0.1883	0.190163	0.990199	0.322077	0.999608
Gdi2	99.4421	-0.0641676	0.148723	-0.431457	0.666136	0.999608
Yap1	43.71	-0.196689	0.18565	-1.05946	0.289391	0.999608
Pon2	54.9118	0.160564	0.170736	0.940421	0.347002	0.999608
Rergl	39.7534	0.124118	0.193416	0.641718	0.521056	0.999608
Kdm7a	46.9995	0.0654552	0.174745	0.374575	0.707977	0.999608
Gm21992,Rbm14	37.8541	0.114034	0.193271	0.590023	0.555175	0.999608
Stag2	47.9796	0.0265023	0.173851	0.152443	0.878838	0.999608
Prickle2	46.0201	0.0330098	0.229797	0.143648	0.885779	0.999608
Paqr9	51.5858	-0.0176013	0.177266	-0.0992931	0.920906	0.999608
Anxa2	34.6761	0.287245	0.20089	1.42986	0.152756	0.999608
Chadl	34.571	0.17124	0.196705	0.870544	0.384003	0.999608
Suz12	34.0901	0.134731	0.199767	0.674442	0.50003	0.999608
Akt1s1	48.1732	0.257278	0.179814	1.4308	0.152488	0.999608
Adora1	175.312	0.192233	0.17743	1.08343	0.278618	0.999608
1700025G04Rik	48.4922	0.136827	0.181001	0.755945	0.449682	0.999608
Thoc1	39.123	-0.0976462	0.194155	-0.502929	0.615014	0.999608
Ptgr2	52.0285	0.0827158	0.190426	0.434372	0.664018	0.999608
Tent5a	45.1555	-0.0323785	0.1789	-0.180987	0.856378	0.999608
Ndufaf8	33.7886	0.111959	0.199703	0.560627	0.575052	0.999608
Rhbdd1	39.4911	0.0788912	0.197028	0.400407	0.688857	0.999608
Wdr26	67.4383	0.0136926	0.160813	0.0851458	0.932145	0.999608
Commd6	36.4737	-0.0893222	0.18661	-0.478657	0.632183	0.999608
Tom1l2	54.7569	-0.140258	0.18391	-0.762644	0.445676	0.999608
Ppp6c	36.7925	0.249617	0.200556	1.24463	0.213269	0.999608
Spag1	48.5422	0.122523	0.177103	0.69182	0.489051	0.999608
Dipk2a	34.7765	-0.339539	0.197083	-1.72282	0.0849214	0.999608
B230219D22Rik	39.6996	-0.212657	0.184635	-1.15177	0.249415	0.999608
Mcmbp	40.6187	-0.185749	0.192582	-0.964516	0.334787	0.999608
Chchd1	78.1622	-0.107944	0.155744	-0.693085	0.488256	0.999608
Washc1	44.164	-0.126311	0.184446	-0.684816	0.49346	0.999608
Tada2b	52.9478	-0.0688878	0.182248	-0.377989	0.705439	0.999608
Dlgap1	182.738	0.0933041	0.158837	0.587422	0.556921	0.999608
Ptk2b	109.378	-0.214259	0.182974	-1.17098	0.241606	0.999608
Nrbp1	35.7412	-0.038466	0.195166	-0.197094	0.843754	0.999608
Aarsd1	53.1469	0.166527	0.176437	0.943832	0.345255	0.999608
Msl1	73.1551	-0.0842377	0.150388	-0.560137	0.575386	0.999608
Ttc9	43.0655	-0.0384159	0.187761	-0.2046	0.837885	0.999608
Dnase2a	79.2214	0.045699	0.150422	0.303805	0.761276	0.999608
[truncated: 17,741 more rows]

## Sheet: LND
	baseMean	log2FoldChange	lfcSE	stat	pvalue	padj
Nptx2	75.4823	0.801763	0.165001	4.85914	1.17899e-06	0.0232721
Nrn1	156.232	0.796299	0.190945	4.17031	3.04183e-05	0.17485
Rprm	61.0979	-0.614353	0.1475	-4.16512	3.11195e-05	0.17485
C5ar1	46.3922	0.711465	0.172042	4.13541	3.54324e-05	0.17485
Srxn1	101.999	0.51732	0.134891	3.83508	0.000125523	0.412949
Tyrobp	85.0509	0.643616	0.167276	3.84762	0.000119271	0.412949
Bcl11a	66.5652	-0.536353	0.14574	-3.68021	0.000233045	0.657153
Tspoap1	59.2577	-0.519143	0.144823	-3.58468	0.000337496	0.796783
Gpr153	40.7468	0.627741	0.176576	3.55508	0.000377858	0.796783
Msmo1	86.5475	0.532778	0.150601	3.53768	0.000403659	0.796783
Srgn	99.6374	0.527502	0.152769	3.45294	0.000554508	0.99504
Gm136	40.6715	-0.140004	0.165267	-0.847139	0.396917	0.999762
Sema7a	126.979	0.236872	0.157387	1.50503	0.132315	0.999762
Lyrm2	49.7893	0.0012336	0.161738	0.00762717	0.993914	0.999762
Klf5	29.9635	-0.0294821	0.200726	-0.146877	0.883229	0.999762
Mindy4	74.3099	-0.072887	0.149585	-0.487262	0.626072	0.999762
Nkx2-9	38.6149	-0.196776	0.176422	-1.11537	0.264691	0.999762
Tgm5	37.7357	-0.183688	0.178721	-1.02779	0.304047	0.999762
Cldn11	98.0104	-0.178021	0.313252	-0.568301	0.56983	0.999762
Rassf2	94.6899	0.0482508	0.137226	0.351614	0.725127	0.999762
Lrrc73	47.1125	-0.0251189	0.160789	-0.156223	0.875857	0.999762
Hps6	39.1822	0.115589	0.174604	0.662009	0.507965	0.999762
Cep89	53.1611	0.0454446	0.154268	0.294583	0.768313	0.999762
Slc29a2	57.5313	-0.0825037	0.145613	-0.566596	0.570988	0.999762
Itpa	66.2287	0.06661	0.156138	0.42661	0.669664	0.999762
Cacnb3	120.42	0.0703956	0.14679	0.479568	0.631534	0.999762
Gfpt2	35.0291	-0.152918	0.179402	-0.852379	0.394004	0.999762
4933414I15Rik	45.7566	0.121426	0.167761	0.723804	0.469186	0.999762
Adamts4	51.3106	0.0806767	0.150399	0.536418	0.591669	0.999762
Olfr665	26.2992	0.00827323	0.209833	0.0394276	0.968549	0.999762
Trem2	51.2578	-0.0206624	0.166314	-0.124237	0.901127	0.999762
Gns	43.6906	-0.256661	0.172426	-1.48853	0.136611	0.999762
Ms4a6d	33.5146	0.255705	0.199315	1.28292	0.199521	0.999762
Mthfs,Mthfsl	42.1783	0.0826534	0.165732	0.498718	0.617978	0.999762
Itgb5	52.7789	0.154759	0.15461	1.00097	0.316843	0.999762
E430018J23Rik	40.6632	0.112153	0.169416	0.661998	0.507973	0.999762
Gtf2h1	39.8741	-0.0480916	0.175859	-0.273466	0.784495	0.999762
Krtap12-1	32.3892	-0.0688846	0.192703	-0.357466	0.720743	0.999762
Pskh1	44.8727	-0.0194323	0.163136	-0.119117	0.905182	0.999762
Arl3	148.567	-0.0398286	0.170494	-0.233607	0.81529	0.999762
Olfr1015	34.4596	0.0846247	0.189105	0.4475	0.654514	0.999762
Dhrs13	48.3314	-0.0876604	0.163438	-0.536351	0.591716	0.999762
Cox7b2	47.303	0.0950139	0.159442	0.595914	0.551232	0.999762
Sub1	216.096	-0.0225128	0.221733	-0.101532	0.919129	0.999762
Cep128	36.3213	0.0460715	0.19476	0.236555	0.813002	0.999762
Rps6kc1	53.283	-0.114024	0.152132	-0.749502	0.453555	0.999762
Ino80b	46.1453	0.0589037	0.163248	0.360824	0.718231	0.999762
Pwwp4d,Pwwp4c	36.4071	0.0343179	0.175961	0.195032	0.845368	0.999762
Gm13030	34.62	-0.0121189	0.179215	-0.0676222	0.946086	0.999762
Dact3	110.005	0.0610804	0.150432	0.406034	0.684718	0.999762
Cfap47	49.2084	-0.010523	0.156944	-0.0670494	0.946542	0.999762
Celf2	200.029	-0.276519	0.180331	-1.5334	0.125178	0.999762
Fbxw8	75.364	0.131135	0.15408	0.85108	0.394725	0.999762
Chst4	33.8202	-0.252344	0.198665	-1.2702	0.204013	0.999762
Olfr1008	30.2477	0.0484394	0.195278	0.248053	0.804093	0.999762
Haus8	36.1713	0.169516	0.181003	0.936532	0.348999	0.999762
Pate14	51.5165	-0.282665	0.150483	-1.87838	0.0603288	0.999762
Iigp1	37.8036	0.105853	0.171683	0.616564	0.537522	0.999762
Taf11	98.8319	-0.143649	0.140017	-1.02595	0.304918	0.999762
Hibadh	52.658	-0.0172634	0.150939	-0.114374	0.908942	0.999762
Zfp703	78.7715	0.0719615	0.136482	0.52726	0.598013	0.999762
Eef2kmt	32.1804	-0.111615	0.193661	-0.576341	0.564385	0.999762
Hnrnpdl	119.49	0.027421	0.171307	0.16007	0.872826	0.999762
Nnmt	29.7659	-0.0194788	0.202725	-0.0960849	0.923453	0.999762
Gvin2,Gvin1	34.4922	0.20299	0.198374	1.02327	0.306181	0.999762
Cyp39a1	44.2725	-0.021478	0.16482	-0.130312	0.89632	0.999762
H2-M10.4	26.8897	0.171696	0.229316	0.74873	0.45402	0.999762
2410004P03Rik	39.7609	-0.0404538	0.17822	-0.226988	0.820433	0.999762
Pde4a	89.9692	0.00665402	0.145212	0.0458226	0.963452	0.999762
Car7	54.0194	-0.111899	0.153309	-0.729892	0.465456	0.999762
Il13ra1	56.0764	0.0853755	0.154701	0.551875	0.581034	0.999762
Aldh1a3	37.4419	0.0649862	0.180442	0.36015	0.718735	0.999762
Olfr593	25.0325	-0.280872	0.215467	-1.30355	0.192387	0.999762
Fhl3	44.5544	0.0560537	0.16306	0.343762	0.731025	0.999762
Tle7	38.6737	0.0329754	0.170316	0.193613	0.846479	0.999762
Ascl2	27.5264	-0.200214	0.198971	-1.00625	0.314295	0.999762
Zfat	51.6516	-0.111133	0.158576	-0.700819	0.483416	0.999762
Ppp2r1a	223.121	0.0093706	0.197358	0.0474802	0.96213	0.999762
Gm9234,Ppia	727.557	0.0062456	0.237676	0.0262778	0.979036	0.999762
Krt42	37.5626	-0.331672	0.188277	-1.76161	0.0781347	0.999762
Vmn2r120	49.8274	-0.129439	0.15831	-0.817632	0.413567	0.999762
Skint9	35.1136	0.23388	0.186407	1.25467	0.209597	0.999762
Lingo2	45.6568	0.209286	0.167995	1.24579	0.212843	0.999762
9930104L06Rik	41.2529	0.0242136	0.178324	0.135784	0.891992	0.999762
Tgif1	47.8458	0.0125556	0.158178	0.0793765	0.936733	0.999762
St3gal4	56.4919	-0.0840028	0.150404	-0.558516	0.576492	0.999762
Cracd	55.9641	0.125669	0.148224	0.847834	0.39653	0.999762
Lmod1	33.7428	0.120376	0.182085	0.661096	0.508551	0.999762
Cmc4	50.0204	0.0466342	0.15365	0.303508	0.761503	0.999762
Zp3	38.9911	-0.210419	0.179754	-1.17059	0.241762	0.999762
Dcc	43.6269	0.0616445	0.160156	0.384903	0.700309	0.999762
Commd8	54.5409	-0.103886	0.157031	-0.661565	0.50825	0.999762
Pramel19	72.392	-0.0817476	0.147708	-0.553441	0.579961	0.999762
Mzt1	36.442	0.04988	0.179307	0.278183	0.780872	0.999762
Thnsl2	44.7656	-0.0977205	0.162197	-0.602482	0.546854	0.999762
Olfr385	46.5837	0.0717856	0.164949	0.435199	0.663418	0.999762
Pik3r2	124.73	-0.0251321	0.139266	-0.180461	0.856791	0.999762
Apobec2	42.2965	0.200225	0.16764	1.19437	0.232333	0.999762
Atxn10	81.4441	0.00174092	0.166372	0.010464	0.991651	0.999762
Supt6	93.8887	-0.0522447	0.141842	-0.36833	0.712627	0.999762
Prdm12	27.8948	-0.129257	0.211774	-0.610354	0.541628	0.999762
Scoc	117.067	0.0236937	0.175281	0.135175	0.892473	0.999762
Mrpl37	59.2392	0.0582026	0.145487	0.400054	0.689117	0.999762
1500009C09Rik	79.7895	-0.0313444	0.165352	-0.189562	0.849653	0.999762
Ift140	45.3332	-0.0470599	0.16738	-0.281156	0.77859	0.999762
Ccl1	43.0905	0.128978	0.166273	0.775698	0.437927	0.999762
Prkx	52.0533	-0.0467206	0.152632	-0.306099	0.759529	0.999762
Fa2h	49.1403	0.00735222	0.159897	0.0459809	0.963325	0.999762
4932414N04Rik	39.4559	-0.234738	0.174729	-1.34343	0.179131	0.999762
Klra14-ps,Klra8,Klra21	29.0939	0.0750449	0.200468	0.374347	0.708146	0.999762
Ywhae	247.507	-0.0325004	0.175813	-0.184858	0.85334	0.999762
Nelfe	58.6772	0.140412	0.145781	0.963171	0.335462	0.999762
Eny2	123.136	0.043936	0.134733	0.326097	0.744351	0.999762
Akap1	47.9068	0.160659	0.158133	1.01598	0.309641	0.999762
Endou	48.6548	-0.0625139	0.159852	-0.391073	0.695743	0.999762
Ralb	40.446	0.07069	0.164937	0.428588	0.668223	0.999762
Olfr1270	35.387	-0.0178614	0.190534	-0.0937439	0.925313	0.999762
Nabp2	54.5132	-0.0627949	0.157554	-0.398561	0.690217	0.999762
Ift81	36.0485	0.111037	0.177917	0.624092	0.532567	0.999762
Rrbp1	58.6086	0.154927	0.146848	1.05501	0.291419	0.999762
Gzmm	28.3342	0.0756682	0.199267	0.379733	0.704144	0.999762
2310057J18Rik	31.0069	0.422195	0.201779	2.09236	0.0364061	0.999762
Igfbp6	48.632	0.0847348	0.151021	0.561081	0.574742	0.999762
2310061N02Rik	37.4428	0.0660024	0.1847	0.357348	0.720831	0.999762
Surf6	41.9717	0.0615288	0.166436	0.369683	0.711618	0.999762
Atp1b4	37.7707	0.141754	0.179737	0.788674	0.430303	0.999762
Prrt2	224.087	-0.234678	0.200301	-1.17163	0.241347	0.999762
Ush1c	57.5796	-0.120693	0.145404	-0.830053	0.406509	0.999762
Dhx38	42.0457	-0.167999	0.16722	-1.00466	0.315062	0.999762
Sntb2	35.0786	0.0828945	0.186441	0.444616	0.656597	0.999762
E030025P04Rik	34.649	0.0867888	0.188982	0.459244	0.646059	0.999762
Asic3	26.4941	-0.120839	0.212399	-0.568927	0.569406	0.999762
Retreg1	88.6438	-0.0236717	0.132479	-0.178683	0.858186	0.999762
Usp17lc,Usp17la,Usp17ld	57.4485	-0.184915	0.148445	-1.24568	0.212881	0.999762
Pls1	16.2934	0.510402	0.266332	1.91641	0.0553129	0.999762
Elf3	42.8524	0.0674415	0.170445	0.395679	0.692342	0.999762
Foxa1	38.7434	-0.103843	0.170987	-0.607313	0.543643	0.999762
Rnls	41.1572	0.254749	0.178962	1.42348	0.154597	0.999762
Nkrf	42.3408	0.241357	0.167636	1.43977	0.149933	0.999762
Bop1	51.0888	0.0834661	0.152526	0.547227	0.584223	0.999762
Hivep1	45.3208	-0.0902398	0.160038	-0.563864	0.572847	0.999762
Gorasp2	64.8676	0.0467222	0.153749	0.303887	0.761214	0.999762
Otp	36.6108	-0.290355	0.188743	-1.53836	0.12396	0.999762
Hoxb9	41.5166	-0.00665904	0.167055	-0.0398614	0.968204	0.999762
Ctu2	49.4801	0.0313698	0.162844	0.192638	0.847243	0.999762
Elobl	34.525	0.0541425	0.181037	0.299069	0.764887	0.999762
Oas1a	32.927	-0.00614273	0.189541	-0.0324084	0.974146	0.999762
Gjb4	34.573	-0.139599	0.188116	-0.742088	0.458034	0.999762
Ar	46.2135	0.113674	0.158205	0.718525	0.472434	0.999762
Lca5l	31.9633	-0.258166	0.195503	-1.32052	0.18666	0.999762
Cfap43	56.0951	0.251579	0.156274	1.60986	0.107428	0.999762
Mpp1	49.8468	-0.175784	0.16015	-1.09762	0.27237	0.999762
Adar	66.5607	-0.00365447	0.146006	-0.0250295	0.980031	0.999762
Tuba1c,Tuba1b	167.761	-0.0249423	0.166746	-0.149583	0.881094	0.999762
Farsa	64.9811	-0.102126	0.147311	-0.69327	0.48814	0.999762
Eepd1	37.548	-0.234157	0.174128	-1.34474	0.178708	0.999762
Zswim2	34.0798	-0.0718209	0.189881	-0.378241	0.705251	0.999762
Zbtb34	77.0467	-0.0218228	0.144491	-0.151032	0.87995	0.999762
Fthl17f	35.2327	-0.276986	0.183609	-1.50857	0.131409	0.999762
Olfr807	30.6422	-0.174252	0.203107	-0.857931	0.390931	0.999762
Olfm1	134.54	0.0176637	0.166666	0.105983	0.915596	0.999762
Auh	76.6565	0.0899548	0.162106	0.554913	0.578954	0.999762
Lemd1	87.5338	-0.0628326	0.138707	-0.452989	0.650557	0.999762
BC034090	56.2686	0.0527908	0.154585	0.3415	0.732727	0.999762
Cbfa2t2	59.7135	0.0961071	0.147004	0.653774	0.513257	0.999762
Foxj1	34.4921	0.0175413	0.190595	0.0920343	0.926671	0.999762
Pramel45,Pramel44,Pramel41,Pramel40,Gm7982,Gm6468,LOC624931,LOC102634529,Gm6346,Gm6348,LOC108168681,LOC108168683,LOC108168684,LOC108168685,Gm46935,Gm46934,LOC100862180,Gm6351,LOC620551,LOC620639	37.7793	-0.0777583	0.17399	-0.446911	0.654939	0.999762
Smco2	31.0212	-0.164927	0.199169	-0.828074	0.407629	0.999762
Adprh	87.4021	-0.0430623	0.159697	-0.26965	0.78743	0.999762
Sike1	62.1694	-0.0231597	0.139608	-0.165892	0.868242	0.999762
Dtx2	36.2356	0.0623767	0.18221	0.342333	0.7321	0.999762
Mrps11	63.0174	-0.0421958	0.151061	-0.27933	0.779992	0.999762
Tdrd1	48.6041	0.191639	0.16153	1.1864	0.235464	0.999762
Tspan10	50.6055	0.157551	0.161925	0.972984	0.330561	0.999762
Dgcr6	48.6992	0.0224542	0.157319	0.142731	0.886503	0.999762
Gm6657	26.6038	-0.0579909	0.210794	-0.275107	0.783234	0.999762
Adat2	39.9195	0.0698466	0.175337	0.398356	0.690367	0.999762
Tmem50b	70.1954	0.0358531	0.140549	0.255094	0.798651	0.999762
Tbck	42.5545	-0.181108	0.162705	-1.1131	0.265663	0.999762
Hypk	73.2261	0.0278747	0.138311	0.201537	0.840279	0.999762
Zfp292	48.1839	-0.084388	0.162213	-0.520228	0.602904	0.999762
Lrrc4b	76.8925	-0.191133	0.149811	-1.27582	0.202018	0.999762
Gtf2a1	45.4467	0.061716	0.156472	0.394422	0.693269	0.999762
Olfr127,Olfr128	36.0993	-0.150354	0.17819	-0.843787	0.398789	0.999762
Uros	53.7476	-0.019255	0.1536	-0.125358	0.90024	0.999762
Fkbp1a	220.08	-0.0818331	0.188979	-0.433028	0.664994	0.999762
Stk24	79.005	0.00370985	0.136648	0.027149	0.978341	0.999762
Cnot6l	57.4124	0.171463	0.151023	1.13535	0.25623	0.999762
Olfr850	27.8915	0.00468997	0.197529	0.0237432	0.981057	0.999762
Gm46345	34.1878	0.155362	0.189042	0.821838	0.411169	0.999762
Klhl17	43.1746	-0.252126	0.16628	-1.51628	0.129449	0.999762
Csnk1a1	168.348	0.221859	0.183239	1.21076	0.225986	0.999762
Cop1	53.4546	-0.160402	0.156254	-1.02655	0.304633	0.999762
Olfr922	26.3113	-0.158171	0.203213	-0.77835	0.436363	0.999762
Rsrp1	83.8896	-0.345448	0.182981	-1.88789	0.0590405	0.999762
Hlf	63.5013	-0.123725	0.158266	-0.781753	0.43436	0.999762
Wnk2	85.7188	-0.0941326	0.136215	-0.691059	0.489528	0.999762
Rap1gap2	53.7925	-0.00637569	0.149777	-0.0425679	0.966046	0.999762
Cyp2b9,Cyp2b13	33.2645	0.125706	0.192647	0.652523	0.514064	0.999762
Uncx	34.7839	0.116603	0.189581	0.615059	0.538516	0.999762
Defb30	32.2432	0.179586	0.190237	0.944014	0.345162	0.999762
Reg4	31.5255	-0.291822	0.200302	-1.45691	0.145141	0.999762
Gm14288,2210418O10Rik,Zfp968,Gm4631,Gm14410,Gm14434,Zfp965,Gm14432,Zfp967,Zfp966,Gm14393,Gm4724,Gm2026,Gm2004,Gm2007,Gm14403,Gm14440,Zfp931,Zfp973,Zfp970,Zfp971,Gm14296,Gm14295,Gm14391,Gm6710,Gm14430,Gm14308,Gm14327,Gm14326,Gm14325,Gm14305,Gm14322	172.453	-0.0798355	0.181451	-0.439984	0.659948	0.999762
Ranbp3	78.771	0.0126295	0.163317	0.0773311	0.93836	0.999762
Fech	45.4431	0.105584	0.163278	0.646652	0.517857	0.999762
Trappc9	81.4553	-0.108578	0.143892	-0.754576	0.450503	0.999762
Atic	57.3562	-0.167137	0.146888	-1.13785	0.255183	0.999762
Socs5	61.6466	-0.297427	0.162855	-1.82634	0.0677997	0.999762
Terf1	73.4636	0.18331	0.144922	1.26489	0.205911	0.999762
Fnta	61.288	0.0136579	0.157205	0.0868795	0.930767	0.999762
Kcnq1	41.002	-0.0550883	0.172252	-0.319811	0.749111	0.999762
Fgfr1	83.8193	-0.0630165	0.146555	-0.429984	0.667207	0.999762
Diaph1	79.7848	-0.0243961	0.142428	-0.171287	0.863998	0.999762
Zdhhc4	73.804	-0.0880789	0.145217	-0.606533	0.544161	0.999762
Sh3bp5	65.5772	0.0176993	0.155475	0.113841	0.909364	0.999762
Gm46270	28.6509	0.121275	0.20434	0.593497	0.552848	0.999762
Neurod6	49.4662	-0.358714	0.15495	-2.31504	0.0206109	0.999762
Slf1	41.0262	0.000670868	0.171637	0.00390864	0.996881	0.999762
Bag5	44.4358	0.155898	0.165533	0.941793	0.346299	0.999762
Scgb2b11,Scgb2b12,Scgb2b19	48.8573	0.198619	0.161507	1.22979	0.218777	0.999762
Dph1	53.5888	-0.0358239	0.155465	-0.23043	0.817758	0.999762
Cacng4	37.468	-0.0234831	0.177982	-0.131941	0.895031	0.999762
Cyp2a22,Cyp2a12	41.0283	-0.0927877	0.182504	-0.508414	0.611163	0.999762
Tgm3	39.6191	0.0387337	0.167534	0.231199	0.81716	0.999762
Tceanc	47.2571	0.0582397	0.159336	0.365514	0.714728	0.999762
Glb1l3	30.9245	-0.0174558	0.197832	-0.0882351	0.92969	0.999762
Il10	33.1379	0.14206	0.188961	0.751792	0.452176	0.999762
Klrc3,Klrc2	39.9189	-0.254147	0.170872	-1.48736	0.136921	0.999762
Msrb2	31.9439	0.07797	0.189222	0.412056	0.680298	0.999762
Ptprv	41.8212	-0.0432302	0.170848	-0.253032	0.800243	0.999762
Entpd1	60.2004	-0.179466	0.142131	-1.26269	0.206702	0.999762
Man1b1	40.2726	-0.262626	0.169779	-1.54687	0.121894	0.999762
Oxa1l	48.2846	-0.0923944	0.160526	-0.575573	0.564904	0.999762
Ints9	56.8135	0.0341657	0.151132	0.226066	0.82115	0.999762
Npvf	32.368	0.121515	0.19194	0.633086	0.526678	0.999762
Top2a	45.7229	0.264753	0.163975	1.6146	0.106398	0.999762
Uckl1	34.6218	-0.0217013	0.189838	-0.114315	0.908988	0.999762
Ankrd60	47.7429	0.0479672	0.159363	0.300994	0.763419	0.999762
Taf7l2	36.0102	0.189644	0.180414	1.05115	0.293188	0.999762
Ndst2	41.8285	-0.0564481	0.171256	-0.329613	0.741692	0.999762
Tha1	38.7124	-0.051845	0.173507	-0.298806	0.765088	0.999762
Magea9	45.2174	-0.0931188	0.162552	-0.572855	0.566743	0.999762
Folr1	35.622	-0.0362987	0.180386	-0.201228	0.840521	0.999762
Gpsm2	41.5931	0.191297	0.174396	1.09691	0.27268	0.999762
Ackr2	49.7963	-0.109533	0.161036	-0.680176	0.496393	0.999762
Dytn	32.7577	0.376922	0.196603	1.91718	0.0552154	0.999762
Prl3b1	38.052	0.0520078	0.173206	0.300266	0.763975	0.999762
Retnlb	60.2972	0.0771852	0.148993	0.518045	0.604427	0.999762
Olfr791	28.9041	0.205425	0.204539	1.00433	0.315218	0.999762
Olfr39	31.6607	0.0819265	0.193198	0.424055	0.671526	0.999762
Tmem126b	58.6985	-0.0514315	0.15083	-0.340989	0.733112	0.999762
Fto	74.1303	0.0227395	0.144097	0.157807	0.874609	0.999762
Hspa1b,Hspa1a	46.5576	-0.17295	0.17293	-1.00011	0.317255	0.999762
Emp3	38.4172	-0.191486	0.179967	-1.06401	0.287325	0.999762
Abcc9	41.7024	-0.0553	0.170618	-0.324116	0.74585	0.999762
Tmem262	31.6446	-0.0987831	0.196762	-0.502042	0.615638	0.999762
1110038F14Rik	40.2851	0.0419227	0.167617	0.250111	0.802502	0.999762
Syt3	63.4133	-0.217316	0.147666	-1.47167	0.14111	0.999762
Stc1	63.8226	0.15942	0.142456	1.11909	0.263103	0.999762
Zfp157	47.4117	-0.21741	0.158715	-1.36981	0.170745	0.999762
Sh3bgr	32.8676	-0.321616	0.185782	-1.73114	0.083426	0.999762
Ints2	43.7286	-0.115459	0.164073	-0.703708	0.481614	0.999762
Paxx	53.1476	-0.208149	0.159713	-1.30326	0.192485	0.999762
Rxfp4	36.2907	0.0302983	0.180766	0.16761	0.86689	0.999762
Zfp622	44.8747	-0.0619293	0.162935	-0.380086	0.703881	0.999762
Marchf1	37.6551	-0.219708	0.178463	-1.23111	0.218281	0.999762
Tbc1d10a	47.1484	0.234413	0.160414	1.4613	0.143933	0.999762
Spg11	59.4127	-0.226197	0.151367	-1.49436	0.135082	0.999762
Ier3	65.0606	0.0786922	0.145878	0.53944	0.589584	0.999762
Ackr1,Cadm3	92.938	0.0627144	0.146181	0.429018	0.66791	0.999762
Dguok	53.3557	-0.00631824	0.149987	-0.0421252	0.966399	0.999762
Trpm5	67.3698	-0.0901543	0.139295	-0.647217	0.517492	0.999762
Gm51803	30.1477	-0.227852	0.199002	-1.14497	0.252221	0.999762
Papola	82.9914	-0.0778902	0.14059	-0.554025	0.579562	0.999762
Haspin	28.9273	0.0990208	0.212084	0.466893	0.640576	0.999762
Olfr221	31.4	0.285173	0.199979	1.42602	0.153864	0.999762
Abcc2	43.2919	-0.0903671	0.1645	-0.549345	0.582769	0.999762
Baz1a	36.5561	0.144053	0.186026	0.774368	0.438713	0.999762
Elp4	60.0097	0.105934	0.149856	0.706902	0.479627	0.999762
Grwd1	34.6227	0.268729	0.193882	1.38604	0.165734	0.999762
Trim30b	44.3354	0.112563	0.165142	0.681614	0.495483	0.999762
Gripap1	39.792	-0.122598	0.175485	-0.698626	0.484786	0.999762
Ids	107.206	-0.0146284	0.151132	-0.096792	0.922892	0.999762
Vps11	62.5244	-0.0439201	0.143414	-0.306248	0.759416	0.999762
Npas2	51.399	-0.0375165	0.154042	-0.243547	0.807582	0.999762
Sgcd	43.917	0.0881061	0.174519	0.504851	0.613663	0.999762
Dpep1	41.2012	0.0993367	0.168984	0.587848	0.556634	0.999762
Tslp	85.9263	-0.266444	0.142055	-1.87563	0.0607057	0.999762
Htr2c	52.2094	-0.165767	0.152243	-1.08883	0.276227	0.999762
Mcat	45.6262	-0.038959	0.157727	-0.247003	0.804906	0.999762
Sycp2	31.6597	0.13997	0.195703	0.71522	0.474473	0.999762
Olfr668	26.8443	-0.0902482	0.211828	-0.426045	0.670075	0.999762
Lrrc7	51.3169	-0.138204	0.154082	-0.896949	0.369746	0.999762
Ift57	58.0493	-0.0775053	0.14076	-0.550621	0.581893	0.999762
Cav2	64.9417	0.235164	0.141915	1.65708	0.0975039	0.999762
Anxa11	82.9993	-0.0356137	0.166408	-0.214014	0.830536	0.999762
Kansl3	62.3518	-0.102994	0.150084	-0.686243	0.49256	0.999762
Cchcr1	43.3108	0.132449	0.16883	0.784514	0.432739	0.999762
Catsper1	40.1143	-0.129646	0.17083	-0.758921	0.4479	0.999762
Dhrs9	43.3752	0.0300945	0.173572	0.173384	0.86235	0.999762
Rab9b	46.9143	-0.0806165	0.153933	-0.523711	0.60048	0.999762
Pdzd8	109.764	-0.0603084	0.135835	-0.443982	0.657056	0.999762
Psapl1	60.3946	-0.0517417	0.155373	-0.333016	0.739122	0.999762
7530416G11Rik	34.4844	-0.265086	0.178306	-1.48669	0.137097	0.999762
Nat2	34.0317	0.0608556	0.177124	0.343577	0.731164	0.999762
Iws1	46.0244	-0.129572	0.157935	-0.820417	0.411978	0.999762
Aff2	47.7372	0.00717145	0.158493	0.0452478	0.96391	0.999762
Pgk2	30.2324	-0.147462	0.200712	-0.734695	0.462525	0.999762
Nudt16l1	58.9083	-0.153161	0.154364	-0.992211	0.321095	0.999762
Tas2r130	32.6787	0.11101	0.187489	0.59209	0.55379	0.999762
Sfxn4	52.169	-0.0241902	0.150003	-0.161264	0.871885	0.999762
Txlng	52.3787	-0.215041	0.153787	-1.39831	0.162021	0.999762
Wfdc5	36.1178	-0.0906991	0.187228	-0.48443	0.628081	0.999762
Nrxn3	131.104	0.0622008	0.170426	0.364972	0.715133	0.999762
Kcnq3	62.9261	0.119668	0.175131	0.683305	0.494414	0.999762
Pigk	63.7641	-0.121858	0.141239	-0.862782	0.388258	0.999762
Olfr948	47.1493	0.134912	0.159545	0.845604	0.397774	0.999762
Kcnj2	36.4937	-0.0472552	0.184339	-0.256349	0.797682	0.999762
Ociad2	74.5767	0.0793573	0.156876	0.505861	0.612954	0.999762
Rps27a	140.639	0.300624	0.139505	2.15493	0.031167	0.999762
Samd5	37.1675	-0.13706	0.180511	-0.759288	0.44768	0.999762
Cacna2d1	27.8809	0.0835218	0.206284	0.404887	0.685561	0.999762
Tssk2	29.7561	-0.164005	0.197671	-0.829687	0.406716	0.999762
2810408A11Rik	46.9506	-0.164362	0.1606	-1.02343	0.306106	0.999762
Sowahd	50.5726	-0.0701279	0.153698	-0.45627	0.648196	0.999762
Fabp6	35.0437	0.175927	0.185131	0.950286	0.341967	0.999762
Tlr12	44.3904	0.0911014	0.175319	0.519631	0.603321	0.999762
Ctnna1	59.8893	0.299635	0.148492	2.01785	0.0436066	0.999762
Cldnd2	36.0308	0.0180441	0.182984	0.09861	0.921448	0.999762
Zfp275	46.6081	-0.212802	0.156737	-1.3577	0.174559	0.999762
Olfr181	32.2171	0.0232672	0.189556	0.122746	0.902309	0.999762
Csnk2a1	99.3358	-0.174657	0.151093	-1.15596	0.247698	0.999762
Pdha1	104.491	0.0688457	0.165491	0.416008	0.677404	0.999762
Sptb	73.2317	0.0242362	0.140344	0.172691	0.862894	0.999762
Gcg	35.2399	-0.229009	0.184979	-1.23803	0.215706	0.999762
Sspn	58.6747	-0.136922	0.148116	-0.924423	0.355266	0.999762
Prdm10	32.2526	-0.0999472	0.187589	-0.5328	0.594172	0.999762
Ibtk	40.5362	0.156597	0.173883	0.900587	0.367808	0.999762
Elovl1	61.5545	-0.0238956	0.144496	-0.165373	0.868651	0.999762
Lsm11	58.1363	0.0984406	0.149953	0.656476	0.511518	0.999762
Smoc1	38.8605	0.191941	0.175543	1.09341	0.274215	0.999762
Plp2	33.5997	-0.0542273	0.189302	-0.286459	0.774527	0.999762
Trp53bp1	91.2963	-0.232215	0.134336	-1.72861	0.0838785	0.999762
Olfr898	44.5827	0.0442361	0.169597	0.260832	0.794222	0.999762
Rnf215	45.1483	0.102891	0.164951	0.623763	0.532783	0.999762
Rarres1	50.4474	0.379578	0.160552	2.3642	0.0180689	0.999762
Pkd1	56.8725	-0.211613	0.151946	-1.39268	0.163716	0.999762
Gnpda1	37.7147	-0.0153363	0.177589	-0.0863586	0.931181	0.999762
Ddx56	71.0631	-0.145104	0.137984	-1.0516	0.292984	0.999762
Sh2d1b1	39.3774	-0.0216765	0.177146	-0.122365	0.90261	0.999762
Olfr1383	47.8126	0.0937047	0.159228	0.588495	0.5562	0.999762
Vmn2r3	43.4722	0.0419619	0.162835	0.257697	0.796641	0.999762
Cstf1	47.678	0.120394	0.170223	0.707275	0.479396	0.999762
Sox7	30.2835	-0.0636177	0.207331	-0.306842	0.758964	0.999762
Olfr1314	36.2031	-0.0405581	0.185394	-0.218767	0.826831	0.999762
Olfr177	39.727	-0.0112773	0.169901	-0.0663754	0.947079	0.999762
Ccsap	81.3947	-0.0241929	0.141802	-0.17061	0.86453	0.999762
Tbata	31.0746	-0.11358	0.198782	-0.57138	0.567742	0.999762
Syn3	50.5678	0.0171958	0.156769	0.109689	0.912656	0.999762
Gm14403,Zfp931	42.7905	0.0203585	0.16814	0.121081	0.903627	0.999762
Nckap1l	29.9411	-0.276394	0.215543	-1.28231	0.199733	0.999762
Vgf	124.011	0.240076	0.152349	1.57582	0.115066	0.999762
Anpep	37.4355	0.0026254	0.175651	0.0149467	0.988075	0.999762
Adam7	44.6367	-0.24844	0.168347	-1.47576	0.140008	0.999762
Bik	40.9148	0.0679206	0.169539	0.400619	0.6887	0.999762
Capn15	61.3733	-0.113046	0.145483	-0.77704	0.437135	0.999762
Rab5b	90.2716	-0.132271	0.145058	-0.91185	0.361848	0.999762
Nipal2	37.2735	-0.206749	0.178466	-1.15848	0.246669	0.999762
Mul1	54.189	0.156326	0.15042	1.03927	0.298681	0.999762
Kti12	42.2178	-0.0838672	0.167464	-0.500806	0.616507	0.999762
Elmod2	49.8542	-0.0754526	0.152173	-0.495835	0.620011	0.999762
Phf7	45.0048	-0.0893912	0.162427	-0.550347	0.582082	0.999762
Hsd17b12	39.109	-0.0761955	0.168961	-0.450966	0.652014	0.999762
Mtmr2	48.9358	-0.00562431	0.158387	-0.0355099	0.971673	0.999762
Tspan5	99.8577	0.155468	0.149966	1.03669	0.299881	0.999762
Timp4	69.8491	-0.0103547	0.138577	-0.0747217	0.940436	0.999762
Cct2	114.404	-0.0866667	0.135778	-0.638296	0.523281	0.999762
Clcnkb	49.787	-0.0565341	0.170765	-0.331063	0.740597	0.999762
Lars	44.0584	-0.011672	0.170783	-0.0683438	0.945512	0.999762
Gm20517,Usp49	50.9853	-0.171158	0.161018	-1.06298	0.287792	0.999762
Nipal4	29.6418	-0.095049	0.201624	-0.471417	0.637343	0.999762
Tardbp	80.4396	-0.0684811	0.151703	-0.451415	0.651691	0.999762
Gm29804,Gm52989,Gm3893,LOC108168679,Gm5859,Gm3883	141.369	-0.193338	0.139639	-1.38456	0.166188	0.999762
A630023A22Rik	25.3688	-0.360162	0.21615	-1.66626	0.0956617	0.999762
B3galt4	37.6287	-0.0686593	0.175787	-0.390582	0.696106	0.999762
Prdm13	28.0315	0.198707	0.206747	0.961111	0.336497	0.999762
Eng	118.359	-0.029329	0.139867	-0.209692	0.833908	0.999762
Surf2	42.7186	-0.116804	0.168277	-0.694118	0.487608	0.999762
Mospd2	48.2834	-0.103188	0.154788	-0.666638	0.505004	0.999762
Sharpin	46.8625	-0.184669	0.163083	-1.13237	0.257481	0.999762
Trmt1	62.6993	0.0774996	0.149574	0.518136	0.604363	0.999762
Scn2b	85.7201	-0.348534	0.185379	-1.88012	0.0600921	0.999762
Exoc2	37.9564	-0.086098	0.179604	-0.479377	0.631671	0.999762
Grin2b	127.015	-0.26991	0.217028	-1.24367	0.213623	0.999762
Wdr19	54.3539	-0.110569	0.147186	-0.751219	0.452521	0.999762
Rbm6	38.755	-0.0389171	0.175341	-0.221951	0.824352	0.999762
Togaram1	54.4043	-0.176097	0.149568	-1.17737	0.239048	0.999762
Ndufb4b,Ndufb4,Ndufb4c	110.28	-0.067089	0.180296	-0.372105	0.709815	0.999762
Cmip	159.917	-0.00533065	0.15534	-0.0343161	0.972625	0.999762
Ankrd29	42.3962	0.152691	0.169614	0.900222	0.368002	0.999762
Scml4	36.2334	0.190738	0.177922	1.07203	0.283707	0.999762
Peg12	38.6104	0.0489482	0.179506	0.272682	0.785098	0.999762
Thap11	39.8975	-0.173517	0.178289	-0.973237	0.330435	0.999762
Ces1h	42.857	0.00246105	0.16921	0.0145443	0.988396	0.999762
Srp68	103.642	-0.0303787	0.142286	-0.213504	0.830934	0.999762
Olfr1309	29.2824	-0.0475044	0.20171	-0.235509	0.813814	0.999762
Htra4	34.3792	-0.0833659	0.186343	-0.447379	0.654601	0.999762
Nat8f2	32.8403	-0.00531494	0.194947	-0.0272635	0.97825	0.999762
Slc4a8	63.9759	-0.309739	0.142538	-2.17303	0.0297784	0.999762
Sult5a1	37.5651	0.085013	0.176097	0.482764	0.629264	0.999762
Dxo	40.8739	-0.377288	0.167835	-2.24798	0.0245777	0.999762
Tescl	40.0476	0.0837838	0.177209	0.472796	0.636359	0.999762
Mgat4d	31.8042	0.0524363	0.199998	0.262184	0.793179	0.999762
Mc4r	36.6079	-0.00171158	0.183337	-0.0093357	0.992551	0.999762
Ddt	87.13	0.00518045	0.140819	0.0367879	0.970654	0.999762
Gm32234	50.3289	-0.101799	0.151134	-0.673565	0.500588	0.999762
Topors	49.8219	-0.0476979	0.15175	-0.31432	0.753278	0.999762
Dcaf4	62.3441	0.0796438	0.146924	0.542074	0.587768	0.999762
D17H6S53E	40.13	-0.0385847	0.168481	-0.229015	0.818857	0.999762
Rgp1	57.2684	0.023609	0.146285	0.16139	0.871786	0.999762
Pcdhb20	37.4093	-0.102935	0.178385	-0.577036	0.563915	0.999762
Tmem243	56.6083	-0.0386488	0.146875	-0.263141	0.792442	0.999762
Eif2s3x	67.5747	-0.0938178	0.155673	-0.60266	0.546735	0.999762
Krt35	40.6197	0.0683817	0.172924	0.395444	0.692515	0.999762
4930447C04Rik	47.0209	-0.168273	0.161657	-1.04093	0.297909	0.999762
Mysm1	40.1337	0.135266	0.168974	0.800518	0.423411	0.999762
Kdm4b	64.327	-0.0487054	0.137458	-0.35433	0.723092	0.999762
4933417A18Rik	35.5826	-0.0928999	0.191617	-0.48482	0.627804	0.999762
Cercam	47.0239	-0.110654	0.175243	-0.631428	0.527761	0.999762
Stk38	71.2967	-0.100268	0.139301	-0.71979	0.471654	0.999762
Doc2g	49.6138	0.02258	0.169573	0.133158	0.894068	0.999762
Slco1b2	36.4043	-0.13017	0.184697	-0.704775	0.48095	0.999762
Rad54b	45.9551	0.0595299	0.166047	0.358513	0.71996	0.999762
C1d	69.422	0.0504548	0.158247	0.318837	0.74985	0.999762
Wdr90	40.276	-0.335113	0.171487	-1.95416	0.0506818	0.999762
Mbtps1	65.4152	-0.179976	0.148496	-1.21199	0.225518	0.999762
Ache	78.1388	0.0304054	0.146368	0.207733	0.835438	0.999762
Sgca	45.0724	0.024233	0.162282	0.149327	0.881296	0.999762
Zmynd15	46.7649	-0.0630996	0.15889	-0.397129	0.691273	0.999762
Rfwd3	80.9343	0.155899	0.137428	1.1344	0.256626	0.999762
Vcpkmt	71.6014	-0.158256	0.136418	-1.16007	0.246018	0.999762
Cela3b	39.5006	-0.0114019	0.177404	-0.0642707	0.948755	0.999762
Parp14	52.3794	0.201218	0.146172	1.37658	0.168642	0.999762
Acan	32.8886	-0.160228	0.187224	-0.85581	0.392103	0.999762
Cldn34d	41.5318	-0.122304	0.16861	-0.725367	0.468227	0.999762
Klhl24	53.2456	-0.0371272	0.154064	-0.240986	0.809566	0.999762
Aven	40.3534	-0.113351	0.16604	-0.682673	0.494814	0.999762
Grik3	58.2019	-0.272227	0.159816	-1.70338	0.0884978	0.999762
Olfr78	36.4049	0.294724	0.18245	1.61537	0.106232	0.999762
Nelfa	41.5238	-0.210634	0.168979	-1.24651	0.212577	0.999762
Snx25	78.5962	0.0528808	0.136271	0.388056	0.697974	0.999762
Fpr3	47.1435	-0.193954	0.156174	-1.24191	0.214268	0.999762
Pycr1	24.964	0.0852457	0.2178	0.391395	0.695505	0.999762
Pls3	54.4867	0.0267046	0.151611	0.176139	0.860185	0.999762
Wasf1	90.9042	-0.145309	0.148084	-0.981257	0.326466	0.999762
Cldnd1	53.4227	0.0377105	0.150753	0.250148	0.802473	0.999762
LOC100044627,LOC100862455,Rpl23	239.134	0.0873597	0.171024	0.510804	0.609488	0.999762
Best2	44.2769	-0.146104	0.165847	-0.880957	0.378341	0.999762
Fbxo48	34.855	0.0733648	0.188964	0.388248	0.697833	0.999762
Timm8a2	34.9325	-0.18979	0.187411	-1.0127	0.311206	0.999762
Sema4b	44.184	-0.0790369	0.164324	-0.480983	0.630529	0.999762
Reln	60.5054	0.0825459	0.154077	0.535743	0.592136	0.999762
Nkx1-1	27.3533	-0.240764	0.203945	-1.18054	0.237786	0.999762
Zfp2	45.9331	-0.00247952	0.164784	-0.0150471	0.987995	0.999762
Ctsll3	31.4091	-0.0534035	0.19499	-0.273878	0.784178	0.999762
Hmgxb3	38.6509	0.00644526	0.176832	0.0364485	0.970925	0.999762
Polr2l	32.2531	0.137704	0.191335	0.719697	0.471711	0.999762
Pitpnm2	51.5187	-0.171729	0.158039	-1.08663	0.277202	0.999762
Enkd1	55.0317	-0.303926	0.160005	-1.89948	0.0575013	0.999762
BC048403	33.883	0.00754911	0.190477	0.0396326	0.968386	0.999762
Gip	49.129	-0.147799	0.153789	-0.96105	0.336527	0.999762
Clec4d	42.7322	0.163726	0.172348	0.949975	0.342125	0.999762
Lzts3	63.3973	-0.148244	0.140942	-1.05181	0.292889	0.999762
Rho	49.4139	-0.175943	0.168673	-1.0431	0.2969	0.999762
Ctrb1	43.1967	-0.00203721	0.163995	-0.0124224	0.990089	0.999762
Mroh2b	48.4752	-0.187498	0.158593	-1.18226	0.237104	0.999762
Rftn2	66.1761	0.0167159	0.137847	0.121264	0.903482	0.999762
Cib4	47.5299	-0.18517	0.180203	-1.02756	0.304157	0.999762
Hsd3b7	37.9259	0.0288857	0.176889	0.163299	0.870283	0.999762
Slc28a1	50.8975	-0.0723833	0.155585	-0.465233	0.641764	0.999762
Gm30083	35.5663	-0.212079	0.186425	-1.13761	0.255284	0.999762
1600012H06Rik	51.312	-0.0116048	0.148367	-0.0782168	0.937656	0.999762
Tmem50a	59.9697	-0.110136	0.145535	-0.756766	0.44919	0.999762
Map3k4	62.5956	-0.143924	0.148447	-0.969529	0.332281	0.999762
Zfp335	46.3848	-0.17373	0.160201	-1.08445	0.278167	0.999762
Cped1	40.6713	-0.0271573	0.168015	-0.161636	0.871593	0.999762
Gcc1	101.185	-0.118134	0.14164	-0.83405	0.404253	0.999762
Lsg1	48.0144	0.0540995	0.167732	0.322536	0.747047	0.999762
Olfr522	52.5536	-0.0623288	0.162175	-0.384331	0.700733	0.999762
Pigz	30.048	-0.457271	0.201962	-2.26415	0.023565	0.999762
Dnah6	68.477	-0.185059	0.141451	-1.30829	0.190775	0.999762
Pbld2	47.2886	-0.0831552	0.156977	-0.52973	0.596299	0.999762
Pex14	66.6138	0.0754721	0.149461	0.50496	0.613587	0.999762
Phf23	52.0525	0.0265338	0.16227	0.163516	0.870112	0.999762
Fam216b	52.9378	0.172584	0.154312	1.11841	0.263393	0.999762
Mrpl55	57.6754	-0.212515	0.148782	-1.42836	0.153187	0.999762
Slc25a48	34.4097	-0.00341875	0.196653	-0.0173846	0.98613	0.999762
Myb	32.1314	-0.0272048	0.201366	-0.135101	0.892532	0.999762
Csf3r	33.4888	-0.1385	0.190454	-0.72721	0.467098	0.999762
Acox3	66.8388	-0.119609	0.141196	-0.847115	0.396931	0.999762
Sp7	42.6585	-0.0421451	0.174703	-0.241238	0.809371	0.999762
Olfr1000	35.9853	-0.0293921	0.183247	-0.160397	0.872569	0.999762
Lonrf2	63.6348	0.100679	0.143087	0.703619	0.48167	0.999762
Gm52351	22.6642	-0.299207	0.225325	-1.32789	0.184215	0.999762
Plcd1	66.0236	0.000719106	0.1484	0.00484571	0.996134	0.999762
Lurap1	35.0689	-0.298156	0.185128	-1.61054	0.107279	0.999762
Slc20a2	60.2655	0.0626542	0.147683	0.424247	0.671386	0.999762
Nfs1	85.207	-0.0388459	0.13907	-0.279326	0.779994	0.999762
Mettl17	41.8234	0.0301662	0.172	0.175385	0.860777	0.999762
Tomm40	82.826	-0.0523909	0.147139	-0.356064	0.721793	0.999762
Stxbp2	48.0024	-0.121435	0.158549	-0.765916	0.443726	0.999762
Flt4	40.4247	-0.107336	0.173185	-0.619776	0.535406	0.999762
Actl7b	32.6657	0.000571894	0.188759	0.00302976	0.997583	0.999762
Mgp	64.5195	0.179704	0.150692	1.19252	0.233055	0.999762
Agpat2	46.7284	-0.0839333	0.162202	-0.517461	0.604834	0.999762
Hbb-b2	28.198	-0.0497153	0.222164	-0.223777	0.822931	0.999762
Ddx42	44.0176	0.0298549	0.169042	0.176612	0.859813	0.999762
Clpsl2	38.8813	0.187855	0.189809	0.989703	0.322319	0.999762
Snu13,LOC100862468	73.2647	0.221673	0.140366	1.57925	0.114279	0.999762
Zfp707	48.3146	-0.0351118	0.166705	-0.210622	0.833182	0.999762
Polr3c	54.1827	0.127738	0.150911	0.846448	0.397303	0.999762
Gm35410	64.0003	0.248271	0.148847	1.66796	0.0953244	0.999762
Slc25a54	54.7656	-0.0349936	0.149352	-0.234303	0.81475	0.999762
Gpr157	37.1659	-0.202164	0.175236	-1.15367	0.248638	0.999762
Pgpep1	41.3719	-0.123941	0.169624	-0.730685	0.464972	0.999762
Rnf114	49.7445	-0.0750734	0.158404	-0.473937	0.635545	0.999762
Hcar1	25.4112	0.271075	0.220144	1.23136	0.218189	0.999762
Prl6a1	40.7071	-0.00462883	0.171562	-0.0269805	0.978475	0.999762
Znrf3	40.926	0.0489389	0.174238	0.280874	0.778807	0.999762
Twist2	38.8023	0.016703	0.176029	0.0948878	0.924404	0.999762
Plvap	31.9578	-0.186406	0.196478	-0.948738	0.342754	0.999762
Slfn2	44.9868	-0.186398	0.164242	-1.1349	0.256418	0.999762
Olfr434	31.4671	0.06982	0.193476	0.360872	0.718195	0.999762
Lzts2	57.2373	0.254773	0.149776	1.70103	0.0889381	0.999762
Csrp3	42.0913	-0.12124	0.170936	-0.709275	0.478154	0.999762
Gm527	28.0785	0.00556752	0.20665	0.0269417	0.978506	0.999762
Timm21	36.1603	0.190122	0.178669	1.0641	0.287285	0.999762
Gm5737	31.1991	-0.26517	0.1969	-1.34672	0.178069	0.999762
Vax1	55.6069	0.179313	0.151161	1.18623	0.23553	0.999762
Pycr2	76.0374	-0.207506	0.143673	-1.44429	0.148657	0.999762
C7	41.8797	-0.0171243	0.167586	-0.102182	0.918612	0.999762
Sh2b1	76.1002	0.261948	0.152493	1.71777	0.0858385	0.999762
Mdm4	61.5872	0.0607728	0.15232	0.39898	0.689908	0.999762
Olig1	59.3989	-0.0642402	0.274098	-0.234369	0.814698	0.999762
Fam120a	105.491	-0.0140483	0.147824	-0.0950336	0.924288	0.999762
Fbxo4	42.001	-0.0276176	0.172641	-0.159971	0.872904	0.999762
Glis2	39.3974	-0.0550863	0.181992	-0.302684	0.76213	0.999762
Olfr804,Olfr782	25.9914	-0.0540358	0.203212	-0.265908	0.79031	0.999762
Gtse1	26.3594	0.329773	0.215253	1.53203	0.125516	0.999762
Hgd	33.4015	0.199123	0.185321	1.07447	0.28261	0.999762
Usp22	97.6751	-0.0882936	0.15096	-0.58488	0.558629	0.999762
Hivep3	44.1554	-0.0589966	0.167218	-0.352812	0.72423	0.999762
Ift80	39.7319	0.164809	0.171309	0.962058	0.336021	0.999762
Slfn4	33.6843	0.210023	0.179512	1.16997	0.242014	0.999762
Nr4a2	34.6721	-0.126127	0.184595	-0.683261	0.494442	0.999762
Zfand3	76.1868	0.0201494	0.137216	0.146845	0.883255	0.999762
Rhbdf1	46.687	0.15365	0.158713	0.968098	0.332996	0.999762
Cast	52.5072	-0.0515697	0.154778	-0.333184	0.738995	0.999762
BC031181	56.9351	-0.0994317	0.153755	-0.646688	0.517834	0.999762
Ctxn2	37.168	-0.278684	0.180762	-1.54172	0.123142	0.999762
H2-Aa	30.9469	-0.0398215	0.191165	-0.20831	0.834987	0.999762
Asxl2	46.5701	-0.152464	0.158429	-0.962346	0.335876	0.999762
Fam205a1,Fam205a2,Fam205a3,Fam205a4,LOC100862324	39.4795	-0.037211	0.172543	-0.215662	0.829251	0.999762
Pcdhb4	35.8677	-0.339052	0.18204	-1.86252	0.0625305	0.999762
Srek1	96.5744	-0.152413	0.148108	-1.02907	0.303447	0.999762
Xab2	56.1287	0.132139	0.154636	0.854519	0.392817	0.999762
Mfap1b,Mfap1a	89.6152	-0.0659605	0.144699	-0.455846	0.6485	0.999762
Cd79a	37.0683	0.101743	0.176907	0.575122	0.565209	0.999762
Cyp2c70	30.9159	-0.294653	0.192091	-1.53392	0.125049	0.999762
Cyc1	99.7241	0.202791	0.163309	1.24176	0.214325	0.999762
Evi5	56.3489	0.188588	0.14433	1.30665	0.191332	0.999762
Fcer1a	50.1189	-0.0277451	0.162848	-0.170374	0.864716	0.999762
Phb	77.9343	-0.0823235	0.137008	-0.600867	0.547928	0.999762
Amz1	68.1549	-0.00856282	0.140184	-0.0610826	0.951293	0.999762
Col9a3	31.9628	-0.0592062	0.197239	-0.300176	0.764043	0.999762
Mitf	40.0219	-0.065109	0.168651	-0.386057	0.699455	0.999762
Rph3al	36.0536	-0.247852	0.183924	-1.34758	0.177795	0.999762
Tfpi2	49.3967	0.118928	0.151431	0.785363	0.432241	0.999762
Vmn2r102	47.0012	0.0539108	0.157657	0.34195	0.732388	0.999762
Efemp1	46.3163	0.167965	0.16251	1.03357	0.301339	0.999762
Vmn1r198	63.6552	-0.198763	0.152873	-1.30018	0.19354	0.999762
Htr3b	42.2053	-0.036705	0.168406	-0.217955	0.827464	0.999762
Gm94	16.7883	0.252438	0.268341	0.940736	0.34684	0.999762
Grip1	31.6168	-0.113938	0.186361	-0.611382	0.540947	0.999762
Igip	73.7192	-0.151299	0.137454	-1.10073	0.271016	0.999762
Acap1	38.8355	-0.318918	0.186692	-1.70826	0.0875885	0.999762
Tsen2	49.1855	0.289492	0.156337	1.85172	0.0640662	0.999762
Zfp410	67.312	0.212567	0.142826	1.48829	0.136674	0.999762
Pira2,Pira1,Pira7,Pirb,Pira4,Pira13,Lilra6,Pira12,Pira11,Pira6	48.9752	0.0756267	0.161182	0.4692	0.638927	0.999762
Plac8l1	42.3759	-0.216954	0.174452	-1.24363	0.213636	0.999762
Gemin4	37.3064	-0.0447366	0.182038	-0.245754	0.805872	0.999762
Il2	42.2248	-0.413719	0.166762	-2.48089	0.0131056	0.999762
Olfr869	42.3318	0.0807954	0.167919	0.481156	0.630405	0.999762
Olfr589	25.2279	0.124458	0.215921	0.576403	0.564343	0.999762
Crybb3	42.1545	0.235937	0.169138	1.39494	0.163035	0.999762
Emilin3	58.0784	0.209405	0.1453	1.44119	0.149531	0.999762
Acss2	72.3628	0.0676978	0.146408	0.462391	0.643801	0.999762
Fbxl7	32.1616	-0.314102	0.20584	-1.52595	0.127022	0.999762
Hdgfl2	56.7597	-0.0383082	0.155931	-0.245673	0.805935	0.999762
Unc93b1	43.6865	0.29452	0.171578	1.71654	0.0860633	0.999762
Dhrs3	51.926	-0.0128595	0.151742	-0.0847459	0.932463	0.999762
Fut10	42.9551	0.278157	0.16264	1.71027	0.0872166	0.999762
Plgrkt	49.6274	0.0922124	0.156566	0.588967	0.555884	0.999762
Rps3	238.518	0.167542	0.135774	1.23397	0.217213	0.999762
Spem2	34.531	0.221254	0.186677	1.18522	0.23593	0.999762
Caskin2	36.0121	-0.125799	0.180835	-0.695659	0.486643	0.999762
D130052B06Rik	31.5765	-0.0139878	0.195301	-0.0716215	0.942903	0.999762
Pgf	38.8045	-0.177683	0.175679	-1.01141	0.311822	0.999762
Dhh	32.1569	-0.164209	0.187903	-0.873903	0.382171	0.999762
Dmac2l	41.3399	0.130975	0.172242	0.760414	0.447007	0.999762
Kif9	38.3177	-0.0225942	0.176001	-0.128376	0.897852	0.999762
Tsx	48.5943	0.0213726	0.173692	0.123049	0.902069	0.999762
Ikzf1	46.9589	-0.0722117	0.153458	-0.470563	0.637953	0.999762
Igf1r	68.948	0.043817	0.137083	0.319638	0.749243	0.999762
Psmd4	168.461	-0.000716708	0.155126	-0.00462016	0.996314	0.999762
Izumo1	45.3412	-0.0308984	0.167024	-0.184994	0.853234	0.999762
Tlr11	40.6521	0.142209	0.172068	0.826472	0.408537	0.999762
B3gnt7	35.1768	0.0516316	0.188165	0.274395	0.783781	0.999762
Cnot8	56.2658	-0.264019	0.14778	-1.78657	0.0740075	0.999762
Fbn1	30.6788	0.45549	0.195264	2.33268	0.0196648	0.999762
Ubxn2b	39.22	0.117825	0.172852	0.681649	0.495461	0.999762
Rgs7bp	144.428	-0.152201	0.164387	-0.925869	0.354514	0.999762
Zc3h12c	55.9241	-0.0903786	0.150649	-0.599929	0.548553	0.999762
Mga	64.6002	0.211567	0.140623	1.5045	0.132451	0.999762
Fhod3	55.8752	0.0866826	0.141908	0.610835	0.541309	0.999762
Pigx	45.7672	0.0426447	0.160445	0.26579	0.790401	0.999762
Aamp	91.4407	-0.0845976	0.143726	-0.588603	0.556128	0.999762
Tmem258	45.2282	0.06158	0.160476	0.383733	0.701176	0.999762
Lsamp	96.4067	0.0349838	0.140569	0.248872	0.80346	0.999762
Ecd	47.5978	0.101904	0.1598	0.637694	0.523673	0.999762
Bcl2l10	36.3387	-0.139882	0.186476	-0.750134	0.453174	0.999762
Olfr450	39.6704	-0.00841672	0.185362	-0.045407	0.963783	0.999762
Defb50	47.2389	0.130219	0.158339	0.822406	0.410846	0.999762
Fbxw11	68.0946	-0.106044	0.150141	-0.7063	0.480001	0.999762
Cct6b	58.7085	-0.107858	0.147477	-0.731359	0.46456	0.999762
Neb	27.5601	0.0585085	0.204053	0.286732	0.774317	0.999762
Keap1	48.1161	0.0117405	0.152191	0.0771436	0.938509	0.999762
Olfr1093	32.6445	-0.171602	0.194925	-0.880348	0.378671	0.999762
4930513O06Rik	42.893	0.0253782	0.169076	0.1501	0.880686	0.999762
Alg2	89.261	-0.0671801	0.153728	-0.437006	0.662107	0.999762
Mief2	45.4527	-0.100898	0.160038	-0.630459	0.528395	0.999762
Fam98c	52.7354	0.0223362	0.149432	0.149474	0.88118	0.999762
Bola2	84.8249	0.0557409	0.149865	0.37194	0.709937	0.999762
B3galt6	37.1517	-0.147103	0.179727	-0.818481	0.413083	0.999762
Commd9	51.649	-0.00667673	0.149557	-0.0446432	0.964392	0.999762
Hk2	39.6634	0.187284	0.179246	1.04484	0.296095	0.999762
BC024139	35.5436	-0.0234887	0.178511	-0.131581	0.895315	0.999762
Rab10	135.212	0.166914	0.151858	1.09914	0.271706	0.999762
Ubqln4	55.7856	0.1203	0.153327	0.7846	0.432688	0.999762
Atf1	30.1871	-0.130015	0.196723	-0.660906	0.508673	0.999762
Obi1	38.4879	0.00494313	0.174745	0.0282876	0.977433	0.999762
Cacna1f	48.0657	-0.0020697	0.163396	-0.0126667	0.989894	0.999762
Cma1	40.6055	0.00870151	0.183506	0.0474181	0.96218	0.999762
Arhgap24	33.6238	0.163436	0.185127	0.882828	0.377329	0.999762
Phf8	42.5382	0.0644312	0.166927	0.385983	0.699509	0.999762
Ccdc178	45.6351	0.284328	0.166953	1.70304	0.0885605	0.999762
Adnp2	81.2496	-0.006762	0.139764	-0.0483814	0.961412	0.999762
Arl6ip1	110.378	-0.166124	0.165181	-1.00571	0.314557	0.999762
Vps37b	50.849	-0.0062317	0.14957	-0.0416642	0.966766	0.999762
Fam229b	27.8342	-0.262132	0.204649	-1.28089	0.200234	0.999762
Pik3r4	22.287	0.184407	0.246466	0.748206	0.454336	0.999762
Tex47	37.3857	0.0904677	0.183527	0.492939	0.622056	0.999762
Bach2	42.3807	0.15454	0.168684	0.916152	0.359587	0.999762
Tgm7	34.6805	-0.117304	0.197694	-0.593359	0.552941	0.999762
H2al1a,H2al1b,H2al1c,H2al1d,H2al1e,H2al1f,H2al1g,H2al1h,H2al1i,H2al1k,H2al1m,H2al1o	27.6453	0.0723991	0.214614	0.337345	0.735856	0.999762
Zscan26	60.7448	-0.328423	0.146862	-2.23626	0.0253344	0.999762
Olfr272	39.1817	0.122813	0.174604	0.703378	0.48182	0.999762
Ddx20	38.4008	-0.0836149	0.173587	-0.481688	0.630028	0.999762
Exoc3l2	43.6272	-0.0841678	0.182858	-0.46029	0.645308	0.999762
Pstpip1	40.4914	0.19131	0.170853	1.11974	0.262826	0.999762
8030423J24Rik	36.9732	-0.152096	0.176279	-0.86281	0.388242	0.999762
Mrps35	41.8257	0.0176262	0.176988	0.0995896	0.92067	0.999762
Ccl22	35.24	-0.116545	0.178239	-0.653866	0.513198	0.999762
Hoxc6	43.2118	-0.0390531	0.17142	-0.227821	0.819786	0.999762
Tmem210	48.3517	0.0186658	0.160324	0.116426	0.907315	0.999762
Pcolce2	40.8227	0.111216	0.171731	0.647619	0.517231	0.999762
Tdrkh	37.7513	-0.114507	0.181717	-0.630137	0.528605	0.999762
Tpx2	56.1227	-0.267268	0.143843	-1.85805	0.0631617	0.999762
A830031A19Rik	32.5983	-0.0355994	0.193714	-0.183773	0.854191	0.999762
Dnah3	37.6902	0.0439083	0.179649	0.244412	0.806912	0.999762
Smim43	66.3426	-0.308455	0.149451	-2.06392	0.0390252	0.999762
Nudt15	27.1293	-0.163426	0.21085	-0.775082	0.438291	0.999762
Ntf5	24.3296	-0.0243728	0.21669	-0.112478	0.910444	0.999762
Fundc2	41.9207	-0.101024	0.174897	-0.577621	0.56352	0.999762
Peg3	160.721	-0.349578	0.204491	-1.7095	0.0873582	0.999762
Zfp791	37.5831	0.00375512	0.180112	0.0208487	0.983366	0.999762
Cmpk1	74.2635	-0.153891	0.157065	-0.979786	0.327192	0.999762
Nom1	38.1573	-0.0141956	0.174405	-0.0813945	0.935128	0.999762
Spaca7	42.1645	0.0778373	0.168077	0.463106	0.643288	0.999762
Pou5f2	49.7554	0.0732195	0.162289	0.451167	0.651869	0.999762
H2-Q4,H2-K1	42.4564	0.106301	0.183444	0.579475	0.562269	0.999762
Klf3	62.669	-0.0075422	0.172136	-0.0438154	0.965052	0.999762
Lyn	59.4194	0.00876861	0.149187	0.058776	0.953131	0.999762
Chst3	32.737	-0.0852405	0.192744	-0.442248	0.65831	0.999762
Kidins220	93.1705	-0.163927	0.15172	-1.08046	0.279939	0.999762
Myc	30.538	-0.061985	0.197121	-0.314452	0.753178	0.999762
Fam32a	94.3419	-0.00938254	0.135036	-0.0694819	0.944606	0.999762
Adprm	53.6069	-0.0114383	0.151502	-0.0754995	0.939817	0.999762
Hagh	74.2739	0.343366	0.17307	1.98397	0.0472593	0.999762
Igf1	53.4191	0.083383	0.150153	0.55532	0.578676	0.999762
Psd	265.704	-0.0475228	0.167148	-0.284315	0.776169	0.999762
Rab42	62.5394	-0.0876989	0.148589	-0.59021	0.55505	0.999762
Cnnm1	88.8646	-0.0316844	0.142117	-0.222946	0.823577	0.999762
Wfdc11	50.7614	-0.0724518	0.148123	-0.489131	0.624749	0.999762
Pate8	39.807	-0.106744	0.18148	-0.588186	0.556408	0.999762
Spata31d1d	52.8166	-0.243225	0.148537	-1.63747	0.101532	0.999762
Acte1	39.832	0.030932	0.176283	0.175468	0.860712	0.999762
Tmem269	41.6908	-0.0447795	0.172819	-0.259113	0.795548	0.999762
Mstn	30.0187	-0.0262219	0.195804	-0.133919	0.893467	0.999762
Gm15319,Gm21119,4930467E23Rik	79.7784	0.0186174	0.136417	0.136474	0.891446	0.999762
Zfhx3	53.3169	0.164878	0.151987	1.08481	0.278005	0.999762
Riok3	64.5373	-0.0598453	0.148711	-0.402427	0.68737	0.999762
Ifi202b,LOC100044068	48.0567	-0.121485	0.162954	-0.745516	0.45596	0.999762
Meig1	34.2405	0.0715025	0.189472	0.377378	0.705893	0.999762
Card6	38.1772	0.0580019	0.176061	0.329443	0.741821	0.999762
Sult1b1	60.2411	-0.0486106	0.14013	-0.346897	0.728668	0.999762
Rtn4	172.44	-0.263567	0.192371	-1.37009	0.170658	0.999762
Spta1	47.7015	0.0163734	0.160056	0.102298	0.91852	0.999762
Bahcc1	39.6979	-0.157954	0.182114	-0.867337	0.385757	0.999762
Krt33a	30.7807	-0.115376	0.207665	-0.555587	0.578493	0.999762
Khdc3	33.6956	-0.0470529	0.192397	-0.244561	0.806796	0.999762
Ppil2	59.5175	-0.147411	0.141943	-1.03852	0.299027	0.999762
Anxa7	60.2174	0.0314403	0.15375	0.20449	0.837971	0.999762
Adamts15	44.1161	0.00799555	0.163097	0.0490231	0.960901	0.999762
Laptm5	53.6019	0.295851	0.155512	1.90243	0.0571147	0.999762
Cenpn	49.022	-0.029465	0.155018	-0.190074	0.849251	0.999762
Lhfp	64.818	0.238043	0.143027	1.66433	0.0960472	0.999762
Olfr91	36.1557	-0.0236681	0.192414	-0.123006	0.902102	0.999762
Ldlrad4	57.4095	-0.036502	0.147127	-0.248099	0.804058	0.999762
Fxyd7	99.3594	-0.1888	0.152997	-1.23401	0.217198	0.999762
Helz	37.3747	-0.112992	0.182053	-0.620652	0.534828	0.999762
Acat2	57.5601	-0.0300818	0.153154	-0.196415	0.844285	0.999762
Zap70	44.1652	0.0893973	0.169386	0.527774	0.597656	0.999762
Mob3a	45.1668	0.19987	0.167075	1.19629	0.231584	0.999762
Rps6ka6	36.3307	0.0744031	0.186146	0.399702	0.689376	0.999762
Chrna10	51.8623	-0.192983	0.152316	-1.26699	0.205159	0.999762
Arrdc2	47.4686	-0.0317324	0.15978	-0.198601	0.842575	0.999762
Pan2	45.301	-0.0407282	0.160056	-0.254463	0.799138	0.999762
Fam184b	34.3608	-0.0347623	0.182658	-0.190313	0.849064	0.999762
Gtf3c6	33.5992	-0.153176	0.19878	-0.770577	0.440958	0.999762
Flot2	73.2433	-0.137149	0.138559	-0.989824	0.32226	0.999762
Adam28	44.6866	-0.260097	0.163196	-1.59377	0.110987	0.999762
Luc7l2	83.4721	-0.119216	0.144961	-0.822398	0.41085	0.999762
Celf5	107.323	0.0216287	0.146473	0.147663	0.882609	0.999762
Amigo1	53.9806	0.212248	0.164781	1.28806	0.197724	0.999762
Vmn2r68,Vmn2r67,Vmn2r72	44.3632	-0.215927	0.167823	-1.28663	0.198222	0.999762
Bves	39.2723	0.00251231	0.177952	0.0141179	0.988736	0.999762
Grpr	32.8975	-0.125446	0.185163	-0.677488	0.498097	0.999762
Lmo4	153.959	0.138796	0.135687	1.02292	0.306347	0.999762
Gid8	61.5517	-0.109774	0.140572	-0.780915	0.434853	0.999762
Ncs1	166.133	0.109351	0.152394	0.717553	0.473033	0.999762
Setd3	136.51	-0.00177317	0.132847	-0.0133474	0.989351	0.999762
Wfdc8	44.21	0.0366823	0.259046	0.141606	0.887392	0.999762
Acsm2	39.5488	0.0936868	0.178071	0.526122	0.598804	0.999762
1700030J22Rik	51.1792	-0.0923105	0.152285	-0.606168	0.544404	0.999762
Mgam	44.2071	0.0299974	0.168839	0.177669	0.858983	0.999762
Frat2	37.8732	-0.0035617	0.172574	-0.0206386	0.983534	0.999762
Btf3-ps15	52.4514	-0.0461277	0.148101	-0.31146	0.755451	0.999762
Actl11	63.8675	-0.28525	0.141095	-2.02168	0.0432092	0.999762
Zfp420	34.9918	0.151977	0.178867	0.849663	0.395513	0.999762
Lactb	46.7671	-0.140495	0.158984	-0.883703	0.376857	0.999762
Rtn2	82.3417	-0.00372653	0.14848	-0.0250979	0.979977	0.999762
Hibch	42.9463	0.195478	0.167144	1.16952	0.242194	0.999762
Socs6	61.4437	-0.0667109	0.141694	-0.470809	0.637777	0.999762
Urm1	83.1432	-0.107868	0.140028	-0.770328	0.441105	0.999762
Lclat1	37.8782	-0.088129	0.176587	-0.49907	0.61773	0.999762
Cnot6	47.5673	-0.148758	0.171768	-0.866039	0.386469	0.999762
Fkbpl	40.2333	-0.0222132	0.172119	-0.129057	0.897312	0.999762
Atxn7l2	40.41	-0.22038	0.172134	-1.28028	0.200447	0.999762
Afap1l2	44.1441	-0.16786	0.162961	-1.03006	0.302981	0.999762
Ankrd13c	57.1042	0.100258	0.148796	0.673793	0.500443	0.999762
Tmpo	82.3524	0.135231	0.148613	0.909952	0.362848	0.999762
Pcgf3	43.0881	-0.0439541	0.164108	-0.267836	0.788826	0.999762
Fam13c	54.3838	0.219248	0.150588	1.45595	0.145407	0.999762
Defa26,Defa27,Defa25,Defa31,Defa23,Defa17,Defa28,Defa6,Defa3,Defa40,Defa30	39.9827	0.233905	0.172404	1.35673	0.174867	0.999762
Trcg1	49.8932	-0.261022	0.153095	-1.70496	0.0882018	0.999762
Olfr187	38.9641	0.0168044	0.175401	0.0958054	0.923675	0.999762
Matn2	58.0137	-0.208283	0.151551	-1.37434	0.169336	0.999762
1700016K19Rik	36.1992	0.112086	0.18312	0.612094	0.540476	0.999762
Plpp3	103.134	0.0573037	0.134614	0.425688	0.670335	0.999762
Dnm3	54.0906	-0.36286	0.171579	-2.11482	0.0344453	0.999762
Otx1	54.698	0.101461	0.149249	0.679815	0.496622	0.999762
Frrs1	47.1818	0.146163	0.161374	0.90574	0.365073	0.999762
Atf6	84.5934	-0.25101	0.154357	-1.62616	0.103916	0.999762
Prl7d1	45.0935	-0.134389	0.17104	-0.785721	0.432031	0.999762
Megf9	75.777	0.0545295	0.147777	0.368999	0.712129	0.999762
Cbr2	36.0516	-0.0381623	0.184445	-0.206903	0.836085	0.999762
Aqp4	55.1238	0.0724254	0.157232	0.460627	0.645066	0.999762
Cfap97d1	52.8417	-0.0449157	0.161176	-0.278675	0.780494	0.999762
Dgkb	66.9152	0.0188362	0.142372	0.132303	0.894745	0.999762
Caap1	40.4404	0.0560148	0.169003	0.331442	0.74031	0.999762
P2rx3	65.0459	-0.0919591	0.139163	-0.6608	0.508741	0.999762
Tipin	41.8746	-0.189433	0.162005	-1.1693	0.242281	0.999762
Adamts12	52.2444	-0.00235991	0.157022	-0.0150292	0.988009	0.999762
Olfr733	32.6014	0.246371	0.189148	1.30253	0.192734	0.999762
Rassf7	36.4526	0.106932	0.181164	0.590246	0.555025	0.999762
Olfr1212	36.3746	-0.0252764	0.189681	-0.133257	0.89399	0.999762
Agps	55.5184	-0.359802	0.146598	-2.45434	0.0141142	0.999762
Stau1	85.3366	-0.141183	0.159242	-0.886592	0.375299	0.999762
Slc35d1	53.607	0.0204107	0.152953	0.133444	0.893842	0.999762
Nubp1	38.8432	0.0764059	0.17709	0.431453	0.666139	0.999762
Dcaf11	62.096	0.0128371	0.150263	0.0854305	0.931919	0.999762
Limk1	107.589	-0.0270773	0.132617	-0.204176	0.838216	0.999762
1810037I17Rik	103.482	-0.065108	0.136582	-0.476695	0.633579	0.999762
Olfr693	49.0682	-0.11667	0.153454	-0.760298	0.447076	0.999762
Fasn	110.775	-0.0236443	0.147047	-0.160794	0.872256	0.999762
Aqp11	38.8507	-0.310315	0.174798	-1.77527	0.075853	0.999762
Ing4	49.3615	-0.016633	0.160562	-0.103592	0.917493	0.999762
Defb23	40.0756	0.138811	0.168221	0.825169	0.409276	0.999762
Neu2	29.8655	0.248911	0.214417	1.16087	0.245695	0.999762
Cpne7	45.3489	0.206379	0.161915	1.27461	0.202447	0.999762
Tgfb3	48.0783	-0.325791	0.160752	-2.02667	0.0426966	0.999762
Olfr992	35.4814	0.0413667	0.180524	0.229147	0.818754	0.999762
Lce3d,Lce3e,Lce3f,Lce3a,Lce3b,Lce3c	32.168	-0.345067	0.204447	-1.6878	0.0914487	0.999762
Tbce	31.5826	0.0774353	0.188212	0.411426	0.68076	0.999762
Alas2	37.5541	0.128758	0.178979	0.719404	0.471892	0.999762
B230217C12Rik	42.3084	0.0693435	0.16905	0.410196	0.681662	0.999762
Atf3	35.9342	-0.147945	0.186858	-0.791749	0.428507	0.999762
Vps29	53.5907	0.00693599	0.148027	0.0468563	0.962628	0.999762
Crnn	29.3603	-0.109775	0.196599	-0.558373	0.576589	0.999762
Klhl12	44.1997	-0.127564	0.166677	-0.765336	0.444071	0.999762
Zfp956	41.7791	-0.0422656	0.164737	-0.256564	0.797515	0.999762
Fam13b	67.999	-0.0152079	0.147469	-0.103126	0.917863	0.999762
Olfr1394	34.5832	-0.0100157	0.183199	-0.054671	0.956401	0.999762
Zfp330	44.5452	-0.0269792	0.163977	-0.16453	0.869314	0.999762
Olfr474,Olfr473	37.5609	0.130444	0.178284	0.731664	0.464374	0.999762
Zfand6	77.3154	-0.104159	0.140213	-0.742861	0.457566	0.999762
Rtp1	61.8788	-0.117727	0.143278	-0.821671	0.411264	0.999762
Sun5	33.231	0.070541	0.192182	0.367053	0.71358	0.999762
Gm10338,Gm3115,Gm3012,Gm3476,Gm3424,Gm8246,Gm3127,Gm6676,Gm8279,Gm10413,Gm7876,Gm3685,Gm3727,Gm6337,Gm5795,Gm3187,Gm5797,Gm3182,Gm16434	59.9626	0.0651615	0.144767	0.450114	0.652628	0.999762
Sbds	74.6875	-0.0879626	0.141281	-0.622609	0.533542	0.999762
Cyp2j5	34.9324	-0.126156	0.183518	-0.687433	0.49181	0.999762
Taok1	60.4623	-0.155601	0.144528	-1.07661	0.281653	0.999762
Iho1	39.0194	-0.107985	0.180441	-0.59845	0.54954	0.999762
Ube2l6	40.6003	0.155599	0.170597	0.912085	0.361724	0.999762
Gm46735	33.6018	-0.109514	0.1906	-0.574577	0.565577	0.999762
Cfap77	62.5305	0.101257	0.145706	0.694941	0.487092	0.999762
Ahsg	54.1494	-0.113073	0.147312	-0.76757	0.442743	0.999762
Lrrfip2	48.342	0.103758	0.152152	0.681937	0.495279	0.999762
Mcts1	50.965	-0.150989	0.154323	-0.978396	0.327879	0.999762
Prkci	70.7352	0.265342	0.148164	1.79087	0.073314	0.999762
Cpsf6	83.4822	-0.173519	0.141585	-1.22554	0.22037	0.999762
Mrpl33	64.0707	-0.155794	0.146688	-1.06208	0.288199	0.999762
Pawr	55.4632	0.0780277	0.152294	0.512348	0.608408	0.999762
Scaf11	43.6115	-0.205337	0.171773	-1.19539	0.231933	0.999762
Dnah17	26.5561	-0.0913275	0.213729	-0.427305	0.669157	0.999762
Nceh1	62.8031	-0.296545	0.164952	-1.79776	0.072215	0.999762
Fcrlb	33.1867	0.147822	0.192559	0.767671	0.442683	0.999762
Plekhg3	35.5069	-0.0578937	0.178593	-0.324165	0.745813	0.999762
Olfr1352	32.4074	0.0353645	0.20231	0.174804	0.861234	0.999762
Gabrg2	65.4209	-0.185396	0.145615	-1.2732	0.202947	0.999762
Ell2	66.6334	-0.117237	0.156085	-0.751114	0.452584	0.999762
Iqsec2	109.772	-0.15488	0.152692	-1.01433	0.310424	0.999762
Eif3e	80.2758	-0.10362	0.154531	-0.670541	0.502513	0.999762
C1ra	40.171	0.10569	0.16901	0.625348	0.531743	0.999762
Zscan22	47.1233	0.0113319	0.164841	0.0687444	0.945193	0.999762
Maml2	43.3169	-0.0470642	0.177439	-0.265242	0.790823	0.999762
Cdkn1b	96.237	0.0880522	0.140514	0.626643	0.530893	0.999762
Ssh3	78.5107	-0.153389	0.140906	-1.08859	0.276335	0.999762
Ldlr	47.3134	0.12698	0.15844	0.801438	0.422878	0.999762
Unc93a2,Unc93a	35.9671	-0.0722942	0.193218	-0.374158	0.708287	0.999762
Necab2	63.2812	0.175798	0.152396	1.15356	0.248682	0.999762
A930018P22Rik	28.7304	-0.295136	0.204998	-1.4397	0.149952	0.999762
L3mbtl4	35.1119	-0.0844058	0.179217	-0.470969	0.637663	0.999762
Naa25	34.3492	0.377635	0.19015	1.98599	0.0470349	0.999762
Zfp236	46.0161	0.0613385	0.161614	0.379537	0.704289	0.999762
Ift52	47.5227	0.0535159	0.158722	0.337167	0.735991	0.999762
Cilp	51.8005	0.123872	0.155079	0.798768	0.424425	0.999762
Ndufa11	109.807	0.0428444	0.190789	0.224564	0.822319	0.999762
Styk1	26.7435	-0.316156	0.209934	-1.50598	0.132073	0.999762
F7	36.4332	-0.154163	0.192162	-0.802254	0.422406	0.999762
Olfr202	29.5907	-0.0762138	0.198898	-0.38318	0.701587	0.999762
Slain2	44.8554	-0.0991157	0.162012	-0.61178	0.540683	0.999762
Ube2z	50.2237	-0.0692346	0.155003	-0.446666	0.655116	0.999762
Ubqln3	39.3675	0.0273179	0.172809	0.158082	0.874392	0.999762
Elof1	103.08	0.0164052	0.141268	0.116128	0.907551	0.999762
Ppp1r11	81.071	0.0969376	0.138193	0.701463	0.483014	0.999762
Pex11g	42.1304	-0.0876707	0.163919	-0.534842	0.592759	0.999762
Rd3l	38.801	-0.0627697	0.178336	-0.351975	0.724857	0.999762
Fabp9	36.5444	0.0337089	0.177561	0.189844	0.849431	0.999762
Trp53inp2	69.3994	-0.0322449	0.143128	-0.225287	0.821756	0.999762
Cstad	42.5602	0.0927107	0.170743	0.542983	0.587141	0.999762
Tns2	47.203	0.0860595	0.168704	0.510121	0.609967	0.999762
Gna14	27.7225	0.127499	0.207614	0.614116	0.539139	0.999762
Syne2	34.6496	-0.0792474	0.179564	-0.441332	0.658973	0.999762
Rrh	34.2515	-0.278821	0.188308	-1.48067	0.138695	0.999762
Pask	40.9178	0.0325483	0.177229	0.183651	0.854287	0.999762
Hccs	38.2707	-0.0568939	0.175019	-0.325073	0.745126	0.999762
Stat6	64.8049	-0.0405139	0.145247	-0.278931	0.780298	0.999762
Srm	95.7778	0.187065	0.140238	1.33391	0.182233	0.999762
Doc2a	68.0821	-0.0100969	0.14014	-0.072049	0.942563	0.999762
Tmco5	45.2619	-0.0709715	0.16326	-0.434714	0.66377	0.999762
Romo1	107.629	0.112691	0.137833	0.817593	0.413589	0.999762
Mapre2	98.6252	0.0506324	0.148896	0.340051	0.733818	0.999762
Gabra2	46.1295	0.0367043	0.168332	0.218047	0.827393	0.999762
Atad2	39.7059	0.00929145	0.168249	0.0552245	0.95596	0.999762
Plxnc1	51.024	0.114054	0.153228	0.744339	0.456672	0.999762
Prr15l	47.3778	-0.0743038	0.168556	-0.440825	0.65934	0.999762
Calm4	34.0509	0.183698	0.194921	0.942424	0.345976	0.999762
Arsj	49.533	0.0697566	0.156239	0.446475	0.655254	0.999762
Thoc2l	35.9278	-0.297586	0.178984	-1.66264	0.0963852	0.999762
Lrif1	47.2021	0.019446	0.15475	0.125661	0.9	0.999762
Ldhc	37.0234	-0.0836098	0.180282	-0.463773	0.64281	0.999762
Epc2	100.172	0.0231569	0.138271	0.167475	0.866996	0.999762
Calu	77.2654	0.0512402	0.138056	0.371156	0.710522	0.999762
Tmub2	66.6495	-0.10636	0.146942	-0.723823	0.469174	0.999762
Zfp708	49.512	-0.0670291	0.168004	-0.398972	0.689914	0.999762
Lin28b	47.3502	-0.140625	0.157485	-0.892945	0.371887	0.999762
Vsir	54.7997	0.00293487	0.154482	0.0189981	0.984843	0.999762
Rgs9bp	54.3328	-0.0414511	0.149867	-0.276587	0.782098	0.999762
Pbx3	40.5997	0.0703924	0.170437	0.41301	0.679599	0.999762
Elac2	61.5101	0.0521189	0.144393	0.360952	0.718135	0.999762
Gm34566,Gm33084,Gm35257	27.4201	0.0260606	0.208943	0.124726	0.900741	0.999762
Il15	38.6532	-0.0958349	0.183396	-0.522557	0.601283	0.999762
Olfr774	30.2951	-0.432689	0.202979	-2.13169	0.0330323	0.999762
Alb	31.9321	-0.166251	0.187009	-0.888998	0.374004	0.999762
Lrtm1	42.5107	0.0644086	0.162388	0.396635	0.691637	0.999762
Bcl2l2	63.285	0.0538174	0.143379	0.375351	0.707399	0.999762
Neurog1	26.125	-0.0132227	0.222739	-0.0593642	0.952662	0.999762
Mrpl32	50.0036	-0.0558789	0.161244	-0.34655	0.72893	0.999762
Efna4	42.2443	-0.20199	0.167455	-1.20624	0.227725	0.999762
Pprc1	50.3201	0.11239	0.161223	0.697108	0.485735	0.999762
Pea15a	198.626	0.165948	0.139836	1.18673	0.235333	0.999762
1810030O07Rik	38.7632	-0.176113	0.173442	-1.0154	0.309915	0.999762
Smarce1	43.6501	0.18041	0.167836	1.07492	0.282413	0.999762
Nkx2-6	40.88	-0.0344407	0.172872	-0.199226	0.842086	0.999762
Vmn1r57,Vmn1r58,Vmn1r59,Vmn1r187,Vmn1r186,Vmn1r63,Vmn1r62,Vmn1r61,Vmn1r60	50.0904	0.0619609	0.164973	0.375583	0.707227	0.999762
Ifnl2,Ifnl3	39.557	-0.120859	0.176774	-0.683692	0.49417	0.999762
Gpx7	28.6824	-0.038504	0.210947	-0.182529	0.855167	0.999762
Decr2	52.4522	0.0706564	0.154675	0.456804	0.647812	0.999762
Wdr1	93.0005	-0.0678533	0.144772	-0.46869	0.639291	0.999762
Lrwd1	42.0052	-0.177631	0.173748	-1.02235	0.306617	0.999762
Amfr	93.9084	-0.0972875	0.135665	-0.717117	0.473302	0.999762
Frmd6	52.8852	-0.0205674	0.147628	-0.139319	0.889198	0.999762
Cmtm3	65.4737	-0.0079362	0.152453	-0.0520568	0.958483	0.999762
Pcbp3	50.905	0.312268	0.152935	2.04184	0.0411672	0.999762
Usp19	142.297	-0.114012	0.161595	-0.705543	0.480472	0.999762
Man1a2	64.9979	0.0125374	0.14615	0.0857843	0.931638	0.999762
Actl6a	50.3203	-0.13595	0.152567	-0.891082	0.372885	0.999762
Slc9a6	59.6933	-0.0638138	0.145795	-0.437694	0.661608	0.999762
Gorab	30.1921	0.129408	0.194704	0.66464	0.506281	0.999762
Polg	41.8349	-0.00661557	0.174707	-0.0378665	0.969794	0.999762
Ippk	46.8233	-0.0628266	0.164868	-0.381071	0.70315	0.999762
Nlk	80.1789	-0.0214247	0.142921	-0.149905	0.880839	0.999762
Eri2	41.2219	0.0280532	0.176582	0.158869	0.873772	0.999762
Ripk3	73.1464	0.0120184	0.1383	0.0869009	0.93075	0.999762
Gfi1	35.9428	0.0748396	0.185798	0.402801	0.687094	0.999762
Olfr17	33.3878	0.0177272	0.196451	0.0902372	0.928099	0.999762
Rsc1a1,Ddi2	69.0446	-0.158947	0.143165	-1.11024	0.266897	0.999762
Olfr1318	28.91	-0.078181	0.194771	-0.401401	0.688125	0.999762
Tal2	30.8888	-0.167979	0.19564	-0.858611	0.390555	0.999762
Alk	42.4161	0.291321	0.293613	0.992195	0.321102	0.999762
Phf21a	46.1951	0.0355868	0.162971	0.218363	0.827146	0.999762
H2bu2	92.6771	-0.107394	0.168985	-0.635521	0.525089	0.999762
Gpr45	25.0463	-0.0865779	0.231055	-0.374706	0.707879	0.999762
Vmn1r205,Vmn1r208	71.2333	0.186487	0.144609	1.28959	0.197193	0.999762
Dnajb1	57.4565	-0.109076	0.148921	-0.732438	0.463901	0.999762
Ppp6r1	83.5404	-0.154794	0.160121	-0.966735	0.333677	0.999762
Hoxd4	45.0979	-0.0270793	0.163793	-0.165327	0.868687	0.999762
Lmln	52.3065	-0.191622	0.15664	-1.22332	0.221208	0.999762
Tfec	41.6061	0.0903911	0.174051	0.519337	0.603525	0.999762
Mamld1	60.2466	0.140375	0.144533	0.97123	0.331434	0.999762
Enox1	73.6449	-0.178174	0.139727	-1.27515	0.202255	0.999762
Frmd8	42.0424	0.0948843	0.164505	0.576788	0.564083	0.999762
Tmem65	79.6727	-0.0839124	0.143498	-0.584764	0.558707	0.999762
Etfrf1	35.6421	-0.10154	0.184007	-0.551825	0.581068	0.999762
Nol4	55.9427	-0.179504	0.148748	-1.20677	0.22752	0.999762
Klk8	48.1334	0.0119936	0.161221	0.0743922	0.940698	0.999762
Sgk1	90.0832	-0.12545	0.159706	-0.785508	0.432156	0.999762
Mpc2	127.371	-0.0585899	0.17017	-0.344303	0.730619	0.999762
Ppfibp2	47.3338	-0.0133688	0.168537	-0.0793223	0.936776	0.999762
Olfr452	38.0896	-0.085862	0.186625	-0.460078	0.64546	0.999762
Colq	44.2	0.130439	0.162304	0.80367	0.421587	0.999762
Nek9	47.3745	0.215322	0.174974	1.23059	0.218474	0.999762
Hnrnpm	57.0887	0.0761964	0.149767	0.508765	0.610917	0.999762
Rnf167	58.5381	-0.169355	0.148751	-1.13852	0.254904	0.999762
Car15	54.6114	0.152567	0.1469	1.03858	0.299002	0.999762
Pmis2	58.4913	0.0606646	0.146057	0.415349	0.677886	0.999762
Lrrc56	43.8301	0.0716561	0.17472	0.410118	0.681719	0.999762
Msi1	43.7136	-0.0608063	0.161275	-0.377034	0.706148	0.999762
Tnni1	48.8012	0.0833614	0.154086	0.541007	0.588503	0.999762
Olfr149	40.149	-0.253561	0.16957	-1.49531	0.134833	0.999762
Zw10	30.8411	-0.170658	0.197927	-0.862226	0.388563	0.999762
Elac1	68.6126	-0.228942	0.146582	-1.56187	0.118318	0.999762
Otor	33.8601	0.164664	0.188464	0.873718	0.382272	0.999762
Unc119	53.3251	-0.179938	0.155814	-1.15483	0.24816	0.999762
Ppp1r8	47.1511	-0.00549307	0.158046	-0.0347561	0.972274	0.999762
Csk	45.6907	-0.15741	0.160327	-0.981809	0.326194	0.999762
Utp6	67.4156	0.0544888	0.157956	0.344963	0.730122	0.999762
Hmg20b	39.1744	0.00148914	0.174322	0.00854244	0.993184	0.999762
Proser1	60.9055	-0.110357	0.147796	-0.746684	0.455254	0.999762
Sbpl	46.3835	-0.165604	0.159219	-1.04011	0.29829	0.999762
Tbc1d8	35.6707	0.0900331	0.183993	0.489329	0.624609	0.999762
Mrgpra1	41.7157	-0.0813341	0.173636	-0.468417	0.639487	0.999762
Sh3bgrl2	62.3	-0.0854771	0.143251	-0.596695	0.550711	0.999762
Ulbp1	43.4207	0.141048	0.164794	0.855907	0.392049	0.999762
Lin7c	75.8551	0.0401654	0.137954	0.291152	0.770935	0.999762
Trir	97.3152	-0.131975	0.133043	-0.991974	0.32121	0.999762
Clmn	45.3241	-0.14925	0.162592	-0.917942	0.358649	0.999762
Wdr70,Gm1943	70.0811	-0.171873	0.144805	-1.18692	0.235258	0.999762
Lcn5	31.7362	-0.0852342	0.192641	-0.442451	0.658163	0.999762
Fahd1	32.3333	-0.277699	0.198999	-1.39548	0.16287	0.999762
Krba1	37.5759	-0.235921	0.180778	-1.30503	0.191883	0.999762
Rims4	116.974	0.0987775	0.144704	0.682619	0.494847	0.999762
Tnfrsf8	34.004	-0.149847	0.187154	-0.800663	0.423327	0.999762
Nt5dc2	43.2575	0.0728035	0.165631	0.439552	0.660262	0.999762
Ephx2	74.5707	0.0677188	0.141865	0.477347	0.633115	0.999762
Ryr3	42.1064	-0.130342	0.174314	-0.747743	0.454615	0.999762
Tmem28	37.1763	-0.224203	0.174765	-1.28288	0.199533	0.999762
Cabp5	32.9837	0.130967	0.185382	0.706474	0.479894	0.999762
Arhgap36	33.8106	0.233016	0.191873	1.21443	0.224584	0.999762
Dll4	34.6063	-0.232345	0.198905	-1.16812	0.242759	0.999762
Rab5a	97.6176	0.00411613	0.144201	0.0285444	0.977228	0.999762
Olfr799	34.4317	-0.140519	0.185427	-0.757812	0.448564	0.999762
Lypd8l	38.4321	-0.057059	0.178717	-0.319271	0.749521	0.999762
Kif1b	206.084	0.0611573	0.15578	0.392587	0.694624	0.999762
Rassf10	46.2469	-0.0141514	0.161877	-0.0874205	0.930337	0.999762
Mpp3	61.2771	0.0951634	0.161354	0.589781	0.555337	0.999762
Ufc1	79.854	-0.0413264	0.143207	-0.288578	0.772904	0.999762
Vhl	53.4169	-0.0109809	0.152538	-0.0719876	0.942612	0.999762
Crip1	40.7276	0.147579	0.177165	0.833004	0.404843	0.999762
Alg11	46.0699	-0.198038	0.159879	-1.23867	0.215467	0.999762
Cdc42ep2	32.0657	-0.152417	0.202124	-0.754075	0.450804	0.999762
Adi1	80.4387	-0.0246114	0.148978	-0.165202	0.868785	0.999762
Slc27a6	46.7671	0.0331742	0.156961	0.211353	0.832612	0.999762
Efnb3	79.2116	-0.0705162	0.137121	-0.514264	0.607068	0.999762
Ptdss1	60.9718	-0.15453	0.145447	-1.06245	0.288032	0.999762
Gprc5c	37.7183	-0.0063112	0.175285	-0.0360054	0.971278	0.999762
Car14	47.5903	-0.0764744	0.157582	-0.4853	0.627464	0.999762
Chia1	59.2151	-0.0365119	0.14153	-0.257979	0.796423	0.999762
Rrm1	42.7066	-0.17549	0.167927	-1.04503	0.296008	0.999762
Cytl1	37.2819	-0.00303986	0.180999	-0.0167949	0.9866	0.999762
Pex3	75.114	-0.0198401	0.138001	-0.143768	0.885684	0.999762
Foxj2	31.5647	0.01916	0.189591	0.10106	0.919503	0.999762
Slc2a7	39.6283	0.0622726	0.1864	0.334081	0.738319	0.999762
Rbm12b2	29.5263	0.0722368	0.20321	0.355479	0.722231	0.999762
Fermt3	35.766	0.228873	0.188387	1.21491	0.224401	0.999762
Olfr970	33.9059	-0.0960945	0.190236	-0.505134	0.613465	0.999762
Kifc5b,Kifc1	35.0929	0.0797564	0.17636	0.452237	0.651099	0.999762
Cdk2ap2	62.6246	-0.000894227	0.144093	-0.00620588	0.995048	0.999762
Vmn1r77	50.1336	0.283169	0.172345	1.64303	0.100376	0.999762
Bcas2	47.7052	-0.163998	0.159954	-1.02528	0.305232	0.999762
Donson	58.5512	0.0263623	0.147545	0.178673	0.858194	0.999762
Ddx39b	89.2949	0.077545	0.153575	0.504931	0.613608	0.999762
Cyp4x1	33.0343	-0.249231	0.187088	-1.33216	0.182809	0.999762
Trap1	66.6122	0.131361	0.150757	0.871345	0.383566	0.999762
Vmn1r127,Vmn1r111,Vmn1r248,Vmn1r259,Vmn1r131,Vmn1r118,Vmn1r119,Vmn1r252,Vmn1r253,Vmn1r115,Vmn1r242,Vmn1r243,Vmn1r257,Vmn1r138,Vmn1r166	58.9171	-0.00892564	0.147917	-0.0603421	0.951883	0.999762
Tmem183a	56.2598	0.00148584	0.14705	0.0101044	0.991938	0.999762
Pole	54.3063	0.101789	0.163777	0.621512	0.534263	0.999762
Nudt14	30.4824	0.065949	0.194727	0.338674	0.734856	0.999762
Cenpx	54.898	-0.089566	0.153798	-0.582361	0.560323	0.999762
Mylk3	29.2609	-0.0432605	0.203909	-0.212156	0.831985	0.999762
Ldoc1	36.7038	0.186294	0.177641	1.04871	0.294312	0.999762
Sh3tc2	37.6747	-0.155794	0.185437	-0.840148	0.400825	0.999762
4930583I09Rik	33.4304	-0.236769	0.190695	-1.24161	0.214379	0.999762
Usp8	84.2101	-0.0892689	0.145645	-0.612922	0.539928	0.999762
Ttll7	79.632	0.191372	0.141454	1.35289	0.176091	0.999762
Gstm6	26.2097	0.0652574	0.221076	0.295181	0.767856	0.999762
Lims1	48.9021	0.0607208	0.154607	0.392743	0.694509	0.999762
Prl4a1	50.7114	-0.0974007	0.155057	-0.628161	0.529898	0.999762
Snapin	57.7753	0.0216076	0.147065	0.146925	0.883191	0.999762
Ccr9	56.442	-0.057889	0.146114	-0.39619	0.691965	0.999762
Olfr851	31.2216	0.159775	0.19885	0.803492	0.421691	0.999762
Eif1,Emd	237.015	0.0638455	0.176523	0.361684	0.717588	0.999762
Ccdc184	53.0433	0.203594	0.160627	1.2675	0.204978	0.999762
Ccnt1	79.6999	-0.059885	0.138435	-0.432586	0.665316	0.999762
Dnajc21	47.3485	0.0405793	0.159578	0.254291	0.799271	0.999762
Rhox8	54.8111	-0.0335118	0.150773	-0.222266	0.824107	0.999762
Rnf31	45.303	-0.0564301	0.160604	-0.351361	0.725318	0.999762
Gli3	38.6281	0.260589	0.179443	1.45221	0.146443	0.999762
Rasl11b	70.8183	0.0550744	0.139903	0.393661	0.693832	0.999762
Rsph3b,Rsph3a	75.2088	0.052416	0.14737	0.355675	0.722084	0.999762
Dmd	50.7104	-0.0340271	0.158613	-0.214529	0.830135	0.999762
Bcs1l	47.1117	-0.0891055	0.163866	-0.543769	0.5866	0.999762
Mcm6	47.4817	0.169001	0.156318	1.08113	0.279639	0.999762
Mtpn	112.785	-0.0285047	0.199567	-0.142833	0.886422	0.999762
Angel1	54.9727	0.262457	0.154459	1.69919	0.0892826	0.999762
Dok5	51.5835	-0.147317	0.148334	-0.993147	0.320638	0.999762
Foxm1	29.3742	-0.113304	0.202161	-0.560463	0.575164	0.999762
Sprr2h	51.1923	0.00817319	0.157857	0.0517758	0.958707	0.999762
Olfr555	36.5914	-0.0178882	0.176969	-0.101081	0.919486	0.999762
Pcdhga1	35.066	0.194634	0.183675	1.05966	0.289298	0.999762
Calm5	33.5065	0.151492	0.191242	0.792146	0.428276	0.999762
Prss46	69.0067	-0.27322	0.142652	-1.91529	0.0554553	0.999762
Otud3	70.9331	0.128445	0.153301	0.837862	0.402108	0.999762
Vps4b	84.0042	0.139711	0.137348	1.01721	0.309055	0.999762
Prdm1	34.5355	-0.0802137	0.194367	-0.412693	0.679832	0.999762
Gm41408	31.2499	-0.0304476	0.195993	-0.155351	0.876545	0.999762
Tmem132e	46.8421	0.162799	0.159173	1.02278	0.306412	0.999762
Irf2bpl	99.284	0.0135206	0.156546	0.0863677	0.931174	0.999762
Adam30	51.8356	0.133675	0.151669	0.88136	0.378123	0.999762
Elf1	48.4108	0.197386	0.15707	1.25667	0.208871	0.999762
Cdhr4	53.9744	0.0737285	0.15315	0.481414	0.630222	0.999762
Scnn1a	42.5447	0.284692	0.165186	1.72346	0.084805	0.999762
Zfp457	20.5029	0.209331	0.242845	0.861997	0.388689	0.999762
Asah1	69.7656	0.0499292	0.146247	0.341403	0.7328	0.999762
Efcab6	37.8149	0.185779	0.173425	1.07124	0.284063	0.999762
Cc2d1b	37.6367	-0.0184452	0.183245	-0.100659	0.919821	0.999762
Prelid1	117.914	0.106349	0.163487	0.650508	0.515364	0.999762
Cracr2b	34.9845	-0.189948	0.19252	-0.986638	0.32382	0.999762
Ero1a	54.4348	0.0107714	0.155272	0.069371	0.944694	0.999762
Amigo2	67.7304	0.155758	0.150215	1.0369	0.299784	0.999762
Rplp0	148.95	0.372969	0.144682	2.57785	0.00994161	0.999762
Trmo	46.853	-0.152798	0.160844	-0.949979	0.342123	0.999762
Zfp503	51.39	0.0325973	0.160152	0.20354	0.838713	0.999762
Blm	48.1071	0.129407	0.157041	0.824032	0.409921	0.999762
Usp24	42.5424	-0.0688546	0.163085	-0.422201	0.672878	0.999762
Elovl6	74.8311	0.0689116	0.139747	0.493115	0.621931	0.999762
Olfr646	44.2489	0.0821349	0.161971	0.507096	0.612087	0.999762
Npnt	38.4733	0.0900297	0.180003	0.500157	0.616964	0.999762
Lekr1	27.1681	0.00962616	0.205746	0.0467866	0.962683	0.999762
Rprd2	45.8258	-0.0139821	0.161162	-0.0867579	0.930864	0.999762
Gm2240	40.2377	-0.0718019	0.170353	-0.421489	0.673398	0.999762
Lmod2	41.8202	-0.00603977	0.173703	-0.0347707	0.972263	0.999762
Eif3m	104.96	0.102241	0.148767	0.687255	0.491922	0.999762
Olfr69	33.2982	-0.203687	0.187292	-1.08754	0.276798	0.999762
Ankrd22	42.8109	-0.226033	0.168642	-1.34031	0.180144	0.999762
Gcnt4	48.0357	-0.190558	0.16404	-1.16165	0.245378	0.999762
Park7	138.359	0.0574873	0.175215	0.328096	0.742839	0.999762
Igsf9	33.7603	-0.150742	0.191229	-0.78828	0.430533	0.999762
Olfr812	32.2406	-0.512667	0.193138	-2.6544	0.00794484	0.999762
Ap3d1	74.5248	-0.128919	0.151989	-0.848209	0.396322	0.999762
Sgsm3	59.9207	0.0589098	0.15917	0.370106	0.711304	0.999762
Opn5	39.6027	-0.00589805	0.181765	-0.0324487	0.974114	0.999762
Pdzd2	54.5297	0.190716	0.157324	1.21225	0.225418	0.999762
Mlxip	52.5879	0.104143	0.151091	0.689275	0.49065	0.999762
Nell2	119.224	-0.0937703	0.20749	-0.451927	0.651322	0.999762
Lamb2	43.6947	0.031049	0.163309	0.190125	0.849211	0.999762
Tubg2	58.4824	-0.108801	0.152172	-0.714987	0.474617	0.999762
4931400O07Rik	50.1262	-0.152161	0.159482	-0.954097	0.340034	0.999762
Ctse	38.0774	-0.0905562	0.178934	-0.506088	0.612795	0.999762
Mpeg1	40.3512	-0.136422	0.172867	-0.78917	0.430012	0.999762
Crygn	51.7583	-0.0486542	0.158382	-0.307196	0.758694	0.999762
Nolc1	45.2255	0.188175	0.168957	1.11374	0.26539	0.999762
Gm725	34.3793	-0.114334	0.190793	-0.599258	0.549001	0.999762
Gm52578	19.9629	0.0991696	0.242146	0.409545	0.68214	0.999762
Phgr1	33.5148	0.0609734	0.186885	0.326262	0.744226	0.999762
Mc2r	30.3143	0.077578	0.19198	0.404095	0.686143	0.999762
Sec14l4	34.806	-0.235987	0.185554	-1.2718	0.203445	0.999762
Zfp7	48.4533	0.0768167	0.161173	0.476609	0.633641	0.999762
Frmd5	40.6606	-0.103199	0.174118	-0.5927	0.553382	0.999762
Aak1	52.979	0.011979	0.153395	0.0780924	0.937755	0.999762
Snrpd3	65.4076	0.214229	0.148646	1.4412	0.149528	0.999762
Gm3238,Gm7137,Gm3250,Gm3233,Gm7138	31.9943	-0.0024144	0.188543	-0.0128056	0.989783	0.999762
Car1	32.5563	-0.0466088	0.186822	-0.249482	0.802988	0.999762
Slbp	46.7156	0.00662218	0.160165	0.041346	0.96702	0.999762
Ftdc2	32.0694	0.426394	0.197087	2.16348	0.0305043	0.999762
Rpl22l1,Gm15421	97.5709	0.199889	0.15182	1.31662	0.187967	0.999762
Dlx1	33.7277	0.423095	0.187505	2.25645	0.0240423	0.999762
Skap1	36.6666	0.196873	0.180052	1.09343	0.274207	0.999762
Gm42372	50.8398	-0.133069	0.157085	-0.847113	0.396932	0.999762
Olfr424	38.8571	0.173293	0.170558	1.01603	0.309613	0.999762
Adk	79.5043	-0.120159	0.144051	-0.834142	0.404201	0.999762
Sult6b2	39.1376	-0.174448	0.176052	-0.990889	0.32174	0.999762
Gm46013	27.5689	0.0859579	0.207069	0.415117	0.678056	0.999762
Olfr557	30.0459	0.00748407	0.192757	0.0388265	0.969029	0.999762
Mapk1ip1l	48.8407	0.196119	0.160157	1.22455	0.220746	0.999762
Flii	67.8353	0.209552	0.141436	1.4816	0.138446	0.999762
Fam71a	30.863	0.0553288	0.189945	0.291289	0.77083	0.999762
Cdk10	92.4608	0.00219254	0.13203	0.0166064	0.986751	0.999762
Nsd1	87.2913	-0.122672	0.150344	-0.815946	0.414531	0.999762
Polr1c	53.7288	0.0367658	0.149608	0.245748	0.805877	0.999762
Rpusd1	65.9578	-0.00818218	0.146092	-0.0560071	0.955336	0.999762
Fam24a	29.3415	0.135421	0.203675	0.664889	0.506121	0.999762
Rfx1	54.1369	-0.0694556	0.149932	-0.463249	0.643186	0.999762
Il13ra2	56.397	-0.0894045	0.149975	-0.596131	0.551088	0.999762
Mettl15	65.8632	-0.00408033	0.14189	-0.028757	0.977058	0.999762
Fam181a	43.3898	-0.0776665	0.161706	-0.480295	0.631018	0.999762
Ankk1	42.0998	-0.0143231	0.167515	-0.0855033	0.931861	0.999762
Klhl20	38.0142	-0.104815	0.17651	-0.593818	0.552634	0.999762
Sprr2b	31.6726	0.166566	0.193225	0.86203	0.388671	0.999762
Hacd1	36.4715	0.0288056	0.179328	0.160631	0.872384	0.999762
Fgf8	40.5547	0.0223097	0.172937	0.129005	0.897354	0.999762
Taf7l	36.2012	0.113624	0.176108	0.645195	0.518801	0.999762
Hpca	279.595	-0.10004	0.200111	-0.499925	0.617128	0.999762
Mfsd9	46.0759	-0.300604	0.159645	-1.88295	0.0597066	0.999762
E430024I08Rik,Zfp825	36.9608	0.0569194	0.175936	0.323523	0.746299	0.999762
Tbc1d2b	28.9187	-0.162181	0.196635	-0.824779	0.409497	0.999762
Rai14	39.8627	-0.134971	0.168499	-0.801016	0.423122	0.999762
Dnah14	36.6591	0.223734	0.176654	1.26651	0.205331	0.999762
Spin2c	44.8633	0.0804771	0.165776	0.485458	0.627352	0.999762
Maco1	80.9655	0.0572868	0.142244	0.402737	0.687142	0.999762
Edem2	58.6599	-0.0987638	0.156668	-0.630402	0.528432	0.999762
Bpifa1	44.0176	-0.158256	0.163136	-0.970088	0.332003	0.999762
Rad52	50.7377	0.110281	0.156851	0.703099	0.481994	0.999762
Atp5l	134.41	0.168446	0.167674	1.0046	0.315087	0.999762
Mycbp2	75.1901	0.02178	0.147337	0.147825	0.882481	0.999762
Bnc2	45.4179	-0.236739	0.161312	-1.46758	0.142218	0.999762
Olfr1181	48.8952	-0.0828351	0.162443	-0.509934	0.610098	0.999762
Fahd2a	62.4164	-0.164437	0.148914	-1.10423	0.269491	0.999762
Ppa2	62.2197	-0.0409227	0.154444	-0.264969	0.791034	0.999762
Itih3	45.6433	-0.2543	0.171604	-1.48191	0.138365	0.999762
Slc17a6	42.8788	-0.051611	0.174006	-0.296605	0.766768	0.999762
Cpsf4l	33.199	0.0300754	0.18654	0.161228	0.871914	0.999762
Cstf2	87.3409	-0.0809761	0.145195	-0.557706	0.577045	0.999762
Myo1f	34.4552	0.135628	0.183194	0.740353	0.459086	0.999762
Dnaaf6	17.895	-0.0337456	0.24988	-0.135047	0.892574	0.999762
Adamts6	51.2022	0.145232	0.153277	0.947508	0.34338	0.999762
Gm34298	37.87	-0.020282	0.173897	-0.116632	0.907152	0.999762
Pirt	38.494	0.0861444	0.171949	0.500988	0.616379	0.999762
Fam243	25.3557	-0.14038	0.213803	-0.656585	0.511448	0.999762
Olfr914	29.7448	-0.298084	0.202606	-1.47125	0.141224	0.999762
Vmn2r81	50.7906	-0.118719	0.151087	-0.785761	0.432007	0.999762
Rnf169	75.9631	0.0936784	0.139237	0.672796	0.501077	0.999762
Ceacam16	38.0708	0.0850813	0.176875	0.481025	0.630499	0.999762
Sacm1l	64.5403	-0.0126303	0.143619	-0.0879429	0.929922	0.999762
Kcnb1	91.958	-0.111941	0.170484	-0.656608	0.511433	0.999762
Mapk8ip3	75.6707	-0.0361424	0.153188	-0.235936	0.813482	0.999762
Ubl4a,Gm44504	47.9888	0.0958355	0.156977	0.610508	0.541526	0.999762
Arhgef28	54.9551	-0.0811529	0.147374	-0.550661	0.581866	0.999762
Csf2rb2	58.2561	0.0907938	0.155008	0.585737	0.558052	0.999762
Lce1a1,Lce1i	31.7077	0.112251	0.188113	0.596722	0.550693	0.999762
Skint11	40.9251	-0.111514	0.173933	-0.641134	0.521435	0.999762
Zfp775	58.8649	-0.0577707	0.142391	-0.405719	0.684949	0.999762
Slc6a16	41.0722	-0.0837907	0.173972	-0.481634	0.630066	0.999762
Oas1b	32.0691	-0.0282534	0.19397	-0.145658	0.884191	0.999762
Cfap61	48.9294	-0.0433158	0.155859	-0.277917	0.781076	0.999762
Vmn1r9,Vmn1r10	49.4886	-0.107966	0.156456	-0.690072	0.490149	0.999762
Pex16	64.5941	-0.327059	0.139794	-2.33958	0.0193054	0.999762
Dhx30	86.6611	0.0916785	0.144514	0.634392	0.525825	0.999762
Gli2	30.0183	0.10801	0.187743	0.575309	0.565083	0.999762
Ucp2	73.8371	0.449068	0.157123	2.85806	0.00426236	0.999762
Atp8b1	36.4784	0.15598	0.181971	0.857172	0.39135	0.999762
Dbn1	80.9039	0.104467	0.145395	0.718508	0.472444	0.999762
Fbxl5	46.8856	-0.0735982	0.163863	-0.449144	0.653328	0.999762
Cisd3	55.4769	-0.23174	0.149641	-1.54864	0.121467	0.999762
N6amt1	46.275	-0.0505342	0.156436	-0.323034	0.746669	0.999762
P2ry4	57.5947	-0.161584	0.154348	-1.04688	0.295155	0.999762
Ripply1	38.9788	0.328342	0.177379	1.85107	0.0641588	0.999762
Plppr2	72.8588	0.0950736	0.163528	0.581391	0.560977	0.999762
Fev	24.7948	-0.0386515	0.217964	-0.17733	0.859249	0.999762
Snta1	44.5729	0.0403662	0.163558	0.2468	0.805063	0.999762
Ctdsp2	72.822	0.0165639	0.139414	0.118811	0.905425	0.999762
Col9a2	43.7774	-0.264897	0.166611	-1.58992	0.111853	0.999762
Kansl1	88.3447	-0.0696227	0.142572	-0.488332	0.625315	0.999762
Mrps30	39.82	0.37343	0.175419	2.12879	0.0332714	0.999762
Rasa2	58.8472	0.0493487	0.146497	0.336858	0.736224	0.999762
Vtn	70.9527	-0.052783	0.14086	-0.374719	0.707869	0.999762
Fabp4	33.4275	-0.132426	0.191539	-0.691379	0.489328	0.999762
Actn3	44.5275	0.163879	0.16187	1.01241	0.311342	0.999762
Ric3	89.6743	0.109019	0.1428	0.763437	0.445203	0.999762
2310009B15Rik	49.1412	-0.225812	0.154762	-1.45909	0.144539	0.999762
Gm6040	35.7946	-0.0156728	0.177884	-0.0881069	0.929792	0.999762
Hsd3b6	41.5605	0.0294928	0.16399	0.179846	0.857274	0.999762
Tet1	47.2135	0.213843	0.160179	1.33502	0.18187	0.999762
Trim60	39.3855	-0.101399	0.174027	-0.582664	0.560119	0.999762
Vps25	78.2195	-0.0373134	0.138825	-0.268781	0.788098	0.999762
Efnb1	49.4936	0.0676535	0.157338	0.429989	0.667203	0.999762
Dag1	37.61	-0.102994	0.1847	-0.557628	0.577098	0.999762
Pard3	49.4618	0.0239296	0.159895	0.149659	0.881034	0.999762
Hmgb2,Gm20875	65.7676	0.130928	0.147172	0.889625	0.373668	0.999762
Rab40b	54.1201	0.127182	0.149812	0.848939	0.395915	0.999762
Nek7	61.8003	0.176898	0.148675	1.18983	0.234112	0.999762
Adamts9	51.9406	0.0498949	0.159534	0.312754	0.754467	0.999762
Triap1	66.6557	0.0195456	0.144849	0.134938	0.892661	0.999762
Dlk2	42.3096	0.159398	0.165701	0.961959	0.33607	0.999762
Gng8	25.9189	-0.0344969	0.217948	-0.15828	0.874236	0.999762
Apip	39.7315	0.0240321	0.176112	0.136459	0.891458	0.999762
Ppp1r16a	51.1585	0.0126545	0.147257	0.0859346	0.931518	0.999762
Smim40,LOC115489363,LOC115489383	37.8391	-0.191627	0.178129	-1.07578	0.282027	0.999762
Olfr921	36.2471	0.0143	0.182067	0.0785427	0.937396	0.999762
Fga	40.0776	0.0605968	0.175137	0.345996	0.729345	0.999762
Ptpn5	134.718	0.263324	0.158769	1.65853	0.0972098	0.999762
Chrm4	68.006	0.231082	0.144267	1.60176	0.109208	0.999762
Gm2696,Krtap10-4,Gm7137	33.4809	-0.190382	0.191062	-0.996441	0.319036	0.999762
Fgf5	47.0097	-0.0900433	0.163175	-0.55182	0.581071	0.999762
Rb1cc1	61.6936	-0.260055	0.147119	-1.76765	0.0771196	0.999762
4930444G20Rik	33.1804	-0.00147837	0.18634	-0.00793369	0.99367	0.999762
Agap2	299.932	0.0493072	0.145844	0.338081	0.735302	0.999762
Vps13a	59.8336	-0.03923	0.15766	-0.248827	0.803495	0.999762
Slc35d3	42.8736	-0.126255	0.165893	-0.761066	0.446618	0.999762
Polg2	53.6384	-0.21467	0.14642	-1.46613	0.142614	0.999762
Myo15b	23.1991	-0.0521966	0.227595	-0.22934	0.818604	0.999762
Fgf1	56.3205	-0.00563662	0.146726	-0.0384159	0.969356	0.999762
Snx7	43.806	-0.294571	0.165772	-1.77697	0.0755738	0.999762
Cd19	43.7982	-0.0443858	0.165237	-0.268619	0.788223	0.999762
Fhdc1	44.8581	0.03076	0.169049	0.181959	0.855615	0.999762
A2ml1	28.129	-0.272863	0.199104	-1.37045	0.170546	0.999762
Rabgap1	65.1972	-0.0200993	0.141714	-0.14183	0.887214	0.999762
Fgr	44.6424	0.0822774	0.159856	0.514697	0.606765	0.999762
Phc3	58.4411	-0.309323	0.158135	-1.95607	0.0504564	0.999762
Rnf225	41.3613	0.178184	0.167697	1.06253	0.287995	0.999762
Zfp780b	35.8515	0.0916028	0.1857	0.493283	0.621813	0.999762
Olfr292	47.003	-0.0809469	0.156083	-0.518616	0.604029	0.999762
Taar1	33.292	0.0291106	0.188911	0.154097	0.877534	0.999762
Tlr3	33.3283	-0.00897354	0.192078	-0.0467182	0.962738	0.999762
Slc35a4	46.54	0.17889	0.162725	1.09934	0.27162	0.999762
Stxbp1	366.238	-0.106165	0.248545	-0.427144	0.669274	0.999762
Scgb1b30	43.7617	-0.0872031	0.166663	-0.523231	0.600814	0.999762
Cenpm	50.6621	0.0415365	0.151276	0.274575	0.783643	0.999762
P2ry14	40.7212	0.115848	0.169256	0.68445	0.493691	0.999762
Eci2	61.0339	0.193799	0.149904	1.29283	0.196071	0.999762
Dscc1	49.175	0.00279906	0.161751	0.0173047	0.986194	0.999762
Olfr1140	32.1292	-0.240907	0.194476	-1.23875	0.21544	0.999762
Colca2	32.3663	-0.0772318	0.198238	-0.389591	0.696839	0.999762
Cebpa	73.7442	-0.00812159	0.139934	-0.0580386	0.953718	0.999762
Abhd13	44.1119	0.00222837	0.166025	0.0134219	0.989291	0.999762
Klhl6	31.191	-0.431608	0.192554	-2.24149	0.0249947	0.999762
Mroh6	33.0237	0.109109	0.189918	0.574503	0.565628	0.999762
Pradc1	44.1863	-0.0114146	0.162922	-0.0700615	0.944145	0.999762
Ndufs6	142.421	0.147479	0.143155	1.03021	0.302913	0.999762
Cstl1	55.425	0.0530544	0.146674	0.361716	0.717564	0.999762
4931408C20Rik	42.6813	-0.0361326	0.173381	-0.2084	0.834917	0.999762
Akap13	31.9812	0.172983	0.192217	0.899936	0.368154	0.999762
Cog3	47.0253	0.131734	0.161839	0.81398	0.415656	0.999762
Olfr963	34.5878	0.212726	0.189808	1.12074	0.262399	0.999762
Sox8	36.4568	0.0418109	0.189429	0.22072	0.82531	0.999762
Ly75	48.0881	0.199464	0.158572	1.25787	0.208438	0.999762
Prkcb	353.32	-0.203496	0.206175	-0.987005	0.32364	0.999762
Ciao2a	50.9522	0.219257	0.151109	1.45098	0.146784	0.999762
Stard3nl	74.2081	-0.0453082	0.139879	-0.323911	0.746006	0.999762
Slc17a4	36.2927	0.00498466	0.182905	0.0272528	0.978258	0.999762
Fkbp9	38.2153	0.0925568	0.181984	0.508598	0.611034	0.999762
Zbtb21	57.754	0.0438949	0.144727	0.303294	0.761666	0.999762
Krt18	38.8133	0.0760058	0.175105	0.434058	0.664246	0.999762
Smim23	42.6979	0.0640334	0.166926	0.383603	0.701273	0.999762
Med9	52.0017	0.077497	0.157433	0.492255	0.622539	0.999762
Bhlhb9	60.4953	-0.219615	0.145622	-1.50812	0.131524	0.999762
Tshz1	66.2862	0.0100925	0.138287	0.0729823	0.94182	0.999762
Pi4k2a	98.961	0.140426	0.137776	1.01924	0.308091	0.999762
Grb10	34.6453	-0.0600982	0.184631	-0.325504	0.744799	0.999762
Gm12394	49.0169	-0.100536	0.157609	-0.637881	0.523551	0.999762
Olfr1302	31.3838	-0.00707246	0.194512	-0.03636	0.970995	0.999762
Car13	31.6972	-0.0067494	0.188013	-0.0358986	0.971363	0.999762
D8Ertd738e	94.6727	0.0445004	0.1476	0.301493	0.763038	0.999762
Gtf3c4	34.1855	-0.144267	0.19036	-0.757866	0.448531	0.999762
Rnd2	83.8926	0.124612	0.137774	0.904466	0.365749	0.999762
Pitx3	38.6522	0.123323	0.183063	0.673666	0.500523	0.999762
Nrg1	35.5112	-0.255703	0.180318	-1.41807	0.156171	0.999762
Zfp27	42.0344	0.119142	0.16828	0.708001	0.478945	0.999762
4931417E11Rik	47.6479	-0.188167	0.16299	-1.15447	0.248308	0.999762
Agr2	41.2822	-0.265136	0.177552	-1.49328	0.135363	0.999762
Prelid3a	48.4323	0.0706383	0.15177	0.465428	0.641625	0.999762
Ankar	52.0115	0.115696	0.163556	0.707376	0.479333	0.999762
Cptp	48.3342	-0.273806	0.160013	-1.71115	0.0870542	0.999762
Apaf1	44.2332	-0.0842905	0.163063	-0.51692	0.605212	0.999762
Afap1l1	37.0477	0.125832	0.184126	0.683399	0.494355	0.999762
Klhl21	53.6539	0.0513361	0.149416	0.343578	0.731163	0.999762
Morc2a	48.2948	0.0381434	0.155577	0.245174	0.806322	0.999762
Mettl8	50.0329	0.161863	0.153344	1.05556	0.29117	0.999762
Yipf6	50.9394	-0.113025	0.150145	-0.75277	0.451588	0.999762
Stn1	31.3147	0.502666	0.195624	2.56955	0.010183	0.999762
Klra22,Klra20	21.1075	0.0830826	0.23848	0.348385	0.727551	0.999762
Ankdd1a	42.6862	-0.0952026	0.167304	-0.56904	0.569329	0.999762
Gm29667,Gapdh,Gm12070	935.843	0.0636552	0.233761	0.272309	0.785384	0.999762
BC051665	33.3863	-0.0465278	0.19206	-0.242257	0.808581	0.999762
Axdnd1	41.9313	-0.0709964	0.169797	-0.418126	0.675855	0.999762
Serinc4	35.2542	-0.238671	0.187383	-1.2737	0.202768	0.999762
Plekhm1	35.3859	-0.195316	0.185671	-1.05195	0.292822	0.999762
Heg1	35.3029	-0.187285	0.189428	-0.988687	0.322816	0.999762
Abhd16a	67.1879	0.0500699	0.145169	0.344909	0.730163	0.999762
Mmp13	32.6203	-0.0954755	0.199244	-0.479189	0.631804	0.999762
Olfr1234	33.301	0.245763	0.184407	1.33272	0.182624	0.999762
Coq4	47.6656	0.108638	0.157886	0.688076	0.491405	0.999762
Thsd7b	32.1585	-0.0157253	0.187232	-0.0839884	0.933066	0.999762
Tbc1d22a	49.2163	-0.105379	0.16186	-0.651051	0.515014	0.999762
Commd7	47.3874	-0.0692991	0.158595	-0.436956	0.662143	0.999762
Gm5878	33.5228	0.0708971	0.191379	0.370453	0.711045	0.999762
Ddx4	36.1737	-0.239626	0.180266	-1.32929	0.183751	0.999762
Cyp4b1	41.2698	0.243362	0.168586	1.44355	0.148866	0.999762
Muc2	34.1322	0.0374842	0.186766	0.200701	0.840932	0.999762
D11Wsu47e	36.414	-0.106338	0.178798	-0.594735	0.552021	0.999762
Duox1	38.557	-0.124545	0.181402	-0.686567	0.492355	0.999762
Slco2b1	37.4662	0.0707459	0.186259	0.379825	0.704075	0.999762
Pnoc	45.7228	0.0945099	0.165441	0.571259	0.567824	0.999762
Lrrc30	44.0841	-0.158463	0.159651	-0.99256	0.320924	0.999762
Olfr711	30.005	-0.184756	0.189784	-0.973506	0.330302	0.999762
Rnf113a1	40.0816	-0.0362872	0.179986	-0.201611	0.840221	0.999762
Pcbd1	46.0376	-0.0141499	0.155773	-0.0908371	0.927622	0.999762
Zbtb33	46.0649	0.0406384	0.158752	0.255986	0.797961	0.999762
Umps	56.0685	-0.313181	0.146311	-2.14051	0.0323134	0.999762
Camk4	71.6172	-0.158934	0.143811	-1.10516	0.269089	0.999762
Tnrc6b	50.9654	0.0375688	0.154382	0.243349	0.807735	0.999762
Osbp	65.0431	0.0978954	0.139277	0.702885	0.482128	0.999762
1810009N02Rik	39.7117	-0.0834673	0.172538	-0.48376	0.628556	0.999762
Zbtb3	61.4668	-0.00307234	0.146663	-0.0209483	0.983287	0.999762
Col22a1	33.7744	-0.0719505	0.184282	-0.390437	0.696214	0.999762
Pdia6	120.082	0.00787896	0.141905	0.0555229	0.955722	0.999762
Nopchap1	56.2558	-0.244593	0.155534	-1.5726	0.115811	0.999762
Pnlip	28.2694	-0.0605441	0.209279	-0.289299	0.772352	0.999762
Trappc5	51.5499	-0.0574332	0.243562	-0.235806	0.813584	0.999762
Zfp513	28.7203	0.159224	0.198763	0.801075	0.423088	0.999762
Sirt1	42.9404	0.0325656	0.167763	0.194117	0.846084	0.999762
Fam71f2	55.8351	-0.0190289	0.148388	-0.128238	0.897961	0.999762
Nek2	39.9242	0.191749	0.174926	1.09617	0.273002	0.999762
Comp	28.823	0.195312	0.19944	0.979299	0.327432	0.999762
Ovca2	63.7276	-0.228818	0.155021	-1.47604	0.139933	0.999762
Pars2	52.3908	-0.094547	0.147583	-0.640635	0.52176	0.999762
Insr	61.564	-0.0311525	0.158645	-0.196365	0.844324	0.999762
Gm7931,Hmgn2	94.9874	0.000475036	0.140127	0.00339004	0.997295	0.999762
Rassf4	51.3729	0.00427552	0.157612	0.0271268	0.978359	0.999762
Zfp111	53.0788	0.039602	0.149205	0.265419	0.790687	0.999762
Txnl4a	63.1406	-0.113685	0.147164	-0.772505	0.439815	0.999762
Ankrd2	33.1639	-0.179124	0.189426	-0.945615	0.344345	0.999762
Gpr149	31.18	-0.0535917	0.194722	-0.275222	0.783146	0.999762
Opn3	38.494	-0.0628976	0.18238	-0.344871	0.730192	0.999762
Vdr	49.9373	0.0136353	0.15527	0.0878168	0.930022	0.999762
Frg2f9,Frg2f8,Frg2f7,Frg2f13,Frg2f5,Frg2f4,Frg2f3,Frg2f2,Frg2f11,Frg2f12,Frg2f10	38.468	0.177134	0.18038	0.982003	0.326098	0.999762
Eml6	33.9523	0.0141748	0.186484	0.0760105	0.939411	0.999762
Olfr1137	28.3256	-0.050653	0.199651	-0.253707	0.799722	0.999762
Emid1	46.6026	0.322761	0.155667	2.0734	0.0381353	0.999762
Lrrc8d	54.6961	0.0457999	0.148654	0.308097	0.758008	0.999762
Commd1	50.5012	0.0806703	0.149807	0.538495	0.590235	0.999762
Lta4h	62.1257	-0.0811813	0.147344	-0.550965	0.581658	0.999762
Ncoa5	54.3517	0.153093	0.154267	0.992392	0.321006	0.999762
Psen1	64.844	0.090642	0.156238	0.580152	0.561812	0.999762
Tmem52	59.0479	-0.00939164	0.141479	-0.0663819	0.947074	0.999762
Gyg	37.884	-0.0810577	0.180841	-0.448226	0.65399	0.999762
Kcnj15	36.0852	0.168274	0.186113	0.90415	0.365916	0.999762
a	51.6205	-0.0634606	0.162296	-0.391018	0.695784	0.999762
Wiz	59.6209	-0.0486309	0.157324	-0.309112	0.757236	0.999762
Mis18bp1	37.4669	0.021138	0.177138	0.11933	0.905014	0.999762
Zfp36l2	64.6579	0.152247	0.143652	1.05984	0.289218	0.999762
Pikfyve	55.2311	-0.0419784	0.149461	-0.280865	0.778814	0.999762
Rai1	55.4296	-0.208474	0.15027	-1.38733	0.165342	0.999762
Synpo2	40.7586	-0.0449027	0.170849	-0.262821	0.792688	0.999762
E2f2	31.6818	0.0577295	0.190515	0.303018	0.761876	0.999762
Telo2	54.0696	0.117062	0.152278	0.768734	0.442051	0.999762
Asb7	46.3149	-0.130113	0.163361	-0.796479	0.425754	0.999762
Ola1	72.5559	-0.0344599	0.149528	-0.230459	0.817735	0.999762
Adgrg7	55.6066	-0.0255784	0.146519	-0.174575	0.861414	0.999762
Gabra5	48.8401	-0.333543	0.164396	-2.0289	0.0424687	0.999762
Olfr633	25.9878	0.0878511	0.218122	0.40276	0.687124	0.999762
Septin1	51.8545	-0.0645024	0.153421	-0.420427	0.674174	0.999762
Krt77	52.3535	-0.121805	0.150535	-0.809142	0.418433	0.999762
Akr1b10	36.4105	-0.128272	0.178396	-0.719031	0.472122	0.999762
Cactin	41.1847	0.288498	0.170736	1.68973	0.0910787	0.999762
Smad6	29.419	0.146292	0.217412	0.672878	0.501025	0.999762
Sugp1	39.0435	-0.0653765	0.170506	-0.383427	0.701403	0.999762
Smpd4	48.5137	0.168707	0.154675	1.09072	0.275396	0.999762
Rasl10a	55.4806	-0.217559	0.149622	-1.45406	0.14593	0.999762
Cby2	37.8909	0.0776853	0.171094	0.454051	0.649792	0.999762
Fbxo22	41.9438	0.0655101	0.164211	0.398939	0.689938	0.999762
Hgfac	49.5388	-0.0970987	0.157046	-0.618282	0.536389	0.999762
Ntn3	31.6717	0.023059	0.195148	0.118162	0.905939	0.999762
Mlst8	54.9111	-0.026714	0.149194	-0.179056	0.857894	0.999762
Zfp319	31.3079	-0.327332	0.194505	-1.6829	0.0923951	0.999762
Sucnr1	33.6584	-0.103343	0.188113	-0.549368	0.582753	0.999762
Tas2r105	28.6036	0.0253721	0.207399	0.122335	0.902634	0.999762
Cplane2	36.3259	0.164945	0.186162	0.88603	0.375602	0.999762
Nkx6-1	38.0454	-0.050396	0.174446	-0.288891	0.772664	0.999762
Arhgef10l	57.083	-0.199846	0.151387	-1.3201	0.186801	0.999762
Cplx3	45.9483	-0.041478	0.167382	-0.247804	0.804286	0.999762
Vcp	91.1429	0.021494	0.148772	0.144476	0.885125	0.999762
Olfr1022	24.8045	0.230493	0.221233	1.04186	0.297478	0.999762
Snd1	47.2435	-0.206929	0.163753	-1.26367	0.20635	0.999762
Zfp551	32.4687	0.1684	0.200055	0.841767	0.399918	0.999762
Mrgprd	33.4181	-0.0253337	0.185157	-0.136823	0.891171	0.999762
Rab3b	98.4425	-0.0264655	0.147097	-0.179918	0.857217	0.999762
Tmem98	27.6759	-0.303045	0.197805	-1.53204	0.125513	0.999762
Olfr10,Olfr1393	39.397	0.265173	0.186337	1.42308	0.154712	0.999762
Mindy1	55.8856	-0.221084	0.150598	-1.46804	0.142093	0.999762
Adamts17	49.141	-0.2612	0.159266	-1.64003	0.101	0.999762
Cst8	42.1411	-0.0226851	0.166759	-0.136036	0.891793	0.999762
Ntn5	33.8757	-0.0474769	0.188473	-0.251903	0.801116	0.999762
Gm7358,Gm7356	28.2224	0.00265083	0.207641	0.0127664	0.989814	0.999762
Hsd17b11	38.6331	-0.0740847	0.182938	-0.404972	0.685498	0.999762
Nup50	38.9308	-0.0950731	0.177053	-0.536976	0.591284	0.999762
Gm6569	28.201	-0.045086	0.2028	-0.222318	0.824066	0.999762
Lipm	37.1347	0.141502	0.183561	0.770868	0.440785	0.999762
Vipr2	37.4893	-0.0090287	0.17743	-0.0508859	0.959416	0.999762
Hoxc10	46.6826	0.188957	0.156003	1.21124	0.225804	0.999762
Pifo	51.293	-0.0792878	0.159248	-0.497888	0.618563	0.999762
Pigq	85.283	-0.15207	0.138695	-1.09644	0.272886	0.999762
Tmtc3	67.1634	-0.0279407	0.147458	-0.189483	0.849715	0.999762
Ppp1r14bl	23.4547	0.026996	0.222923	0.1211	0.903612	0.999762
Cab39	88.858	0.134886	0.141789	0.951313	0.341445	0.999762
Zfp605	33.7913	-0.0268399	0.190704	-0.140741	0.888075	0.999762
Gcfc2	48.0839	0.0830718	0.167534	0.49585	0.62	0.999762
Olfr459	44.6785	-0.0250786	0.16365	-0.153245	0.878205	0.999762
Grm4	40.8313	0.137829	0.173015	0.796632	0.425665	0.999762
Nipa2	37.4616	-0.120158	0.173468	-0.69268	0.488511	0.999762
Fggy	49.6843	0.0642683	0.170035	0.37797	0.705453	0.999762
Ormdl3	58.8229	0.100904	0.154942	0.651235	0.514895	0.999762
Zc3h6	52.3313	0.00642764	0.149196	0.0430819	0.965636	0.999762
Ceacam5,Gm5155	27.0631	0.120443	0.213402	0.564393	0.572487	0.999762
Fam210b	45.0817	0.0940032	0.164003	0.573178	0.566524	0.999762
Ctbp2	43.3687	-0.114161	0.167667	-0.680877	0.495949	0.999762
Nsmf	202.274	0.0464327	0.144858	0.32054	0.748559	0.999762
Pnn	54.1101	0.239543	0.148174	1.61663	0.105958	0.999762
Shbg	33.4175	-0.0312623	0.189926	-0.164602	0.869257	0.999762
Cd99l2	53.2941	-0.0925628	0.148391	-0.623776	0.532775	0.999762
Cdh13	55.956	-0.0408898	0.154742	-0.264246	0.791591	0.999762
Tubb6	72.971	-0.0914966	0.137163	-0.667067	0.504729	0.999762
Prima1	42.5013	0.0077678	0.169029	0.0459555	0.963346	0.999762
Mrpl12	78.2392	0.102601	0.141561	0.724785	0.468584	0.999762
Rbp4	34.216	0.0186463	0.189786	0.098249	0.921735	0.999762
Slc7a2	53.3875	0.081194	0.154037	0.527106	0.59812	0.999762
Ctrc	47.7077	-0.195543	0.164015	-1.19223	0.233172	0.999762
Crlf1	38.9601	0.316479	0.185003	1.71066	0.0871432	0.999762
P3h1	59.9403	0.124635	0.148519	0.839189	0.401363	0.999762
Zbtb24	46.5571	0.0425486	0.156362	0.272115	0.785533	0.999762
Capn8	32.5954	-0.0305646	0.198824	-0.153726	0.877825	0.999762
L1td1	36.3886	0.00473601	0.178312	0.0265603	0.97881	0.999762
Sox12	49.2466	-0.0124046	0.155432	-0.0798069	0.936391	0.999762
Psme1	81.1298	0.0247468	0.139671	0.177179	0.859368	0.999762
Pramel23	46.9195	-0.231032	0.157957	-1.46263	0.143569	0.999762
Slc10a3	47.0461	0.0412872	0.159634	0.258637	0.795915	0.999762
Ntmt1	31.7523	-0.25	0.197264	-1.26734	0.205034	0.999762
Eomes	38.2014	-0.25554	0.173484	-1.47299	0.140755	0.999762
Spryd4	42.1888	-0.0145734	0.1649	-0.0883773	0.929577	0.999762
Rab44	47.778	-0.111002	0.155703	-0.712912	0.4759	0.999762
Zcchc13	52.3026	0.00429464	0.161213	0.0266396	0.978747	0.999762
Olfr876	34.8542	0.195876	0.187126	1.04676	0.295211	0.999762
Olfr993	31.8418	-0.0741884	0.191028	-0.388364	0.697747	0.999762
Lrrc37a	33.3585	0.104178	0.189389	0.550074	0.582268	0.999762
Krt13	32.1487	-0.203973	0.190393	-1.07133	0.284023	0.999762
Mgat4b	56.6183	0.0614147	0.148793	0.412752	0.679788	0.999762
Ccdc61	41.3898	-0.0826495	0.169721	-0.486974	0.626277	0.999762
Zfp263	45.0674	-0.0179352	0.164974	-0.108715	0.913428	0.999762
Scube1	52.2237	0.261634	0.155067	1.68723	0.0915592	0.999762
Casp1	44.0914	-0.168768	0.163602	-1.03158	0.302269	0.999762
Ndufb9	151.841	0.0792456	0.163565	0.484491	0.628038	0.999762
Pramel13	30.4009	0.177083	0.20674	0.856551	0.391693	0.999762
Fpr-rs3	43.9086	-0.116891	0.161355	-0.724433	0.4688	0.999762
Cyp19a1	36.3452	-0.134061	0.184704	-0.725814	0.467953	0.999762
Pde9a	39.6853	-0.143079	0.177022	-0.808255	0.418944	0.999762
Scgb2b27	48.2154	0.0289072	0.167341	0.172744	0.862853	0.999762
Kap	29.5422	0.00195614	0.197104	0.00992436	0.992082	0.999762
Rpusd3	45.6623	-0.0728722	0.161284	-0.451825	0.651395	0.999762
Gpr137b,Gpr137b-ps	50.8296	-0.135682	0.159389	-0.851263	0.394624	0.999762
Igfbp2	56.327	0.0821716	0.145575	0.564464	0.572438	0.999762
Ttc7b	85.6164	-0.0619049	0.147226	-0.420475	0.674139	0.999762
Tmem185b	52.7881	-0.186463	0.154706	-1.20527	0.228098	0.999762
Lpin2	61.1197	0.168026	0.148034	1.13505	0.256356	0.999762
Ikbip	40.3761	-0.0949371	0.169584	-0.559824	0.575599	0.999762
Nog	36.2081	0.12895	0.18036	0.714958	0.474635	0.999762
Urgcp	75.8862	-0.0991878	0.138787	-0.714679	0.474807	0.999762
Zadh2	64.6752	-0.220833	0.142687	-1.54767	0.121701	0.999762
Stxbp3	65.9775	-0.118529	0.145282	-0.815857	0.414582	0.999762
E330021D16Rik	43.9871	0.10586	0.162178	0.652737	0.513926	0.999762
Mmp1b	42.9913	0.0536945	0.166521	0.322449	0.747113	0.999762
Blk	51.4203	-0.020065	0.154546	-0.129832	0.896699	0.999762
Ccnb1ip1	53.2533	0.231506	0.161755	1.43122	0.152368	0.999762
Nol11	41.6419	0.1403	0.1717	0.817121	0.413859	0.999762
Gm11565	45.7341	-0.0695526	0.159702	-0.435516	0.663188	0.999762
Pus7l	32.8147	0.194261	0.191892	1.01235	0.311373	0.999762
Unc13a	76.427	-0.0383918	0.157392	-0.243925	0.807289	0.999762
Tmem37	44.1444	0.0505868	0.159815	0.316534	0.751597	0.999762
Cd244a	52.6975	0.122362	0.16032	0.763234	0.445324	0.999762
Ccdc121	38.9522	0.045876	0.174627	0.262709	0.792775	0.999762
S100a11	38.331	-0.192922	0.179931	-1.0722	0.283631	0.999762
Fbxo31	130.494	0.0569419	0.133556	0.426351	0.669852	0.999762
Selenos	70.2313	-0.147243	0.154862	-0.950799	0.341706	0.999762
Nxph1	38.8375	-0.371247	0.176615	-2.10201	0.035552	0.999762
Snx17	46.3406	0.122404	0.159165	0.769037	0.441871	0.999762
Fgf18	59.9904	-0.0489519	0.145573	-0.336269	0.736668	0.999762
Hsd17b2	41.3617	-0.330785	0.173383	-1.90783	0.0564138	0.999762
Pfkfb4	46.2175	0.00951438	0.160614	0.0592376	0.952763	0.999762
Adcy2	91.7734	-0.0481657	0.171805	-0.280351	0.779208	0.999762
Bhlha9	45.9071	-0.195236	0.166547	-1.17225	0.241095	0.999762
Pnp2,Pnp	60.244	0.250346	0.147947	1.69213	0.0906207	0.999762
Pigb	40.1472	-0.0356205	0.169685	-0.209921	0.833729	0.999762
Txndc16	52.8702	-0.39942	0.15755	-2.5352	0.0112383	0.999762
Rad51ap2	47.172	-0.243416	0.1591	-1.52996	0.126027	0.999762
Serpinh1	31.2285	-0.0227545	0.193483	-0.117605	0.906381	0.999762
2310079G19Rik	38.3501	-0.0235363	0.178982	-0.131501	0.895379	0.999762
Lcn15	32.6354	-0.217942	0.185679	-1.17376	0.240492	0.999762
Dyrk3	42.0921	0.0244705	0.166517	0.146955	0.883168	0.999762
Ccdc65	53.4181	-0.0526537	0.157126	-0.335106	0.737545	0.999762
Slc7a14	72.6739	-0.206473	0.161423	-1.27908	0.20087	0.999762
Adra1b	67.9098	0.151009	0.141258	1.06903	0.285056	0.999762
Gfpt1	60.1503	-0.088289	0.148399	-0.594943	0.551881	0.999762
Fam20c	48.726	-0.0151127	0.155931	-0.0969189	0.922791	0.999762
Igll1	46.4943	-0.138904	0.155901	-0.890978	0.372941	0.999762
Ptpmt1	72.1141	-0.111745	0.157372	-0.710068	0.477662	0.999762
Csde1	141.265	-0.00624921	0.14966	-0.0417559	0.966693	0.999762
Bend4	48.8063	-0.122478	0.156562	-0.782292	0.434043	0.999762
Ncaph	46.0599	-0.029008	0.165931	-0.174819	0.861222	0.999762
Cdkn2b	59.6187	-0.127859	0.143393	-0.891663	0.372573	0.999762
Dnajc3	49.6426	0.08287	0.15318	0.540997	0.58851	0.999762
Ndufaf6	41.5795	0.00848226	0.172797	0.049088	0.960849	0.999762
Alad	48.4356	-0.0238013	0.158723	-0.149955	0.8808	0.999762
Kpna7	39.439	0.21612	0.177408	1.21821	0.223143	0.999762
Efhb	36.8795	0.029774	0.188639	0.157836	0.874586	0.999762
Tmem184c	73.1292	-0.0871612	0.137479	-0.633998	0.526082	0.999762
Glra1	34.3427	-0.0696798	0.189224	-0.368239	0.712695	0.999762
Trappc13	70.5413	-0.140982	0.142521	-0.989203	0.322564	0.999762
Zfp974	20.8553	-0.200991	0.231472	-0.868313	0.385223	0.999762
Lemd2	92.5421	-0.0284199	0.151352	-0.187774	0.851054	0.999762
Prss53	57.6901	0.0225741	0.15549	0.14518	0.884569	0.999762
Repin1	77.0308	0.0675705	0.139579	0.484101	0.628314	0.999762
Twist1	32.3224	-0.00757189	0.191267	-0.039588	0.968422	0.999762
Ggta1	43.749	-0.0391134	0.169939	-0.230161	0.817966	0.999762
2310050C09Rik	38.0689	0.0214846	0.175713	0.122271	0.902685	0.999762
Celsr2	124.857	-0.104271	0.200707	-0.519519	0.603399	0.999762
Olfr358	35.8335	0.119124	0.181992	0.654553	0.512756	0.999762
Vmn1r201	51.6053	0.0692353	0.156843	0.44143	0.658902	0.999762
Myh4	42.7321	-0.0720575	0.168211	-0.428376	0.668377	0.999762
Klhl38	39.6137	-0.408969	0.17367	-2.35486	0.0185297	0.999762
Ocel1	32.3192	-0.117403	0.190481	-0.616351	0.537663	0.999762
Slc10a1	48.6088	-0.144359	0.158401	-0.911355	0.362108	0.999762
Hyal6	38.7572	0.0433472	0.170109	0.254821	0.798861	0.999762
Sprr1b	39.2976	0.203373	0.177204	1.14768	0.251101	0.999762
Mndal	41.6232	0.0528818	0.169708	0.311604	0.755341	0.999762
Olfr1461	41.9829	0.0213422	0.170143	0.125437	0.900177	0.999762
Cabp2	41.5082	-0.00687143	0.168824	-0.0407018	0.967534	0.999762
Tnfsf11	39.4192	0.153303	0.174198	0.880051	0.378832	0.999762
Fgf7	43.9981	0.00688387	0.165462	0.041604	0.966814	0.999762
Nomo1	82.5247	0.0670328	0.141769	0.47283	0.636334	0.999762
Prodh2	35.2364	-0.0613081	0.175355	-0.349622	0.726622	0.999762
Supt4b,Supt4a	58.2814	-0.0138385	0.151638	-0.0912604	0.927286	0.999762
Nox4	35.4663	0.0153459	0.182602	0.0840401	0.933025	0.999762
Pcdhb11	33.8569	-0.319884	0.189476	-1.68826	0.0913609	0.999762
Plet1	48.4861	0.0748471	0.158387	0.472557	0.636529	0.999762
Srsx	67.1431	0.278106	0.147374	1.88708	0.0591497	0.999762
Zbtb40	41.378	0.0956983	0.175629	0.544888	0.585831	0.999762
Med19	92.405	0.177247	0.137588	1.28824	0.197662	0.999762
2010003K11Rik	52.6816	0.0523745	0.159413	0.328547	0.742498	0.999762
Hyal4	47.9061	-0.0867071	0.158592	-0.546732	0.584563	0.999762
Cdc42bpb	81.4004	0.178786	0.14868	1.20249	0.229174	0.999762
Hnmt	42.6939	0.0351206	0.167578	0.209577	0.833998	0.999762
Lix1	73.2782	0.179319	0.137831	1.30101	0.193256	0.999762
Lpar2	46.8589	-0.164604	0.166175	-0.990546	0.321907	0.999762
Kdf1	45.6659	-0.0814382	0.174445	-0.466843	0.640612	0.999762
Sox14	40.0478	-0.0466829	0.172981	-0.269873	0.787258	0.999762
Gm33153	42.5169	0.107561	0.168611	0.637924	0.523523	0.999762
Ncr1	31.369	0.048151	0.193343	0.249044	0.803327	0.999762
Gps2	32.1269	-0.0576161	0.187327	-0.307569	0.75841	0.999762
4921507P07Rik	39.8048	-0.185941	0.177496	-1.04758	0.294832	0.999762
Prkaa1	42.8243	-0.0542805	0.169539	-0.320165	0.748843	0.999762
Trpc5os	59.5008	-0.232875	0.151485	-1.53728	0.124225	0.999762
Olfr1364	26.5368	-0.176183	0.213887	-0.823722	0.410098	0.999762
Rab36	66.743	0.198406	0.14403	1.37753	0.168348	0.999762
Prl2a1	32.2166	0.129691	0.192142	0.674974	0.499692	0.999762
Ppm1a	150.023	-0.0882059	0.17363	-0.508009	0.611447	0.999762
Cdh19	58.5491	-0.0192983	0.148164	-0.130249	0.896369	0.999762
Tbp	45.5719	-0.251886	0.16902	-1.49027	0.136152	0.999762
Gm826	26.1438	0.214781	0.209779	1.02384	0.305909	0.999762
Oser1	60.8314	-0.00821231	0.151509	-0.0542034	0.956773	0.999762
Plekhg4	35.681	0.152514	0.184495	0.826657	0.408432	0.999762
Pura	170.586	-0.151647	0.158905	-0.954326	0.339919	0.999762
Tacstd2	36.469	0.211288	0.174489	1.21089	0.225936	0.999762
Marf1	124.617	-0.0443069	0.146022	-0.303426	0.761565	0.999762
Zfp839	46.9003	-0.162468	0.165203	-0.983446	0.325388	0.999762
Gpc4	24.6399	0.334296	0.215121	1.55399	0.120186	0.999762
Gtf2h2	42.713	0.0367721	0.168035	0.218836	0.826778	0.999762
Ankrd33	22.0737	-0.0760429	0.2203	-0.345179	0.72996	0.999762
Armh2	29.4294	0.0532998	0.197256	0.270206	0.787002	0.999762
Olfr1418	29.3876	0.346905	0.203458	1.70504	0.0881863	0.999762
Gpt2	47.0017	0.0429275	0.16026	0.267861	0.788806	0.999762
Wdr6	79.6733	-0.195072	0.136608	-1.42797	0.153299	0.999762
Foxd4	28.9853	-0.126998	0.203018	-0.62555	0.53161	0.999762
Epha10	65.7756	0.102434	0.144975	0.706565	0.479837	0.999762
Nepro	35.7174	0.153419	0.184246	0.832684	0.405023	0.999762
Lcmt1	48.0869	-0.310129	0.158963	-1.95095	0.0510625	0.999762
Olfr54	41.5445	0.200701	0.169224	1.186	0.235621	0.999762
1300017J02Rik	32.8505	0.227607	0.197885	1.1502	0.250061	0.999762
Irs4	39.7968	-0.149761	0.169916	-0.881385	0.378109	0.999762
Tshb	47.7783	-0.148663	0.154545	-0.961936	0.336082	0.999762
Aph1b	38.495	-0.45368	0.176284	-2.57357	0.0100654	0.999762
Mtarc1	30.1419	0.0398223	0.204034	0.195175	0.845256	0.999762
Agfg2	79.4054	0.135023	0.13927	0.969507	0.332292	0.999762
Gpat4	69.7759	-0.00881063	0.14393	-0.0612148	0.951188	0.999762
Snrpb2	47.6329	-0.353893	0.158902	-2.22712	0.0259394	0.999762
Olfr1312	35.8643	-0.219978	0.17482	-1.25831	0.208279	0.999762
Hoxc12	40.0212	-0.248285	0.17824	-1.39298	0.163624	0.999762
Dynlt3	62.4899	-0.0693425	0.152523	-0.454637	0.64937	0.999762
Lmbr1	70.8484	0.0320522	0.139461	0.229829	0.818225	0.999762
Gm52241	31.9769	-0.113732	0.187479	-0.606641	0.544089	0.999762
Pacsin2	98.6723	0.210926	0.155689	1.35479	0.175484	0.999762
9130213A22Rik	42.1202	0.234737	0.183185	1.28142	0.200047	0.999762
Recql5	32.3601	-0.0325519	0.192425	-0.169167	0.865665	0.999762
Nudt3	154.115	0.0858412	0.154935	0.554045	0.579548	0.999762
Abi1	90.2644	-0.0599405	0.140559	-0.426444	0.669785	0.999762
Gm32436	49.8823	0.178734	0.166826	1.07138	0.283999	0.999762
Cma2,Mcpt9	46.2078	-0.152836	0.15746	-0.970637	0.331729	0.999762
Nlrp4g	37.0893	-0.0637765	0.178195	-0.357903	0.720416	0.999762
Selenot	106.068	-0.0180036	0.142108	-0.126689	0.899186	0.999762
Gabarapl2	210.292	0.0679745	0.194564	0.349368	0.726813	0.999762
Dmrtc2	45.8956	0.0270024	0.15949	0.169304	0.865557	0.999762
Bpifc	38.3669	0.00863764	0.171912	0.0502446	0.959928	0.999762
Aldh3b1	42.1946	-0.100901	0.164882	-0.61196	0.540564	0.999762
Nkd2	33.7979	-0.00441936	0.194406	-0.0227326	0.981864	0.999762
Tigd2	30.8215	-0.141663	0.196795	-0.719854	0.471615	0.999762
Fasl	30.7833	-0.187294	0.19139	-0.9786	0.327778	0.999762
Zdhhc3	101.361	-0.046089	0.131922	-0.349365	0.726815	0.999762
Slc25a38	47.653	-0.0388953	0.156361	-0.248752	0.803552	0.999762
Tnpo2	84.3227	0.033636	0.141528	0.237663	0.812142	0.999762
Cr2	79.1916	-0.0984421	0.136917	-0.718992	0.472146	0.999762
Cip2a	44.0288	-0.095732	0.164733	-0.581134	0.56115	0.999762
Pip5k1a	60.5625	-0.0836275	0.146266	-0.571749	0.567492	0.999762
Defb47	37.9643	-0.134663	0.195646	-0.688297	0.491266	0.999762
Adamts10	27.7263	0.128688	0.217617	0.591349	0.554286	0.999762
Nckap5	28.0626	0.15238	0.218172	0.698438	0.484903	0.999762
Plch2	67.9562	0.0032458	0.141203	0.0229867	0.981661	0.999762
Trappc8	67.7349	-0.0588664	0.140305	-0.419559	0.674808	0.999762
Rgl1	77.5117	-0.170414	0.146501	-1.16322	0.244739	0.999762
Lxn	55.6011	0.0309969	0.146028	0.212266	0.831899	0.999762
Fzd5	41.874	-0.134357	0.163561	-0.821452	0.411389	0.999762
Abcc4	51.2409	0.0431506	0.152143	0.283619	0.776702	0.999762
Anks4b	37.4178	0.132809	0.175468	0.756884	0.449119	0.999762
Mettl6	64.3573	-0.201744	0.144441	-1.39672	0.162498	0.999762
Sv2a	239.493	-0.112712	0.211606	-0.532649	0.594276	0.999762
Cgrrf1	66.2292	-0.0855156	0.14164	-0.603754	0.546007	0.999762
1810055G02Rik	41.9268	0.125271	0.168858	0.741875	0.458163	0.999762
Mtap	36.9293	-0.00907775	0.176277	-0.051497	0.95893	0.999762
Cdh26	42.9558	-0.0268992	0.168723	-0.159429	0.873331	0.999762
Fadd	49.2876	0.0984403	0.159601	0.616792	0.537372	0.999762
Olfr372,Olfr373	33.5664	-0.100068	0.184588	-0.542114	0.58774	0.999762
4932429P05Rik	40.7763	-0.0970627	0.174948	-0.554808	0.579026	0.999762
Dap3	76.2891	0.156975	0.148861	1.05451	0.291651	0.999762
1600014C23Rik	38.6312	-0.142152	0.171201	-0.830319	0.406359	0.999762
Usp21	52.4663	-0.167525	0.15421	-1.08634	0.277329	0.999762
Arntl2	42.99	-0.026907	0.167043	-0.161079	0.872031	0.999762
Cd8b1	45.589	-0.0267965	0.159985	-0.167494	0.866982	0.999762
Ndufa7	88.2531	0.0151647	0.156504	0.0968969	0.922808	0.999762
Strap	99.0045	0.126064	0.183402	0.687365	0.491853	0.999762
Ptprg	61.3587	-0.0152904	0.141483	-0.108072	0.913939	0.999762
Fam89b	40.9869	0.233248	0.171705	1.35842	0.174331	0.999762
Ambn	43.0299	-0.165148	0.165171	-0.99986	0.317378	0.999762
Kcnj3	67.5663	-0.0744592	0.239956	-0.310303	0.756331	0.999762
Synpo	61.2693	0.000809293	0.148802	0.00543872	0.995661	0.999762
Kcna5	40.7461	-0.173388	0.177859	-0.974862	0.329629	0.999762
Ms4a15	27.5571	0.218031	0.205922	1.0588	0.289691	0.999762
Mipol1	57.5308	0.0380174	0.148367	0.256238	0.797767	0.999762
Zfp36l1	62.2619	0.20005	0.153553	1.30281	0.192641	0.999762
Vmn1r69	50.9081	0.0959455	0.154218	0.622142	0.533849	0.999762
Zfp768	34.4101	0.145241	0.189957	0.7646	0.44451	0.999762
Mmut	105.962	-0.22826	0.197502	-1.15574	0.247788	0.999762
Armcx2	71.1574	0.00670381	0.144311	0.0464539	0.962948	0.999762
Suds3	106.324	-0.0818168	0.127882	-0.639783	0.522314	0.999762
Rdh19	31.9025	-0.00114825	0.187354	-0.00612878	0.99511	0.999762
Pnpla3	44.0115	-0.0862833	0.167012	-0.516631	0.605414	0.999762
Wrap73	59.5286	-0.150061	0.143805	-1.0435	0.296715	0.999762
Ccdc180	36.8276	0.0219094	0.177525	0.123416	0.901777	0.999762
Olfr518	49.5808	-0.14753	0.166001	-0.888729	0.374149	0.999762
Adra1a	66.7286	-0.0496818	0.143939	-0.345158	0.729975	0.999762
Dpysl4	61.8238	-0.142446	0.151854	-0.93805	0.348219	0.999762
Zfp607b	18.0934	0.406305	0.25728	1.57923	0.114283	0.999762
Smpd3	61.7863	0.165745	0.146424	1.13195	0.257655	0.999762
Rbmx	40.7706	-0.174394	0.16628	-1.04879	0.294273	0.999762
Kcns2	37.1589	-0.310179	0.176491	-1.75748	0.0788358	0.999762
Hs3st5	26.1718	0.191449	0.21485	0.891084	0.372884	0.999762
Rbfox3	128.59	0.193607	0.168191	1.15112	0.249683	0.999762
St3gal1	53.8659	-0.134164	0.153522	-0.873906	0.382169	0.999762
Penk	92.351	-0.0764915	0.141511	-0.540533	0.588829	0.999762
Mrps10	58.8909	0.168559	0.154836	1.08863	0.276316	0.999762
Adam10	77.3172	0.0472064	0.148005	0.318952	0.749763	0.999762
S100a2	39.0348	-0.138276	0.174284	-0.79339	0.427551	0.999762
Dnajc1	73.0874	-0.0277806	0.141479	-0.196358	0.84433	0.999762
Tmem203	64.5041	-0.194759	0.141573	-1.37568	0.168922	0.999762
Mbd6	58.0643	0.0974455	0.144111	0.676185	0.498923	0.999762
Kctd1	68.1531	-0.227438	0.140588	-1.61777	0.105713	0.999762
Olfr218	34.7183	-0.0124816	0.194027	-0.0643291	0.948708	0.999762
Nccrp1	34.4186	0.038176	0.187409	0.203704	0.838585	0.999762
Eif4enif1	52.8471	-0.0811685	0.155629	-0.521552	0.601982	0.999762
Krtap13	38.3984	-0.0128347	0.175895	-0.0729676	0.941832	0.999762
Jph2	43.2198	-0.0141433	0.15802	-0.0895031	0.928682	0.999762
Il1rapl1	51.7587	-0.0766255	0.161581	-0.474222	0.635341	0.999762
Igfl3	46.1598	0.0119633	0.171001	0.0699604	0.944225	0.999762
Nat14	58.3597	-0.0910863	0.152479	-0.597369	0.550261	0.999762
Batf2	33.4629	0.139208	0.194877	0.714338	0.475018	0.999762
Cdh18	65.4097	-0.0374402	0.139489	-0.26841	0.788384	0.999762
Ube2t	43.4503	-0.0283798	0.179266	-0.158311	0.874212	0.999762
Foxf2	34.8795	0.121366	0.182621	0.664577	0.506321	0.999762
Lgi3	75.7058	-0.167825	0.144163	-1.16413	0.24437	0.999762
Pipox	37.9571	0.0271506	0.17977	0.151029	0.879953	0.999762
Zc3h12a	66.7019	-0.179541	0.144607	-1.24158	0.214391	0.999762
Dennd5a	167.46	-0.0466198	0.144745	-0.322083	0.74739	0.999762
LOC100862324,LOC100862220,Gm20878,Gm13306,Gm21586,LOC100861978,Ccl27b,Ccl27a,LOC108169009,4933409K07Rik,Gm21953	205.583	-0.218426	0.164949	-1.32421	0.185435	0.999762
Prpsap2	51.0256	0.0450542	0.151371	0.297641	0.765977	0.999762
Ly6g2	40.8067	0.199486	0.17324	1.1515	0.249527	0.999762
Gp1ba	23.0069	-0.0677085	0.234788	-0.288381	0.773055	0.999762
1110059G10Rik	52.8512	0.121137	0.152302	0.795378	0.426394	0.999762
Vwa3a	72.3802	-0.0845267	0.144438	-0.585213	0.558405	0.999762
Sycp3	50.528	0.0544211	0.156978	0.346679	0.728832	0.999762
Papln	54.0336	-0.0394475	0.158357	-0.249105	0.803279	0.999762
Plxdc1	79.4794	0.297788	0.14343	2.07619	0.0378768	0.999762
Rbm33	55.8299	0.188823	0.160721	1.17485	0.240055	0.999762
Galnt14	61.6449	-0.0693151	0.143235	-0.483924	0.62844	0.999762
Ly6g5b	39.3069	-0.311521	0.179279	-1.73763	0.0822754	0.999762
Tapbp	31.0831	0.0894494	0.198939	0.449632	0.652976	0.999762
Cd300a	53.5752	0.194603	0.159597	1.21935	0.222713	0.999762
Rab35	41.8881	0.129775	0.174508	0.743664	0.45708	0.999762
Abhd17b	50.7384	0.109185	0.152702	0.715017	0.474599	0.999762
Zswim7	37.5351	-0.065231	0.179007	-0.364404	0.715556	0.999762
Kif26b	42.4162	-0.0483426	0.162818	-0.296913	0.766533	0.999762
Bin3	50.9516	0.107419	0.151076	0.711027	0.477068	0.999762
Ascl5	36.9259	0.000894972	0.17345	0.00515982	0.995883	0.999762
Plk2	63.5424	-0.138704	0.159857	-0.867675	0.385572	0.999762
Bak1	37.3999	0.134447	0.183135	0.734141	0.462863	0.999762
BB014433	40.8527	0.010711	0.171026	0.062628	0.950063	0.999762
Abcf2	54.7904	0.100215	0.153471	0.652989	0.513764	0.999762
Adgrl4	47.0527	0.187311	0.162227	1.15462	0.248246	0.999762
Madcam1	35.8194	0.101087	0.180075	0.561361	0.574552	0.999762
Zmat1	37.5962	0.0348873	0.180225	0.193576	0.846508	0.999762
Olfr1042	29.2944	0.0781417	0.197469	0.395716	0.692314	0.999762
Kif6	46.2293	0.199654	0.166232	1.20106	0.229729	0.999762
B4gat1	67.2799	-0.241968	0.149972	-1.61342	0.106653	0.999762
Ccdc60	56.4209	-0.12193	0.151312	-0.80582	0.420346	0.999762
Tgm6	57.3996	0.237389	0.156993	1.5121	0.130508	0.999762
Zbtb48	59.5856	-0.104264	0.145312	-0.717519	0.473054	0.999762
Mx1	34.1667	0.110807	0.187968	0.589498	0.555527	0.999762
Tert	33.0413	0.0569351	0.190797	0.298407	0.765393	0.999762
Brix1	56.8748	0.0327839	0.147873	0.221704	0.824545	0.999762
Olfr1489	32.7084	-0.05078	0.188517	-0.269366	0.787648	0.999762
Slc35g3	38.6275	0.209154	0.182396	1.1467	0.251506	0.999762
Gm12790,Gm52257	28.7633	0.0084832	0.202113	0.0419725	0.966521	0.999762
Arhgef37	45.8384	0.091886	0.160576	0.572227	0.567168	0.999762
Ecrg4	45.1988	0.0682436	0.160119	0.426206	0.669958	0.999762
Pnmt	49.0688	-0.0545406	0.16046	-0.339901	0.733931	0.999762
Dcaf10	51.5495	0.0433456	0.152916	0.28346	0.776825	0.999762
Itih5	39.7305	-0.0426962	0.173672	-0.245844	0.805803	0.999762
Zbtb38	42.2681	-0.226212	0.171604	-1.31823	0.187428	0.999762
Sult2a6,Sult2a4,Sult2a3,Sult2a1	35.6029	0.242985	0.18462	1.31614	0.188128	0.999762
Sorl1	130.331	0.0385902	0.168244	0.22937	0.818581	0.999762
Olfr789	33.8202	-0.0635262	0.196883	-0.322659	0.746954	0.999762
Sla2	39.8251	0.132294	0.176207	0.750791	0.452779	0.999762
Nhlrc4	40.1097	0.0300096	0.185827	0.161492	0.871706	0.999762
Als2cl	54.4499	-0.0802753	0.152182	-0.527494	0.59785	0.999762
Nat8	20.0292	0.0124676	0.246853	0.0505063	0.959719	0.999762
Gria2	87.3502	-0.281461	0.190297	-1.47906	0.139123	0.999762
Slu7	28.0847	-0.184092	0.204256	-0.90128	0.367439	0.999762
Aldh9a1	51.2544	0.00800771	0.15063	0.0531614	0.957603	0.999762
Thop1	35.6901	0.0103564	0.184132	0.0562446	0.955147	0.999762
Abhd1	34.3358	-0.141936	0.181298	-0.782889	0.433692	0.999762
Gm33798	35.1326	-0.015812	0.177761	-0.0889505	0.929121	0.999762
Faah	66.1951	-0.19543	0.162457	-1.20297	0.228988	0.999762
Stk10	58.7302	-0.0685149	0.146451	-0.467836	0.639902	0.999762
Coq9	88.7112	-0.0311721	0.161046	-0.193561	0.84652	0.999762
Ptgis	51.1407	0.138611	0.151965	0.912122	0.361705	0.999762
Wdr64	54.0569	-0.0273313	0.149093	-0.183318	0.854549	0.999762
Mettl11b	36.8117	-0.119958	0.180906	-0.663093	0.507271	0.999762
Tmem178b	73.4638	-0.282292	0.148012	-1.90722	0.0564923	0.999762
Dio3	30.8563	0.14469	0.213017	0.679242	0.496984	0.999762
Ralgapb	78.895	-0.145629	0.136749	-1.06494	0.286903	0.999762
Iftap	44.0511	-0.115023	0.165594	-0.694606	0.487303	0.999762
Ddr2	39.5273	0.0865103	0.173937	0.497367	0.61893	0.999762
Rpa3	40.1686	0.0254958	0.175256	0.145477	0.884334	0.999762
Erich2	33.0868	-0.0142091	0.189505	-0.0749798	0.940231	0.999762
Champ1	74.5253	0.0406102	0.136813	0.296831	0.766596	0.999762
Hspa9	164.426	0.116853	0.15444	0.756623	0.449276	0.999762
Snrnp25	43.5319	-0.0524149	0.167587	-0.312762	0.754461	0.999762
Olfr92	44.8197	0.124878	0.16194	0.771139	0.440625	0.999762
Ovol3	44.4549	0.0505702	0.180682	0.279886	0.779565	0.999762
Rapgef2	65.6945	-0.213788	0.14857	-1.43898	0.150157	0.999762
Adam6b	42.1619	-0.0434166	0.165787	-0.261883	0.793412	0.999762
Olfr322	39.0108	-0.298109	0.179785	-1.65814	0.09729	0.999762
Olfr1229	38.0357	-0.167504	0.175772	-0.952962	0.340609	0.999762
Clba1	44.1331	0.149021	0.160038	0.931159	0.351771	0.999762
Dnah9	49.2109	-0.183944	0.160448	-1.14644	0.251614	0.999762
Vmn1r52,V1ra8	66.6538	0.0278645	0.143549	0.194112	0.846088	0.999762
Olfr160	34.6881	-0.130037	0.180969	-0.718558	0.472413	0.999762
Prss16	53.3972	-0.180035	0.156228	-1.15239	0.249163	0.999762
Igsf21	93.122	-0.159204	0.147049	-1.08266	0.278961	0.999762
Il4ra	40.0864	-0.0937689	0.173869	-0.539306	0.589676	0.999762
Wdr72	55.616	-0.0685125	0.150304	-0.455827	0.648515	0.999762
Adrb1	52.5619	-0.181339	0.165123	-1.0982	0.272115	0.999762
Epha1	40.2572	0.023844	0.17548	0.135879	0.891917	0.999762
5430402E10Rik,Gm14744	47.6587	-0.141257	0.158199	-0.89291	0.371905	0.999762
Dhx15	81.0896	-0.048631	0.148282	-0.327963	0.74294	0.999762
Ddx49	43.18	0.231439	0.166904	1.38666	0.165545	0.999762
Pmm2	55.8791	0.0206598	0.156991	0.131598	0.895302	0.999762
Creb1	61.3301	-0.025715	0.151936	-0.169249	0.865601	0.999762
Atl2	71.6997	0.0399823	0.139274	0.287076	0.774054	0.999762
6030458C11Rik	57.7579	-0.131863	0.150126	-0.878344	0.379757	0.999762
Aoc3	29.0461	-0.0971761	0.204562	-0.475045	0.634755	0.999762
Entpd2	57.1135	-0.00142624	0.157581	-0.00905083	0.992779	0.999762
Esp8	29.7616	-0.288666	0.198842	-1.45173	0.146576	0.999762
Mdp1	21.709	0.108167	0.237137	0.456137	0.648291	0.999762
C2cd2	35.3335	-0.0250384	0.182266	-0.137372	0.890736	0.999762
Ush2a	56.1052	-0.0530284	0.147099	-0.360496	0.718477	0.999762
Otop3	45.1329	-0.180097	0.168965	-1.06588	0.286477	0.999762
Ccser2	71.8788	-0.169932	0.137489	-1.23597	0.216471	0.999762
Olfr1367	26.6157	0.0725376	0.221683	0.327213	0.743507	0.999762
Dlg1	92.1804	-0.00532301	0.131526	-0.040471	0.967718	0.999762
Agxt	53.8504	-0.0449811	0.151571	-0.296766	0.766645	0.999762
Spata3	37.9519	0.0390895	0.174864	0.223542	0.823114	0.999762
Kctd5	119.486	-0.173422	0.142946	-1.2132	0.225052	0.999762
Pigt	69.4069	0.103982	0.142237	0.731045	0.464751	0.999762
Fbp1	34.3435	0.0158552	0.18952	0.0836598	0.933327	0.999762
Esyt2	49.3707	-0.0785534	0.164641	-0.477119	0.633277	0.999762
Rps23rg1,Gm5148	46.4233	0.116508	0.156877	0.74267	0.457681	0.999762
Stradb	45.5586	0.234236	0.164725	1.42198	0.155032	0.999762
Gm32970	36.6415	-0.148462	0.193269	-0.768162	0.442391	0.999762
Dhx29	45.5405	-0.0789699	0.16646	-0.474409	0.635208	0.999762
Cacybp	73.6402	-0.0502587	0.147313	-0.341168	0.732977	0.999762
Mast2	91.6932	-0.0879187	0.132792	-0.662078	0.507921	0.999762
Aurkb	28.3288	-0.0295174	0.214408	-0.13767	0.890502	0.999762
Itgb8	45.4043	-0.287413	0.159252	-1.80477	0.0711101	0.999762
Sc5d	52.4534	-0.127695	0.154917	-0.824284	0.409778	0.999762
Fbll1	52.8809	-0.0528373	0.157624	-0.335212	0.737466	0.999762
Ghrl	27.9892	-0.0904536	0.222447	-0.40663	0.68428	0.999762
Pax4	41.0946	0.00638396	0.179959	0.0354746	0.971701	0.999762
Slc41a2	61.7925	-0.0496004	0.146228	-0.339199	0.73446	0.999762
Szrd1	64.3577	-0.117379	0.144984	-0.8096	0.41817	0.999762
Actrt1	36.2739	-0.0434619	0.198256	-0.219221	0.826478	0.999762
Cklf	44.1681	0.0341974	0.162418	0.210552	0.833237	0.999762
Gm6306	30.1481	0.197291	0.194214	1.01585	0.309703	0.999762
Vmn1r39	50.7471	0.0498335	0.152617	0.326527	0.744026	0.999762
Ddx6	100.441	0.0485506	0.158479	0.306353	0.759336	0.999762
Mark3	87.0094	0.0356817	0.13608	0.262212	0.793158	0.999762
Btbd10	73.3433	-0.165368	0.247304	-0.668681	0.503699	0.999762
Cdk12	53.6732	0.0820262	0.15011	0.546439	0.584764	0.999762
Dupd1	54.882	0.0690806	0.150583	0.458755	0.64641	0.999762
Fkbp3	104.871	-0.0220635	0.165033	-0.133691	0.893647	0.999762
Edf1	151.378	0.0217862	0.158061	0.137834	0.890372	0.999762
Rab8a	32.9654	-0.397243	0.185026	-2.14696	0.0317967	0.999762
Olfr996	33.6438	0.262823	0.188059	1.39755	0.162247	0.999762
Gzmc	27.8007	-0.0612622	0.207353	-0.295449	0.767651	0.999762
Iapp	30.869	0.32821	0.20651	1.58932	0.111988	0.999762
Camkk1	128.43	0.227582	0.176672	1.28816	0.19769	0.999762
Gle1	54.1774	0.137739	0.152718	0.901915	0.367102	0.999762
1810024B03Rik	35.8606	-0.0262667	0.179957	-0.14596	0.883953	0.999762
Vmn1r74	47.3903	0.115047	0.160728	0.715789	0.474122	0.999762
Abhd17a	111.791	-0.115119	0.152963	-0.75259	0.451696	0.999762
Serpina1a,Serpina1d	36.1621	0.139088	0.183627	0.757449	0.448781	0.999762
Stmn1	260.277	-0.15269	0.207143	-0.737123	0.461048	0.999762
Olfr1298,Olfr1294	29.6156	-0.0712025	0.202711	-0.351251	0.7254	0.999762
Msantd3	30.0214	0.161895	0.19543	0.828404	0.407442	0.999762
Tnfsf13b	52.1163	0.0304646	0.15448	0.197207	0.843665	0.999762
Gpat3	30.1035	-0.0561915	0.203093	-0.276679	0.782027	0.999762
Mettl26	67.9211	-0.119827	0.139552	-0.858655	0.390531	0.999762
Ces1a	42.0351	0.11129	0.164865	0.675039	0.499651	0.999762
Defa40	80.2153	-0.174166	0.173802	-1.0021	0.316297	0.999762
Lipt1	41.796	0.075771	0.174268	0.434797	0.66371	0.999762
Gm42061	28.3802	-0.0493264	0.209385	-0.235577	0.813761	0.999762
Olfr52	39.9045	-0.0173171	0.175059	-0.098921	0.921201	0.999762
Npr3	37.4174	0.00744546	0.179251	0.0415365	0.966868	0.999762
Lgi1	58.8871	0.100787	0.150728	0.668664	0.50371	0.999762
Tomm22	77.5482	-0.111149	0.139535	-0.796567	0.425702	0.999762
Gm52006	28.7033	-0.00598013	0.204235	-0.0292806	0.976641	0.999762
Tcerg1l	41.0042	-0.248797	0.172962	-1.43845	0.150307	0.999762
Olfr1406	32.5837	-0.00994392	0.201469	-0.0493571	0.960635	0.999762
Vamp8	74.057	0.0614541	0.151609	0.405347	0.685223	0.999762
Itgb2l	32.9676	-0.0373014	0.191657	-0.194626	0.845686	0.999762
Bloc1s6	44.9995	0.110702	0.168302	0.65776	0.510693	0.999762
Dhrs4	34.0853	0.0985818	0.18794	0.524538	0.599904	0.999762
Sema6d	49.3831	-0.00648893	0.154185	-0.0420855	0.966431	0.999762
Serpinb1b	59.2195	-0.0598591	0.146641	-0.4082	0.683127	0.999762
Fbxo16	29.7871	-0.0890926	0.201936	-0.441193	0.659073	0.999762
Olfr1085	39.7837	0.112426	0.167808	0.669965	0.50288	0.999762
Rusc1	60.8108	0.0567252	0.161394	0.35147	0.725236	0.999762
Ankmy2	59.718	0.0570574	0.14261	0.400094	0.689087	0.999762
Herc4	51.4337	-0.153255	0.16157	-0.948541	0.342854	0.999762
Zscan5b	38.7378	0.243071	0.173057	1.40457	0.16015	0.999762
Rnf212	28.0157	-0.2372	0.201464	-1.17738	0.239042	0.999762
Tmem232	55.7796	-0.028256	0.144706	-0.195265	0.845186	0.999762
Rab7b	46.8569	-0.0389669	0.159028	-0.245031	0.806432	0.999762
Col8a2	34.4829	0.104769	0.180289	0.581115	0.561163	0.999762
Tmprss11b	48.8251	-0.0690236	0.159647	-0.432353	0.665485	0.999762
Lyz1	41.7494	0.0204565	0.171746	0.119109	0.905189	0.999762
Tomm7	111.749	0.176393	0.137037	1.28719	0.198028	0.999762
Sh3glb2	108.964	-0.188611	0.151789	-1.24259	0.21402	0.999762
Tas2r129	43.3177	0.126415	0.164155	0.770095	0.441244	0.999762
Olfr1112	39.4147	0.0526108	0.177273	0.296778	0.766636	0.999762
Pcdhgb1	42.5356	0.0663465	0.168622	0.393463	0.693977	0.999762
Utf1	38.5321	-0.0883238	0.175845	-0.502283	0.615468	0.999762
Rnf8	89.7055	0.0858718	0.144144	0.595736	0.551352	0.999762
Susd6	59.3197	0.0626463	0.149742	0.418362	0.675682	0.999762
Hexdc	28.4954	-0.0838644	0.208559	-0.402113	0.687601	0.999762
Pax8	35.9118	-0.171922	0.18074	-0.951211	0.341497	0.999762
Tpp2	93.7065	0.0423687	0.136586	0.310199	0.75641	0.999762
Rbms3	39.9194	0.265107	0.172866	1.5336	0.125128	0.999762
Il4	35.5097	0.0323892	0.190993	0.169583	0.865338	0.999762
Sec14l1	118.766	0.0643256	0.181388	0.354629	0.722867	0.999762
Pcdh20	33.4424	0.0870218	0.19102	0.455563	0.648705	0.999762
Id2	110.981	-0.0759972	0.1436	-0.52923	0.596646	0.999762
Hus1	44.4386	-0.172455	0.16236	-1.06218	0.288155	0.999762
E130311K13Rik	34.3532	0.396842	0.1834	2.16381	0.0304787	0.999762
Nphs1	30.3998	0.0466398	0.204765	0.227772	0.819823	0.999762
Rbp1	25.2511	0.205789	0.214439	0.959661	0.337226	0.999762
Olfr1303	35.5236	-0.00558909	0.189551	-0.0294859	0.976477	0.999762
Krcc1	44.0617	0.0632914	0.165204	0.383109	0.701639	0.999762
Celsr1	53.5429	0.0234646	0.147383	0.159208	0.873505	0.999762
Olfr658	7.4459	0.186963	0.388906	0.480742	0.6307	0.999762
Cass4	66.9496	0.129448	0.145964	0.886847	0.375161	0.999762
4930564C03Rik	39.5349	-0.107819	0.175231	-0.615297	0.538359	0.999762
Efr3a	77.811	-0.157898	0.141748	-1.11394	0.265306	0.999762
Olfr878	34.6481	0.274116	0.202135	1.3561	0.175066	0.999762
Hspb3	37.1014	0.171188	0.181286	0.944297	0.345018	0.999762
Uchl5	63.3579	-0.104679	0.142317	-0.735539	0.462011	0.999762
Spry2	74.8044	-0.147755	0.151921	-0.972576	0.330764	0.999762
Ercc3	37.869	-0.0972168	0.176302	-0.551421	0.581345	0.999762
Spint2	47.0528	-0.0312371	0.157491	-0.198342	0.842777	0.999762
Rwdd3	41.9442	0.0596276	0.168166	0.354575	0.722908	0.999762
Fam222a	49.3219	0.0253828	0.170635	0.148755	0.881747	0.999762
Hdgfl1	28.118	-0.149484	0.207872	-0.719116	0.472069	0.999762
Foxg1	84.8778	-0.276345	0.147392	-1.8749	0.0608068	0.999762
Cox8b	28.7963	0.0179031	0.199906	0.0895575	0.928639	0.999762
Ocrl	42.4455	-0.387044	0.178462	-2.16878	0.0300998	0.999762
Thoc7	71.1325	0.0135913	0.146443	0.0928096	0.926055	0.999762
Gm37013,Pcdha4	52.1918	-0.0574856	0.162634	-0.353467	0.723739	0.999762
Nrsn2	67.6761	0.0732465	0.163855	0.44702	0.65486	0.999762
Qsox1	57.1416	0.0240268	0.145966	0.164605	0.869255	0.999762
Ceacam1	50.3107	0.166639	0.152278	1.09431	0.273818	0.999762
Trem3	65.6824	-0.122447	0.13948	-0.877883	0.380007	0.999762
Olfr1348	32.028	-0.180289	0.196025	-0.919726	0.357716	0.999762
Lsm14b	61.0518	0.10406	0.146731	0.709186	0.478209	0.999762
Pebp1	313.561	-0.0653301	0.191692	-0.340808	0.733248	0.999762
Abcd2	55.6539	-0.0420994	0.154512	-0.272467	0.785263	0.999762
Cd8a	36.0986	-0.0713155	0.177241	-0.402365	0.687415	0.999762
Foxc1	31.9153	-0.199727	0.185616	-1.07602	0.281919	0.999762
Rhox6	69.212	-0.108165	0.150618	-0.718138	0.472672	0.999762
Ncoa6	54.9241	0.0134072	0.159098	0.0842699	0.932842	0.999762
Tc2n	44.9755	-0.123863	0.163213	-0.758906	0.447909	0.999762
Prop1	38.7425	0.0596128	0.17129	0.348022	0.727824	0.999762
Bcl7b	72.3179	0.0219515	0.143161	0.153334	0.878135	0.999762
[truncated: 17,741 more rows]

## Sheet: 3BP
	baseMean	log2FoldChange	lfcSE	stat	pvalue	padj
Sh3bgrl3	212.756	0.870591	0.115641	7.52842	5.13573e-14	1.68657e-10
Efhd2	478.026	1.08601	0.158257	6.8623	6.77603e-12	1.11262e-08
Slc6a17	272.071	1.11158	0.167006	6.65591	2.81552e-11	3.08206e-08
Mif	377.446	0.71523	0.109281	6.54487	5.95481e-11	3.40336e-08
Pi4ka	246.997	0.862032	0.131789	6.54102	6.11021e-11	3.40336e-08
Ldha	141.945	0.863683	0.132094	6.5384	6.21807e-11	3.40336e-08
Actb	573.59	0.725031	0.111686	6.49167	8.48875e-11	3.98244e-08
Cap1	137.014	0.796239	0.124999	6.36999	1.89045e-10	7.76029e-08
Ppp1r1b	240.292	1.6022	0.261196	6.13411	8.56395e-10	3.12489e-07
Amph	254.724	0.873969	0.144942	6.02979	1.64177e-09	5.39157e-07
Aldoa	886.354	0.74066	0.127375	5.81481	6.0702e-09	1.81223e-06
Gm52298,Gm3255	166.197	0.649125	0.112518	5.76909	7.96986e-09	2.18108e-06
Kcnip3	117.426	0.737888	0.130394	5.6589	1.52343e-08	3.84843e-06
Tpm1	175.302	0.781579	0.141261	5.53289	3.15004e-08	7.38909e-06
Eno1b,Eno1	588.319	0.555142	0.102152	5.43446	5.49635e-08	1.20333e-05
Hk1	246.88	0.70045	0.130741	5.35754	8.43606e-08	1.7315e-05
Mrfap1	425.166	0.540484	0.102365	5.27996	1.29212e-07	2.49607e-05
H3f3b,Gm6485	241.385	0.674356	0.129501	5.20734	1.9157e-07	3.49508e-05
Rap1gap	246.127	0.702223	0.135351	5.18817	2.12371e-07	3.67066e-05
Olfm1	169.04	0.656526	0.126781	5.17842	2.2377e-07	3.6743e-05
Apbb1	290.688	0.613738	0.120238	5.10438	3.31881e-07	5.18998e-05
Ppme1	153.364	0.743851	0.146421	5.08023	3.76984e-07	5.62734e-05
Ndufc2	202.118	0.573969	0.113231	5.069	3.99917e-07	5.71012e-05
Ptma	386.408	0.507207	0.100683	5.03766	4.71258e-07	6.19044e-05
Ipo5	116.959	0.774877	0.153806	5.03801	4.70389e-07	6.19044e-05
Actg1	654.818	0.654757	0.130365	5.02248	5.10073e-07	6.44262e-05
Ywhah	424.33	0.680618	0.136071	5.00192	5.67623e-07	6.90398e-05
Srxn1	109.938	0.695139	0.139957	4.96682	6.80596e-07	7.98241e-05
Pik3r1	135.487	0.571837	0.11534	4.95785	7.1277e-07	8.0715e-05
Rimbp2	159.143	0.670798	0.135682	4.9439	7.65766e-07	8.38259e-05
Syn2	203.076	0.673637	0.136664	4.92914	8.25917e-07	8.74939e-05
Klhl2	168.444	0.778663	0.158375	4.91657	8.80759e-07	9.03878e-05
Anp32a	192.438	0.764453	0.156217	4.89354	9.90357e-07	9.85555e-05
Ensa	378.49	0.574624	0.118151	4.86346	1.1535e-06	0.000111414
Camkk1	130.058	0.88108	0.183764	4.79462	1.62984e-06	0.000152925
Gabbr2	238.338	0.684397	0.143933	4.75497	1.98473e-06	0.000181051
Adora1	232.536	0.630249	0.132726	4.7485	2.04928e-06	0.000181887
Kcnk1	122.729	0.649604	0.137211	4.73433	2.19783e-06	0.000189939
Nrn1	233.135	0.9129	0.193509	4.71762	2.38615e-06	0.000200926
Tmsb4x	690.584	0.557772	0.118707	4.69873	2.61787e-06	0.000214927
Herc3	120.384	0.739174	0.158192	4.67263	2.97367e-06	0.000238184
Prkar1b	571.221	0.675494	0.145235	4.65105	3.30253e-06	0.000258227
Mat2a	163.521	0.61452	0.133693	4.59651	4.29624e-06	0.000328113
Gnao1	431.66	0.515356	0.112377	4.58596	4.51899e-06	0.000337281
Rab15	201.962	0.540229	0.118044	4.57651	4.72795e-06	0.000345035
Nptxr,Npcd	161.559	0.697129	0.152894	4.55956	5.1262e-06	0.000365966
Calm3	357.564	0.530163	0.117444	4.51419	6.35587e-06	0.000444099
Ptprn	296.219	0.604237	0.134489	4.49284	7.02795e-06	0.000451784
Cfl1	881.093	0.527979	0.117198	4.50503	6.63621e-06	0.000451784
Clstn1	220.029	0.597001	0.132617	4.50171	6.74101e-06	0.000451784
Tbc1d24	112.73	0.62037	0.138321	4.485	7.29128e-06	0.000451784
Ncdn	454.455	0.610585	0.136099	4.48634	7.24566e-06	0.000451784
Lingo1	188.453	0.600993	0.133656	4.49658	6.90552e-06	0.000451784
Rpl18	269.647	0.481274	0.107584	4.47346	7.69651e-06	0.000468062
Hint1	255.324	0.544525	0.122498	4.44516	8.78269e-06	0.000524407
6430548M08Rik	267.857	0.656435	0.148113	4.43199	9.33667e-06	0.000547529
Nptx1	332.764	0.686933	0.155161	4.42723	9.54519e-06	0.000549937
Scg2	125.507	0.67578	0.153126	4.41324	1.01834e-05	0.000576592
Gpr162	176.648	0.614929	0.139457	4.40944	1.0364e-05	0.000576872
Cd99	586.408	0.525353	0.119468	4.39744	1.09537e-05	0.000599534
Slc17a7	756.194	0.683964	0.156185	4.3792	1.19118e-05	0.000641283
Hagh	98.6701	0.80261	0.184493	4.35036	1.35914e-05	0.000719906
Selenow	484.858	0.5445	0.125408	4.34181	1.41314e-05	0.000736626
Coro2b	139.025	0.569975	0.131465	4.33558	1.45378e-05	0.000745971
Efr3b	93.3148	0.564288	0.130554	4.32226	1.54438e-05	0.000780271
Chga	162.313	0.760264	0.176042	4.31865	1.56989e-05	0.000781141
Golga7b	101.453	0.563	0.130753	4.30584	1.66352e-05	0.000815375
Ap2b1	166.992	0.588184	0.137314	4.28351	1.83969e-05	0.000875585
Rgs4	244.04	0.755676	0.176305	4.28619	1.8176e-05	0.000875585
Ppp1r37	140.126	0.554739	0.13033	4.25643	2.0772e-05	0.000974504
Ppp2r2c	271.183	0.524691	0.12339	4.25228	2.11602e-05	0.000978733
Chgb	375.775	0.615878	0.145212	4.24125	2.22283e-05	0.00101386
Cycs	194.374	0.593775	0.140719	4.21957	2.44772e-05	0.00108166
Dynll1	330.029	0.487629	0.115627	4.21727	2.47277e-05	0.00108166
Fdft1	145.498	0.505238	0.119855	4.21542	2.49316e-05	0.00108166
Baiap2	106.708	0.692804	0.164385	4.21451	2.50323e-05	0.00108166
Calm1	1906.52	0.528968	0.126093	4.19507	2.72785e-05	0.00116341
Hsp90ab1	501.757	0.481	0.115052	4.18074	2.90567e-05	0.00122336
Sema4a	91.1973	0.716257	0.1715	4.17643	2.96121e-05	0.00123096
Arpc2	151.017	0.499747	0.119742	4.17354	2.999e-05	0.00123109
Sh3gl2	305.173	0.632218	0.152867	4.13573	3.53826e-05	0.00141633
Gls	182.144	0.538457	0.13028	4.13306	3.57963e-05	0.00141633
Gm14288,2210418O10Rik,Zfp968,Gm4631,Gm14410,Gm14434,Zfp965,Gm14432,Zfp967,Zfp966,LOC115489545,Gm14393,Gm4724,Gm2026,Gm2004,Gm2007,Zfp972,Gm14440,Gm14408,Gm11009,Zfp931,Gm14430,Zfp973,Zfp970,Zfp971,Gm14296,Gm14295,Gm14391,Gm6710,Gm16357,Gm14308,Gm14305,Gm14322	321.153	0.53153	0.128439	4.13838	3.4976e-05	0.00141633
Cltc	163.391	0.562542	0.137227	4.09934	4.14331e-05	0.00161984
Pfkl	145.386	0.502241	0.122895	4.08674	4.37471e-05	0.00167053
Pfn1	138.047	0.517843	0.126699	4.08718	4.36657e-05	0.00167053
Iqschfp,Schip1	179.388	0.702006	0.172026	4.08081	4.48795e-05	0.00169407
Mlf2	336.816	0.50549	0.124136	4.07207	4.65978e-05	0.00172503
Tubb3	221.257	0.592983	0.145649	4.07131	4.67501e-05	0.00172503
Myl6,Gm5915	275.565	0.517753	0.127665	4.05556	5.00134e-05	0.00180646
Stxbp5l	88.3561	0.585442	0.144363	4.05536	5.00573e-05	0.00180646
Slc6a8	182.444	0.519113	0.128603	4.03656	5.42418e-05	0.00191538
Hmgcs1	126.258	0.526159	0.130337	4.03691	5.41609e-05	0.00191538
Prkce	232.934	0.506392	0.125741	4.02726	5.6431e-05	0.00197148
Fam126b	101.585	0.58284	0.145132	4.01593	5.92112e-05	0.00204103
Zyx	88.9862	0.572432	0.142604	4.01413	5.96646e-05	0.00204103
Ehd3	117.778	0.738907	0.184553	4.00376	6.23431e-05	0.00211067
Nsg1	195.031	0.510168	0.127659	3.99634	6.43291e-05	0.00215568
Vgf	143.649	0.553958	0.139389	3.9742	7.06171e-05	0.0022966
Dhcr24	97.7889	0.565173	0.142247	3.97318	7.09188e-05	0.0022966
Numbl	99.9622	0.584282	0.147108	3.9718	7.13317e-05	0.0022966
Kcnj6	106.045	0.609657	0.15342	3.97379	7.07377e-05	0.0022966
Cck	152.684	0.575801	0.14543	3.95929	7.51725e-05	0.0023957
Rrp36	286.063	0.606107	0.15317	3.95709	7.58686e-05	0.0023957
Eif4g1	164.618	0.479836	0.1217	3.94277	8.05446e-05	0.00249562
Pgam1	434.027	0.471559	0.119602	3.94275	8.0553e-05	0.00249562
Ptpn5	169.935	0.483358	0.122738	3.93811	8.21243e-05	0.0025032
Klf9	177.113	0.53442	0.13579	3.93564	8.29758e-05	0.0025032
Cnbp	199.551	0.489211	0.124313	3.93532	8.30844e-05	0.0025032
Gm29667,Gapdh,Gm12070	1216.3	0.464591	0.11904	3.90283	9.50762e-05	0.0028111
Coro1c	104.91	0.565828	0.145047	3.90099	9.58002e-05	0.0028111
Ngef	136.406	0.699622	0.179353	3.90081	9.58719e-05	0.0028111
Sorl1	169.016	0.545885	0.140173	3.89437	9.84561e-05	0.00286133
Mapk6	91.1871	0.542559	0.139461	3.8904	0.000100081	0.00288303
Tpi1	467.465	0.471315	0.121281	3.88613	0.000101855	0.00290861
Kif1b	251.614	0.45736	0.117913	3.87878	0.000104982	0.00297208
Prdx5	307.89	0.561668	0.144959	3.87467	0.000106768	0.00299679
Slc4a10	131.06	0.513837	0.132728	3.87137	0.000108227	0.00301201
Klc1	491.114	0.545113	0.141008	3.86584	0.000110707	0.00305514
Morf4l2	170.796	0.483711	0.125447	3.85589	0.000115309	0.00315563
Plec	137.743	0.541726	0.140684	3.85067	0.000117796	0.00319402
R3hdm4	258.814	0.422335	0.109729	3.84888	0.000118657	0.00319402
Prkar1a	389.259	0.53206	0.138393	3.84456	0.000120771	0.00322448
Lancl2	95.5045	0.56531	0.14717	3.84119	0.000122439	0.00324266
Scamp1	133.984	0.493446	0.129068	3.82316	0.000131751	0.00346137
Syngr1	322.645	0.490244	0.128805	3.80608	0.000141185	0.0036508
Arf3	355.077	0.388739	0.102109	3.80709	0.000140611	0.0036508
Ap1s1	122.879	0.496612	0.130555	3.80386	0.000142458	0.00365493
Cadm4	259.595	0.497359	0.130926	3.79878	0.000145412	0.00370181
Get3	147.239	0.450866	0.11879	3.7955	0.000147345	0.00372216
Bex3	155.767	0.446927	0.11799	3.78783	0.00015197	0.00380968
Jund	275.828	0.483458	0.127939	3.77881	0.000157582	0.00390486
Suclg1	146.849	0.505614	0.133834	3.77792	0.000158144	0.00390486
Mapk8ip1	222.618	0.410744	0.108902	3.77168	0.000162152	0.00391863
Pkm	756.373	0.538555	0.142797	3.77148	0.000162282	0.00391863
Map1b	245.593	0.429279	0.113812	3.77183	0.000162056	0.00391863
Tspan5	115.357	0.545081	0.144697	3.76704	0.000165195	0.00395985
Myl4	104.23	0.57981	0.154236	3.75923	0.00017044	0.00405597
Agfg2	92.1311	0.537937	0.143557	3.74721	0.000178815	0.00416475
Tuba4a	134.078	0.473377	0.126326	3.74727	0.000178767	0.00416475
Napa	124.14	0.476619	0.127116	3.74948	0.000177198	0.00416475
Rps16,LOC100862433	247.279	0.462648	0.123727	3.73926	0.000184565	0.00426839
Fkbp1a	282.175	0.526761	0.141272	3.72869	0.000192477	0.00438954
Phospho1	114.272	0.521271	0.139798	3.72875	0.000192431	0.00438954
Itm2c	324.534	0.502964	0.13508	3.72345	0.000196516	0.00445075
Pcbd2	341.904	0.423659	0.114034	3.71519	0.00020305	0.00455046
Dagla	99.2245	0.514683	0.138564	3.7144	0.00020369	0.00455046
Nmt1	126.855	0.480178	0.129411	3.7105	0.00020685	0.00458983
Gnb2	170.487	0.499835	0.13482	3.70743	0.000209377	0.00461473
Grcc10	132.446	0.434873	0.117893	3.68872	0.000225385	0.00493444
Nrsn1	376.954	0.605129	0.164171	3.68596	0.000227841	0.00495517
Prpf19	82.6394	0.530999	0.144232	3.68157	0.000231802	0.00500813
Ndufb5	176.702	0.532348	0.144891	3.67412	0.000238671	0.0051021
Ckb	1052.68	0.415707	0.113164	3.67349	0.000239258	0.0051021
Cox5a	328.721	0.53745	0.14638	3.6716	0.000241038	0.00510689
Rangap1	133.123	0.486144	0.132514	3.66862	0.000243859	0.00513355
Retreg2	98.0707	0.47974	0.130969	3.66301	0.000249271	0.0052125
Sucla2	123.906	0.510851	0.139521	3.66146	0.000250784	0.0052125
Actr1b	203.911	0.418323	0.114464	3.65461	0.000257577	0.00532001
Glyr1	120.671	0.487811	0.134152	3.63627	0.000276617	0.00567756
Gpi1	367.565	0.494603	0.136167	3.63233	0.000280875	0.00572914
Brk1	160.313	0.418448	0.115623	3.61905	0.000295681	0.00595716
Syt5	148.918	0.474094	0.13097	3.61986	0.000294767	0.00595716
Atp1b1	836.273	0.602674	0.167019	3.60842	0.000308067	0.00602198
Mef2d	216.371	0.473969	0.131319	3.60929	0.000307033	0.00602198
Sipa1l1	258.159	0.370612	0.10269	3.60903	0.000307344	0.00602198
Gfra2	100.229	0.529836	0.146802	3.60919	0.000307153	0.00602198
Pip5k1c	284.948	0.400522	0.110905	3.6114	0.000304543	0.00602198
Hsph1	135.248	0.546224	0.151609	3.60284	0.000314757	0.00611634
Eif4a1	215.006	0.444824	0.123602	3.59884	0.000319635	0.00617459
Hnrnpa2b1	184.464	0.414518	0.115303	3.59502	0.000324369	0.00622939
Tpt1	209.669	0.410192	0.114305	3.58856	0.000332512	0.00631836
Ube2m	200.382	0.423509	0.118025	3.58829	0.000332849	0.00631836
Arl6ip5	122.916	0.531262	0.148136	3.58631	0.00033539	0.00633001
Rpl19	488.065	0.375131	0.104687	3.58337	0.000339193	0.0063652
Ccdc85b	217.447	0.395251	0.111029	3.55988	0.000371022	0.00687126
Crip2	102.43	0.51368	0.144397	3.55743	0.000374504	0.00687126
Naxe	80.9352	0.528075	0.148451	3.55723	0.000374791	0.00687126
Scn8a	187.687	0.508676	0.142961	3.55814	0.000373495	0.00687126
Cbarp	185.9	0.483948	0.136095	3.55595	0.000376622	0.00687126
Actn1	78.5567	0.534492	0.15064	3.54814	0.000387967	0.00703914
Ggt7	140.375	0.446276	0.125949	3.54331	0.000395139	0.00712987
Atp6v1b2	255.451	0.586181	0.165542	3.54098	0.000398638	0.0071537
Junb	119.403	0.50156	0.141833	3.53628	0.000405804	0.00724272
Ptms	999.121	0.449907	0.127355	3.5327	0.000411334	0.00730174
Tcf25	256.141	0.385736	0.109278	3.52987	0.000415768	0.00734077
Abhd8	225.348	0.415379	0.117779	3.52677	0.000420668	0.00735456
Sult4a1	419.284	0.438792	0.124471	3.52525	0.000423089	0.00735456
Atp1a1	284.83	0.574703	0.16303	3.52513	0.000423268	0.00735456
Mgat1	168.838	0.442627	0.125899	3.51573	0.000438545	0.0075799
Csnk1a1	199.715	0.485625	0.138301	3.51136	0.000445814	0.00758862
Agap3	206.153	0.37384	0.10643	3.51255	0.000443827	0.00758862
Ergic1	87.5952	0.489115	0.139299	3.51126	0.000445982	0.00758862
Arpp19	306.006	0.549577	0.156604	3.50934	0.000449213	0.00760421
Ociad2	89.2541	0.534989	0.152692	3.50372	0.000458814	0.00769258
Dctn2	199.114	0.406283	0.115964	3.50354	0.000459119	0.00769258
Abr	194.593	0.473908	0.135667	3.49316	0.000477334	0.00787991
Gphn	101.48	0.477784	0.13673	3.49437	0.000475178	0.00787991
Cux1	88.382	0.469602	0.134438	3.49307	0.000477498	0.00787991
Sdf4	152.331	0.43761	0.125643	3.48296	0.000495901	0.00814269
Atp5h	257.103	0.436279	0.12533	3.48106	0.000499439	0.00815999
Arpc5	96.9554	0.480505	0.138368	3.47265	0.000515356	0.00837835
Atp6v0c,Atp6v0c-ps2	411.364	0.539345	0.155546	3.46742	0.000525475	0.00842003
Atp5b	771.714	0.424873	0.122491	3.46862	0.000523144	0.00842003
Sec63	96.9051	0.45806	0.132107	3.46735	0.000525611	0.00842003
Mllt11	223.897	0.479298	0.138453	3.46181	0.000536547	0.0085535
Chic2	3742.86	0.492123	0.14225	3.45956	0.000541054	0.00858368
Pebp1	390.031	0.451331	0.130779	3.45111	0.000558293	0.00879529
Ddx1	124.347	0.489241	0.141792	3.4504	0.000559749	0.00879529
Rnf227	124.421	0.45959	0.133323	3.4472	0.00056642	0.00885773
Khdrbs3	144.888	0.519621	0.151107	3.43876	0.000584375	0.00904184
Rnf14	169.266	0.42623	0.123983	3.4378	0.000586453	0.00904184
BC005537	104.173	0.433332	0.126045	3.43791	0.00058623	0.00904184
Nmnat2	122.356	0.564075	0.164143	3.43648	0.000589326	0.00904367
Ndfip1	320.701	0.599177	0.174567	3.43237	0.000598335	0.00912557
Kcnq2	153.394	0.474818	0.138385	3.43114	0.000601057	0.00912557
Rpl12	232.76	0.435367	0.126919	3.43026	0.000602999	0.00912557
1810037I17Rik	131.667	0.437982	0.127827	3.42637	0.000611713	0.00916298
Sbf1	115.625	0.445073	0.12986	3.42734	0.000609532	0.00916298
Pum2	157.098	0.456412	0.133243	3.42542	0.000613842	0.00916298
Aplp1	736.735	0.376208	0.109983	3.42059	0.000624855	0.00928517
Syt13	165.22	0.449439	0.131863	3.40838	0.000653504	0.00966714
Rpl8	154.556	0.423571	0.124384	3.40536	0.000660762	0.00969247
Rcan2	237.233	0.511975	0.15035	3.40522	0.000661119	0.00969247
Nisch	245.746	0.420851	0.123666	3.40312	0.000666201	0.00972357
Slc7a4	117.114	0.515059	0.151883	3.39116	0.000695985	0.0100688
Srebf2	170.37	0.402483	0.118657	3.39199	0.000693867	0.0100688
Ppp2r1a	285.261	0.446999	0.13195	3.38763	0.000704985	0.0101543
Adam15	117.329	0.474559	0.140168	3.38565	0.000710095	0.0101832
Serf2	150.649	0.443468	0.131172	3.38082	0.000722705	0.010319
Jun	95.5595	0.493605	0.146283	3.37431	0.000740002	0.0104749
Eif5a	208.053	0.380646	0.112785	3.37497	0.000738235	0.0104749
Tubb4b	170.66	0.418926	0.124518	3.36437	0.000767186	0.010813
Slc2a3	97.7842	0.492516	0.146927	3.35212	0.000801955	0.0112548
Kcnj4	144.785	0.447862	0.13375	3.3485	0.000812515	0.0113545
Arf1	279.268	0.407737	0.122195	3.33677	0.000847592	0.0117945
Ptges3	126.54	0.467253	0.14014	3.33419	0.000855488	0.0118541
Mrps26	110.765	0.470014	0.141032	3.33267	0.000860176	0.011869
Atp6v1a	180.643	0.466768	0.14011	3.33144	0.00086398	0.0118716
Synj1	145.454	0.418638	0.12582	3.32729	0.00087695	0.0119996
Nrgn	2036.93	0.552829	0.166584	3.31861	0.000904658	0.0123274
Plppr2	81.4038	0.608993	0.184015	3.30948	0.000934709	0.0126479
Rraga	160.548	0.424931	0.128412	3.30912	0.000935884	0.0126479
Ctxn1	185.637	0.392443	0.11884	3.30229	0.000958982	0.0127002
Ranbp1	93.9956	0.462733	0.13998	3.30572	0.00094733	0.0127002
Elavl3	203.552	0.355536	0.107599	3.30428	0.000952217	0.0127002
Adap1	106.273	0.474153	0.143508	3.30402	0.000953086	0.0127002
Sirpa	182.183	0.419804	0.127126	3.30226	0.000959087	0.0127002
Stmn4	201.658	0.429103	0.13033	3.29242	0.000993288	0.0131002
Ttc9b	260.941	0.394264	0.119816	3.29058	0.000999814	0.0131336
Ran	125.851	0.395157	0.12024	3.28641	0.00101473	0.0132764
Tuba1c,Tuba1b	203.542	0.451079	0.13758	3.27868	0.00104294	0.0135913
Park7	152.358	0.412905	0.125981	3.27752	0.00104724	0.0135934
Epb41l1	214.86	0.376908	0.115081	3.27514	0.00105608	0.0136007
Srsf3	163.796	0.402552	0.122878	3.27602	0.00105282	0.0136007
Htt	89.8872	0.451761	0.138036	3.27279	0.00106493	0.0136611
Rnf126	124.066	0.432504	0.132255	3.27023	0.00107462	0.0137317
Itpka	118.899	0.584831	0.179081	3.26573	0.00109181	0.0138648
Ptprj	82.1824	0.465184	0.142463	3.2653	0.00109348	0.0138648
Lgi1	79.7746	0.50343	0.154233	3.2641	0.00109813	0.0138703
Degs1	78.6784	0.457837	0.140556	3.25733	0.00112467	0.0141405
Apba2	195.112	0.464649	0.142686	3.25645	0.00112814	0.0141405
Hapln4	126.903	0.611108	0.187814	3.2538	0.00113873	0.014219
Emc4	148.931	0.422769	0.130042	3.25102	0.00114991	0.0143042
Irf2bpl	127.08	0.392905	0.120937	3.24885	0.00115872	0.0143055
Chchd10	338.045	0.467547	0.143875	3.24968	0.00115537	0.0143055
Sdcbp	119.244	0.415407	0.12811	3.24258	0.00118453	0.0145149
Eef1a2	564.605	0.445773	0.13747	3.24269	0.00118408	0.0145149
Ap2m1	283.042	0.417018	0.128759	3.23874	0.00120059	0.0146571
Dlat	121.12	0.428041	0.132233	3.23704	0.00120779	0.0146718
Cyp46a1	82.4364	0.471402	0.145659	3.23634	0.00121073	0.0146718
Supt6	110.643	0.440924	0.136562	3.22874	0.00124339	0.0148326
Rgs7bp	185.922	0.394408	0.122204	3.22746	0.00124893	0.0148326
Sv2a	318.937	0.442398	0.137138	3.22593	0.00125562	0.0148326
Cs	160.228	0.369097	0.114206	3.23187	0.00122984	0.0148326
Ksr1	88.346	0.44252	0.13714	3.22676	0.00125199	0.0148326
Necap1	125.76	0.447677	0.138722	3.22716	0.00125027	0.0148326
Cox7a2	264.064	0.414618	0.128338	3.23066	0.00123503	0.0148326
Tomm5	79.7191	0.444796	0.138073	3.22145	0.00127543	0.0150126
Cdip1	105.08	0.405344	0.126049	3.21576	0.00130099	0.0152587
Kcnc3	152.124	0.520039	0.161874	3.21262	0.00131532	0.0153719
Snap47	165.257	0.439572	0.1369	3.2109	0.00132322	0.0154094
Fasn	138.319	0.405769	0.126531	3.20687	0.0013419	0.0155187
Plpbp	90.9117	0.467695	0.145889	3.20582	0.00134678	0.0155187
Hars	82.4462	0.4556	0.142105	3.20608	0.00134557	0.0155187
Hsp90b1	102.727	0.435586	0.136111	3.20023	0.00137319	0.0157676
Sema7a	161.267	0.534176	0.166994	3.19877	0.00138013	0.0157921
Ext1	92.966	0.523155	0.163676	3.19629	0.00139209	0.0158737
Rpl22l1,Gm15421	110.282	0.395573	0.124019	3.18962	0.00142461	0.0159068
Stxbp1	465.565	0.468462	0.147046	3.18582	0.00144343	0.0159068
Stmn1	345.769	0.497212	0.155852	3.19028	0.00142137	0.0159068
Rasgrp1	214.909	0.427051	0.134023	3.1864	0.00144056	0.0159068
Rpl36al	114.329	0.452963	0.142143	3.18666	0.00143925	0.0159068
Hpcal4	245.634	0.490966	0.154018	3.18771	0.00143406	0.0159068
Eif3g	116.708	0.415669	0.130241	3.19153	0.00141524	0.0159068
Pgk1	298.611	0.450064	0.141251	3.18627	0.00144122	0.0159068
Sncb	249.817	0.475008	0.148888	3.19037	0.00142091	0.0159068
Snap25	2206.2	0.576963	0.181082	3.18619	0.00144159	0.0159068
Fabp5	111.926	0.403115	0.12674	3.18064	0.00146951	0.0159797
Dusp7	130.27	0.398222	0.125171	3.18142	0.00146557	0.0159797
Cyb561	90.2468	0.475758	0.149483	3.18269	0.00145915	0.0159797
Fam234b	136.535	0.527213	0.165712	3.1815	0.00146516	0.0159797
Scg3	227.588	0.33488	0.105332	3.17928	0.00147641	0.0160017
Grin2b	184.404	0.45707	0.14429	3.16773	0.00153637	0.0165424
Gramd1a	94.0921	0.467655	0.14762	3.16797	0.00153506	0.0165424
Tigar	114.645	0.535191	0.169192	3.16322	0.00156035	0.0167457
Diras2	192.406	0.396024	0.125384	3.1585	0.00158585	0.0167547
Dpysl2	401.431	0.354251	0.112148	3.15879	0.00158426	0.0167547
Kif3c	148.958	0.414146	0.131128	3.15834	0.0015867	0.0167547
Atp6v1h	93.6952	0.487064	0.154071	3.16129	0.00157071	0.0167547
Alyref	128.888	0.385097	0.121889	3.1594	0.00158094	0.0167547
Prkag2	84.4702	0.438233	0.138879	3.15551	0.00160219	0.0168641
Nt5dc3	78.723	0.469994	0.149035	3.15358	0.0016128	0.0169215
Prrc2c	118.066	0.395565	0.125634	3.14856	0.00164079	0.0171604
Smap2	129.655	0.434042	0.138065	3.14374	0.00166803	0.0173898
Dnm2	300.921	0.445715	0.141825	3.14272	0.00167388	0.0173957
Pitpna	221.09	0.420285	0.133848	3.14	0.00168947	0.0175022
Atg9a	90.916	0.441996	0.141098	3.13254	0.00173299	0.0178451
Slc12a5	197.184	0.48456	0.154689	3.13247	0.00173344	0.0178451
Tecr	356.536	0.483542	0.154493	3.12986	0.00174892	0.0179483
Sod1	294.986	0.34955	0.111799	3.12658	0.0017685	0.0180927
Rhob	237.152	0.367313	0.117541	3.12498	0.00177817	0.0181352
Ubb,Ubb-ps	3033.5	0.433814	0.139166	3.11725	0.00182547	0.0185599
Ap2a1	164.299	0.454016	0.14575	3.11503	0.00183924	0.0186422
Mapk1	254.385	0.405602	0.130317	3.11241	0.00185565	0.0187506
Nptx2	92.0174	1.14933	0.369698	3.10884	0.00187823	0.0189206
Psmb2	111.939	0.430445	0.138655	3.10443	0.00190645	0.0190454
Ppp3cb	157.158	0.496541	0.159898	3.10536	0.00190049	0.0190454
Etnk1	152.176	0.456086	0.146939	3.10392	0.00190977	0.0190454
Capzb	118.746	0.393067	0.126661	3.10329	0.00191382	0.0190454
Ncs1	183.87	0.374489	0.12076	3.10109	0.00192813	0.0191014
Comt	125.4	0.497836	0.16056	3.10063	0.00193108	0.0191014
Eif3m	119.752	0.395538	0.127641	3.09882	0.00194293	0.0191609
Hnrnpa3,LOC115489330,Gm6793	203.864	0.412212	0.133272	3.09302	0.00198128	0.0192506
Eif6	90.7442	0.415994	0.134495	3.09302	0.00198134	0.0192506
Olfm2	88.7999	0.445385	0.143905	3.095	0.00196813	0.0192506
Cacna1a	154.594	0.47036	0.15206	3.09326	0.00197973	0.0192506
Stx1a	162.631	0.438961	0.141814	3.09533	0.00196597	0.0192506
Rps6,Rps6-ps4	251.494	0.424007	0.137134	3.09193	0.00198862	0.0192644
Ywhaz	145.238	0.438097	0.141816	3.08918	0.00200707	0.0193859
Hpca	368.457	0.459164	0.148841	3.08494	0.00203594	0.0194419
Micu3	146.053	0.363789	0.117836	3.08724	0.00202025	0.0194419
Rps13	261.3	0.339904	0.110142	3.08605	0.00202834	0.0194419
Arfgap2	108.164	0.416865	0.135133	3.08485	0.00203654	0.0194419
Rnf187	177.016	0.358207	0.116398	3.07743	0.00208794	0.0198748
Kcnab2	286.479	0.38361	0.124688	3.07656	0.00209406	0.0198754
Hspa9	186.216	0.351859	0.11446	3.07409	0.00211149	0.0199462
Gdi2	132.251	0.408644	0.132946	3.07375	0.00211386	0.0199462
Psma2	103.956	0.384017	0.124968	3.07292	0.00211974	0.0199462
Tuba1a	215.055	0.360101	0.117248	3.07128	0.00213143	0.0199989
Sdhd	122.089	0.419575	0.136664	3.07011	0.00213981	0.0200203
Ank	187.43	0.349972	0.114069	3.06807	0.00215444	0.0200999
Nppa	114.613	0.4188	0.136569	3.06658	0.00216523	0.0201434
Eif4g3	143.779	0.486508	0.158918	3.06137	0.00220328	0.0204395
Myl12b	257.265	0.465987	0.152358	3.0585	0.00222445	0.0205777
Dynll2	600.717	0.411898	0.134883	3.05375	0.00226003	0.0208482
Slc3a2	139.306	0.430435	0.141194	3.04854	0.00229955	0.0211457
C1qa	127.745	0.543524	0.178431	3.04613	0.00231804	0.0211457
Scamp5	230.287	0.394279	0.129413	3.04668	0.00231385	0.0211457
Emc10	226.394	0.340268	0.111703	3.04617	0.00231775	0.0211457
Matr3	200.172	0.413352	0.135964	3.04015	0.00236462	0.0213923
Pfkm	242.526	0.36375	0.119623	3.04079	0.00235955	0.0213923
Acat1	108.127	0.40443	0.132963	3.04168	0.00235264	0.0213923
Matk	184.493	0.367103	0.120838	3.03798	0.00238171	0.0214877
Dnaja1	205.364	0.484629	0.159939	3.03008	0.00244489	0.0217541
Rtn3	557.803	0.420002	0.138601	3.03029	0.00244317	0.0217541
Mib1	157.837	0.386975	0.127743	3.02933	0.00245098	0.0217541
Habp4	267.158	0.406854	0.134199	3.03171	0.00243173	0.0217541
Snca	152.09	0.525246	0.173197	3.03264	0.00242422	0.0217541
Grb2	134.593	0.420562	0.13872	3.03172	0.00243161	0.0217541
Gm52523	1015.77	0.482279	0.15939	3.02577	0.00247999	0.0219522
Ywhae	301.179	0.351547	0.116499	3.0176	0.00254784	0.0224922
Rtl8b,Rtl8a	358.523	0.398417	0.132342	3.0105	0.00260816	0.0228405
Syt1	506.039	0.435532	0.144604	3.0119	0.00259616	0.0228405
Eid1	219.646	0.338083	0.112288	3.01086	0.00260505	0.0228405
Plekhg5	85.1414	0.485177	0.161237	3.00908	0.00262037	0.0228864
Gabbr1	283.317	0.342776	0.113969	3.00763	0.0026329	0.0229349
Cabp1	304.894	0.447833	0.148968	3.00623	0.00264506	0.0229799
Sdhb	156.201	0.43412	0.144666	3.00084	0.00269239	0.0232734
Rab1a	124.37	0.402992	0.134297	3.00076	0.00269303	0.0232734
C1qtnf4	209.014	0.37583	0.125283	2.99985	0.00270111	0.023282
Dbi	212.974	0.394621	0.131685	2.99671	0.00272912	0.0234032
Mbnl2	144.071	0.38667	0.129033	2.99667	0.00272942	0.0234032
Syp	748.246	0.512383	0.171065	2.99524	0.00274225	0.0234519
Psmd2	148.242	0.355844	0.118862	2.99375	0.00275567	0.0234728
Sptan1	324.022	0.378417	0.126418	2.99339	0.00275899	0.0234728
Cdk5r1	155.802	0.420848	0.140903	2.9868	0.00281916	0.0238611
Nucks1	186.334	0.383503	0.128378	2.98729	0.00281461	0.0238611
Ddb1	131.771	0.396764	0.132874	2.98601	0.00282646	0.0238614
Sv2b	150.582	0.437185	0.146486	2.98448	0.00284064	0.0239196
Psma7	153.241	0.40151	0.13458	2.98343	0.00285037	0.0239402
Atp2b2	448.946	0.490099	0.164418	2.98082	0.0028748	0.0240225
Lrrc8a	83.4643	0.41119	0.137911	2.98157	0.00286771	0.0240225
Rrp1	286.438	0.425767	0.143014	2.9771	0.00290988	0.0241925
Arf5	221.055	0.408307	0.137115	2.97785	0.00290281	0.0241925
Gm9234,Ppia	916.851	0.439214	0.147616	2.97538	0.00292627	0.024215
Nell2	163.149	0.474116	0.159366	2.97502	0.00292973	0.024215
Epn1	342.947	0.313102	0.105262	2.9745	0.00293471	0.024215
Gpr137	92.8897	0.454959	0.153173	2.97024	0.00297569	0.0244917
Camk2b	161.073	0.428044	0.1443	2.96635	0.00301353	0.0247411
Ppp3r1	595.376	0.489397	0.165384	2.95915	0.00308485	0.0252635
Isca1	133.876	0.393728	0.133379	2.95194	0.00315783	0.0255404
Serinc1	395.949	0.450297	0.152541	2.95196	0.0031576	0.0255404
Ddx24	233.756	0.364672	0.123567	2.95121	0.00316533	0.0255404
1110065P20Rik	129.545	0.373416	0.126466	2.9527	0.00315012	0.0255404
Sorbs2	115.09	0.392582	0.132968	2.95246	0.00315248	0.0255404
Septin5	581.67	0.379413	0.128472	2.95327	0.0031443	0.0255404
Cab39	109.256	0.424255	0.14394	2.94744	0.00320412	0.02579
Sec14l1	138.072	0.426282	0.144683	2.94632	0.00321579	0.0258207
Stub1	134.109	0.458169	0.155816	2.94046	0.0032773	0.0262504
Atpif1	282.729	0.367433	0.124994	2.93961	0.00328627	0.0262582
Zfr	157.28	0.359781	0.122603	2.93453	0.00334054	0.026627
Gabarapl1	497.295	0.402682	0.137297	2.93292	0.00335789	0.0267005
Ndufab1	140.265	0.447125	0.152639	2.9293	0.00339723	0.0267775
Rps15	368.093	0.325823	0.111193	2.93025	0.00338689	0.0267775
Rps18	94.0153	0.434715	0.148491	2.92754	0.0034165	0.0267775
Abhd12	209.891	0.394778	0.134767	2.92934	0.00339678	0.0267775
Ptp4a3	100.516	0.407691	0.139191	2.92901	0.00340044	0.0267775
Slc39a7	99.9974	0.374677	0.127981	2.9276	0.00341585	0.0267775
Pacsin1	243.679	0.436023	0.149061	2.92512	0.0034432	0.0269225
Flywch1	141.132	0.378078	0.129319	2.92361	0.00345997	0.0269894
Atp6v0a1	163.7	0.388344	0.132911	2.92184	0.00347966	0.0270787
Hnrnpa0	136.885	0.347096	0.118848	2.92051	0.00349463	0.0271309
Gm13306,LOC100861978,Gm2506,Ccl27b,Ccl27a	130.962	0.417201	0.142931	2.91889	0.00351277	0.0272074
H3c10,H3c11,H3c8,H3c1	137.56	0.5052	0.173469	2.91233	0.00358739	0.0276549
Src	103.895	0.384891	0.132145	2.91264	0.00358383	0.0276549
Itgav	80.0267	0.435794	0.149742	2.91029	0.00361089	0.0277709
Nap1l1	137.749	0.459006	0.15788	2.90732	0.00364545	0.027841
Nus1	97.914	0.396234	0.136252	2.90809	0.00363642	0.027841
Rpl15	185.193	0.312135	0.107336	2.90802	0.00363727	0.027841
Pdap1	117.503	0.377499	0.129905	2.90597	0.00366119	0.0278964
Arhgdig	108.252	0.387568	0.133449	2.90424	0.00368151	0.0279863
Ppp1r7	104.26	0.389755	0.134421	2.89951	0.00373751	0.0280964
Pcdhgc5	84.1323	0.405856	0.139911	2.90081	0.00372202	0.0280964
Fkbp5	84.8711	0.46304	0.159659	2.90018	0.00372947	0.0280964
Eml2	208.976	0.372151	0.128355	2.8994	0.00373877	0.0280964
Kcnab3	126.843	0.517467	0.178313	2.90202	0.00370763	0.0280964
Atp6v0d1	164.169	0.37184	0.128297	2.89826	0.00375236	0.0281342
Gas6	105.385	0.43956	0.15181	2.89546	0.00378603	0.0283219
Ywhag	346	0.357581	0.12358	2.89353	0.0038094	0.028432
Zwint	301.604	0.449815	0.15567	2.88955	0.0038579	0.0287287
Gabarapl2	254.105	0.363753	0.125975	2.88751	0.00388309	0.0288508
Ptk2b	164.117	0.447593	0.155079	2.88622	0.00389893	0.0289032
Rcc2	93.6874	0.399821	0.138612	2.88446	0.00392088	0.0290004
Atp6v1g2	309.844	0.397546	0.137979	2.88122	0.00396142	0.0292344
Csnk2b	118.826	0.384386	0.133532	2.8786	0.00399441	0.029346
Gdi1	311.9	0.363595	0.126283	2.8792	0.00398682	0.029346
Gda	86.9665	0.437477	0.152026	2.87764	0.00400668	0.0293704
Ndufs7	136.259	0.366543	0.127477	2.87537	0.00403558	0.0294824
Dnm1	246.74	0.48905	0.170103	2.87503	0.00403992	0.0294824
Hmgcr	88.8944	0.443531	0.15436	2.87335	0.00406139	0.029508
Prkcz	129.693	0.403392	0.140376	2.87365	0.0040576	0.029508
[truncated: 19,288 more rows]
