# Supplementary material for: Transcriptional and neuroprotective effects of hexokinase-2 inhibitors administered after stroke
Source: J Neuroinflammation. 2025 Oct 28;22:247. doi: 10.1186/s12974-025-03594-1 (PMC12570821; doi:10.1186/s12974-025-03594-1)
Supplement: Supplementary file 6 — Supplementary Material 6. [file 12974_2025_3594_MOESM6_ESM.xlsx]

## Sheet: 2DG_vs_veh
	baseMean	log2FoldChange	lfcSE	stat	pvalue	padj
Cd14	52.3696	1.40909	0.233659	6.03055	1.63406e-09	3.22547e-05
Plek	59.3619	0.799645	0.182077	4.3918	1.12414e-05	0.110947
Sdf2l1	46.4611	0.848206	0.20217	4.1955	2.72267e-05	0.179143
8030423J24Rik	34.2062	0.832936	0.245205	3.3969	0.000681532	0.810011
Zbtb24	42.2938	-0.723654	0.207362	-3.48981	0.000483362	0.810011
Scml2	40.2085	-0.748316	0.218291	-3.42806	0.000607908	0.810011
Clec11a	37.1956	-0.74065	0.219962	-3.36717	0.000759437	0.810011
Cd37	39.4354	0.87098	0.253869	3.43083	0.000601744	0.810011
Llcfc1	35.7634	0.833362	0.255094	3.26688	0.00108739	0.810011
Themis3	35.0505	-0.726268	0.220838	-3.28868	0.00100657	0.810011
Depp1	36.3293	0.754624	0.226191	3.33622	0.000849245	0.810011
Boll	40.9484	-0.748559	0.212782	-3.51796	0.000434883	0.810011
Nlrp4f	32.1107	0.860897	0.248625	3.46263	0.000534929	0.810011
Sel1l	69.0391	0.590916	0.179854	3.28554	0.00101788	0.810011
Fmn1	49.8425	-0.645192	0.193264	-3.3384	0.00084262	0.810011
Dmbx1	38.8259	-0.743165	0.226528	-3.28068	0.00103558	0.810011
Eif1ad	68.721	0.646717	0.186769	3.46265	0.000534884	0.810011
Ssb	93.0398	0.51748	0.155828	3.32085	0.000897435	0.810011
Abhd16b	34.1266	0.86839	0.262048	3.31386	0.000920164	0.810011
Bphl	51.8029	-0.672124	0.191852	-3.50334	0.000459458	0.810011
Mt3	232.464	0.507347	0.143109	3.54519	0.000392333	0.810011
Olfr730	29.5221	-0.933391	0.266044	-3.50841	0.000450793	0.810011
Gm7421,Gm4297,Gm10486,Gm10487,Gm5934,Gm5935,Slx,Gm10488,Gm2759,Gm2003,Gm10147,Gm6121,Gm5168,Gm5169,Gm1993,Gm14632,Gm14819,Gm7365,Gm14525,Gm7391,Gm2012,Gm10230,Gm10058,Gm10096,Gm2030,Gm2092,Gm4836	51.9	-0.76446	0.224896	-3.39917	0.000675909	0.810011
Nefm	221.272	-0.53257	0.161943	-3.28863	0.00100676	0.810011
Lpgat1	145.351	-0.440846	0.135164	-3.26157	0.00110797	0.810011
Vmn1r21	56.1507	0.67671	0.198178	3.41465	0.000638631	0.810011
LOC100862446,Ftl1	241.213	0.565102	0.152319	3.70999	0.000207268	0.810011
Map4k2	66.6408	-0.556479	0.173012	-3.21642	0.00129801	0.883495
Pdia3	191.46	0.40417	0.125611	3.21764	0.00129249	0.883495
Scn1b	595.023	-0.439308	0.13739	-3.19752	0.00138613	0.88731
Fer1l5	45.8466	0.671329	0.210053	3.19599	0.00139352	0.88731
Ccl4	37.2971	0.761006	0.239648	3.17551	0.00149573	0.922633
Gm136	37.2539	0.0467118	0.23084	0.202356	0.839639	0.999932
Sema7a	154.316	0.116599	0.154646	0.753972	0.450866	0.999932
Lyrm2	47.6128	-0.118349	0.196652	-0.60182	0.547294	0.999932
Klf5	27.3602	-0.290821	0.24976	-1.1644	0.244261	0.999932
Mindy4	61.3796	0.447815	0.200437	2.23419	0.0254705	0.999932
Nkx2-9	33.1202	0.505798	0.241368	2.09554	0.0361227	0.999932
Tgm5	31.782	-0.0226627	0.245642	-0.0922588	0.926492	0.999932
Cldn11	86.957	0.0365359	0.168935	0.216271	0.828776	0.999932
Rassf2	95.9624	-0.279211	0.163203	-1.71082	0.0871135	0.999932
Lrrc73	42.0843	-0.352873	0.208091	-1.69577	0.0899303	0.999932
Hps6	37.1795	-0.629602	0.226683	-2.77745	0.00547869	0.999932
Cep89	53.3315	0.0796893	0.192274	0.414458	0.678539	0.999932
Slc29a2	56.3089	-0.255053	0.1846	-1.38165	0.167079	0.999932
Itpa	70.9638	-0.0856409	0.19112	-0.4481	0.654081	0.999932
Cacnb3	146.041	-0.134105	0.148299	-0.904289	0.365842	0.999932
Gfpt2	33.4293	-0.161409	0.226915	-0.71132	0.476886	0.999932
4933414I15Rik	37.818	0.161841	0.23398	0.691685	0.489135	0.999932
Adamts4	49.2907	-0.153725	0.193964	-0.792544	0.428044	0.999932
Olfr665	25.2858	0.117914	0.258562	0.456037	0.648363	0.999932
Trem2	45.6893	0.651341	0.219886	2.96217	0.00305476	0.999932
Gns	41.6345	-0.154588	0.217508	-0.710722	0.477257	0.999932
Ms4a6d	28.8142	0.141973	0.265943	0.533847	0.593447	0.999932
Mthfs,Mthfsl	40.7335	0.187868	0.214142	0.877307	0.38032	0.999932
Itgb5	55.4264	-0.185403	0.202488	-0.915625	0.359864	0.999932
E430018J23Rik	40.1961	0.25207	0.227845	1.10632	0.268587	0.999932
Gtf2h1	41.0649	0.0376439	0.214513	0.175485	0.860698	0.999932
Krtap12-1	29.6812	0.0867737	0.242234	0.358222	0.720177	0.999932
Pskh1	43.6516	-0.186323	0.211594	-0.88057	0.378551	0.999932
Arl3	171.636	-0.0582633	0.126656	-0.460012	0.645508	0.999932
Olfr1015	34.2047	0.0264186	0.233189	0.113293	0.909798	0.999932
Dhrs13	41.6246	0.186014	0.206951	0.898831	0.368743	0.999932
Cox7b2	47.1782	0.012628	0.201927	0.0625377	0.950135	0.999932
Sub1	225.627	0.200905	0.1769	1.1357	0.256083	0.999932
Cep128	33.6053	0.384918	0.246244	1.56316	0.118015	0.999932
Rps6kc1	55.978	-0.0532783	0.184142	-0.289332	0.772327	0.999932
Ino80b	44.5456	-0.175	0.20934	-0.835963	0.403176	0.999932
Pwwp4d,Pwwp4c	35.4972	0.00781407	0.22279	0.0350738	0.972021	0.999932
Gm13030	30.4462	-0.228442	0.243769	-0.937122	0.348696	0.999932
Dact3	114.589	0.136715	0.155882	0.877041	0.380465	0.999932
Cfap47	45.5681	0.0494953	0.202764	0.244103	0.807151	0.999932
Celf2	255.604	-0.0608265	0.156664	-0.388261	0.697823	0.999932
Fbxw8	67.8489	-0.0694522	0.183624	-0.37823	0.70526	0.999932
Chst4	32.4818	0.20633	0.238362	0.865618	0.3867	0.999932
Olfr1008	28.5312	-0.0715336	0.249443	-0.286774	0.774286	0.999932
Haus8	32.5643	-0.0919306	0.240406	-0.382398	0.702166	0.999932
Pate14	44.2207	-0.00606865	0.212825	-0.0285148	0.977252	0.999932
Iigp1	33.7762	0.119332	0.23556	0.506587	0.612445	0.999932
Taf11	97.5128	-0.0343204	0.167503	-0.204894	0.837655	0.999932
Hibadh	61.5179	-0.290674	0.180308	-1.61209	0.106941	0.999932
Zfp703	92.4482	-0.0640942	0.148813	-0.430702	0.666685	0.999932
Eef2kmt	32.7143	-0.167858	0.221968	-0.756225	0.449514	0.999932
Hnrnpdl	124.223	-0.346333	0.155929	-2.22109	0.0263445	0.999932
Nnmt	27.6666	-0.170348	0.249753	-0.682066	0.495197	0.999932
Gvin2,Gvin1	35.0536	-0.599604	0.219518	-2.73146	0.00630552	0.999932
Cyp39a1	38.0868	-0.0916254	0.224756	-0.407666	0.683519	0.999932
H2-M10.4	24.2653	0.276872	0.286211	0.967371	0.333358	0.999932
2410004P03Rik	37.0228	-0.0459787	0.222267	-0.206862	0.836117	0.999932
Pde4a	105.228	0.0762492	0.153994	0.495146	0.620497	0.999932
Car7	55.539	-0.225555	0.188806	-1.19464	0.232228	0.999932
Il13ra1	52.2245	-0.0923759	0.188764	-0.489373	0.624577	0.999932
Aldh1a3	33.3208	0.21268	0.247566	0.859083	0.390295	0.999932
Olfr593	20.6751	-0.0602832	0.290628	-0.207424	0.835679	0.999932
Fhl3	42.2892	0.262564	0.210511	1.24727	0.212298	0.999932
Tle7	37.0812	-0.124294	0.22341	-0.556352	0.57797	0.999932
Ascl2	26.2979	0.305434	0.261155	1.16955	0.242183	0.999932
Zfat	48.7757	0.0327837	0.214153	0.153086	0.878331	0.999932
Ppp2r1a	260.233	-0.092288	0.148121	-0.62306	0.533245	0.999932
Gm9234,Ppia	869.801	-0.0462972	0.144584	-0.320209	0.74881	0.999932
Krt42	32.3499	0.169731	0.24113	0.703898	0.481496	0.999932
Vmn2r120	47.7216	-0.065993	0.207032	-0.318757	0.749911	0.999932
Skint9	36.4737	-0.312652	0.21522	-1.45271	0.146304	0.999932
Lingo2	41.6694	-0.241377	0.22528	-1.07145	0.283965	0.999932
9930104L06Rik	37.1324	0.468573	0.231943	2.02021	0.0433616	0.999932
Tgif1	48.3452	0.173105	0.201209	0.860322	0.389612	0.999932
St3gal4	63.2004	0.121231	0.188059	0.644645	0.519157	0.999932
Cracd	56.8512	-0.264354	0.183851	-1.43787	0.15047	0.999932
Lmod1	34.3998	0.145656	0.22771	0.639659	0.522394	0.999932
Cmc4	44.6421	0.000384943	0.204645	0.00188103	0.998499	0.999932
Zp3	35.6709	0.100208	0.221771	0.451855	0.651374	0.999932
Dcc	41.4467	-0.402929	0.208199	-1.93531	0.0529524	0.999932
Commd8	59.9756	-0.359037	0.185572	-1.93476	0.0530196	0.999932
Pramel19	67.7688	-0.063545	0.185174	-0.343164	0.731475	0.999932
Mzt1	34.3313	-0.228303	0.241616	-0.944899	0.344711	0.999932
Thnsl2	39.9281	0.0542368	0.214426	0.25294	0.800315	0.999932
Olfr385	43.7665	-0.15207	0.206741	-0.73556	0.461999	0.999932
Pik3r2	131.83	0.100545	0.138312	0.726949	0.467257	0.999932
Apobec2	37.191	0.253609	0.226963	1.1174	0.263822	0.999932
Atxn10	97.7466	-0.0608207	0.167341	-0.363453	0.716267	0.999932
Supt6	93.6881	0.0152963	0.172234	0.0888109	0.929232	0.999932
Prdm12	24.5032	-0.232543	0.262019	-0.887505	0.374807	0.999932
Scoc	135.003	-0.0540991	0.146309	-0.36976	0.711561	0.999932
Mrpl37	67.9951	-0.220896	0.176054	-1.2547	0.209586	0.999932
1500009C09Rik	89.0113	-0.128129	0.176157	-0.727357	0.467007	0.999932
Ift140	40.9153	-0.0673758	0.231452	-0.291101	0.770974	0.999932
Ccl1	42.3876	-0.109588	0.210408	-0.520834	0.602482	0.999932
Prkx	50.3223	0.208187	0.193124	1.078	0.281034	0.999932
Fa2h	46.4292	-0.160679	0.199144	-0.806849	0.419754	0.999932
4932414N04Rik	36.4434	-0.13067	0.222402	-0.58754	0.556841	0.999932
Klra14-ps,Klra8,Klra21	26.4308	-0.372316	0.256122	-1.45367	0.146038	0.999932
Ywhae	303.175	-0.156736	0.141698	-1.10613	0.268671	0.999932
Nelfe	60.0829	0.203461	0.184777	1.10111	0.270847	0.999932
Eny2	133.16	0.0915314	0.135164	0.677186	0.498288	0.999932
Akap1	47.6704	0.24781	0.202157	1.22583	0.220263	0.999932
Endou	49.5223	-0.265008	0.193094	-1.37243	0.16993	0.999932
Ralb	44.6082	0.160722	0.201274	0.798523	0.424567	0.999932
Olfr1270	29.2982	0.197025	0.251851	0.782308	0.434034	0.999932
Nabp2	60.6381	0.266888	0.19087	1.39827	0.162031	0.999932
Ift81	33.957	0.37279	0.245869	1.51621	0.129466	0.999932
Rrbp1	60.1067	0.10949	0.181534	0.603137	0.546418	0.999932
Gzmm	26.4787	-0.00476954	0.268561	-0.0177596	0.985831	0.999932
2310057J18Rik	27.7476	-0.110653	0.25386	-0.435881	0.662923	0.999932
Igfbp6	52.7913	-0.226393	0.194237	-1.16555	0.243795	0.999932
2310061N02Rik	32.7567	-0.468354	0.232468	-2.01471	0.0439353	0.999932
Surf6	47.8511	-0.041421	0.203807	-0.203237	0.83895	0.999932
Atp1b4	36.289	0.0142979	0.229918	0.0621869	0.950414	0.999932
Prrt2	249.115	-0.0328195	0.177366	-0.185038	0.853199	0.999932
Ush1c	51.324	0.0563901	0.194833	0.289429	0.772253	0.999932
Dhx38	40.7049	0.183845	0.20511	0.896324	0.37008	0.999932
Sntb2	34.6983	-0.135121	0.235443	-0.573901	0.566035	0.999932
E030025P04Rik	29.9721	-0.453813	0.249119	-1.82167	0.0685051	0.999932
Asic3	24.2074	-0.293278	0.256227	-1.1446	0.252374	0.999932
Retreg1	92.4768	0.0756192	0.167727	0.450845	0.652101	0.999932
Usp17lc,Usp17la,Usp17ld	49.7793	0.317107	0.203988	1.55454	0.120056	0.999932
Pls1	16.93	-0.352483	0.311291	-1.13233	0.257497	0.999932
Elf3	38.3297	0.0556399	0.213024	0.261191	0.793945	0.999932
Foxa1	36.4645	0.10967	0.223042	0.491699	0.622932	0.999932
Rnls	40.846	-0.158353	0.216244	-0.732292	0.463991	0.999932
Nkrf	38.9892	0.177783	0.231715	0.767252	0.442932	0.999932
Bop1	54.6136	-0.215866	0.192438	-1.12174	0.261972	0.999932
Hivep1	49.9374	0.0821334	0.198418	0.413941	0.678917	0.999932
Gorasp2	71.3699	-0.182568	0.165446	-1.10349	0.269813	0.999932
Otp	29.8762	-0.103107	0.255587	-0.403414	0.686643	0.999932
Hoxb9	35.1559	-0.111497	0.237243	-0.469971	0.638376	0.999932
Ctu2	45.8105	-0.242109	0.201705	-1.20031	0.230018	0.999932
Elobl	31.1726	-0.104445	0.235605	-0.443307	0.657544	0.999932
Oas1a	33.3381	-0.165695	0.234609	-0.706262	0.480025	0.999932
Gjb4	33.4525	-0.258479	0.22982	-1.1247	0.260716	0.999932
Ar	43.3209	-0.00796222	0.211057	-0.0377254	0.969907	0.999932
Lca5l	29.0911	0.0928798	0.245717	0.377994	0.705435	0.999932
Cfap43	55.9243	-0.0467561	0.187388	-0.249515	0.802962	0.999932
Mpp1	45.6931	-0.184817	0.205131	-0.900972	0.367603	0.999932
Adar	75.8821	-0.152006	0.167099	-0.90968	0.362992	0.999932
Tuba1c,Tuba1b	212.254	-0.216875	0.156892	-1.38233	0.166871	0.999932
Farsa	63.7707	-0.000490849	0.188046	-0.00261026	0.997917	0.999932
Eepd1	37.5375	-0.0425894	0.214425	-0.198621	0.842559	0.999932
Zswim2	30.4375	-0.0977402	0.25501	-0.38328	0.701512	0.999932
Zbtb34	73.6802	0.0766864	0.172062	0.44569	0.655821	0.999932
Fthl17f	33.6745	-0.254047	0.221429	-1.1473	0.251256	0.999932
Olfr807	26.1307	-0.017227	0.247314	-0.0696564	0.944467	0.999932
Olfm1	158.267	0.422664	0.163582	2.58381	0.00977159	0.999932
Auh	79.9034	0.0749822	0.177374	0.422734	0.672489	0.999932
Lemd1	79.922	0.105546	0.167588	0.629798	0.528827	0.999932
BC034090	53.7098	-0.453113	0.193889	-2.33698	0.0194405	0.999932
Cbfa2t2	62.5256	-0.221151	0.17859	-1.23832	0.215598	0.999932
Foxj1	36.4	-0.461318	0.217457	-2.12142	0.0338866	0.999932
Pramel45,Pramel44,Pramel41,Pramel40,Gm7982,Gm6468,LOC624931,LOC102634529,Gm6346,Gm6348,LOC108168681,LOC108168683,LOC108168684,LOC108168685,Gm46935,Gm46934,LOC100862180,Gm6351,LOC620551,LOC620639	33.4184	0.197782	0.241595	0.818653	0.412985	0.999932
Smco2	27.5184	0.0449273	0.259634	0.173041	0.862619	0.999932
Adprh	93.3789	0.386234	0.18091	2.13495	0.0327651	0.999932
Sike1	65.8353	-0.215656	0.176918	-1.21896	0.22286	0.999932
Dtx2	32.4367	0.326411	0.230815	1.41416	0.157314	0.999932
Mrps11	69.4867	-0.415563	0.164733	-2.52265	0.0116473	0.999932
Tdrd1	44.8407	0.140756	0.215765	0.652357	0.514171	0.999932
Tspan10	44.0674	0.167116	0.215382	0.775905	0.437805	0.999932
Dgcr6	50.869	0.122995	0.193551	0.635467	0.525124	0.999932
Gm6657	24.5562	-0.19507	0.264964	-0.736214	0.461601	0.999932
Adat2	37.5384	0.0722185	0.234626	0.307802	0.758233	0.999932
Tmem50b	74.5971	-0.182619	0.166648	-1.09583	0.273151	0.999932
Tbck	42.3301	0.121676	0.217653	0.559038	0.576136	0.999932
Hypk	76.7613	0.162515	0.164952	0.985229	0.324512	0.999932
Zfp292	48.2166	-0.287214	0.192073	-1.49534	0.134827	0.999932
Lrrc4b	78.4597	0.00234872	0.167867	0.0139916	0.988837	0.999932
Gtf2a1	47.7014	-0.023968	0.198544	-0.120719	0.903914	0.999932
Olfr127,Olfr128	35.246	-0.0529347	0.224631	-0.235652	0.813703	0.999932
Uros	49.7331	0.268914	0.205548	1.30828	0.190777	0.999932
Fkbp1a	289.791	-0.248964	0.162122	-1.53566	0.124622	0.999932
Stk24	78.6091	0.143192	0.163014	0.878404	0.379725	0.999932
Cnot6l	55.6171	-0.0312205	0.188232	-0.165862	0.868265	0.999932
Olfr850	26.5058	0.308728	0.258933	1.19231	0.233139	0.999932
Gm46345	30.0653	0.0498066	0.25466	0.19558	0.844939	0.999932
Klhl17	42.602	-0.297646	0.212275	-1.40217	0.160864	0.999932
Csnk1a1	191.924	0.0948708	0.135219	0.701608	0.482924	0.999932
Cop1	60.2516	-0.170463	0.180164	-0.946156	0.344069	0.999932
Olfr922	27.2127	-0.176402	0.256042	-0.688958	0.49085	0.999932
Rsrp1	90.8701	0.146917	0.215516	0.681698	0.49543	0.999932
Hlf	68.3306	-0.127312	0.194265	-0.655355	0.512239	0.999932
Wnk2	86.2323	-0.0775429	0.168709	-0.459627	0.645784	0.999932
Rap1gap2	50.8199	0.178329	0.198328	0.899161	0.368567	0.999932
Cyp2b9,Cyp2b13	31.2064	-0.12983	0.240498	-0.539839	0.589308	0.999932
Uncx	30.4573	-0.301602	0.245816	-1.22694	0.219844	0.999932
Defb30	27.5811	0.143609	0.260982	0.550262	0.58214	0.999932
Reg4	23.362	0.11113	0.281825	0.394324	0.693342	0.999932
Gm14288,2210418O10Rik,Zfp968,Gm4631,Gm14410,Gm14434,Zfp965,Gm14432,Zfp967,Zfp966,Gm14393,Gm4724,Gm2026,Gm2004,Gm2007,Gm14403,Gm14440,Zfp931,Zfp973,Zfp970,Zfp971,Gm14296,Gm14295,Gm14391,Gm6710,Gm14430,Gm14308,Gm14327,Gm14326,Gm14325,Gm14305,Gm14322	212.305	-0.0710338	0.141446	-0.502197	0.615529	0.999932
Ranbp3	77.5831	-0.0727592	0.181394	-0.401111	0.688338	0.999932
Fech	51.2377	-0.301419	0.189979	-1.58659	0.112605	0.999932
Trappc9	73.1006	0.0160964	0.1825	0.0881997	0.929718	0.999932
Atic	63.8677	-0.249791	0.17877	-1.39727	0.162331	0.999932
Socs5	62.8935	0.135659	0.181178	0.748757	0.454004	0.999932
Terf1	68.5743	0.0903282	0.173299	0.521229	0.602207	0.999932
Fnta	64.6409	-0.274578	0.184156	-1.49101	0.135959	0.999932
Kcnq1	39.584	0.221119	0.224797	0.983638	0.325294	0.999932
Fgfr1	69.6723	0.378456	0.183692	2.06027	0.039373	0.999932
Diaph1	79.9017	0.184363	0.170114	1.08376	0.278469	0.999932
Zdhhc4	68.1694	-0.0999483	0.180542	-0.553603	0.579851	0.999932
Sh3bp5	66.9272	-0.145375	0.195037	-0.74537	0.456048	0.999932
Gm46270	27.4981	-0.430329	0.245738	-1.75117	0.0799168	0.999932
Neurod6	58.3318	0.0917647	0.218396	0.420176	0.674357	0.999932
Slf1	38.2466	-0.312449	0.217773	-1.43474	0.151361	0.999932
Bag5	43.134	-0.377742	0.206949	-1.82529	0.0679573	0.999932
Scgb2b11,Scgb2b12,Scgb2b19	47.2298	-0.0574749	0.211101	-0.272262	0.785421	0.999932
Dph1	51.0061	0.395713	0.204448	1.93552	0.0529266	0.999932
Cacng4	34.3067	-0.0708478	0.228305	-0.31032	0.756317	0.999932
Cyp2a22,Cyp2a12	35.5619	-0.0327792	0.229664	-0.142727	0.886506	0.999932
Tgm3	36.8911	0.0588505	0.221547	0.265635	0.790521	0.999932
Tceanc	43.0363	-0.313894	0.218808	-1.43456	0.151412	0.999932
Glb1l3	31.0649	-0.0384993	0.234109	-0.164451	0.869376	0.999932
Il10	28.9113	0.0437868	0.255371	0.171463	0.863859	0.999932
Klrc3,Klrc2	33.4042	0.136489	0.232805	0.586279	0.557688	0.999932
Msrb2	32.8936	0.0724824	0.227549	0.318535	0.750079	0.999932
Ptprv	37.0853	-0.0178011	0.234952	-0.0757651	0.939606	0.999932
Entpd1	53.7421	0.027532	0.192954	0.142687	0.886538	0.999932
Man1b1	38.2989	0.105336	0.215641	0.488479	0.625211	0.999932
Oxa1l	46.603	0.0157067	0.213603	0.0735323	0.941383	0.999932
Ints9	52.4667	0.250356	0.201458	1.24272	0.213971	0.999932
Npvf	28.721	0.115574	0.246445	0.468964	0.639095	0.999932
Top2a	39.8912	0.189183	0.226554	0.835046	0.403692	0.999932
Uckl1	29.4322	-0.147564	0.253367	-0.582413	0.560289	0.999932
Ankrd60	42.6062	-0.0493587	0.21456	-0.230047	0.818056	0.999932
Taf7l2	36.7634	-0.164406	0.219393	-0.749365	0.453637	0.999932
Ndst2	39.5742	0.0456048	0.218791	0.20844	0.834885	0.999932
Tha1	38.0782	0.0802288	0.223345	0.359214	0.719435	0.999932
Magea9	40.841	0.0209066	0.208662	0.100194	0.92019	0.999932
Folr1	33.5176	-0.429473	0.226883	-1.89292	0.0583679	0.999932
Gpsm2	40.5126	0.0987246	0.219574	0.44962	0.652985	0.999932
Ackr2	41.6224	0.127221	0.226049	0.562802	0.57357	0.999932
Dytn	33.4257	-0.372957	0.234804	-1.58838	0.1122	0.999932
Prl3b1	35.3017	0.211199	0.225888	0.934973	0.349802	0.999932
Retnlb	55.6071	-0.149288	0.186826	-0.799075	0.424247	0.999932
Olfr791	27.3371	0.460641	0.253612	1.81632	0.0693212	0.999932
Olfr39	28.9558	0.231296	0.25607	0.903253	0.366392	0.999932
Tmem126b	55.5224	-0.100023	0.185001	-0.540662	0.588741	0.999932
Fto	89.0403	-0.0728316	0.161055	-0.452216	0.651114	0.999932
Hspa1b,Hspa1a	35.1994	-0.243916	0.238555	-1.02247	0.306557	0.999932
Emp3	35.5003	-0.000366139	0.227348	-0.00161047	0.998715	0.999932
Abcc9	36.3859	0.0514602	0.230801	0.222964	0.823564	0.999932
Tmem262	28.9114	0.247649	0.254191	0.97426	0.329927	0.999932
1110038F14Rik	41.2599	-0.171172	0.206356	-0.829497	0.406823	0.999932
Syt3	59.903	0.0200001	0.193339	0.103445	0.917609	0.999932
Stc1	58.0915	0.208674	0.206697	1.00957	0.312702	0.999932
Zfp157	45.4878	-0.05023	0.212257	-0.236647	0.812931	0.999932
Sh3bgr	32.7255	-0.0696436	0.242756	-0.286887	0.774199	0.999932
Ints2	40.7565	0.0143725	0.217562	0.0660615	0.947329	0.999932
Paxx	47.9186	-0.145332	0.196934	-0.737974	0.46053	0.999932
Rxfp4	31.6887	-0.119889	0.240681	-0.498126	0.618395	0.999932
Zfp622	45.8364	-0.232724	0.20742	-1.122	0.261864	0.999932
Marchf1	36.4313	-0.278253	0.227791	-1.22153	0.221886	0.999932
Tbc1d10a	47.378	0.0416164	0.194928	0.213496	0.83094	0.999932
Spg11	51.8351	0.0877537	0.19543	0.449029	0.653411	0.999932
Ier3	62.1977	0.449376	0.179014	2.51029	0.0120632	0.999932
Ackr1,Cadm3	98.9633	0.145872	0.155346	0.939013	0.347724	0.999932
Dguok	50.8237	0.145927	0.198155	0.736425	0.461472	0.999932
Trpm5	58.6172	-0.0119976	0.192804	-0.0622267	0.950382	0.999932
Gm51803	27.823	-0.0628142	0.245221	-0.256154	0.797832	0.999932
Papola	96.8984	0.180901	0.145045	1.24721	0.212321	0.999932
Haspin	26.9147	-0.198742	0.259008	-0.767319	0.442892	0.999932
Olfr221	30.3519	-0.233385	0.245627	-0.95016	0.342031	0.999932
Abcc2	38.8149	0.135583	0.216523	0.626184	0.531194	0.999932
Baz1a	34.199	0.137974	0.254881	0.541327	0.588282	0.999932
Elp4	53.0595	0.167392	0.202671	0.82593	0.408844	0.999932
Grwd1	36.4522	-0.0774349	0.211536	-0.36606	0.71432	0.999932
Trim30b	39.5416	0.173632	0.224993	0.771723	0.440278	0.999932
Gripap1	40.9977	-0.0671655	0.207987	-0.322932	0.746747	0.999932
Cfap44	49.8904	0.106594	0.205643	0.518346	0.604217	0.999932
Ids	128.54	0.16328	0.163186	1.00058	0.317032	0.999932
Vps11	53.5763	0.138107	0.193672	0.713098	0.475785	0.999932
Npas2	53.5294	-0.0100179	0.188413	-0.05317	0.957596	0.999932
Sgcd	40.8431	0.214945	0.208754	1.02966	0.30317	0.999932
Dpep1	36.1373	-0.0671816	0.228031	-0.294616	0.768287	0.999932
Tslp	78.5774	-0.106468	0.167995	-0.633758	0.526239	0.999932
Htr2c	47.936	0.0650217	0.208579	0.311737	0.755241	0.999932
Mcat	46.416	-0.281052	0.21516	-1.30624	0.191469	0.999932
Sycp2	28.8667	0.0531636	0.259518	0.204855	0.837685	0.999932
Olfr668	26.1056	0.016345	0.262249	0.0623262	0.950303	0.999932
Lrrc7	54.4587	-0.393163	0.187072	-2.10167	0.0355825	0.999932
Ift57	63.4117	-0.0361339	0.171208	-0.211053	0.832846	0.999932
Cav2	68.7621	-0.166169	0.178531	-0.930757	0.351979	0.999932
Olfr1341	41.545	0.0479509	0.213898	0.224176	0.82262	0.999932
Anxa11	86.1282	-0.00426126	0.160893	-0.026485	0.97887	0.999932
Kansl3	68.6046	-0.213764	0.172868	-1.23657	0.216247	0.999932
Cchcr1	41.2471	0.0484425	0.229729	0.210868	0.83299	0.999932
Catsper1	36.1632	-0.0312706	0.220802	-0.141623	0.887378	0.999932
Dhrs9	40.3711	-0.131793	0.218004	-0.604542	0.545483	0.999932
Rab9b	50.1202	0.114511	0.197171	0.580768	0.561397	0.999932
Pdzd8	108.929	0.0304241	0.159251	0.191045	0.84849	0.999932
Psapl1	54.0138	0.0724857	0.191004	0.379497	0.704319	0.999932
7530416G11Rik	30.3081	-0.191403	0.251049	-0.762415	0.445812	0.999932
Nat2	35.582	0.16362	0.246274	0.664381	0.506447	0.999932
Iws1	50.36	0.0710488	0.193277	0.367601	0.713171	0.999932
Aff2	43.2871	0.052503	0.219889	0.23877	0.811284	0.999932
Pgk2	26.7925	-0.162429	0.251784	-0.645115	0.518853	0.999932
Nudt16l1	64.1406	0.0246634	0.183009	0.134766	0.892797	0.999932
Tas2r130	30.4708	0.187202	0.249294	0.75093	0.452695	0.999932
Sfxn4	47.8908	0.0413526	0.201524	0.205199	0.837417	0.999932
Txlng	54.0317	0.153082	0.195544	0.782851	0.433714	0.999932
Wfdc5	33.3819	-0.0743892	0.236869	-0.314052	0.753482	0.999932
Nrxn3	143.026	0.0195205	0.157876	0.123644	0.901597	0.999932
Kcnq3	67.1755	0.081107	0.195612	0.414631	0.678412	0.999932
Pigk	59.3881	-0.269911	0.179606	-1.50279	0.132892	0.999932
Olfr948	41.7532	-0.155226	0.224803	-0.690496	0.489882	0.999932
Kcnj2	30.1508	0.188298	0.247487	0.760839	0.446753	0.999932
Ociad2	82.9839	0.0171588	0.162709	0.105457	0.916013	0.999932
Rps27a	163.491	0.142316	0.136027	1.04624	0.295452	0.999932
Samd5	33.7349	0.283945	0.231717	1.2254	0.220426	0.999932
Cacna2d1	27.5246	-0.33703	0.251433	-1.34044	0.180103	0.999932
Tssk2	28.939	0.230111	0.250486	0.918658	0.358275	0.999932
2810408A11Rik	39.5882	0.0574022	0.218568	0.262628	0.792837	0.999932
Sowahd	47.6559	0.0206332	0.20416	0.101064	0.9195	0.999932
Fabp6	31.5438	0.106468	0.254261	0.418733	0.675411	0.999932
Tlr12	39.8623	0.0817875	0.221492	0.369258	0.711936	0.999932
Ctnna1	64.968	-0.41946	0.181535	-2.31063	0.0208535	0.999932
Cldnd2	33.3188	0.453562	0.243919	1.85948	0.0629596	0.999932
Zfp275	41.2123	0.108322	0.212636	0.509424	0.610455	0.999932
Olfr181	30.0333	-0.00312683	0.245225	-0.0127508	0.989827	0.999932
Csnk2a1	100.656	-0.0692644	0.161071	-0.430025	0.667177	0.999932
Pdha1	120.651	0.117134	0.152389	0.768653	0.4421	0.999932
Sptb	79.3874	-0.20867	0.166446	-1.25368	0.209958	0.999932
Gcg	31.0196	-0.0195036	0.24146	-0.0807736	0.935622	0.999932
Sspn	51.9672	-0.189996	0.192102	-0.989035	0.322646	0.999932
Prdm10	29.4824	-0.019995	0.243016	-0.0822784	0.934425	0.999932
Ibtk	41.4967	-0.360627	0.205865	-1.75177	0.0798138	0.999932
Elovl1	56.7992	0.300592	0.193668	1.5521	0.120638	0.999932
Lsm11	66.3564	-0.162122	0.176537	-0.918347	0.358437	0.999932
Smoc1	40.3642	0.0734816	0.208576	0.352301	0.724612	0.999932
Plp2	32.6041	0.275712	0.231809	1.18939	0.234286	0.999932
Trp53bp1	86.5023	0.106034	0.159849	0.663338	0.507114	0.999932
Olfr898	37.1554	0.0927174	0.229221	0.404489	0.685853	0.999932
Rnf215	48.2296	-0.176328	0.198448	-0.888535	0.374253	0.999932
Rarres1	49.7155	-0.0892496	0.199655	-0.44702	0.654861	0.999932
Pkd1	53.4569	-0.183754	0.196761	-0.933893	0.350359	0.999932
Gnpda1	34.4249	0.0885539	0.23034	0.384448	0.700646	0.999932
Ddx56	71.8111	-0.121348	0.164635	-0.737075	0.461077	0.999932
Sh2d1b1	36.7953	-0.0553267	0.219428	-0.252141	0.800932	0.999932
Olfr1383	45.0689	0.323615	0.222065	1.45729	0.145035	0.999932
Vmn2r3	41.0776	0.472389	0.218265	2.16429	0.0304419	0.999932
Cstf1	43.5043	0.188446	0.228888	0.823311	0.410331	0.999932
Sox7	32.1042	-0.444447	0.228292	-1.94683	0.0515551	0.999932
Olfr1314	33.4605	0.0758449	0.234827	0.322982	0.746709	0.999932
Olfr177	38.4522	-0.14974	0.234895	-0.637475	0.523815	0.999932
Ccsap	78.8875	0.249422	0.170887	1.45957	0.144408	0.999932
Tbata	26.3583	-0.114348	0.253019	-0.451937	0.651315	0.999932
Syn3	49.9681	-0.02231	0.20316	-0.109815	0.912556	0.999932
Gm14403,Zfp931	39.3784	0.440971	0.219593	2.00813	0.0446297	0.999932
Nckap1l	31.3106	-0.0261526	0.226493	-0.115468	0.908074	0.999932
Vgf	154.96	0.100825	0.15795	0.638333	0.523257	0.999932
Anpep	32.8789	-0.113204	0.235989	-0.479702	0.63144	0.999932
Adam7	37.0119	0.103464	0.229434	0.450956	0.652022	0.999932
Bik	37.1287	0.0270815	0.222439	0.121748	0.903099	0.999932
Capn15	67.0658	-0.0753438	0.185391	-0.406404	0.684445	0.999932
Rab5b	95.8431	-0.132907	0.165117	-0.804922	0.420865	0.999932
Nipal2	33.8107	-0.0683342	0.229932	-0.297193	0.766319	0.999932
Mul1	54.2022	-0.200668	0.194505	-1.03169	0.302218	0.999932
Kti12	41.2196	0.00261445	0.21397	0.0122188	0.990251	0.999932
Elmod2	50.1252	0.141797	0.194382	0.729475	0.465711	0.999932
Phf7	44.4279	-0.17643	0.202709	-0.870362	0.384102	0.999932
Hsd17b12	43.4641	-0.102784	0.198284	-0.518367	0.604202	0.999932
Mtmr2	47.8012	-0.000612371	0.199838	-0.00306433	0.997555	0.999932
Tspan5	115.621	-0.0513348	0.138544	-0.370532	0.710986	0.999932
Timp4	72.7965	0.0738728	0.172532	0.428169	0.668528	0.999932
Cct2	125.635	0.165341	0.148505	1.11337	0.265551	0.999932
Clcnkb	38.6919	0.308718	0.225103	1.37145	0.170234	0.999932
Lars	44.0922	0.298065	0.218869	1.36184	0.173248	0.999932
Gm20517,Usp49	45.591	0.0333961	0.199996	0.166984	0.867383	0.999932
Nipal4	29.9839	-0.220449	0.248579	-0.886837	0.375167	0.999932
Tardbp	92.7725	0.161544	0.162735	0.992684	0.320864	0.999932
Gm29804,Gm52989,Gm3893,LOC108168679,Gm5859,Gm3883	136.906	-0.114611	0.365494	-0.313578	0.753841	0.999932
A630023A22Rik	21.4791	0.00656309	0.284148	0.0230975	0.981573	0.999932
B3galt4	37.0317	-0.307874	0.223198	-1.37938	0.167779	0.999932
Prdm13	27.4887	-0.453676	0.250067	-1.81422	0.0696444	0.999932
Eng	107.314	0.396167	0.154257	2.56823	0.0102219	0.999932
Surf2	41.1789	0.0149029	0.21337	0.0698454	0.944317	0.999932
Mospd2	46.9699	0.10185	0.201073	0.506534	0.612482	0.999932
Sharpin	45.7353	-0.210386	0.207944	-1.01174	0.311661	0.999932
Trmt1	60.4206	0.173336	0.179366	0.966381	0.333854	0.999932
Scn2b	96.5811	-0.253966	0.170103	-1.49302	0.135432	0.999932
Exoc2	36.3145	-0.00654674	0.227013	-0.0288386	0.976993	0.999932
Grin2b	173.762	-0.342785	0.277415	-1.23564	0.216593	0.999932
Wdr19	52.8043	-0.0404681	0.189022	-0.214092	0.830475	0.999932
Rbm6	41.1758	-0.115974	0.211467	-0.548429	0.583397	0.999932
Togaram1	51.7152	-0.0868348	0.194231	-0.447069	0.654825	0.999932
Ndufb4b,Ndufb4,Ndufb4c	125.442	0.0349386	0.168284	0.207617	0.835528	0.999932
Cmip	171.025	0.32432	0.150007	2.16203	0.0306161	0.999932
Ankrd29	44.0918	-0.158042	0.205223	-0.770101	0.44124	0.999932
Scml4	36.9415	-0.136076	0.222743	-0.61091	0.541259	0.999932
Peg12	34.7805	-0.00685317	0.232632	-0.0294593	0.976498	0.999932
Thap11	39.3901	0.324741	0.212752	1.52638	0.126916	0.999932
Ces1h	38.302	0.12154	0.224865	0.540503	0.58885	0.999932
Srp68	107.32	0.204622	0.14866	1.37644	0.168684	0.999932
Olfr1309	26.8765	-0.183852	0.266661	-0.689461	0.490533	0.999932
Htra4	33.3708	0.0408577	0.227271	0.179776	0.857329	0.999932
Nat8f2	31.3913	-0.31685	0.233909	-1.35459	0.175549	0.999932
Slc4a8	63.8267	-0.382309	0.193624	-1.97449	0.0483257	0.999932
Sult5a1	39.4175	-0.634483	0.225715	-2.811	0.00493884	0.999932
Dxo	33.8208	0.0650484	0.237728	0.273626	0.784372	0.999932
Tescl	36.7275	0.0925159	0.225953	0.409447	0.682211	0.999932
Mgat4d	29.3141	0.209869	0.261174	0.803562	0.42165	0.999932
Mc4r	34.8554	0.0118176	0.228253	0.0517741	0.958709	0.999932
Ddt	84.8551	0.165146	0.165436	0.998249	0.318159	0.999932
Gm32234	47.4914	0.105416	0.198039	0.532298	0.594519	0.999932
Topors	44.6686	0.18015	0.208916	0.862305	0.388519	0.999932
Dcaf4	61.662	0.28195	0.186521	1.51163	0.130629	0.999932
D17H6S53E	42.3414	-0.366257	0.20908	-1.75176	0.0798158	0.999932
Rgp1	53.016	0.027391	0.19118	0.143274	0.886074	0.999932
Pcdhb20	36.5744	0.0439216	0.2263	0.194085	0.846109	0.999932
Tmem243	51.2973	0.180274	0.20141	0.895058	0.370756	0.999932
Eif2s3x	66.3411	0.117534	0.204123	0.575798	0.564752	0.999932
Krt35	38.5922	-0.125076	0.217271	-0.575668	0.56484	0.999932
4930447C04Rik	43.7403	0.427723	0.219182	1.95145	0.0510031	0.999932
Mysm1	36.4715	0.159764	0.224898	0.710384	0.477466	0.999932
Kdm4b	70.4002	-0.124737	0.177865	-0.701298	0.483117	0.999932
4933417A18Rik	32.143	-0.0670471	0.246507	-0.271989	0.785631	0.999932
Cercam	41.4329	-0.175586	0.223873	-0.784308	0.43286	0.999932
Stk38	61.9175	-0.25302	0.190045	-1.33137	0.183067	0.999932
Doc2g	43.8384	-0.121623	0.222999	-0.545399	0.585479	0.999932
Slco1b2	30.5418	-0.0958637	0.240024	-0.399392	0.689605	0.999932
Rad54b	43.2891	-0.170496	0.206795	-0.824469	0.409673	0.999932
C1d	73.1667	0.223858	0.184731	1.2118	0.225587	0.999932
Wdr90	35.6862	-0.258284	0.220229	-1.1728	0.240877	0.999932
Mbtps1	67.541	-0.0162991	0.176402	-0.0923971	0.926383	0.999932
Ache	80.0733	0.0151191	0.169266	0.0893217	0.928826	0.999932
Sgca	42.5259	0.221884	0.209461	1.05931	0.289458	0.999932
Zmynd15	44.3823	-0.0537334	0.200329	-0.268226	0.788525	0.999932
Rfwd3	75.5111	-0.0278965	0.174107	-0.160226	0.872703	0.999932
Vcpkmt	61.8463	0.321543	0.18734	1.71635	0.0860972	0.999932
Cela3b	34.0021	0.0347345	0.23114	0.150275	0.880548	0.999932
Parp14	52.0615	0.143407	0.199572	0.718572	0.472404	0.999932
Acan	31.7356	0.16191	0.245492	0.659533	0.509553	0.999932
Cldn34d	38.8138	-0.0733902	0.222441	-0.329932	0.741451	0.999932
Klhl24	48.7064	0.174432	0.214881	0.811762	0.416928	0.999932
Aven	35.8978	0.0595553	0.224669	0.26508	0.790948	0.999932
Grik3	66.6185	0.182353	0.176614	1.03249	0.30184	0.999932
Olfr78	33.8252	0.18607	0.232309	0.800958	0.423156	0.999932
Nelfa	38.0904	0.133758	0.214577	0.623355	0.533052	0.999932
Snx25	74.4299	-0.0635698	0.166721	-0.381295	0.702984	0.999932
Fpr3	41.0519	-0.00723367	0.214854	-0.0336679	0.973142	0.999932
Pycr1	24.1237	-0.127608	0.264565	-0.482332	0.62957	0.999932
Pls3	61.3143	0.0826971	0.178701	0.462769	0.64353	0.999932
Wasf1	98.1561	-0.100136	0.156986	-0.637869	0.523559	0.999932
Cldnd1	56.6679	0.214851	0.189264	1.13519	0.256294	0.999932
LOC100044627,LOC100862455,Rpl23	298.052	-0.0111824	0.135884	-0.0822943	0.934413	0.999932
Best2	41.1907	-0.346646	0.209919	-1.65133	0.0986704	0.999932
Fbxo48	29.8666	-0.191051	0.246659	-0.774557	0.438602	0.999932
Timm8a2	35.3918	0.0239532	0.217135	0.110314	0.91216	0.999932
Sema4b	45.3126	-0.0860614	0.199154	-0.432134	0.665644	0.999932
Reln	60.379	0.241056	0.19602	1.22975	0.218789	0.999932
Nkx1-1	24.2538	0.368855	0.268662	1.37294	0.169772	0.999932
Zfp2	44.3196	0.18317	0.208279	0.879447	0.379159	0.999932
Ctsll3	24.9539	0.281455	0.277419	1.01455	0.310322	0.999932
Pgam5	63.0797	0.0126654	0.176377	0.071809	0.942754	0.999932
Hmgxb3	45.6649	-0.397622	0.204614	-1.94328	0.0519824	0.999932
Polr2l	31.8103	0.106857	0.234797	0.455106	0.649033	0.999932
Pitpnm2	59.2975	0.0329091	0.183538	0.179304	0.857699	0.999932
Enkd1	49.9363	0.0687934	0.194444	0.353795	0.723493	0.999932
BC048403	31.7027	0.0360462	0.244283	0.147559	0.882691	0.999932
Gip	45.2768	0.122108	0.208487	0.585688	0.558085	0.999932
Clec4d	38.4106	-0.026273	0.224754	-0.116897	0.906942	0.999932
Lzts3	68.5538	-0.150726	0.171441	-0.879173	0.379308	0.999932
Rho	48.0806	-0.0713126	0.201022	-0.35475	0.722777	0.999932
Ctrb1	42.1373	-0.229497	0.205083	-1.11905	0.26312	0.999932
Mroh2b	38.0506	0.0237831	0.219645	0.10828	0.913774	0.999932
Rftn2	61.1698	0.132842	0.181348	0.732528	0.463847	0.999932
Cib4	37.0879	-0.141498	0.244834	-0.577934	0.563309	0.999932
Hsd3b7	34.9484	-0.111243	0.227474	-0.489037	0.624815	0.999932
Slc28a1	44.7724	-0.0753006	0.201918	-0.372927	0.709203	0.999932
Gm30083	31.3612	-0.0855788	0.233075	-0.367173	0.71349	0.999932
1600012H06Rik	48.956	-0.357624	0.196659	-1.8185	0.0689878	0.999932
Tmem50a	59.2875	0.255509	0.184041	1.38833	0.165037	0.999932
Map3k4	62.2597	-0.0494002	0.18474	-0.267403	0.789159	0.999932
Zfp335	50.7215	-0.0334062	0.218276	-0.153045	0.878362	0.999932
Cped1	39.9741	0.0522621	0.221267	0.236195	0.813281	0.999932
Gcc1	93.174	0.235107	0.170056	1.38253	0.16681	0.999932
Lsg1	45.1126	-0.494653	0.199492	-2.47956	0.0131545	0.999932
Olfr522	46.8295	-0.0912747	0.205761	-0.443595	0.657335	0.999932
Pigz	27.4175	-0.187369	0.259768	-0.721293	0.470729	0.999932
Dnah6	58.5928	-0.00750853	0.189287	-0.0396673	0.968358	0.999932
Pbld2	48.8045	0.250876	0.197194	1.27223	0.203292	0.999932
Pex14	66.202	0.0615573	0.18488	0.332958	0.739166	0.999932
Phf23	60.0603	-0.0518017	0.184036	-0.281476	0.778345	0.999932
Fam216b	47.6609	0.0835224	0.214633	0.38914	0.697172	0.999932
Mrpl55	64.4683	0.00501274	0.173605	0.0288743	0.976965	0.999932
Slc25a48	32.7608	0.144959	0.238114	0.608782	0.542669	0.999932
Myb	28.468	0.0202537	0.251071	0.0806691	0.935705	0.999932
Csf3r	31.4484	0.111553	0.238659	0.467414	0.640204	0.999932
Acox3	58.82	-0.0980642	0.186967	-0.524501	0.59993	0.999932
Sp7	40.9099	-0.086313	0.218791	-0.394501	0.693211	0.999932
Olfr1000	31.5274	0.0145892	0.23171	0.0629634	0.949796	0.999932
Lonrf2	70.2651	0.182549	0.171003	1.06752	0.285739	0.999932
Gm52351	20.1608	-0.00650975	0.286247	-0.0227417	0.981856	0.999932
Plcd1	61.7446	-0.120775	0.193576	-0.623913	0.532685	0.999932
Lurap1	35.2709	0.111162	0.229653	0.484045	0.628354	0.999932
Slc20a2	60.895	0.153078	0.189692	0.806983	0.419676	0.999932
Nfs1	76.706	0.379565	0.16961	2.23788	0.0252291	0.999932
Mettl17	34.9545	0.154642	0.229073	0.67508	0.499625	0.999932
Tomm40	86.0071	0.103823	0.163638	0.634465	0.525777	0.999932
Stxbp2	46.8772	0.0483371	0.201671	0.239682	0.810576	0.999932
Flt4	35.0022	0.276827	0.225446	1.22791	0.219482	0.999932
Actl7b	29.6647	0.283949	0.247482	1.14735	0.251236	0.999932
Mgp	73.9562	0.401375	0.309512	1.2968	0.1947	0.999932
Agpat2	39.8582	0.123018	0.216235	0.56891	0.569417	0.999932
Hbb-b2	24.7896	0.0515976	0.272644	0.189249	0.849898	0.999932
Ddx42	44.3031	0.0114415	0.202711	0.0564425	0.954989	0.999932
Clpsl2	36.4568	-0.021823	0.233881	-0.093308	0.925659	0.999932
Snu13,LOC100862468	83.8025	0.00391488	0.167491	0.0233736	0.981352	0.999932
Zfp707	41.8617	-0.0845348	0.218444	-0.386986	0.698766	0.999932
Polr3c	55.1114	-0.249375	0.192106	-1.29811	0.194249	0.999932
Gm35410	57.3604	0.000606139	0.190909	0.00317501	0.997467	0.999932
Slc25a54	49.2169	0.00669805	0.207681	0.0322516	0.974271	0.999932
Gpr157	32.0172	0.074838	0.236857	0.315963	0.752031	0.999932
Pgpep1	34.9621	0.123656	0.232438	0.531994	0.59473	0.999932
Rnf114	48.7994	0.0135069	0.194734	0.0693608	0.944702	0.999932
Hcar1	24.9206	-0.481365	0.266937	-1.80329	0.071342	0.999932
Prl6a1	33.6854	-0.0535124	0.235455	-0.227272	0.820212	0.999932
Znrf3	38.3375	0.133874	0.221773	0.603654	0.546074	0.999932
Twist2	39.4398	0.183777	0.220771	0.832435	0.405163	0.999932
Plvap	29.1968	-0.169833	0.248386	-0.683744	0.494137	0.999932
Slfn2	38.9616	0.321837	0.22592	1.42457	0.154283	0.999932
Olfr434	27.4852	-0.0884574	0.253047	-0.34957	0.726662	0.999932
Lzts2	58.7171	-0.0449245	0.211926	-0.211982	0.832121	0.999932
Csrp3	34.7022	0.315137	0.23263	1.35467	0.175523	0.999932
Gm527	24.851	-0.0563001	0.255645	-0.220228	0.825694	0.999932
Timm21	38.9994	-0.324321	0.223252	-1.45271	0.146305	0.999932
Gm5737	29.6985	0.224364	0.259923	0.863195	0.38803	0.999932
Vax1	52.8441	-0.0242703	0.201768	-0.120288	0.904255	0.999932
Pycr2	70.3377	0.310375	0.180975	1.71501	0.0863434	0.999932
C7	40.8706	0.026075	0.208777	0.124894	0.900607	0.999932
Sh2b1	85.1516	-3.08932e-05	0.163279	-0.000189205	0.999849	0.999932
Mdm4	64.1263	-0.174845	0.183539	-0.952634	0.340776	0.999932
Olig1	62.9072	0.0594441	0.195126	0.304644	0.760637	0.999932
Fam120a	109.992	0.0665665	0.152032	0.437847	0.661497	0.999932
Fbxo4	38.1661	-0.0561503	0.216945	-0.258822	0.795772	0.999932
Glis2	34.7147	-0.028553	0.227335	-0.125599	0.900049	0.999932
Olfr804,Olfr782	25.0035	-0.384409	0.268476	-1.43182	0.152196	0.999932
Gtse1	25.449	-0.600452	0.270056	-2.22343	0.0261867	0.999932
Hgd	32.3376	-0.128727	0.24104	-0.534046	0.59331	0.999932
Usp22	98.1544	-0.113694	0.156244	-0.727673	0.466814	0.999932
Hivep3	43.0967	-0.0395374	0.209168	-0.189022	0.850076	0.999932
Ift80	40.7818	-0.0465576	0.212435	-0.219162	0.826524	0.999932
Slfn4	33.2989	0.172578	0.240743	0.716857	0.473463	0.999932
Nr4a2	42.0022	0.825637	0.326977	2.52506	0.0115679	0.999932
Zfand3	82.0002	-0.00836163	0.163492	-0.0511438	0.959211	0.999932
Rhbdf1	45.4462	0.55835	0.211249	2.64309	0.00821522	0.999932
Cast	44.8094	-0.0484444	0.209747	-0.230966	0.817341	0.999932
BC031181	65.3365	0.160538	0.176852	0.907752	0.364009	0.999932
Ctxn2	37.0586	0.438995	0.225946	1.94292	0.0520263	0.999932
H2-Aa	26.407	0.450647	0.269087	1.67473	0.0939878	0.999932
Asxl2	45.4707	0.234167	0.201204	1.16383	0.244494	0.999932
Fam205a1,Fam205a2,Fam205a3,Fam205a4,LOC100862324	35.4332	-0.284072	0.222139	-1.2788	0.200968	0.999932
Pcdhb4	30.4474	0.2916	0.254888	1.14403	0.252611	0.999932
Srek1	102.03	0.111259	0.153053	0.72693	0.467269	0.999932
Xab2	51.6261	0.0259093	0.200207	0.129413	0.897031	0.999932
Mfap1b,Mfap1a	91.3869	-0.244787	0.168372	-1.45385	0.145988	0.999932
Cd79a	31.8997	-0.363633	0.238944	-1.52183	0.128051	0.999932
Cyp2c70	26.8919	0.0231966	0.25806	0.0898881	0.928376	0.999932
Cyc1	113.823	0.114252	0.161631	0.706868	0.479648	0.999932
Evi5	58.2803	0.0241008	0.188293	0.127996	0.898152	0.999932
Fcer1a	42.7234	-0.1239	0.221291	-0.559895	0.575551	0.999932
Phb	82.4824	-0.217412	0.169759	-1.28071	0.200294	0.999932
Amz1	60.1074	0.40203	0.18516	2.17126	0.0299115	0.999932
Col9a3	27.9068	0.0952195	0.249541	0.381579	0.702773	0.999932
Mitf	43.0783	-0.202342	0.212074	-0.954113	0.340027	0.999932
Rph3al	34.4081	-0.00409306	0.226719	-0.0180535	0.985596	0.999932
Tfpi2	51.4715	0.357928	0.209821	1.70588	0.0880312	0.999932
Vmn2r102	41.1713	0.243661	0.218616	1.11456	0.265038	0.999932
Efemp1	42.478	-0.0392081	0.209903	-0.186791	0.851824	0.999932
Vmn1r198	49.2497	0.00892298	0.201248	0.0443382	0.964635	0.999932
Htr3b	38.2331	0.084607	0.223922	0.377841	0.705549	0.999932
Gm94	15.4296	-0.0885434	0.328056	-0.269904	0.787234	0.999932
Grip1	34.5903	-0.221176	0.224301	-0.986071	0.324098	0.999932
Igip	85.1673	-0.130551	0.150178	-0.869307	0.384679	0.999932
Acap1	33.5625	-0.030358	0.245175	-0.123822	0.901456	0.999932
Tsen2	44.4636	0.114775	0.212991	0.538875	0.589973	0.999932
Zfp410	64.2581	-0.0522501	0.182325	-0.286576	0.774437	0.999932
Pira2,Pira1,Pira7,Pirb,Pira4,Pira13,Lilra6,Pira12,Pira11,Pira6	46.0689	-0.13716	0.212482	-0.645514	0.518594	0.999932
Plac8l1	36.4246	0.0703942	0.228211	0.308461	0.757732	0.999932
Gemin4	33.1278	-0.0100145	0.243728	-0.0410889	0.967225	0.999932
Il2	42.608	-0.328975	0.215471	-1.52677	0.126818	0.999932
Olfr869	40.8734	-0.160682	0.206124	-0.779543	0.43566	0.999932
Olfr589	23.2631	-0.207915	0.272675	-0.7625	0.445761	0.999932
Crybb3	39.4553	-0.35114	0.218713	-1.60549	0.108387	0.999932
Emilin3	54.6539	0.217975	0.194668	1.11973	0.26283	0.999932
Acss2	71.2413	0.198325	0.17687	1.12131	0.262158	0.999932
Fbxl7	25.6721	-0.188056	0.26995	-0.696631	0.486034	0.999932
Hdgfl2	54.3238	-0.137722	0.192815	-0.71427	0.47506	0.999932
Unc93b1	43.2986	-0.0317344	0.211679	-0.149918	0.88083	0.999932
Dhrs3	53.0677	0.0354018	0.196263	0.180379	0.856855	0.999932
Fut10	44.8798	-0.252641	0.204635	-1.2346	0.216981	0.999932
Plgrkt	46.6215	0.126979	0.203086	0.625249	0.531808	0.999932
Rps3	286.798	-0.00221374	0.111515	-0.0198516	0.984162	0.999932
Spem2	31.7469	0.175724	0.23138	0.75946	0.447578	0.999932
Caskin2	33.9053	0.274605	0.227091	1.20923	0.226574	0.999932
D130052B06Rik	26.9947	-0.483565	0.246633	-1.96067	0.0499178	0.999932
Pgf	37.4036	-0.177861	0.240235	-0.740363	0.45908	0.999932
Dhh	32.2736	-0.13756	0.239405	-0.574591	0.565568	0.999932
Dmac2l	41.902	0.0912177	0.216184	0.421946	0.673065	0.999932
Kif9	38.7449	0.0345965	0.215258	0.160721	0.872313	0.999932
Tsx	44.4186	0.258358	0.223064	1.15822	0.246773	0.999932
Ikzf1	48.0366	-0.235732	0.206701	-1.14045	0.254097	0.999932
Igf1r	69.7332	0.135098	0.172502	0.783167	0.433529	0.999932
Psmd4	179.069	-0.126747	0.154581	-0.819939	0.412251	0.999932
Izumo1	39.8716	-0.178817	0.221471	-0.807407	0.419432	0.999932
Tlr11	33.5362	-0.249625	0.237703	-1.05015	0.293648	0.999932
B3gnt7	33.1786	-0.466831	0.22948	-2.0343	0.0419212	0.999932
Cnot8	51.5015	0.11061	0.194723	0.568038	0.570009	0.999932
Fbn1	31.3889	0.0787239	0.234014	0.336407	0.736564	0.999932
Ubxn2b	42.2125	0.132154	0.207873	0.635743	0.524944	0.999932
Rgs7bp	163.27	-0.173012	0.139369	-1.24139	0.214461	0.999932
Zc3h12c	46.1139	0.20604	0.213992	0.96284	0.335628	0.999932
Mga	62.8317	-0.08551	0.179347	-0.476785	0.633516	0.999932
Fhod3	63.7214	0.0373322	0.186352	0.200332	0.841221	0.999932
Pigx	44.9847	-0.366388	0.20812	-1.76047	0.0783289	0.999932
Aamp	98.3847	0.080464	0.16763	0.48001	0.63122	0.999932
Tmem258	46.7384	0.0919782	0.200708	0.45827	0.646759	0.999932
Lsamp	94.281	0.107055	0.168189	0.636516	0.52444	0.999932
Ecd	47.9884	-0.0212367	0.19855	-0.106959	0.914822	0.999932
Bcl2l10	32.8582	-0.0673421	0.229212	-0.293798	0.768912	0.999932
Olfr450	36.5167	-0.1295	0.223219	-0.580147	0.561815	0.999932
Defb50	45.0988	-0.145622	0.200592	-0.72596	0.467863	0.999932
Fbxw11	70.7564	0.0503455	0.17224	0.292299	0.770058	0.999932
Cct6b	51.3321	0.146529	0.201434	0.727433	0.466961	0.999932
Neb	23.5656	0.122888	0.275331	0.446328	0.655361	0.999932
Keap1	46.2983	0.339796	0.211425	1.60717	0.108016	0.999932
Olfr1093	31.1741	-0.104058	0.235477	-0.441903	0.658559	0.999932
4930513O06Rik	36.3107	0.0410403	0.229274	0.179001	0.857937	0.999932
Alg2	96.8658	0.175301	0.164156	1.06789	0.285569	0.999932
Mief2	45.9531	0.0818014	0.205887	0.397312	0.691138	0.999932
Fam98c	60.2713	-0.154413	0.176822	-0.87327	0.382516	0.999932
Bola2	86.9903	0.188666	0.155844	1.21061	0.226044	0.999932
B3galt6	29.2367	-0.245807	0.249073	-0.986888	0.323698	0.999932
Commd9	47.8234	-0.0825965	0.204989	-0.402931	0.686999	0.999932
Hk2	42.0986	-0.17367	0.211515	-0.821076	0.411603	0.999932
BC024139	32.6348	-0.143067	0.236726	-0.60436	0.545605	0.999932
Rab10	152.035	0.0220049	0.137638	0.159876	0.872979	0.999932
Ubqln4	60.0249	-0.0231198	0.185933	-0.124345	0.901042	0.999932
Atf1	27.4322	-0.00353787	0.251005	-0.0140948	0.988754	0.999932
Obi1	37.527	-0.0798455	0.223049	-0.357973	0.720364	0.999932
Cacna1f	42.9421	0.0344173	0.213727	0.161034	0.872067	0.999932
Cma1	40.3336	-0.0408707	0.224612	-0.181962	0.855613	0.999932
Arhgap24	30.6114	0.280643	0.243118	1.15435	0.248358	0.999932
Phf8	45.7274	-0.233496	0.196777	-1.1866	0.235386	0.999932
Ccdc178	43.8118	-0.0804693	0.207325	-0.388132	0.697918	0.999932
Adnp2	78.3036	0.0433285	0.168758	0.25675	0.797372	0.999932
Arl6ip1	116.974	0.246059	0.162708	1.51228	0.130464	0.999932
Vps37b	49.7815	0.0397831	0.195264	0.20374	0.838556	0.999932
Fam229b	29.1859	-0.18332	0.234718	-0.781021	0.43479	0.999932
Pik3r4	24.621	0.0987455	0.270639	0.36486	0.715216	0.999932
Tex47	35.3329	0.0713098	0.230798	0.308971	0.757344	0.999932
Bach2	43.0572	0.296246	0.205693	1.44023	0.149801	0.999932
Tgm7	28.1861	-0.188011	0.254315	-0.739283	0.459735	0.999932
H2al1a,H2al1b,H2al1c,H2al1d,H2al1e,H2al1f,H2al1g,H2al1h,H2al1i,H2al1k,H2al1m,H2al1o	25.5553	-0.0111722	0.263433	-0.0424099	0.966172	0.999932
Zscan26	61.4509	-0.128965	0.178749	-0.721485	0.470611	0.999932
Olfr272	37.6489	0.10737	0.231354	0.464093	0.642581	0.999932
Ddx20	35.032	-0.259007	0.224732	-1.15252	0.249108	0.999932
Exoc3l2	38.4849	0.104166	0.226381	0.460134	0.64542	0.999932
Pstpip1	39.3863	0.316105	0.220521	1.43345	0.15173	0.999932
Mrps35	41.6084	-0.332231	0.216745	-1.53282	0.12532	0.999932
Ccl22	31.8562	-0.0785094	0.23598	-0.332696	0.739364	0.999932
Hoxc6	38.2498	0.0398929	0.217612	0.183322	0.854546	0.999932
Tmem210	44.7226	-0.224586	0.211472	-1.06201	0.288229	0.999932
Pcolce2	38.245	-0.163908	0.229068	-0.715544	0.474273	0.999932
Tdrkh	33.3245	0.242772	0.235351	1.03153	0.30229	0.999932
Tpx2	49.0274	0.412085	0.198774	2.07313	0.0381603	0.999932
A830031A19Rik	27.2877	-0.157451	0.256193	-0.614582	0.538831	0.999932
Dnah3	35.7546	0.113254	0.224602	0.504243	0.614091	0.999932
Smim43	65.1424	0.061618	0.178028	0.346115	0.729256	0.999932
Nudt15	23.2406	0.218905	0.282128	0.775909	0.437803	0.999932
Ntf5	24.2615	-0.246618	0.264466	-0.932513	0.351072	0.999932
Fundc2	40.9018	-0.367305	0.206648	-1.77744	0.0754952	0.999932
Peg3	184.765	-0.246515	0.183276	-1.34505	0.17861	0.999932
Zfp791	35.2442	-0.00507873	0.229302	-0.0221486	0.982329	0.999932
Cmpk1	77.5127	0.256958	0.172362	1.49081	0.136012	0.999932
Nom1	37.1132	-0.298549	0.222522	-1.34166	0.179706	0.999932
Spaca7	39.0908	-0.4062	0.217309	-1.86923	0.0615912	0.999932
Pou5f2	47.0077	-0.0537186	0.194806	-0.275754	0.782737	0.999932
H2-Q4,H2-K1	43.9674	-0.0573124	0.203815	-0.281198	0.778558	0.999932
Klf3	63.0483	0.111151	0.214703	0.517695	0.604671	0.999932
Lyn	61.0361	-0.16712	0.192665	-0.867415	0.385714	0.999932
Chst3	30.0987	0.0160472	0.243029	0.06603	0.947354	0.999932
Kidins220	105.877	0.0583831	0.161152	0.362286	0.717138	0.999932
Myc	35.4683	0.231831	0.230277	1.00675	0.314057	0.999932
Fam32a	110.149	-0.0341727	0.147278	-0.232029	0.816515	0.999932
Adprm	49.3862	0.29385	0.198573	1.47981	0.138925	0.999932
Hagh	92.3147	-0.119536	0.169876	-0.703666	0.481641	0.999932
Igf1	51.5922	0.0787163	0.197949	0.397659	0.690882	0.999932
Psd	281.163	0.326541	0.139375	2.34289	0.019135	0.999932
Rab42	53.1145	0.00101107	0.196467	0.00514628	0.995894	0.999932
Cnnm1	90.8244	0.122999	0.161361	0.762256	0.445907	0.999932
Wfdc11	49.674	0.215971	0.214085	1.00881	0.313065	0.999932
Pate8	31.341	0.0234538	0.245016	0.0957237	0.92374	0.999932
Spata31d1d	47.3184	0.0458884	0.210195	0.218314	0.827185	0.999932
Acte1	33.1351	0.233549	0.235178	0.993073	0.320674	0.999932
Tmem269	35.3356	0.0176148	0.222801	0.0790607	0.936984	0.999932
Mstn	31.7056	0.0136417	0.240737	0.0566666	0.954811	0.999932
Gm15319,Gm21119,4930467E23Rik	69.7228	-0.0949401	0.176052	-0.539274	0.589698	0.999932
Zfhx3	49.5576	0.342271	0.196801	1.73917	0.0820041	0.999932
Riok3	67.6771	0.224174	0.170792	1.31255	0.189333	0.999932
Ifi202b,LOC100044068	42.983	-0.131869	0.205997	-0.640152	0.522074	0.999932
Meig1	36.4449	-0.188316	0.215428	-0.87415	0.382037	0.999932
Card6	32.6919	-0.206417	0.234093	-0.881775	0.377899	0.999932
Sult1b1	56.0118	0.0999067	0.187209	0.533663	0.593575	0.999932
Rtn4	188.384	0.0571908	0.13861	0.412603	0.679898	0.999932
Spta1	42.9557	-0.282176	0.203535	-1.38638	0.165632	0.999932
Bahcc1	36.7067	0.163835	0.228362	0.717437	0.473104	0.999932
Krt33a	31.9489	-0.0325819	0.230507	-0.141348	0.887595	0.999932
Khdc3	32.8037	-0.0135648	0.238846	-0.0567931	0.95471	0.999932
Ppil2	67.65	-0.13272	0.170098	-0.780257	0.43524	0.999932
Anxa7	61.1094	0.146169	0.19363	0.754886	0.450317	0.999932
Adamts15	41.8238	0.453488	0.215885	2.1006	0.0356763	0.999932
Laptm5	55.048	-0.0101517	0.201819	-0.0503007	0.959883	0.999932
Cenpn	48.7034	0.440556	0.202461	2.176	0.0295551	0.999932
Lhfp	68.2912	-0.243089	0.164408	-1.47857	0.139255	0.999932
Olfr91	32.0895	0.0310771	0.248619	0.124999	0.900524	0.999932
Ldlrad4	59.4767	0.0462319	0.19029	0.242955	0.808041	0.999932
Fxyd7	99.3005	0.121462	0.175463	0.692237	0.488789	0.999932
Helz	40.2886	0.136687	0.216574	0.631132	0.527954	0.999932
Acat2	56.1739	-0.00645574	0.186622	-0.0345926	0.972405	0.999932
Zap70	38.3418	-0.284029	0.222311	-1.27762	0.201383	0.999932
Mob3a	41.4155	-0.0793133	0.222534	-0.35641	0.721534	0.999932
Rps6ka6	35.9257	0.0081833	0.223669	0.0365867	0.970815	0.999932
Chrna10	44.154	0.0213196	0.213048	0.100069	0.920289	0.999932
Arrdc2	42.6991	0.224201	0.213977	1.04778	0.294739	0.999932
Pan2	43.6399	0.0657416	0.215199	0.305492	0.759991	0.999932
Fam184b	33.2424	-0.00651992	0.236556	-0.0275618	0.978012	0.999932
Gtf3c6	32.795	-0.105809	0.240658	-0.439668	0.660177	0.999932
Flot2	71.434	-0.060937	0.165259	-0.368736	0.712325	0.999932
Adam28	39.401	0.332632	0.21974	1.51375	0.130088	0.999932
Luc7l2	89.5053	-0.0450053	0.156161	-0.288199	0.773195	0.999932
Celf5	123.08	0.110447	0.156632	0.705134	0.480727	0.999932
Amigo1	59.6511	0.036773	0.17911	0.205309	0.837331	0.999932
Vmn2r68,Vmn2r67,Vmn2r72	43.2977	-0.156173	0.213997	-0.729788	0.46552	0.999932
Bves	34.0948	-0.368475	0.227444	-1.62007	0.105217	0.999932
Grpr	27.1122	-0.069483	0.25682	-0.270551	0.786736	0.999932
Lmo4	230.083	-0.133839	0.160116	-0.835888	0.403218	0.999932
Gid8	65.3744	0.15268	0.18059	0.845453	0.397858	0.999932
Ncs1	198.417	0.120041	0.140533	0.854182	0.393004	0.999932
Setd3	174.107	-0.341127	0.130869	-2.60663	0.0091437	0.999932
Wfdc8	39.4925	0.354217	0.236372	1.49856	0.133988	0.999932
Acsm2	37.124	0.509936	0.242338	2.10423	0.0353581	0.999932
1700030J22Rik	47.4676	0.154614	0.201261	0.768225	0.442353	0.999932
Mgam	40.4526	0.115067	0.219975	0.523089	0.600912	0.999932
Frat2	37.9326	-0.136021	0.220926	-0.615688	0.5381	0.999932
Btf3-ps15	50.0679	-0.0541001	0.197338	-0.274149	0.78397	0.999932
Actl11	61.0296	0.362206	0.185333	1.95436	0.0506592	0.999932
Zfp420	34.8236	0.0727856	0.230769	0.315404	0.752455	0.999932
Lactb	43.1187	-0.0726207	0.210369	-0.345206	0.72994	0.999932
Rtn2	99.8651	-0.204859	0.153013	-1.33883	0.180625	0.999932
Hibch	45.7817	-0.150028	0.198287	-0.756621	0.449277	0.999932
Socs6	63.3399	0.401862	0.179552	2.23813	0.0252125	0.999932
Urm1	76.051	0.0534612	0.171499	0.311729	0.755246	0.999932
Lclat1	42.7838	0.162118	0.214963	0.754165	0.45075	0.999932
Cnot6	46.9424	-0.142507	0.206616	-0.689721	0.490369	0.999932
Fkbpl	36.7204	-0.0679337	0.231128	-0.293922	0.768817	0.999932
Atxn7l2	39.4923	-0.00462858	0.214514	-0.021577	0.982785	0.999932
Afap1l2	39.5685	-0.00825973	0.216633	-0.0381278	0.969586	0.999932
Ankrd13c	59.6374	0.345223	0.182058	1.89623	0.05793	0.999932
Tmpo	77.9828	0.0588208	0.165465	0.355487	0.722225	0.999932
Pcgf3	43.6256	-0.199954	0.209611	-0.95393	0.340119	0.999932
Fam13c	59.2801	-0.0762518	0.199388	-0.382429	0.702143	0.999932
Defa26,Defa27,Defa25,Defa31,Defa23,Defa17,Defa28,Defa6,Defa3,Defa40,Defa30	40.03	0.0292199	0.214713	0.136088	0.891752	0.999932
Trcg1	44.6421	0.273706	0.212131	1.29027	0.196958	0.999932
Olfr187	32.5311	-0.0374045	0.234575	-0.159457	0.873309	0.999932
Matn2	49.4503	0.214943	0.200809	1.07039	0.284445	0.999932
1700016K19Rik	36.573	-0.0825431	0.221066	-0.373387	0.708861	0.999932
Plpp3	106.028	0.11642	0.156039	0.746092	0.455612	0.999932
Dnm3	53.6168	0.0926752	0.20066	0.461852	0.644187	0.999932
Otx1	50.4163	0.0187898	0.197307	0.0952316	0.924131	0.999932
Frrs1	40.8653	0.238997	0.219931	1.08669	0.277175	0.999932
Atf6	80.9318	0.100316	0.170003	0.590082	0.555135	0.999932
Prl7d1	38.3479	0.12923	0.222769	0.580107	0.561842	0.999932
Megf9	76.5909	-0.134939	0.190963	-0.706622	0.479801	0.999932
Cbr2	32.852	-0.15315	0.243584	-0.628736	0.529522	0.999932
Aqp4	54.2936	0.138422	0.1864	0.742606	0.45772	0.999932
Cfap97d1	48.8141	-0.190166	0.213043	-0.892618	0.372062	0.999932
Dgkb	73.8114	-0.114022	0.171419	-0.665167	0.505943	0.999932
Caap1	41.3949	0.0648227	0.20721	0.312835	0.754406	0.999932
P2rx3	59.5823	0.0648872	0.182958	0.354656	0.722847	0.999932
Tipin	39.2031	-0.371343	0.215252	-1.72515	0.0844997	0.999932
Adamts12	44.5844	0.26288	0.205294	1.2805	0.200368	0.999932
Olfr733	30.2924	-0.0452268	0.241035	-0.187636	0.851162	0.999932
Rassf7	33.3477	-0.000947124	0.236264	-0.00400875	0.996801	0.999932
Olfr1212	35.1889	-0.122095	0.237541	-0.513997	0.607254	0.999932
Agps	52.6639	0.214138	0.195161	1.09724	0.272538	0.999932
Stau1	86.0713	0.221404	0.182134	1.21561	0.224134	0.999932
Slc35d1	49.599	-0.489031	0.195431	-2.50232	0.0123383	0.999932
Nubp1	37.6275	-0.177854	0.220066	-0.808183	0.418985	0.999932
Dcaf11	61.9236	-0.0666783	0.189389	-0.352071	0.724785	0.999932
Limk1	101.761	0.210111	0.148806	1.41198	0.157955	0.999932
1810037I17Rik	122.017	0.164202	0.147621	1.11232	0.265999	0.999932
Olfr693	47.1387	0.0687683	0.204135	0.336876	0.736211	0.999932
Fasn	125.287	0.105018	0.148209	0.708579	0.478586	0.999932
Aqp11	34.2214	0.0321729	0.223284	0.14409	0.885429	0.999932
Ing4	54.2885	0.157952	0.190359	0.829757	0.406676	0.999932
Defb23	40.1189	0.116711	0.221466	0.526994	0.598198	0.999932
Neu2	26.4731	-0.0490218	0.257579	-0.190318	0.84906	0.999932
Cpne7	47.2583	-0.00337901	0.234304	-0.0144215	0.988494	0.999932
Tgfb3	42.2852	-0.103899	0.21231	-0.489375	0.624576	0.999932
Olfr992	29.7394	-0.153668	0.246388	-0.623682	0.532837	0.999932
Lce3d,Lce3e,Lce3f,Lce3a,Lce3b,Lce3c	28.3996	-0.185926	0.244075	-0.761756	0.446206	0.999932
Tbce	29.3055	0.0696216	0.257446	0.270432	0.786828	0.999932
Alas2	34.7747	0.479276	0.244219	1.96248	0.0497063	0.999932
B230217C12Rik	38.4054	-0.0556671	0.225478	-0.246885	0.804997	0.999932
Atf3	29.9762	-0.100554	0.241124	-0.417023	0.676662	0.999932
Vps29	52.1355	0.074515	0.198031	0.37628	0.706708	0.999932
Crnn	30.3029	-0.0319654	0.240216	-0.133069	0.894139	0.999932
Klhl12	48.1459	-0.0729978	0.195604	-0.373192	0.709006	0.999932
Zfp956	38.1699	-0.0116488	0.222812	-0.0522809	0.958305	0.999932
Fam13b	62.2801	0.536404	0.206032	2.6035	0.00922776	0.999932
Olfr1394	34.909	0.0468378	0.228713	0.204788	0.837737	0.999932
Zfp330	44.6484	0.0422321	0.197642	0.213679	0.830797	0.999932
Olfr474,Olfr473	35.8998	0.120509	0.233025	0.517152	0.60505	0.999932
Zfand6	71.943	0.0391743	0.166701	0.234997	0.814211	0.999932
Rtp1	54.0345	0.0916266	0.18698	0.490034	0.62411	0.999932
Sun5	31.0926	0.49262	0.256904	1.91753	0.055171	0.999932
Gm10338,Gm3115,Gm3012,Gm3476,Gm3424,Gm8246,Gm3127,Gm6676,Gm8279,Gm10413,Gm7876,Gm3685,Gm3727,Gm6337,Gm5795,Gm3187,Gm5797,Gm3182,Gm16434	59.7659	-0.195928	0.183925	-1.06526	0.286758	0.999932
Sbds	81.1338	0.0979925	0.161075	0.608366	0.542945	0.999932
Cyp2j5	30.1452	-0.160432	0.243192	-0.659695	0.509449	0.999932
Taok1	60.6936	0.0949074	0.186231	0.509622	0.610316	0.999932
Iho1	34.5577	-0.0531707	0.229512	-0.231669	0.816795	0.999932
Ube2l6	41.485	-0.0926667	0.218519	-0.424068	0.671516	0.999932
Gm46735	29.475	-0.138355	0.238217	-0.580794	0.561379	0.999932
Cfap77	51.1213	0.00531389	0.198403	0.0267833	0.978633	0.999932
Ahsg	47.6297	0.0984465	0.214316	0.459351	0.645982	0.999932
Lrrfip2	56.1218	-0.137098	0.191102	-0.717406	0.473124	0.999932
Mcts1	45.265	-0.183916	0.203141	-0.905363	0.365273	0.999932
Prkci	78.5239	-0.0288599	0.167284	-0.172521	0.863028	0.999932
Cpsf6	88.7391	-0.0318025	0.177991	-0.178675	0.858193	0.999932
Mrpl33	68.5985	-0.0954297	0.175242	-0.54456	0.586056	0.999932
Pawr	49.8214	0.448425	0.205351	2.1837	0.028984	0.999932
Scaf11	42.3614	-0.0399741	0.207986	-0.192196	0.847588	0.999932
Dnah17	26.2342	0.137198	0.254993	0.538045	0.590546	0.999932
Nceh1	70.0827	-0.178086	0.174223	-1.02217	0.306698	0.999932
Fcrlb	32.1044	0.186046	0.244199	0.761863	0.446142	0.999932
Plekhg3	34.83	-0.261245	0.227117	-1.15027	0.250034	0.999932
Olfr1352	29.8354	0.137104	0.242431	0.56554	0.571707	0.999932
Gabrg2	71.548	-0.0132903	0.170965	-0.0777368	0.938037	0.999932
Ell2	65.9178	-0.266636	0.182072	-1.46445	0.14307	0.999932
Iqsec2	121.395	-0.072322	0.153964	-0.469734	0.638545	0.999932
Eif3e	89.4597	0.0312634	0.182325	0.17147	0.863854	0.999932
C1ra	42.2886	-0.271837	0.20332	-1.33699	0.181226	0.999932
Zscan22	48.7197	-0.208658	0.204125	-1.02221	0.306682	0.999932
Maml2	41.4065	0.148387	0.228672	0.648908	0.516398	0.999932
Cdkn1b	97.1051	0.0943951	0.152241	0.620038	0.535233	0.999932
Ssh3	74.1037	-0.0455306	0.16847	-0.270258	0.786961	0.999932
Ldlr	46.6731	0.209195	0.203475	1.02811	0.303897	0.999932
Unc93a2,Unc93a	33.2607	0.0141133	0.252182	0.0559649	0.95537	0.999932
Necab2	68.192	0.293312	0.190745	1.53772	0.124118	0.999932
A930018P22Rik	26.0222	0.316041	0.262553	1.20372	0.228698	0.999932
L3mbtl4	33.3146	0.357685	0.237536	1.50581	0.132115	0.999932
Naa25	36.4848	0.290002	0.21737	1.33414	0.182158	0.999932
Zfp236	48.9727	0.000627158	0.196519	0.00319133	0.997454	0.999932
Ift52	49.5456	-0.15795	0.195941	-0.806109	0.42018	0.999932
Cilp	47.3765	-0.151359	0.202776	-0.746434	0.455405	0.999932
Ndufa11	118.926	-0.0723622	0.149476	-0.484107	0.62831	0.999932
Styk1	25.9634	0.128405	0.282062	0.455238	0.648938	0.999932
F7	34.1486	-0.0413291	0.232029	-0.17812	0.858628	0.999932
Olfr202	26.5489	0.252454	0.252297	1.00062	0.317008	0.999932
Slain2	46.5919	-0.378509	0.199615	-1.89619	0.057935	0.999932
Ube2z	49.1355	-0.326015	0.188284	-1.7315	0.0833621	0.999932
Ubqln3	33.3528	0.0409939	0.245319	0.167104	0.867288	0.999932
Elof1	99.9827	0.260754	0.16947	1.53864	0.123893	0.999932
Ppp1r11	94.7497	-0.19752	0.176489	-1.11917	0.26307	0.999932
Pex11g	39.0164	0.0513747	0.225102	0.228228	0.819469	0.999932
Rd3l	33.3333	0.117049	0.228793	0.511594	0.608935	0.999932
Fabp9	33.6722	0.135123	0.233024	0.579865	0.562006	0.999932
Trp53inp2	67.2655	0.323487	0.17527	1.84565	0.0649435	0.999932
Cstad	41.0749	-0.123737	0.219263	-0.564328	0.572531	0.999932
Tns2	43.9495	0.0194379	0.214765	0.0905077	0.927884	0.999932
Gna14	26.3602	0.7047	0.278166	2.53338	0.011297	0.999932
Syne2	32.1114	-0.00499195	0.240927	-0.0207198	0.983469	0.999932
Rrh	31.5312	0.461541	0.241762	1.90907	0.0562527	0.999932
Pask	35.2408	0.242347	0.236318	1.02551	0.305121	0.999932
Hccs	36.2293	-0.0317982	0.225085	-0.141272	0.887655	0.999932
Stat6	61.0239	0.266942	0.190295	1.40278	0.160682	0.999932
Srm	100.21	0.000787293	0.147016	0.00535515	0.995727	0.999932
Doc2a	73.957	-0.106454	0.175805	-0.605526	0.544829	0.999932
Tmco5	37.3087	0.173396	0.231871	0.74781	0.454575	0.999932
Romo1	122.337	-0.043283	0.159161	-0.271944	0.785665	0.999932
Mapre2	115.533	-0.140473	0.154201	-0.910968	0.362312	0.999932
Gabra2	46.9708	0.0560813	0.211902	0.264657	0.791273	0.999932
Atad2	39.2174	-0.151006	0.215712	-0.700035	0.483905	0.999932
Plxnc1	49.5038	-0.0991224	0.195468	-0.507102	0.612083	0.999932
Prr15l	44.1224	0.286161	0.206043	1.38884	0.16488	0.999932
Calm4	30.5589	-0.0924195	0.24202	-0.381867	0.70256	0.999932
Arsj	49.506	-0.0889053	0.198603	-0.447652	0.654404	0.999932
Thoc2l	32.2687	0.140059	0.239986	0.583613	0.55948	0.999932
Lrif1	44.5574	-0.280874	0.203667	-1.37908	0.167869	0.999932
Ldhc	34.3943	0.30365	0.24151	1.2573	0.208647	0.999932
Epc2	98.4425	-0.145703	0.15498	-0.940142	0.347144	0.999932
Calu	86.981	-0.116431	0.162723	-0.715518	0.474289	0.999932
Tmub2	60.8874	0.270073	0.184516	1.46369	0.143279	0.999932
Zfp708	48.1409	-0.428079	0.198114	-2.16078	0.0307127	0.999932
Lin28b	44.7062	0.0414685	0.201474	0.205826	0.836927	0.999932
Vsir	52.2993	0.0400915	0.19912	0.201343	0.84043	0.999932
Rgs9bp	47.9924	-0.0787257	0.203737	-0.386409	0.699194	0.999932
Pbx3	39.6819	-0.0626823	0.215167	-0.291319	0.770807	0.999932
Elac2	59.6892	-0.0284611	0.182842	-0.155659	0.876302	0.999932
Gm34566,Gm33084,Gm35257	26.3913	-0.201549	0.27579	-0.730807	0.464897	0.999932
Il15	32.0083	-0.328073	0.238104	-1.37786	0.168248	0.999932
Olfr774	27.989	-0.17028	0.242486	-0.702228	0.482537	0.999932
Alb	30.3194	0.139643	0.23683	0.589634	0.555436	0.999932
Lrtm1	41.2764	-0.0331701	0.213132	-0.155631	0.876324	0.999932
Bcl2l2	62.1922	-0.111928	0.177744	-0.629716	0.52888	0.999932
Neurog1	21.6255	0.170867	0.282774	0.604252	0.545676	0.999932
Mrpl32	49.4172	0.0571732	0.190658	0.299873	0.764274	0.999932
Efna4	41.6437	-0.386191	0.207037	-1.86532	0.0621359	0.999932
Pprc1	44.7282	0.163976	0.217147	0.755137	0.450167	0.999932
Pea15a	231.623	0.0955093	0.127147	0.751173	0.452548	0.999932
1810030O07Rik	37.6781	0.074421	0.218246	0.340996	0.733107	0.999932
Smarce1	39.7672	0.146198	0.22182	0.659083	0.509843	0.999932
Nkx2-6	36.3646	-0.192688	0.224692	-0.857565	0.391133	0.999932
Vmn1r57,Vmn1r58,Vmn1r59,Vmn1r187,Vmn1r186,Vmn1r63,Vmn1r62,Vmn1r61,Vmn1r60	47.9093	0.113382	0.202016	0.561249	0.574628	0.999932
Ifnl2,Ifnl3	33.781	0.178773	0.241041	0.741671	0.458287	0.999932
Gpx7	28.0145	-0.114156	0.253783	-0.449816	0.652843	0.999932
Decr2	60.0166	0.248178	0.184365	1.34612	0.178264	0.999932
Wdr1	88.844	0.138329	0.171341	0.80733	0.419476	0.999932
Lrwd1	39.5602	-0.448852	0.211087	-2.12639	0.0334712	0.999932
Amfr	90.0372	0.0942075	0.163626	0.575748	0.564785	0.999932
Frmd6	55.8655	-0.297037	0.182275	-1.62961	0.103184	0.999932
Cmtm3	57.4212	0.106503	0.202255	0.526578	0.598486	0.999932
Pcbp3	51.9308	-0.215955	0.197232	-1.09493	0.273547	0.999932
Usp19	134.92	0.182457	0.15779	1.15633	0.247547	0.999932
Man1a2	67.4688	-0.304628	0.176191	-1.72896	0.0838158	0.999932
Actl6a	43.8078	-0.00436874	0.208054	-0.0209981	0.983247	0.999932
Slc9a6	61.8649	0.0583818	0.180528	0.323394	0.746397	0.999932
Gorab	28.8927	0.34478	0.253418	1.36052	0.173665	0.999932
Polg	41.7631	0.0173873	0.223548	0.0777787	0.938004	0.999932
Ippk	43.3621	-0.13369	0.212268	-0.629815	0.528816	0.999932
Nlk	98.0513	-0.200181	0.194929	-1.02694	0.304447	0.999932
Eri2	35.9079	-0.229244	0.236351	-0.969933	0.33208	0.999932
Ripk3	63.1459	0.258237	0.181733	1.42097	0.155325	0.999932
Gfi1	32.7976	0.448849	0.245912	1.82524	0.0679643	0.999932
Olfr17	30.9822	0.202286	0.243921	0.829311	0.406929	0.999932
Rsc1a1,Ddi2	69.6238	0.0970217	0.178837	0.542515	0.587464	0.999932
Olfr1318	25.778	-0.000553818	0.260035	-0.00212978	0.998301	0.999932
Tal2	27.045	-0.126067	0.268018	-0.47037	0.638091	0.999932
Alk	38.0017	0.21388	0.260724	0.820332	0.412027	0.999932
Phf21a	42.1728	-0.18408	0.20581	-0.894419	0.371098	0.999932
H2bu2	84.9976	0.0761073	0.188565	0.403613	0.686497	0.999932
Gpr45	23.8884	-0.264602	0.266419	-0.993182	0.320621	0.999932
Vmn1r205,Vmn1r208	67.5152	-0.100063	0.174049	-0.574914	0.565349	0.999932
Dnajb1	60.4247	0.16899	0.181568	0.930727	0.351995	0.999932
Ppp6r1	91.5972	0.100632	0.16384	0.614212	0.539075	0.999932
Hoxd4	40.9318	0.149773	0.237622	0.630299	0.528499	0.999932
Lmln	52.4306	-0.113861	0.209509	-0.543464	0.58681	0.999932
Tfec	37.0109	0.182543	0.227335	0.802968	0.421993	0.999932
Mamld1	61.8398	-0.153302	0.176734	-0.867418	0.385713	0.999932
Enox1	66.7922	0.164714	0.173225	0.950871	0.34167	0.999932
Frmd8	39.8353	-0.143448	0.217141	-0.660622	0.508855	0.999932
Tmem65	73.2193	0.128553	0.173561	0.74068	0.458888	0.999932
Etfrf1	33.9053	-0.135872	0.230464	-0.589558	0.555487	0.999932
Nol4	68.1362	0.0714704	0.185581	0.385116	0.700151	0.999932
Klk8	45.2653	-0.122608	0.20379	-0.601641	0.547413	0.999932
Sgk1	84.3163	0.262247	0.182922	1.43365	0.151672	0.999932
Mpc2	145.97	-0.165714	0.141852	-1.16821	0.24272	0.999932
Ppfibp2	44.3064	-0.0581262	0.205343	-0.283069	0.777124	0.999932
Olfr452	35.8546	0.0407907	0.230569	0.176913	0.859577	0.999932
Colq	40.4958	0.11221	0.220508	0.508871	0.610843	0.999932
Nek9	49.734	-0.119487	0.208473	-0.573153	0.566541	0.999932
Hnrnpm	67.8547	-0.272768	0.17309	-1.57588	0.115055	0.999932
Rnf167	57.9495	-0.0765036	0.182861	-0.41837	0.675677	0.999932
Car15	52.7691	-0.0675671	0.203536	-0.331966	0.739915	0.999932
Pmis2	51.0776	0.0803687	0.202312	0.397251	0.691182	0.999932
Lrrc56	42.5755	-0.297077	0.219848	-1.35128	0.176605	0.999932
Msi1	48.2124	-0.146114	0.210348	-0.694629	0.487288	0.999932
Tnni1	42.5117	0.157178	0.215002	0.731051	0.464748	0.999932
Olfr149	35.2757	0.471108	0.246386	1.91207	0.0558669	0.999932
Zw10	28.5242	0.0476068	0.252572	0.188488	0.850494	0.999932
Elac1	60.9131	0.0912143	0.189676	0.480896	0.630591	0.999932
Otor	29.0157	0.0943404	0.251675	0.374849	0.707772	0.999932
Unc119	54.2683	0.0767288	0.192753	0.398069	0.690579	0.999932
Ppp1r8	49.1416	-0.100698	0.2014	-0.499989	0.617083	0.999932
Csk	43.3446	0.00293664	0.207279	0.0141676	0.988696	0.999932
Utp6	62.8192	-0.0969115	0.187381	-0.517189	0.605024	0.999932
Hmg20b	36.5732	-0.163676	0.225679	-0.725259	0.468293	0.999932
Proser1	59.6355	0.12428	0.185926	0.668439	0.503854	0.999932
Sbpl	41.5868	-0.0941586	0.212733	-0.442614	0.658045	0.999932
Tbc1d8	33.4265	0.216279	0.235129	0.919828	0.357663	0.999932
Mrgpra1	34.8532	0.295984	0.230694	1.28302	0.199485	0.999932
Sh3bgrl2	63.7184	0.00221099	0.180027	0.0122815	0.990201	0.999932
Ulbp1	40.3628	0.0675341	0.215242	0.313759	0.753704	0.999932
Lin7c	69.4927	0.50873	0.185206	2.74683	0.0060174	0.999932
Trir	99.0713	-0.0586585	0.146597	-0.400133	0.689058	0.999932
Clmn	40.6304	0.0782291	0.208487	0.375222	0.707495	0.999932
Wdr70,Gm1943	62.2646	0.112395	0.185293	0.606582	0.544129	0.999932
Lcn5	29.0863	0.224873	0.248327	0.905552	0.365173	0.999932
Fahd1	27.9045	0.34217	0.246718	1.38689	0.165475	0.999932
Krba1	36.1171	-0.0111247	0.222201	-0.0500659	0.96007	0.999932
Rims4	129.165	-0.0516694	0.15181	-0.340356	0.733588	0.999932
Tnfrsf8	31.4848	-0.35611	0.238363	-1.49398	0.135181	0.999932
Nt5dc2	43.0748	-0.212222	0.207184	-1.02432	0.305685	0.999932
Ephx2	77.4223	0.220698	0.171343	1.28804	0.197731	0.999932
Ryr3	42.1106	-0.214082	0.212665	-1.00666	0.314096	0.999932
Tmem28	36.532	-0.0287457	0.226843	-0.126721	0.899161	0.999932
Cabp5	27.6871	0.102492	0.263976	0.38826	0.697824	0.999932
Arhgap36	27.8186	0.445802	0.28075	1.58789	0.112311	0.999932
Dll4	32.2228	-0.0421091	0.234033	-0.179928	0.857209	0.999932
Rab5a	110.787	-0.0774062	0.13947	-0.555002	0.578893	0.999932
Olfr799	32.0785	-0.031159	0.237879	-0.130987	0.895786	0.999932
Lypd8l	31.0486	0.162865	0.244033	0.667388	0.504524	0.999932
Kif1b	247.606	0.0354623	0.125154	0.283349	0.776909	0.999932
Rassf10	38.9074	0.0703835	0.22711	0.309909	0.75663	0.999932
Mpp3	74.4151	-0.0786738	0.174298	-0.451376	0.651718	0.999932
Ufc1	84.9792	0.104278	0.159874	0.652251	0.514239	0.999932
Vhl	50.8896	0.0990963	0.192233	0.5155	0.606204	0.999932
Crip1	39.7587	0.00198228	0.213413	0.00928844	0.992589	0.999932
Alg11	45.5828	-0.21982	0.212722	-1.03337	0.301432	0.999932
Cdc42ep2	33.1561	-0.101089	0.238493	-0.423864	0.671665	0.999932
Adi1	78.4717	0.104732	0.189214	0.553511	0.579913	0.999932
Slc27a6	42.775	0.00947458	0.209241	0.0452808	0.963883	0.999932
Efnb3	80.2737	0.182184	0.169816	1.07283	0.283345	0.999932
Ptdss1	65.5766	-0.172028	0.169685	-1.01381	0.310672	0.999932
Gprc5c	36.6505	0.228502	0.230902	0.989607	0.322366	0.999932
Car14	43.9222	-0.00280943	0.209397	-0.0134168	0.989295	0.999932
Chia1	56.8733	-0.151517	0.185795	-0.815507	0.414782	0.999932
Rrm1	40.977	-0.0632637	0.217472	-0.290905	0.771124	0.999932
Cytl1	29.5761	0.186641	0.254706	0.73277	0.463699	0.999932
Pex3	73.8281	0.12445	0.170801	0.728628	0.466229	0.999932
Rnps1	69.5667	-0.0417385	0.18181	-0.229573	0.818424	0.999932
Foxj2	30.8787	-0.025851	0.249777	-0.103496	0.917569	0.999932
Slc2a7	35.3116	0.053424	0.231268	0.231004	0.817311	0.999932
Rbm12b2	28.4698	-0.0545384	0.24246	-0.224938	0.822028	0.999932
Fermt3	31.2655	-0.123686	0.240089	-0.515167	0.606436	0.999932
Olfr970	29.4841	0.175395	0.261683	0.670255	0.502695	0.999932
Kifc5b,Kifc1	36.5492	0.000468548	0.222635	0.00210456	0.998321	0.999932
Cdk2ap2	63.6296	0.138576	0.175111	0.791362	0.428733	0.999932
Vmn1r77	45.7178	0.0619566	0.21706	0.285436	0.77531	0.999932
Bcas2	46.3411	0.0527352	0.195752	0.269398	0.787624	0.999932
Donson	57.2977	-0.095595	0.191502	-0.499185	0.617649	0.999932
Ddx39b	95.0238	0.136351	0.170757	0.798509	0.424575	0.999932
Cyp4x1	33.2427	-0.0654766	0.228897	-0.286053	0.774838	0.999932
Trap1	67.1561	0.235724	0.176245	1.33748	0.181066	0.999932
Vmn1r127,Vmn1r111,Vmn1r248,Vmn1r259,Vmn1r131,Vmn1r118,Vmn1r119,Vmn1r252,Vmn1r253,Vmn1r115,Vmn1r242,Vmn1r243,Vmn1r257,Vmn1r138,Vmn1r166	55.0665	-0.0390635	0.188704	-0.207009	0.836003	0.999932
Tmem183a	59.8484	0.0975912	0.177372	0.550206	0.582178	0.999932
Pole	51.0749	0.141198	0.196294	0.719321	0.471943	0.999932
Nudt14	33.3542	0.0929586	0.234862	0.395801	0.692252	0.999932
Cenpx	51.8316	0.104925	0.194408	0.539715	0.589393	0.999932
Mylk3	25.6586	0.220004	0.273051	0.805728	0.4204	0.999932
Ldoc1	34.5867	-0.585911	0.236481	-2.47763	0.0132259	0.999932
Sh3tc2	32.0823	0.0141651	0.248177	0.0570768	0.954484	0.999932
4930583I09Rik	30.7516	-0.141982	0.246941	-0.574965	0.565315	0.999932
Usp8	77.8496	-0.0600247	0.176154	-0.340751	0.733291	0.999932
Ttll7	92.7336	-0.0884694	0.162211	-0.545397	0.58548	0.999932
Gstm6	24.9718	-0.27458	0.272245	-1.00858	0.313176	0.999932
Lims1	46.1961	0.0623764	0.20528	0.303861	0.761234	0.999932
Prl4a1	40.984	0.0546164	0.222075	0.245936	0.805731	0.999932
Snapin	59.7102	0.128696	0.185615	0.693346	0.488093	0.999932
Ccr9	51.7109	-0.225763	0.19835	-1.1382	0.255036	0.999932
Olfr851	29.6982	0.450468	0.249667	1.80428	0.0711881	0.999932
Eif1,Emd	278.816	0.15924	0.147919	1.07654	0.281688	0.999932
Ccdc184	61.0946	0.0970956	0.198057	0.490241	0.623963	0.999932
Ccnt1	74.5268	0.097473	0.171255	0.569169	0.569241	0.999932
Dnajc21	51.0542	-0.0774619	0.193551	-0.400215	0.688998	0.999932
Rhox8	52.6496	-0.125793	0.184091	-0.683323	0.494403	0.999932
Rnf31	42.6946	-0.208743	0.205683	-1.01487	0.310166	0.999932
Gli3	35.2526	-0.134363	0.236137	-0.569006	0.569352	0.999932
Rasl11b	76.5698	-0.00595164	0.165119	-0.0360445	0.971247	0.999932
Rsph3b,Rsph3a	75.6478	-0.117189	0.180807	-0.648145	0.516891	0.999932
Dmd	51.0753	-0.0587123	0.200753	-0.29246	0.769935	0.999932
Bcs1l	45.2912	0.191408	0.210952	0.907354	0.36422	0.999932
Mcm6	45.3759	-0.0968799	0.208024	-0.465714	0.64142	0.999932
Mtpn	127.623	-0.0588783	0.146742	-0.401238	0.688245	0.999932
Angel1	46.1442	-0.133528	0.209531	-0.637275	0.523946	0.999932
Dok5	54.2913	-0.0742042	0.190807	-0.388897	0.697352	0.999932
Foxm1	29.1579	0.109148	0.237654	0.459271	0.646039	0.999932
Sprr2h	47.5615	-0.265377	0.202618	-1.30974	0.190283	0.999932
Olfr555	37.296	0.277723	0.235565	1.17897	0.238411	0.999932
Pcdhga1	33.2508	-0.310354	0.236811	-1.31056	0.190008	0.999932
Calm5	34.5868	-0.277908	0.227822	-1.21985	0.222522	0.999932
Prss46	61.8692	-0.0411834	0.193756	-0.212553	0.831675	0.999932
Otud3	76.5155	0.0287874	0.17864	0.161147	0.871977	0.999932
Vps4b	84.2135	0.0864778	0.160933	0.537353	0.591024	0.999932
Prdm1	32.2554	-0.0658275	0.238852	-0.275599	0.782856	0.999932
Gm41408	26.5015	-0.217112	0.258628	-0.839475	0.401203	0.999932
Tmem132e	44.6291	-0.0442042	0.215075	-0.20553	0.837158	0.999932
Irf2bpl	119.295	0.170495	0.161047	1.05866	0.289754	0.999932
Adam30	49.5672	-0.00324419	0.200695	-0.0161647	0.987103	0.999932
Elf1	48.3075	0.148261	0.20585	0.720235	0.471381	0.999932
Cdhr4	49.9204	-0.126812	0.208796	-0.607348	0.54362	0.999932
Scnn1a	41.4878	-0.108047	0.224492	-0.481294	0.630308	0.999932
Zfp457	20.3705	-0.0882382	0.287396	-0.307026	0.758823	0.999932
Asah1	63.9472	0.298082	0.18699	1.5941	0.110913	0.999932
Efcab6	33.6456	-0.157333	0.245727	-0.640275	0.521994	0.999932
Cc2d1b	36.4732	0.00338674	0.226016	0.0149845	0.988045	0.999932
Prelid1	152.257	-0.0462572	0.131316	-0.35226	0.724643	0.999932
Cracr2b	30.8136	0.464229	0.249213	1.86278	0.0624931	0.999932
Ero1a	56.3433	0.216971	0.186173	1.16543	0.243845	0.999932
Amigo2	62.4008	0.20192	0.181594	1.11193	0.266168	0.999932
Rplp0	166.017	0.323229	0.142066	2.2752	0.0228938	0.999932
Trmo	45.8025	-0.0422353	0.201026	-0.210098	0.833591	0.999932
Zfp503	50.0708	-0.278342	0.205691	-1.35321	0.17599	0.999932
Blm	48.2254	0.0877329	0.205717	0.426474	0.669763	0.999932
Usp24	42.3233	0.030726	0.210194	0.146179	0.88378	0.999932
Elovl6	80.9618	-0.0199244	0.166499	-0.119667	0.904747	0.999932
Olfr646	41.5871	-0.219564	0.212722	-1.03217	0.301995	0.999932
Npnt	37.1424	-0.125649	0.222081	-0.565781	0.571543	0.999932
Lekr1	26.624	0.115862	0.25255	0.458768	0.646401	0.999932
Rprd2	45.653	-0.0125753	0.206009	-0.0610424	0.951325	0.999932
Gm2240	35.7059	0.125562	0.226179	0.555144	0.578796	0.999932
Lmod2	39.4186	0.532688	0.226997	2.34668	0.0189417	0.999932
Eif3m	109.952	-0.0767866	0.147429	-0.520837	0.60248	0.999932
Olfr69	33.3309	-0.0936541	0.234311	-0.399701	0.689377	0.999932
Ankrd22	34.3335	0.227554	0.229754	0.990422	0.321968	0.999932
Gcnt4	47.0042	0.145627	0.205573	0.708392	0.478702	0.999932
Park7	156.038	-0.162083	0.141848	-1.14265	0.253184	0.999932
Igsf9	30.8272	-0.0773208	0.238908	-0.323643	0.746208	0.999932
Olfr812	30.0276	-0.0963613	0.232031	-0.415295	0.677926	0.999932
Ap3d1	77.2676	0.127397	0.203821	0.625046	0.531941	0.999932
Sgsm3	61.0674	-0.348164	0.192135	-1.81208	0.0699743	0.999932
Opn5	39.0832	-0.162505	0.226251	-0.718253	0.472601	0.999932
Pdzd2	55.9187	-0.0032483	0.187265	-0.0173461	0.986161	0.999932
Mlxip	50.7179	-0.110475	0.191229	-0.577711	0.563459	0.999932
Nell2	152.96	0.0551976	0.166633	0.331254	0.740453	0.999932
Lamb2	41.0242	-0.0550334	0.214231	-0.256888	0.797265	0.999932
Tubg2	56.2651	0.0973426	0.208502	0.466866	0.640596	0.999932
4931400O07Rik	41.487	0.0681408	0.215183	0.316664	0.751499	0.999932
Ctse	32.3945	-0.112956	0.238064	-0.47448	0.635158	0.999932
Mpeg1	42.7587	-0.22848	0.222723	-1.02585	0.304964	0.999932
Crygn	45.9653	0.0240372	0.208731	0.115159	0.908319	0.999932
Nolc1	46.1921	-0.209103	0.194633	-1.07435	0.282668	0.999932
Gm725	31.0102	0.0874104	0.235303	0.371479	0.71028	0.999932
Gm52578	21.0677	-0.27937	0.294228	-0.949501	0.342366	0.999932
Phgr1	31.3927	-0.172741	0.25283	-0.683232	0.49446	0.999932
Mc2r	30.2099	-0.124546	0.236574	-0.526458	0.59857	0.999932
Sec14l4	30.0577	-0.0387136	0.242554	-0.159609	0.873189	0.999932
Zfp7	42.2283	0.227866	0.211547	1.07714	0.281418	0.999932
Frmd5	39.5237	-0.292395	0.230133	-1.27055	0.203889	0.999932
Aak1	54.5965	-0.0174649	0.208741	-0.083668	0.93332	0.999932
Snrpd3	70.2713	-0.0269879	0.17581	-0.153506	0.877999	0.999932
Ctsb	126.496	0.387375	0.146875	2.63745	0.00835313	0.999932
Gm3238,Gm7137,Gm3250,Gm3233,Gm7138	32.0025	-0.0987998	0.229902	-0.429747	0.66738	0.999932
Car1	32.6993	-0.071553	0.239196	-0.299139	0.764834	0.999932
Slbp	48.6828	-0.0702353	0.195796	-0.358717	0.719807	0.999932
Ftdc2	32.5854	0.0156041	0.235176	0.0663508	0.947099	0.999932
Rpl22l1,Gm15421	122.299	-0.238506	0.160516	-1.48587	0.137314	0.999932
Dlx1	32.3842	-0.136135	0.242049	-0.562428	0.573825	0.999932
Skap1	34.8797	0.174858	0.23914	0.731196	0.464659	0.999932
Gm42372	54.6793	-0.00996706	0.190177	-0.0524093	0.958203	0.999932
Olfr424	37.9256	0.0710768	0.221413	0.321014	0.748199	0.999932
Adk	83.9179	-0.0339807	0.178197	-0.190692	0.848767	0.999932
Sult6b2	39.13	0.033068	0.215414	0.153509	0.877997	0.999932
Gm46013	29.0304	-0.186254	0.243946	-0.763503	0.445164	0.999932
Olfr557	29.5298	0.111875	0.240014	0.466117	0.641132	0.999932
Mapk1ip1l	47.5381	-0.00258811	0.199252	-0.0129891	0.989636	0.999932
Flii	73.9769	-0.166099	0.170982	-0.971444	0.331327	0.999932
Fam71a	31.3418	0.0853984	0.22932	0.372398	0.709597	0.999932
Cdk10	94.921	-0.137241	0.153359	-0.894902	0.37084	0.999932
Nsd1	102.906	-0.321632	0.149352	-2.15351	0.0312784	0.999932
Polr1c	55.0919	-0.117445	0.192028	-0.611604	0.5408	0.999932
Rpusd1	63.9811	0.00184636	0.182776	0.0101018	0.99194	0.999932
Fam24a	28.5155	-0.519085	0.25007	-2.07576	0.0379164	0.999932
Rfx1	52.6615	-0.0880854	0.187679	-0.46934	0.638826	0.999932
Il13ra2	47.0638	-0.0198125	0.200214	-0.0989565	0.921173	0.999932
Mettl15	58.047	0.157043	0.192582	0.815457	0.414811	0.999932
Fam181a	45.735	0.167501	0.209927	0.7979	0.424928	0.999932
Ankk1	41.1166	0.0198895	0.213519	0.093151	0.925784	0.999932
Klhl20	30.7737	0.181005	0.245818	0.736337	0.461526	0.999932
Sprr2b	29.5169	0.143357	0.248769	0.576268	0.564434	0.999932
Hacd1	35.3227	-0.0311497	0.22777	-0.13676	0.891221	0.999932
Fgf8	35.6874	-0.0189988	0.220649	-0.0861042	0.931384	0.999932
Taf7l	35.4503	-0.0238583	0.230482	-0.103515	0.917554	0.999932
Hpca	345.698	-0.0956866	0.160188	-0.597339	0.550281	0.999932
Mfsd9	41.399	0.238535	0.209983	1.13597	0.255968	0.999932
E430024I08Rik,Zfp825	37.5281	-0.107399	0.226914	-0.473302	0.635998	0.999932
Tbc1d2b	27.4639	-0.23263	0.251487	-0.925017	0.354957	0.999932
Rai14	35.5299	-0.0436816	0.222061	-0.19671	0.844054	0.999932
Dnah14	33.2619	-0.132202	0.237923	-0.555651	0.57845	0.999932
Spin2c	42.1047	-0.06268	0.212722	-0.294657	0.768256	0.999932
Maco1	84.3249	-0.0919258	0.168418	-0.545818	0.585191	0.999932
Edem2	56.0107	-0.18211	0.181785	-1.00179	0.316445	0.999932
Bpifa1	41.4038	-0.19877	0.215742	-0.921328	0.356879	0.999932
Rad52	47.7548	-0.238528	0.203368	-1.17289	0.24084	0.999932
Atp5l	160.189	-0.0893675	0.134575	-0.664074	0.506643	0.999932
Mycbp2	78.5458	0.154259	0.170782	0.903251	0.366392	0.999932
Bnc2	45.405	-0.154813	0.191527	-0.80831	0.418912	0.999932
Olfr1181	44.7491	0.136408	0.20775	0.656595	0.511441	0.999932
Fahd2a	54.8595	0.235838	0.194047	1.21536	0.224227	0.999932
Ppa2	66.1652	-0.0438318	0.172029	-0.254792	0.798883	0.999932
Itih3	45.8404	-0.15553	0.205554	-0.75664	0.449266	0.999932
Slc17a6	41.7864	-0.0866918	0.214	-0.405103	0.685402	0.999932
Cpsf4l	32.6532	0.127802	0.238119	0.536716	0.591464	0.999932
Cstf2	93.3262	-0.146682	0.159575	-0.919206	0.357988	0.999932
Myo1f	31.4694	0.027187	0.245882	0.110569	0.911958	0.999932
Dnaaf6	16.9433	-0.0310962	0.313231	-0.0992755	0.92092	0.999932
Adamts6	50.0934	-0.131908	0.191166	-0.690022	0.490181	0.999932
Gm34298	34.8221	-0.0820555	0.238527	-0.344009	0.73084	0.999932
Pirt	32.4339	0.0533269	0.246403	0.216421	0.828659	0.999932
Srxn1	112.503	0.0171959	0.15856	0.10845	0.913639	0.999932
Fam243	26.0309	-0.453012	0.255864	-1.77052	0.0766403	0.999932
Olfr914	26.9862	-0.137484	0.249827	-0.550317	0.582102	0.999932
Vmn2r81	41.2122	0.165552	0.218564	0.757452	0.448779	0.999932
Rnf169	79.2531	-0.282159	0.161818	-1.74368	0.0812153	0.999932
Ceacam16	37.2347	0.0540721	0.225399	0.239895	0.810412	0.999932
Sacm1l	69.3041	-0.0251135	0.165423	-0.151814	0.879334	0.999932
Kcnb1	120.39	-0.167654	0.159469	-1.05132	0.29311	0.999932
Mapk8ip3	80.0208	-0.266427	0.170246	-1.56495	0.117594	0.999932
Ubl4a,Gm44504	52.5316	-0.0692476	0.195237	-0.354686	0.722825	0.999932
Arhgef28	52.1112	0.318044	0.190714	1.66765	0.0953852	0.999932
Csf2rb2	54.6566	0.236888	0.202869	1.16769	0.242932	0.999932
Lce1a1,Lce1i	30.2427	-0.0908547	0.253541	-0.358343	0.720087	0.999932
Skint11	34.4597	-0.262909	0.226947	-1.15846	0.246677	0.999932
Zfp775	52.9914	0.11828	0.188937	0.62603	0.531295	0.999932
Slc6a16	39.7995	-0.248173	0.217016	-1.14357	0.252802	0.999932
Oas1b	28.1238	0.391444	0.260379	1.50336	0.132746	0.999932
Cfap61	46.7712	0.144323	0.19668	0.733793	0.463075	0.999932
Vmn1r9,Vmn1r10	40.0377	-0.297718	0.220363	-1.35103	0.176684	0.999932
Pex16	63.044	-0.179997	0.180876	-0.995141	0.319668	0.999932
Dhx30	91.3758	0.0218173	0.167445	0.130296	0.896333	0.999932
Gli2	31.0042	-0.0948868	0.244539	-0.388022	0.697999	0.999932
Nrn1	257.823	0.0349299	0.167619	0.208389	0.834925	0.999932
Ucp2	63.3336	0.176058	0.221162	0.796058	0.425998	0.999932
Atp8b1	35.4074	0.287645	0.23304	1.23432	0.217084	0.999932
Dbn1	89.033	0.11124	0.172073	0.646468	0.517977	0.999932
Fbxl5	48.0764	0.236813	0.198288	1.19429	0.232364	0.999932
Cisd3	53.0153	-0.100365	0.20126	-0.498681	0.618004	0.999932
N6amt1	45.7367	0.038613	0.197881	0.195132	0.84529	0.999932
P2ry4	50.4605	0.171725	0.203471	0.843976	0.398683	0.999932
Ripply1	36.6851	0.333501	0.234182	1.42411	0.154415	0.999932
Plppr2	80.7488	0.0882904	0.189933	0.46485	0.642039	0.999932
Fev	23.2093	0.0589637	0.270122	0.218285	0.827207	0.999932
Snta1	40.6192	0.101877	0.21528	0.47323	0.636049	0.999932
Ctdsp2	70.4458	-0.15368	0.168543	-0.911816	0.361866	0.999932
Col9a2	39.9952	0.25498	0.218069	1.16927	0.242297	0.999932
Kansl1	86.6033	0.211025	0.161117	1.30976	0.190277	0.999932
Mrps30	38.9723	0.274585	0.220911	1.24297	0.21388	0.999932
Rasa2	56.3909	-0.0541032	0.191537	-0.282469	0.777584	0.999932
Vtn	69.8792	0.318082	0.174565	1.82214	0.0684333	0.999932
Fabp4	31.6563	-0.352005	0.232214	-1.51587	0.129553	0.999932
Actn3	39.3327	0.267059	0.225795	1.18275	0.236908	0.999932
Ric3	91.5143	-0.237695	0.158799	-1.49683	0.134438	0.999932
2310009B15Rik	47.7167	0.409378	0.20652	1.98227	0.0474487	0.999932
Gm6040	33.3939	-0.209119	0.229045	-0.913003	0.361241	0.999932
Hsd3b6	35.9661	0.100408	0.233707	0.429633	0.667463	0.999932
Tet1	47.3679	-0.14536	0.212722	-0.683331	0.494398	0.999932
Trim60	35.3377	0.181614	0.224582	0.808673	0.418703	0.999932
Vps25	74.955	-0.167399	0.172244	-0.971872	0.331114	0.999932
Efnb1	45.5522	-0.234475	0.204134	-1.14863	0.250707	0.999932
Dag1	41.3504	0.0972363	0.209779	0.463519	0.642993	0.999932
Pard3	49.9431	-0.215523	0.20868	-1.03279	0.301701	0.999932
Hmgb2,Gm20875	56.0088	0.0336626	0.201637	0.166947	0.867412	0.999932
Rab40b	52.5724	-0.14692	0.188258	-0.78042	0.435144	0.999932
Nek7	60.3202	-0.232427	0.183524	-1.26646	0.205347	0.999932
Adamts9	52.6333	0.144412	0.226676	0.637086	0.524069	0.999932
Triap1	61.3806	0.229537	0.186706	1.2294	0.218921	0.999932
Dlk2	45.8515	-0.106068	0.20777	-0.510504	0.609699	0.999932
Gng8	24.4085	-0.066638	0.275631	-0.241765	0.808962	0.999932
Apip	38.3782	0.0339715	0.219808	0.154551	0.877175	0.999932
Ppp1r16a	57.2968	-0.164497	0.186039	-0.884207	0.376585	0.999932
Smim40,LOC115489363,LOC115489383	33.919	-0.199857	0.236779	-0.844064	0.398634	0.999932
Olfr921	32.6191	0.0612779	0.238613	0.256809	0.797326	0.999932
Fga	40.6722	0.0528136	0.227615	0.232031	0.816514	0.999932
Ptpn5	168.812	-0.0233029	0.151229	-0.15409	0.877539	0.999932
Chrm4	74.5625	-0.0796173	0.181442	-0.438802	0.660805	0.999932
Gm2696,Krtap10-4,Gm7137	30.3323	0.189463	0.24445	0.775057	0.438306	0.999932
Fgf5	44.3847	-0.141623	0.20651	-0.685792	0.492844	0.999932
Rb1cc1	64.4604	0.0997655	0.181769	0.548858	0.583103	0.999932
4930444G20Rik	32.479	0.0552846	0.236777	0.233488	0.815382	0.999932
Agap2	372.14	-0.0160833	0.114927	-0.139943	0.888705	0.999932
Vps13a	65.7053	0.0159403	0.170519	0.0934816	0.925521	0.999932
Slc35d3	39.901	0.0139272	0.22247	0.0626025	0.950083	0.999932
Polg2	51.9139	-0.0450405	0.194751	-0.231272	0.817104	0.999932
Myo15b	18.8792	0.230982	0.306661	0.753218	0.451319	0.999932
Fgf1	58.6076	0.322493	0.188562	1.71028	0.0872148	0.999932
Snx7	40.0203	0.202871	0.217844	0.931268	0.351715	0.999932
Cd19	38.4796	-0.0741796	0.221014	-0.335633	0.737147	0.999932
Fhdc1	44.8881	-0.0472335	0.20973	-0.225211	0.821815	0.999932
A2ml1	24.6724	0.692625	0.279124	2.48143	0.0130858	0.999932
Rabgap1	74.1528	-0.13215	0.165824	-0.796925	0.425494	0.999932
Fgr	40.8316	0.0166032	0.212794	0.0780245	0.937809	0.999932
Phc3	56.5524	0.00071719	0.189133	0.003792	0.996974	0.999932
Rnf225	44.1575	-0.469649	0.24079	-1.95045	0.0511226	0.999932
Zfp780b	36.0406	-0.167881	0.226229	-0.742084	0.458036	0.999932
Olfr292	37.6118	0.269895	0.230935	1.16871	0.242522	0.999932
Taar1	34.2754	0.0559779	0.226394	0.247258	0.804708	0.999932
Tlr3	34.5625	0.1353	0.221532	0.610747	0.541367	0.999932
Slc35a4	43.2784	0.151503	0.219759	0.689405	0.490568	0.999932
Stxbp1	457.022	-0.174054	0.15968	-1.09002	0.275704	0.999932
Scgb1b30	39.3874	-0.15087	0.215835	-0.699009	0.484546	0.999932
Cenpm	47.7309	-0.173331	0.202958	-0.854025	0.393091	0.999932
P2ry14	37.4801	-0.207254	0.22025	-0.940993	0.346708	0.999932
Eci2	58.0686	-0.0874892	0.189652	-0.461314	0.644573	0.999932
Dscc1	47.2131	-0.167801	0.207643	-0.808125	0.419019	0.999932
Olfr1140	30.0585	0.241331	0.240919	1.00171	0.316484	0.999932
Colca2	28.9993	0.274342	0.254132	1.07953	0.280352	0.999932
Cebpa	66.288	0.353809	0.18751	1.88688	0.059177	0.999932
Abhd13	48.6676	-0.0940743	0.201242	-0.46747	0.640164	0.999932
Klhl6	27.3363	-0.0403281	0.25599	-0.157537	0.874821	0.999932
Mroh6	28.1674	-0.0632514	0.247096	-0.255979	0.797967	0.999932
Pradc1	43.0121	0.0664553	0.205718	0.32304	0.746665	0.999932
Ndufs6	170.415	-0.0633044	0.133484	-0.474246	0.635324	0.999932
Cstl1	48.5869	0.207338	0.209378	0.990258	0.322048	0.999932
4931408C20Rik	36.7874	0.2471	0.232164	1.06433	0.287178	0.999932
Akap13	33.2055	0.283547	0.240491	1.17903	0.238385	0.999932
Cog3	45.2442	-0.0482938	0.208846	-0.231241	0.817127	0.999932
Olfr963	35.7308	0.15655	0.227387	0.688474	0.491154	0.999932
Sox8	33.7243	-0.12731	0.260153	-0.489366	0.624583	0.999932
Ly75	46.4312	0.408646	0.204303	2.00019	0.0454796	0.999932
Prkcb	401.463	0.0503444	0.137479	0.366197	0.714218	0.999932
Ciao2a	52.6954	-0.00760886	0.188387	-0.0403894	0.967783	0.999932
Stard3nl	70.0278	0.155765	0.175003	0.89007	0.373428	0.999932
Slc17a4	30.4082	0.281553	0.251128	1.12116	0.262221	0.999932
Fkbp9	37.5938	-0.0611723	0.216016	-0.283185	0.777035	0.999932
Zbtb21	54.4266	0.307082	0.196742	1.56084	0.118562	0.999932
Krt18	37.6008	0.0162265	0.220342	0.0736424	0.941295	0.999932
Smim23	37.5995	-0.305998	0.216083	-1.41611	0.156743	0.999932
Med9	49.069	0.207645	0.203597	1.01988	0.307785	0.999932
Bhlhb9	64.9594	-0.143393	0.178111	-0.805075	0.420777	0.999932
Tshz1	61.6376	0.036914	0.19152	0.192743	0.847161	0.999932
Pi4k2a	106.341	-0.151646	0.153049	-0.990833	0.321767	0.999932
Grb10	36.4965	-0.205291	0.228209	-0.899573	0.368348	0.999932
Gm12394	52.5112	-0.484064	0.315398	-1.53477	0.12484	0.999932
Olfr1302	28.0884	-0.0699158	0.246791	-0.2833	0.776947	0.999932
Car13	30.1528	0.0534306	0.232683	0.229628	0.81838	0.999932
D8Ertd738e	104.684	0.0176438	0.158822	0.111092	0.911544	0.999932
Gtf3c4	33.5399	-0.00408599	0.235915	-0.0173197	0.986182	0.999932
Rnd2	92.8298	0.0567699	0.176194	0.3222	0.747301	0.999932
Pitx3	36.4989	-0.269591	0.226517	-1.19016	0.233985	0.999932
Nrg1	34.2221	-0.0168819	0.224605	-0.0751627	0.940085	0.999932
Zfp27	42.2883	-0.0396399	0.220542	-0.179738	0.857358	0.999932
4931417E11Rik	41.0565	0.0728133	0.219719	0.331392	0.740348	0.999932
Agr2	37.1921	0.271409	0.219469	1.23667	0.216211	0.999932
Prelid3a	48.3157	-0.0776857	0.197871	-0.392607	0.694609	0.999932
Ankar	47.5351	0.113848	0.200911	0.566657	0.570947	0.999932
Cptp	46.0313	0.228251	0.200728	1.13711	0.255491	0.999932
Apaf1	42.4847	-0.11521	0.21345	-0.539754	0.589367	0.999932
Afap1l1	36.5074	-0.172474	0.234961	-0.734054	0.462916	0.999932
Klhl21	54.0415	-0.186755	0.192002	-0.972673	0.330716	0.999932
Morc2a	46.3006	-0.124394	0.20157	-0.617127	0.537151	0.999932
Mettl8	50.7076	-0.254872	0.198795	-1.28209	0.199813	0.999932
Yipf6	53.7929	0.318349	0.193961	1.6413	0.100734	0.999932
Stn1	29.0316	-0.0127193	0.26497	-0.0480027	0.961714	0.999932
Klra22,Klra20	20.4961	-0.0959666	0.293855	-0.326578	0.743987	0.999932
Ankdd1a	36.1551	-0.0309445	0.227069	-0.136278	0.891602	0.999932
Gm29667,Gapdh,Gm12070	1047.08	0.182768	0.138515	1.31948	0.187008	0.999932
BC051665	34.8184	-0.149872	0.218994	-0.684365	0.493745	0.999932
Axdnd1	38.8556	-0.21123	0.213319	-0.990209	0.322072	0.999932
Serinc4	26.0948	0.11072	0.268487	0.412387	0.680056	0.999932
Plekhm1	37.2613	-0.320754	0.227145	-1.41212	0.157916	0.999932
Heg1	35.4346	-0.307292	0.220764	-1.39195	0.163938	0.999932
Abhd16a	72.7197	-0.00646163	0.168703	-0.0383019	0.969447	0.999932
Mmp13	28.6816	0.196941	0.248248	0.793325	0.427588	0.999932
Olfr1234	33.3351	0.260186	0.233812	1.1128	0.265793	0.999932
Coq4	51.368	-0.270352	0.194271	-1.39162	0.164037	0.999932
Thsd7b	33.1586	0.256112	0.232479	1.10166	0.270611	0.999932
Tbc1d22a	47.4457	-0.319933	0.209769	-1.52516	0.127218	0.999932
Commd7	47.6992	0.211831	0.198282	1.06833	0.28537	0.999932
Gm5878	30.3491	-0.286875	0.238835	-1.20114	0.229697	0.999932
Ddx4	33.4595	0.0574035	0.232974	0.246394	0.805377	0.999932
Cyp4b1	37.5397	0.11302	0.227931	0.495851	0.62	0.999932
Muc2	30.9689	-0.502771	0.236693	-2.12415	0.0336579	0.999932
D11Wsu47e	35.5093	-0.0315645	0.229734	-0.137395	0.890718	0.999932
Duox1	33.4565	-0.219681	0.243108	-0.903637	0.366188	0.999932
Slco2b1	39.8805	-0.149724	0.210668	-0.710714	0.477262	0.999932
Pnoc	45.9562	-0.112883	0.198267	-0.56935	0.569118	0.999932
Lrrc30	43.1298	-0.101533	0.205825	-0.493295	0.621804	0.999932
Olfr711	30.0448	-0.166842	0.241339	-0.691316	0.489367	0.999932
Rnf113a1	38.4963	0.111175	0.216165	0.514306	0.607038	0.999932
Pcbd1	43.4012	-0.306682	0.204501	-1.49966	0.133703	0.999932
Zbtb33	43.7588	-0.246611	0.213214	-1.15664	0.247421	0.999932
Umps	51.2906	0.0365512	0.193347	0.189044	0.850058	0.999932
Camk4	84.4163	-0.311173	0.172972	-1.79897	0.0720228	0.999932
Tnrc6b	50.6684	0.225506	0.199618	1.12968	0.258609	0.999932
Osbp	71.6111	-0.0635999	0.171125	-0.371658	0.710147	0.999932
1810009N02Rik	33.9958	0.406322	0.244954	1.65877	0.097162	0.999932
Zbtb3	53.7066	-0.00719608	0.19355	-0.0371795	0.970342	0.999932
Col22a1	31.8508	0.1678	0.239874	0.699533	0.484219	0.999932
Pdia6	136.687	0.340802	0.142367	2.39383	0.0166734	0.999932
Nopchap1	52.9862	0.174124	0.204011	0.853505	0.393379	0.999932
Pnlip	26.8134	0.131234	0.253803	0.517071	0.605107	0.999932
Trappc5	48.9001	-0.253338	0.225196	-1.12497	0.260603	0.999932
Zfp513	30.7605	0.163317	0.240083	0.680255	0.496343	0.999932
Sirt1	40.9409	-0.276276	0.209361	-1.31961	0.186964	0.999932
Fam71f2	51.7511	0.254411	0.193656	1.31373	0.188938	0.999932
Nek2	32.9598	0.108628	0.239943	0.452723	0.650748	0.999932
Comp	28.6634	-0.0346926	0.239582	-0.144805	0.884865	0.999932
Ovca2	57.7988	0.12957	0.204843	0.632534	0.527038	0.999932
Pars2	48.2525	-0.183701	0.20144	-0.911943	0.361799	0.999932
Insr	60.711	-0.156767	0.194337	-0.806674	0.419854	0.999932
Gm7931,Hmgn2	107.356	-0.259052	0.15507	-1.67055	0.0948102	0.999932
Rassf4	49.0992	0.0218279	0.204967	0.106495	0.91519	0.999932
Zfp111	45.5776	-0.105612	0.206915	-0.51041	0.609764	0.999932
Txnl4a	64.5808	0.112	0.1915	0.584859	0.558643	0.999932
Ankrd2	30.9342	-0.0423104	0.241043	-0.175531	0.860663	0.999932
Gpr149	30.225	-0.320219	0.234854	-1.36348	0.172731	0.999932
Opn3	36.8196	-0.00878439	0.218499	-0.0402033	0.967931	0.999932
Vdr	44.2974	0.394532	0.209993	1.87879	0.0602733	0.999932
Frg2f9,Frg2f8,Frg2f7,Frg2f13,Frg2f5,Frg2f4,Frg2f3,Frg2f2,Frg2f11,Frg2f12,Frg2f10	38.6689	0.228367	0.224545	1.01702	0.309144	0.999932
Eml6	34.0936	0.42352	0.231194	1.83188	0.0669694	0.999932
Olfr1137	26.658	0.00752081	0.263883	0.0285005	0.977263	0.999932
Emid1	45.59	-0.20182	0.211591	-0.953818	0.340176	0.999932
Lrrc8d	54.325	0.143923	0.18804	0.765386	0.444042	0.999932
Commd1	47.9944	0.0418021	0.201941	0.207002	0.836009	0.999932
Lta4h	59.8109	0.056444	0.183679	0.307298	0.758617	0.999932
Ncoa5	54.5096	-0.00749497	0.200665	-0.0373506	0.970205	0.999932
Psen1	72.3406	0.110568	0.17218	0.642162	0.520768	0.999932
Tmem52	54.8882	0.0148867	0.186138	0.0799763	0.936256	0.999932
Gyg	40.5128	0.11892	0.21731	0.547239	0.584215	0.999932
Kcnj15	34.1244	0.0309218	0.22642	0.136568	0.891372	0.999932
a	42.1482	0.323236	0.212427	1.52163	0.128101	0.999932
Wiz	58.4664	0.0661676	0.188009	0.351939	0.724884	0.999932
Mis18bp1	33.072	0.238089	0.232387	1.02454	0.305583	0.999932
Zfp36l2	76.4028	-0.0732859	0.174729	-0.419427	0.674904	0.999932
Pikfyve	61.4343	-0.323636	0.177723	-1.82101	0.0686054	0.999932
Rai1	56.5721	-0.0831691	0.181884	-0.457265	0.64748	0.999932
Synpo2	38.2006	-0.175543	0.216412	-0.811152	0.417279	0.999932
E2f2	29.0198	0.111169	0.240386	0.46246	0.643752	0.999932
Telo2	48.5533	-0.0445857	0.202503	-0.220174	0.825736	0.999932
Asb7	40.043	0.0929197	0.210823	0.440748	0.659396	0.999932
Ola1	77.0243	0.0714711	0.177476	0.402709	0.687162	0.999932
Adgrg7	48.6722	-0.0193929	0.210783	-0.0920043	0.926695	0.999932
Gabra5	52.0266	-0.107861	0.192096	-0.561496	0.574459	0.999932
Olfr633	22.8276	-0.113	0.284257	-0.397529	0.690977	0.999932
Septin1	44.589	0.241464	0.209596	1.15204	0.249304	0.999932
Krt77	45.8954	0.0892395	0.206074	0.433047	0.664981	0.999932
Akr1b10	35.0352	0.415245	0.23762	1.74752	0.0805475	0.999932
Cactin	40.5709	-0.135588	0.21669	-0.625722	0.531497	0.999932
Smad6	26.6302	0.453674	0.276779	1.63912	0.101188	0.999932
Sugp1	39.577	0.0127798	0.215005	0.0594396	0.952602	0.999932
Smpd4	54.177	-0.0578003	0.193607	-0.298544	0.765288	0.999932
Rasl10a	57.6773	-0.0546204	0.189506	-0.288225	0.773175	0.999932
Cby2	36.1013	0.0283868	0.222681	0.127477	0.898562	0.999932
Fbxo22	42.6679	0.0205707	0.204529	0.100576	0.919887	0.999932
Hgfac	43.2673	0.296699	0.224939	1.31902	0.187162	0.999932
Ntn3	33.1327	-0.341059	0.237104	-1.43844	0.15031	0.999932
Mlst8	49.795	0.166663	0.198587	0.839246	0.401331	0.999932
Zfp319	28.9564	-0.0983947	0.239557	-0.410736	0.681266	0.999932
Sucnr1	32.8696	-0.283675	0.228784	-1.23992	0.215003	0.999932
Tas2r105	27.9053	-0.487311	0.255836	-1.90478	0.0568085	0.999932
Cplane2	33.2613	0.0301932	0.240214	0.125693	0.899975	0.999932
Nkx6-1	34.3184	-0.236373	0.241179	-0.980074	0.32705	0.999932
Arhgef10l	54.1054	0.083569	0.203466	0.410726	0.681273	0.999932
Cplx3	40.0264	-0.16363	0.225188	-0.726639	0.467447	0.999932
Vcp	92.9976	0.167707	0.17218	0.97402	0.330047	0.999932
Olfr1022	24.9295	0.045014	0.259267	0.17362	0.862164	0.999932
Snd1	45.9164	-0.0641781	0.210463	-0.304938	0.760413	0.999932
Zfp551	30.3546	-0.078088	0.250059	-0.312278	0.754829	0.999932
Mrgprd	32.1945	-0.0303486	0.235846	-0.12868	0.897611	0.999932
Rab3b	100.419	-0.237394	0.168149	-1.41181	0.158007	0.999932
Tmem98	28.4718	-0.257694	0.246471	-1.04554	0.295776	0.999932
Olfr10,Olfr1393	38.5561	-0.182806	0.224825	-0.813106	0.416157	0.999932
Mindy1	48.8754	-0.0503349	0.194521	-0.258764	0.795818	0.999932
Adamts17	42.408	0.346972	0.208726	1.66233	0.096446	0.999932
Cst8	37.9286	-0.313874	0.215925	-1.45363	0.14605	0.999932
Ntn5	32.7596	-0.286982	0.236268	-1.21465	0.224501	0.999932
Gm7358,Gm7356	31.2317	-0.208857	0.238794	-0.874635	0.381773	0.999932
Hsd17b11	35.5546	-0.312133	0.221897	-1.40666	0.15953	0.999932
Nup50	44.1478	-0.128474	0.20692	-0.620888	0.534674	0.999932
Gm6569	29.911	-0.312476	0.234299	-1.33366	0.182314	0.999932
Lipm	35.6075	0.14261	0.245934	0.579873	0.562001	0.999932
Vipr2	34.2544	0.277284	0.243237	1.13997	0.254297	0.999932
Hoxc10	45.2751	0.0812905	0.205601	0.39538	0.692562	0.999932
Pifo	48.5879	-0.0794017	0.203627	-0.389938	0.696583	0.999932
Pigq	90.1053	0.0757598	0.161502	0.469094	0.639002	0.999932
Tmtc3	59.4909	0.314188	0.183735	1.71001	0.0872644	0.999932
Ppp1r14bl	21.7649	0.354504	0.314436	1.12743	0.259561	0.999932
Cab39	99.0604	0.268606	0.154377	1.73993	0.0818715	0.999932
Zfp605	32.6745	0.0833644	0.233879	0.356442	0.721509	0.999932
Gcfc2	44.6402	-0.169335	0.209208	-0.809413	0.418277	0.999932
Olfr459	38.7306	-0.0928279	0.225188	-0.412224	0.680175	0.999932
Grm4	43.1295	-0.288798	0.205461	-1.40561	0.159841	0.999932
Nipa2	38.8412	-0.0699423	0.224652	-0.311337	0.755545	0.999932
Fggy	48.4635	-0.195652	0.204255	-0.957878	0.338124	0.999932
Ormdl3	57.7844	-0.106414	0.19515	-0.545292	0.585553	0.999932
Zc3h6	47.6817	-0.0278505	0.202201	-0.137736	0.890449	0.999932
Ceacam5,Gm5155	25.7597	-0.147822	0.258501	-0.571845	0.567427	0.999932
Fam210b	45.2848	-0.0821362	0.209583	-0.391902	0.69513	0.999932
Ctbp2	42.9656	-0.10618	0.212806	-0.49895	0.617814	0.999932
Nsmf	239.171	0.0743318	0.128297	0.579371	0.562339	0.999932
Pnn	56.588	-0.0411376	0.185807	-0.221399	0.824781	0.999932
Shbg	35.9015	-0.0849246	0.230829	-0.367912	0.712939	0.999932
Cd99l2	54.1833	0.202204	0.196864	1.02712	0.304362	0.999932
Cdh13	63.0609	0.0781552	0.18587	0.420484	0.674132	0.999932
Tubb6	63.3382	0.420601	0.183167	2.29627	0.0216605	0.999932
Prima1	41.0982	0.174585	0.215213	0.811223	0.417238	0.999932
Mrpl12	84.9377	0.0115619	0.157721	0.0733061	0.941563	0.999932
Rbp4	35.5988	0.103943	0.225804	0.460323	0.645284	0.999932
Slc7a2	52.826	0.0402941	0.19656	0.204996	0.837575	0.999932
Ctrc	44.6376	0.117899	0.209104	0.563828	0.572871	0.999932
Crlf1	33.852	-0.0617542	0.250154	-0.246864	0.805013	0.999932
P3h1	53.4092	0.229559	0.196169	1.17021	0.241915	0.999932
Capn8	30.9258	-0.260117	0.240207	-1.08289	0.278858	0.999932
L1td1	33.0427	0.100853	0.236408	0.426606	0.669666	0.999932
Sox12	45.1343	0.252919	0.213493	1.18467	0.236147	0.999932
Psme1	80.582	0.124422	0.161978	0.768142	0.442403	0.999932
Pramel23	43.2475	0.241066	0.208876	1.15411	0.248454	0.999932
Slc10a3	41.278	0.0559702	0.215939	0.259195	0.795485	0.999932
Ntmt1	29.7042	-0.278989	0.234899	-1.1877	0.234953	0.999932
Eomes	36.1807	0.0709723	0.22918	0.309679	0.756805	0.999932
Spryd4	37.9368	-0.0434774	0.216778	-0.200561	0.841042	0.999932
Rab44	44.227	0.0611683	0.204465	0.299163	0.764816	0.999932
Zcchc13	49.5476	0.14647	0.204778	0.715262	0.474447	0.999932
Olfr876	34.9149	-0.343083	0.221229	-1.55081	0.120948	0.999932
Olfr993	30.3667	0.0729315	0.237466	0.307124	0.758749	0.999932
Lrrc37a	32.7254	0.156566	0.233051	0.67181	0.501704	0.999932
Krt13	29.231	-0.270555	0.245536	-1.1019	0.270506	0.999932
Mgat4b	50.7304	0.203718	0.198045	1.02864	0.303648	0.999932
Ccdc61	36.3185	0.26314	0.234716	1.1211	0.262245	0.999932
Zfp263	42.4123	0.0502416	0.211376	0.237689	0.812123	0.999932
Scube1	56.1375	-0.16044	0.201844	-0.794871	0.426688	0.999932
Casp1	39.1265	0.0525135	0.216715	0.242316	0.808535	0.999932
Ndufb9	173.119	0.205855	0.14057	1.46443	0.143075	0.999932
Pramel13	29.8905	-0.0056591	0.244001	-0.023193	0.981496	0.999932
Fpr-rs3	39.4482	-0.063967	0.219715	-0.291137	0.770947	0.999932
Cyp19a1	33.0675	0.13404	0.243953	0.549451	0.582696	0.999932
Pde9a	36.9483	-0.158129	0.219141	-0.721585	0.47055	0.999932
Scgb2b27	43.14	0.374569	0.214759	1.74414	0.0811351	0.999932
Kap	28.2356	0.217473	0.243023	0.894867	0.370858	0.999932
Rpusd3	42.2524	-0.00591348	0.214265	-0.0275989	0.977982	0.999932
Gpr137b,Gpr137b-ps	51.252	-0.0733429	0.200986	-0.364916	0.715174	0.999932
Igfbp2	58.6114	-0.0356953	0.186339	-0.191561	0.848086	0.999932
Ttc7b	93.7583	-0.180424	0.184988	-0.97533	0.329397	0.999932
Tmem185b	47.9144	-0.0581797	0.203263	-0.286229	0.774703	0.999932
Lpin2	60.156	-0.0636007	0.17612	-0.361121	0.718009	0.999932
Ikbip	40.1803	0.0480763	0.215185	0.223418	0.82321	0.999932
Nog	36.77	-0.30959	0.2171	-1.42602	0.153862	0.999932
Urgcp	70.0588	0.0437767	0.183603	0.238432	0.811546	0.999932
Zadh2	57.2737	0.00453489	0.188885	0.0240088	0.980846	0.999932
Stxbp3	62.3646	-0.302285	0.183074	-1.65116	0.0987055	0.999932
E330021D16Rik	43.7983	0.0148278	0.207093	0.0715999	0.94292	0.999932
Mmp1b	40.05	-0.121281	0.210139	-0.577148	0.56384	0.999932
Blk	48.0373	0.0706246	0.197971	0.356742	0.721285	0.999932
Ccnb1ip1	47.8828	-0.122615	0.199798	-0.613695	0.539417	0.999932
Nol11	45.0408	-0.151847	0.203088	-0.747689	0.454648	0.999932
Gm11565	38.7682	0.0107943	0.2291	0.047116	0.962421	0.999932
Pus7l	32.0471	-0.198357	0.233869	-0.848153	0.396353	0.999932
Unc13a	86.4885	0.103591	0.169483	0.611213	0.541058	0.999932
Tmem37	39.434	0.11546	0.223998	0.515451	0.606238	0.999932
Cd244a	48.2397	0.221012	0.202463	1.09162	0.275	0.999932
Ccdc121	40.8473	-0.208716	0.212918	-0.980262	0.326957	0.999932
S100a11	34.1723	-0.0673259	0.241847	-0.278383	0.780719	0.999932
Fbxo31	138.186	-0.0602713	0.136858	-0.440393	0.659652	0.999932
Selenos	68.9344	-0.0570842	0.17142	-0.333007	0.739129	0.999932
Nxph1	38.5605	0.0198143	0.225319	0.087939	0.929925	0.999932
Snx17	50.5283	0.169906	0.19649	0.864706	0.3872	0.999932
Fgf18	50.4623	0.26451	0.206542	1.28066	0.200313	0.999932
Hsd17b2	37.538	-0.129852	0.220507	-0.588877	0.555944	0.999932
Pfkfb4	40.958	-0.287293	0.213026	-1.34863	0.177455	0.999932
Adcy2	108.424	-0.0640725	0.171347	-0.373934	0.708453	0.999932
Bhlha9	41.6126	0.337758	0.222027	1.52125	0.128197	0.999932
Pnp2,Pnp	63.8019	0.0285732	0.175067	0.163213	0.870351	0.999932
Pigb	40.5275	-0.168303	0.211452	-0.795939	0.426068	0.999932
Txndc16	51.7087	-0.36025	0.187886	-1.91739	0.055189	0.999932
Rad51ap2	40.9952	0.192974	0.228952	0.842859	0.399307	0.999932
Serpinh1	31.286	-0.0642084	0.233574	-0.274895	0.783397	0.999932
2310079G19Rik	31.5342	0.269458	0.247037	1.09076	0.275378	0.999932
Lcn15	31.563	0.00957271	0.233879	0.0409302	0.967352	0.999932
Dyrk3	40.9205	0.0729984	0.212704	0.343192	0.731454	0.999932
Ccdc65	47.2104	-0.0954955	0.203785	-0.46861	0.639348	0.999932
Slc7a14	77.6205	-0.0594259	0.183233	-0.324318	0.745697	0.999932
Adra1b	68.7855	0.335464	0.186983	1.79409	0.0727995	0.999932
Gfpt1	59.3336	0.144896	0.188364	0.769233	0.441755	0.999932
Fam20c	49.0815	-0.106162	0.192519	-0.551439	0.581332	0.999932
Igll1	42.2055	0.0211799	0.215375	0.0983396	0.921663	0.999932
Ptpmt1	69.9587	-0.0175528	0.191321	-0.0917453	0.9269	0.999932
Csde1	152.098	-0.175414	0.151033	-1.16143	0.245468	0.999932
Bend4	47.2191	0.0239969	0.199088	0.120534	0.90406	0.999932
Ncaph	40.6021	-0.0870931	0.216406	-0.402453	0.687351	0.999932
Cdkn2b	59.3417	0.217111	0.190134	1.14189	0.253501	0.999932
Dnajc3	56.1491	0.120533	0.18139	0.664496	0.506373	0.999932
Ndufaf6	39.1204	-0.130388	0.208683	-0.624813	0.532094	0.999932
Alad	44.586	0.357816	0.20228	1.76892	0.0769079	0.999932
Kpna7	38.5111	0.150664	0.22293	0.675838	0.499144	0.999932
Efhb	32.0371	-0.179672	0.23536	-0.763391	0.44523	0.999932
Tmem184c	69.8651	-0.24242	0.166556	-1.45548	0.145535	0.999932
Glra1	32.6772	-0.311307	0.233908	-1.3309	0.183223	0.999932
Trappc13	65.0111	-0.0128671	0.175156	-0.0734608	0.941439	0.999932
Zfp974	19.3196	-0.000268384	0.296462	-0.000905288	0.999278	0.999932
Lemd2	84.781	0.34011	0.185293	1.83552	0.0664281	0.999932
Prss53	50.3792	0.292435	0.205899	1.42028	0.155526	0.999932
Repin1	81.2666	-0.09541	0.170259	-0.560381	0.575219	0.999932
Twist1	30.4184	0.269003	0.240129	1.12025	0.262609	0.999932
Ggta1	38.7246	-0.153782	0.215057	-0.715076	0.474562	0.999932
2310050C09Rik	34.2929	-0.0766572	0.22846	-0.335539	0.737219	0.999932
Celsr2	137.135	-0.0934106	0.180596	-0.517234	0.604993	0.999932
Olfr358	33.4594	-0.386856	0.22407	-1.7265	0.0842576	0.999932
Vmn1r201	45.0005	0.303827	0.215144	1.4122	0.15789	0.999932
Myh4	35.6523	-0.213587	0.234702	-0.910034	0.362804	0.999932
Klhl38	33.7564	-0.450623	0.219993	-2.04835	0.0405257	0.999932
Ocel1	28.5968	0.146526	0.251818	0.581874	0.560652	0.999932
Slc10a1	42.827	-0.15666	0.209534	-0.747663	0.454664	0.999932
Hyal6	34.9434	-0.135728	0.218391	-0.621491	0.534277	0.999932
Sprr1b	36.2481	0.212666	0.231009	0.920592	0.357263	0.999932
Mndal	38.1135	0.140996	0.232285	0.606996	0.543854	0.999932
Olfr1461	38.167	0.285315	0.223539	1.27636	0.201829	0.999932
Cabp2	35.6328	0.0294472	0.227459	0.129462	0.896992	0.999932
Tnfsf11	35.8485	0.0234642	0.233835	0.100345	0.92007	0.999932
Fgf7	43.0261	0.00614596	0.210489	0.0291985	0.976706	0.999932
Nomo1	98.1659	-0.100748	0.153233	-0.657484	0.51087	0.999932
Prodh2	34.203	0.212807	0.232972	0.913444	0.361009	0.999932
Supt4b,Supt4a	63.0659	0.0633478	0.179006	0.353888	0.723423	0.999932
Nox4	29.8261	-0.141092	0.247702	-0.569601	0.568948	0.999932
Pcdhb11	30.4159	0.131943	0.247585	0.532919	0.59409	0.999932
Plet1	42.2197	0.0809992	0.223258	0.362806	0.71675	0.999932
Srsx	65.4279	-0.00531965	0.206564	-0.025753	0.979454	0.999932
Zbtb40	40.4471	0.18315	0.215931	0.84819	0.396332	0.999932
Med19	94.9417	-0.172395	0.152108	-1.13337	0.257057	0.999932
2010003K11Rik	46.8949	-0.0254878	0.210275	-0.121212	0.903523	0.999932
Hyal4	40.8011	0.0836861	0.218497	0.383009	0.701713	0.999932
Cdc42bpb	101.336	0.114443	0.170222	0.672318	0.501381	0.999932
Hnmt	41.4396	-0.197285	0.216469	-0.911377	0.362097	0.999932
Lix1	80.8656	-0.0560048	0.161933	-0.345852	0.729454	0.999932
Lpar2	45.3403	-0.321236	0.208155	-1.54326	0.122768	0.999932
Kdf1	38.2989	-0.0642117	0.225313	-0.284989	0.775653	0.999932
Sox14	37.9049	-0.0720777	0.21789	-0.330799	0.740796	0.999932
Gm33153	41.2264	-0.0936972	0.209196	-0.447891	0.654232	0.999932
Ncr1	29.9581	-0.132669	0.233897	-0.567209	0.570572	0.999932
Gps2	34.4401	-0.437295	0.225827	-1.93641	0.0528171	0.999932
4921507P07Rik	30.0086	0.225085	0.256462	0.877652	0.380132	0.999932
Prkaa1	44.7309	-0.322876	0.197164	-1.6376	0.101505	0.999932
Trpc5os	50.4377	0.0310786	0.198515	0.156555	0.875595	0.999932
Olfr1364	25.4144	0.12559	0.263476	0.476665	0.633601	0.999932
Rab36	69.7005	-0.0658571	0.190612	-0.345503	0.729716	0.999932
Prl2a1	28.3876	0.0460209	0.250014	0.184073	0.853956	0.999932
Ppm1a	174.147	-0.133574	0.146045	-0.914606	0.360398	0.999932
Cdh19	52.9071	0.244496	0.206172	1.18589	0.235667	0.999932
Tbp	40.4698	-0.128642	0.213849	-0.601555	0.547471	0.999932
Gm826	28.7906	-0.217342	0.246554	-0.881519	0.378037	0.999932
Oser1	56.8642	0.0486596	0.186173	0.261367	0.793809	0.999932
Plekhg4	35.9701	-0.105267	0.224308	-0.469295	0.638859	0.999932
Pura	192.516	-0.137617	0.131565	-1.046	0.295562	0.999932
Tacstd2	34.4841	0.175225	0.235017	0.745584	0.455919	0.999932
Marf1	142.452	-0.0167276	0.135878	-0.123107	0.902022	0.999932
Zfp839	45.798	0.0789187	0.203538	0.387735	0.698212	0.999932
Gpc4	24.1829	0.194517	0.258979	0.751092	0.452598	0.999932
Gtf2h2	41.5641	-0.362072	0.223236	-1.62192	0.10482	0.999932
Ankrd33	19.7077	-0.0938558	0.287129	-0.326877	0.743761	0.999932
Armh2	27.682	0.0657554	0.251853	0.261087	0.794026	0.999932
Olfr1418	30.5089	-0.348934	0.236846	-1.47325	0.140684	0.999932
Gpt2	51.8331	0.145205	0.204494	0.710067	0.477663	0.999932
Wdr6	68.7732	0.143706	0.173127	0.830063	0.406503	0.999932
Foxd4	27.7661	0.280903	0.25365	1.10744	0.268102	0.999932
Epha10	64.0797	0.257975	0.185858	1.38802	0.165132	0.999932
Nepro	32.5433	0.0758952	0.246345	0.308086	0.758017	0.999932
Lcmt1	49.9855	-0.190225	0.198184	-0.95984	0.337136	0.999932
Olfr54	38.3068	0.584779	0.236284	2.4749	0.0133274	0.999932
1300017J02Rik	33.0959	0.0328751	0.236533	0.138987	0.88946	0.999932
Irs4	36.6039	-0.218697	0.222182	-0.984317	0.32496	0.999932
Tshb	44.0847	0.149873	0.228334	0.656377	0.511582	0.999932
Aph1b	35.3177	-0.0750952	0.217064	-0.345959	0.729373	0.999932
Mtarc1	27.1371	0.166695	0.264341	0.630608	0.528297	0.999932
Agfg2	88.2102	0.182751	0.172854	1.05726	0.290394	0.999932
Gpat4	74.7485	0.0436736	0.163091	0.267786	0.788864	0.999932
Snrpb2	44.5143	-0.224246	0.199418	-1.1245	0.260801	0.999932
Olfr1312	31.4546	0.401194	0.248814	1.61243	0.106869	0.999932
Hoxc12	36.229	0.214339	0.230091	0.93154	0.351574	0.999932
Dynlt3	68.6275	0.31681	0.180978	1.75054	0.0800245	0.999932
Lmbr1	72.8343	-0.179495	0.172686	-1.03943	0.298607	0.999932
Gm52241	30.7426	0.106181	0.236344	0.449265	0.653241	0.999932
Pacsin2	108.422	-0.182072	0.156745	-1.16158	0.245406	0.999932
9130213A22Rik	39.4296	0.00863757	0.228839	0.0377452	0.969891	0.999932
Recql5	31.1972	0.107265	0.242166	0.442941	0.657809	0.999932
Nudt3	164.452	0.301329	0.148772	2.02544	0.0428226	0.999932
Abi1	94.1643	-0.0654438	0.160514	-0.407713	0.683484	0.999932
Gm32436	42.7662	0.264083	0.217502	1.21416	0.224686	0.999932
Cma2,Mcpt9	43.2983	-0.0434364	0.20898	-0.20785	0.835346	0.999932
Nlrp4g	33.8899	0.0762083	0.231897	0.328629	0.742436	0.999932
Selenot	117.788	-0.153112	0.152027	-1.00714	0.313869	0.999932
Gabarapl2	262.086	-0.184776	0.141395	-1.3068	0.191279	0.999932
Dmrtc2	44.5074	-0.288867	0.208326	-1.38661	0.165561	0.999932
Bpifc	37.6542	-0.0930821	0.226745	-0.410515	0.681428	0.999932
Aldh3b1	44.0785	-0.0396435	0.215543	-0.183924	0.854073	0.999932
Nkd2	29.7211	-0.357633	0.243304	-1.4699	0.141589	0.999932
Tigd2	29.2501	-0.043365	0.237976	-0.182225	0.855407	0.999932
Fasl	26.0429	0.0636134	0.255343	0.249129	0.803261	0.999932
Zdhhc3	103.635	-0.0745151	0.148826	-0.500684	0.616593	0.999932
Slc25a38	48.1097	0.0478229	0.210122	0.227596	0.81996	0.999932
Tnpo2	84.8296	-0.0251505	0.159195	-0.157986	0.874468	0.999932
Cr2	72.3792	0.0918928	0.176939	0.519348	0.603518	0.999932
Cip2a	41.8127	-0.136463	0.216495	-0.630328	0.52848	0.999932
Pip5k1a	52.6399	-0.0017179	0.199431	-0.00861402	0.993127	0.999932
Defb47	30.9699	0.149956	0.250901	0.597669	0.550061	0.999932
Adamts10	26.6893	-0.234617	0.256221	-0.915682	0.359834	0.999932
Nckap5	30.0808	-0.195849	0.229069	-0.854977	0.392564	0.999932
Plch2	73.7376	-0.100354	0.171719	-0.584408	0.558946	0.999932
Trappc8	62.0621	-0.122777	0.184238	-0.666408	0.50515	0.999932
Rgl1	76.5117	0.025758	0.167149	0.154102	0.877529	0.999932
Lxn	55.4257	0.0263165	0.179931	0.146259	0.883717	0.999932
Fzd5	36.841	-0.00595588	0.229705	-0.0259284	0.979314	0.999932
Abcc4	48.3619	-0.0597262	0.203921	-0.292889	0.769607	0.999932
Anks4b	32.9996	0.260132	0.235452	1.10482	0.269238	0.999932
Mettl6	62.1805	0.124823	0.186065	0.670856	0.502312	0.999932
Sv2a	287.437	-0.083293	0.150152	-0.554726	0.579082	0.999932
Cgrrf1	65.6932	-0.142343	0.174477	-0.815829	0.414598	0.999932
1810055G02Rik	35.9552	-0.181595	0.224084	-0.810388	0.417717	0.999932
Mtap	38.0651	-0.471443	0.219466	-2.14813	0.0317034	0.999932
Cdh26	37.7162	-0.19574	0.22216	-0.88108	0.378275	0.999932
Fadd	45.9182	0.336847	0.216455	1.5562	0.119661	0.999932
Olfr372,Olfr373	31.9118	0.0433686	0.231741	0.187143	0.851549	0.999932
4932429P05Rik	35.286	-0.137142	0.225685	-0.60767	0.543407	0.999932
Dap3	78.1381	0.203336	0.173202	1.17398	0.240402	0.999932
1600014C23Rik	33.4645	-0.300716	0.231522	-1.29886	0.193991	0.999932
Usp21	50.0295	0.0320118	0.193858	0.16513	0.868841	0.999932
Arntl2	41.6763	-0.103817	0.206296	-0.503241	0.614795	0.999932
Cd8b1	41.0794	-0.00493527	0.216521	-0.0227934	0.981815	0.999932
Ndufa7	85.9944	0.0714643	0.161255	0.443174	0.65764	0.999932
Strap	106.337	0.238071	0.158085	1.50597	0.132075	0.999932
Ptprg	61.6404	-0.152168	0.175377	-0.867662	0.385579	0.999932
Fam89b	42.2345	-0.0668094	0.217246	-0.307529	0.758441	0.999932
Ambn	36.6205	0.333699	0.228608	1.4597	0.144373	0.999932
Kcnj3	76.3782	-0.138825	0.182753	-0.759634	0.447473	0.999932
Synpo	66.425	0.22289	0.176449	1.2632	0.206518	0.999932
Kcna5	30.6058	-0.175795	0.245621	-0.715718	0.474166	0.999932
Ms4a15	29.4242	-0.119515	0.241346	-0.495202	0.620458	0.999932
Mipol1	51.0765	-0.179275	0.197108	-0.909529	0.363071	0.999932
Zfp36l1	71.7458	0.0785683	0.173756	0.452175	0.651143	0.999932
Vmn1r69	42.5926	0.46235	0.220398	2.09779	0.0359235	0.999932
Zfp768	29.2618	0.0436687	0.237072	0.1842	0.853857	0.999932
Mmut	115.85	-0.0410933	0.159299	-0.257963	0.796436	0.999932
Armcx2	76.1084	-0.0336339	0.177048	-0.189971	0.849332	0.999932
Suds3	116.334	0.206327	0.145288	1.42013	0.15557	0.999932
Rdh19	28.7937	-0.307615	0.240039	-1.28152	0.200011	0.999932
Pnpla3	45.427	0.0928143	0.202406	0.458555	0.646554	0.999932
Wrap73	56.4396	0.00851685	0.185018	0.0460326	0.963284	0.999932
Ccdc180	34.4477	-0.125205	0.227464	-0.550437	0.58202	0.999932
Olfr518	41.0858	-0.20292	0.23685	-0.856745	0.391586	0.999932
Adra1a	62.2673	0.255043	0.180763	1.41093	0.158266	0.999932
Dpysl4	55.7758	0.186286	0.196061	0.950142	0.34204	0.999932
Zfp607b	17.6419	-0.0667962	0.299519	-0.223012	0.823526	0.999932
Smpd3	62.6042	-0.109954	0.19252	-0.571133	0.567909	0.999932
Rbmx	46.3755	-0.129123	0.201034	-0.642293	0.520683	0.999932
Kcns2	38.7496	0.0447596	0.209379	0.213773	0.830724	0.999932
Hs3st5	26.1018	-0.24394	0.259974	-0.938324	0.348078	0.999932
Rbfox3	139.511	-0.191235	0.136176	-1.40433	0.160221	0.999932
St3gal1	53.997	0.0905764	0.203708	0.444637	0.656582	0.999932
Penk	86.7462	0.216042	0.157286	1.37356	0.169578	0.999932
Mrps10	57.8273	-0.0714061	0.193833	-0.36839	0.712582	0.999932
Adam10	84.3132	0.00223796	0.16805	0.0133172	0.989375	0.999932
S100a2	35.3061	-0.245905	0.238309	-1.03188	0.30213	0.999932
Dnajc1	78.3095	0.0173177	0.159807	0.108366	0.913705	0.999932
Tmem203	60.5028	0.108251	0.186566	0.580229	0.56176	0.999932
Mbd6	58.0252	0.0899145	0.186991	0.480849	0.630624	0.999932
Kctd1	71.2136	0.139865	0.171337	0.816311	0.414322	0.999932
Olfr218	32.1929	-0.153489	0.245948	-0.624071	0.532581	0.999932
Nccrp1	30.7941	-0.376468	0.252736	-1.48957	0.136338	0.999932
Eif4enif1	53.3838	0.290545	0.199965	1.45298	0.14623	0.999932
Krtap13	34.4112	-0.00655785	0.231412	-0.0283384	0.977392	0.999932
Jph2	42.1974	0.12492	0.219322	0.569573	0.568967	0.999932
Il1rapl1	49.5939	0.0195771	0.198051	0.0988485	0.921259	0.999932
Igfl3	40.6733	-0.320771	0.213525	-1.50227	0.133029	0.999932
Nat14	66.2464	-0.0810784	0.195621	-0.414467	0.678532	0.999932
Batf2	35.5192	-0.00961633	0.216731	-0.0443699	0.96461	0.999932
Cdh18	64.1481	0.0966126	0.179296	0.538843	0.589995	0.999932
Ube2t	37.0722	0.405063	0.238134	1.70099	0.0889452	0.999932
Foxf2	32.0908	-0.0555462	0.23826	-0.233133	0.815658	0.999932
Lgi3	75.1989	-0.106325	0.174433	-0.609548	0.542161	0.999932
Pipox	35.5526	-0.0137473	0.226282	-0.0607528	0.951556	0.999932
Zc3h12a	62.7899	0.174106	0.185645	0.937845	0.348324	0.999932
Dennd5a	193.063	-0.0896289	0.125547	-0.713906	0.475285	0.999932
LOC100862324,LOC100862220,Gm20878,Gm13306,Gm21586,LOC100861978,Ccl27b,Ccl27a,LOC108169009,4933409K07Rik,Gm21953	241.449	-0.258336	0.178533	-1.44699	0.147901	0.999932
Prpsap2	47.1573	-0.162764	0.208637	-0.780131	0.435314	0.999932
Ly6g2	36.9867	-0.0437939	0.228926	-0.191301	0.84829	0.999932
Gp1ba	19.8792	-0.16637	0.290292	-0.573112	0.566569	0.999932
1110059G10Rik	54.1159	0.235801	0.190507	1.23776	0.215807	0.999932
Vwa3a	67.9625	0.0213963	0.178286	0.120011	0.904475	0.999932
Sycp3	44.3018	0.115756	0.216986	0.533471	0.593708	0.999932
Papln	47.8913	0.111537	0.202622	0.550469	0.581998	0.999932
Plxdc1	85.7114	-0.0484094	0.17571	-0.275507	0.782927	0.999932
Rbm33	59.0403	-0.260815	0.183692	-1.41985	0.155651	0.999932
Galnt14	58.6618	0.141062	0.194984	0.723454	0.469401	0.999932
Ly6g5b	34.1075	-0.227177	0.23964	-0.947994	0.343132	0.999932
Tapbp	31.8464	0.140595	0.23047	0.610036	0.541838	0.999932
Cd300a	51.3123	-0.117507	0.195182	-0.60204	0.547148	0.999932
Rab35	45.3959	0.0621691	0.210976	0.294674	0.768243	0.999932
Abhd17b	51.9669	0.0755564	0.190703	0.3962	0.691958	0.999932
Zswim7	34.6308	-0.0999833	0.230585	-0.433606	0.664574	0.999932
Kif26b	44.9247	-0.0535226	0.197534	-0.270954	0.786426	0.999932
Bin3	47.0128	-0.309582	0.201715	-1.53475	0.124845	0.999932
Ascl5	32.9755	0.362117	0.241208	1.50126	0.133288	0.999932
Plk2	66.488	-0.0355538	0.179396	-0.198186	0.842899	0.999932
Bak1	40.5597	-0.148852	0.225575	-0.659879	0.509331	0.999932
BB014433	36.7432	-0.167035	0.223739	-0.746565	0.455326	0.999932
Abcf2	56.8864	0.0940784	0.200378	0.469505	0.638709	0.999932
Adgrl4	47.7994	0.105059	0.211934	0.495718	0.620094	0.999932
Madcam1	32.6342	-0.00404207	0.232127	-0.0174132	0.986107	0.999932
Zmat1	36.6045	0.14225	0.241767	0.588377	0.556279	0.999932
Olfr1042	26.1894	0.498507	0.268913	1.85378	0.0637701	0.999932
Kif6	43.9674	-0.0368002	0.206729	-0.178012	0.858714	0.999932
B4gat1	77.3173	0.119463	0.173116	0.690074	0.490148	0.999932
Ccdc60	47.852	0.0687031	0.205958	0.333578	0.738698	0.999932
Tgm6	49.5334	-0.0578417	0.202938	-0.285022	0.775627	0.999932
Zbtb48	49.6847	0.207379	0.205832	1.00752	0.313686	0.999932
Mx1	35.1116	-0.206659	0.229933	-0.898776	0.368772	0.999932
Tert	30.548	-0.26432	0.240385	-1.09957	0.271521	0.999932
Brix1	54.5282	0.023828	0.192274	0.123927	0.901373	0.999932
Olfr1489	30.0936	0.116835	0.243096	0.480612	0.630792	0.999932
Slc35g3	39.7592	-0.123318	0.217708	-0.566441	0.571094	0.999932
Gm12790,Gm52257	28.6347	0.0799845	0.244677	0.326898	0.743745	0.999932
Arhgef37	41.5449	0.241354	0.22252	1.08464	0.278081	0.999932
Ecrg4	41.4374	-0.111182	0.207149	-0.536725	0.591458	0.999932
Pnmt	48.38	-0.409853	0.204092	-2.00818	0.0446247	0.999932
Dcaf10	43.6804	0.139003	0.217384	0.639437	0.522538	0.999932
Itih5	40.9477	-0.226468	0.212558	-1.06544	0.286678	0.999932
Zbtb38	38.4595	0.181069	0.222683	0.813121	0.416149	0.999932
Sult2a6,Sult2a4,Sult2a3,Sult2a1	31.5049	-0.167329	0.238863	-0.700523	0.4836	0.999932
Sorl1	165.079	-0.0074768	0.153268	-0.0487824	0.961093	0.999932
Olfr789	30.2096	-0.217929	0.249105	-0.87485	0.381656	0.999932
Sla2	37.8755	0.0224951	0.228158	0.0985944	0.92146	0.999932
Nhlrc4	34.6784	-0.343773	0.235747	-1.45823	0.144777	0.999932
Als2cl	44.3276	0.127208	0.21001	0.605723	0.544699	0.999932
Nat8	16.9931	0.104082	0.332076	0.313428	0.753956	0.999932
Gria2	112.291	-0.125255	0.172955	-0.724205	0.46894	0.999932
Slu7	28.2159	-0.0807005	0.253483	-0.318366	0.750207	0.999932
Aldh9a1	49.5242	0.268333	0.192148	1.39649	0.162566	0.999932
Thop1	37.2717	0.0161305	0.221304	0.0728885	0.941895	0.999932
Abhd1	31.3018	0.0123543	0.24576	0.0502699	0.959907	0.999932
Gm33798	32.9273	0.181201	0.234759	0.771859	0.440198	0.999932
Faah	69.9642	-0.279907	0.179506	-1.55932	0.118922	0.999932
Stk10	56.174	0.0023913	0.186577	0.0128167	0.989774	0.999932
Coq9	92.2282	0.0625413	0.167765	0.372791	0.709304	0.999932
Ptgis	48.4148	0.379477	0.203757	1.8624	0.0625468	0.999932
Wdr64	47.2802	0.318794	0.209779	1.51966	0.128596	0.999932
Mettl11b	32.8879	0.0190745	0.246908	0.0772533	0.938422	0.999932
Tmem178b	70.8371	0.0354033	0.171829	0.206038	0.836761	0.999932
Dio3	29.2245	-0.248334	0.238774	-1.04004	0.298321	0.999932
Ralgapb	82.25	-0.249821	0.171776	-1.45434	0.145851	0.999932
Iftap	43.9018	-0.182232	0.200737	-0.907817	0.363975	0.999932
Ddr2	36.6071	0.0319725	0.230818	0.138518	0.889831	0.999932
Rpa3	40.8551	0.299861	0.211471	1.41798	0.156198	0.999932
Erich2	29.3845	-0.338737	0.246333	-1.37512	0.169095	0.999932
Champ1	74.613	-0.0947518	0.166675	-0.568481	0.569709	0.999932
Hspa9	182.772	0.0287884	0.124065	0.232044	0.816504	0.999932
Snrnp25	43.9546	-0.18966	0.205076	-0.924828	0.355055	0.999932
Olfr92	46.185	0.014017	0.19953	0.0702501	0.943995	0.999932
Ovol3	37.5164	-0.0455951	0.23478	-0.194204	0.846016	0.999932
Rapgef2	68.6005	0.0107977	0.174902	0.0617357	0.950773	0.999932
Adam6b	36.7474	0.220746	0.228931	0.964246	0.334923	0.999932
Olfr322	35.3301	0.194535	0.231927	0.838779	0.401594	0.999932
Olfr1229	32.9219	-0.197642	0.229937	-0.859548	0.390038	0.999932
Clba1	43.2987	-0.0761505	0.212336	-0.358631	0.719871	0.999932
Dnah9	44.1883	0.117199	0.200594	0.584261	0.559045	0.999932
Vmn1r52,V1ra8	56.2676	0.163167	0.196589	0.829992	0.406543	0.999932
Olfr160	36.0163	-0.350126	0.220949	-1.58464	0.113047	0.999932
Prss16	47.2588	0.258776	0.210213	1.23102	0.218317	0.999932
Igsf21	80.8491	0.290536	0.17457	1.66429	0.0960539	0.999932
Il4ra	43.1893	0.0864231	0.226433	0.381672	0.702705	0.999932
Wdr72	49.0663	-0.421914	0.197059	-2.14105	0.0322697	0.999932
Adrb1	60.3498	0.096668	0.188216	0.513601	0.607531	0.999932
Epha1	36.1754	-0.202512	0.22294	-0.908371	0.363682	0.999932
5430402E10Rik,Gm14744	42.3663	0.0272896	0.222986	0.122383	0.902596	0.999932
Dhx15	92.7089	-0.097961	0.157918	-0.620326	0.535043	0.999932
Ddx49	40.305	-0.142694	0.219213	-0.650935	0.515088	0.999932
Pmm2	52.0599	-0.219678	0.196412	-1.11845	0.263375	0.999932
Creb1	66.9779	-0.28977	0.175362	-1.65241	0.098451	0.999932
Atl2	80.7798	-0.0183733	0.175436	-0.104729	0.916591	0.999932
6030458C11Rik	53.2239	0.116584	0.206917	0.563434	0.57314	0.999932
Aoc3	26.3825	0.317984	0.256291	1.24072	0.21471	0.999932
Entpd2	54.5254	-0.129695	0.195669	-0.66283	0.507439	0.999932
Esp8	26.1417	0.291722	0.272907	1.06894	0.285097	0.999932
Mdp1	22.7211	-0.262428	0.27101	-0.968333	0.332878	0.999932
C2cd2	37.9451	-0.193298	0.230163	-0.839832	0.401002	0.999932
Ush2a	51.9226	0.0117966	0.190821	0.0618201	0.950706	0.999932
Otop3	38.9897	0.541943	0.230091	2.35534	0.0185058	0.999932
Ccser2	75.0996	-0.203433	0.1698	-1.19807	0.230889	0.999932
Olfr1367	26.9293	0.138032	0.248558	0.555333	0.578667	0.999932
Dlg1	113.567	0.112988	0.145843	0.774726	0.438502	0.999932
Agxt	52.7492	0.09025	0.196851	0.458469	0.646615	0.999932
Spata3	32.3161	0.323261	0.238323	1.3564	0.174972	0.999932
Kctd5	107.058	0.206059	0.153374	1.3435	0.179109	0.999932
Pigt	70.0036	0.163842	0.176175	0.929995	0.352373	0.999932
Fbp1	30.8661	0.0974481	0.244415	0.3987	0.690115	0.999932
Esyt2	53.8667	-0.131975	0.190556	-0.692579	0.488574	0.999932
Rps23rg1,Gm5148	50.2701	-0.132899	0.189266	-0.702181	0.482566	0.999932
Stradb	47.6586	0.204218	0.205753	0.992539	0.320935	0.999932
Gm32970	33.6716	0.499523	0.234141	2.13343	0.0328895	0.999932
Dhx29	45.3802	-0.25975	0.20233	-1.28379	0.199215	0.999932
Cacybp	81.9824	0.192627	0.166608	1.15617	0.247612	0.999932
Mast2	102.956	-0.122317	0.141695	-0.863239	0.388006	0.999932
Aurkb	26.8457	-0.359087	0.251266	-1.42911	0.152972	0.999932
Itgb8	44.6954	-0.443156	0.201964	-2.19423	0.028219	0.999932
Sc5d	52.0681	-0.00972611	0.200587	-0.0484881	0.961327	0.999932
Fbll1	54.8731	0.133215	0.19602	0.679598	0.496759	0.999932
Ghrl	22.7857	-0.0467156	0.276873	-0.168726	0.866012	0.999932
Pax4	39.5399	0.0312479	0.22559	0.138516	0.889832	0.999932
Slc41a2	56.4431	0.200324	0.188886	1.06055	0.288892	0.999932
Szrd1	64.3439	-0.133781	0.181279	-0.737987	0.460523	0.999932
Actrt1	30.5878	0.561808	0.269611	2.08378	0.0371805	0.999932
Cklf	41.7208	-0.302335	0.215568	-1.40251	0.160764	0.999932
Gm6306	30.7694	-0.0754551	0.241675	-0.312218	0.754875	0.999932
Vmn1r39	40.4877	0.346086	0.221191	1.56465	0.117665	0.999932
Ddx6	112.325	-0.1311	0.162818	-0.805194	0.420708	0.999932
Mark3	87.6293	0.0798543	0.15538	0.513929	0.607302	0.999932
Btbd10	83.2117	0.161247	0.199359	0.808827	0.418615	0.999932
Cdk12	50.8379	0.278473	0.203112	1.37104	0.170364	0.999932
Dupd1	48.8913	0.39298	0.213228	1.843	0.0653287	0.999932
Fkbp3	117.151	-0.151577	0.155213	-0.976575	0.32878	0.999932
Edf1	175.183	-0.0070353	0.14328	-0.0491019	0.960838	0.999932
Rab8a	31.1548	-0.187324	0.241572	-0.775441	0.438079	0.999932
Olfr996	38.6448	0.200337	0.221925	0.902724	0.366672	0.999932
Gzmc	26.216	-0.400131	0.253967	-1.57553	0.115135	0.999932
Iapp	27.9015	0.00345528	0.256842	0.013453	0.989266	0.999932
Camkk1	127.314	0.135715	0.187753	0.722835	0.469782	0.999932
Gle1	56.5878	-0.510138	0.182381	-2.7971	0.00515637	0.999932
1810024B03Rik	31.3126	-0.0137556	0.245967	-0.0559246	0.955402	0.999932
Vmn1r74	36.7831	-0.0148314	0.231129	-0.0641693	0.948835	0.999932
Abhd17a	114.849	0.165664	0.148195	1.11788	0.26362	0.999932
Serpina1a,Serpina1d	38.4486	0.0678618	0.225238	0.301289	0.763194	0.999932
Stmn1	282.046	0.399728	0.166824	2.3961	0.0165705	0.999932
Olfr1298,Olfr1294	27.7063	0.00219407	0.254627	0.0086168	0.993125	0.999932
Msantd3	31.8121	0.0759647	0.232719	0.326422	0.744105	0.999932
Tnfsf13b	50.6338	-0.156754	0.198088	-0.791334	0.428749	0.999932
Gpat3	27.6472	0.188353	0.249951	0.75356	0.451114	0.999932
Mettl26	76.2394	-0.286138	0.164812	-1.73615	0.0825369	0.999932
Ces1a	37.7737	0.347402	0.240072	1.44707	0.147877	0.999932
Defa40	79.2007	0.419001	0.192382	2.17796	0.0294089	0.999932
Lipt1	40.6536	-0.0693011	0.225331	-0.307553	0.758422	0.999932
Gm42061	25.4458	-0.711536	0.261634	-2.71959	0.00653629	0.999932
Olfr52	40.496	0.0720653	0.215633	0.334204	0.738226	0.999932
Npr3	31.5375	-0.18736	0.254166	-0.737157	0.461027	0.999932
Lgi1	77.6322	0.0349107	0.170884	0.204294	0.838123	0.999932
Tomm22	74.791	-0.0423055	0.162286	-0.260686	0.794335	0.999932
Gm52006	27.0592	-0.0499933	0.253451	-0.19725	0.843632	0.999932
Tcerg1l	37.1097	0.268229	0.221483	1.21106	0.225874	0.999932
Olfr1406	31.01	-0.11865	0.249442	-0.475662	0.634315	0.999932
Vamp8	66.2211	0.0544464	0.176794	0.307965	0.758109	0.999932
Itgb2l	31.3987	-0.712246	0.240204	-2.96517	0.00302511	0.999932
Bloc1s6	42.9947	0.179229	0.207685	0.862985	0.388146	0.999932
Dhrs4	33.8134	-0.221631	0.235806	-0.939889	0.347275	0.999932
Sema6d	47.4064	0.164586	0.19559	0.841484	0.400077	0.999932
Serpinb1b	51.4511	-0.308566	0.199973	-1.54303	0.122823	0.999932
Fbxo16	33.0177	0.0476139	0.227209	0.209559	0.834012	0.999932
Olfr1085	36.5782	-0.0211101	0.231866	-0.0910443	0.927457	0.999932
Rusc1	69.8672	-0.306985	0.170867	-1.79663	0.072394	0.999932
Ankmy2	67.5753	0.0106641	0.182797	0.0583386	0.953479	0.999932
Herc4	57.3345	0.0888187	0.197747	0.449153	0.653322	0.999932
Zscan5b	36.7171	-0.00798433	0.225426	-0.0354189	0.971746	0.999932
Rnf212	26.4055	0.230262	0.268322	0.858157	0.390806	0.999932
Tmem232	50.8788	0.032962	0.201278	0.163764	0.869917	0.999932
Rab7b	43.7636	-0.1168	0.205882	-0.567317	0.570499	0.999932
Col8a2	30.2472	0.636659	0.261179	2.43764	0.0147835	0.999932
Tmprss11b	41.2491	-0.00465756	0.219439	-0.0212248	0.983066	0.999932
Lyz1	38.6253	-0.174455	0.217451	-0.802271	0.422396	0.999932
Tomm7	129.789	-0.142396	0.134592	-1.05798	0.290065	0.999932
Sh3glb2	111.272	0.0734079	0.170674	0.430107	0.667118	0.999932
Tas2r129	43.1405	0.30716	0.210312	1.4605	0.144153	0.999932
Olfr1112	35.2707	0.0929088	0.24091	0.385657	0.69975	0.999932
Pcdhgb1	41.3666	0.181379	0.214347	0.846194	0.397445	0.999932
Utf1	37.5095	0.103883	0.227686	0.456254	0.648207	0.999932
Rnf8	90.764	0.141102	0.17445	0.808838	0.418609	0.999932
Susd6	60.2287	0.443638	0.187109	2.37102	0.0177393	0.999932
Hexdc	28.8675	-0.125256	0.251978	-0.497089	0.619126	0.999932
Pax8	33.4008	0.0592256	0.233606	0.253528	0.79986	0.999932
Tpp2	87.2386	0.120397	0.157632	0.763781	0.444998	0.999932
Rbms3	42.3434	-0.114432	0.209979	-0.544972	0.585773	0.999932
Il4	31.25	-0.150611	0.242964	-0.619889	0.535331	0.999932
Sec14l1	126.154	-0.0669291	0.153602	-0.435732	0.663031	0.999932
Pcdh20	34.1465	-0.0765002	0.229413	-0.333461	0.738786	0.999932
Id2	126.099	0.160321	0.138737	1.15557	0.247858	0.999932
Hus1	41.2979	0.219852	0.212762	1.03332	0.301452	0.999932
E130311K13Rik	32.9032	-0.136081	0.248681	-0.547209	0.584235	0.999932
Nphs1	28.7281	0.0521972	0.254861	0.204806	0.837723	0.999932
Rbp1	30.1262	0.0223708	0.245781	0.0910195	0.927477	0.999932
Olfr1303	36.766	0.142236	0.228186	0.623334	0.533065	0.999932
Krcc1	43.956	0.215693	0.21448	1.00566	0.314581	0.999932
Celsr1	46.4193	0.505075	0.212456	2.37732	0.0174391	0.999932
Olfr658	6.10849	-0.749136	0.492841	-1.52004	0.128502	0.999932
Cass4	62.5516	0.366381	0.18826	1.94614	0.0516377	0.999932
4930564C03Rik	37.6587	0.0411956	0.227499	0.18108	0.856305	0.999932
Efr3a	81.8377	0.0774155	0.161099	0.480545	0.63084	0.999932
Olfr878	32.8069	-0.0330235	0.236927	-0.139383	0.889148	0.999932
Hspb3	34.2749	0.282865	0.252395	1.12073	0.262405	0.999932
Uchl5	61.9968	-0.116002	0.183214	-0.63315	0.526636	0.999932
[truncated: 17,741 more rows]

## Sheet: LND_vs_veh
	baseMean	log2FoldChange	lfcSE	stat	pvalue	padj
Lpgat1	145.351	-0.980224	0.133921	-7.3194	2.49084e-13	1.48479e-09
Cox7b	231.753	-0.76091	0.124557	-6.1089	1.00317e-09	2.98995e-06
Elavl3	200.95	-0.755369	0.125588	-6.01465	1.80274e-09	3.58205e-06
Tpi1	447.983	-0.66176	0.110994	-5.96211	2.49007e-09	3.71083e-06
Atp5g2	253.008	-0.886846	0.150649	-5.88684	3.93642e-09	4.69301e-06
Cx3cl1	293.354	-1.00331	0.178806	-5.61115	2.00986e-08	1.4976e-05
Hspa8	561.433	-0.745467	0.132496	-5.62635	1.84062e-08	1.4976e-05
Ndufa3	234.338	-0.671773	0.118717	-5.65861	1.52605e-08	1.4976e-05
Prdx2	163.87	-0.83468	0.149945	-5.56656	2.59821e-08	1.72088e-05
Fkbp5	77.3275	0.96958	0.175166	5.53521	3.1085e-08	1.85298e-05
Mif	380.334	-0.649272	0.118796	-5.46545	4.61741e-08	2.50221e-05
Nefl	532.943	-0.673333	0.124054	-5.42776	5.7067e-08	2.61674e-05
Nrxn1	230.848	-0.767089	0.141023	-5.43947	5.34387e-08	2.61674e-05
Lmo4	230.083	-0.846925	0.160182	-5.28726	1.24163e-07	4.93422e-05
Thy1	572.808	-0.860517	0.162431	-5.29773	1.17251e-07	4.93422e-05
Rpl4	455.049	-0.68303	0.130568	-5.23122	1.68393e-07	5.85271e-05
Hnrnpa2b1	190.141	-0.707448	0.135253	-5.23056	1.68994e-07	5.85271e-05
Nefm	221.272	-0.834374	0.159772	-5.22228	1.7673e-07	5.85271e-05
Fkbp1a	289.791	-0.839818	0.161671	-5.1946	2.0516e-07	6.29862e-05
Mal2	78.7406	-0.86375	0.166709	-5.1812	2.20469e-07	6.29862e-05
Egr1	192.183	-1.0355	0.200239	-5.17131	2.3246e-07	6.29862e-05
Lasp1	98.6372	-0.766771	0.148145	-5.17583	2.26899e-07	6.29862e-05
Nptn	451.394	-0.764894	0.148399	-5.15432	2.54555e-07	6.59741e-05
Dclk1	547.791	-0.738617	0.143776	-5.13729	2.78728e-07	6.6892e-05
Gm10051,Rpl28	315.666	-0.615398	0.119824	-5.13586	2.8086e-07	6.6892e-05
Gm14288,2210418O10Rik,Gm14387,Zfp968,Gm4631,Gm14410,Gm14413,Gm14434,Zfp965,Gm14432,Zfp967,Zfp966,Gm16357,Gm4724,Gm2026,Gm2004,Gm2007,Gm14440,Gm14444,Gm14409,Gm11009,Zfp931,Gm14430,Zfp973,Zfp970,Zfp971,Gm14296,Gm14295,Gm14393,Gm6710,Gm14391,Gm14308,Gm14408,Gm14326,Gm14325,Gm14305,Gm14322	300.376	-0.672321	0.13109	-5.12869	2.91762e-07	6.6892e-05
Clip3	387.039	-0.634653	0.125997	-5.03705	4.72766e-07	9.60555e-05
Kif5a	1077.41	-0.632996	0.125775	-5.03278	4.8342e-07	9.60555e-05
Rpl10a	236.836	-0.559968	0.111151	-5.03791	4.70648e-07	9.60555e-05
Enah	156.949	-0.693774	0.137454	-5.04733	4.4803e-07	9.60555e-05
Cox6b1	346.579	-0.689748	0.137388	-5.02045	5.15496e-07	9.91249e-05
Qk	312.781	-0.574013	0.115105	-4.98687	6.13655e-07	0.000114312
Stmn3	407.138	-0.76344	0.154258	-4.94911	7.45553e-07	0.000131197
Rps2,Gm45855	281.246	-0.592627	0.119762	-4.94839	7.48315e-07	0.000131197
Gabra1	275.859	-0.682053	0.138259	-4.93317	8.09065e-07	0.000137741
Rpl37,Rpl37rt	444.436	-0.752749	0.152757	-4.92774	8.31854e-07	0.000137741
Cox6a1	768.839	-0.524709	0.106692	-4.91797	8.74474e-07	0.000140885
Rpl38	543.892	-0.590928	0.120536	-4.90249	9.4629e-07	0.000148443
Nrsn1	512.146	-0.616808	0.126235	-4.88618	1.02809e-06	0.00015714
Gfod1	116.357	-0.631794	0.129565	-4.87626	1.08117e-06	0.000161121
Scn1b	595.023	-0.66376	0.136291	-4.87018	1.11498e-06	0.000162108
Dmtn	157.937	-0.743308	0.152851	-4.86295	1.15647e-06	0.000164136
Setd3	174.107	-0.619644	0.127734	-4.85105	1.22812e-06	0.000165663
Jun	105.462	-0.790021	0.162751	-4.85418	1.20888e-06	0.000165663
Phyhipl	142.128	-0.787765	0.162511	-4.84745	1.2506e-06	0.000165663
Map1b	250.014	-0.599266	0.124269	-4.82231	1.41904e-06	0.000179976
Extl3	165.146	-0.644138	0.133507	-4.82475	1.40179e-06	0.000179976
Reep1	74.4121	-0.807734	0.167908	-4.81058	1.50495e-06	0.000186896
Fbxo11	111.967	-0.709866	0.148321	-4.78602	1.70118e-06	0.000202814
Hk1	270.625	-0.658061	0.137474	-4.7868	1.69461e-06	0.000202814
Dnaja1	196.337	-0.616454	0.129043	-4.77713	1.77818e-06	0.000207838
Tuba1c,Tuba1b	212.254	-0.742087	0.15596	-4.7582	1.95331e-06	0.000220333
Prkar1b	597.564	-0.631904	0.13282	-4.75761	1.95901e-06	0.000220333
Gm6402,Rps17	163.144	-0.576199	0.121214	-4.75356	1.99861e-06	0.000220625
Dynll1	319.273	-0.730926	0.154367	-4.73497	2.19082e-06	0.000237445
Cbarp	211.803	-0.654061	0.138539	-4.72112	2.34546e-06	0.000249665
Rnf157	267.521	-0.560757	0.119052	-4.71017	2.47509e-06	0.000258842
Gng3	285.11	-0.730158	0.156231	-4.67359	2.95983e-06	0.000304199
Cuedc2	183.251	-0.592014	0.12725	-4.65238	3.2812e-06	0.000325988
Jcad	103.089	-0.657283	0.141186	-4.65546	3.2326e-06	0.000325988
Cyria	125.348	-0.782627	0.168515	-4.64426	3.413e-06	0.000333523
Rps13	264.08	-0.505007	0.109107	-4.62856	3.68211e-06	0.000354017
Gpr162	185.214	-0.659207	0.143083	-4.60715	4.08223e-06	0.000386257
Atp5pb	229.657	-0.661039	0.143654	-4.6016	4.19254e-06	0.000390495
Golga7b	117.805	-0.629963	0.137266	-4.58936	4.44599e-06	0.000407731
Syt13	171.332	-0.60519	0.132484	-4.56804	4.92312e-06	0.000444647
Eloc	71.3868	-0.765111	0.167643	-4.56392	5.02069e-06	0.000446691
Myo5a	282.947	-0.575009	0.126166	-4.55756	5.17509e-06	0.000453658
Rpl31-ps12,Rpl31	416.152	-0.532546	0.117072	-4.54886	5.39361e-06	0.000463322
Cend1	301.031	-0.65584	0.144235	-4.54703	5.44079e-06	0.000463322
Cox7a2l	152.983	-0.568072	0.125037	-4.54324	5.53952e-06	0.000465086
Rps26	247.365	-0.550201	0.121227	-4.53859	5.66322e-06	0.000466852
Rps3a1	474.954	-0.542112	0.119498	-4.53659	5.71719e-06	0.000466852
Mdh1	492.64	-0.600778	0.13385	-4.48845	7.17443e-06	0.000577929
Ndrg4	969.507	-0.790513	0.176709	-4.47354	7.69347e-06	0.000587959
Ppp3cb	161.575	-0.738807	0.165004	-4.4775	7.55206e-06	0.000587959
Tomm5	78.8091	-0.703836	0.157118	-4.47965	7.47649e-06	0.000587959
Ppp2ca	185.79	-0.596547	0.133299	-4.47525	7.63225e-06	0.000587959
Tmsb4x	705.048	-0.607554	0.136112	-4.46364	8.05797e-06	0.00060802
Atp1a3	1184.3	-0.659779	0.14854	-4.44176	8.92257e-06	0.000664843
Prelid1	152.257	-0.574873	0.130106	-4.4185	9.93905e-06	0.00073144
Cox7a2	277.226	-0.615404	0.139536	-4.41037	1.03194e-05	0.000750168
Fam81a	135.833	-0.677249	0.15365	-4.40775	1.04452e-05	0.000750168
Rps21	431.586	-0.546057	0.124067	-4.4013	1.07604e-05	0.000763606
Agap2	372.14	-0.501148	0.114107	-4.39191	1.12358e-05	0.000787957
Arhgap32	127.981	-0.664103	0.151305	-4.38918	1.13779e-05	0.000788646
Cltb	198.832	-0.573632	0.130936	-4.38101	1.18128e-05	0.000809381
Hnrnph1	87.5211	-0.647536	0.148658	-4.35587	1.32539e-05	0.000897804
Nrip3	100.943	-0.694507	0.159574	-4.35224	1.34751e-05	0.000902529
Gria2	112.291	-0.748433	0.17241	-4.34101	1.4183e-05	0.000939387
Uqcrh	320.866	-0.492318	0.113602	-4.33371	1.46619e-05	0.000960436
Map2	237.826	-0.512671	0.118442	-4.32847	1.50151e-05	0.000972884
Spry2	100.09	-0.669137	0.155052	-4.31556	1.59199e-05	0.0010004
App	1236.93	-0.718024	0.166437	-4.3141	1.60257e-05	0.0010004
Kifap3	119.536	-0.720519	0.167061	-4.31292	1.6111e-05	0.0010004
R3hdm2	205.925	-0.518271	0.119988	-4.31934	1.56496e-05	0.0010004
Atp5b	753.84	-0.499553	0.116048	-4.30469	1.67217e-05	0.00101712
Rab15	215.647	-0.555808	0.129101	-4.30523	1.66813e-05	0.00101712
Nmt2	72.7856	-0.678442	0.157687	-4.30245	1.68923e-05	0.00101712
Pak1	205.276	-0.589259	0.137326	-4.29097	1.77896e-05	0.00104994
Trim32	151.343	-0.51654	0.120346	-4.29213	1.76964e-05	0.00104994
Pi4ka	255.493	-0.625814	0.146914	-4.25973	2.04677e-05	0.00119616
Rab5c	148.101	-0.551623	0.129777	-4.25054	2.13252e-05	0.00123417
Hsp90aa1	412.999	-0.607263	0.143425	-4.23401	2.29562e-05	0.00130326
Ghitm	305.096	-0.578189	0.136545	-4.23442	2.29138e-05	0.00130326
Atp1b1	762.149	-0.600742	0.142359	-4.2199	2.44416e-05	0.00137449
Matk	175.617	-0.67824	0.161092	-4.21027	2.55069e-05	0.001421
Hnrnpul2	118.091	-0.586269	0.139442	-4.20438	2.61799e-05	0.00144498
Cox5b	426.333	-0.582743	0.139206	-4.1862	2.83658e-05	0.00155127
Cox4i1	755.017	-0.480601	0.114894	-4.18299	2.87705e-05	0.0015591
Dync1i2	109.091	-0.636541	0.152594	-4.17147	3.02634e-05	0.00162523
Faim2	360.535	-0.629771	0.152093	-4.1407	3.46244e-05	0.00184282
Inf2	70.0239	-0.716415	0.173122	-4.13821	3.50027e-05	0.00184489
Ncam1	138.37	-0.541892	0.131006	-4.13638	3.52822e-05	0.00184489
Kalrn	277.147	-0.678738	0.164279	-4.13161	3.60235e-05	0.00186727
Ndufb1	152.163	-0.614476	0.149039	-4.12292	3.74104e-05	0.00190601
Ptprt	108.063	-0.642733	0.155879	-4.12329	3.73503e-05	0.00190601
Lamp2	73.1468	-0.667899	0.162111	-4.12002	3.7884e-05	0.00191379
Arpp19	294.39	-0.625941	0.152138	-4.11431	3.88337e-05	0.00194527
Celf2	255.604	-0.641563	0.156126	-4.10926	3.9693e-05	0.00196612
Ndufv3	152.075	-0.571048	0.139009	-4.108	3.99094e-05	0.00196612
Clstn3	213.168	-0.649882	0.159215	-4.08179	4.46893e-05	0.00218355
Fth1	1410.08	-0.60486	0.148285	-4.07903	4.52249e-05	0.00218382
Syn2	215.069	-0.72262	0.17724	-4.07707	4.5606e-05	0.00218382
Cox14	111.621	-0.586055	0.143838	-4.07441	4.61305e-05	0.00218382
Atp5j2	214.206	-0.506353	0.124281	-4.07426	4.61603e-05	0.00218382
Eif3k	112.933	-0.565321	0.139426	-4.05464	5.02107e-05	0.00235674
Rabac1	227.026	-0.543655	0.134415	-4.04462	5.24087e-05	0.00244069
St13	129.16	-0.579522	0.143509	-4.03824	5.38545e-05	0.00246267
Mdh2	320.091	-0.607396	0.150404	-4.03842	5.38125e-05	0.00246267
Eif4g3	145.273	-0.583174	0.144454	-4.03708	5.412e-05	0.00246267
Cx3cr1	82.9556	-0.720346	0.178643	-4.03232	5.52295e-05	0.00249411
Igip	85.1673	-0.594484	0.147736	-4.02396	5.72288e-05	0.00254438
Glrx2	65.9192	-0.716972	0.178353	-4.01995	5.82094e-05	0.00254438
Arpc4	138.83	-0.542056	0.134935	-4.01716	5.89037e-05	0.00254438
Slc25a23	226.835	-0.512584	0.127586	-4.01756	5.8805e-05	0.00254438
Aars	114.258	-0.643942	0.160147	-4.02095	5.79637e-05	0.00254438
Ankrd12	190.901	-0.583347	0.14498	-4.02363	5.73068e-05	0.00254438
Rps4x	299.482	-0.53953	0.134395	-4.01452	5.95669e-05	0.00255452
R3hdm1	148.619	-0.556671	0.138825	-4.00988	6.07487e-05	0.00258659
Praf2	98.7011	-0.580383	0.145066	-4.00082	6.31224e-05	0.00261301
Atpif1	267.611	-0.587607	0.146695	-4.00563	6.18514e-05	0.00261301
Eef1g	287.42	-0.495536	0.123856	-4.00091	6.31006e-05	0.00261301
Snrnp70	97.0416	-0.691833	0.172917	-4.00095	6.30887e-05	0.00261301
Rbfox1	174.645	-0.678249	0.169861	-3.99296	6.52531e-05	0.00264381
Ptprn	337.877	-0.636717	0.159516	-3.99156	6.56408e-05	0.00264381
Bcl11a	70.3321	-0.643341	0.16114	-3.99243	6.54007e-05	0.00264381
Camk2n1	1762.43	-0.609657	0.152689	-3.9928	6.52989e-05	0.00264381
Map6	73.1998	-0.652135	0.163451	-3.9898	6.61301e-05	0.00264565
Sv2b	152.917	-0.708655	0.177755	-3.9867	6.6998e-05	0.0026625
Vamp2	634.119	-0.56997	0.143134	-3.98208	6.83138e-05	0.00269462
Atp5h	260.149	-0.548124	0.137695	-3.98071	6.87104e-05	0.00269462
Calm1	1946.6	-0.478128	0.12027	-3.97544	7.02479e-05	0.00273691
Gm12669,Glrx3	92.754	-0.622776	0.156768	-3.9726	7.1093e-05	0.00275185
Grcc10	131.264	-0.548029	0.138101	-3.96831	7.23848e-05	0.00278378
Klc1	496.693	-0.674086	0.17017	-3.96125	7.45584e-05	0.00281293
Rab7	198.673	-0.465767	0.117575	-3.96146	7.44924e-05	0.00281293
Nucks1	195.396	-0.535417	0.135132	-3.96218	7.42698e-05	0.00281293
Prrc2c	111.31	-0.625642	0.158254	-3.95341	7.70465e-05	0.00287005
Fdx2	69.6574	-0.744156	0.188218	-3.9537	7.6953e-05	0.00287005
Sparcl1	668.472	-0.522721	0.132269	-3.95195	7.75169e-05	0.00287005
Zfp706	137.963	-0.604306	0.153315	-3.9416	8.09413e-05	0.00297834
Septin5	602.99	-0.506202	0.128538	-3.93816	8.21099e-05	0.00299029
Scn8a	177.926	-0.61022	0.154969	-3.93769	8.22693e-05	0.00299029
Kcnb1	120.39	-0.61776	0.157349	-3.92606	8.63492e-05	0.00303626
Sgsm2	93.7124	-0.567865	0.144451	-3.93119	8.45251e-05	0.00303626
Coro2b	137.171	-0.615518	0.156804	-3.92539	8.65901e-05	0.00303626
Desi1	127.941	-0.532179	0.135458	-3.92872	8.53983e-05	0.00303626
Psma5	65.2035	-0.658727	0.167811	-3.92542	8.65782e-05	0.00303626
Spns2	99.3463	0.610092	0.155291	3.92871	8.54033e-05	0.00303626
Rnf11	208.526	-0.572174	0.146081	-3.91683	8.97204e-05	0.00312762
Nsd1	102.906	-0.565025	0.144422	-3.91232	9.14153e-05	0.00313176
Myl4	93.3335	-0.622129	0.158933	-3.91442	9.0623e-05	0.00313176
Rheb	149.412	-0.556226	0.142132	-3.91344	9.09898e-05	0.00313176
Habp4	265.065	-0.543847	0.139696	-3.89307	9.89831e-05	0.00337165
Rundc3a	229.215	-0.581225	0.149739	-3.88158	0.000103782	0.00349516
Rps7	335.324	-0.535321	0.137905	-3.8818	0.000103686	0.00349516
Chga	180.567	-0.621038	0.160542	-3.86838	0.00010956	0.00365472
Nfe2l1	184.751	-0.580849	0.150169	-3.86797	0.000109746	0.00365472
Septin11	109.451	-0.617471	0.159755	-3.86512	0.000111033	0.00367704
Ipo7	79.8993	-0.604179	0.156426	-3.86239	0.000112281	0.00369784
Dctn3	177.197	-0.527205	0.136716	-3.85621	0.000115156	0.00377169
Sult4a1	422.182	-0.587151	0.152508	-3.84996	0.000118138	0.00382728
Lrch3	91.7629	-0.553585	0.143784	-3.85011	0.000118064	0.00382728
Rnasek	195.583	-0.585475	0.152357	-3.84279	0.000121642	0.00391951
S100a10	84.9108	-0.648204	0.168937	-3.83694	0.000124575	0.00399243
Lrfn1	75.4038	-0.647706	0.169094	-3.83045	0.000127909	0.00407736
Rpl35a	317.465	-0.462083	0.120798	-3.82525	0.000130641	0.00414229
Nr3c1	147.236	-0.561804	0.147058	-3.82029	0.000133296	0.00418197
Gde1	118.819	-0.540711	0.141501	-3.82124	0.000132781	0.00418197
Rufy3	183.244	-0.50496	0.13254	-3.80988	0.000139036	0.00431693
Polr2m	150.89	-0.518132	0.136044	-3.80858	0.00013977	0.00431693
Mink1	168.54	-0.52377	0.137509	-3.80898	0.00013954	0.00431693
Hnrnpa3,LOC115489330,Gm6793	206.961	-0.517819	0.136219	-3.80138	0.000143894	0.00442141
Gtf2h5	73.2175	-0.624931	0.164708	-3.79418	0.000148133	0.00450521
Ppp2r2b	85.6034	-0.622862	0.164155	-3.79436	0.000148026	0.00450521
Dlgap1	244.281	-0.462078	0.122223	-3.7806	0.00015645	0.00473401
Ralgapa1	85.8789	-0.569811	0.15078	-3.77909	0.000157403	0.00473879
St8sia5	109.17	-0.621114	0.164648	-3.77236	0.00016171	0.00484397
Kif21b	56.4009	-0.679078	0.180197	-3.76853	0.00016421	0.00487795
BC005624	74.8833	-0.599476	0.159114	-3.76758	0.000164836	0.00487795
Ddx17	147.607	-0.569154	0.151094	-3.76688	0.000165299	0.00487795
Ywhae	303.175	-0.528335	0.140352	-3.76434	0.000166989	0.00490355
Gm14288,2210418O10Rik,Zfp968,Gm4631,Gm14410,Gm14434,Zfp965,Gm14432,Zfp967,Zfp966,Gm14393,Gm4724,Gm2026,Gm2004,Gm2007,Gm14403,Gm14440,Zfp931,Zfp973,Zfp970,Zfp971,Gm14296,Gm14295,Gm14391,Gm6710,Gm14430,Gm14308,Gm14327,Gm14326,Gm14325,Gm14305,Gm14322	212.305	-0.525077	0.140049	-3.74925	0.000177367	0.0049872
Stxbp1	457.022	-0.596478	0.15896	-3.75238	0.000175164	0.0049872
Nav1	56.6141	-0.677046	0.180577	-3.74935	0.000177297	0.0049872
Gstp2,Gstp1	185.573	-0.583127	0.155294	-3.755	0.000173343	0.0049872
Atp5a1	387.188	-0.505243	0.134723	-3.75025	0.000176662	0.0049872
Cntn1	153.989	-0.618648	0.164623	-3.75796	0.000171304	0.0049872
Ogt	75.1996	-0.650171	0.173347	-3.7507	0.000176345	0.0049872
Fcrls	57.1336	-0.699896	0.186307	-3.75667	0.000172188	0.0049872
Rapgef4	289.364	-0.495023	0.131936	-3.75198	0.000175445	0.0049872
Mapk8ip1	239.888	-0.454706	0.121715	-3.73583	0.000187096	0.00523606
Gpr137	87.3695	-0.605163	0.162069	-3.73398	0.00018848	0.00525014
Hnrnpm	67.8547	-0.62966	0.168702	-3.73239	0.00018967	0.00525872
Cyfip2	418.502	-0.579184	0.155355	-3.72813	0.000192908	0.00532373
Erc2	141.304	-0.512093	0.137494	-3.72447	0.000195729	0.00537668
Srgap3	181.252	-0.534703	0.143906	-3.71565	0.000202682	0.00554213
Tbr1	89.1719	-0.590313	0.159082	-3.71074	0.000206658	0.00562507
Arglu1	127.736	-0.5887	0.159298	-3.69559	0.00021938	0.00594421
Rgs4	255.917	-0.634826	0.171915	-3.69268	0.000221901	0.0059853
Sumo2	217.287	-0.498722	0.135101	-3.69149	0.000222942	0.0059863
Dennd5a	193.063	-0.454884	0.12337	-3.68716	0.000226775	0.0060619
Cpsf7	71.1698	-0.637952	0.17322	-3.6829	0.000230593	0.00613645
LOC100862324,LOC100862220,Gm20878,Gm13306,Gm21586,LOC100861978,Ccl27b,Ccl27a,LOC108169009,4933409K07Rik,Gm21953	241.449	-0.651914	0.17721	-3.67876	0.000234375	0.00615466
Rasd2	65.5873	-0.661406	0.179751	-3.67957	0.000233627	0.00615466
Prnp	549.042	-0.508663	0.138229	-3.67986	0.000233361	0.00615466
Rpl6	209.448	-0.47387	0.128875	-3.67697	0.00023602	0.00617067
Fbxo41	98.7433	-0.526459	0.143465	-3.6696	0.000242926	0.0063235
Kcnip3	135.058	-0.57558	0.157119	-3.66333	0.000248953	0.00644473
Clstn2	97.7615	-0.599478	0.163679	-3.66252	0.000249746	0.00644473
Ndufb6	91.8137	-0.581608	0.158976	-3.65846	0.000253736	0.00651948
Mapk1	253.539	-0.547939	0.15005	-3.65171	0.000260496	0.00665063
Ndufb8	199.058	-0.481994	0.132051	-3.65005	0.000262187	0.00665063
Cox6c	278.533	-0.510401	0.139801	-3.65091	0.000261313	0.00665063
Rtn4rl2	74.2406	-0.638804	0.175123	-3.64775	0.000264545	0.00665381
Smim10l1	88.5242	-0.557256	0.152753	-3.6481	0.00026419	0.00665381
Lingo1	224.782	-0.607392	0.166928	-3.63864	0.000274078	0.00686461
Chd4	144.904	-0.523957	0.144729	-3.62025	0.000294314	0.00734061
Bag1	67.4768	-0.616873	0.17067	-3.61441	0.000301034	0.00747693
Chd5	183.109	-0.531713	0.147195	-3.61231	0.00030348	0.0075064
Zcchc18	141.537	-0.524095	0.145138	-3.61101	0.000305004	0.00751294
Pcp4	461.807	-0.597648	0.165836	-3.60384	0.000313548	0.0076916
Tppp	210.993	-0.45284	0.125702	-3.6025	0.000315175	0.00769983
Pink1	216.569	-0.504248	0.140019	-3.60128	0.000316657	0.00770446
Arl8a	236.401	-0.539285	0.149884	-3.59801	0.000320666	0.00777027
Rpl27,LOC108167922	156.831	-0.458219	0.127409	-3.59644	0.000322599	0.00778547
Atp6v0a1	168.957	-0.615957	0.171352	-3.59468	0.000324794	0.00780685
Fam171a2	102.455	-0.538823	0.150213	-3.58705	0.00033444	0.00796959
Slc6a17	307.183	-0.575235	0.160404	-3.58617	0.000335576	0.00796959
Ckmt1	158.432	-0.49934	0.139188	-3.58754	0.000333819	0.00796959
Ppm1e	123.362	-0.60734	0.169696	-3.57898	0.000344938	0.00809518
Marchf2	144.018	-0.49646	0.13869	-3.57963	0.000344078	0.00809518
Ndufs5,Ndufs5-ps	216.806	-0.422749	0.118083	-3.5801	0.000343457	0.00809518
Rpl22l1,Gm15421	122.299	-0.56219	0.157366	-3.57251	0.00035358	0.00826545
Nrn1	257.823	-0.596969	0.167323	-3.56777	0.000360035	0.00837309
Dpy19l1	102.631	-0.53554	0.150134	-3.56707	0.000360994	0.00837309
6430548M08Rik	294.386	-0.535288	0.150185	-3.5642	0.000364968	0.00839991
Tasp1	80.7486	-0.54595	0.153153	-3.56474	0.000364221	0.00839991
Tom1l2	78.0705	-0.536102	0.150515	-3.56178	0.000368354	0.00844522
Eif3h	179.584	-0.471053	0.132309	-3.56024	0.000370519	0.00846231
Slc25a4	515.093	-0.463369	0.130286	-3.55657	0.000375731	0.0085161
Mapk9	72.5768	-0.56419	0.158622	-3.55682	0.000375377	0.0085161
Mef2c	268.784	-0.521125	0.146598	-3.55479	0.000378275	0.00854128
Snx27	74.8103	-0.631207	0.178017	-3.54577	0.000391464	0.00880571
Scn2b	96.5811	-0.589727	0.166393	-3.54418	0.000393841	0.0088259
Mmp17	156.567	-0.560219	0.158121	-3.54297	0.000395655	0.00883333
Pja1	144.296	-0.551674	0.155789	-3.54117	0.000398353	0.00886038
Septin8	186.389	-0.477037	0.134782	-3.53933	0.000401143	0.00887617
Septin3	270.796	-0.450243	0.127233	-3.53874	0.000402041	0.00887617
Thap7	71.3253	-0.579099	0.163765	-3.53617	0.000405979	0.00893004
Pura	192.516	-0.45573	0.129059	-3.53117	0.000413733	0.00905372
Gm14288,2210418O10Rik,Zfp968,Gm4631,Gm14410,Gm14434,Zfp965,Gm14432,Zfp967,Zfp966,LOC115489545,Gm14393,Gm4724,Gm2026,Gm2004,Gm2007,Zfp972,Gm14440,Gm14408,Gm11009,Zfp931,Gm14430,Zfp973,Zfp970,Zfp971,Gm14296,Gm14295,Gm14391,Gm6710,Gm16357,Gm14308,Gm14305,Gm14322	303.097	-0.48274	0.136731	-3.53059	0.000414639	0.00905372
Cit	109.944	-0.521407	0.147761	-3.52871	0.00041759	0.00908487
Kmt5a	82.9896	-0.540304	0.153165	-3.52759	0.000419364	0.00908794
Capns1	115.412	-0.500348	0.141875	-3.5267	0.00042078	0.00908794
Nedd4	134.432	-0.548494	0.155752	-3.52158	0.000428975	0.00923149
Akt3	141.199	-0.488628	0.138963	-3.51625	0.000437694	0.00934235
Pja2	210.385	-0.557467	0.158571	-3.51556	0.000438829	0.00934235
Vmn1r21	56.1507	0.668612	0.19014	3.51643	0.000437395	0.00934235
Dpysl2	378.219	-0.492699	0.140347	-3.51058	0.000447136	0.00948532
Gm15501,Rps8	286.316	-0.402879	0.114847	-3.50795	0.000451571	0.00952262
H2az1	103.115	-0.547701	0.156145	-3.50765	0.000452089	0.00952262
Stmn2	212.998	-0.62693	0.178832	-3.5057	0.000455412	0.0095253
Rack1	173.323	-0.44315	0.126396	-3.50606	0.000454799	0.0095253
LOC100044627,LOC100862455,Rpl23	298.052	-0.472523	0.134891	-3.50301	0.000460026	0.00958757
Mapk10	175.762	-0.478615	0.136665	-3.5021	0.000461606	0.00958757
Pcsk2	196.136	-0.660786	0.188862	-3.49878	0.000467395	0.00967411
Kcnn2	71.998	-0.567835	0.162623	-3.49172	0.000479923	0.00989904
Calr	90.4599	-0.515271	0.147716	-3.48826	0.000486172	0.00999335
Septin7	288.59	-0.527232	0.151278	-3.48518	0.000491797	0.0100078
Slc4a10	115.227	-0.521574	0.149597	-3.48651	0.000489359	0.0100078
Map1lc3a	181.368	-0.536704	0.153999	-3.48512	0.000491911	0.0100078
Ndfip1	342.359	-0.552667	0.15871	-3.48225	0.000497215	0.0100813
Ermn	58.054	-0.638405	0.183438	-3.48022	0.000500999	0.0100894
Fbxo3	67.7642	-0.570706	0.163951	-3.48096	0.000499614	0.0100894
Sgta	107.29	-0.468527	0.1353	-3.46287	0.000534455	0.0107086
Tcf25	237.765	-0.428321	0.123706	-3.46242	0.000535342	0.0107086
Rps3	286.798	-0.380184	0.109942	-3.45805	0.000544094	0.0108473
Prkacb	255.137	-0.558247	0.16152	-3.45621	0.000547824	0.0108853
Ssbp2	144.354	-0.465882	0.134892	-3.45373	0.000552891	0.0109376
Ssbp3	140.523	-0.461059	0.133519	-3.45313	0.000554128	0.0109376
Nme2	163.263	-0.462449	0.134212	-3.44567	0.000569637	0.0112066
Sec62	155.269	-0.511923	0.148626	-3.44436	0.000572408	0.0112241
Suclg1	138.028	-0.530189	0.153987	-3.44307	0.000575154	0.011241
Pfdn5	145.315	-0.457485	0.132916	-3.44191	0.000577625	0.0112524
Madd	104.477	-0.586673	0.170504	-3.44082	0.000579945	0.0112608
Gabarapl2	262.086	-0.479669	0.139498	-3.43853	0.000584883	0.0113198
Slc6a8	198.618	-0.454278	0.132258	-3.4348	0.000592996	0.0114396
Celf1	88.2431	-0.588076	0.17141	-3.43081	0.00060179	0.0115626
Kcnc4	84.3683	-0.598973	0.17462	-3.43015	0.000603248	0.0115626
Mapre1	77.2304	-0.557178	0.162921	-3.41993	0.000626376	0.0119674
Tmsb10	217.163	-0.497285	0.145661	-3.41399	0.00064018	0.0121681
Rps20	255.71	-0.430216	0.126028	-3.41366	0.000640963	0.0121681
Sh3gl2	288.935	-0.544776	0.159676	-3.41177	0.000645427	0.0122139
Ddit4	74.2227	0.597747	0.175694	3.4022	0.000668455	0.0125699
Nap1l4	72.5673	-0.594031	0.174577	-3.40268	0.00066728	0.0125699
Oaz1-ps,Oaz1	135.714	-0.486913	0.143265	-3.39868	0.000677107	0.0126926
Mindy4	61.3796	0.643824	0.189995	3.38864	0.000702408	0.0131256
Reep5	257.76	-0.48494	0.143214	-3.38612	0.000708878	0.0131639
Ensa	390.827	-0.509366	0.150396	-3.38682	0.000707074	0.0131639
BC005537	109.991	-0.53187	0.157202	-3.38336	0.000716049	0.0132558
Cct8	137.118	-0.53044	0.156969	-3.37927	0.000726775	0.0134127
Ube2m	195.34	-0.451139	0.133624	-3.37617	0.000735013	0.0134813
Nipa1	78.8226	-0.557312	0.165046	-3.3767	0.000733611	0.0134813
Serinc1	397.054	-0.533525	0.1582	-3.37247	0.00074498	0.0136071
Gm8580,Rpl29	233.194	-0.395254	0.117248	-3.37109	0.000748724	0.0136071
Rcan2	236.588	-0.446516	0.132453	-3.37112	0.00074862	0.0136071
Mrps6	59.3904	-0.61075	0.181345	-3.36788	0.000757472	0.0137095
Nova2	86.6522	-0.577503	0.171501	-3.36735	0.000758954	0.0137095
Ndufab1	144.315	-0.506326	0.150517	-3.36391	0.000768455	0.013763
Tm9sf3	89.261	-0.482832	0.14347	-3.36539	0.000764348	0.013763
Caprin1	122.689	-0.493983	0.146854	-3.36377	0.000768842	0.013763
Calm2	823.487	-0.558862	0.166274	-3.36108	0.000776373	0.0138562
Khdrbs3	145.14	-0.505208	0.150604	-3.35455	0.000794955	0.0141166
Ppfia3	71.9502	-0.564944	0.168425	-3.35428	0.000795704	0.0141166
Mrps11	69.4867	-0.524229	0.156432	-3.35116	0.000804752	0.0141927
Aatk	197.221	-0.40138	0.11977	-3.35126	0.000804441	0.0141927
Ppp1ccb,Ppp1cc	126.518	-0.481075	0.143653	-3.34887	0.00081141	0.0142679
Rpl14,Rpl14-ps1	177.038	-0.387034	0.115663	-3.34621	0.000819254	0.0143635
Oxct1	176.692	-0.430049	0.128584	-3.3445	0.00082432	0.0144099
Trpc5	54.8434	0.642847	0.19246	3.34017	0.000837282	0.0145937
Nectin1	55.3543	-0.588288	0.176256	-3.33769	0.000844785	0.014611
Rph3a	236.921	-0.422795	0.126679	-3.33754	0.000845249	0.014611
Myl6,Gm5915	263.234	-0.465582	0.139605	-3.335	0.000852985	0.014611
Ncoa7	58.9981	-0.591885	0.177399	-3.33646	0.000848515	0.014611
Gas7	213.994	-0.546751	0.163834	-3.33723	0.00084618	0.014611
Kcnj6	105.012	-0.509421	0.152749	-3.33502	0.00085292	0.014611
Macrod2	73.0214	-0.525146	0.157775	-3.32845	0.000873321	0.0149165
Mtss2	95.7897	-0.507503	0.152633	-3.32498	0.000884241	0.0150599
Rnf38	65.0106	-0.533049	0.160431	-3.32259	0.000891848	0.0151031
Gm52436,Gm52416,Gm52446,Gm52437,LOC118568634,Gm52420	673.111	-0.62564	0.188261	-3.32326	0.000889719	0.0151031
Ntrk2	332.256	-0.464992	0.14013	-3.31829	0.00090571	0.0152512
Eif1b	162.924	-0.483846	0.145782	-3.31896	0.000903549	0.0152512
Ccni	282.045	-0.398727	0.120229	-3.31638	0.000911914	0.0153124
Slc7a4	117.132	-0.52338	0.157947	-3.31364	0.000920902	0.0154199
Cct4	86.0557	-0.508098	0.153425	-3.3117	0.000927307	0.0154837
Dnajb6	195.771	-0.47039	0.142209	-3.30774	0.000940526	0.0156311
Ppp2r5a	74.587	-0.556541	0.168267	-3.30748	0.000941379	0.0156311
Nefh	87.3866	-0.501308	0.151946	-3.29926	0.000969406	0.0160518
Ext1	90.6942	-0.540798	0.164137	-3.2948	0.000984902	0.0162632
Myh10	96.3215	-0.522946	0.158763	-3.29387	0.000988165	0.016272
Ncan	114.203	-0.506917	0.154113	-3.28926	0.00100453	0.0164553
Snx3	167.803	-0.390664	0.118773	-3.28917	0.00100482	0.0164553
Urb1	62.3149	0.573657	0.174599	3.28557	0.00101776	0.0166216
Dlg4	429.965	-0.412871	0.125696	-3.28469	0.00102096	0.0166282
Pde4dip	86.2112	-0.527584	0.160774	-3.28152	0.0010325	0.0167704
Zfp385a	122.777	-0.446353	0.136205	-3.27707	0.00104892	0.0169908
Ppp2r5b	103.247	-0.470052	0.143546	-3.27457	0.00105822	0.0170949
Kcnt1	84.4981	-0.618897	0.189317	-3.2691	0.00107888	0.0173817
Trim8	94.7603	-0.477411	0.146168	-3.26617	0.00109011	0.0175153
Sipa1l1	251.988	-0.404482	0.123881	-3.26509	0.00109428	0.0175349
Sgtb	77.6435	-0.553975	0.169757	-3.26334	0.00110105	0.0175962
Naca	141.943	-0.4597	0.141018	-3.25986	0.00111468	0.0177189
Sod1	292.62	-0.448056	0.13744	-3.26002	0.00111404	0.0177189
Fam234b	126.292	-0.496534	0.152551	-3.25488	0.00113441	0.0179059
Rpl17,Rpl17-ps8,Rpl17-ps10	446.972	-0.403906	0.124046	-3.25609	0.00112957	0.0179059
Hsp90b1	107.744	-0.457788	0.140658	-3.25462	0.00113545	0.0179059
Cotl1	110.654	-0.494222	0.15208	-3.24976	0.00115503	0.0180683
Timm17a	85.9922	-0.480154	0.147733	-3.25013	0.0011535	0.0180683
Ptma	396.655	-0.383277	0.117992	-3.24832	0.00116091	0.0180683
Hdac5	89.4848	-0.51873	0.159661	-3.24894	0.00115834	0.0180683
Pfn1	133.872	-0.452584	0.139279	-3.24948	0.00115618	0.0180683
Gm7931,Hmgn2	107.356	-0.488739	0.150532	-3.24674	0.00116736	0.0181215
Ppm1a	174.147	-0.465333	0.143601	-3.24045	0.00119341	0.0182099
Nf1	73.0461	-0.537878	0.166001	-3.2402	0.00119444	0.0182099
Ptk2	144.696	-0.436325	0.134522	-3.24353	0.00118058	0.0182099
Cdipt	146.651	-0.502133	0.15477	-3.24438	0.00117706	0.0182099
Trim9	112.706	-0.43917	0.135464	-3.24196	0.00118709	0.0182099
Scn1a	74.6819	-0.54535	0.168271	-3.2409	0.00119152	0.0182099
Gm10961	68.7786	0.571672	0.176385	3.24104	0.00119094	0.0182099
Rabep1	134.32	-0.4393	0.135613	-3.23937	0.00119793	0.0182165
Tecr	332.174	-0.478014	0.147628	-3.23795	0.0012039	0.0182607
Tcaf1	110.979	-0.443532	0.13704	-3.23651	0.00121	0.0182691
Gpi1	357.234	-0.466472	0.14416	-3.23579	0.00121307	0.0182691
Prdx3	80.7443	-0.515069	0.159185	-3.23565	0.00121365	0.0182691
Sh3bgrl3	222.605	-0.485205	0.150078	-3.23302	0.00122489	0.0183059
Gnao1	464.854	-0.493328	0.152571	-3.23343	0.00122315	0.0183059
Cic	108.027	-0.482292	0.149181	-3.23292	0.00122531	0.0183059
Clasp2	112.431	-0.48318	0.149676	-3.22816	0.00124588	0.0185667
Nckap1	161.445	-0.501128	0.155305	-3.22673	0.00125214	0.0186134
Cop1	60.2516	-0.568383	0.176227	-3.2253	0.00125842	0.0186198
Atp2b1	163.97	-0.588822	0.182569	-3.22521	0.00125881	0.0186198
Atp6v0d1	161.25	-0.423705	0.131556	-3.22072	0.00127869	0.0188669
Brsk2	147.376	-0.481142	0.149459	-3.21923	0.00128534	0.0189183
Hnrnpl	117.876	-0.470375	0.146146	-3.21852	0.00128853	0.0189185
Ndfip2	122.091	-0.471089	0.14647	-3.21629	0.00129859	0.0190195
Pcbp1	168.313	-0.411819	0.128155	-3.21345	0.00131152	0.0191149
Mrpl18	84.1527	-0.479231	0.14913	-3.2135	0.00131128	0.0191149
Mpc2	145.97	-0.444203	0.138513	-3.20693	0.00134158	0.0194483
Ube2s	91.053	-0.485358	0.151328	-3.20733	0.00133971	0.0194483
Purg	82.6348	-0.500027	0.155948	-3.20637	0.00134419	0.0194483
Ints3	75.081	-0.530174	0.165433	-3.20476	0.00135175	0.0195103
Grik3	66.6185	-0.57006	0.177937	-3.20372	0.00135667	0.019534
Sf3b2	151.726	-0.413051	0.129011	-3.20168	0.00136629	0.0195703
Secisbp2l	91.8347	-0.465585	0.145445	-3.2011	0.00136904	0.0195703
Gpx1	121.809	-0.511908	0.159873	-3.20196	0.00136496	0.0195703
Lin7c	69.4927	0.56666	0.177087	3.1999	0.00137477	0.0196052
Eif4e	122.819	-0.44275	0.13844	-3.19815	0.00138314	0.0196776
Setd7	163.285	-0.431035	0.134964	-3.19371	0.00140456	0.0199347
Satb2	122.766	-0.487955	0.152852	-3.19234	0.00141126	0.0199822
Naa38	85.6752	-0.532791	0.166995	-3.19046	0.00142049	0.0200652
Mical2	190.465	-0.481285	0.150951	-3.18836	0.00143084	0.0201637
Arl2	102.824	-0.456678	0.14349	-3.18265	0.00145934	0.0205168
Plekha3	71.0583	-0.503409	0.158239	-3.18131	0.00146608	0.0205631
Saraf	197.3	-0.397545	0.125049	-3.17911	0.00147727	0.0206713
Srrm2	147.536	-0.485468	0.152759	-3.17799	0.00148301	0.0207031
Camk4	84.4163	-0.531248	0.167335	-3.17475	0.00149966	0.0208866
Atp6v1b2	252.743	-0.494899	0.156238	-3.1676	0.00153705	0.0213428
Polr2f	118.327	-0.439541	0.138783	-3.16712	0.00153958	0.0213428
Fam163b	91.985	-0.487959	0.154189	-3.16467	0.00155257	0.021473
Rpl18a	389.277	-0.406128	0.128396	-3.16308	0.00156108	0.0215408
Satb1	138.571	-0.453627	0.143546	-3.16016	0.00157685	0.0217081
Ndufa8	143.371	-0.42456	0.134527	-3.15595	0.00159976	0.0219222
Stac2	156.587	-0.473588	0.150044	-3.15634	0.00159763	0.0219222
Scrn1	114.726	-0.550405	0.174564	-3.15303	0.00161584	0.0220918
Nrgn	1952.34	-0.511278	0.16226	-3.15097	0.00162729	0.0221974
Larp1	85.5973	-0.533464	0.169405	-3.14905	0.001638	0.0222925
Cacnb1	83.2167	-0.496215	0.157632	-3.14793	0.00164432	0.0223275
Ehmt2	149.559	-0.39709	0.126402	-3.14148	0.00168096	0.0225173
Vmn1r232	60.5416	0.572066	0.182071	3.142	0.00167797	0.0225173
Smad7	55.1582	-0.58331	0.185614	-3.14259	0.0016746	0.0225173
Dusp7	134.283	-0.417529	0.132863	-3.14255	0.00167486	0.0225173
Cdc123	87.5675	-0.534916	0.170102	-3.14467	0.00166272	0.0225173
Dusp3	133.767	-0.419795	0.133592	-3.14237	0.00167587	0.0225173
Gnas	1047.61	-0.431012	0.137326	-3.13861	0.00169749	0.0226878
Dkk3	200.358	-0.568168	0.181087	-3.13755	0.00170367	0.0227195
Kcnh7	68.561	-0.541917	0.172927	-3.13378	0.0017257	0.0229618
Bsg	245.037	-0.460077	0.146889	-3.13215	0.00173532	0.0229872
Gm52481	91.5558	-0.561993	0.179427	-3.13216	0.00173523	0.0229872
Atic	63.8677	-0.542391	0.173335	-3.12916	0.00175308	0.0230694
Pitpna	209.096	-0.403501	0.128896	-3.13045	0.00174541	0.0230694
Snap47	160.666	-0.439582	0.14048	-3.12915	0.00175314	0.0230694
Dnajc7	99.6643	-0.487844	0.156082	-3.12557	0.00177462	0.0231478
Tmem151a	123.978	-0.433569	0.138683	-3.12634	0.00176998	0.0231478
D430041D05Rik	74.6105	-0.514119	0.164481	-3.1257	0.00177385	0.0231478
Syn1	445.769	-0.427108	0.136584	-3.12707	0.00176556	0.0231478
Pianp	122.773	-0.502743	0.160941	-3.12378	0.00178546	0.0232383
Msl2	57.9297	-0.528827	0.169331	-3.12303	0.00178998	0.0232463
Rasgrp1	213.423	-0.475256	0.152277	-3.12099	0.00180241	0.0233062
Tceal3	107.168	-0.437236	0.140092	-3.12106	0.00180201	0.0233062
Naa50	80.7489	-0.492971	0.158041	-3.11927	0.00181302	0.0233831
Klhdc3	181.147	-0.445017	0.14272	-3.11811	0.00182013	0.0233831
Sdha	226.643	-0.448909	0.143941	-3.1187	0.00181654	0.0233831
Tacc2	77.4367	-0.483091	0.154967	-3.11737	0.0018247	0.0233865
Syp	714.735	-0.563841	0.180904	-3.1168	0.00182824	0.0233865
Mrps17	59.0193	-0.554775	0.178299	-3.11148	0.00186153	0.0237614
Eif4a1	214.378	-0.406443	0.130856	-3.10604	0.00189614	0.0241515
Slc22a17	369.736	-0.464424	0.149605	-3.10434	0.00190707	0.0242389
Kcnf1	58.8885	-0.577681	0.186169	-3.10299	0.00191574	0.0242974
Gorasp2	71.3699	-0.497955	0.160582	-3.10093	0.00192912	0.0243634
Mapre3	95.0602	-0.472021	0.152204	-3.10124	0.00192715	0.0243634
Psd3	214.629	-0.429129	0.138524	-3.09786	0.00194924	0.0245654
Sfpq	160.553	-0.519069	0.167611	-3.09687	0.00195576	0.0245955
Neto1	80.6036	-0.507836	0.164203	-3.09273	0.00198326	0.0248888
Arl3	171.636	-0.383143	0.123946	-3.09122	0.00199335	0.0249062
Rad23a	89.8733	-0.476224	0.154085	-3.09065	0.00199718	0.0249062
Gfra2	112.635	-0.528126	0.170844	-3.09128	0.00199296	0.0249062
Grin2b	173.762	-0.854253	0.276596	-3.08845	0.00201201	0.0249347
Mcfd2	78.7775	-0.474918	0.153737	-3.08915	0.00200731	0.0249347
Atp6v1a	175.139	-0.482226	0.156135	-3.08853	0.00201151	0.0249347
Plekhg5	81.9857	-0.510854	0.165476	-3.08718	0.00202068	0.0249902
Atp5e	169.47	-0.447888	0.145207	-3.08448	0.00203906	0.0251351
Large1	117.595	-0.524422	0.170034	-3.08423	0.00204083	0.0251351
Jund	301.833	-0.44154	0.143199	-3.08339	0.00204656	0.0251537
Ctdnep1	110.214	-0.441622	0.143291	-3.08199	0.0020562	0.0252202
Atp6v0c,Atp6v0c-ps2	405.525	-0.527671	0.171283	-3.08069	0.00206519	0.0252784
Borcs5	70.4308	-0.50792	0.165151	-3.0755	0.00210152	0.0256223
Bscl2	85.5736	-0.551923	0.179461	-3.07545	0.00210188	0.0256223
Ubb,Ubb-ps	2784.5	-0.438899	0.142908	-3.0712	0.00213201	0.0259365
Slc25a3	296.731	-0.42801	0.139418	-3.06997	0.00214082	0.0259907
Opcml	91.5927	-0.490719	0.159925	-3.06844	0.0021518	0.0260709
Cntnap1	169.546	-0.411175	0.134132	-3.06546	0.00217333	0.0262784
Cadm4	242.811	-0.419201	0.136779	-3.0648	0.00217819	0.0262838
Nsmf	239.171	-0.389466	0.127107	-3.06407	0.00218345	0.026294
Fam13b	62.2801	0.604743	0.197515	3.06176	0.00220039	0.0264447
Park7	156.038	-0.423334	0.138566	-3.0551	0.00224982	0.0268438
Nmnat2	112.921	-0.492183	0.161078	-3.05555	0.0022465	0.0268438
Fip1l1	65.6571	-0.504475	0.165068	-3.05617	0.00224187	0.0268438
Gpr26	83.8106	-0.539653	0.176654	-3.05486	0.00225162	0.0268438
Pex5l	130.652	-0.479485	0.157126	-3.05159	0.00227632	0.0270842
Kif2a	72.0541	-0.521186	0.170897	-3.04972	0.00229056	0.0271452
B4galnt1	96.4211	-0.457932	0.150127	-3.0503	0.00228613	0.0271452
Cox5a	313.055	-0.390474	0.128063	-3.04907	0.00229554	0.0271503
Bmpr2	95.7023	-0.427326	0.140235	-3.04722	0.00230968	0.0272633
Rplp1	581.735	-0.355646	0.116737	-3.04655	0.00231482	0.02727
Dctn2	186.136	-0.458352	0.150533	-3.04486	0.00232785	0.0273694
Tmeff2	56.1226	-0.526232	0.173011	-3.04161	0.00235314	0.0276124
Srebf2	167.967	-0.402147	0.132384	-3.03774	0.00238361	0.0278602
Zfp148	162.503	-0.399032	0.131344	-3.03807	0.00238096	0.0278602
Sucla2	119.915	-0.46253	0.152295	-3.03706	0.002389	0.0278686
Atp6v1d	174.499	-0.426498	0.140468	-3.03625	0.00239539	0.0278885
Ell2	65.9178	-0.535398	0.176408	-3.03499	0.00240541	0.0279334
Senp3	108.726	-0.445186	0.146704	-3.03459	0.00240862	0.0279334
Mrfap1	428.04	-0.438173	0.144465	-3.03307	0.00242078	0.02802
Ubqln1	107.097	-0.437831	0.144405	-3.03197	0.00242964	0.0280392
Uqcr11	241.538	-0.401183	0.132329	-3.03169	0.00243185	0.0280392
Atcay	127.316	-0.4127	0.136271	-3.02853	0.00245746	0.0282797
Polb	71.1661	-0.50557	0.167124	-3.02511	0.0024854	0.0284935
Dynlrb1	118.146	-0.542268	0.179257	-3.02509	0.00248559	0.0284935
Rtn2	99.8651	-0.448466	0.148328	-3.02347	0.00249894	0.0285367
Rnf14	160.705	-0.427159	0.141267	-3.02377	0.00249642	0.0285367
Prpf6	61.457	-0.500062	0.165448	-3.02248	0.00250717	0.0285759
Tmem178	112.217	-0.438707	0.145225	-3.02087	0.00252046	0.0286727
Camta1	173.098	-0.460946	0.152619	-3.02023	0.00252584	0.0286791
Bmf	65.4963	0.541995	0.179566	3.01836	0.0025415	0.0288021
Nomo1	98.1659	-0.451835	0.149788	-3.01649	0.0025572	0.0288397
Dhx15	92.7089	-0.465995	0.154495	-3.01624	0.00255934	0.0288397
Gad1	400.651	-0.482383	0.159881	-3.01714	0.00255171	0.0288397
Tspan5	115.621	-0.407735	0.135314	-3.01325	0.00258462	0.0290657
Prkar1a	390.985	-0.41869	0.138974	-3.01272	0.00258914	0.0290657
G3bp1	67.4941	-0.489713	0.162632	-3.01118	0.00260237	0.0291592
Cacnb4	151.665	-0.412819	0.137178	-3.00936	0.00261798	0.0292791
Fbl	64.598	-0.48904	0.162628	-3.0071	0.00263751	0.0294423
Purb	413.285	-0.348419	0.116034	-3.00274	0.00267561	0.0298118
Chchd1	106.455	-0.420155	0.140085	-2.99928	0.00270619	0.0300063
Catsperd	62.6948	0.52791	0.17599	2.99966	0.00270282	0.0300063
Srpk1	75.523	-0.4946	0.164919	-2.99906	0.00270817	0.0300063
Gabbr1	266.769	-0.487758	0.162704	-2.99782	0.00271914	0.0300163
St3gal2	90.2562	-0.441884	0.147378	-2.99831	0.00271482	0.0300163
Enc1	286.342	-0.566988	0.189211	-2.99659	0.00273014	0.0300265
Rmnd5a	119.79	-0.479014	0.15984	-2.99684	0.00272795	0.0300265
Nisch	239.837	-0.434399	0.145026	-2.99532	0.00274159	0.0300687
Ptprj	84.8395	-0.468625	0.156467	-2.99504	0.00274407	0.0300687
Ndufb7	131.233	-0.434222	0.145008	-2.99446	0.00274929	0.0300707
Gm13547	59.1746	0.597236	0.199586	2.99237	0.00276824	0.0301672
Ptges3	126.033	-0.443719	0.148265	-2.99273	0.0027649	0.0301672
Otub1	186.337	-0.425477	0.142237	-2.99132	0.00277776	0.0302157
Luzp2	82.4761	-0.462483	0.154678	-2.98997	0.00279	0.0302609
Efr3b	91.1237	-0.434251	0.1453	-2.98864	0.00280222	0.0302609
Kif5c	303.067	-0.412048	0.137859	-2.98891	0.00279977	0.0302609
Spred1	143.787	-0.41	0.137149	-2.98944	0.00279489	0.0302609
Lrpap1	96.0871	-0.461784	0.15463	-2.98638	0.00282305	0.0304308
Tmem151b	89.787	-0.462719	0.155025	-2.98481	0.00283757	0.0305321
Macir	93.3071	-0.470015	0.157534	-2.98358	0.00284896	0.0305443
Abi2	108.975	-0.449748	0.150726	-2.98388	0.00284618	0.0305443
Prr23a1,Prr23a2	71.1918	0.507104	0.170067	2.98179	0.00286568	0.0306684
Cacng7	190.04	-0.363355	0.121968	-2.9791	0.00289096	0.0308369
Gpcpd1	78.7588	-0.519347	0.174335	-2.97901	0.00289177	0.0308369
Tmem30a	84.4732	-0.48419	0.162563	-2.97846	0.00289697	0.0308372
Ucp2	63.3336	0.621878	0.208842	2.97775	0.00290374	0.0308542
Mtpn	127.623	-0.427779	0.14401	-2.97048	0.00297335	0.0308783
Naa10	58.2236	-0.54973	0.184845	-2.97401	0.00293939	0.0308783
Ms4a13	59.3488	0.543931	0.182947	2.97316	0.00294753	0.0308783
G3bp2	119.115	-0.474944	0.159663	-2.97466	0.00293313	0.0308783
Dnajc5	149.377	-0.412423	0.138826	-2.97079	0.00297039	0.0308783
Trim37	150.202	-0.356191	0.119814	-2.97287	0.00295025	0.0308783
Spcs3	59.7075	-0.511514	0.172157	-2.97121	0.00296628	0.0308783
Itpr1	213.984	-0.405293	0.136338	-2.97271	0.00295186	0.0308783
Crmp1	96.7754	-0.534712	0.179889	-2.97246	0.00295426	0.0308783
Ncl	128.81	-0.489294	0.164664	-2.97147	0.00296379	0.0308783
Rpl27a,Gm46076	340.215	-0.388957	0.13066	-2.97687	0.00291203	0.0308783
Nacc1	83.5089	-0.463887	0.155972	-2.97418	0.00293776	0.0308783
Slmap	61.9456	-0.514812	0.173095	-2.97416	0.00293791	0.0308783
Elavl4	116.089	-0.471225	0.159091	-2.96198	0.00305672	0.0313077
Mlf2	345.104	-0.404502	0.136437	-2.96475	0.00302927	0.0313077
Taf10	103.764	-0.456072	0.153914	-2.96316	0.00304501	0.0313077
Rps25	248.31	-0.338273	0.114193	-2.9623	0.00305353	0.0313077
Myo9a	58.0824	-0.540327	0.182402	-2.96229	0.00305356	0.0313077
Abhd12	201.396	-0.469845	0.158459	-2.96509	0.00302596	0.0313077
Rab1a	121.069	-0.434117	0.146548	-2.96228	0.00305367	0.0313077
Gm21992,Rbm4,Rbm4b	92.0796	-0.466588	0.157391	-2.96452	0.00303155	0.0313077
Eif1ad	68.721	0.535146	0.180727	2.96107	0.0030657	0.0313458
Vmn2r13,Vmn2r10	66.0077	0.507972	0.171649	2.95936	0.00308275	0.0314662
Hdlbp	89.6233	-0.446719	0.151115	-2.95615	0.00311507	0.0316954
Grb2	144.552	-0.415119	0.140429	-2.95607	0.00311584	0.0316954
Mast2	102.956	-0.405814	0.137542	-2.95048	0.00317283	0.0321654
Smg7	62.7755	-0.533407	0.180762	-2.95088	0.0031687	0.0321654
Syt11	280.847	-0.434126	0.147671	-2.93981	0.00328413	0.0332372
Midn	135.835	-0.39978	0.136036	-2.93877	0.00329513	0.0332919
Hpca	345.698	-0.467439	0.159101	-2.938	0.00330337	0.0333188
Timp2	93.8797	-0.460751	0.156862	-2.9373	0.00331085	0.0333378
Timm8b	88.7681	-0.529151	0.180281	-2.93514	0.00333397	0.033514
Igsf8	144.607	-0.407747	0.139159	-2.93008	0.00338869	0.0340067
Hnrnpab	81.3103	-0.476235	0.162633	-2.92829	0.00340832	0.0341137
Scg2	135.921	-0.530984	0.181343	-2.92806	0.0034108	0.0341137
Jdp2	136.283	-0.519478	0.17753	-2.92615	0.00343189	0.0341702
Itsn1	86.9052	-0.456985	0.156189	-2.92586	0.00343509	0.0341702
Gm8624,Rps23	358.276	-0.357631	0.122197	-2.92667	0.0034261	0.0341702
Kdm5b	71.6242	-0.538652	0.184125	-2.92547	0.00343938	0.0341702
Hexim1	59.0756	-0.590481	0.202058	-2.92234	0.0034741	0.0344578
Med13l	147.126	-0.424024	0.145132	-2.92164	0.00348194	0.0344744
Klc2	232.178	-0.426147	0.145883	-2.92116	0.00348734	0.0344744
Ptges2	69.3705	-0.513688	0.176021	-2.91834	0.00351905	0.0346554
Rpl34-ps1,Rpl34	202.344	-0.394903	0.135324	-2.9182	0.00352059	0.0346554
Map3k10	187.968	-0.376949	0.129182	-2.91798	0.0035231	0.0346554
Rhoa	217.964	-0.375161	0.128692	-2.91518	0.00355486	0.0348757
Plcl2	110.46	-0.41751	0.143255	-2.91446	0.00356304	0.0348757
Trip12	88.4359	-0.433762	0.148809	-2.9149	0.00355806	0.0348757
Fkbp3	117.151	-0.440711	0.15154	-2.90821	0.00363503	0.0354059
Cops6	83.7586	-0.44487	0.152959	-2.90842	0.00363257	0.0354059
Sorbs2	115.468	-0.45049	0.154894	-2.90837	0.00363316	0.0354059
Kcnc1	151.694	-0.474432	0.163353	-2.90433	0.00368038	0.0357892
Timm8a1	61.1798	-0.487729	0.167974	-2.9036	0.00368901	0.0358147
Elmo1	127.405	-0.448739	0.154581	-2.90294	0.00369678	0.0358318
Nceh1	70.0827	-0.490702	0.169192	-2.90028	0.00372834	0.0359094
Prkag2	84.0299	-0.48507	0.167234	-2.90055	0.00372504	0.0359094
Plcb1	94.5174	-0.479802	0.165433	-2.90027	0.00372839	0.0359094
Ppib	93.9541	-0.567541	0.195688	-2.90023	0.00372889	0.0359094
Hipk3	81.1441	-0.488409	0.168495	-2.89865	0.0037477	0.0359868
Dpcd	60.7377	-0.495731	0.171028	-2.89854	0.003749	0.0359868
Prkaca	107.132	-0.484971	0.16742	-2.89674	0.00377065	0.0361364
Cltc	172.369	-0.451209	0.155829	-2.89554	0.00378502	0.0362159
Dnajc15	81.8826	-0.435255	0.150366	-2.89464	0.00379596	0.036254
Eif4a2	542.924	-0.456438	0.157708	-2.89421	0.00380117	0.036254
Rnf10	127.384	-0.431958	0.149365	-2.89197	0.00382839	0.0364554
Ankrd40	106.894	-0.401587	0.13896	-2.88994	0.00385311	0.0366322
Apba2	190.205	-0.414337	0.143523	-2.8869	0.00389054	0.0369291
Map2k4	128.034	-0.407329	0.141149	-2.88581	0.00390413	0.0369992
Sdc3	109.525	-0.446596	0.154872	-2.88364	0.00393103	0.0371361
Ddx5	301.792	-0.517775	0.179548	-2.88377	0.00392948	0.0371361
Zfp703	92.4482	-0.418344	0.145191	-2.88134	0.00395985	0.0373403
Atp5c1	170.918	-0.473322	0.164295	-2.88092	0.00396517	0.0373403
Psip1	133.786	-0.485851	0.168818	-2.87796	0.0040026	0.0375084
Mettl21a	57.4954	0.555097	0.192909	2.87752	0.0040082	0.0375084
Evl	108.989	-0.43072	0.149675	-2.8777	0.00400581	0.0375084
Erp44	59.5369	-0.54294	0.188618	-2.87851	0.00399553	0.0375084
Extl2	89.9204	-0.446915	0.155362	-2.8766	0.00401987	0.0375587
Pomgnt1	68.5412	-0.464688	0.161599	-2.87556	0.00403307	0.0375643
Ubxn2a	70.4247	-0.510292	0.177445	-2.87577	0.00403039	0.0375643
Eef1a2	517.406	-0.391527	0.136298	-2.87258	0.00407133	0.0378149
Hikeshi	101.054	0.414471	0.14429	2.87248	0.00407266	0.0378149
Zc3h14	69.2059	-0.486196	0.169304	-2.87174	0.00408224	0.0378449
Commd8	59.9756	-0.509713	0.177629	-2.86954	0.00411073	0.0380225
Pcdhgc5	77.6794	-0.513775	0.179061	-2.86927	0.00411416	0.0380225
Rusc1	69.8672	-0.469335	0.163759	-2.86601	0.00415684	0.038145
Camkk2	160.614	-0.428567	0.149543	-2.86584	0.00415906	0.038145
Mcrs1	94.8501	-0.442528	0.154409	-2.86594	0.0041577	0.038145
Tjp1	69.7763	-0.451103	0.157408	-2.86581	0.00415941	0.038145
Cap1	134.752	-0.392386	0.136898	-2.86628	0.00415331	0.038145
Marf1	142.452	-0.381779	0.133273	-2.86464	0.00417489	0.0382282
Rpl13a,Gm11478	480.515	-0.35657	0.124504	-2.86391	0.00418444	0.0382568
Hnrnpc	102.162	-0.468146	0.163537	-2.86264	0.00420132	0.0382937
Cacna1a	146.9	-0.424855	0.148393	-2.86304	0.00419597	0.0382937
Syngr3	104.56	-0.506033	0.17702	-2.85862	0.00425495	0.0387233
Cnksr2	156.543	-0.457418	0.160153	-2.85613	0.00428836	0.0389679
Hnrnpdl	124.223	-0.429904	0.150594	-2.85472	0.00430744	0.0389847
Brd4	98.5097	-0.475319	0.166482	-2.85508	0.00430258	0.0389847
B4galt6	79.7859	-0.452952	0.158677	-2.85455	0.00430983	0.0389847
Ccnd1	88.1166	-0.439944	0.154176	-2.85353	0.00432369	0.0389917
Acbd5	73.5609	-0.442347	0.154994	-2.85396	0.00431778	0.0389917
Pou3f3	89.3785	-0.434175	0.152241	-2.85189	0.00434598	0.0390498
Zfp644	81.3053	-0.433282	0.151966	-2.85118	0.00435575	0.0390498
Zcchc12	57.9325	0.529704	0.185787	2.85114	0.00435634	0.0390498
Emc10	221.705	-0.386323	0.135436	-2.85243	0.00433861	0.0390498
Oxr1	144.527	-0.432249	0.151853	-2.8465	0.00442023	0.0395621
Zfr	163.33	-0.361098	0.126878	-2.84603	0.00442676	0.0395621
Spock2	262.765	-0.414997	0.145915	-2.84409	0.00445381	0.0397443
Atp2b2	428.357	-0.335199	0.117913	-2.84277	0.0044723	0.0398496
Ndufb3	92.844	-0.413384	0.145538	-2.84038	0.00450593	0.0400476
Btf3	134.021	-0.387764	0.136525	-2.84024	0.00450796	0.0400476
Zfp827	71.7578	-0.444655	0.15667	-2.83816	0.00453748	0.0401901
Dazap1	96.237	-0.456961	0.160998	-2.83831	0.00453538	0.0401901
Ints10	79.3481	-0.434511	0.153176	-2.83668	0.00455851	0.0403164
Rpl21	341.775	-0.326098	0.115006	-2.83547	0.00457577	0.0403494
Arpc5l	109.997	-0.432444	0.152497	-2.83575	0.0045718	0.0403494
Kcnip2	114.019	-0.411304	0.145113	-2.83437	0.00459166	0.0404297
Mat2a	171.521	-0.429551	0.151797	-2.82977	0.00465817	0.0409548
Vmn1r204	55.9957	0.515713	0.182372	2.82781	0.00468672	0.0411452
Dcun1d4	93.9066	-0.430214	0.15217	-2.8272	0.00469567	0.0411631
Scamp5	221.726	-0.401036	0.141874	-2.82671	0.00470293	0.0411662
Slc8a1	179.592	-0.436674	0.154532	-2.82579	0.00471645	0.041224
Hax1	82.7697	-0.466666	0.165197	-2.82491	0.00472943	0.0412769
Slc25a11	102.564	-0.413396	0.146445	-2.82287	0.00475962	0.0414797
Ankrd52	82.0418	-0.481144	0.170575	-2.82072	0.00479165	0.0416978
Stk32b	61.3264	0.505888	0.179438	2.8193	0.0048129	0.0417001
Cdh11	58.3818	-0.481208	0.170635	-2.82011	0.00480073	0.0417001
Mboat7	121.576	-0.519192	0.184152	-2.81937	0.00481175	0.0417001
Peg3	184.765	-0.509751	0.180868	-2.81836	0.00482704	0.0417108
Manf	73.0154	-0.45718	0.162219	-2.81828	0.00482813	0.0417108
Rpl22	117.472	-0.419693	0.148989	-2.81694	0.00484839	0.0418253
Lrrc4c	65.9815	-0.476868	0.169326	-2.81626	0.00485858	0.0418526
Asns	103.818	-0.458684	0.163063	-2.81293	0.00490926	0.0422282
Ppp1cb	149.875	-0.449211	0.159744	-2.81207	0.00492244	0.0422805
Lrfn4	77.2805	-0.449766	0.159985	-2.8113	0.00493422	0.0423207
Fam32a	110.149	-0.4051	0.144276	-2.80782	0.00498786	0.0427193
Cct5	107.713	-0.434873	0.15491	-2.80726	0.00499642	0.0427312
Map4k4	85.9787	-0.432313	0.154185	-2.80385	0.00504963	0.0431244
Shroom2	81.0314	-0.482035	0.171981	-2.80284	0.00506542	0.0431974
Arl1	114.328	-0.499501	0.17837	-2.80036	0.00510457	0.0433452
Ppfia4	81.1465	-0.435781	0.155591	-2.80081	0.0050975	0.0433452
Rab3gap2	74.2014	-0.454188	0.162168	-2.80072	0.00509886	0.0433452
Dnlz	88.9653	-0.43582	0.155664	-2.79975	0.00511428	0.0433659
Gm42517	58.8468	-0.520932	0.186268	-2.79668	0.0051631	0.0437177
Gm5643,Hnrnpa1l2-ps2,Hnrnpa1,Gm10052	185.175	-0.370398	0.132523	-2.79498	0.00519032	0.0438858
Eid2b	73.6197	0.471639	0.169079	2.78947	0.00527951	0.0445767
Cluh	99.8202	-0.414799	0.148759	-2.7884	0.0052969	0.0446603
Fastk	90.1371	-0.447594	0.16057	-2.78754	0.00531098	0.0447158
Hcfc1r1	127.115	-0.498234	0.178823	-2.78619	0.00533318	0.0448393
Creb1	66.9779	-0.468714	0.168446	-2.78258	0.0053928	0.045185
Tubb5	145.285	-0.370165	0.133063	-2.78187	0.00540462	0.045185
Morf4l1b,Morf4l1-ps1,Morf4l1	284.438	-0.375323	0.134908	-2.78207	0.00540136	0.045185
Napg	128.88	-0.459549	0.16515	-2.78261	0.00539229	0.045185
Zeb2	69.8945	-0.450452	0.162022	-2.78019	0.00543264	0.0452923
Zranb2	88.2175	-0.479406	0.172409	-2.78064	0.00542523	0.0452923
Prxl2b	122.119	-0.394234	0.141826	-2.77969	0.00544103	0.0452988
Srpk2	163.85	-0.370704	0.133441	-2.77803	0.00546891	0.0454674
Smu1	62.3895	-0.46026	0.165795	-2.77607	0.00550196	0.0456785
Atp6v1e1	219.388	-0.400146	0.144303	-2.77296	0.00555487	0.0459897
Ap2b1	164.053	-0.385389	0.138969	-2.77319	0.00555094	0.0459897
Ppp2r5e	69.7329	-0.458407	0.165486	-2.77007	0.00560445	0.0462947
Rab33b	69.6625	0.46989	0.169641	2.76991	0.00560724	0.0462947
Sv2a	287.437	-0.411421	0.148587	-2.7689	0.00562467	0.0463743
Rps10	202.015	-0.408588	0.147595	-2.7683	0.00563488	0.0463944
Pam	87.8299	-0.435828	0.157493	-2.76729	0.00565245	0.0464748
LOC102637495,LOC100041057,A530032D15Rik,LOC100041708,LOC105242429,C130026I21Rik	65.078	-0.52944	0.191476	-2.76505	0.0056914	0.0467062
Rps6,Rps6-ps4	259.355	-0.347237	0.125593	-2.76477	0.00569626	0.0467062
Lsm14b	67.459	-0.451834	0.163505	-2.76342	0.00571992	0.0468357
Drap1	171.152	-0.352787	0.127701	-2.7626	0.00573422	0.0468884
Dzank1	129.134	-0.433222	0.156942	-2.76039	0.00577323	0.0471427
Stx1a	159.172	-0.493399	0.17883	-2.75904	0.00579709	0.0472728
Morn5	57.4896	0.487089	0.176609	2.75801	0.00581543	0.0473576
Ap2s1	145.377	-0.44375	0.161023	-2.75582	0.00585451	0.0476108
Cox8a	521.867	-0.330461	0.120001	-2.75381	0.00589052	0.047832
Cdk16	280.946	-0.296417	0.107655	-2.75341	0.00589775	0.047832
Dusp8	91.5478	-0.416555	0.151319	-2.75283	0.00590821	0.0478516
Scoc	135.003	-0.394551	0.143432	-2.75079	0.00594523	0.0480583
Rab14	196.358	-0.383335	0.139368	-2.75053	0.00594985	0.0480583
Mbd3	125.853	-0.419079	0.152431	-2.7493	0.00597218	0.0481734
Itm2b	275.836	-0.349756	0.127292	-2.74766	0.0060023	0.0483509
Slc39a10	87.983	-0.500727	0.182328	-2.74629	0.00602732	0.048487
Ndufs3	111.399	-0.4241	0.154481	-2.74533	0.00604501	0.0484984
2310061I04Rik	100.289	-0.43467	0.15832	-2.74552	0.00604153	0.0484984
Serpini1	98.9918	-0.436893	0.159344	-2.74181	0.00611008	0.0489546
Slc4a8	63.8267	-0.508989	0.185774	-2.73983	0.0061471	0.0491851
Pde1a	106.138	-0.498854	0.182153	-2.73865	0.00616921	0.0492958
Prps1l1	54.8016	0.513821	0.187887	2.73474	0.00624302	0.049774
Sat1	72.4375	-0.447401	0.163608	-2.73459	0.00624576	0.049774
Rnf170	56.7344	-0.465754	0.170379	-2.73364	0.00626387	0.0497852
Homer1	57.7265	-0.476949	0.174468	-2.73374	0.00626203	0.0497852
Car11	87.4205	-0.468122	0.171428	-2.73072	0.00631969	0.0500514
Hectd4	89.1861	-0.425779	0.155931	-2.73057	0.00632255	0.0500514
Prss45	59.782	0.49313	0.180588	2.7307	0.00632004	0.0500514
Atp6v0e2	155.636	-0.438788	0.160799	-2.7288	0.00635655	0.0502538
Rgmb	103.055	-0.41605	0.152777	-2.72325	0.00646423	0.0510374
Dlg1	113.567	-0.392777	0.14426	-2.7227	0.00647507	0.0510554
Nol4	68.1362	-0.501891	0.184378	-2.72208	0.00648732	0.0510844
Plekho1	66.1958	-0.48916	0.179748	-2.72136	0.00650131	0.0511271
Adgrl1	308.054	-0.43115	0.158627	-2.71802	0.00656746	0.0515436
Cacna1c	83.877	-0.431103	0.158622	-2.71781	0.00657158	0.0515436
Ndufs6	170.415	-0.354641	0.130621	-2.71505	0.00662667	0.0518394
Acat1	100.946	-0.398233	0.146668	-2.7152	0.00662358	0.0518394
Ctnna2	64.9807	-0.461501	0.170091	-2.71325	0.00666268	0.0520527
Rgs7bp	163.27	-0.3675	0.135573	-2.71072	0.00671381	0.0523541
Add1	127.127	-0.358395	0.132226	-2.71047	0.00671882	0.0523541
Lmtk3	83.2244	-0.462424	0.170672	-2.70943	0.00673979	0.0523806
Sap18b,Sap18	126.854	-0.420414	0.155151	-2.70971	0.0067343	0.0523806
Fbxl17	77.508	-0.488724	0.180873	-2.70202	0.00689187	0.0534927
Cryab	118.738	-0.407485	0.150832	-2.70159	0.00690087	0.053493
Arhgef11	93.0343	-0.405752	0.150263	-2.70029	0.006928	0.0536335
Ngef	136.135	-0.492833	0.182737	-2.69696	0.00699767	0.0540301
Iqschfp,Schip1	182.313	-0.471908	0.175058	-2.69572	0.00702369	0.0540301
Sptan1	313.609	-0.431035	0.159878	-2.69603	0.00701713	0.0540301
Sh2d5	60.0019	-0.473348	0.175595	-2.69568	0.00702454	0.0540301
Rnf13	97.3893	-0.391846	0.145349	-2.69589	0.0070201	0.0540301
Rab5a	110.787	-0.364834	0.135461	-2.69327	0.00707555	0.0543463
Gnal	78.2261	-0.464989	0.172674	-2.69287	0.00708389	0.0543463
Dvl3	89.1305	0.421901	0.156703	2.69236	0.00709473	0.0543595
Zdhhc16	62.607	0.480217	0.178432	2.69132	0.00711692	0.0544595
Rplp2,Wdr89,Rplp2-ps1	248.507	-0.343543	0.127709	-2.69005	0.00714412	0.0545277
Atp5o	149.285	-0.416668	0.154872	-2.6904	0.00713656	0.0545277
Hint3	67.8882	-0.456549	0.169748	-2.68956	0.00715456	0.0545375
Ntan1	77.9242	-0.429367	0.15968	-2.68893	0.00716818	0.0545716
Smarcd1	66.136	-0.468524	0.174443	-2.68583	0.00723491	0.0549623
Zyx	92.8124	-0.44087	0.164155	-2.68569	0.00723794	0.0549623
Rpl5	220.726	-0.377836	0.140841	-2.68271	0.00730276	0.0553839
Cdv3	91.3415	-0.397229	0.148149	-2.68129	0.00733388	0.0555492
Aup1	61.3366	-0.448438	0.167329	-2.67997	0.00736277	0.0556973
Gls	170.887	-0.434907	0.162415	-2.67775	0.00741185	0.0559975
Lsm11	66.3564	-0.459226	0.17153	-2.67723	0.00742347	0.0560143
Dusp10	69.6131	0.471123	0.176068	2.6758	0.0074551	0.0561109
Syt1	457.152	-0.447277	0.167144	-2.67601	0.00745052	0.0561109
Etv5	78.1864	-0.513455	0.191933	-2.67518	0.00746892	0.056144
Hibadh	61.5179	-0.461309	0.172576	-2.67308	0.00751575	0.0563208
Samhd1	59.5343	0.502581	0.188031	2.67286	0.00752078	0.0563208
Dbpht2	91.8033	0.427708	0.159973	2.67363	0.0075035	0.0563208
Cacna1d	64.9111	-0.449396	0.168166	-2.67233	0.00753264	0.0563388
Herpud2	57.6444	-0.498492	0.186621	-2.67114	0.00755935	0.0564678
Adora2a	58.6682	0.503593	0.18857	2.67059	0.0075718	0.05649
Blcap	59.0792	-0.450123	0.168655	-2.6689	0.00760998	0.0567039
Selenom	149.862	-0.394688	0.148081	-2.66535	0.0076908	0.0572346
Ncs1	198.417	-0.371325	0.139394	-2.66386	0.00772504	0.0574176
Nenf	113.281	-0.423371	0.158993	-2.66283	0.00774854	0.0575206
Btbd6	84.0258	-0.415758	0.15621	-2.66153	0.00777863	0.0576722
Trim46	78.7332	-0.43963	0.165315	-2.65934	0.0078294	0.0579765
Mapre2	115.533	-0.399222	0.150206	-2.65783	0.00786456	0.0580749
Stk3	90.5881	0.430381	0.161949	2.65751	0.00787192	0.0580749
Grm3	63.3528	-0.452746	0.170353	-2.6577	0.00786767	0.0580749
Cisd1	113.299	-0.413981	0.155855	-2.65619	0.00790291	0.0582315
Eftud2	89.5432	-0.451799	0.170158	-2.65517	0.00792685	0.0583357
Rpl23a	375.093	-0.316269	0.11919	-2.65348	0.0079667	0.0584846
Camk1	106.529	-0.364619	0.137395	-2.65381	0.00795885	0.0584846
Cfl1	820.971	-0.346664	0.130667	-2.65304	0.0079771	0.0584889
Fkbp1b	59.825	-0.461866	0.174157	-2.652	0.00800159	0.0585964
Tcf20	114.967	-0.362211	0.136696	-2.64975	0.0080551	0.0588063
Dab1	66.3839	-0.497731	0.187819	-2.65006	0.00804768	0.0588063
Cdc42bpa	87.0599	-0.41009	0.154783	-2.64945	0.0080623	0.0588063
Ldhb	494.556	-0.398755	0.15054	-2.64883	0.00807702	0.0588063
Mpped1	167.63	-0.375362	0.141714	-2.64873	0.00807958	0.0588063
Lkaaear1	57.823	-0.4833	0.182653	-2.646	0.00814496	0.0591409
Atp5g3	224.756	-0.389995	0.147391	-2.64598	0.00814539	0.0591409
Sptbn4	98.956	-0.428827	0.162308	-2.64206	0.00824029	0.0594763
Gm42048,Gm6958	99.651	-0.476478	0.180283	-2.64294	0.00821884	0.0594763
Pip5k1c	308.391	-0.38339	0.145099	-2.64226	0.00823543	0.0594763
Dync1li1	85.8332	-0.452349	0.171214	-2.64201	0.00824148	0.0594763
Actr3	102.214	-0.419322	0.158615	-2.64364	0.00820199	0.0594763
Nptx1	311.317	-0.447355	0.16948	-2.63958	0.008301	0.0597612
Trib2	74.9792	-0.406392	0.153951	-2.63975	0.00829675	0.0597612
Prss41	67.9003	0.46244	0.175303	2.63795	0.00834097	0.0599765
Zmat2	202.838	-0.408027	0.1548	-2.63584	0.00839299	0.0602778
Ctbp1	150.314	-0.393875	0.149479	-2.63499	0.00841405	0.0603564
Dynll2	551.893	-0.344723	0.130954	-2.6324	0.00847839	0.0607448
Mettl26	76.2394	-0.414492	0.157528	-2.63123	0.0085076	0.0608809
Gm9234,Ppia	869.801	-0.378907	0.144049	-2.6304	0.00852844	0.060924
Gm1096	56.1881	0.480302	0.182612	2.63018	0.00853406	0.060924
Fbxl19	75.2809	-0.45682	0.173749	-2.6292	0.00855864	0.0610264
Dalrd3	61.5907	-0.464611	0.176754	-2.62858	0.00857418	0.0610548
Smpd1	84.567	-0.466434	0.177471	-2.62823	0.00858311	0.0610548
Cuta	83.7553	-0.399706	0.152118	-2.62761	0.00859877	0.0610933
2510009E07Rik	54.8895	-0.460642	0.175415	-2.62601	0.00863932	0.0612354
Eno2	695.825	-0.453701	0.172768	-2.62607	0.00863765	0.0612354
Cyb5a	97.0183	-0.429633	0.163645	-2.62539	0.00865502	0.0612739
Map3k12	74.4256	-0.414724	0.158045	-2.62408	0.00868835	0.0614369
Ranbp1	89.1907	-0.415998	0.158579	-2.62329	0.00870862	0.0615072
Sorl1	165.079	-0.396551	0.151201	-2.62268	0.00872416	0.061544
Prkcb	401.463	-0.357573	0.136559	-2.61845	0.00883302	0.0618856
Mpnd	111.015	-0.386526	0.147596	-2.61882	0.00882342	0.0618856
Smap2	118.758	-0.406788	0.155265	-2.61996	0.00879401	0.0618856
Hivep2	94.7989	-0.362771	0.138457	-2.6201	0.00879048	0.0618856
Vapa	102.949	-0.389784	0.148865	-2.61838	0.00883486	0.0618856
Dok1	58.6335	0.477346	0.18228	2.61876	0.00882505	0.0618856
Etnk1	143.466	-0.387564	0.148043	-2.61792	0.00884664	0.0618953
Hs3st4	65.8913	-0.470446	0.179741	-2.61736	0.0088613	0.0619186
Pdap1	117.156	-0.398247	0.152201	-2.6166	0.00888113	0.0619186
Ccl12	67.763	-0.526637	0.201262	-2.61667	0.0088791	0.0619186
Hapln4	112.006	-0.374899	0.143363	-2.61504	0.00892164	0.0621284
Tomm7	129.789	-0.33996	0.130148	-2.6121	0.00899868	0.0622108
Rps15a-ps6,Rps15a	84.2849	-0.433892	0.166127	-2.61181	0.00900652	0.0622108
Npepps	82.6175	-0.428825	0.164146	-2.61247	0.00898913	0.0622108
Prkar2a	61.5507	-0.448144	0.171493	-2.61319	0.00897014	0.0622108
Ppp2r2c	305.792	-0.301138	0.115286	-2.6121	0.00899876	0.0622108
Ipcef1	87.7835	-0.410133	0.157002	-2.61228	0.00899413	0.0622108
Gnaq	75.4857	-0.519747	0.198985	-2.61199	0.00900159	0.0622108
Rdh14	55.3191	-0.458108	0.17549	-2.61044	0.00904246	0.0623867
Ccdc124	142.871	-0.357142	0.136857	-2.60959	0.00906507	0.0624703
Ppp3r1	539.608	-0.467527	0.17933	-2.60708	0.00913186	0.0627855
Ralgds	97.2294	-0.408263	0.156581	-2.60736	0.00912432	0.0627855
Lime1	57.5715	-0.467579	0.179391	-2.60648	0.00914774	0.0628222
Tra2b	68.613	-0.429527	0.164933	-2.60426	0.00920733	0.0631587
Atp6v0b	107.205	-0.370172	0.142183	-2.60348	0.00922832	0.0632036
Phf10	59.1348	-0.451522	0.173447	-2.60323	0.00923509	0.0632036
Sfxn3	91.5373	-0.395579	0.152089	-2.60098	0.00929586	0.0635043
Clta	240.96	-0.361397	0.138955	-2.60081	0.00930032	0.0635043
Rcc2	87.0915	-0.411759	0.158386	-2.59973	0.00932983	0.0636329
Hyou1	76.9482	-0.429544	0.165274	-2.59899	0.00934992	0.063697
Uqcc2	156.272	-0.336163	0.129395	-2.59797	0.00937779	0.063814
Zfp385b	67.9769	-0.440892	0.169839	-2.59594	0.00943322	0.0640449
Tuba4a	127.145	-0.370818	0.14283	-2.59621	0.00942576	0.0640449
Rab11fip4	183.037	-0.324653	0.125133	-2.59447	0.00947363	0.064173
Cnih2	167.537	-0.401712	0.154826	-2.5946	0.0094702	0.064173
Lamtor1	96.4577	-0.378698	0.145991	-2.59399	0.00948698	0.0641906
Gmfb	88.9512	-0.40706	0.157091	-2.59123	0.00956335	0.064634
Ptpn4	71.5713	-0.426414	0.164602	-2.59057	0.00958176	0.064685
Strbp	137.6	-0.369463	0.14268	-2.58946	0.00961278	0.064821
Uqcrb	128.692	-0.339311	0.131089	-2.58839	0.00964254	0.0649482
Slc38a2	81.8236	-0.388695	0.150202	-2.58782	0.00965858	0.0649829
Dlg2	95.9196	-0.394254	0.152614	-2.58334	0.00978487	0.0657583
Eno1b,Eno1	541.569	-0.350725	0.135829	-2.58211	0.00981978	0.0658444
Sergef	92.2588	-0.413453	0.160121	-2.58213	0.00981934	0.0658444
Sdcbp	123.058	-0.407532	0.157862	-2.58157	0.0098353	0.0658744
Thra	222.123	-0.384879	0.149161	-2.58029	0.00987188	0.0660452
Rnf115	104.873	-0.367992	0.142672	-2.57929	0.00990034	0.0661613
Nedd8	110.102	-0.371105	0.143915	-2.57863	0.00991917	0.066213
Gm51400,Fkbp2	114.497	-0.368352	0.142913	-2.57746	0.00995304	0.0662687
Plp1	530.716	-0.623818	0.242064	-2.57708	0.00996393	0.0662687
Hecw1	62.2842	-0.456825	0.177284	-2.5768	0.009972	0.0662687
Arc	182.437	-0.702905	0.272711	-2.57747	0.00995254	0.0662687
Ilrun	112.518	-0.364954	0.141705	-2.57545	0.0100111	0.0664542
Nrd1	98.8376	-0.446611	0.173473	-2.57453	0.0100377	0.0665571
Mrpl55	64.4683	-0.438697	0.170528	-2.57259	0.0100941	0.0666348
Lrrc59	54.9451	-0.453594	0.176317	-2.5726	0.0100938	0.0666348
Myef2	72.0877	-0.449358	0.174628	-2.57324	0.0100753	0.0666348
Cnbp	186.192	-0.364712	0.141727	-2.57334	0.0100722	0.0666348
Calu	86.981	-0.406874	0.158282	-2.57056	0.0101533	0.0669512
Ambp	68.6915	0.453717	0.176617	2.56893	0.0102013	0.067193
Pik3r1	136.792	-0.379793	0.147947	-2.5671	0.0102554	0.0674175
Prdx5	291.305	-0.30338	0.118184	-2.56701	0.010258	0.0674175
Nlk	98.0513	-0.490629	0.191245	-2.56544	0.0103045	0.0675351
Pnpla6	55.0233	-0.453451	0.176743	-2.5656	0.0102998	0.0675351
Rtl8b,Rtl8a	343.404	-0.35828	0.139687	-2.56488	0.0103212	0.0675351
Ctnna3	73.8881	0.41526	0.161901	2.56491	0.0103204	0.0675351
Psma6	108.205	-0.424237	0.165452	-2.5641	0.0103442	0.0676118
Ddx6	112.325	-0.408117	0.1592	-2.56356	0.0103606	0.0676447
Mdm2	69.7175	-0.463262	0.180914	-2.56068	0.0104468	0.0681286
Qrich2	61.5714	0.446086	0.174256	2.55994	0.010469	0.0681286
Sytl4	56.2091	0.466954	0.182386	2.56026	0.0104595	0.0681286
Sccpdh	86.1818	-0.467292	0.182583	-2.55934	0.0104872	0.0681727
Ly6e	185.267	-0.434302	0.169743	-2.55859	0.0105098	0.0682448
Pnpla2	73.854	0.422866	0.165369	2.5571	0.0105549	0.0684634
AI593442	55.9984	-0.483282	0.189119	-2.55544	0.0106054	0.0687159
Pitpnm2	59.2975	-0.462711	0.181139	-2.55445	0.0106357	0.0688376
Mturn	59.5477	-0.45012	0.176469	-2.55071	0.0107505	0.0695053
Diras2	178.762	-0.361967	0.141931	-2.55031	0.0107628	0.0695091
Sumo1	123.957	-0.368446	0.144538	-2.54912	0.0107994	0.0696702
Rpl7a	257.143	-0.321984	0.12635	-2.54836	0.0108232	0.0697484
Rrp1	268.289	-0.372194	0.146134	-2.54694	0.0108671	0.0699549
Lypla2	75.5184	-0.420763	0.165227	-2.54657	0.0108787	0.0699549
Isca1	134.564	-0.362729	0.142523	-2.54505	0.0109263	0.0700808
Sbno1	74.7767	-0.441498	0.173461	-2.54523	0.0109205	0.0700808
Cadps	133.694	-0.508277	0.199731	-2.54481	0.0109336	0.0700808
Rnf34	84.7977	-0.394165	0.154944	-2.54392	0.0109615	0.0701843
Cdk5r1	149.381	-0.398024	0.156523	-2.54291	0.0109935	0.0702453
Crebzf	71.3593	-0.422704	0.166295	-2.54189	0.0110255	0.0702453
Dab2ip	82.3914	-0.394886	0.155383	-2.54138	0.0110417	0.0702453
Pxk	76.789	-0.39349	0.154759	-2.5426	0.0110033	0.0702453
Dlst	85.3428	-0.383095	0.150705	-2.54201	0.0110216	0.0702453
Kcnmb4	94.8505	-0.433176	0.170428	-2.54169	0.0110319	0.0702453
Sbf1	117.378	-0.357446	0.14068	-2.54084	0.0110588	0.0702786
Mrs2	79.1501	-0.404431	0.159232	-2.53989	0.0110886	0.0703184
Ppp1r2-ps3,Ppp1r2	159.63	-0.392563	0.154538	-2.54023	0.011078	0.0703184
Dipk1b	79.9885	-0.424004	0.167007	-2.53885	0.0111218	0.070454
Lrrc4	80.0478	-0.443795	0.174832	-2.53842	0.0111356	0.0704662
Fam168a	159.109	-0.397829	0.156806	-2.53708	0.0111782	0.0705116
Shisa4	123.852	-0.396391	0.156203	-2.53766	0.0111597	0.0705116
Rps24	395.96	-0.294223	0.11596	-2.53729	0.0111714	0.0705116
Exoc4	65.0627	-0.425356	0.167888	-2.53357	0.0112906	0.0709204
Cryl1	64.6479	0.44844	0.176948	2.5343	0.0112671	0.0709204
Mapk3	106.273	-0.379675	0.149857	-2.53357	0.0112906	0.0709204
Ssxa1	61.4504	0.4534	0.178906	2.53429	0.0112674	0.0709204
Nars	121.733	-0.362016	0.142938	-2.53268	0.0113195	0.0710271
Nat14	66.2464	-0.48611	0.192156	-2.52977	0.0114138	0.0715433
Zbtb6	58.0624	0.475434	0.187972	2.52929	0.0114295	0.0715664
Cdk5	108.201	-0.429145	0.169906	-2.52578	0.0115443	0.0722094
Hdgfl3	123.559	-0.360484	0.142808	-2.52425	0.0115945	0.0724477
Mrpl37	67.9951	-0.427691	0.169598	-2.52179	0.0116758	0.0728262
Jakmip1	104.488	-0.403742	0.160108	-2.52168	0.0116796	0.0728262
St3gal5	115.191	-0.38934	0.154475	-2.5204	0.0117221	0.0730148
Syngr1	305.067	-0.404303	0.160455	-2.51973	0.0117446	0.0730256
Lnpk	82.7123	-0.403101	0.159985	-2.51962	0.0117483	0.0730256
Sec61g	56.6846	0.47947	0.190358	2.51878	0.0117763	0.0731233
Nrcam	122.503	-0.43439	0.172559	-2.51734	0.0118246	0.0732737
Astn2	66.6586	-0.422485	0.167831	-2.51732	0.0118251	0.0732737
Rimbp2	151.314	-0.347922	0.138465	-2.5127	0.011981	0.0741627
Ndufa12	161.329	-0.395873	0.157596	-2.51195	0.0120068	0.0742451
Kcnj11	58.0807	-0.452527	0.18035	-2.50916	0.0121019	0.0747561
Lemd2	84.781	0.446088	0.177836	2.50843	0.012127	0.0748333
Celf3	68.2432	-0.525635	0.209639	-2.50733	0.0121646	0.0749881
Bod1	74.1935	-0.422914	0.168724	-2.50655	0.0121915	0.0750762
Aif1l	58.4036	0.45533	0.18169	2.50608	0.0122076	0.0750838
Hspa5	100.941	-0.397457	0.158616	-2.50579	0.012218	0.0750838
B4gat1	77.3173	-0.43008	0.1717	-2.50483	0.012251	0.0751506
Picalm	109.816	-0.414278	0.165397	-2.50474	0.012254	0.0751506
Lancl1	102.715	-0.373667	0.149363	-2.50174	0.0123584	0.0756915
Wdr76	71.892	0.409416	0.16367	2.50148	0.0123676	0.0756915
Gm6579,Set	127.092	-0.386275	0.154472	-2.50061	0.012398	0.0757992
Gdi2	129.474	-0.368253	0.147427	-2.49786	0.0124945	0.0763114
Llph	98.3681	-0.352419	0.141233	-2.4953	0.0125851	0.0767856
Mff	95.6991	-0.380916	0.152758	-2.4936	0.0126456	0.0769976
Cobl	61.846	-0.469543	0.188292	-2.49369	0.0126421	0.0769976
Errfi1	78.7651	0.483308	0.19389	2.49269	0.0126779	0.0770366
Pde4d	57.9769	-0.440336	0.176627	-2.49303	0.0126659	0.0770366
Pomp	141.65	-0.369534	0.148279	-2.49216	0.0126969	0.0770733
Rab3a	508.173	-0.406315	0.163158	-2.49031	0.0127631	0.0772394
Cabp1	290.463	-0.341467	0.137087	-2.49088	0.0127429	0.0772394
Dock3	122.647	-0.37456	0.150402	-2.49039	0.0127602	0.0772394
Gm36182,Gm17434	65.8925	0.442714	0.177836	2.48945	0.0127942	0.0773491
Ppil2	67.65	-0.409351	0.164462	-2.48904	0.0128089	0.0773593
Neurod6	58.3318	-0.542021	0.217851	-2.48804	0.012845	0.0774706
Rpl13	527.318	-0.303787	0.122128	-2.48745	0.0128663	0.0774706
Bcl11b	60.4458	-0.427633	0.171908	-2.48756	0.0128622	0.0774706
Sox9	65.9849	-0.427484	0.171905	-2.48674	0.0128918	0.0775459
Fubp1	66.0232	-0.449879	0.181038	-2.48499	0.0129554	0.0777715
Rps9	227.615	-0.354983	0.142839	-2.48519	0.0129481	0.0777715
Pfkp	125.285	-0.370222	0.149145	-2.48229	0.0130539	0.0782843
Selenot	117.788	-0.366378	0.147747	-2.47976	0.0131469	0.0786045
Emc8	67.4213	0.421257	0.169864	2.47996	0.0131396	0.0786045
Ext2	70.9574	-0.426839	0.172085	-2.4804	0.0131236	0.0786045
Mrpl33	68.5985	-0.422377	0.170649	-2.47512	0.0133193	0.0794797
Trmt13	69.7638	0.411535	0.16627	2.4751	0.0133199	0.0794797
Wfdc13	69.3245	0.420367	0.169927	2.4738	0.0133683	0.0796329
Pitpnc1	79.8511	-0.456456	0.184524	-2.4737	0.0133723	0.0796329
Pmepa1	88.9759	-0.368879	0.14915	-2.4732	0.0133908	0.0796631
Ccser2	75.0996	-0.404783	0.163738	-2.47214	0.0134308	0.0798216
Rpn2	113.66	-0.423275	0.171448	-2.46883	0.0135556	0.0804831
Susd4	75.4602	-0.416132	0.168721	-2.4664	0.013648	0.0809509
Sars	203.861	-0.382779	0.155375	-2.46359	0.0137554	0.0815068
Dedd	61.3967	-0.42066	0.170976	-2.46035	0.0138803	0.0821653
Phospho1	129.079	-0.33599	0.136609	-2.4595	0.0139132	0.0821969
Exd2	60.9012	-0.457992	0.186187	-2.45985	0.0138997	0.0821969
Kansl3	68.6046	-0.408453	0.166108	-2.45897	0.0139338	0.0822368
Rabgap1	74.1528	-0.394445	0.160523	-2.45725	0.0140006	0.0824682
Sugt1	59.4401	-0.429646	0.174834	-2.45745	0.0139929	0.0824682
Vps13a	65.7053	-0.410887	0.167282	-2.45625	0.0140397	0.0825464
Treml1	55.325	0.457495	0.186261	2.4562	0.0140416	0.0825464
Soga3	128.788	-0.389493	0.158631	-2.45533	0.0140754	0.0826633
Map4k2	66.6408	-0.393087	0.160209	-2.45359	0.0141436	0.0829008
Apbb1	304.073	-0.400299	0.163139	-2.45373	0.0141383	0.0829008
Ceacam12	60.7141	0.45073	0.183851	2.4516	0.0142223	0.08328
Padi1	58.038	0.435445	0.17774	2.4499	0.0142898	0.083511
Gabarap	130.348	-0.390722	0.15948	-2.44997	0.0142866	0.083511
Pmpcb	56.0487	-0.422062	0.172373	-2.44854	0.0143438	0.0837182
Mrpl52	86.6264	-0.38954	0.159106	-2.4483	0.0143533	0.0837182
Plppr4	80.9812	-0.470385	0.192291	-2.44622	0.0144363	0.0840863
Zfp365	307	-0.300103	0.122691	-2.44601	0.0144446	0.0840863
Nhp2	73.9832	-0.417938	0.170988	-2.44425	0.0145152	0.0843957
Gspt1	92.0648	-0.392699	0.16068	-2.44398	0.0145261	0.0843957
Stx7	109.485	-0.354646	0.145149	-2.44332	0.0145526	0.0844676
Irf2bpl	119.295	-0.390746	0.160035	-2.44163	0.014621	0.0846993
Gria3	74.0562	-0.479648	0.196439	-2.44171	0.0146178	0.0846993
Crhbp	58.3185	-0.435235	0.178358	-2.44023	0.0146781	0.0848652
Frrs1l	173.792	-0.380569	0.155952	-2.4403	0.0146753	0.0848652
Syt12	82.2891	-0.409011	0.16764	-2.43982	0.0146946	0.0848786
Brsk1	295.031	-0.285528	0.117062	-2.43912	0.014723	0.0849599
Arl5a	78.8691	-0.40569	0.166387	-2.43823	0.0147593	0.0850872
Psmc1	124.98	-0.352475	0.144607	-2.43747	0.0147904	0.0851842
Phyhip	185.212	-0.410474	0.16845	-2.43677	0.0148191	0.0852669
Mat2b	95.9585	-0.374175	0.153579	-2.43637	0.0148356	0.0852797
Gna11	97.3803	-0.384353	0.157818	-2.43542	0.0148743	0.0854199
Rnf227	125.577	-0.391467	0.160802	-2.43447	0.0149136	0.085563
Cgref1	56.5829	0.437857	0.180055	2.43179	0.0150242	0.0861149
Msl1	94.008	-0.36808	0.151457	-2.43026	0.0150882	0.0863939
Ccm2	65.8946	-0.409492	0.16852	-2.42993	0.0151019	0.0863939
Apol10a	66.7406	0.43631	0.179612	2.42918	0.0151328	0.0864759
Taok2	88.2705	-0.434964	0.179079	-2.42889	0.0151452	0.0864759
Tsc22d3	127.244	0.405108	0.16683	2.42827	0.015171	0.08654
Nab1	59.8802	-0.43558	0.179601	-2.42526	0.0152974	0.0871779
Maz	136.773	-0.334286	0.137859	-2.42483	0.0153154	0.0871966
Ptdss2	71.6296	-0.383151	0.15813	-2.42301	0.0153925	0.0875524
Impact	102.123	-0.407278	0.168139	-2.42227	0.015424	0.0875836
Anxa5	77.4509	-0.376841	0.155601	-2.42184	0.0154421	0.0875836
Clec2l	115.752	-0.344125	0.142089	-2.42189	0.0154401	0.0875836
Adar	75.8821	-0.390304	0.161397	-2.41828	0.0155939	0.0880444
Gpr158	119.49	-0.386629	0.15982	-2.41915	0.0155566	0.0880444
Atp6ap1	228.667	-0.395734	0.163605	-2.41883	0.0155705	0.0880444
Hsph1	133.348	-0.363953	0.150505	-2.41821	0.0155972	0.0880444
Raly	78.531	-0.418729	0.173076	-2.41934	0.0155487	0.0880444
Snhg14,Snrpn,Snurf	235.331	-0.380327	0.157322	-2.41751	0.0156273	0.0881309
Chrnb4	58.3175	0.469501	0.194248	2.41702	0.0156483	0.0881657
4932438A13Rik	61.2141	-0.441906	0.182943	-2.41553	0.0157123	0.0884429
Clec16a	105.468	-0.394281	0.163309	-2.41433	0.0157642	0.0886512
Ppm1b	101.363	-0.371353	0.153943	-2.41227	0.0158534	0.0889337
1700086L19Rik	70.9151	-0.420601	0.174352	-2.41237	0.0158493	0.0889337
Mast4	77.9685	-0.377076	0.156324	-2.41214	0.0158592	0.0889337
Faah	69.9642	-0.415025	0.172111	-2.41138	0.0158923	0.0890355
Ryr2	91.2501	-0.396237	0.16435	-2.41094	0.0159117	0.0890605
Rhoq	89.6953	-0.365074	0.151616	-2.40789	0.0160451	0.0896825
Klf6	77.2834	-0.407759	0.169355	-2.40771	0.0160529	0.0896825
Adipor1	84.6127	-0.381242	0.158377	-2.40718	0.0160762	0.0897179
Vmn1r2,Vmn1r3,Vmn1r238,Vmn1r79	55.2944	0.451852	0.187733	2.40688	0.0160893	0.0897179
Eif5a	201.641	-0.31704	0.131812	-2.40525	0.0161615	0.0900362
Zmynd8	89.9328	-0.388469	0.161597	-2.40394	0.0162196	0.0902752
Ywhah	410.088	-0.398284	0.165743	-2.40302	0.0162605	0.0904186
Atp2a2	235.582	-0.344132	0.143244	-2.40242	0.0162868	0.0904807
Spock3	122.087	-0.31717	0.132049	-2.40191	0.0163097	0.0905234
Lonp1	62.1357	-0.399682	0.166519	-2.40022	0.0163854	0.0908591
Mapk8ip3	80.0208	-0.392025	0.163457	-2.39833	0.0164701	0.0912435
Rapgef5	68.0954	-0.405452	0.169175	-2.39664	0.0165462	0.0915804
Ube2o	90.5097	-0.389335	0.162486	-2.39611	0.01657	0.0916266
Atxn10	97.7466	-0.392234	0.163803	-2.39455	0.0166409	0.0919336
BC029722	77.5748	-0.390132	0.162995	-2.39352	0.0166875	0.0920207
Scyl1	78.2598	-0.38716	0.161734	-2.39381	0.0166743	0.0920207
Xdh	66.0048	0.409659	0.17127	2.39189	0.0167619	0.0923451
Chmp4b	209.771	-0.339065	0.141915	-2.38921	0.0168848	0.0929368
H3c2	58.2903	0.447127	0.187177	2.38879	0.0169041	0.092957
Eif4g1	163.521	-0.306374	0.128409	-2.38592	0.0170366	0.093543
Galt	71.0167	-0.386324	0.161927	-2.3858	0.0170421	0.093543
Rpl36,Rpl36-ps12	239.086	-0.322216	0.135152	-2.3841	0.0171211	0.0938904
Cdh22	78.6722	-0.394727	0.165706	-2.38209	0.0172145	0.0942294
Appl1	102.323	-0.360261	0.151225	-2.38229	0.0172055	0.0942294
Fbxw7	118.525	-0.46203	0.194065	-2.3808	0.0172752	0.0943017
Synj1	147.049	-0.366741	0.154038	-2.38084	0.0172733	0.0943017
Pfkm	216.355	-0.320897	0.134751	-2.38141	0.0172463	0.0943017
Trmt10c	56.904	0.449114	0.188727	2.3797	0.0173265	0.0944953
Gatad1	91.5122	-0.35211	0.1481	-2.37751	0.0174298	0.0949716
Adcy2	108.424	-0.399505	0.168128	-2.37619	0.0174923	0.0951594
Bex3	154.444	-0.367402	0.154645	-2.37578	0.0175121	0.0951594
Arf1	274.272	-0.378616	0.159356	-2.37591	0.0175058	0.0951594
Hspa4l	75.3147	-0.380257	0.160127	-2.37472	0.0175623	0.095338
Nub1	72.8532	-0.394397	0.166103	-2.37441	0.017577	0.095338
Cox17	122.824	-0.354651	0.149421	-2.37349	0.0176207	0.0954883
Gpx4	180.837	-0.30615	0.129008	-2.3731	0.0176393	0.0955022
Cap2	109.051	-0.356477	0.150239	-2.37273	0.0176571	0.0955116
Cdh2	71.6503	-0.425763	0.179602	-2.37059	0.0177598	0.095547
Flnb	62.5059	-0.398745	0.16819	-2.3708	0.0177494	0.095547
Bptf	64.4628	-0.388606	0.163865	-2.3715	0.0177159	0.095547
Gpr55	59.6561	0.426192	0.179755	2.37096	0.0177419	0.095547
Mfhas1	91.2407	-0.34738	0.146494	-2.37129	0.0177261	0.095547
Dlg3	89.9731	-0.414603	0.174836	-2.37138	0.0177217	0.095547
Atg4b	57.1534	0.456483	0.19263	2.36974	0.0178006	0.0956163
Ppp1r12c	129.977	-0.349218	0.147371	-2.36965	0.0178048	0.0956163
Tlcd3b	91.56	-0.363181	0.153335	-2.36854	0.0178582	0.0958171
Fam135b	63.2606	-0.402812	0.17022	-2.36642	0.0179612	0.0962829
Bhlhb9	64.9594	-0.407962	0.172458	-2.36557	0.0180023	0.0964164
Snrk	71.8302	-0.402286	0.170116	-2.36477	0.0180414	0.0965393
Cpne8	57.427	0.445931	0.18872	2.36292	0.0181315	0.0969343
Nudt4	161.014	-0.317217	0.134435	-2.35963	0.018293	0.0977102
Cyp2d12	138.181	0.384076	0.162796	2.35925	0.018312	0.0977243
Pnma2	70.2063	-0.404577	0.17158	-2.35794	0.0183765	0.0979806
Agpat4	79.457	0.423526	0.179662	2.35735	0.0184061	0.0980506
Bicd2	57.3757	-0.419164	0.177873	-2.35654	0.018446	0.0981753
Ndufaf4	67.5445	-0.407675	0.173049	-2.35584	0.0184809	0.0982733
Phf23	60.0603	-0.423094	0.179771	-2.35352	0.0185967	0.0987838
Kpna1	61.1411	-0.409439	0.174037	-2.35259	0.0186432	0.0987838
Ust	59.2853	0.425639	0.180921	2.35263	0.0186413	0.0987838
Ywhag	307.22	-0.328496	0.139596	-2.35319	0.0186132	0.0987838
Snrnp200	68.9347	-0.414676	0.176347	-2.35148	0.018699	0.098992
Cadps2	74.4233	-0.393432	0.167345	-2.35102	0.0187219	0.0990198
Lce1d,Lce1l	55.4738	0.451772	0.192185	2.35071	0.0187375	0.0990198
Rps28	306.972	-0.311459	0.132525	-2.3502	0.0187634	0.0990688
Hnrnpll	60.2671	-0.400959	0.17065	-2.3496	0.0187935	0.0991398
Ccpg1	105.655	-0.328606	0.139911	-2.34868	0.0188402	0.0992984
Ndufb10	97.0093	-0.342333	0.145884	-2.3466	0.0189455	0.0997363
H4c8	128.647	-0.352784	0.150353	-2.34638	0.0189568	0.0997363
Egln2	147.965	-0.320761	0.136838	-2.34409	0.0190733	0.100261
Mtmr9	62.0051	-0.427499	0.182448	-2.34312	0.019123	0.100434
Tpm1	180.323	-0.312554	0.133484	-2.34151	0.019206	0.100781
Arl2bp	115.57	-0.368658	0.157536	-2.34015	0.0192762	0.10106
Iqsec2	121.395	-0.351844	0.1504	-2.33939	0.0193151	0.101175
Gabarapl1	455.71	-0.329028	0.140705	-2.33842	0.0193655	0.10135
Maged1	80.1249	-0.387507	0.165747	-2.33794	0.0193902	0.10139
Fkbp4	82.0302	-0.384847	0.164766	-2.33571	0.0195061	0.101907
Pikfyve	61.4343	-0.392993	0.168332	-2.33464	0.0195625	0.102079
Kif3a	75.9488	-0.408593	0.175029	-2.33443	0.0195733	0.102079
Gm21977,Gm7980,Gm3141,Gm8212,Gm16506,Gm8094,Gm6401,Gm17175,Gm6482,Gm7970,Gm8256,Gm8232,Gm8138,1700091H14Rik,Gm21162,Gm17124,Gm3072,Gm17026,Gm9611,Gm8229,Gm8020,Gm8127,Gm8005,Gm8220,Gm8165,Gm7945	74.8413	-0.406601	0.174206	-2.33402	0.0195946	0.102101
Inpp5j	82.0585	-0.356797	0.15296	-2.33261	0.0196686	0.102397
Magi2	85.6314	-0.370922	0.159045	-2.33219	0.0196909	0.102424
Ttll11	77.7016	-0.353133	0.151441	-2.33181	0.0197106	0.102436
Ppp1r1b	245.05	-0.426354	0.183062	-2.32901	0.0198584	0.103025
Stk33	73.7495	0.399768	0.171642	2.32908	0.019855	0.103025
Eif3a	108.577	-0.344027	0.147757	-2.32833	0.0198946	0.103123
Nfs1	76.706	0.377401	0.16214	2.32762	0.0199325	0.10323
Cbx5	101.069	-0.390225	0.167802	-2.32551	0.0200447	0.103721
Luc7l2	89.5053	-0.353264	0.152041	-2.32348	0.0201532	0.104192
Fbxw5	74.2975	-0.377727	0.162658	-2.32221	0.0202215	0.104414
Gdap1	66.7996	-0.409347	0.176288	-2.32203	0.0202312	0.104414
Stk39	73.9342	-0.367106	0.158183	-2.32077	0.0202995	0.104676
Pdss2	63.5752	0.43571	0.187779	2.32034	0.0203224	0.104703
Vps35	109.826	-0.334246	0.144115	-2.3193	0.0203788	0.104727
Ephx4	108.787	-0.335967	0.144889	-2.31879	0.0204063	0.104727
Pclo	85.9279	-0.372884	0.160812	-2.31876	0.020408	0.104727
Mrpl42	64.4756	-0.384316	0.165751	-2.31863	0.0204149	0.104727
Pcnx2	83.3741	-0.372084	0.160396	-2.31979	0.0203524	0.104727
Rab23	60.3607	0.437659	0.188884	2.31708	0.0204995	0.105071
Slc4a3	85.9103	-0.352215	0.152124	-2.31532	0.0205955	0.105472
Lmtk2	84.834	-0.349467	0.150999	-2.31436	0.0206478	0.105649
Tmem205	57.491	-0.405908	0.175502	-2.31284	0.0207315	0.105896
Sobp	67.9588	-0.412798	0.17847	-2.31299	0.0207233	0.105896
Eno3	122.744	0.318638	0.137939	2.30999	0.0208887	0.106608
Csde1	152.098	-0.339887	0.147186	-2.30923	0.0209307	0.106639
Spop	169.236	-0.30567	0.132368	-2.30925	0.0209297	0.106639
Rab5b	95.8431	-0.370449	0.160509	-2.30797	0.0210009	0.106814
Srrm1	93.1198	-0.347985	0.150764	-2.30814	0.0209914	0.106814
Meis1	57.1783	0.433708	0.187976	2.30725	0.0210408	0.106926
Epn1	351.912	-0.292148	0.126641	-2.3069	0.0210601	0.106933
Srcin1	170.561	-0.343862	0.149115	-2.30601	0.0211099	0.107095
Afdn	74.2187	-0.368567	0.159884	-2.30521	0.021155	0.107141
Mydgf	58.442	-0.432291	0.187519	-2.30532	0.0211485	0.107141
Smarca4	87.7377	-0.363948	0.15791	-2.30479	0.0211784	0.107169
Trmt2a	54.9914	0.441542	0.191616	2.30431	0.0212054	0.107214
Gprc5b	103.408	-0.378096	0.164111	-2.3039	0.0212284	0.107239
Mmab	80.8111	0.373573	0.162218	2.30291	0.0212838	0.107428
Ndufs1	79.487	-0.34345	0.149199	-2.30196	0.0213372	0.107607
Gm52441,Gm52437,Gm52435,Gm52446,LOC118568634	698.812	-0.568608	0.247077	-2.30134	0.0213727	0.107694
Lemd3	55.3809	-0.414955	0.180524	-2.29861	0.0215271	0.108259
Pdzd4	78.1889	-0.371438	0.161608	-2.2984	0.0215392	0.108259
Txnl1	61.1471	-0.420894	0.183111	-2.29857	0.0215292	0.108259
Apba1	205.941	-0.280069	0.121936	-2.29686	0.0216268	0.108526
Ina	188.733	-0.298094	0.129785	-2.29682	0.0216288	0.108526
Pcmt1	114.377	-0.377941	0.164573	-2.29649	0.021648	0.108531
Arl4d	69.2988	0.456387	0.198891	2.29466	0.0217526	0.108874
Kcnd2	66.9394	-0.414361	0.180576	-2.29466	0.0217528	0.108874
Cacnb3	146.041	-0.331248	0.144565	-2.29134	0.0219435	0.109608
Ids	128.54	-0.371256	0.162039	-2.29115	0.0219546	0.109608
Rnf26	66.3852	-0.399481	0.174348	-2.29129	0.0219469	0.109608
1500009C09Rik	89.0113	-0.393287	0.171751	-2.28987	0.0220286	0.109885
Svip	88.7397	-0.370063	0.161679	-2.28887	0.0220869	0.109992
Cbx3	112.697	-0.317001	0.138483	-2.2891	0.0220736	0.109992
Ran	114.541	-0.334222	0.14605	-2.2884	0.022114	0.110035
Rasgef1a	119.863	-0.450731	0.19702	-2.28775	0.0221522	0.110133
Pum2	170.9	-0.329854	0.144309	-2.28575	0.0222688	0.110448
Nap1l1	139.228	-0.354633	0.155152	-2.28571	0.0222713	0.110448
Rassf3	78.8727	-0.353109	0.154467	-2.28598	0.0222554	0.110448
Prkce	207.15	-0.347867	0.152306	-2.284	0.0223714	0.110853
Pip4k2a	77.0004	-0.367676	0.161205	-2.28079	0.0225608	0.111698
Ipo4	64.7113	-0.402393	0.176492	-2.27995	0.0226108	0.111853
Capza2	203.856	-0.334815	0.146945	-2.2785	0.0226965	0.112184
Actn1	72.6676	-0.392489	0.172535	-2.27484	0.0229156	0.113039
Nat8l	189.56	-0.33858	0.148869	-2.27434	0.0229454	0.113039
Atp8a2	58.2294	-0.453968	0.19959	-2.2745	0.0229361	0.113039
Vmn1r88	73.089	0.385529	0.16946	2.27505	0.0229028	0.113039
Magi1	57.2099	-0.399912	0.175866	-2.27395	0.0229688	0.113061
4921524J17Rik	57.7965	0.431269	0.189703	2.27339	0.0230029	0.113135
Mef2d	218.963	-0.316435	0.139224	-2.27284	0.0230357	0.113203
Lgi1	77.6322	-0.381256	0.16779	-2.27222	0.023073	0.113293
Syndig1	80.0565	-0.356248	0.156812	-2.27181	0.0230981	0.113323
Emc2	95.0956	-0.343308	0.151158	-2.27119	0.0231356	0.113406
Acot8	57.2859	0.414312	0.182444	2.2709	0.023153	0.113406
Cckbr	71.9205	-0.399118	0.175891	-2.26912	0.023261	0.113841
Rpl10	229.509	-0.297742	0.131273	-2.2681	0.0233229	0.113864
Ndufc2	184.033	-0.342435	0.150963	-2.26834	0.0233085	0.113864
Ifi30	54.9072	0.412269	0.181757	2.26824	0.0233145	0.113864
Coro6	73.7932	-0.391224	0.172567	-2.26709	0.0233848	0.114073
Gm9758	64.9406	-0.4458	0.196714	-2.26624	0.0234367	0.114232
Kidins220	105.877	-0.359348	0.158664	-2.26484	0.0235228	0.114371
Fam217b	100.999	-0.328761	0.145151	-2.26495	0.0235157	0.114371
Gnb2	168.058	-0.360957	0.159369	-2.26492	0.0235178	0.114371
Rbis	72.2969	-0.377044	0.166527	-2.26416	0.0235643	0.11448
Slc2a13	88.3364	-0.385944	0.170522	-2.26331	0.0236169	0.114547
Mfn2	107.067	-0.343845	0.151942	-2.263	0.0236358	0.114547
Nuak1	80.1177	-0.429812	0.189915	-2.26318	0.0236248	0.114547
Crtc1	95.7543	-0.329228	0.145555	-2.26188	0.0237051	0.11479
Mafg	69.7959	-0.375487	0.16606	-2.26116	0.0237496	0.114912
Tbc1d10b	76.6654	-0.408008	0.180575	-2.25948	0.0238533	0.11532
Kifbp	116.116	-0.334872	0.148231	-2.25912	0.0238762	0.115326
Otud6b	75.5489	-0.381563	0.16892	-2.25884	0.0238932	0.115326
Rnf112	108.044	-0.404634	0.179272	-2.25709	0.0240024	0.115759
Syngap1	154.85	-0.352617	0.156343	-2.25541	0.0241074	0.116132
Tph1	58.3073	0.411705	0.18258	2.25492	0.0241382	0.116132
Mcoln1	63.2575	-0.385635	0.170999	-2.25519	0.0241215	0.116132
Dennd5b	86.1951	-0.346437	0.153678	-2.2543	0.0241773	0.116226
Vsnl1	291.841	-0.325787	0.144574	-2.25343	0.0242319	0.116395
Nell2	152.96	-0.371298	0.164841	-2.25246	0.024293	0.116407
Pwwp2b	68.1615	0.382429	0.169762	2.25273	0.0242762	0.116407
Vps8	69.7211	0.390572	0.17337	2.25282	0.0242703	0.116407
Creld1	74.5923	-0.361364	0.160552	-2.25075	0.0244012	0.116634
Kctd12	63.1372	-0.3853	0.171202	-2.25056	0.0244132	0.116634
Srp19	81.6484	0.38333	0.170292	2.25101	0.0243849	0.116634
Map7	69.3152	-0.405258	0.180076	-2.25048	0.0244186	0.116634
Mrps36	63.9667	-0.406295	0.180607	-2.24962	0.0244733	0.116802
Tmem18	64.0452	0.380799	0.169455	2.24719	0.0246277	0.117444
Gm13306,LOC100861978,Gm2506,Ccl27b,Ccl27a	116.596	-0.383275	0.170663	-2.2458	0.0247171	0.117776
Rab6b	287.922	-0.319087	0.142114	-2.24529	0.0247497	0.117838
Dpp9	97.5806	-0.333637	0.148631	-2.24473	0.0247852	0.117912
Pwp1	60.945	0.404133	0.180114	2.24377	0.0248474	0.118114
Sema4a	91.3642	-0.362268	0.161478	-2.24344	0.0248683	0.118119
Neu1	71.0696	-0.397098	0.177202	-2.24093	0.0250303	0.118794
Mlkl	73.7239	0.352592	0.157381	2.24037	0.025067	0.118874
Fam20b	76.0838	-0.361909	0.161576	-2.23986	0.0250998	0.118935
Iqsec1	240.187	-0.303577	0.135604	-2.2387	0.0251757	0.1192
Dcun1d1	73.482	-0.356986	0.159558	-2.23734	0.025264	0.119523
Vcpkmt	61.8463	0.397399	0.177653	2.23694	0.0252902	0.119552
B230219D22Rik	58.5537	-0.391297	0.175138	-2.23422	0.0254688	0.120301
Asah1	63.9472	0.395805	0.177193	2.23375	0.0254996	0.120351
Rnft2	77.8776	-0.381811	0.170975	-2.23314	0.0255398	0.120445
Hacd3	106.678	-0.395695	0.177224	-2.23275	0.0255657	0.120472
Paqr7	70.7748	-0.364016	0.163289	-2.22928	0.0257953	0.121458
Mau2	58.7111	-0.394065	0.176879	-2.22788	0.0258887	0.121802
Ggt7	134.891	-0.362013	0.162574	-2.22676	0.0259631	0.122037
Sfr1	98.8068	-0.32704	0.146884	-2.22652	0.0259796	0.122037
Asap1	103.896	-0.345654	0.155267	-2.22618	0.0260019	0.122045
Ppp1r11	94.7497	-0.381647	0.171508	-2.22524	0.0260651	0.122246
Lyn	61.0361	-0.415813	0.186893	-2.22487	0.0260902	0.122267
Mcf2l	75.3206	-0.350726	0.157815	-2.22239	0.026257	0.122516
Smarca2	126.821	-0.351727	0.158189	-2.22346	0.0261851	0.122516
Tuba1a	206.441	-0.368052	0.165508	-2.22377	0.0261641	0.122516
Pitpnm1	110.47	-0.370796	0.166856	-2.22225	0.0262666	0.122516
Lancl2	91.8475	-0.354858	0.159626	-2.22306	0.0262118	0.122516
Nr1d2	97.765	-0.370699	0.166773	-2.22277	0.0262311	0.122516
Gja1	100.546	-0.313967	0.141396	-2.22048	0.0263864	0.122978
Lrrn1	63.2645	-0.391033	0.176167	-2.21967	0.0264412	0.123041
Rpl19	487.868	-0.259599	0.116946	-2.21982	0.026431	0.123041
Elovl4	84.0204	-0.364216	0.16411	-2.21934	0.0264635	0.123049
Arf6	98.166	-0.335988	0.151504	-2.21769	0.026576	0.123476
Ncor1	96.2337	-0.314269	0.141818	-2.21601	0.0266911	0.123914
Aimp2	78.1681	0.366791	0.165556	2.21551	0.0267252	0.123976
Hdac11	67.2307	-0.383384	0.173127	-2.21446	0.0267969	0.124212
Kif1a	272.415	-0.344581	0.155802	-2.21166	0.0269899	0.125009
Brd3	82.9958	0.339316	0.153469	2.21098	0.0270371	0.12513
Magee1	87.1987	-0.346368	0.156715	-2.21018	0.0270924	0.125289
Tubb3	218.255	-0.34521	0.15634	-2.20807	0.0272396	0.125872
Thoc1	56.1514	-0.392269	0.177723	-2.20719	0.0273008	0.12596
Nrep	61.2282	-0.399514	0.180995	-2.20733	0.0272912	0.12596
Gm21977,Gm7980,Gm3141,Gm3327,Gm17078,Gm17079,Gm8212,Gm16506,Gm6401,Gm8094,Gm17175,Gm31895,Gm6482,Gm7970,Gm8256,Gm8232,Gm8138,Gm7954,Gm7951,1700091H14Rik,Gm21162,Gm17124,Gm3015,Gm8180,Gm3072,Gm17027,Gm17026,Gm9611,Gm8005,Gm8082,Gm8020,Gm8127,Gm8229,Gm8024,Gm8247,Gm8220,Gm7945	56.8827	-0.40427	0.183192	-2.2068	0.0273277	0.125986
Cnih3	68.9041	-0.405659	0.183884	-2.20606	0.02738	0.12613
Plpbp	87.4647	-0.368716	0.167336	-2.20344	0.0275638	0.126196
Larp4b	55.3862	-0.39934	0.18123	-2.2035	0.0275598	0.126196
Pabpc1	146.17	-0.302385	0.13714	-2.20494	0.0274586	0.126196
Emc7	114.026	-0.33623	0.152528	-2.20438	0.0274974	0.126196
Zyg11b	107.053	-0.328431	0.148972	-2.20465	0.0274785	0.126196
Stxbp5l	82.4724	-0.35798	0.162444	-2.20371	0.027545	0.126196
Fzr1	89.4951	-0.349124	0.158352	-2.20473	0.0274729	0.126196
Gsk3a	201.056	-0.341847	0.155125	-2.20368	0.0275469	0.126196
Myl12b	236.812	-0.365165	0.165894	-2.2012	0.0277219	0.126823
Sdhb	161.403	-0.356063	0.161782	-2.20088	0.0277444	0.126828
Stard7	63.3839	0.385655	0.175305	2.19991	0.0278133	0.127046
Atp2c1	74.8468	-0.360666	0.163977	-2.19949	0.0278428	0.127083
Adck2	55.0247	0.412392	0.187572	2.19858	0.0279079	0.127283
Timm23	77.7268	-0.356053	0.162001	-2.19785	0.0279601	0.127423
Hagh	92.3147	-0.362336	0.165028	-2.1956	0.0281205	0.127764
Phc2	79.9727	-0.335051	0.15255	-2.19634	0.0280679	0.127764
Tmem59	96.3404	-0.331615	0.150998	-2.19615	0.0280811	0.127764
Plcxd2	125.255	-0.335709	0.152898	-2.19564	0.0281178	0.127764
Tspoap1	59.8226	-0.388779	0.177101	-2.19523	0.0281467	0.127786
Ddhd1	101.093	-0.340933	0.155364	-2.19442	0.0282053	0.127954
Fam160a2	75.0267	-0.354468	0.161574	-2.19385	0.0282465	0.128043
Acadsb	61.8537	-0.38537	0.175725	-2.19304	0.0283048	0.128211
Rusc2	202.171	-0.318837	0.145423	-2.19247	0.0283454	0.128297
Ipo9	78.8889	-0.353029	0.161044	-2.19212	0.0283708	0.128314
Ndufb4b,Ndufb4,Ndufb4c	125.442	-0.363457	0.166002	-2.18947	0.0285625	0.129084
Edf1	175.183	-0.30791	0.140666	-2.18895	0.0286002	0.129156
Vps13c	60.8398	-0.368379	0.168352	-2.18814	0.0286591	0.129324
Pgrmc2	75.4266	-0.339085	0.155008	-2.18753	0.0287038	0.129428
Wnt9a	57.9596	0.380861	0.174485	2.18277	0.0290526	0.130901
Slc32a1	110.487	-0.329365	0.15097	-2.18166	0.0291346	0.131172
Mapk11	56.9504	-0.394351	0.180829	-2.1808	0.0291984	0.131261
Aopep	63.2493	-0.402605	0.184591	-2.18106	0.0291788	0.131261
Col13a1	54.9941	0.403262	0.184992	2.17989	0.0292657	0.131464
Hars	77.3005	-0.360203	0.165286	-2.17927	0.0293117	0.131495
Bloc1s1	86.7626	-0.326556	0.149851	-2.1792	0.0293168	0.131495
Rexo4	64.5884	-0.363251	0.166725	-2.17874	0.0293512	0.131551
R3hcc1	95.474	0.315014	0.144769	2.17597	0.0295574	0.132375
Hnrnpa0	131.865	-0.280023	0.128794	-2.17419	0.029691	0.132874
Cpeb3	78.2165	-0.361884	0.166569	-2.17258	0.0298116	0.133214
Fxyd3	58.0777	0.380721	0.175231	2.17268	0.0298041	0.133214
Amn1	62.2733	0.375821	0.173274	2.16893	0.0300878	0.134247
Pcbp2	113.786	-0.321024	0.148004	-2.16901	0.0300816	0.134247
Trmt11	73.1321	0.375432	0.173187	2.16778	0.0301754	0.13445
Arih1	86.7098	-0.343724	0.158563	-2.16774	0.0301784	0.13445
Sel1l3	107.527	-0.35972	0.165965	-2.16744	0.030201	0.13445
Farsb	58.6723	-0.377645	0.174283	-2.16684	0.0302469	0.134554
Ptpn5	168.812	-0.321804	0.148628	-2.16516	0.0303753	0.135024
Marchf5	108.786	-0.345273	0.159689	-2.16216	0.0306058	0.135447
Pxdc1	58.2099	0.408927	0.189023	2.16337	0.0305125	0.135447
Ccny	109.425	-0.321906	0.148825	-2.16298	0.0305426	0.135447
Pvalb	128.194	-0.363097	0.167875	-2.1629	0.030549	0.135447
Prpf19	68.4467	0.40376	0.18674	2.16215	0.0306069	0.135447
Cacng2	89.0397	-0.356299	0.164755	-2.1626	0.0305716	0.135447
Klf11	67.4403	0.37962	0.175647	2.16127	0.0306749	0.135648
Dym	65.8812	-0.382209	0.176919	-2.16037	0.0307443	0.135753
Wdr48	81.5148	0.341422	0.158036	2.16041	0.0307408	0.135753
Srp9	71.0155	-0.384751	0.178244	-2.15856	0.0308843	0.13627
Aplp2	240.015	-0.306772	0.142145	-2.15816	0.0309151	0.136305
Kdm1a	87.0886	-0.35254	0.16339	-2.15766	0.0309539	0.136376
Vstm5	54.836	0.399368	0.185233	2.15603	0.0310816	0.136671
Rlim	68.7747	-0.355274	0.164761	-2.1563	0.0310606	0.136671
Phc1	54.9321	-0.387132	0.179567	-2.15592	0.0310897	0.136671
Foxg1	97.8329	-0.370961	0.172143	-2.15496	0.0311646	0.136798
Acot7	112.631	-0.360052	0.16707	-2.15509	0.0311545	0.136798
Dhdds	72.2184	-0.345523	0.160373	-2.1545	0.031201	0.136857
Rhox7a	65.5754	0.393855	0.182944	2.15287	0.0313291	0.136915
Fndc4	82.3187	-0.33039	0.153442	-2.15319	0.0313034	0.136915
Kcnj4	130.202	-0.305021	0.14167	-2.15304	0.0313153	0.136915
Nos1ap	165.219	-0.379649	0.176317	-2.15322	0.0313013	0.136915
Atp5k	142.864	-0.293455	0.136299	-2.15302	0.0313172	0.136915
Mgst3	137.449	-0.346957	0.161246	-2.15172	0.0314192	0.137209
Tsc22d2	86.1373	0.341331	0.158672	2.15118	0.0314621	0.137295
Tmem25	72.351	-0.337666	0.15699	-2.15088	0.0314855	0.137297
Ints11	64.3412	-0.360344	0.167718	-2.1485	0.0316737	0.138017
Pfdn4	63.2842	-0.372168	0.173395	-2.14636	0.0318441	0.138658
Fjx1	66.7384	-0.413624	0.192825	-2.14507	0.0319471	0.138802
Oat	75.5992	-0.353061	0.164583	-2.14518	0.0319382	0.138802
Stmn4	185.638	-0.318238	0.148337	-2.14537	0.0319237	0.138802
Drp2	85.3539	0.332852	0.155227	2.1443	0.0320091	0.138869
Mrps12	79.4248	-0.360581	0.168142	-2.1445	0.0319928	0.138869
Tatdn2	77.0562	-0.336985	0.157219	-2.14341	0.0320803	0.139077
Atxn2	76.6397	-0.343795	0.160434	-2.14291	0.0321204	0.13915
Pde4a	105.228	-0.32412	0.151315	-2.14202	0.0321922	0.139317
Uqcrq	112.715	-0.312503	0.145903	-2.14185	0.0322057	0.139317
Aimp1	111.87	0.339771	0.158665	2.14144	0.0322385	0.139357
Kif1b	247.606	-0.263302	0.123051	-2.13978	0.0323725	0.139835
C2cd5	77.2358	-0.34352	0.160565	-2.13945	0.0323993	0.139844
Sf3b4	76.7666	-0.333305	0.15581	-2.13917	0.0324215	0.139844
Tspyl4	121.527	-0.310101	0.144992	-2.13875	0.0324563	0.139858
Meaf6	105.996	-0.307441	0.143761	-2.13856	0.0324717	0.139858
Vmn2r107	60.052	0.369145	0.172653	2.13807	0.0325107	0.139925
Map1a	423.55	-0.273627	0.128031	-2.1372	0.0325821	0.140131
Rnf130	66.3206	-0.352645	0.165156	-2.13523	0.0327423	0.140719
Gabra3	105.636	-0.352503	0.165162	-2.13429	0.0328187	0.140945
Slc38a7	60.0853	-0.379204	0.177732	-2.13358	0.0328775	0.141096
Lmbr1	72.8343	-0.354471	0.166198	-2.13282	0.0329393	0.141211
Rtn3	523.533	-0.340586	0.159699	-2.13267	0.0329515	0.141211
Cstf2	93.3262	-0.328402	0.154031	-2.13205	0.0330031	0.14133
Cass4	62.5516	0.383338	0.179862	2.13129	0.0330654	0.141392
Atp6ap2	104.519	-0.366886	0.172175	-2.13089	0.0330984	0.141392
Antkmt	89.2695	-0.321369	0.150827	-2.13072	0.0331124	0.141392
Lrrc55	62.6159	-0.394446	0.185095	-2.13105	0.0330852	0.141392
Fam168b	134.862	-0.337455	0.158689	-2.12652	0.0334603	0.142691
Alx4	66.537	0.396225	0.186331	2.12646	0.0334646	0.142691
Rbfox3	139.511	-0.278175	0.130931	-2.12458	0.0336214	0.143153
Chrm1	121.274	-0.392046	0.184553	-2.1243	0.0336449	0.143153
Nlgn3	78.2571	-0.346348	0.163014	-2.12465	0.0336157	0.143153
Ablim1	62.0541	-0.360405	0.169753	-2.12311	0.0337443	0.143473
Eif1,Emd	278.816	-0.311737	0.147002	-2.12064	0.0339523	0.144255
Efhd2	448.443	-0.282991	0.133542	-2.11911	0.0340811	0.144668
Dennd1a	78.7794	-0.349601	0.164991	-2.11891	0.034098	0.144668
Lman1	55.3964	-0.384492	0.181546	-2.11787	0.0341862	0.144939
Gm14719,Ppdpf	91.6329	-0.338615	0.15994	-2.11714	0.034248	0.145098
Hmgn1	73.0906	-0.333559	0.157597	-2.11653	0.0342995	0.145213
Lrfn2	66.0853	-0.340627	0.161006	-2.11562	0.0343775	0.145439
Inka2	78.9428	-0.374278	0.17707	-2.11373	0.034538	0.146015
Txnip	61.8439	0.371514	0.17588	2.11231	0.0346598	0.146426
Zfp36l1	71.7458	-0.361086	0.170969	-2.11199	0.0346872	0.146438
Mrps2	57.7294	-0.37169	0.176083	-2.11088	0.034783	0.146738
Atp5j	152.83	-0.288121	0.136534	-2.11025	0.0348368	0.146862
B3gat3	151.565	-0.280997	0.133269	-2.10849	0.0349886	0.147397
Hdac3	60.564	-0.360496	0.170998	-2.10818	0.0350151	0.147405
Snx29	64.649	0.372525	0.176793	2.10713	0.0351067	0.147582
Usp32	131.348	-0.268969	0.127633	-2.10736	0.0350868	0.147582
Matr3	186.471	-0.311933	0.148366	-2.10245	0.0355136	0.149187
Fbxo9	130.135	-0.29061	0.138433	-2.09929	0.0357914	0.150248
Ttc7b	93.7583	-0.378082	0.180249	-2.09756	0.0359441	0.150571
Jph4	152.989	-0.370711	0.176711	-2.09784	0.0359189	0.150571
Vmn2r2	61.1526	0.384738	0.18341	2.09769	0.0359328	0.150571
Ckb	977.104	-0.243337	0.116312	-2.09212	0.0364281	0.152491
Ap3m2	103.041	-0.359688	0.171984	-2.0914	0.0364919	0.152652
Prrx2	67.9741	0.357825	0.171131	2.09093	0.0365339	0.152674
Diras1	62.0462	0.364555	0.174364	2.09077	0.0365485	0.152674
Timmdc1	63.7736	-0.355753	0.170256	-2.08951	0.0366617	0.15304
Rps29	389.466	-0.25262	0.120918	-2.08919	0.0366907	0.15305
Shisa7	78.4545	-0.364834	0.174662	-2.0888	0.0367261	0.15305
Akt1	104.635	-0.305015	0.146036	-2.08863	0.0367413	0.15305
Asic2	84.7949	-0.374853	0.179774	-2.08514	0.0370568	0.154257
Phb	82.4824	-0.340094	0.163136	-2.08473	0.0370942	0.154305
Vgf	154.96	-0.325322	0.156199	-2.08274	0.0372751	0.154466
Ndufa13	148.947	-0.290811	0.139694	-2.08177	0.0373636	0.154466
Ate1	72.8189	-0.337992	0.162313	-2.08235	0.0373105	0.154466
Actr1b	186.346	-0.284931	0.136859	-2.08194	0.0373482	0.154466
Bag6	79.2095	-0.337475	0.162084	-2.0821	0.0373337	0.154466
Rap2b	57.3836	1.01822	0.488713	2.08348	0.0372079	0.154466
Stx4a	68.1433	-0.359877	0.172727	-2.0835	0.0372055	0.154466
Kcnc3	142.462	-0.32976	0.158402	-2.0818	0.037361	0.154466
Pdcd6	73.4023	-0.334645	0.160753	-2.08174	0.0373663	0.154466
Selenow	516.714	-0.272913	0.131136	-2.08115	0.0374199	0.154581
Tubb6	63.3382	0.365342	0.175589	2.08067	0.0374645	0.154658
Cmas	80.3118	-0.357674	0.172007	-2.07941	0.0375794	0.155025
Atg9a	83.2891	-0.35669	0.171563	-2.07906	0.0376121	0.155052
Arf5	215.076	-0.30656	0.147472	-2.07876	0.0376391	0.155057
Rai1	56.5721	-0.365822	0.176051	-2.07793	0.0377155	0.155157
Bicc1	61.1023	-0.376289	0.181078	-2.07805	0.0377044	0.155157
Fam98c	60.2713	-0.352289	0.169726	-2.07563	0.0379278	0.155708
Tsc22d1	190.249	-0.273984	0.131992	-2.07575	0.0379168	0.155708
Shoc2	88.6239	-0.317852	0.15313	-2.0757	0.0379215	0.155708
Uba52	76.8378	0.33785	0.16286	2.07448	0.0380346	0.155777
Nbr1	81.3025	-0.309585	0.149215	-2.07476	0.0380085	0.155777
Nras	75.5621	-0.38593	0.186047	-2.07438	0.0380444	0.155777
Ptgfrn	56.8273	-0.368392	0.177596	-2.07432	0.0380492	0.155777
Tor4a	63.2549	0.366307	0.176688	2.07318	0.0381554	0.155998
Gphn	100.224	-0.327222	0.157829	-2.07327	0.0381471	0.155998
Spsb1	73.1847	0.372315	0.179618	2.07281	0.03819	0.156032
Cdk9	138.603	-0.299567	0.144581	-2.07196	0.0382692	0.156249
Gm40755	65.6401	-0.39161	0.189086	-2.07107	0.0383525	0.156481
Gnb1	342.061	-0.309096	0.149312	-2.07014	0.0384392	0.156728
Cspg5	146.356	-0.26919	0.130148	-2.06834	0.0386085	0.15731
Sox4	57.1882	0.407058	0.196834	2.06803	0.0386375	0.157321
Lrrc8a	86.5305	-0.327135	0.158279	-2.06683	0.0387501	0.157457
Btf3l4	100.05	-0.294025	0.142244	-2.06704	0.0387302	0.157457
Ndufa1	154.343	-0.270272	0.130764	-2.06686	0.0387469	0.157457
Tsen34	54.8684	0.383497	0.185634	2.06588	0.0388401	0.157715
Prrt3	121.796	-0.3032	0.146815	-2.06518	0.0389057	0.157874
Rab5if	82.2357	-0.30688	0.148655	-2.06438	0.0389817	0.158052
Smarcc2	132.953	-0.289201	0.140106	-2.06416	0.0390027	0.158052
Prss40	67.2159	0.352816	0.170963	2.06369	0.0390469	0.158069
Gria1	138.816	-0.358965	0.173954	-2.06356	0.0390598	0.158069
Zscan26	61.4509	-0.354828	0.171988	-2.0631	0.0391031	0.158075
Gm46773	59.2988	-0.360128	0.17459	-2.0627	0.0391409	0.158075
Ivns1abp	87.2965	-0.344987	0.167242	-2.0628	0.0391314	0.158075
Skp1	224.483	-0.305373	0.148112	-2.06177	0.0392301	0.158328
Smim14	93.9613	-0.31516	0.152918	-2.06097	0.0393055	0.158492
Vmn2r74	64.8763	0.341908	0.165912	2.06078	0.0393238	0.158492
Coa8	62.8965	-0.36019	0.175026	-2.05792	0.0395975	0.159408
Enho	103.478	-0.325754	0.158318	-2.05759	0.03963	0.159408
Klhl3	72.0156	-0.337151	0.163881	-2.05729	0.0396582	0.159408
Kndc1	93.4128	-0.329498	0.160143	-2.05752	0.0396362	0.159408
Pak1ip1	56.5158	-0.360172	0.175113	-2.0568	0.0397053	0.15949
Fstl4	56.8398	-0.347501	0.169028	-2.05588	0.0397936	0.159737
Caml	63.1922	-0.375937	0.182926	-2.05513	0.0398667	0.159856
B3gat1	97.8188	-0.329794	0.160482	-2.05502	0.0398768	0.159856
Psmd4	179.069	-0.311137	0.151479	-2.054	0.0399759	0.160109
Ubl3	89.4386	-0.317627	0.154673	-2.05354	0.0400206	0.160109
Pdp1	132.031	-0.345392	0.168187	-2.05362	0.0400126	0.160109
Vmn1r228	61.0997	0.373674	0.182026	2.05285	0.0400867	0.160266
Ripk3	63.1459	0.352886	0.172035	2.05125	0.0402426	0.160674
Ap2a2	91.2072	-0.337793	0.164659	-2.05146	0.0402217	0.160674
Aldoa	799.881	-0.324715	0.158466	-2.04911	0.0404512	0.161399
Kpna4	76.4996	-0.340359	0.166155	-2.04844	0.0405169	0.161553
Tiam1	82.6583	-0.39161	0.191214	-2.04803	0.0405575	0.161606
Marchf9	61.5377	-0.357588	0.174685	-2.04705	0.0406536	0.161665
Mta1	60.0229	-0.358591	0.175173	-2.04707	0.0406516	0.161665
Psmc4	98.1437	-0.307029	0.14997	-2.04726	0.0406324	0.161665
Agpat1	119.534	-0.30503	0.149031	-2.04675	0.0406823	0.161672
Uty	59.2001	0.373473	0.182552	2.04585	0.0407712	0.161917
Tomm34	56.2848	-0.364072	0.177995	-2.04541	0.0408143	0.16198
Gpr107	61.5836	-0.37546	0.183647	-2.04447	0.040907	0.16224
Rab13	70.7078	0.35148	0.172029	2.04315	0.0410378	0.16265
Ctsd	290.896	-0.229415	0.112495	-2.03934	0.0414158	0.16404
Agmo	62.6635	0.356112	0.174659	2.0389	0.0414599	0.164105
Anp32a	186.122	-0.29348	0.143965	-2.03856	0.0414943	0.164132
Fgfr1	69.6723	0.3593	0.176392	2.03694	0.0416558	0.164589
B4galt5	63.8823	-0.33532	0.164626	-2.03685	0.0416648	0.164589
Stub1	128.952	-0.29918	0.147032	-2.0348	0.0418711	0.165294
Plekhj1	60.4611	-0.360816	0.177358	-2.03439	0.0419121	0.165346
Cyb561	84.1513	-0.324176	0.159414	-2.03355	0.0419973	0.165463
Stimate	90.4642	0.313279	0.154037	2.03379	0.0419724	0.165463
Micos10	101.098	-0.307586	0.151325	-2.03262	0.042091	0.165723
Msi2	89.2513	-0.318278	0.156674	-2.03147	0.0422074	0.166072
Eng	107.314	0.302698	0.149095	2.03024	0.0423318	0.166341
Mfsd4b2	74.3017	0.345514	0.170178	2.03031	0.0423248	0.166341
Fam126b	100.385	-0.337637	0.166428	-2.02873	0.042486	0.166644
Rnf220	183.374	-0.286479	0.141216	-2.02866	0.0424927	0.166644
Adam19	56.1796	-0.358594	0.176755	-2.02876	0.0424825	0.166644
Mrps22	58.2714	-0.339343	0.167362	-2.0276	0.0426013	0.16696
Rpl18	257.152	-0.249886	0.123315	-2.02641	0.0427232	0.167237
Hacd2	79.6008	-0.308276	0.152133	-2.02636	0.0427282	0.167237
Dnal1	71.1786	-0.341148	0.168456	-2.02514	0.0428529	0.167615
Sms	77.3271	-0.348723	0.172274	-2.02423	0.0429465	0.167872
Ddx56	71.8111	-0.320144	0.158199	-2.02368	0.0430035	0.167983
Rell2	119.67	-0.287266	0.141972	-2.0234	0.0430315	0.167983
Slc7a14	77.6205	-0.36184	0.178861	-2.02302	0.0430714	0.168029
Pet117,Kat14	64.1425	0.365627	0.180891	2.02126	0.0432533	0.16857
Cops5	65.1291	-0.355075	0.175682	-2.02113	0.0432666	0.16857
Zfa-ps,Zfx	69.4767	-0.341244	0.16889	-2.02051	0.0433305	0.168675
Fbxo44	122.049	-0.300635	0.148826	-2.02005	0.0433784	0.168675
Ccdc90b	64.8459	-0.342607	0.169581	-2.02031	0.0433514	0.168675
Pa2g4	82.4811	-0.311813	0.154402	-2.0195	0.0434356	0.168787
Gprin1	61.3299	-0.391045	0.193698	-2.01884	0.0435039	0.168943
Pdxp	189.22	-0.256517	0.127107	-2.01813	0.0435782	0.169121
Nit1	60.0438	-0.359862	0.178369	-2.01751	0.0436419	0.169258
Vmn2r43,Vmn2r44,Vmn2r46,Vmn2r29,Vmn2r39,Vmn2r38,Vmn2r50,Vmn2r31,Vmn2r33,Vmn2r35,Vmn2r36	63.8461	0.363895	0.18042	2.01694	0.043702	0.169285
Fxr1	70.7817	-0.355657	0.176338	-2.0169	0.0437058	0.169285
Bfar	58.7303	-0.342626	0.169919	-2.0164	0.0437581	0.169378
Nsd3	107.016	-0.280992	0.139377	-2.01606	0.0437935	0.16939
Odc1	68.0865	-0.36022	0.178696	-2.01583	0.043818	0.16939
Mkrn1	80.8725	-0.317626	0.1576	-2.0154	0.0438632	0.169455
Papola	96.8984	-0.287848	0.142908	-2.01422	0.0439869	0.169823
Fam174a	94.2628	-0.287491	0.142758	-2.01383	0.0440269	0.169867
Amz1	60.1074	0.356897	0.177265	2.01335	0.0440777	0.169953
Map3k9	83.1045	-0.315912	0.156999	-2.01219	0.0441998	0.170313
Rapgefl1	108.263	-0.308829	0.153533	-2.01149	0.0442738	0.170488
Ap2a1	157.965	-0.346288	0.172263	-2.01023	0.0444069	0.17089
Nynrin	57.3432	0.371019	0.1846	2.00986	0.0444461	0.170931
Dennd1b	77.115	-0.351073	0.174756	-2.00893	0.0445445	0.171199
Stc1	58.0915	0.393862	0.196099	2.00849	0.0445917	0.171268
Ndn	107.587	-0.354568	0.176572	-2.00807	0.044636	0.171268
Msantd4	57.9857	-0.348111	0.173366	-2.00795	0.0446487	0.171268
Eif3f	155.991	-0.283018	0.14117	-2.0048	0.0449845	0.172113
Adcy3	71.1844	-0.323681	0.161392	-2.00556	0.0449033	0.172113
Rpl24,Gm9385	174.805	-0.263398	0.131361	-2.00515	0.0449473	0.172113
Idh3g	101.956	-0.307658	0.153443	-2.00502	0.0449606	0.172113
Slc8a2	121.669	-0.401798	0.200459	-2.00439	0.0450283	0.172115
Pdpk1	119.144	-0.278709	0.139059	-2.00426	0.0450426	0.172115
Serinc3	177.465	-0.231832	0.115744	-2.00297	0.0451809	0.172532
Mfge8	61.449	0.358767	0.179218	2.00185	0.045301	0.172881
Polr2b	68.4526	-0.353516	0.176816	-1.99934	0.0455713	0.17338
Rab2b	74.3564	0.33139	0.165712	1.9998	0.0455221	0.17338
Scin	70.6863	0.347378	0.173724	1.9996	0.0455434	0.17338
Me1	78.4198	-0.334373	0.167246	-1.99929	0.0455773	0.17338
Gtpbp1	83.2209	-0.302017	0.151003	-2.00008	0.045492	0.17338
Pgm2l1	183.678	-0.375355	0.187885	-1.99779	0.0457395	0.173816
Pde2a	106.394	-0.362351	0.181385	-1.99769	0.0457503	0.173816
Cpsf6	88.7391	-0.347791	0.174179	-1.99674	0.0458534	0.174097
Cops8	76.8837	-0.334074	0.167462	-1.99492	0.0460514	0.174737
Klrc1	56.1655	0.384088	0.192586	1.99438	0.046111	0.174852
Celsr2	137.135	-0.353796	0.177526	-1.99292	0.0462699	0.175343
Ssbp4	118.333	-0.300027	0.150578	-1.99249	0.0463168	0.175409
Trub2	60.1363	0.359137	0.180294	1.99196	0.0463757	0.175521
Dcaf6	64.9163	-0.33582	0.168853	-1.98883	0.0467197	0.176599
Rbfox2	101.549	-0.30074	0.151203	-1.98898	0.0467036	0.176599
Fhl1	64.4437	-0.340067	0.171068	-1.9879	0.0468227	0.176876
Adss	100.199	-0.3441	0.173158	-1.9872	0.0469007	0.176997
Zfp24	63.0681	-0.336082	0.169134	-1.98707	0.0469142	0.176997
Traf1	71.6002	0.337508	0.169894	1.98658	0.0469694	0.17705
Chrnb2	58.6437	-0.338047	0.170179	-1.98641	0.0469875	0.17705
Igfbp5	70.7825	-0.326223	0.164345	-1.98499	0.0471454	0.177505
Abhd4	78.9278	-0.323717	0.163099	-1.98479	0.0471679	0.177505
Prmt3	61.3893	-0.327874	0.165285	-1.98369	0.0472909	0.177856
Cep57l1	55.3842	0.362897	0.182995	1.9831	0.0473561	0.177989
Stt3b	75.2895	-0.324224	0.163579	-1.98206	0.047472	0.178287
Etv1	57.4104	-0.368606	0.185991	-1.98186	0.0474954	0.178287
Amacr	68.1766	0.334099	0.168761	1.97972	0.0477354	0.17885
Zbtb7b	58.6656	0.356642	0.180125	1.97997	0.0477066	0.17885
Parp6	90.8499	-0.300487	0.151777	-1.97979	0.0477266	0.17885
Kctd16	81.0881	-0.348118	0.175977	-1.9782	0.0479063	0.179378
E2f7	59.2988	0.369685	0.186934	1.97762	0.0479715	0.179509
Pcyt2	63.7936	-0.363242	0.183733	-1.977	0.0480413	0.179658
Selenos	68.9344	-0.328232	0.166173	-1.97525	0.0482397	0.179883
Ccdc136	99.274	-0.346974	0.175626	-1.97565	0.0481949	0.179883
Sipa1l2	75.2224	-0.315537	0.159743	-1.97527	0.048237	0.179883
Map7d1	116.161	-0.310916	0.157377	-1.97562	0.0481981	0.179883
Naxd	69.7644	-0.320569	0.162302	-1.97514	0.0482524	0.179883
Mxi1	86.4636	-0.332055	0.168212	-1.97403	0.0483782	0.180239
Synj2	71.2884	-0.362925	0.183978	-1.97266	0.0485347	0.180709
Rnf19b	87.0306	-0.296815	0.150501	-1.97217	0.0485897	0.180729
Per2	94.7283	0.28866	0.146385	1.97193	0.0486174	0.180729
Rasgef1b	59.0755	-0.356876	0.180989	-1.97181	0.0486309	0.180729
Gpld1	55.0743	-0.337988	0.171461	-1.97122	0.0486988	0.180824
Psmb6	138.408	-0.262482	0.133168	-1.97106	0.0487172	0.180824
Enoph1	101.908	0.304625	0.154712	1.96898	0.0489554	0.181595
Abr	193.134	-0.274827	0.139655	-1.96789	0.0490803	0.181945
Ndufa4	221.815	-0.302244	0.15373	-1.96608	0.0492897	0.182608
Vmn1r212	63.8106	0.345871	0.176026	1.96489	0.0494273	0.183004
Olfr520	57.0007	0.34981	0.178108	1.96403	0.049527	0.183259
Ralgapb	82.25	-0.323061	0.164581	-1.96293	0.0496547	0.18339
Slc2a3	88.7294	-0.326643	0.166398	-1.96302	0.0496437	0.18339
Foxp1	93.2636	-0.306274	0.155992	-1.96339	0.0496006	0.18339
Mtor	70.7621	-0.328382	0.167315	-1.96266	0.0496861	0.183393
Cycs	178.587	-0.265225	0.1352	-1.96172	0.0497949	0.18368
Trim56	62.0836	0.334108	0.170455	1.9601	0.0499845	0.184266
Nt5dc3	81.0357	-0.365863	0.186712	-1.9595	0.0500543	0.184409
Tln2	55.8684	-0.362166	0.184916	-1.95855	0.0501656	0.184705
AF366264	63.9583	0.346341	0.176929	1.95752	0.0502869	0.185037
Pcna	59.1069	-0.350667	0.179321	-1.95553	0.0505207	0.185783
Ajap1	71.5314	0.346049	0.177023	1.95483	0.0506031	0.185971
Mras	135.201	-0.269453	0.137916	-1.95375	0.0507312	0.186327
Cipc	72.5664	-0.325263	0.166575	-1.95265	0.0508608	0.186688
Xpot	76.2179	0.313079	0.160468	1.95103	0.0510532	0.187279
Adrb1	60.3498	-0.36148	0.185308	-1.9507	0.0510932	0.18731
Aurkaip1	67.5785	-0.333422	0.1711	-1.9487	0.0513317	0.187954
Mcrip1	110.444	-0.277748	0.142511	-1.94895	0.0513013	0.187954
Pdcd4	81.0988	-0.330173	0.169463	-1.94835	0.0513733	0.18799
Mrpl9	61.1309	-0.334588	0.171905	-1.94636	0.0516118	0.188747
Gramd1b	78.7468	-0.326445	0.167749	-1.94604	0.0516505	0.188773
Lgmn	140.322	-0.285459	0.146785	-1.94474	0.0518061	0.188994
Lrr1	3446.19	-0.473126	0.243248	-1.94503	0.0517708	0.188994
Degs1	73.1159	-0.320825	0.164969	-1.94476	0.051804	0.188994
Rad23b	121.953	-0.304912	0.156923	-1.94306	0.052009	0.189618
Flcn	68.8452	-0.3198	0.164895	-1.93942	0.0524503	0.191023
Cacna1g	73.6299	-0.325257	0.167714	-1.93935	0.0524585	0.191023
Trir	99.0713	-0.274501	0.141585	-1.93877	0.052529	0.191047
Pdia4	60.3889	-0.360324	0.185839	-1.9389	0.052513	0.191047
Plch2	73.7376	-0.321819	0.166082	-1.93771	0.0526588	0.191285
Tmem130	82.7623	-0.352648	0.181973	-1.93791	0.0526337	0.191285
Gprasp1	83.1007	-0.344154	0.177712	-1.93658	0.0527971	0.191671
Ppp3ca	413.727	-0.348049	0.179754	-1.93625	0.0528368	0.191698
Rnf7	109.165	-0.278773	0.14412	-1.93431	0.0530744	0.192443
Romo1	122.337	-0.300596	0.155459	-1.9336	0.0531626	0.192575
Aif1	66.6768	0.34849	0.180238	1.93349	0.0531753	0.192575
Dcaf12l1	54.836	-0.354931	0.183618	-1.93298	0.0532382	0.192685
Mettl15	58.047	0.34908	0.180671	1.93213	0.053343	0.192948
Agtpbp1	136.947	-0.267073	0.138252	-1.93178	0.0533867	0.192988
Zfp36l2	76.4028	-0.327889	0.169778	-1.93128	0.053448	0.193004
Letmd1	73.1813	-0.303709	0.157263	-1.93122	0.0534557	0.193004
Cracdl	109.192	0.279619	0.144809	1.93095	0.0534888	0.193007
Syt4	98.7828	-0.322249	0.166961	-1.93009	0.0535962	0.19316
Stk32a	62.3747	0.334363	0.173229	1.93018	0.0535845	0.19316
Nsfl1c	101.511	-0.341144	0.176845	-1.92905	0.0537245	0.193505
Tfrc	80.9623	-0.314507	0.163067	-1.92869	0.0537688	0.193548
Igsf21	80.8491	0.322294	0.167187	1.92774	0.0538872	0.193857
Stard8	58.0931	0.349738	0.181554	1.92636	0.0540598	0.194361
Ndufs8	97.6507	-0.300397	0.156047	-1.92504	0.0542243	0.194835
Micu3	130.083	-0.298349	0.155011	-1.9247	0.0542673	0.194871
Plec	133.651	-0.262938	0.136631	-1.92444	0.0542997	0.194871
Myt1l	74.0699	-0.326459	0.169711	-1.92361	0.0544029	0.195124
Ireb2	66.2734	-0.323884	0.168521	-1.92193	0.0546152	0.19565
Psap	856.358	-0.273816	0.142462	-1.92202	0.0546027	0.19565
Cntnap2	89.3759	-0.284313	0.148054	-1.92033	0.0548163	0.196252
Scp2	90.4997	0.317843	0.165562	1.91979	0.054885	0.19638
Sacm1l	69.3041	-0.307221	0.160174	-1.91805	0.0551043	0.196811
Wdr5b	57.0707	0.339568	0.177035	1.91809	0.0550994	0.196811
Kif3b	60.3212	-0.341791	0.178185	-1.91818	0.0550882	0.196811
Mapkapk2	63.1179	-0.332992	0.173657	-1.91753	0.0551706	0.196929
Tox4	71.4103	-0.307283	0.160367	-1.91613	0.0553492	0.197436
Strn4	171.705	-0.331893	0.173232	-1.91589	0.0553789	0.197436
Rhob	223.033	0.287598	0.150279	1.91375	0.0556515	0.198108
Snn	110.341	-0.277752	0.145118	-1.91398	0.0556232	0.198108
Ier5l	60.6373	-0.330967	0.172952	-1.91363	0.0556671	0.198108
Mrps21	89.8831	-0.306455	0.160177	-1.91323	0.0557188	0.198174
Pacsin1	224.209	-0.289223	0.151202	-1.91282	0.0557707	0.19824
Dnajc16	63.194	-0.327355	0.171224	-1.91185	0.055895	0.198564
Impdh1	56.6362	-0.357586	0.18724	-1.90978	0.0561621	0.199394
Ralbp1	119.405	-0.267568	0.140125	-1.9095	0.0561979	0.199402
Fam214b	64.6883	-0.310794	0.162909	-1.90777	0.0564206	0.200073
Ppa1	108.273	-0.291135	0.152635	-1.9074	0.0564693	0.200127
Borcs8	59.1818	-0.333244	0.174741	-1.90707	0.0565118	0.200158
Luc7l3	64.8617	-0.331066	0.173731	-1.90562	0.0566998	0.200705
Echdc1	57.6731	-0.325656	0.170945	-1.90504	0.0567753	0.200853
Kcnj3	76.3782	-0.336797	0.176964	-1.90319	0.0570154	0.201454
Stoml2	72.384	-0.326456	0.171598	-1.90244	0.057113	0.201454
Gucy1a2	61.8754	-0.335565	0.176306	-1.90331	0.0570006	0.201454
Cenpl	55.8279	0.362038	0.190302	1.90244	0.0571141	0.201454
Hdac4	65.4447	-0.328317	0.172532	-1.90293	0.0570492	0.201454
Serf2	149.085	-0.277317	0.14584	-1.90152	0.0572339	0.201757
Trmu	62.4886	0.334494	0.175993	1.90061	0.0573529	0.201818
Tbc1d24	104.967	-0.320509	0.168634	-1.90062	0.0573516	0.201818
Wdr11	70.428	0.322842	0.169829	1.90098	0.0573052	0.201818
Gstm5	174.845	-0.261908	0.137824	-1.90031	0.057393	0.201841
Catip	63.3963	0.319237	0.168049	1.89967	0.0574763	0.202014
Sdhd	124.312	-0.27305	0.143991	-1.89631	0.0579196	0.202555
Rita1	75.3143	-0.298095	0.15713	-1.89712	0.0578116	0.202555
Grina	224.103	-0.292577	0.154298	-1.89618	0.057936	0.202555
Ywhab	216.476	-0.256045	0.135004	-1.89657	0.0578851	0.202555
Lhx9	60.0681	0.33791	0.178082	1.89749	0.0577631	0.202555
Pnisr	92.2963	-0.295693	0.155796	-1.89795	0.0577032	0.202555
Rnft1	60.0585	-0.327418	0.172649	-1.89643	0.0579028	0.202555
Omg	66.2035	-0.31211	0.164449	-1.89791	0.0577074	0.202555
Fchsd2	66.9711	-0.312446	0.164743	-1.89657	0.0578845	0.202555
Lztr1	71.2959	-0.316875	0.167219	-1.89497	0.058096	0.202995
Pde1b	60.1236	-0.345517	0.182386	-1.89443	0.0581676	0.203127
Hnrnpd	134.707	-0.297977	0.157473	-1.89224	0.0584594	0.203907
Polr2j	73.5807	-0.313441	0.165633	-1.89238	0.0584403	0.203907
Fgf12	135.5	-0.282217	0.149211	-1.89139	0.0585724	0.204181
Scg3	222.399	-0.236855	0.125276	-1.89067	0.058668	0.204395
Zmiz1	128.863	-0.28559	0.151105	-1.89	0.0587576	0.204582
Vmn1r225	56.4579	0.337948	0.178831	1.88976	0.0587902	0.204582
Rtn4	188.384	-0.25718	0.136125	-1.88929	0.0588526	0.204672
Fars2	84.4957	-0.280927	0.148718	-1.88899	0.0588938	0.204672
Ubl7	57.8866	-0.328466	0.173902	-1.8888	0.0589191	0.204672
Car7	55.539	-0.339695	0.179969	-1.88752	0.0590908	0.205042
Adra1d	63.7002	0.349429	0.185129	1.88749	0.0590944	0.205042
Tardbp	92.7725	-0.302921	0.160538	-1.88691	0.0591729	0.205075
Rtf2	123.397	-0.262777	0.139249	-1.8871	0.0591465	0.205075
Anp32e	96.6437	-0.294412	0.156058	-1.88656	0.0592198	0.205119
Zbtb17	61.5505	0.323678	0.171613	1.88609	0.0592824	0.205216
Cntn4	60.7045	-0.353328	0.187459	-1.88483	0.0594532	0.205569
Map2k1	106.41	-0.330376	0.17526	-1.88506	0.0594222	0.205569
Atxn7l3	86.8732	-0.29695	0.15766	-1.88349	0.0596338	0.206074
Pdk3	74.5373	-0.29214	0.155172	-1.88269	0.0597425	0.20633
B230307C23Rik,Gm4983,Zfp933,Gm21297,BC052688,Gm6626,Zfp119a,Gm50598,3110053B16Rik,Gm4425,Gm20472,Gm9222,Gm4101,LOC108167391,Gm5953,AU041133,9030624G23Rik,5730507C01Rik,Zfp958,6030426L16Rik,Gm17330,Gm38702,LOC108167368,Gm9257,Gm10479,Gm36445,Gm3973,Gm10476,Gm40881,Zfp119b,Gm38699,LOC118567992,Gm40864,Gm40847,Gm38538,Gm3993,Gm5784,Gm40880	145.956	-0.28636	0.152221	-1.88121	0.0599433	0.206784
Akain1	55.7869	0.374731	0.199189	1.88128	0.0599337	0.206784
Ubr5	62.9589	-0.337086	0.179381	-1.87916	0.0602226	0.207627
Nucb1	56.3354	-0.340725	0.181405	-1.87826	0.0603462	0.207813
Plbd2	64.711	-0.316185	0.168333	-1.87833	0.0603358	0.207813
Sirt3	100.137	-0.292663	0.155991	-1.87615	0.0606342	0.208684
Safb	120.195	-0.263037	0.140406	-1.8734	0.0610128	0.209866
Ahctf1	66.2656	0.356039	0.190173	1.87218	0.0611815	0.210096
Arpc3	156.223	-0.250148	0.133633	-1.8719	0.0612207	0.210096
Ube2k	66.5177	-0.322499	0.172265	-1.87211	0.0611916	0.210096
Ccdc6	79.4063	0.303966	0.162348	1.87232	0.0611628	0.210096
Pea15a	231.623	-0.234321	0.125212	-1.87139	0.0612905	0.210215
Gpm6a	402.622	-0.322131	0.172218	-1.87048	0.0614174	0.210529
Kcnab3	125.21	-0.377359	0.201783	-1.87013	0.0614663	0.210575
Gatad2b	82.7037	-0.311566	0.166628	-1.86983	0.0615071	0.210594
Lzts3	68.5538	-0.30755	0.164572	-1.86879	0.0616522	0.210893
Prrc2b	181.063	-0.248545	0.133005	-1.8687	0.0616651	0.210893
Cbfa2t2	62.5256	-0.317903	0.170261	-1.86716	0.0618799	0.210904
Ctnna1	64.968	-0.317763	0.170204	-1.86695	0.0619083	0.210904
Ppp1r12a	67.0763	-0.315055	0.168741	-1.86709	0.0618886	0.210904
Ncdn	423.691	-0.309689	0.165901	-1.86671	0.0619418	0.210904
Fam131b	97.0391	-0.285178	0.152787	-1.8665	0.0619714	0.210904
Basp1	229.785	-0.253967	0.135935	-1.8683	0.061721	0.210904
Cope	121.784	-0.266647	0.14284	-1.86676	0.0619356	0.210904
Ak1	145.522	-0.255056	0.136568	-1.86761	0.0618164	0.210904
Stard9	56.5288	0.330748	0.177213	1.86639	0.0619869	0.210904
Glcci1	72.5464	-0.306746	0.164385	-1.86602	0.0620388	0.21096
Rbm33	59.0403	-0.325789	0.174705	-1.86479	0.0622109	0.211142
Dbi	228.968	-0.257757	0.138235	-1.86463	0.0622338	0.211142
Mtch1	218.119	-0.301626	0.1617	-1.86535	0.062133	0.211142
Esd	80.1223	-0.306475	0.164345	-1.86483	0.0622048	0.211142
Aktip	102.798	-0.283252	0.152003	-1.86347	0.0623963	0.211573
Tmem35b	61.9738	0.355548	0.190888	1.8626	0.0625184	0.211746
Gramd1a	92.0941	-0.295455	0.15861	-1.86277	0.0624939	0.211746
Prr7	70.0575	-0.327332	0.175786	-1.86211	0.0625883	0.211862
Sez6l	98.7248	-0.278118	0.149402	-1.86154	0.062668	0.211891
Lztfl1	70.8631	-0.296861	0.159449	-1.86179	0.0626324	0.211891
Gm52298,Gm3255	160.507	-0.26521	0.142518	-1.86089	0.0627598	0.212081
Btbd8	82.7738	-0.304467	0.1637	-1.85991	0.0628987	0.21231
Zmat4	78.033	-0.295941	0.1591	-1.86009	0.0628728	0.21231
Cmtm3	57.4212	0.353641	0.190177	1.85954	0.0629511	0.212367
Pdp2	77.68	0.31227	0.167957	1.85923	0.0629948	0.212394
Fam53c	76.8351	-0.28549	0.153576	-1.85896	0.0630331	0.212403
Lrfn5	64.0477	-0.311426	0.167568	-1.8585	0.0630976	0.212473
Atp6v1f	153.95	-0.277364	0.149256	-1.85831	0.0631254	0.212473
Ets2	58.3012	-0.348183	0.187545	-1.85653	0.0633785	0.213205
Agfg1	70.0503	-0.307314	0.165605	-1.8557	0.0634965	0.213431
Fam241b	55.5158	-0.339477	0.182952	-1.85555	0.0635174	0.213431
Kif5b	186.873	-0.244758	0.131937	-1.85512	0.0635794	0.213438
Dpp6	82.1914	-0.315095	0.169859	-1.85504	0.0635911	0.213438
Tpm2	56.0862	0.342662	0.184975	1.85247	0.063958	0.214549
Sppl3	97.3481	-0.285613	0.154265	-1.85145	0.0641054	0.21485
Ppp1r10	62.7886	-0.303539	0.163956	-1.85135	0.0641199	0.21485
Uchl1	220.699	-0.474704	0.256471	-1.8509	0.0641833	0.214942
Slc38a1	84.5294	-0.287823	0.155539	-1.85048	0.0642438	0.215024
Zfp451	58.4498	-0.319171	0.172565	-1.84957	0.0643752	0.215222
Plekhm2	101.838	-0.289528	0.156532	-1.84964	0.0643654	0.215222
Edil3	71.0295	-0.2951	0.159642	-1.84851	0.0645291	0.215583
Cdk4	90.0691	-0.273525	0.147986	-1.84832	0.0645555	0.215583
Krt75	66.195	0.328303	0.17766	1.84793	0.0646128	0.215653
Rab10	152.035	-0.24833	0.134483	-1.84655	0.0648125	0.216008
Mmut	115.85	-0.28613	0.155085	-1.84499	0.0650388	0.216008
Adgrl3	81.3456	-0.29251	0.158497	-1.84553	0.0649604	0.216008
Prrt4	71.5828	0.3126	0.169263	1.84683	0.0647721	0.216008
Alyref2	62.1669	0.325481	0.176347	1.84568	0.0649386	0.216008
Hmox2	69.7069	-0.306764	0.166272	-1.84496	0.0650438	0.216008
Nol3	75.8453	-0.337856	0.183164	-1.84456	0.0651014	0.216008
Parva	57.8828	-0.319718	0.173328	-1.84459	0.0650975	0.216008
Vmn1r216	69.1207	0.303502	0.16457	1.84422	0.0651518	0.216008
Bri3	104.799	-0.277118	0.150117	-1.84602	0.0648898	0.216008
Ago4	74.7861	0.309348	0.167584	1.84592	0.0649036	0.216008
Polr3d	57.1551	0.353114	0.191473	1.8442	0.065154	0.216008
Atxn2l	91.6839	-0.331293	0.179764	-1.84293	0.0653389	0.21638
Dcun1d5	73.319	-0.303763	0.164819	-1.84301	0.0653281	0.21638
Cdkn2a	63.4058	0.316582	0.171807	1.84266	0.0653787	0.216392
Hck	64.9961	0.326597	0.177507	1.83991	0.0657813	0.217604
Rabgap1l	86.8032	-0.294254	0.160067	-1.83832	0.0660153	0.218257
Cxxc5	55.8274	-0.355203	0.193266	-1.8379	0.0660773	0.218341
Cadm1	63.9415	-0.309847	0.168639	-1.83734	0.0661596	0.218492
Chmp3	89.1808	-0.272941	0.148601	-1.83673	0.06625	0.218669
Cdo1	63.4499	-0.308999	0.168318	-1.83581	0.066386	0.218997
Tpt1	227.254	-0.208994	0.113955	-1.83401	0.0666527	0.219755
Trafd1	80.8954	0.292759	0.159682	1.83339	0.0667447	0.219937
Nsg1	171.793	-0.30505	0.166412	-1.8331	0.0667877	0.219957
Csnk1a1	191.924	-0.243649	0.133005	-1.83188	0.0669699	0.220435
Nfasc	118.987	-0.257074	0.140417	-1.83079	0.0671318	0.220846
Fscn1	127.62	-0.275857	0.150888	-1.82822	0.0675166	0.221989
Igfbp4	103.121	-0.306351	0.167637	-1.82747	0.0676293	0.222237
Pcmtd1	76.6584	-0.303459	0.166132	-1.82661	0.0677586	0.222539
Man2b2	64.1321	0.310054	0.16982	1.82579	0.0678826	0.222824
Gps1	94.9188	-0.316835	0.173622	-1.82485	0.0680231	0.223039
Rnaset2a,Rnaset2b	131.808	-0.252313	0.138263	-1.82488	0.0680184	0.223039
Txn1	77.1808	-0.320384	0.175605	-1.82446	0.0680833	0.223114
Ctnnb1	130.343	-0.277141	0.152025	-1.823	0.0683038	0.223714
Rpl41	538.697	-0.241753	0.132752	-1.82108	0.0685945	0.224542
Cd300lf,Cd300ld	58.9646	0.321159	0.176447	1.82014	0.0687377	0.224888
Sgk1	84.3163	0.319298	0.175549	1.81886	0.0689334	0.22536
Ubn2	87.7134	-0.294669	0.162022	-1.8187	0.0689578	0.22536
Tsg101	90.7538	-0.281863	0.155019	-1.81825	0.0690262	0.22546
Akt1s1	71.0149	-0.303278	0.166823	-1.81796	0.0690709	0.225483
Kcna2	132.557	-0.244473	0.134519	-1.81738	0.0691585	0.225645
Ccng1	106.323	-0.264749	0.14574	-1.81658	0.0692808	0.225921
Zcchc9	55.8074	0.330114	0.181788	1.81593	0.0693817	0.226126
Steap4	58.5883	0.327678	0.180503	1.81537	0.0694677	0.226282
Neto2	59.7172	-0.318519	0.175533	-1.81458	0.0695881	0.226437
Dpp8	124.664	-0.246645	0.135925	-1.81456	0.0695912	0.226437
Me3	62.6646	-0.312384	0.172241	-1.81364	0.0697328	0.226774
Serbp1	143.7	-0.276661	0.152744	-1.81127	0.0700983	0.227221
Amph	241.529	-0.262922	0.145159	-1.81127	0.0700988	0.227221
Sez6l2	146.605	-0.268482	0.148178	-1.8119	0.0700023	0.227221
Cbr1	77.1772	0.300674	0.165915	1.81222	0.0699524	0.227221
Rps16,LOC100862433	259.787	-0.238368	0.131584	-1.81152	0.0700599	0.227221
Spag7	69.5813	-0.299176	0.165133	-1.81172	0.0700293	0.227221
Acvr1c	60.6157	0.313975	0.173563	1.809	0.0704507	0.227672
Dlgap4	136.468	-0.257076	0.142075	-1.80943	0.0703837	0.227672
Necap1	122.071	-0.300654	0.166205	-1.80894	0.0704608	0.227672
Nyap1	58.5006	-0.346582	0.191599	-1.8089	0.0704672	0.227672
Ubtd2	56.6426	-0.316444	0.174836	-1.80995	0.0703031	0.227672
Man2a2	91.3439	-0.294354	0.162687	-1.80932	0.0704008	0.227672
Dld	77.772	-0.279763	0.154701	-1.80841	0.0705428	0.227677
Fnbp1	65.1677	-0.317437	0.175559	-1.80815	0.0705833	0.227677
Acaca	57.5687	-0.340221	0.188157	-1.80817	0.0705801	0.227677
Gabbr2	243.8	-0.284454	0.15746	-1.80651	0.0708384	0.228376
Akap11	66.3583	-0.316683	0.175333	-1.80617	0.070891	0.228422
Chchd6	78.6738	-0.296317	0.164109	-1.80561	0.0709794	0.228584
Ppp2r1a	260.233	-0.26304	0.145701	-1.80534	0.0710214	0.228595
Dnaja2	148.462	-0.239908	0.132942	-1.80461	0.0711355	0.228716
Aifm3	71.6356	-0.325286	0.18025	-1.80464	0.0711314	0.228716
Dtx1	72.4044	-0.317039	0.175711	-1.80432	0.0711804	0.228737
Xirp1	71.9722	0.294668	0.163348	1.80392	0.0712431	0.228815
Tmem50b	74.5971	-0.28713	0.159223	-1.80333	0.071337	0.22887
Tprkb	61.4758	0.314914	0.174611	1.80352	0.0713063	0.22887
Fxr2	66.6791	-0.300159	0.166515	-1.80259	0.0714524	0.229117
Rnf169	79.2531	-0.276179	0.153257	-1.80207	0.071535	0.229135
Dnajc6	127.362	-0.301585	0.167352	-1.80211	0.0715286	0.229135
Slc1a4	57.4394	-0.323654	0.179631	-1.80177	0.0715815	0.229161
Sdr39u1	67.7332	-0.300728	0.167017	-1.80058	0.0717695	0.229517
Dnajc28	63.2697	0.313719	0.174256	1.80033	0.0718083	0.229517
Pgam1	378.872	-0.257473	0.143006	-1.80044	0.0717912	0.229517
Ndufa6	135.532	-0.279466	0.155274	-1.79983	0.0718881	0.229526
Fam151b	59.9893	0.320127	0.177843	1.80006	0.0718517	0.229526
BC031181	65.3365	-0.313143	0.174302	-1.79656	0.0724057	0.231055
Srgn	87.3926	0.300468	0.167365	1.79529	0.072608	0.231576
Churc1	54.9822	-0.322438	0.179769	-1.79362	0.0728738	0.232176
Med22	75.5979	-0.297165	0.165673	-1.79368	0.0728637	0.232176
Tmem200b	58.7236	0.323224	0.18028	1.7929	0.0729885	0.232417
Pcsk1n	118.183	0.296982	0.165796	1.79125	0.0732537	0.233137
Celf5	123.08	-0.275962	0.154181	-1.78986	0.0734764	0.23367
St8sia3	75.2544	0.333453	0.186342	1.78947	0.0735387	0.23367
Napb	187.358	-0.351608	0.196484	-1.7895	0.073534	0.23367
Ddb1	126.374	-0.273628	0.152936	-1.78916	0.0735889	0.233705
Tmem74b	63.2543	0.304831	0.17056	1.78724	0.0738992	0.234565
Pacs2	68.7144	0.314293	0.175978	1.78598	0.0741025	0.235085
Gle1	56.5878	-0.298794	0.167408	-1.78483	0.0742897	0.235428
Erh	68.545	-0.308828	0.173006	-1.78507	0.0742503	0.235428
St6galnac3	55.1094	0.319007	0.178814	1.78401	0.0744217	0.235722
Wdr24	57.0177	0.324617	0.181988	1.78373	0.0744676	0.235742
Kdm7a	70.2629	-0.301821	0.169244	-1.78334	0.0745304	0.235815
Vmn1r191	57.502	0.324233	0.181841	1.78305	0.0745778	0.23584
Brd8	55.8922	0.338924	0.190373	1.78032	0.0750236	0.236842
Ssxb5,Ssxb1,Ssxb3,Gm6592,Ssxb8,Ssxb10	62.513	0.314031	0.176338	1.78085	0.0749366	0.236842
Rbx1	83.5227	-0.30194	0.169616	-1.78014	0.0750535	0.236842
Tcf4	89.4797	-0.26998	0.151645	-1.78034	0.0750211	0.236842
Iglon5	86.4341	-0.271277	0.15244	-1.77957	0.0751465	0.23701
Adm	57.3167	0.326266	0.183544	1.77759	0.0754719	0.23791
Kmt2d	73.3287	-0.293498	0.165225	-1.77636	0.0756736	0.23842
Htr5a	55.1068	0.329478	0.185576	1.77544	0.0758258	0.238773
Trp53rka,Trp53rkb	63.939	0.323018	0.18201	1.77473	0.0759432	0.23889
Dlx5	64.972	0.302276	0.170312	1.77483	0.0759255	0.23889
Spesp1	62.7868	0.322876	0.182182	1.77227	0.0763501	0.239937
Dars	80.2617	-0.277609	0.156644	-1.77223	0.0763564	0.239937
Kif21a	72.7522	-0.303556	0.171322	-1.77185	0.0764203	0.240011
Socs5	62.8935	-0.315541	0.178301	-1.76971	0.0767748	0.240998
Med24	79.2612	-0.321171	0.181535	-1.76919	0.0768622	0.241018
Clptm1	124.584	-0.243294	0.137505	-1.76934	0.076837	0.241018
Ctsz	65.6597	0.307333	0.173912	1.76717	0.0771989	0.241947
Map4k3	69.5054	-0.315979	0.178948	-1.76576	0.0774367	0.24231
Lilrb4a,Lilr4b	61.097	0.330109	0.186912	1.76612	0.0773764	0.24231
4833439L19Rik	124.151	-0.261909	0.14832	-1.76584	0.0774227	0.24231
Fto	89.0403	-0.274835	0.155716	-1.76497	0.0775686	0.24235
Efl1	56.1482	0.332749	0.188531	1.76495	0.0775716	0.24235
Vmn2r113	59.0693	0.354025	0.20055	1.76527	0.0775187	0.24235
Bbln	76.9665	-0.277351	0.157178	-1.76456	0.0776375	0.242429
Lsm14a	82.4575	-0.287597	0.163023	-1.76415	0.0777064	0.242517
Tpsg1	64.9979	0.307764	0.174511	1.76358	0.077803	0.242692
Mllt11	210.963	-0.268665	0.152368	-1.76327	0.0778555	0.242729
Nop16	57.6169	-0.316999	0.179881	-1.76227	0.0780242	0.243127
Zc2hc1a	62.1046	-0.293585	0.166693	-1.76123	0.0782	0.243548
Hectd1	70.29	-0.314507	0.178659	-1.76037	0.0783444	0.243718
Lmna	61.4653	-0.301274	0.171161	-1.76018	0.0783773	0.243718
Psmb1	137.475	-0.310972	0.176645	-1.76043	0.0783343	0.243718
Gm10409,4930555G01Rik,Gm3005,Gm10406,Gm3002,Gm3383,Gm2897,2610042L04Rik,Gm5458,Gm3411,Gm16525,Gm3173,Gm3317,Gm3558,Gm3667,Gm5796,Gm33933,Gm2956,Gm3373,Gm3636,Gm3696,Gm3500,Gm2237,Gm3264,Gm3488,Gm3739	134.631	-0.315029	0.179008	-1.75986	0.0784314	0.243759
Btbd10	83.2117	-0.347484	0.197641	-1.75815	0.0787216	0.244533
Atp5d	161.115	-0.233368	0.132786	-1.75747	0.0788376	0.244679
Pgrmc1	125.206	-0.275532	0.156784	-1.75739	0.0788507	0.244679
Plekhb2	98.5312	-0.30762	0.175114	-1.75669	0.0789713	0.244926
Sult1a1	55.3279	0.319036	0.181711	1.75573	0.0791348	0.245268
Ppp1r37	144.612	-0.25295	0.144085	-1.75556	0.0791639	0.245268
Vwce	65.1409	0.311227	0.177389	1.75449	0.0793462	0.245705
Ahdc1	79.0252	-0.299941	0.171091	-1.7531	0.0795844	0.246187
Ndufv1	82.2215	-0.281639	0.16064	-1.75323	0.0795627	0.246187
Lrrc24	60.8127	-0.297245	0.169792	-1.75064	0.0800073	0.247367
Tspan7	278.976	-0.211761	0.121123	-1.74831	0.0804107	0.248485
Hbs1l	59.0021	-0.315174	0.180338	-1.74769	0.0805182	0.248496
Lmo3	76.6347	-0.286049	0.163656	-1.74787	0.0804866	0.248496
Sirt2	110.443	-0.256682	0.146891	-1.74743	0.0805625	0.248496
Spryd3	115.658	-0.298459	0.170809	-1.74733	0.0805808	0.248496
Fahd2a	54.8595	0.320751	0.183608	1.74693	0.0806493	0.248502
Rtcb	94.0825	-0.271075	0.155181	-1.74683	0.0806661	0.248502
Cebpa	66.288	0.314099	0.180109	1.74394	0.0811698	0.249868
Pgbd5	103.752	-0.251201	0.144073	-1.74356	0.0812353	0.249868
Prdx6	62.2471	0.361369	0.20725	1.74364	0.0812215	0.249868
Map1lc3b	123.704	-0.273511	0.156952	-1.74264	0.0813966	0.250106
Slirp	67.8741	-0.277792	0.1594	-1.74273	0.0813803	0.250106
Serpinb6b	58.7772	0.309409	0.177601	1.74215	0.0814814	0.250237
Arhgdia	171.463	-0.245067	0.140708	-1.74167	0.081566	0.250239
Noct	59.7896	-0.303642	0.174337	-1.74169	0.0815622	0.250239
H3f3b,Gm6485	237.447	-0.223703	0.128523	-1.74057	0.0817593	0.250703
Rab24	139.056	-0.251008	0.144304	-1.73943	0.0819591	0.251187
Canx	154.348	-0.214056	0.123079	-1.73918	0.082004	0.251195
Fbxl3	78.8618	-0.264397	0.152059	-1.73878	0.0820739	0.25128
Noc2l	62.8374	-0.302117	0.1739	-1.7373	0.0823334	0.251816
Srrm3	67.9168	-0.29333	0.168832	-1.73741	0.0823153	0.251816
Sstr1	56.363	-0.320516	0.184539	-1.73685	0.0824132	0.251931
Gabrg2	71.548	-0.287562	0.165609	-1.73639	0.0824953	0.252053
Gpm6b	300.718	-0.242078	0.139465	-1.73577	0.0826053	0.25213
Ascc2	59.324	0.31101	0.179157	1.73596	0.0825703	0.25213
LOC118568632	267.16	-0.329329	0.189793	-1.7352	0.0827051	0.252306
Asph	77.0296	-0.290744	0.167604	-1.73471	0.0827922	0.252347
Dpy30	57.5726	-0.304846	0.17574	-1.73465	0.0828032	0.252347
Ldha	132.15	-0.276718	0.159583	-1.734	0.0829174	0.252565
Rab27a	55.3677	0.324769	0.187444	1.73262	0.0831628	0.253054
Tnik	64.3975	-0.293553	0.16941	-1.7328	0.0831318	0.253054
Med11	61.4997	-0.285892	0.16517	-1.7309	0.0834701	0.25386
Akr1b3,Gm6644	63.2887	0.302865	0.175007	1.73059	0.0835247	0.253896
Psmd6	97.3126	-0.250171	0.144614	-1.72992	0.083645	0.254128
Klrh1	59.7591	0.302916	0.175128	1.72969	0.0836862	0.254128
Dcaf4	61.662	0.306818	0.177426	1.72927	0.0837606	0.25418
0610012G03Rik	65.8994	-0.303455	0.175521	-1.72888	0.0838312	0.25418
Rell1	65.8554	0.296483	0.171467	1.7291	0.0837911	0.25418
Slc6a9	66.2698	-0.303259	0.175463	-1.72834	0.0839271	0.254249
Ube2e2	80.0056	-0.288373	0.166879	-1.72803	0.083982	0.254249
Far1	79.7051	-0.272378	0.157621	-1.72805	0.0839784	0.254249
Chgb	346.214	-0.266379	0.154184	-1.72767	0.0840466	0.254311
Bad	61.5465	-0.288766	0.167187	-1.72721	0.0841305	0.254311
Ppp2r5d	55.909	-0.308211	0.178441	-1.72724	0.0841245	0.254311
Trappc6a	63.3543	0.29906	0.173312	1.72556	0.0844274	0.25495
Xpr1	84.2077	-0.278085	0.161146	-1.72567	0.0844063	0.25495
Mapk8ip2	198.726	-0.251367	0.145739	-1.72478	0.0845669	0.255242
Castor2	72.8554	-0.268051	0.1555	-1.7238	0.0847437	0.255356
Prrg1	59.2857	0.311455	0.180671	1.72387	0.0847305	0.255356
Pnkd	98.9037	-0.258523	0.149947	-1.7241	0.0846901	0.255356
Phf24	100.557	-0.276688	0.160527	-1.72362	0.0847758	0.255356
Tubg1	72.2014	-0.299519	0.17382	-1.72316	0.08486	0.255418
Phf20l1	58.1158	-0.31848	0.184837	-1.72303	0.0848823	0.255418
Stam	84.6326	0.272232	0.158052	1.72242	0.0849937	0.255624
Thsd7a	58.8847	-0.293185	0.170326	-1.72132	0.0851926	0.256044
Zswim8	84.3377	-0.282331	0.164102	-1.72047	0.0853479	0.256044
Gm52523	937.684	-0.300737	0.174789	-1.72058	0.0853274	0.256044
Cdkn1a	104.522	0.467671	0.271809	1.72059	0.0853259	0.256044
Adam26b	57.0446	0.312819	0.181761	1.72104	0.0852428	0.256044
Atp5l	160.189	-0.224183	0.130334	-1.72007	0.0854192	0.256129
Pin1	85.5633	-0.26949	0.156709	-1.71969	0.0854889	0.256209
Rap1gds1	151.373	-0.257241	0.149633	-1.71915	0.0855878	0.256286
Prrc2a	149.757	-0.225569	0.131215	-1.71907	0.0856008	0.256286
Ogdhl	108.248	-0.286458	0.166681	-1.7186	0.0856865	0.256288
Pcdh7	141.524	-0.234638	0.136566	-1.71813	0.0857733	0.256288
Clip2	76.2415	-0.280047	0.162978	-1.71832	0.0857387	0.256288
LOC118568705,Gm41885,Gm42031,Gm43305,Gm39972,Gm40525	116.614	0.353609	0.205789	1.71831	0.0857406	0.256288
Irgq	80.7399	-0.284064	0.165476	-1.71665	0.0860436	0.256838
Smc3	118.263	-0.313174	0.182427	-1.71671	0.0860324	0.256838
Qrsl1	75.0278	0.295218	0.172079	1.7156	0.0862355	0.257282
Mroh1	94.9213	-0.261294	0.152437	-1.71411	0.0865079	0.257966
[truncated: 17,741 more rows]

## Sheet: 3BP_vs_veh
	baseMean	log2FoldChange	lfcSE	stat	pvalue	padj
Rps2,Gm45855	281.246	-0.638304	0.120604	-5.29256	1.20615e-07	0.000257634
Lpgat1	145.351	-0.683935	0.132435	-5.16431	2.41328e-07	0.000257739
Kif5a	1077.41	-0.636187	0.125944	-5.05137	4.38655e-07	0.000309102
Qk	312.781	-0.578304	0.115704	-4.99815	5.78843e-07	0.000309102
Cyp2d12	138.181	0.75419	0.161555	4.66833	3.03665e-06	0.00129726
Rpl38	543.892	-0.546537	0.120752	-4.5261	6.00818e-06	0.00213891
Clstn1	177.411	0.674033	0.154658	4.35822	1.31125e-05	0.00400118
Stmn1	282.046	0.699566	0.164107	4.26286	2.01826e-05	0.00538876
Camk2n1	1762.43	-0.644005	0.152791	-4.21495	2.49838e-05	0.00592948
Plp1	530.716	-0.994857	0.242762	-4.09808	4.16599e-05	0.00889855
Rpl4	455.049	-0.515338	0.130477	-3.94966	7.82621e-05	0.0151971
Rps26	247.365	-0.474005	0.121498	-3.90132	9.56679e-05	0.015719
Atp5g2	253.008	-0.586264	0.149926	-3.91037	9.21555e-05	0.015719
Fdft1	120.499	0.616252	0.158866	3.87906	0.000104861	0.0159989
Rpl31-ps12,Rpl31	416.152	-0.450483	0.117233	-3.84262	0.000121727	0.017334
Nrsn1	512.146	-0.475773	0.126218	-3.76945	0.000163607	0.0174732
Actb	455.731	0.563729	0.148067	3.80724	0.000140524	0.0174732
Rps21	431.586	-0.474777	0.124249	-3.82119	0.000132811	0.0174732
Cox6a1	768.839	-0.402903	0.106716	-3.77548	0.0001597	0.0174732
Rpl37,Rpl37rt	444.436	-0.577696	0.15266	-3.7842	0.000154204	0.0174732
Rps20	255.71	-0.475855	0.126873	-3.75063	0.00017639	0.0179413
Mcm3ap	226.242	0.58637	0.160563	3.65196	0.000260247	0.0198531
Gm10051,Rpl28	315.666	-0.437807	0.119632	-3.65963	0.000252585	0.0198531
Ctsd	290.896	-0.416152	0.113889	-3.654	0.000258185	0.0198531
Rps3a1	474.954	-0.443578	0.119593	-3.70905	0.000208036	0.0198531
Map2	237.826	-0.438095	0.118729	-3.68988	0.000224359	0.0198531
Cryab	118.738	-0.560526	0.153176	-3.65935	0.000252852	0.0198531
Emc4	120.086	0.572047	0.154929	3.69231	0.000222227	0.0198531
Fth1	1410.08	-0.533425	0.148337	-3.59604	0.000323096	0.022992
Ankrd12	190.901	-0.522552	0.145361	-3.59485	0.000324578	0.022992
Dnm1	193.942	0.618904	0.17251	3.58764	0.000333686	0.022992
Cd99	508.536	0.518095	0.144954	3.57421	0.000351288	0.0234485
Trim8	94.7603	-0.5245	0.14804	-3.54296	0.000395668	0.0245224
Gfod1	116.357	-0.456542	0.129006	-3.53891	0.000401781	0.0245224
Lrch3	91.7629	-0.511897	0.144649	-3.53889	0.000401819	0.0245224
Gm6402,Rps17	163.144	-0.423211	0.120972	-3.49843	0.000468002	0.0277681
Gm15501,Rps8	286.316	-0.397759	0.115426	-3.446	0.000568959	0.0328458
Rpl10a	236.836	-0.380559	0.110834	-3.4336	0.000595616	0.0334799
Igip	85.1673	-0.49368	0.147945	-3.33691	0.000847166	0.0463986
Mast2	102.956	-0.463472	0.139398	-3.3248	0.000884815	0.0472491
Olfm1	158.267	0.523726	0.159861	3.27613	0.00105239	0.0538979
Rpl35a	317.465	-0.396346	0.121053	-3.27415	0.00105979	0.0538979
Nefh	87.3866	-0.497344	0.153225	-3.24585	0.00117102	0.0581696
Cnp	107.177	-0.53842	0.167541	-3.21365	0.00131057	0.0622085
Ubqln1	107.097	-0.469015	0.145901	-3.21462	0.00130618	0.0622085
Stk3	90.5881	0.51338	0.162271	3.16373	0.00155763	0.0707893
Hivep2	94.7989	-0.445981	0.140694	-3.16986	0.00152512	0.0707893
Rab5c	148.101	-0.408677	0.12962	-3.15289	0.00161665	0.071941
Sparcl1	668.472	-0.415666	0.132318	-3.14142	0.00168132	0.0732918
Gm12669,Glrx3	92.754	-0.488765	0.15664	-3.12031	0.00180658	0.0771771
Agap2	372.14	-0.351502	0.11404	-3.08228	0.00205421	0.0858455
Plekhm2	101.838	-0.489823	0.15961	-3.06887	0.00214867	0.0858455
Ppp2r2b	85.6034	-0.503375	0.164186	-3.06589	0.00217025	0.0858455
Hikeshi	101.054	0.445021	0.144998	3.06916	0.00214661	0.0858455
Cox6b1	346.579	-0.417057	0.136932	-3.04573	0.00232116	0.0885358
Dnm2	247.459	0.504347	0.165408	3.0491	0.00229526	0.0885358
Rpl18a	389.277	-0.391352	0.128754	-3.03953	0.00236949	0.0887934
Lasp1	98.6372	-0.442316	0.145979	-3.03	0.00244556	0.0900642
Srgap3	181.252	-0.433803	0.144068	-3.01109	0.00260308	0.0919158
Nefl	532.943	-0.372062	0.123668	-3.00855	0.00262494	0.0919158
St3gal2	90.2562	-0.448778	0.148802	-3.01593	0.00256189	0.0919158
Rps4x	299.482	-0.403512	0.134378	-3.00281	0.00267495	0.0921563
Scn1b	595.023	-0.405064	0.136063	-2.97703	0.00291053	0.0952442
Hnrnpl	117.876	-0.437673	0.146943	-2.97853	0.00289634	0.0952442
Jun	105.462	-0.478757	0.161001	-2.97364	0.00294294	0.0952442
Golga7b	117.805	-0.405449	0.136298	-2.97473	0.0029325	0.0952442
Pmepa1	88.9759	-0.448457	0.151334	-2.96336	0.003043	0.0970126
Baiap2	91.7843	0.507468	0.171977	2.95078	0.00316969	0.0995655
Atp1a1	246.592	0.500955	0.170085	2.94533	0.00322616	0.0998706
Mtss2	95.7897	-0.446903	0.153274	-2.91572	0.00354873	0.108287
Rrp36	243.968	0.494697	0.169973	2.91045	0.0036091	0.108578
Hnrnph1	87.5211	-0.427381	0.147502	-2.89746	0.00376202	0.110078
Enah	156.949	-0.395063	0.136202	-2.90056	0.00372499	0.110078
Cox4i1	755.017	-0.332037	0.114871	-2.89053	0.00384591	0.111012
Cbx8	120.163	0.518982	0.179879	2.88518	0.0039119	0.111411
Rps13	264.08	-0.312206	0.108768	-2.87038	0.00409981	0.114601
Usp32	131.348	-0.371138	0.129508	-2.86576	0.00416007	0.114601
Rapgef4	289.364	-0.378014	0.131993	-2.86388	0.00418485	0.114601
Slc25a18	116.154	-0.409046	0.143738	-2.84577	0.00443037	0.117745
Ube2s	91.053	-0.432557	0.152068	-2.8445	0.00444813	0.117745
Cox7a2l	152.983	-0.353	0.124323	-2.83938	0.00452019	0.117745
Ncam1	138.37	-0.370884	0.130614	-2.83955	0.00451773	0.117745
Ddx6	112.325	-0.45362	0.160639	-2.82386	0.00474497	0.118561
Rhoa	217.964	-0.364915	0.129314	-2.82193	0.00477353	0.118561
Slc25a23	226.835	-0.360128	0.127463	-2.82535	0.00472296	0.118561
Tmem151b	89.787	-0.440592	0.156121	-2.82213	0.00477066	0.118561
Rps3	286.798	-0.308995	0.11021	-2.8037	0.00505198	0.123208
Nkiras1	96.2942	0.424333	0.15143	2.80217	0.00507598	0.123208
Gm29667,Gapdh,Gm12070	1047.08	0.382464	0.137682	2.77788	0.00547152	0.126456
Rnf157	267.521	-0.330144	0.118564	-2.78452	0.00536072	0.126456
Ccdc85b	194.69	0.336311	0.121285	2.77291	0.00555577	0.126456
Nsf	231.029	0.491794	0.177278	2.77414	0.00553481	0.126456
Aimp1	111.87	0.439951	0.158841	2.76975	0.00560991	0.126456
Rps25	248.31	-0.316952	0.114749	-2.76213	0.0057426	0.126456
Per2	94.7283	0.404633	0.146422	2.76347	0.00571896	0.126456
Hnrnpa2b1	190.141	-0.370442	0.134008	-2.76433	0.00570399	0.126456
Jcad	103.089	-0.385835	0.139471	-2.76641	0.00566771	0.126456
H3c10,H3c11,H3c8,H3c1	118.996	0.49065	0.178502	2.7487	0.00598322	0.129093
R3hdm1	148.619	-0.380833	0.138447	-2.75075	0.00594582	0.129093
Setd3	174.107	-0.347414	0.126758	-2.74077	0.00612958	0.130096
Klf9	157.571	0.381296	0.13918	2.73959	0.00615157	0.130096
Psmc2	90.7723	0.411254	0.150888	2.72555	0.00641945	0.134431
Snrnp70	97.0416	-0.466091	0.17203	-2.70935	0.00674148	0.139804
Ssbp3	140.523	-0.360235	0.133701	-2.69434	0.00705288	0.144855
Sncb	214.204	0.413758	0.154023	2.68635	0.00722372	0.146951
Nucks1	195.396	-0.36182	0.134882	-2.6825	0.00730741	0.147251
Cotl1	110.654	-0.408288	0.152414	-2.6788	0.00738859	0.147496
Ndufa3	234.338	-0.310729	0.117428	-2.64613	0.00814192	0.161029
Rps7	335.324	-0.363049	0.137774	-2.63511	0.00841096	0.163655
Larp1	85.5973	-0.447309	0.169794	-2.63443	0.00842792	0.163655
Gja1	100.546	-0.376284	0.143189	-2.62788	0.00859199	0.163861
Tyrobp	90.6812	-0.49459	0.188046	-2.63015	0.00853461	0.163861
Egr1	192.183	-0.516194	0.198254	-2.6037	0.00922231	0.168584
Hnrnpc	102.162	-0.428515	0.164278	-2.60847	0.00909485	0.168584
Calm3	311.003	0.407019	0.156115	2.60717	0.00912934	0.168584
Cntn1	153.989	-0.429416	0.164273	-2.61404	0.00894793	0.168584
Gm42048,Gm6958	99.651	-0.471866	0.18126	-2.60326	0.00923424	0.168584
Ccnd1	88.1166	-0.400886	0.155059	-2.58537	0.00972744	0.174603
Mt3	232.464	0.365309	0.141196	2.58725	0.00967457	0.174603
Mbd3	125.853	-0.39561	0.153238	-2.58167	0.0098323	0.175015
Drp2	85.3539	0.401263	0.155694	2.57726	0.00995879	0.175802
Lmo4	230.083	-0.408082	0.158817	-2.56951	0.0101842	0.177548
Arf3	315.558	0.392841	0.152966	2.56816	0.010224	0.177548
Scp2	90.4997	0.424942	0.165698	2.56456	0.0103306	0.177953
Cox7b	231.753	-0.314649	0.122858	-2.56109	0.0104344	0.178303
Lrpap1	96.0871	-0.396808	0.15521	-2.55658	0.0105706	0.179197
Gm7931,Hmgn2	107.356	-0.380533	0.150672	-2.52558	0.0115507	0.186912
Phactr1	148.362	0.347707	0.137553	2.52781	0.0114777	0.186912
Rab7	198.673	-0.29677	0.117298	-2.53006	0.0114044	0.186912
Pdia3	191.46	0.3105	0.122852	2.52743	0.0114901	0.186912
Ndufb8	199.058	-0.334489	0.131943	-2.5351	0.0112416	0.186912
Cracdl	109.192	0.368221	0.14507	2.53823	0.0111414	0.186912
Nsmf	239.171	-0.321078	0.12741	-2.52004	0.0117343	0.188455
Hdgfl3	123.559	-0.361904	0.143847	-2.51589	0.0118734	0.189265
Hnrnpdl	124.223	-0.379548	0.151172	-2.5107	0.0120492	0.190646
Abi2	108.975	-0.378939	0.151201	-2.50619	0.0122042	0.191677
Nudt3	164.452	0.361858	0.14489	2.49746	0.0125086	0.191894
Rpl27,LOC108167922	156.831	-0.317054	0.127283	-2.49093	0.0127409	0.191894
Ndufb7	131.233	-0.362757	0.145424	-2.49448	0.0126141	0.191894
Epdr1	105.565	0.392338	0.157181	2.4961	0.0125567	0.191894
Nrip3	100.943	-0.393569	0.157929	-2.49206	0.0127006	0.191894
Cuedc2	183.251	-0.314552	0.126302	-2.49048	0.012757	0.191894
Mobp	444.589	-0.316161	0.127376	-2.48211	0.0130606	0.193759
Myo5a	282.947	-0.311792	0.125618	-2.48206	0.0130624	0.193759
Atp5j2	214.206	-0.306333	0.123879	-2.47285	0.0134041	0.196104
Sergef	92.2588	-0.398736	0.161189	-2.47372	0.0133716	0.196104
Rpl13a,Gm11478	480.515	-0.307709	0.124714	-2.46731	0.0136131	0.197807
Extl3	165.146	-0.325118	0.132201	-2.45927	0.0139221	0.20093
Tprgl	86.5224	0.394021	0.160377	2.45684	0.0140167	0.200937
Marchf2	144.018	-0.339811	0.138462	-2.45419	0.0141203	0.201073
Adipor1	84.6127	-0.390656	0.159797	-2.4447	0.0144974	0.201081
Cbx7	94.0568	0.384327	0.15697	2.4484	0.0143491	0.201081
Secisbp2l	91.8347	-0.356112	0.145548	-2.4467	0.0144171	0.201081
Cltb	198.832	-0.318328	0.130207	-2.44479	0.0144935	0.201081
Ndufs7	115.14	0.409766	0.16803	2.43864	0.0147425	0.203161
Rgs5	137.576	-0.33976	0.140114	-2.42489	0.015313	0.209671
1110065P20Rik	107.066	0.352292	0.145979	2.41331	0.0158084	0.215075
Septin11	109.451	-0.38138	0.158779	-2.40196	0.0163076	0.220462
Rpl6	209.448	-0.308463	0.128671	-2.3973	0.0165163	0.220493
Trim9	112.706	-0.325025	0.135524	-2.39829	0.016472	0.220493
Eef1g	287.42	-0.295844	0.123559	-2.39435	0.0166497	0.220892
Mmut	115.85	0.361503	0.151232	2.39039	0.0168307	0.221916
Rtn4	188.384	0.318869	0.133792	2.38332	0.0171575	0.22437
Capns1	115.412	-0.337033	0.141502	-2.38183	0.0172269	0.22437
Stx7	109.485	-0.347472	0.146188	-2.37689	0.0174593	0.226018
Dennd5a	193.063	-0.291766	0.123138	-2.36942	0.017816	0.226402
Eif3h	179.584	-0.311877	0.132106	-2.36082	0.0182345	0.226402
Gm10265	453.947	0.426793	0.180891	2.35939	0.0183051	0.226402
Pfn2	186.326	0.343509	0.145632	2.35874	0.0183369	0.226402
Rnf10	127.384	-0.353543	0.149736	-2.3611	0.0182207	0.226402
Hdac5	89.4848	-0.376149	0.159431	-2.35932	0.0183086	0.226402
Uqcrc2	105.191	0.339152	0.14376	2.35916	0.0183165	0.226402
Snap25	1866.96	0.397649	0.167566	2.37309	0.0176399	0.226402
Ndufb6	91.8137	-0.371386	0.15809	-2.34921	0.0188134	0.227037
Pcsk1n	118.183	0.39031	0.166014	2.35106	0.0187199	0.227037
Aco1	91.0086	0.370695	0.157392	2.35523	0.0185114	0.227037
Rheb	149.412	-0.332873	0.141445	-2.35337	0.0186041	0.227037
Enoph1	101.908	0.364022	0.155207	2.34539	0.0190072	0.228087
Pitpnm1	110.47	-0.393231	0.168059	-2.33983	0.0192923	0.230214
Rabep1	134.32	-0.31697	0.135621	-2.33718	0.0194299	0.230568
Cmip	171.025	0.339304	0.146589	2.31467	0.020631	0.233109
Rpl22l1,Gm15421	122.299	-0.363901	0.15681	-2.32066	0.0203053	0.233109
Slc6a8	198.618	-0.305106	0.132145	-2.30887	0.0209506	0.233109
Gstp2,Gstp1	185.573	-0.357053	0.154781	-2.30683	0.0210644	0.233109
St13	129.16	-0.330817	0.142507	-2.32141	0.020265	0.233109
Ubl3	89.4386	-0.362104	0.156436	-2.31471	0.0206287	0.233109
Ip6k2	98.429	0.351712	0.152715	2.30307	0.0212749	0.233109
Gm8624,Rps23	358.276	-0.282135	0.12239	-2.30521	0.021155	0.233109
Vdac1	191.251	0.326452	0.140705	2.32012	0.0203345	0.233109
Zfp706	137.963	-0.351002	0.152413	-2.30296	0.021281	0.233109
Cox5b	426.333	-0.32106	0.138881	-2.31177	0.0207904	0.233109
Arl8a	236.401	-0.347357	0.149626	-2.32151	0.0202595	0.233109
Kif5c	303.067	-0.320817	0.138006	-2.32466	0.02009	0.233109
Trf	88.0234	-0.407587	0.175597	-2.32116	0.0202784	0.233109
Rpl26,Gm15772	303.715	-0.310828	0.134311	-2.31425	0.0206541	0.233109
Timp2	93.8797	-0.361211	0.157093	-2.29934	0.0214854	0.234147
Desi1	127.941	-0.30817	0.134597	-2.28957	0.0220461	0.239038
Fam81a	135.833	-0.347147	0.152138	-2.2818	0.0225012	0.24274
Zdhhc24	110.122	-0.345007	0.151742	-2.27364	0.0229875	0.244285
Naa38	85.6752	-0.379318	0.166675	-2.2758	0.0228578	0.244285
Ptms	863.832	0.339726	0.149356	2.27461	0.0229294	0.244285
Rhoq	89.6953	-0.346737	0.15272	-2.27041	0.0231826	0.244373
Camk1	106.529	-0.313396	0.138077	-2.26972	0.0232246	0.244373
Sod2	131.294	0.328923	0.145118	2.2666	0.023415	0.245168
Stac2	156.587	-0.339695	0.150008	-2.26452	0.023542	0.245296
Dvl3	89.1305	0.357914	0.158328	2.26058	0.0237851	0.245434
Prkcg	115.796	0.367252	0.162365	2.26189	0.0237041	0.245434
Gcc1	93.174	0.367412	0.163324	2.24959	0.0244752	0.246599
H2bu2	84.9976	0.404485	0.179695	2.25095	0.0243887	0.246599
Rnf187	151.162	0.331312	0.147003	2.25378	0.02421	0.246599
Trim37	150.202	-0.270521	0.120096	-2.25254	0.0242884	0.246599
S100a10	84.9108	-0.37706	0.167308	-2.2537	0.0242153	0.246599
Phospho1	129.079	-0.306158	0.137357	-2.22892	0.0258189	0.256636
Map3k10	187.968	-0.288495	0.129415	-2.22922	0.0257995	0.256636
Brinp1	92.4132	0.378461	0.16981	2.22873	0.0258318	0.256636
Cyria	125.348	-0.37046	0.1664	-2.22633	0.0259921	0.257033
Ctsb	126.496	0.317209	0.143036	2.21769	0.026576	0.259645
Thy1	572.808	-0.359292	0.161825	-2.22025	0.026402	0.259645
Aatk	197.221	-0.265181	0.119707	-2.21526	0.0267425	0.259645
Pex10	93.9595	0.337735	0.152377	2.21644	0.0266617	0.259645
Polr2m	150.89	-0.2984	0.135364	-2.20443	0.0274941	0.259898
Micos13	86.8252	0.339467	0.153916	2.20553	0.027417	0.259898
Ddx1	110.344	0.346259	0.156731	2.20925	0.0271573	0.259898
Med13l	147.126	-0.320586	0.145292	-2.2065	0.0273493	0.259898
Tmem200c	99.3396	0.31486	0.142835	2.20437	0.0274986	0.259898
Rack1	173.323	-0.278282	0.126118	-2.20652	0.0273475	0.259898
Ralgapa1	85.8789	-0.328738	0.149399	-2.20041	0.0277779	0.261382
Trip12	88.4359	-0.32694	0.148949	-2.19499	0.0281646	0.263858
Kctd13	108.386	0.339673	0.15515	2.18933	0.028573	0.265356
Ppme1	142.87	0.299707	0.13688	2.18956	0.0285565	0.265356
Rundc3a	229.215	-0.32637	0.149197	-2.18752	0.0287049	0.265427
Rps27,Rps27rt	186.999	-0.295394	0.13522	-2.18455	0.0289219	0.266281
Dact3	114.589	-0.337215	0.155168	-2.17323	0.0297633	0.266435
Prelid1	152.257	-0.280804	0.128797	-2.18021	0.0292421	0.266435
Efhd2	448.443	0.288207	0.132504	2.17509	0.0296234	0.266435
Rph3a	236.921	-0.275643	0.126585	-2.17752	0.0294415	0.266435
Hnrnpul2	118.091	-0.300253	0.137928	-2.17688	0.0294893	0.266435
Atp5pb	229.657	-0.309674	0.142646	-2.17093	0.0299365	0.266435
Npdc1	95.6739	0.360403	0.165163	2.18211	0.0291016	0.266435
Fkbp8	148.767	0.355219	0.163531	2.17218	0.0298418	0.266435
Cck	134.034	0.388957	0.179326	2.169	0.0300829	0.266627
Rad23a	89.8733	-0.33313	0.153851	-2.16527	0.030367	0.266873
Chchd10	303.591	0.311289	0.143867	2.16372	0.0304855	0.266873
Basp1	229.785	0.290363	0.134104	2.16521	0.0303715	0.266873
Nfe2l1	184.751	-0.321807	0.149478	-2.15287	0.0313285	0.268446
Rplp2,Wdr89,Rplp2-ps1	248.507	-0.275718	0.128	-2.15405	0.0312365	0.268446
Mink1	168.54	-0.294793	0.136852	-2.15409	0.0312329	0.268446
R3hcc1	95.474	0.314145	0.145829	2.1542	0.0312247	0.268446
Lingo1	224.782	-0.3583	0.166444	-2.15267	0.0313447	0.268446
Rmnd5a	119.79	-0.343794	0.159776	-2.15172	0.0314193	0.268446
Rnasek	195.583	-0.325961	0.151706	-2.14863	0.0316634	0.269454
Elof1	99.9827	0.349845	0.163531	2.13932	0.0324101	0.271646
Pak1	205.276	-0.292453	0.136451	-2.14328	0.032091	0.271646
Gpc1	126.515	0.326003	0.15225	2.14123	0.0322558	0.271646
Pink1	216.569	-0.298722	0.13965	-2.13907	0.0324297	0.271646
Eif3k	112.933	-0.294335	0.138038	-2.13228	0.0329836	0.275207
Tacc1	136.984	0.317468	0.149024	2.13031	0.0331462	0.275487
Ociad1	122.899	0.317268	0.14907	2.12832	0.0333107	0.275782
Ndufb1	152.163	-0.314429	0.147904	-2.1259	0.0335115	0.276373
Rnf34	84.7977	-0.329615	0.15555	-2.11903	0.0340875	0.27946
Nefm	221.272	-0.335113	0.158197	-2.11833	0.0341475	0.27946
Pde4dip	86.2112	-0.33847	0.160061	-2.11463	0.0344614	0.280953
Amph	241.529	0.302814	0.143474	2.11058	0.034808	0.282699
Eng	107.314	0.315582	0.149952	2.10456	0.03533	0.283703
Rpl17,Rpl17-ps8,Rpl17-ps10	446.972	-0.26114	0.124021	-2.10562	0.0352377	0.283703
Prnp	549.042	-0.290832	0.138065	-2.10649	0.0351619	0.283703
Setd7	163.285	-0.28336	0.134824	-2.1017	0.0355798	0.284638
Rab6a	139.068	0.317373	0.151509	2.09475	0.0361931	0.285533
Picalm	109.816	-0.348063	0.165908	-2.09793	0.035911	0.285533
Ptgds	289.391	0.395983	0.189599	2.08853	0.0367498	0.285533
Senp3	108.726	-0.306114	0.146554	-2.08875	0.0367301	0.285533
Ccni	282.045	-0.250922	0.12015	-2.08841	0.0367611	0.285533
Serinc3	177.465	-0.244203	0.116665	-2.09321	0.0363309	0.285533
Sqstm1	277.013	0.313156	0.149868	2.08955	0.0366584	0.285533
Rpl5	220.726	-0.295484	0.141072	-2.09456	0.0362105	0.285533
Mapk8ip1	239.888	-0.253054	0.121339	-2.08552	0.0370225	0.285724
Cdh10	109.205	-0.293993	0.140992	-2.08518	0.0370531	0.285724
Chst1	96.2045	0.369673	0.177883	2.07818	0.0376924	0.286689
Eif3f	155.991	-0.294963	0.142096	-2.0758	0.0379121	0.286689
Ppm1b	101.363	-0.321556	0.154626	-2.07958	0.0375641	0.286689
Gm52436,Gm52416,Gm52446,Gm52437,LOC118568634,Gm52420	673.111	-0.390579	0.188142	-2.07598	0.0378957	0.286689
Cx3cl1	293.354	-0.367691	0.177198	-2.07503	0.0379836	0.286689
Prdx2	163.87	-0.306423	0.147352	-2.07953	0.0375685	0.286689
Fbxo11	111.967	-0.301969	0.145743	-2.07192	0.0382726	0.287853
Tuba1c,Tuba1b	212.254	-0.319995	0.154592	-2.06993	0.0384591	0.288241
Kctd5	107.058	0.303999	0.147164	2.06572	0.038855	0.29019
Evl	108.989	-0.308389	0.149687	-2.06023	0.0393767	0.293062
Prxl2b	122.119	-0.291944	0.142005	-2.05588	0.0397944	0.295142
Pfdn5	145.315	-0.271781	0.132449	-2.05197	0.040173	0.296919
Hk1	270.625	-0.27962	0.136455	-2.04918	0.0404443	0.297188
Cct4	86.0557	-0.312596	0.15258	-2.04874	0.0404877	0.297188
Rpl34-ps1,Rpl34	202.344	-0.27709	0.135383	-2.04671	0.0406868	0.297627
Sgsm2	93.7124	-0.291694	0.142704	-2.04405	0.0409484	0.298518
Ncs1	198.417	-0.285109	0.139627	-2.04193	0.0411587	0.299031
Pou3f3	89.3785	-0.310189	0.152206	-2.03796	0.0415544	0.299865
B2m	134.606	-0.283057	0.138844	-2.03868	0.0414823	0.299865
Dgcr2	88.1715	0.342477	0.16824	2.03564	0.0417863	0.299894
Clip3	387.039	-0.253899	0.12523	-2.02746	0.0426158	0.299894
Extl1	91.2355	0.331109	0.163434	2.02595	0.0427701	0.299894
Actr2	89.4309	0.31597	0.155651	2.02999	0.042358	0.299894
S100a9	93.4426	0.371891	0.182788	2.03455	0.0418958	0.299894
Pgk1	255.259	0.263606	0.130155	2.02533	0.0428337	0.299894
Aars	114.258	-0.320971	0.158493	-2.02514	0.0428527	0.299894
Dcun1d4	93.9066	-0.309243	0.152177	-2.03213	0.0421402	0.299894
Nlgn2	103.263	0.326687	0.161401	2.02408	0.0429623	0.299894
Ankrd40	106.894	-0.281446	0.138959	-2.0254	0.0428266	0.299894
Nsg2	107.959	0.406911	0.201297	2.02145	0.0432332	0.300802
Gng5,Gng5-ps	86.5157	-0.359094	0.177982	-2.01759	0.0436344	0.302608
Psd3	214.629	-0.278685	0.138424	-2.01327	0.0440861	0.302791
Csnk2b	110.36	0.322847	0.160173	2.01561	0.0438409	0.302791
Csf1r	116.085	-0.345119	0.171332	-2.01433	0.043975	0.302791
Phyhipl	142.128	-0.322063	0.160222	-2.0101	0.0444202	0.304107
Rtn2	99.8651	-0.296584	0.148035	-2.00347	0.0451267	0.306977
Bmyc	97.5128	0.312558	0.155993	2.00367	0.0451056	0.306977
Fam171a2	102.455	-0.298281	0.149041	-2.00133	0.0453564	0.30756
Spns2	99.3463	0.316201	0.158509	1.99485	0.0460597	0.31134
C1qc	131.518	-0.368451	0.184885	-1.99287	0.0462758	0.311814
Ctdnep1	110.214	-0.284546	0.142973	-1.99021	0.0465676	0.311875
Calr	90.4599	-0.291623	0.146535	-1.99013	0.0465768	0.311875
Nrxn1	230.848	-0.276927	0.139352	-1.98725	0.0468946	0.313021
R3hdm2	205.925	-0.236174	0.119047	-1.98387	0.0472701	0.314545
Pcbd2	296.171	0.267865	0.135328	1.97938	0.0477734	0.315926
Ldha	132.15	0.309861	0.156467	1.98037	0.0476625	0.315926
Dlg2	95.9196	-0.302277	0.152915	-1.97677	0.048068	0.316514
Cox14	111.621	-0.280769	0.142092	-1.97597	0.0481587	0.316514
Supt6	93.6881	0.322438	0.163703	1.96965	0.0488786	0.31777
Psma2	89.6281	0.312394	0.15865	1.96907	0.0489448	0.31777
Epm2aip1	101.653	0.29234	0.148445	1.96935	0.0489131	0.31777
Capzb	100.895	0.283671	0.144016	1.96972	0.0488702	0.31777
Spry2	100.09	-0.299703	0.152444	-1.96598	0.0493009	0.318147
Kdm1a	87.0886	-0.323102	0.164338	-1.96608	0.0492892	0.318147
Rpl13	527.318	-0.23953	0.122288	-1.95874	0.0501433	0.32164
Nckap1	161.445	-0.303446	0.154891	-1.9591	0.0501016	0.32164
Ankrd46	117.788	0.295042	0.150806	1.95644	0.0504133	0.322124
Cbarp	211.803	-0.268256	0.137178	-1.95553	0.0505204	0.322124
Dnase2a	110.229	0.289517	0.148414	1.95074	0.0510875	0.324771
Braf	94.1688	0.285053	0.146537	1.94526	0.0517433	0.325955
Celf1	88.2431	-0.330451	0.170088	-1.94283	0.0520368	0.325955
Rps28	306.972	-0.258174	0.132809	-1.94396	0.0519009	0.325955
Itpr1	213.984	-0.26498	0.136282	-1.94435	0.0518532	0.325955
Gpx1	121.809	-0.310237	0.159296	-1.94755	0.0514689	0.325955
Gm8580,Rpl29	233.194	-0.227012	0.117029	-1.93979	0.0524058	0.326352
Tm9sf3	89.261	-0.276494	0.142457	-1.94089	0.0522719	0.326352
Brsk2	147.376	-0.288864	0.149035	-1.93823	0.0525955	0.326581
Kcnip2	114.019	-0.279833	0.14505	-1.92922	0.0537034	0.328693
Rnh1	91.6739	-0.286916	0.148553	-1.93141	0.0534322	0.328693
Ptk2b	146.441	0.356256	0.184781	1.92799	0.0538566	0.328693
Arhgap44	108.786	0.288882	0.149838	1.92797	0.0538589	0.328693
Ccdc85c	113.554	-0.268493	0.139116	-1.92999	0.0536082	0.328693
Rpl21	341.775	-0.222074	0.115105	-1.92931	0.0536927	0.328693
Cab39	99.0604	0.286393	0.148777	1.92498	0.0542318	0.329089
Ddhd1	101.093	-0.300708	0.15613	-1.92602	0.0541025	0.329089
Mat2a	171.521	-0.291446	0.151751	-1.92055	0.054788	0.330612
Msmo1	95.2272	-0.316531	0.164815	-1.92052	0.0547924	0.330612
Adam15	108.385	0.292865	0.152601	1.91915	0.0549649	0.330718
Cox7a2	277.226	-0.265547	0.13868	-1.91482	0.055515	0.33309
Rps29	389.466	-0.231543	0.121264	-1.90941	0.0562086	0.334808
Map4k4	85.9787	-0.294011	0.153981	-1.9094	0.0562105	0.334808
Dok6	117.142	0.280692	0.147042	1.90893	0.0562716	0.334808
Llph	98.3681	-0.269956	0.141612	-1.90631	0.0566098	0.335811
Gdi1	265.804	0.313179	0.164486	1.90399	0.0569118	0.335811
Dbpht2	91.8033	0.308478	0.161917	1.90517	0.0567586	0.335811
Tceal3	107.168	-0.265176	0.139615	-1.89933	0.0575212	0.338472
Cic	108.027	-0.28134	0.148467	-1.89496	0.0580972	0.340922
Fkbp1a	289.791	-0.301315	0.160301	-1.87968	0.0601521	0.344655
Kcna1	145.929	0.287781	0.152494	1.88717	0.0591378	0.344655
Gpr162	185.214	-0.266895	0.141582	-1.88509	0.059418	0.344655
Uqcc2	156.272	-0.244729	0.129629	-1.88791	0.0590376	0.344655
Cplx1	684.027	0.248661	0.132306	1.87943	0.0601855	0.344655
Mbnl2	130.486	0.274703	0.145925	1.88249	0.0597698	0.344655
Sumo2	217.287	-0.253205	0.13453	-1.88215	0.0598157	0.344655
Plcb1	94.5174	-0.311137	0.165031	-1.88532	0.0593865	0.344655
Osbpl1a	132.256	0.283641	0.150737	1.8817	0.0598772	0.344655
Ilrun	112.518	-0.26624	0.141917	-1.87602	0.0606525	0.346401
Epb41l2	95.3089	-0.278513	0.148687	-1.87316	0.0610466	0.347721
6330403K07Rik	134.358	0.347022	0.1858	1.86772	0.0618011	0.351083
Rap1gap	224.261	0.250391	0.134387	1.8632	0.0624335	0.351437
Aplp1	674.326	0.236591	0.126918	1.86413	0.0623037	0.351437
Rnf13	97.3893	-0.270707	0.14534	-1.86258	0.0625216	0.351437
Ykt6	93.1954	0.311089	0.166993	1.86289	0.0624778	0.351437
Polr2f	118.327	-0.25733	0.138254	-1.86128	0.0627041	0.351538
Napa	112.014	0.302396	0.162663	1.85903	0.0630227	0.352399
Bhlhe40	91.8341	0.283604	0.153249	1.85061	0.0642252	0.358185
Plpp3	106.028	-0.284598	0.154562	-1.84132	0.0655751	0.364761
Sesn3	119.195	0.278406	0.151577	1.83673	0.0662495	0.367556
Purb	413.285	-0.21272	0.116023	-1.83342	0.0667395	0.369315
Rsrp1	90.8701	0.382288	0.209326	1.82628	0.0678079	0.369484
Canx	154.348	0.221111	0.120779	1.83071	0.0671442	0.369484
Vapa	102.949	-0.272412	0.148911	-1.82936	0.0673459	0.369484
Aldoa	799.881	0.288677	0.157941	1.82775	0.0675876	0.369484
Ppp2ca	185.79	-0.241478	0.131922	-1.83046	0.0671814	0.369484
Rbm3	108.744	0.339891	0.186081	1.82658	0.0677634	0.369484
Rasgef1a	119.863	-0.359453	0.197273	-1.82211	0.0684386	0.371972
Ssb	93.0398	0.276963	0.152759	1.81308	0.0698199	0.378516
Pnrc1	88.782	-0.27826	0.153637	-1.81115	0.0701181	0.37917
Itsn1	86.9052	-0.280994	0.155594	-1.80594	0.070927	0.380654
B3gat3	151.565	-0.242057	0.133873	-1.8081	0.0705904	0.380654
Pcbp4	95.965	-0.269479	0.149188	-1.80631	0.0708705	0.380654
Nomo1	98.1659	-0.268784	0.149185	-1.80168	0.0715959	0.38235
Rpl23a	375.093	-0.214837	0.119291	-1.80094	0.0717116	0.38235
Septin9	91.5032	-0.295121	0.164322	-1.79599	0.0724962	0.38235
Timm17a	85.9922	-0.263858	0.146583	-1.80006	0.0718513	0.38235
Ncan	114.203	-0.275231	0.153216	-1.79635	0.0724384	0.38235
Parp1	90.9679	0.288692	0.160505	1.79865	0.072074	0.38235
Rps9	227.615	-0.256905	0.142988	-1.7967	0.0723834	0.38235
Eno3	122.744	0.250059	0.139346	1.79452	0.0727304	0.382641
Tsc22d2	86.1373	0.28706	0.160235	1.79149	0.0732144	0.384241
Zfp148	162.503	-0.234221	0.131073	-1.78695	0.0739457	0.387127
Atg12	91.1503	0.285882	0.160466	1.78158	0.0748184	0.388837
Pank2	87.2173	-0.292978	0.164296	-1.78323	0.0745487	0.388837
Maz	136.773	-0.246126	0.13814	-1.78171	0.0747967	0.388837
Ufc1	84.9792	0.268832	0.151856	1.77031	0.0766757	0.397523
Rbfox1	174.645	-0.298093	0.168605	-1.76799	0.0770623	0.39755
Crip2	90.0986	0.285769	0.161907	1.76502	0.0775601	0.39755
Atxn7l3b	123.949	0.249626	0.141454	1.76472	0.0776115	0.39755
Map1b	250.014	-0.217469	0.123051	-1.7673	0.0771772	0.39755
Brsk1	295.031	-0.207098	0.117274	-1.76594	0.0774058	0.39755
Gm21992,Rbm4,Rbm4b	92.0796	-0.2762	0.156699	-1.76262	0.0779649	0.398404
Lemd2	84.781	0.315048	0.179905	1.75119	0.079914	0.403262
Gpx4	180.837	-0.226202	0.129293	-1.74954	0.0801982	0.403262
Rps24	395.96	-0.203161	0.116089	-1.75004	0.0801119	0.403262
Tubb4a	178.932	0.262501	0.149965	1.75041	0.0800473	0.403262
Rabac1	227.026	-0.234372	0.133543	-1.75503	0.0792547	0.403262
Ghitm	305.096	-0.23782	0.135815	-1.75106	0.0799363	0.403262
Man2a2	91.3439	-0.2865	0.163779	-1.74931	0.0802371	0.403262
Slc24a2	122.686	0.243864	0.139701	1.74561	0.0808783	0.405531
Pip4k2c	89.3024	0.277394	0.159114	1.74336	0.0812704	0.405592
Jund	301.833	-0.249373	0.142993	-1.74395	0.0811684	0.405592
Rpl27a,Gm46076	340.215	-0.227321	0.130561	-1.74111	0.0816642	0.406608
Sppl3	97.3481	-0.269795	0.155287	-1.73739	0.0823181	0.407207
Gm6570,Gm12191,Gm7429	147.882	-0.242449	0.139565	-1.73717	0.0823564	0.407207
Ptprn2	148.555	0.321825	0.18512	1.73846	0.0821296	0.407207
Zyx	92.8124	-0.284028	0.163827	-1.7337	0.0829713	0.409299
Rhob	223.033	0.26112	0.150859	1.73089	0.0834713	0.409873
6430548M08Rik	294.386	-0.259159	0.149701	-1.73118	0.0834195	0.409873
Amd2,Amd1	100.043	0.259486	0.150044	1.72939	0.083739	0.410244
Epha4	155.573	0.232178	0.134378	1.7278	0.0840238	0.410697
Rps10	202.015	-0.253669	0.147472	-1.72012	0.0854107	0.416523
Mgat1	148.302	0.246343	0.143707	1.71419	0.086493	0.419812
Cox6c	278.533	-0.238437	0.139263	-1.71214	0.0868712	0.419812
Cyb5a	97.0183	-0.280115	0.163412	-1.71417	0.0864975	0.419812
Cdv3	91.3415	-0.253325	0.147895	-1.71287	0.0867358	0.419812
Akap6	96.357	0.275428	0.161045	1.71025	0.0872192	0.420542
Snx5	103.12	-0.246691	0.144519	-1.70698	0.0878256	0.421783
Atp6v0a1	168.957	-0.290737	0.170347	-1.70673	0.0878715	0.421783
Slc12a5	175.372	0.259862	0.152564	1.7033	0.0885126	0.423908
Rab5b	95.8431	-0.272856	0.160754	-1.69735	0.0896298	0.424149
Spock1	158.566	0.26411	0.155617	1.69718	0.0896627	0.424149
Sort1	117.37	0.249399	0.146991	1.6967	0.0897543	0.424149
Kifap3	119.536	-0.279319	0.164624	-1.6967	0.0897529	0.424149
Nr3c1	147.236	-0.247847	0.145729	-1.70074	0.0889913	0.424149
BC005537	109.991	-0.264716	0.155978	-1.69714	0.0896695	0.424149
Vps18	86.5703	-0.25896	0.15274	-1.69542	0.0899951	0.424348
Arpc5	91.3622	0.29694	0.175277	1.69412	0.0902429	0.424579
Stx1b	85.7546	0.298472	0.176348	1.69252	0.0905475	0.425076
Dynlrb1	118.146	-0.301185	0.178478	-1.68752	0.0915039	0.428623
Ptprn	337.877	-0.267595	0.158849	-1.68459	0.0920676	0.429231
Arrb1	178.268	0.231603	0.137554	1.68372	0.0922364	0.429231
Drap1	171.152	-0.215016	0.127621	-1.68481	0.0920261	0.429231
Hnrnpa3,LOC115489330,Gm6793	206.961	-0.227475	0.135375	-1.68034	0.0928915	0.430404
Arpc4	138.83	-0.224186	0.133402	-1.68054	0.0928528	0.430404
Suds3	116.334	0.235039	0.140087	1.6778	0.0933858	0.431757
Chd5	183.109	-0.245319	0.146325	-1.67653	0.0936342	0.431971
Pip5k1c	308.391	-0.24288	0.145075	-1.67416	0.0940985	0.432648
Rpl22	117.472	-0.248707	0.148596	-1.67372	0.094186	0.432648
Cacnb3	146.041	-0.239552	0.144801	-1.65435	0.0980561	0.434074
Usp19	134.92	0.253122	0.153083	1.6535	0.0982299	0.434074
Abhd17a	114.849	0.237777	0.142572	1.66776	0.0953631	0.434074
Tomm7	129.789	-0.214948	0.130124	-1.65187	0.0985608	0.434074
Arl6ip5	113.841	0.258784	0.155872	1.66023	0.0968674	0.434074
Lgmn	140.322	-0.245791	0.147419	-1.6673	0.0954557	0.434074
Sap30l	103.827	-0.242812	0.146058	-1.66244	0.096425	0.434074
2210016L21Rik	107.124	0.312279	0.186933	1.67055	0.0948115	0.434074
Flywch1	124.231	0.261694	0.157635	1.66012	0.0968902	0.434074
Eif4e	122.819	-0.227655	0.137639	-1.65401	0.0981259	0.434074
Shoc2	88.6239	-0.254286	0.153725	-1.65417	0.0980939	0.434074
Pkm	667.157	0.230931	0.138911	1.66244	0.0964246	0.434074
Atp5a1	387.188	-0.223472	0.13431	-1.66385	0.0961426	0.434074
Kif5b	186.873	-0.219801	0.132534	-1.65845	0.0972261	0.434074
Rapgefl1	108.263	-0.256639	0.154152	-1.66484	0.0959446	0.434074
Ndufv3	152.075	-0.228185	0.137484	-1.65973	0.0969693	0.434074
Ubr3	124.884	0.264665	0.160035	1.6538	0.098169	0.434074
Ywhaz	131.804	0.295096	0.178402	1.6541	0.0981065	0.434074
Tpi1	447.983	-0.181643	0.109935	-1.65228	0.0984766	0.434074
Arpc1a	118.812	0.273444	0.163802	1.66936	0.0950463	0.434074
Ptma	396.655	-0.193732	0.117812	-1.64442	0.10009	0.439903
Fastk	90.1371	-0.262322	0.159924	-1.64029	0.100945	0.442746
Comt	114.774	0.235234	0.143596	1.63816	0.101388	0.44378
Madd	104.477	-0.276471	0.168946	-1.63644	0.101748	0.444155
Ralbp1	119.405	-0.230408	0.140856	-1.63576	0.10189	0.444155
Ppp3cb	161.575	-0.266404	0.163013	-1.63424	0.102208	0.444182
Nsg1	171.793	0.26851	0.164352	1.63375	0.102311	0.444182
Dnajc8	102.271	0.247153	0.151391	1.63255	0.102563	0.444372
Lmtk2	84.834	-0.246073	0.151175	-1.62774	0.10358	0.447868
Nsd1	102.906	-0.230988	0.142334	-1.62286	0.104619	0.450267
Rfng	98.977	-0.236468	0.145861	-1.62119	0.104978	0.450267
Fam174a	94.2628	-0.232688	0.143426	-1.62236	0.104727	0.450267
Plcxd2	125.255	-0.248464	0.153179	-1.62206	0.104791	0.450267
Rpl10	229.509	-0.212573	0.131489	-1.61666	0.105951	0.452624
Psmb3	95.5784	0.239411	0.148053	1.61706	0.105865	0.452624
Fam155a	119.092	0.280234	0.173549	1.61473	0.10637	0.453505
Rgmb	103.055	-0.2457	0.152356	-1.61267	0.106816	0.4541
Gm20716,Adnp	93.654	0.251308	0.155916	1.61182	0.107002	0.4541
Zfp385a	122.777	-0.217918	0.135309	-1.61052	0.107285	0.4541
Ramp2	92.4927	-0.23128	0.143662	-1.60989	0.107421	0.4541
Actr10	117.915	0.237732	0.147733	1.6092	0.107572	0.4541
Scn2a	100.939	0.292913	0.182234	1.60734	0.107979	0.454917
Camkk1	127.314	0.293305	0.182845	1.60412	0.108688	0.455923
Pabpc1	146.17	-0.22042	0.137456	-1.60357	0.108808	0.455923
Epop	186.654	-0.197136	0.122953	-1.60335	0.108858	0.455923
Morf4l2	145.927	0.26077	0.162902	1.60079	0.109424	0.456505
Hspa8	561.433	-0.210811	0.131656	-1.60122	0.109328	0.456505
Ndn	107.587	-0.282952	0.176992	-1.59867	0.109894	0.45668
Hsp90ab1	450.424	0.237198	0.148351	1.59889	0.109845	0.45668
Alyref	114.744	0.234388	0.146856	1.59604	0.11048	0.458222
Hint1	228.94	0.224333	0.14067	1.59474	0.11077	0.458536
Tusc3	93.2112	0.245354	0.153955	1.59368	0.111009	0.458636
Calu	86.981	-0.251095	0.157917	-1.59004	0.111825	0.459054
Ndrg4	969.507	-0.280339	0.17638	-1.5894	0.11197	0.459054
B3gat1	97.8188	-0.256006	0.16094	-1.5907	0.111678	0.459054
Ralgds	97.2294	-0.248355	0.156222	-1.58976	0.111888	0.459054
Prrt2	249.115	0.276106	0.174217	1.58484	0.113003	0.461521
Gfra2	112.635	-0.269115	0.169806	-1.58484	0.113004	0.461521
Rab15	215.647	-0.202438	0.127897	-1.58282	0.113461	0.462507
Chgb	346.214	0.242321	0.153243	1.58128	0.113814	0.462632
Chp1	93.5998	0.249516	0.158031	1.5789	0.114359	0.462632
Dmxl2	86.5178	0.272626	0.172574	1.57976	0.114161	0.462632
Ppp1r12c	129.977	-0.232808	0.147439	-1.57901	0.114334	0.462632
Pebp1	351.462	0.22625	0.143442	1.5773	0.114727	0.463247
Prkaca	107.132	-0.26245	0.166641	-1.57494	0.11527	0.464559
Opcml	91.5927	-0.249062	0.158749	-1.5689	0.11667	0.468435
Kifc2	203.742	0.195888	0.1248	1.56962	0.116504	0.468435
Svip	88.7397	-0.25315	0.161741	-1.56515	0.117547	0.471069
Agfg2	88.2102	0.260277	0.166506	1.56317	0.118013	0.471168
Rnf11	208.526	-0.226722	0.145033	-1.56325	0.117995	0.471168
Arl2	102.824	-0.222308	0.142406	-1.56109	0.118502	0.47224
Gad2	90.9159	-0.263728	0.169242	-1.55829	0.119164	0.473993
Ssr1	97.6022	0.236798	0.152332	1.55449	0.120068	0.476702
Trappc10	87.2509	-0.251353	0.161803	-1.55345	0.120315	0.476794
Ankrd13b	88.1992	-0.262527	0.16944	-1.54938	0.12129	0.479768
Sub1	225.627	0.269697	0.174396	1.54647	0.121992	0.480761
Gm52441,Gm52437,Gm52435,Gm52446,LOC118568634	698.812	-0.381801	0.247034	-1.54554	0.122216	0.480761
Nme2	163.263	-0.206185	0.133339	-1.54632	0.122027	0.480761
Cstb	87.5249	0.252504	0.163967	1.53997	0.123568	0.485186
Gabarapl2	262.086	-0.213754	0.138966	-1.53817	0.124006	0.486012
St8sia5	109.17	-0.249857	0.162552	-1.53709	0.124272	0.486165
Ddt	84.8551	0.24114	0.158343	1.5229	0.127783	0.487544
LOC100044627,LOC100862455,Rpl23	298.052	-0.20583	0.13439	-1.53159	0.125623	0.487544
Dhx15	92.7089	-0.234059	0.153358	-1.52623	0.126953	0.487544
Gm10409,4930555G01Rik,Gm3005,Gm10406,Gm3002,Gm3383,Gm2897,2610042L04Rik,Gm5458,Gm3411,Gm16525,Gm3173,Gm3317,Gm3558,Gm3667,Gm5796,Gm33933,Gm2956,Gm3373,Gm3636,Gm3696,Gm3500,Gm2237,Gm3264,Gm3488,Gm3739	134.631	-0.27457	0.179542	-1.52928	0.126196	0.487544
Chmp1b	184.137	-0.190002	0.124254	-1.52914	0.12623	0.487544
Dnajc7	99.6643	-0.236171	0.154839	-1.52526	0.127193	0.487544
Rplp1	581.735	-0.177615	0.116641	-1.52275	0.127821	0.487544
Septin5	602.99	-0.195794	0.128206	-1.52719	0.126714	0.487544
Bmerb1	99.0006	0.226469	0.148667	1.52333	0.127676	0.487544
Chid1	86.4758	-0.241738	0.157799	-1.53193	0.12554	0.487544
Rap2a	105.442	0.232447	0.151464	1.53466	0.124867	0.487544
Nptn	451.394	-0.22498	0.147479	-1.5255	0.127135	0.487544
Cplx2	592.113	0.240035	0.157414	1.52486	0.127294	0.487544
Zfp207	101.748	-0.23453	0.152954	-1.53333	0.125195	0.487544
Chga	180.567	-0.241975	0.15926	-1.51938	0.128668	0.488954
Rnf19b	87.0306	-0.229266	0.151067	-1.51765	0.129104	0.488954
App	1236.93	-0.252627	0.166195	-1.52006	0.128495	0.488954
Psmb6	138.408	-0.202839	0.133654	-1.51764	0.129106	0.488954
Ndufa8	143.371	-0.202339	0.133774	-1.51254	0.130396	0.492967
Hsp90b1	107.744	-0.210623	0.139383	-1.51111	0.13076	0.493468
Cit	109.944	-0.220378	0.146167	-1.50771	0.131628	0.495869
Camk2g	109.584	0.233279	0.154996	1.50506	0.132308	0.497553
Ppp2r2c	305.792	-0.172927	0.115292	-1.4999	0.133639	0.500795
Cdc123	87.5675	-0.252882	0.168541	-1.50042	0.133506	0.500795
Rpl14,Rpl14-ps1	177.038	-0.172382	0.115008	-1.49887	0.133907	0.500919
Fam32a	110.149	-0.214335	0.14365	-1.49206	0.135684	0.501502
Ndufab1	144.315	-0.223121	0.149455	-1.4929	0.135464	0.501502
Slc4a3	85.9103	-0.22696	0.152078	-1.49239	0.135596	0.501502
Tmsb4x	705.048	-0.20285	0.135686	-1.49499	0.134918	0.501502
Akt3	141.199	-0.20609	0.137749	-1.49612	0.134621	0.501502
Dnlz	88.9653	-0.231744	0.154789	-1.49716	0.134351	0.501502
Ap2m1	256.912	0.243349	0.163106	1.49197	0.135706	0.501502
Uqcrh	320.866	-0.168064	0.112828	-1.48957	0.136337	0.502965
H2bc12,H2bc11,H2bc23,H2bc4,H2bc7,H2bc24	109.959	0.2025	0.136982	1.4783	0.139328	0.507062
Dync1h1	108.268	0.231886	0.156597	1.48078	0.138665	0.507062
Ppp1r2-ps3,Ppp1r2	159.63	-0.228397	0.154332	-1.47991	0.138898	0.507062
Nova2	86.6522	-0.250489	0.169422	-1.47849	0.139277	0.507062
Ank	172.475	0.201369	0.136156	1.47896	0.139152	0.507062
Usf2	97.6056	-0.21966	0.14823	-1.48189	0.138369	0.507062
Copg1	111.406	0.214883	0.145365	1.47823	0.139347	0.507062
Acap3	93.0906	0.217973	0.146965	1.48316	0.138032	0.507062
Srebf2	167.967	-0.194537	0.131862	-1.47531	0.14013	0.509045
Adprh	93.3789	0.260018	0.177107	1.46814	0.142066	0.509665
Luc7l2	89.5053	-0.222849	0.151935	-1.46673	0.142449	0.509665
Penk	86.7462	0.222	0.151136	1.46888	0.141864	0.509665
Tpt1	227.254	-0.167911	0.114414	-1.46757	0.142221	0.509665
Gabra3	105.636	-0.242825	0.165296	-1.46903	0.141824	0.509665
Dusp7	134.283	-0.193671	0.132026	-1.46692	0.142399	0.509665
Sod1	292.62	-0.201611	0.13703	-1.4713	0.141211	0.509665
Mapk3	106.273	-0.219757	0.149525	-1.4697	0.141643	0.509665
Parp6	90.8499	-0.223393	0.152221	-1.46756	0.142225	0.509665
Trim32	151.343	-0.173927	0.118657	-1.4658	0.142703	0.509721
Sirt2	110.443	-0.216067	0.147605	-1.46382	0.143244	0.50995
Eid1	199.683	0.19412	0.132605	1.46389	0.143224	0.50995
Metap2	85.8703	-0.224309	0.153379	-1.46245	0.143618	0.510428
Rassf2	95.9624	-0.228518	0.156421	-1.46091	0.14404	0.511078
Pea15a	231.623	-0.182493	0.125592	-1.45306	0.146206	0.511313
Syt13	171.332	-0.189599	0.130589	-1.45187	0.146538	0.511313
Ctxn1	164.283	0.280557	0.193282	1.45155	0.146628	0.511313
Rab11fip3	87.1499	0.242572	0.167019	1.45236	0.146401	0.511313
Dlat	110.182	0.212019	0.145611	1.45606	0.145375	0.511313
Praf2	98.7011	-0.206572	0.142511	-1.44952	0.147193	0.511313
Arhgef9	101.676	0.218685	0.150246	1.45551	0.145527	0.511313
Stmn3	407.138	-0.223579	0.153272	-1.4587	0.144647	0.511313
Gm52800	829.636	-0.39517	0.270984	-1.45828	0.144765	0.511313
Dlst	85.3428	-0.217768	0.150204	-1.44981	0.147111	0.511313
Enpp5	162.61	0.215108	0.148217	1.45131	0.146694	0.511313
Map1lc3a	181.368	-0.221812	0.153034	-1.44943	0.147218	0.511313
Vsnl1	291.841	0.207718	0.143282	1.44972	0.147137	0.511313
Slc1a1	90.7814	0.223559	0.154376	1.44815	0.147576	0.511724
Hexb	123.178	-0.399511	0.276294	-1.44597	0.148187	0.513009
Cycs	178.587	0.192591	0.133357	1.44417	0.148691	0.513922
Appl1	102.323	-0.217822	0.151048	-1.44207	0.149284	0.515137
Arl6ip1	116.974	0.227774	0.158369	1.43825	0.150364	0.516363
Zmynd8	89.9328	-0.232181	0.16127	-1.43971	0.14995	0.516363
Arf6	98.166	-0.21803	0.15154	-1.43877	0.150217	0.516363
Srpr	94.4589	0.237294	0.165148	1.43686	0.150758	0.516419
Fbxo41	98.7433	-0.203067	0.141363	-1.43649	0.150864	0.516419
Ndufa12	161.329	-0.225622	0.157369	-1.43371	0.151654	0.516522
Jdp2	136.283	-0.253388	0.176742	-1.43366	0.151669	0.516522
Cdk16	280.946	-0.154168	0.107585	-1.43299	0.151861	0.516522
Saraf	197.3	-0.178575	0.124513	-1.43418	0.15152	0.516522
Vdac3	95.9055	0.263927	0.184305	1.43201	0.152141	0.51665
Erc2	141.304	-0.19355	0.13606	-1.42253	0.154872	0.517705
Ephb6	104.71	0.211891	0.149031	1.42179	0.155087	0.517705
Gstm5	174.845	-0.196644	0.138192	-1.42298	0.154743	0.517705
Mpc1	92.8082	0.257211	0.180446	1.42541	0.154038	0.517705
Uqcrb	128.692	-0.186433	0.13084	-1.4249	0.154187	0.517705
Reep5	257.76	-0.202944	0.142625	-1.42293	0.154758	0.517705
Nsd3	107.016	-0.19866	0.139735	-1.42168	0.155118	0.517705
Cryzl1	93.002	0.209723	0.147356	1.42324	0.154666	0.517705
Ptprt	108.063	-0.218308	0.153295	-1.42411	0.154415	0.517705
Abca2	131.851	0.185702	0.130211	1.42617	0.15382	0.517705
Ppib	93.9541	-0.276415	0.194355	-1.42222	0.154963	0.517705
Wdr26	98.4419	-0.206395	0.145333	-1.42015	0.155563	0.518383
Btf3	134.021	-0.192864	0.135976	-1.41837	0.156083	0.518496
Grin2a	133.063	0.228361	0.160914	1.41915	0.155854	0.518496
Eif4g3	145.273	-0.202169	0.142687	-1.41687	0.156521	0.519144
Chmp3	89.1808	-0.211214	0.149219	-1.41546	0.156933	0.519199
Stam	84.6326	0.225782	0.15964	1.41432	0.157267	0.519199
Atp6v1d	174.499	-0.197942	0.139896	-1.41492	0.157093	0.519199
1810037I17Rik	122.017	0.201424	0.142701	1.4115	0.158096	0.520475
Ncald	135.478	0.263052	0.186383	1.41135	0.15814	0.520475
Brk1	148.429	0.216758	0.153702	1.41024	0.158468	0.520749
Camk2b	149.342	0.18903	0.134182	1.40875	0.158909	0.521396
Nedd4	134.432	-0.21707	0.154284	-1.40695	0.159443	0.522346
LOC118568632	267.16	-0.266869	0.19	-1.40457	0.160149	0.523856
Gm52298,Gm3255	160.507	0.196699	0.140476	1.40023	0.161444	0.52673
Mdh2	320.091	-0.209414	0.149584	-1.39998	0.161521	0.52673
Rell2	119.67	-0.198894	0.142264	-1.39807	0.162093	0.527316
Sec62	155.269	-0.206168	0.147502	-1.39773	0.162194	0.527316
Ywhae	303.175	-0.193865	0.139657	-1.38815	0.16509	0.530836
Csde1	152.098	-0.204165	0.147137	-1.38758	0.165265	0.530836
Selenot	117.788	-0.205127	0.147456	-1.39111	0.164193	0.530836
Fbxo45	87.974	-0.218195	0.156991	-1.38985	0.164573	0.530836
Sgta	107.29	-0.18562	0.133705	-1.38828	0.165051	0.530836
Cntnap1	169.546	-0.185303	0.133525	-1.38778	0.165205	0.530836
Nos1ap	165.219	0.241672	0.173985	1.38904	0.16482	0.530836
Atp5h	260.149	-0.190243	0.136762	-1.39105	0.164209	0.530836
Sdc3	109.525	-0.213093	0.153949	-1.38418	0.166304	0.53257
Pgam1	378.872	0.196873	0.142202	1.38446	0.166217	0.53257
Ppm1e	123.362	-0.232027	0.167916	-1.3818	0.167033	0.533306
Dazap1	96.237	-0.221099	0.159967	-1.38216	0.166923	0.533306
Kcnip3	135.058	-0.214201	0.155428	-1.37814	0.16816	0.536106
Ankrd34b	99.3794	0.209108	0.152004	1.37567	0.168923	0.537735
Zfp703	92.4482	-0.198073	0.144109	-1.37446	0.169297	0.538124
Rnf44	85.0172	0.228878	0.16685	1.37175	0.17014	0.539044
Gm14719,Ppdpf	91.6329	-0.219542	0.159977	-1.37234	0.169958	0.539044
Gm12657,H3f3a	92.4732	0.22689	0.16548	1.3711	0.170344	0.539044
Marf1	142.452	-0.181167	0.132694	-1.3653	0.172159	0.539469
Tpp2	87.2386	0.205182	0.150314	1.36502	0.172246	0.539469
Elavl3	200.95	-0.167903	0.122756	-1.36777	0.171383	0.539469
Cyb5b	102.54	0.230882	0.168928	1.36674	0.171706	0.539469
Dmtn	157.937	-0.205161	0.150241	-1.36555	0.172081	0.539469
Rps11	159.89	-0.203129	0.148395	-1.36884	0.17105	0.539469
Map2k1	106.41	-0.24028	0.175547	-1.36875	0.171076	0.539469
Grb2	144.552	-0.190495	0.13972	-1.36341	0.172754	0.540268
Eif4b	124.733	0.180895	0.132792	1.36225	0.173119	0.540617
Clasp2	112.431	-0.201667	0.148346	-1.35944	0.174007	0.541807
Slc17a7	734.912	0.231845	0.170482	1.35994	0.17385	0.541807
Smim10l1	88.5242	-0.204076	0.150341	-1.35742	0.174648	0.542221
Atp2a2	235.582	0.192199	0.141545	1.35786	0.174507	0.542221
Pcdh10	107.032	0.259069	0.191198	1.35498	0.175425	0.54227
Erbb4	86.56	-0.214386	0.158118	-1.35586	0.175144	0.54227
Ttc9b	232.151	0.209581	0.154625	1.35541	0.175287	0.54227
Ttc7b	93.7583	-0.24342	0.180183	-1.35096	0.17671	0.544663
Chd4	144.904	-0.193666	0.143276	-1.35169	0.176474	0.544663
Arc	182.437	-0.366975	0.272044	-1.34895	0.177352	0.545856
Sfr1	98.8068	-0.19778	0.146801	-1.34727	0.177893	0.546733
Bmpr2	95.7023	-0.186966	0.138924	-1.34582	0.178361	0.547385
Pex5l	130.652	-0.209535	0.156128	-1.34208	0.17957	0.5501
Get3	131.477	0.184762	0.137729	1.34149	0.179761	0.5501
LOC118568783	88.9639	-0.362977	0.272171	-1.33364	0.182323	0.551096
Dlg4	429.965	-0.167123	0.125385	-1.33288	0.182572	0.551096
Tcf20	114.967	-0.181152	0.136145	-1.33058	0.183328	0.551096
Gnao1	464.854	-0.203249	0.152246	-1.33501	0.181874	0.551096
Rusc2	202.171	-0.193738	0.145449	-1.332	0.18286	0.551096
Eif3b	88.1152	-0.214903	0.161208	-1.33308	0.182506	0.551096
Midn	135.835	-0.179959	0.135284	-1.33024	0.183441	0.551096
Itm2c	295.583	0.207737	0.155719	1.33405	0.182187	0.551096
Os9	87.1647	0.233948	0.175579	1.33244	0.182715	0.551096
Arfgap2	100.991	0.19119	0.143602	1.33138	0.183063	0.551096
Habp4	265.065	-0.185082	0.138805	-1.3334	0.182401	0.551096
Jph4	152.989	-0.23666	0.176694	-1.33938	0.180447	0.551096
Prkacb	255.137	-0.215167	0.160786	-1.33822	0.180825	0.551096
Atp6v1g2	268.117	0.221458	0.167149	1.32492	0.185199	0.55484
Pja2	210.385	-0.208834	0.157623	-1.32489	0.185206	0.55484
Lrrc8a	86.5305	-0.209614	0.158318	-1.32401	0.185501	0.554944
Gria2	112.291	-0.223337	0.169214	-1.31985	0.186885	0.556805
Ehmt2	149.559	-0.165716	0.125572	-1.31969	0.186937	0.556805
Oaz1-ps,Oaz1	135.714	-0.187175	0.141901	-1.31906	0.187149	0.556805
Gatad1	91.5122	-0.194821	0.147703	-1.31901	0.187166	0.556805
Alg2	96.8658	0.208702	0.158553	1.31629	0.188076	0.558736
Ctbp1	150.314	-0.196066	0.149042	-1.31551	0.188338	0.558736
Sh3glb2	111.272	0.216412	0.164881	1.31254	0.189339	0.559576
Zfp651	87.5413	-0.202516	0.154584	-1.31007	0.190171	0.559576
Tmem59	96.3404	-0.197652	0.150878	-1.31001	0.190193	0.559576
Ddx17	147.607	-0.195845	0.149461	-1.31034	0.190082	0.559576
Plcl2	110.46	-0.186512	0.142276	-1.31092	0.189885	0.559576
Eif1b	162.924	-0.190017	0.144792	-1.31235	0.189402	0.559576
Smarca2	126.821	-0.206797	0.158061	-1.30833	0.19076	0.560473
Chchd1	106.455	-0.18138	0.138992	-1.30496	0.191906	0.562293
Atp5e	169.47	-0.188568	0.144424	-1.30566	0.191669	0.562293
Ubqln2	86.1716	0.214861	0.165498	1.29827	0.194194	0.567653
Bex2	138.261	0.217405	0.167555	1.29752	0.194453	0.567653
Ptprf	85.2108	-0.254985	0.196552	-1.29729	0.194533	0.567653
Dusp8	91.5478	-0.194693	0.150301	-1.29535	0.1952	0.568822
Bloc1s1	86.7626	-0.193644	0.149719	-1.29339	0.195878	0.569199
Hectd4	89.1861	-0.200245	0.154827	-1.29334	0.195893	0.569199
Cdc42se1	97.1296	-0.199526	0.154353	-1.29266	0.196129	0.569199
Gm5643,Hnrnpa1l2-ps2,Hnrnpa1,Gm10052	185.175	-0.17029	0.132098	-1.28912	0.197356	0.571985
Gm52523	937.684	0.224462	0.174462	1.28659	0.198236	0.572099
Map7d1	116.161	-0.202656	0.157516	-1.28658	0.198242	0.572099
Zfr	163.33	-0.162721	0.126368	-1.28768	0.197858	0.572099
Hcfc1r1	127.115	-0.2288	0.177925	-1.28593	0.198467	0.572099
Actg1	593.359	0.177507	0.138202	1.28441	0.199	0.572863
LOC100862324,LOC100862220,Gm20878,Gm13306,Gm21586,LOC100861978,Ccl27b,Ccl27a,LOC108169009,4933409K07Rik,Gm21953	241.449	-0.225846	0.176188	-1.28184	0.199898	0.573899
Ssu72	108.754	0.183845	0.143339	1.28259	0.199636	0.573899
Mapre3	95.0602	-0.19277	0.15059	-1.28009	0.200512	0.574891
Slc7a4	117.132	-0.199922	0.156358	-1.27862	0.201031	0.575605
Ppp1ccb,Ppp1cc	126.518	-0.181785	0.142268	-1.27776	0.201333	0.5757
Spag9	120.916	0.177504	0.139457	1.27282	0.203082	0.576293
Srp72	91.433	0.213284	0.167697	1.27184	0.203429	0.576293
Sf3a1	86.6076	-0.189848	0.149202	-1.27242	0.203223	0.576293
Ppp2r5b	103.247	-0.181092	0.141902	-1.27618	0.201893	0.576293
H2az1	103.115	-0.196156	0.154042	-1.2734	0.202877	0.576293
Arhgdig	98.6585	0.197532	0.155084	1.27371	0.202766	0.576293
Gm51571,Gm51573,Gm51593,Gm51592,Gm51591,Gm51572,Gm51594	116.516	-0.232693	0.182851	-1.27258	0.203166	0.576293
Gpr37l1	141.748	-0.18835	0.148648	-1.26709	0.205123	0.579882
Gna11	97.3803	-0.199181	0.157236	-1.26677	0.205239	0.579882
Arhgap32	127.981	-0.188023	0.148575	-1.26551	0.205689	0.579884
Cdk5	108.201	-0.214117	0.16923	-1.26525	0.205783	0.579884
Ppp1r11	94.7497	-0.215995	0.171169	-1.26188	0.206992	0.580992
Enho	103.478	-0.199772	0.158301	-1.26197	0.206959	0.580992
Gabra1	275.859	-0.172763	0.136818	-1.26272	0.206689	0.580992
C1qtnf4	196.236	0.172439	0.13695	1.25914	0.207979	0.582997
Mical2	190.465	-0.188612	0.150128	-1.25635	0.20899	0.584298
Glyr1	113.346	0.194136	0.154431	1.2571	0.208717	0.584298
Nppa	109.674	0.182522	0.145661	1.25306	0.210183	0.585611
Rpl8	141.115	0.202962	0.162176	1.25149	0.210755	0.585611
Dbi	228.968	-0.17323	0.138442	-1.25128	0.210831	0.585611
Sphkap	94.9952	0.202654	0.161925	1.25153	0.21074	0.585611
Gabrb3	105.683	0.246976	0.19729	1.25184	0.210628	0.585611
5031439G07Rik	104.759	-0.181839	0.145489	-1.24984	0.211356	0.586308
Sirt3	100.137	-0.195117	0.156225	-1.24895	0.211685	0.586457
Adap1	96.0715	0.215255	0.172485	1.24797	0.212042	0.586687
Snx3	167.803	-0.146719	0.1179	-1.24444	0.213339	0.587899
Rpl7a	257.143	-0.15713	0.126193	-1.24515	0.213076	0.587899
Oxct1	176.692	-0.158796	0.127672	-1.24378	0.213581	0.587899
Pcbp2	113.786	-0.183965	0.14789	-1.24393	0.213525	0.587899
Pam	87.8299	-0.193987	0.156229	-1.24169	0.214351	0.589259
Naca	141.943	-0.173497	0.139858	-1.24053	0.21478	0.589679
Ackr1,Cadm3	98.9633	0.184625	0.149398	1.23579	0.216537	0.59374
Rrp7a	105.95	0.182658	0.148144	1.23297	0.217586	0.59585
Swi5	138.891	0.179106	0.145447	1.23142	0.218165	0.596672
Syt11	280.847	-0.180733	0.147255	-1.22735	0.219692	0.599741
Yaf2	138.036	0.169638	0.138262	1.22693	0.219849	0.599741
Slc25a22	102.752	0.201821	0.164631	1.2259	0.220238	0.600035
Macir	93.3071	-0.190197	0.155969	-1.21946	0.222671	0.604013
Nudt4	161.014	-0.163666	0.134258	-1.21904	0.222829	0.604013
Cyfip2	418.502	-0.188825	0.154771	-1.22003	0.222452	0.604013
Stimate	90.4642	0.190567	0.156198	1.22003	0.222453	0.604013
Rimbp2	151.314	0.165384	0.135827	1.21761	0.223373	0.60472
Mtpn	127.623	-0.173696	0.142993	-1.21471	0.224475	0.606242
Kcnb1	120.39	-0.187432	0.154934	-1.20975	0.226373	0.606242
Med19	94.9417	-0.176448	0.145742	-1.21069	0.226014	0.606242
Rgs2	97.234	-0.184204	0.152025	-1.21167	0.22564	0.606242
Acvr1b	89.5802	0.18784	0.155185	1.21042	0.226116	0.606242
Cox8a	521.867	-0.144992	0.119883	-1.20945	0.226489	0.606242
Scg5	191.376	0.190146	0.157088	1.21044	0.22611	0.606242
Ppp1cb	149.875	-0.192667	0.158963	-1.21203	0.225502	0.606242
Ddx5	301.792	-0.216872	0.179101	-1.21089	0.225936	0.606242
Rab11fip5	131.593	0.188694	0.156302	1.20724	0.227339	0.606354
Taf10	103.764	-0.184077	0.152539	-1.20675	0.227529	0.606354
Kifbp	116.116	0.175146	0.14518	1.20641	0.227661	0.606354
Cend1	301.031	-0.172572	0.143048	-1.20639	0.227667	0.606354
Laptm4a	135.684	-0.163877	0.13624	-1.20286	0.229031	0.60847
Rtca	98.1483	0.18444	0.153303	1.20311	0.228934	0.60847
Ivns1abp	87.2965	0.195865	0.163255	1.19975	0.230237	0.610916
Syngap1	154.85	-0.187186	0.156126	-1.19894	0.23055	0.610986
Bri3bp	87.6402	0.194458	0.162565	1.19619	0.231622	0.611551
Arpp21	174.579	0.195753	0.163507	1.19721	0.231223	0.611551
Add2	89.7578	0.215433	0.179993	1.1969	0.231347	0.611551
Tigar	98.0547	0.201968	0.169446	1.19193	0.233288	0.614123
Rhbdd2	96.1243	-0.180305	0.151246	-1.19213	0.233209	0.614123
Atp8a1	98.8232	-0.202143	0.169655	-1.1915	0.233459	0.614123
Itfg1	92.9746	0.178281	0.149822	1.18995	0.234066	0.614127
Hspa12a	87.8911	0.186715	0.156835	1.19052	0.233842	0.614127
Lamtor1	96.4577	-0.172613	0.145139	-1.1893	0.234323	0.614127
Kif1a	272.415	-0.18421	0.155709	-1.18304	0.236793	0.616816
Epn1	351.912	-0.14982	0.126609	-1.18334	0.236676	0.616816
B4galnt1	96.4211	-0.176065	0.148559	-1.18515	0.235959	0.616816
Atp2b1	163.97	-0.214795	0.18135	-1.18443	0.236244	0.616816
Gm52448,Gm52439,Gm52417,Gm52420,Gm52436	194.787	-0.329177	0.27824	-1.18307	0.236782	0.616816
Aktip	102.798	-0.179708	0.152179	-1.1809	0.237644	0.61828
Wbp2	138.479	0.157334	0.13373	1.17651	0.239392	0.622071
Rab14	196.358	-0.163172	0.138891	-1.17482	0.240066	0.623064
Hdlbp	89.6233	-0.175053	0.149494	-1.17097	0.241611	0.626312
Mif	380.334	-0.137477	0.117507	-1.16995	0.242021	0.626613
Trmt112	87.22	0.176978	0.151528	1.16795	0.242826	0.627938
Usp9x	96.5597	-0.172508	0.148146	-1.16444	0.244245	0.63074
Cacna1e	91.2361	0.18665	0.160478	1.16308	0.244795	0.63074
Kcnc1	151.694	-0.189048	0.162464	-1.16363	0.244574	0.63074
Sema7a	154.316	0.174905	0.150575	1.16158	0.245405	0.631432
Dagla	95.3719	0.185099	0.159528	1.1603	0.245929	0.631432
Cyth2	103.427	0.183838	0.158448	1.16024	0.245951	0.631432
Eef1a2	517.406	0.156691	0.13549	1.15647	0.247488	0.634615
Vapb	85.5335	0.180744	0.156587	1.15427	0.24839	0.635278
Hsp90aa1	412.999	-0.164676	0.14264	-1.15448	0.248303	0.635278
Antkmt	89.2695	-0.17366	0.150529	-1.15366	0.248639	0.635278
Mark4	95.1067	0.177923	0.154374	1.15254	0.249097	0.63569
Vps35	109.826	-0.165064	0.143697	-1.1487	0.250682	0.638324
Mff	95.6991	-0.174508	0.151933	-1.14858	0.250727	0.638324
Prkce	207.15	0.172759	0.15058	1.14729	0.251262	0.638925
Elob	153.901	0.158956	0.138778	1.1454	0.252044	0.640151
Svop	93.7651	0.184405	0.161376	1.1427	0.253162	0.640703
Rpl24,Gm9385	174.805	-0.150218	0.131444	-1.14283	0.253109	0.640703
Rpn2	113.66	-0.195253	0.170673	-1.14402	0.252617	0.640703
Eno1b,Eno1	541.569	0.154108	0.135119	1.14054	0.254063	0.640706
Mbd2	106.071	-0.205355	0.180007	-1.14081	0.253947	0.640706
Spred1	143.787	-0.155346	0.136164	-1.14088	0.253921	0.640706
Kcnk1	116.116	0.176543	0.155161	1.1378	0.255202	0.642821
Ak5	86.0127	0.20056	0.176857	1.13402	0.256785	0.646046
Rfxank	104.287	0.172139	0.152022	1.13232	0.257498	0.647078
Ids	128.54	-0.182677	0.161604	-1.1304	0.258308	0.647549
Gars	100.576	0.169167	0.150004	1.12775	0.259427	0.647549
Tmed9	97.0122	0.183737	0.162951	1.12756	0.259505	0.647549
Pcbp1	168.313	-0.14357	0.127205	-1.12865	0.259046	0.647549
Prepl	139.926	0.186842	0.165313	1.13024	0.258377	0.647549
Gm14288,Zfp968,Gm4724,Zfp931,Zfp973,Zfp970,Zfp971,Zfp965,Gm14393,Zfp967,Zfp966,Gm14326,LOC115489545,Gm14322,Gm14325,Gm14440,Gm14444	102.763	0.182927	0.162174	1.12797	0.259333	0.647549
Psmd4	179.069	-0.170412	0.151424	-1.1254	0.260421	0.649076
Ndufs6	170.415	-0.146301	0.130094	-1.12458	0.260768	0.649186
Wnk2	86.2323	0.17951	0.159767	1.12357	0.261194	0.649488
Vamp2	634.119	-0.160166	0.14269	-1.12247	0.261662	0.649896
Fxyd7	99.3005	0.190669	0.170005	1.12155	0.262053	0.649992
Cnih2	167.537	-0.172914	0.154257	-1.12095	0.26231	0.649992
Camta2	85.6907	-0.176658	0.158012	-1.11801	0.263564	0.650084
Vps41	93.7406	0.170071	0.151929	1.11941	0.262963	0.650084
Add1	127.127	-0.147132	0.131472	-1.11911	0.263093	0.650084
Kcnab2	262.498	0.146529	0.131025	1.11833	0.263426	0.650084
Ncl	128.81	-0.182574	0.163419	-1.11722	0.2639	0.650163
Mtdh	86.4301	-0.183137	0.164083	-1.11612	0.264369	0.650406
Nus1	92.7998	0.173263	0.155314	1.11557	0.264608	0.650406
Pfkm	216.355	0.148422	0.133133	1.11485	0.264916	0.650415
Tubb4b	159.849	0.15342	0.137895	1.11259	0.265886	0.652046
Park7	156.038	-0.152457	0.137613	-1.10787	0.26792	0.653466
Ccdc92	106.01	0.173018	0.155929	1.10959	0.267174	0.653466
Agap3	195.261	0.138405	0.124869	1.1084	0.267688	0.653466
Cdk11b	105.657	0.165486	0.149344	1.10808	0.267825	0.653466
Cdk4	90.0691	-0.16404	0.148092	-1.10769	0.267994	0.653466
Nr1d2	97.765	-0.183922	0.166247	-1.10632	0.26859	0.654171
Srsf9	85.1168	-0.165718	0.150244	-1.10299	0.270031	0.656931
1500009C09Rik	89.0113	-0.188406	0.171006	-1.10175	0.270571	0.657119
Ntrk2	332.256	-0.153712	0.139561	-1.1014	0.270723	0.657119
Mtfp1	87.5988	0.170346	0.154984	1.09912	0.271714	0.658029
Gde1	118.819	-0.152962	0.139138	-1.09935	0.271613	0.658029
Ppp1r14b	85.5486	-0.183423	0.167264	-1.09661	0.272812	0.659193
Pja1	144.296	-0.169044	0.154058	-1.09727	0.272522	0.659193
Dnajc5	149.377	-0.150448	0.137893	-1.09105	0.275252	0.663636
Tsc22d3	127.244	0.184172	0.16881	1.091	0.275272	0.663636
Exoc8	117.455	0.158733	0.145779	1.08886	0.276215	0.664225
Capza2	203.856	-0.159693	0.146732	-1.08833	0.276449	0.664225
Atp6v0b	107.205	-0.153823	0.141274	-1.08883	0.276229	0.664225
Atp1a3	1184.3	-0.160905	0.148238	-1.08545	0.277722	0.666534
Ndufb11	127.991	-0.15202	0.140425	-1.08257	0.279001	0.668774
Pole4	87.3175	-0.167453	0.154772	-1.08193	0.279282	0.668774
Vamp1	94.7035	0.166858	0.154438	1.08042	0.279954	0.669633
Rpl36,Rpl36-ps12	239.086	-0.145251	0.134942	-1.0764	0.281749	0.673173
Pdhb	89.1663	0.167241	0.155837	1.07318	0.283192	0.675656
Sumo1	123.957	-0.15402	0.143834	-1.07082	0.284251	0.675656
Ywhaq	124.139	-0.170506	0.159373	-1.06985	0.284686	0.675656
Rab18	115.321	0.147427	0.137716	1.07051	0.28439	0.675656
Fgfr1op2	88.784	0.178043	0.16641	1.06991	0.28466	0.675656
Thra	222.123	-0.159305	0.148735	-1.07107	0.284137	0.675656
Srpk2	163.85	-0.141585	0.132766	-1.06643	0.28623	0.675714
Fam219a	98.4492	0.170101	0.159262	1.06806	0.285493	0.675714
Septin8	186.389	-0.142438	0.133582	-1.06629	0.286292	0.675714
Sap18b,Sap18	126.854	-0.164725	0.154198	-1.06827	0.285398	0.675714
Pfn1	133.872	-0.147093	0.137822	-1.06726	0.285854	0.675714
Adgrl1	308.054	-0.168613	0.158241	-1.06554	0.286631	0.675765
Cbx3	112.697	-0.146778	0.138051	-1.06321	0.287686	0.676014
Sgsm1	94.0152	0.183587	0.17256	1.0639	0.287374	0.676014
Pcdh7	141.524	0.143521	0.134853	1.06428	0.287201	0.676014
Psmc5	120.786	0.160269	0.15094	1.0618	0.288326	0.676293
Taok2	88.2705	-0.188952	0.177996	-1.06156	0.288438	0.676293
Ak1	145.522	0.142888	0.134746	1.06043	0.288951	0.676753
Chmp1a	114.681	0.143718	0.135703	1.05907	0.28957	0.676959
Ctnnb1	130.343	-0.16105	0.1521	-1.05884	0.289673	0.676959
Tmem165	84.6908	0.16033	0.151722	1.05674	0.290633	0.678225
Actr1a	131.38	0.152292	0.14418	1.05626	0.290849	0.678225
Syn2	215.069	-0.184883	0.175589	-1.05293	0.292374	0.681038
Srsf6	98.2577	0.153958	0.146662	1.04975	0.293834	0.681463
Fam117b	99.6313	0.15307	0.145912	1.04906	0.294152	0.681463
Sec63	95.2631	0.164084	0.156108	1.05109	0.293217	0.681463
Srcap	103.342	0.162681	0.154669	1.0518	0.29289	0.681463
Trim44	111.24	0.144968	0.138023	1.05032	0.293573	0.681463
Cldn11	86.957	-0.172985	0.165081	-1.04788	0.294696	0.681982
Rab5a	110.787	-0.140568	0.134483	-1.04525	0.295907	0.682285
Srxn1	112.503	0.158798	0.152187	1.04344	0.296743	0.682285
Mark3	87.6293	0.15482	0.148244	1.04436	0.296319	0.682285
Ubald1	91.5008	0.173466	0.166048	1.04468	0.296172	0.682285
Ago2	96.6951	-0.170369	0.162912	-1.04577	0.295666	0.682285
Gm14288,2210418O10Rik,Gm14387,Zfp968,Gm4631,Gm14410,Gm14413,Gm14434,Zfp965,Gm14432,Zfp967,Zfp966,Gm16357,Gm4724,Gm2026,Gm2004,Gm2007,Gm14440,Gm14444,Gm14409,Gm11009,Zfp931,Gm14430,Zfp973,Zfp970,Zfp971,Gm14296,Gm14295,Gm14393,Gm6710,Gm14391,Gm14308,Gm14408,Gm14326,Gm14325,Gm14305,Gm14322	300.376	-0.135157	0.129527	-1.04347	0.296731	0.682285
Kalrn	277.147	0.168761	0.162027	1.04156	0.297617	0.683559
Psma6	108.205	-0.171099	0.164455	-1.0404	0.298154	0.684056
Dlgap3	152	0.138303	0.133308	1.03747	0.299517	0.685711
Arglu1	127.736	-0.163034	0.15713	-1.03757	0.299469	0.685711
Trak1	87.854	0.159831	0.154241	1.03624	0.300091	0.68629
Elavl2	87.8428	0.152351	0.147617	1.03207	0.302039	0.686817
Ckb	977.104	0.119601	0.11604	1.03069	0.302685	0.686817
Snap91	87.9227	0.168587	0.163637	1.03025	0.302894	0.686817
Cct8	137.118	-0.160295	0.155356	-1.03179	0.302169	0.686817
Eps15	136.85	-0.142131	0.13758	-1.03308	0.301564	0.686817
Dnajb6	195.771	-0.145931	0.1412	-1.03351	0.301367	0.686817
Nop53	88.4798	-0.160641	0.155811	-1.031	0.302542	0.686817
Cacnb4	151.665	-0.140756	0.136175	-1.03364	0.301304	0.686817
Dlg1	113.567	-0.146959	0.143146	-1.02664	0.304592	0.687989
Igfbp4	103.121	0.169419	0.164761	1.02827	0.303821	0.687989
Rbbp4	105.521	0.162318	0.158182	1.02615	0.304823	0.687989
Gm6579,Set	127.092	-0.157643	0.153689	-1.02573	0.305021	0.687989
Srsf1	116.184	0.168706	0.164405	1.02616	0.304814	0.687989
Chic2	3385.21	0.154898	0.151244	1.02417	0.305757	0.688922
Ap2s1	145.377	-0.163618	0.160101	-1.02197	0.306797	0.689826
Cdkl5	124.561	0.161217	0.157754	1.02195	0.306805	0.689826
Srsf5	227.734	-0.144621	0.14188	-1.01932	0.308053	0.691905
Zfp91	127.742	0.13806	0.136049	1.01478	0.310211	0.694485
Psmd8	103.779	0.152354	0.150226	1.01417	0.310502	0.694485
Ehd3	113.261	0.157167	0.154865	1.01486	0.31017	0.694485
Ywhab	216.476	0.135715	0.13378	1.01447	0.310361	0.694485
Isca1	134.564	-0.143288	0.141825	-1.01031	0.312347	0.694971
Gm5451,Rpl9	283.866	-0.115085	0.113768	-1.01157	0.311742	0.694971
Scg2	135.921	-0.181983	0.180028	-1.01086	0.312083	0.694971
Klhl2	171.131	0.163347	0.161272	1.01287	0.311125	0.694971
Slc25a11	102.564	-0.146787	0.145094	-1.01167	0.311694	0.694971
Tomm20	87.7703	0.159486	0.158052	1.00907	0.31294	0.695567
Rufy3	183.244	-0.13202	0.131097	-1.00704	0.313916	0.696287
Pcnp	110.396	-0.160099	0.158949	-1.00724	0.313822	0.696287
Actr1b	186.346	0.135875	0.135301	1.00424	0.315261	0.696378
Fus	108.554	0.185518	0.184667	1.00461	0.315086	0.696378
Nenf	113.281	-0.158717	0.157887	-1.00525	0.314776	0.696378
Gabarapl1	455.71	0.140769	0.139994	1.00554	0.314639	0.696378
Arl2bp	115.57	-0.157072	0.156855	-1.00138	0.316644	0.69871
Ddx39b	95.0238	0.165098	0.165171	0.99956	0.317524	0.699456
Cacng2	89.0397	-0.163972	0.164082	-0.999326	0.317637	0.699456
Sf3b2	151.726	-0.12724	0.127842	-0.995292	0.319594	0.700873
Spred2	101.951	-0.144871	0.145582	-0.99512	0.319678	0.700873
Ssbp2	144.354	-0.132766	0.133363	-0.995524	0.319481	0.700873
Limch1	104.676	-0.148007	0.148528	-0.996489	0.319012	0.700873
Trim26	86.3789	0.172545	0.173478	0.994621	0.319921	0.700873
Stau1	86.0713	0.175918	0.177141	0.993096	0.320663	0.701779
Rtn1	619.407	0.23704	0.239111	0.991341	0.321519	0.702932
Cs	151.46	0.13017	0.131456	0.990214	0.322069	0.703415
Eif3c	99.0341	0.146182	0.14805	0.98738	0.323457	0.703881
Mgst3	137.449	0.157121	0.158964	0.988408	0.322953	0.703881
Bscl2	85.5736	-0.174859	0.177126	-0.987204	0.323543	0.703881
Mrpl52	86.6264	-0.155859	0.157899	-0.987085	0.323601	0.703881
Idh3b	90.552	0.162555	0.16488	0.9859	0.324182	0.703951
Eif4a1	214.378	-0.12821	0.130073	-0.985676	0.324292	0.703951
Sccpdh	86.1818	-0.178257	0.181027	-0.984701	0.324771	0.704275
Eif3m	109.952	0.137251	0.139819	0.981633	0.326281	0.704495
Sult4a1	422.182	-0.148912	0.151815	-0.980877	0.326654	0.704495
Cdkn1a	104.522	0.268679	0.273278	0.983168	0.325525	0.704495
Rpl11	214.571	0.135105	0.137797	0.980466	0.326856	0.704495
Ran	114.541	0.140447	0.143151	0.981106	0.326541	0.704495
Per1	119.74	0.140616	0.143035	0.983084	0.325566	0.704495
Ptprj	84.8395	-0.151216	0.154332	-0.979808	0.327181	0.704495
Rims4	129.165	-0.144523	0.147905	-0.977138	0.328501	0.704542
C1qb	164.274	-0.260333	0.266436	-0.977094	0.328522	0.704542
Pum2	170.9	-0.140704	0.143951	-0.977444	0.328349	0.704542
Acer3	84.7991	0.150904	0.154366	0.977575	0.328284	0.704542
Arl3	171.636	-0.119211	0.12301	-0.969112	0.332489	0.70489
Mpc2	145.97	-0.133022	0.13721	-0.969477	0.332307	0.70489
Gas6	93.8073	0.155511	0.160098	0.97135	0.331374	0.70489
Klc1	496.693	-0.164219	0.169508	-0.9688	0.332645	0.70489
Rps6,Rps6-ps4	259.355	-0.121821	0.125159	-0.973331	0.330389	0.70489
Slc4a4	103.452	-0.151705	0.155622	-0.974827	0.329646	0.70489
Lancl2	91.8475	0.151727	0.156031	0.972415	0.330844	0.70489
Septin3	270.796	-0.12271	0.126405	-0.970769	0.331663	0.70489
Pacsin1	224.209	0.145572	0.149962	0.970723	0.331686	0.70489
Mboat7	121.576	-0.178366	0.182767	-0.975921	0.329104	0.70489
H3f3b,Gm6485	237.447	-0.124798	0.128665	-0.969951	0.332071	0.70489
Eif3a	108.577	-0.143211	0.14705	-0.973896	0.330108	0.70489
Ppp2r1a	260.233	0.139973	0.144747	0.967024	0.333532	0.705371
Atp5b	753.84	-0.111823	0.11563	-0.967069	0.333509	0.705371
Smarca4	87.7377	-0.151462	0.156993	-0.964768	0.334661	0.707059
Atp5c1	170.918	-0.157426	0.163347	-0.963755	0.335169	0.707432
Magee1	87.1987	-0.15012	0.155983	-0.962412	0.335843	0.707456
Stk32c	142.522	0.15306	0.159022	0.962506	0.335796	0.707456
Smarcc2	132.953	-0.134441	0.139884	-0.961091	0.336506	0.708155
Asns	103.818	0.152604	0.158989	0.959843	0.337134	0.708778
Id2	126.099	0.12839	0.134189	0.956787	0.338675	0.709455
Mef2a	108.043	0.153725	0.160423	0.958246	0.337939	0.709455
Brd4	98.5097	-0.157722	0.164796	-0.957071	0.338531	0.709455
Crmp1	96.7754	-0.170241	0.17797	-0.95657	0.338785	0.709455
Ppp1r7	91.2015	0.155132	0.162584	0.954166	0.339999	0.709581
Pdxk	124.431	0.131115	0.13719	0.955718	0.339215	0.709581
Slc6a1	195.318	-0.125222	0.131646	-0.951201	0.341502	0.709581
Ss18l2	85.9549	0.14693	0.1542	0.952849	0.340666	0.709581
Nptx1	311.317	0.160146	0.168181	0.952224	0.340984	0.709581
Fzr1	89.4951	-0.150014	0.157606	-0.951825	0.341186	0.709581
Rps16,LOC100862433	259.787	-0.125321	0.131659	-0.951864	0.341166	0.709581
Matk	175.617	-0.151753	0.15905	-0.954122	0.340022	0.709581
AI413582	97.975	0.166808	0.175567	0.950113	0.342055	0.710038
Tomm40	86.0071	0.148115	0.15719	0.942267	0.346056	0.71143
Sec14l1	126.154	0.139283	0.147184	0.946321	0.343985	0.71143
Hmgb1,Gm26740,Hmgb1-rs17	88.3455	-0.145416	0.154216	-0.942936	0.345714	0.71143
Rnf227	125.577	-0.151131	0.16003	-0.94439	0.34497	0.71143
Prrc2c	111.31	-0.146471	0.155301	-0.943145	0.345607	0.71143
Rere	125.996	-0.142098	0.149952	-0.947619	0.343324	0.71143
Apod	162.122	-0.167074	0.176589	-0.946116	0.344089	0.71143
Sv2b	152.917	-0.165473	0.175419	-0.9433	0.345528	0.71143
Tbc1d24	104.967	0.156335	0.16589	0.942406	0.345985	0.71143
Ssr2	111.095	0.130551	0.137968	0.94624	0.344026	0.71143
Dbn1	89.033	0.156036	0.165981	0.940082	0.347175	0.712651
Fkbp3	117.151	-0.141096	0.150135	-0.939795	0.347323	0.712651
Dlgap1	244.281	-0.113594	0.121121	-0.937856	0.348318	0.712651
Rab24	139.056	0.133749	0.142569	0.938139	0.348173	0.712651
Rrp12	96.9937	0.141848	0.15108	0.938895	0.347785	0.712651
Dusp15	104.959	0.133621	0.14268	0.93651	0.34901	0.713384
Astn1	103.169	0.136019	0.145422	0.935341	0.349613	0.713932
Tusc2	95.733	-0.136715	0.146432	-0.933641	0.350489	0.715038
Rab11a	88.6078	0.154171	0.165489	0.931609	0.351539	0.715203
Zyg11b	107.053	0.136016	0.145991	0.931673	0.351505	0.715203
Got2	96.4301	0.142397	0.152918	0.931198	0.351751	0.715203
Cpeb2	90.6767	-0.149559	0.160662	-0.930893	0.351909	0.715203
Mapk1	253.539	-0.138388	0.148962	-0.929011	0.352883	0.716501
Gm12174,Rpl7	86.474	0.148818	0.160374	0.927944	0.353437	0.716943
Rap1gds1	151.373	0.137266	0.148032	0.927274	0.353784	0.716967
Mef2d	218.963	-0.128629	0.13896	-0.925651	0.354627	0.717995
Rps27a	163.491	-0.123456	0.133964	-0.921559	0.356759	0.720183
Cpsf6	88.7391	-0.159652	0.173586	-0.919726	0.357716	0.720183
Sv2a	287.437	0.135752	0.147241	0.921974	0.356542	0.720183
Dclk1	547.791	-0.13159	0.142849	-0.921179	0.356957	0.720183
Zcchc17	85.1441	0.145818	0.158677	0.918961	0.358116	0.720183
Srrm1	93.1198	-0.137615	0.149852	-0.918339	0.358441	0.720183
Eif5a2	96.2252	-0.152886	0.166388	-0.918849	0.358174	0.720183
Gnai2	136.94	-0.129129	0.140382	-0.919835	0.357659	0.720183
Crtc1	95.7543	-0.132855	0.14476	-0.917763	0.358743	0.720183
Pi4k2a	106.341	-0.134595	0.147169	-0.914561	0.360422	0.722196
Srrm2	147.536	-0.138504	0.151345	-0.915151	0.360112	0.722196
Ndfip2	122.091	-0.13185	0.144723	-0.911052	0.362268	0.723181
Srsf3	138.855	0.132229	0.14501	0.911866	0.361839	0.723181
Mrfap1	428.04	-0.131337	0.14406	-0.911685	0.361934	0.723181
Timm8b	88.7681	-0.162332	0.178047	-0.911738	0.361907	0.723181
Atp6v1h	87.2506	0.165326	0.181603	0.910369	0.362628	0.723224
Gad1	400.651	-0.144774	0.159429	-0.908079	0.363836	0.724165
Jph3	212.217	-0.108521	0.119535	-0.907855	0.363955	0.724165
Arpc2	147.774	0.137393	0.151496	0.906908	0.364456	0.724165
Rps15	387.905	-0.113331	0.124887	-0.907474	0.364156	0.724165
Kansl2	84.7029	-0.150238	0.165884	-0.90568	0.365105	0.724781
Fam168a	159.109	-0.141059	0.156093	-0.903687	0.366161	0.72553
Chrm1	121.274	0.1644	0.181877	0.90391	0.366043	0.72553
Ube2ql1	90.1772	0.1478	0.163982	0.901324	0.367416	0.726311
Gspt1	92.0648	-0.143797	0.159463	-0.901758	0.367186	0.726311
Eef1b2	87.6592	0.15061	0.167155	0.901023	0.367576	0.726311
Spock3	122.087	-0.117683	0.131395	-0.895642	0.370444	0.730626
Dctn1	160.593	0.1382	0.154196	0.896262	0.370113	0.730626
Msl1	94.008	-0.134164	0.150288	-0.892711	0.372012	0.732159
Cdk9	138.603	-0.128732	0.144275	-0.892268	0.372249	0.732159
Arid1b	89.0455	-0.140878	0.157836	-0.892554	0.372096	0.732159
Iqsec2	121.395	-0.133358	0.149679	-0.890964	0.372948	0.732859
Zcchc18	141.537	-0.127404	0.143253	-0.889361	0.373809	0.733633
Clta	240.96	-0.123114	0.138494	-0.888952	0.374029	0.733633
Mpp2	106.296	0.136735	0.154389	0.885651	0.375806	0.734066
Cdk5r1	149.381	0.136254	0.154009	0.884712	0.376312	0.734066
Dnajb2	86.6012	-0.136906	0.154447	-0.886426	0.375388	0.734066
Ranbp9	93.7989	-0.137806	0.155577	-0.885768	0.375743	0.734066
Ybx1	96.4702	-0.134346	0.151403	-0.887337	0.374897	0.734066
Podxl2	100.499	0.139788	0.157944	0.885044	0.376133	0.734066
Psmd6	97.3126	-0.127819	0.144593	-0.883993	0.3767	0.734152
Srp14	136.894	0.129709	0.14687	0.883159	0.37715	0.73436
Gmfb	88.9512	-0.137146	0.155524	-0.881831	0.377868	0.734564
Iscu	89.2328	0.138423	0.156996	0.881693	0.377943	0.734564
Prr13	112.572	-0.126468	0.144003	-0.878232	0.379818	0.737537
Anp32e	96.6437	-0.136201	0.155722	-0.874645	0.381767	0.739351
Herc3	113.54	0.141177	0.161382	0.874801	0.381682	0.739351
Ahsa1	128.153	0.123344	0.141028	0.874602	0.38179	0.739351
Serp1	86.968	-0.133918	0.153386	-0.873076	0.382622	0.74029
Kcnq2	142.318	0.140648	0.161363	0.871628	0.383412	0.741147
Insyn1	121.54	0.123138	0.141409	0.870793	0.383867	0.741356
Bri3	104.799	-0.130405	0.149891	-0.869999	0.384301	0.741524
Micu3	130.083	0.132886	0.152977	0.868664	0.385031	0.742262
Pdha1	120.651	0.127524	0.147577	0.864116	0.387524	0.743713
Stk11	93.6041	0.128298	0.148436	0.864334	0.387405	0.743713
Nrxn2	115.606	0.131681	0.151968	0.866508	0.386212	0.743713
Tpm1	180.323	0.113836	0.131732	0.864153	0.387504	0.743713
Clec2l	115.752	-0.122183	0.141256	-0.864975	0.387053	0.743713
Gm13306,LOC100861978,Gm2506,Ccl27b,Ccl27a	116.596	0.144898	0.167892	0.86304	0.388116	0.744179
Kansl1	86.6033	0.134201	0.155882	0.860913	0.389286	0.744418
Prrt3	121.796	-0.126143	0.146404	-0.861607	0.388904	0.744418
Psma7	138.606	0.128475	0.149167	0.861285	0.389081	0.744418
Limk1	101.761	0.123925	0.144077	0.86013	0.389718	0.744486
Mcrip1	110.444	-0.122249	0.142219	-0.859583	0.390019	0.744486
Amfr	90.0372	0.134849	0.15731	0.857221	0.391323	0.745481
Plekhb2	98.5312	-0.149706	0.174867	-0.856112	0.391936	0.745481
Paip2	93.5895	-0.135182	0.157799	-0.856673	0.391626	0.745481
Rab6b	287.922	0.120969	0.141078	0.85746	0.391191	0.745481
Rab10	152.035	-0.114693	0.134427	-0.853196	0.39355	0.746466
Rbfox3	139.511	-0.1115	0.130612	-0.853674	0.393286	0.746466
Mcrs1	94.8501	-0.130214	0.152515	-0.853775	0.39323	0.746466
Prdx5	291.305	0.0998414	0.117095	0.852653	0.393852	0.746466
Camkk2	160.614	-0.126317	0.148518	-0.850519	0.395037	0.748048
Nipsnap2	87.1153	-0.147437	0.173506	-0.849753	0.395463	0.748191
Tufm	85.6174	0.130275	0.153796	0.847062	0.396961	0.750361
Olfr165	113.937	-0.12105	0.143041	-0.846259	0.397408	0.750543
Ccndbp1	85.5384	-0.134999	0.159645	-0.84562	0.397765	0.750553
Zmynd11	88.5107	0.133618	0.158251	0.844344	0.398477	0.751234
Zwint	286.648	0.152068	0.180243	0.843684	0.398846	0.751265
Mlf2	345.104	-0.114528	0.135959	-0.842368	0.399582	0.751989
Fam131a	193.591	0.1469	0.174679	0.84097	0.400365	0.752799
Gpm6b	300.718	-0.116856	0.13949	-0.837739	0.402177	0.755542
Zbtb4	92.1806	-0.124861	0.149202	-0.836859	0.402672	0.755805
Dync1li1	85.8332	-0.141067	0.169326	-0.833109	0.404783	0.759102
Mllt11	210.963	0.125745	0.151242	0.83142	0.405736	0.760222
Rilpl1	91.9039	-0.137042	0.165082	-0.830147	0.406456	0.760902
Sbf1	117.378	-0.115565	0.139644	-0.827572	0.407913	0.762294
Atp6v1g1	100.853	0.124988	0.150992	0.827778	0.407796	0.762294
Ric3	91.5143	-0.124661	0.150966	-0.825757	0.408942	0.763549
Kctd17	122.401	0.11961	0.145086	0.824407	0.409708	0.764312
Itpka	116.293	0.140852	0.17112	0.823121	0.410439	0.765007
Acyp1	84.6034	0.126705	0.154536	0.819903	0.412272	0.765084
Cadm2	95.3945	0.125821	0.153052	0.822084	0.411029	0.765084
Ndufa6	135.532	0.125827	0.153453	0.819974	0.412231	0.765084
Gprc5b	103.408	-0.133832	0.163117	-0.820466	0.41195	0.765084
Kcnj6	105.012	-0.123479	0.150353	-0.821258	0.411499	0.765084
Map1a	423.55	-0.104725	0.127938	-0.818557	0.413039	0.765844
Pafah1b1	220.369	0.11487	0.140467	0.817771	0.413488	0.76601
Sh2d4b	98.1907	0.128092	0.156883	0.81648	0.414226	0.766713
Foxg1	97.8329	0.137483	0.168986	0.813576	0.415888	0.769123
Stx12	95.8354	0.127658	0.157847	0.808744	0.418663	0.770917
Kras	91.6255	0.130171	0.160619	0.810432	0.417692	0.770917
Rab1b	104.913	0.117697	0.145381	0.809576	0.418184	0.770917
Rangap1	128.259	0.150847	0.186619	0.808316	0.418909	0.770917
Dlg3	89.9731	0.138487	0.170995	0.809893	0.418001	0.770917
Gria1	138.816	0.138801	0.171759	0.808116	0.419024	0.770917
Lamp1	153.517	-0.103526	0.12839	-0.806335	0.42005	0.771476
Srp54a,Srp54b,Srp54c	124.343	0.11638	0.144236	0.80687	0.419741	0.771476
Rps19	222.493	-0.0959221	0.119262	-0.804294	0.421227	0.77231
Elavl1	88.4995	-0.124462	0.154738	-0.804337	0.421203	0.77231
Mea1	86.816	0.127977	0.159449	0.80262	0.422194	0.773419
Dzank1	129.134	-0.124614	0.155659	-0.800556	0.423388	0.774942
Slc25a4	515.093	-0.103825	0.129801	-0.799877	0.423782	0.774999
Rplp0	166.017	-0.112867	0.141246	-0.79908	0.424244	0.77518
Scoc	135.003	-0.113563	0.142283	-0.798152	0.424782	0.775382
P4hb	95.6563	0.115605	0.144934	0.797638	0.42508	0.775382
Zrsr2	86.8449	0.127888	0.160587	0.796377	0.425813	0.775841
Psmb4	188.911	0.118367	0.148711	0.795954	0.426059	0.775841
Cdk5r2	158.108	0.108855	0.136876	0.795286	0.426447	0.775887
Dock3	122.647	-0.118658	0.149412	-0.794164	0.4271	0.776413
Tcaf1	110.979	-0.107068	0.135037	-0.792881	0.427847	0.77711
Aamp	98.3847	0.1281	0.161942	0.791024	0.42893	0.777667
Ccdc85a	100.311	0.119617	0.151291	0.790647	0.42915	0.777667
Got1	158.106	0.122709	0.155233	0.790483	0.429246	0.777667
Prxl2c	89.0171	0.129847	0.165137	0.786298	0.431693	0.777936
Fam168b	134.862	-0.124407	0.158131	-0.786735	0.431437	0.777936
Tmub1	90.3443	0.12458	0.157796	0.789497	0.429822	0.777936
Rps12	142.316	-0.102727	0.130325	-0.788233	0.430561	0.777936
Atxn7l3	86.8732	-0.123467	0.157109	-0.785869	0.431944	0.777936
Ankib1	118.906	-0.110118	0.139658	-0.788482	0.430415	0.777936
Wwc2	88.8007	0.120204	0.152683	0.787282	0.431117	0.777936
Slc2a13	88.3364	-0.132244	0.169354	-0.780872	0.434878	0.779759
Mxi1	86.4636	-0.130753	0.16745	-0.780848	0.434892	0.779759
Kcnj4	130.202	0.109196	0.139477	0.782897	0.433688	0.779759
Selenop	150.679	-0.11716	0.149823	-0.781988	0.434222	0.779759
Eif4g2	92.5945	0.125276	0.16064	0.779852	0.435478	0.779759
Fry	95.5581	-0.13562	0.173917	-0.779796	0.435511	0.779759
Clstn3	213.168	-0.123363	0.157464	-0.783437	0.43337	0.779759
Clcn4	101.407	0.119109	0.153111	0.777925	0.436613	0.781077
Btf3l4	100.05	0.10837	0.1396	0.776293	0.437576	0.782144
Arhgdia	171.463	0.107767	0.139358	0.773313	0.439337	0.784636
Ndufb3	92.844	-0.110818	0.143628	-0.771561	0.440374	0.785006
Pelp1	88.1741	0.120599	0.156386	0.77116	0.440612	0.785006
Gng3	285.11	-0.119202	0.154587	-0.771101	0.440647	0.785006
Mrps21	89.8831	-0.122355	0.159591	-0.766681	0.443271	0.789023
Sqle	105.284	-0.110734	0.145371	-0.761731	0.44622	0.792292
Arhgef4	155.874	0.0999039	0.13113	0.761871	0.446137	0.792292
Satb1	138.571	-0.108148	0.141935	-0.761954	0.446088	0.792292
Ssbp4	118.333	-0.114027	0.150089	-0.759729	0.447417	0.79244
Slc6a17	307.183	-0.121206	0.159442	-0.760185	0.447144	0.79244
Frrs1l	173.792	0.117044	0.154045	0.7598	0.447374	0.79244
Pigq	90.1053	0.117712	0.155221	0.758354	0.448239	0.792805
Pmm1	163.921	0.106389	0.140328	0.758143	0.448365	0.792805
Psmb5	91.2743	0.123917	0.163743	0.756777	0.449184	0.793542
Bnip3	110.691	0.10975	0.145132	0.756206	0.449525	0.793542
Ptprs	144.713	0.124889	0.165525	0.754502	0.450548	0.793781
Grina	224.103	0.115414	0.153206	0.753326	0.451254	0.793781
Gm6098,Ube2l3	99.0987	-0.110695	0.146875	-0.75367	0.451048	0.793781
Matr3	186.471	0.110599	0.1469	0.752886	0.451519	0.793781
Dpy19l1	102.631	-0.110905	0.147187	-0.753498	0.451151	0.793781
Sumo3	113.743	-0.115708	0.153897	-0.751853	0.452139	0.794218
Gm51400,Fkbp2	114.497	-0.106251	0.141694	-0.749859	0.453339	0.795672
Tmsb10	217.163	-0.108205	0.14447	-0.748978	0.45387	0.79595
R3hdm4	251.703	0.109328	0.146106	0.748282	0.45429	0.796032
Selenok	130.944	-0.106967	0.143117	-0.747406	0.454819	0.796305
Marchf5	108.786	-0.118609	0.158885	-0.746513	0.455358	0.796596
Ndufb5	163.274	0.118083	0.158365	0.745635	0.455888	0.796871
Crip3	89.8944	0.127022	0.170565	0.744712	0.456446	0.797146
Myh10	96.3215	-0.116149	0.156084	-0.744141	0.456791	0.797146
Suclg1	138.028	-0.112968	0.152029	-0.74307	0.457439	0.797625
Ap2a2	91.2072	-0.121344	0.163764	-0.740971	0.458711	0.79819
Ncdn	423.691	0.122455	0.165327	0.740685	0.458885	0.79819
Tmem147	88.0045	0.109485	0.147746	0.741038	0.45867	0.79819
Yy1	88.2752	0.114301	0.154458	0.740013	0.459292	0.798249
Ppp3r1	539.608	0.131911	0.178652	0.738367	0.460292	0.799336
Fto	89.0403	-0.11454	0.155329	-0.737405	0.460876	0.799451
Hmga1b,Hmga1	106.673	-0.114039	0.154729	-0.737025	0.461107	0.799451
Ppp3ca	413.727	0.131208	0.179117	0.732531	0.463845	0.799886
Arpc3	156.223	-0.0980884	0.133457	-0.734979	0.462352	0.799886
Rab21	88.5865	0.110274	0.150543	0.732511	0.463857	0.799886
Ptges3	126.033	-0.107557	0.146647	-0.733447	0.463286	0.799886
Prr12	87.8754	0.109617	0.149026	0.735561	0.461998	0.799886
Arpc5l	109.997	-0.110385	0.150735	-0.732311	0.463979	0.799886
Phyhip	185.212	0.122089	0.166642	0.732646	0.463775	0.799886
Sorl1	165.079	0.108469	0.149089	0.727545	0.466892	0.801823
Fbxo9	130.135	0.0991035	0.136473	0.726177	0.46773	0.801823
Rgs7	93.0573	-0.111183	0.152469	-0.729222	0.465866	0.801823
Qdpr	168.348	0.11806	0.162215	0.727798	0.466737	0.801823
Micos10	101.098	-0.109808	0.150633	-0.728978	0.466015	0.801823
Emc10	221.705	-0.0978544	0.134679	-0.726577	0.467485	0.801823
Hspa5	100.941	-0.114173	0.157035	-0.727056	0.467192	0.801823
Klhl11	98.8414	-0.115806	0.159632	-0.725455	0.468173	0.801938
Ube2q2	87.5921	0.114603	0.158365	0.723667	0.46927	0.803174
Serinc1	397.054	-0.113539	0.157533	-0.720733	0.471074	0.805556
Echs1	86.2947	0.111364	0.154634	0.720177	0.471416	0.805556
Ndufa13	148.947	-0.100074	0.13926	-0.718615	0.472378	0.806514
Arih1	86.7098	-0.113062	0.157458	-0.718041	0.472732	0.806514
Stau2	120.674	0.105474	0.147922	0.713037	0.475823	0.810492
Sipa1l1	251.988	-0.0877392	0.12301	-0.713266	0.475681	0.810492
Pde4a	105.228	-0.106199	0.150467	-0.705795	0.480316	0.8111
Papola	96.8984	0.0979955	0.140187	0.699033	0.484531	0.8111
Pdzd8	108.929	0.105277	0.153334	0.686582	0.492346	0.8111
Scn2b	96.5811	-0.111936	0.163238	-0.685724	0.492887	0.8111
Hagh	92.3147	0.113972	0.161859	0.704145	0.481342	0.8111
Mapre2	115.533	-0.10552	0.148841	-0.708946	0.478358	0.8111
Tnpo2	84.8296	-0.105999	0.153586	-0.690161	0.490093	0.8111
Coq9	92.2282	0.111651	0.161559	0.691086	0.489511	0.8111
Pfdn2	147.301	0.102992	0.14976	0.687715	0.491632	0.8111
Dctn3	177.197	-0.0950931	0.134939	-0.704712	0.48099	0.8111
Sik3	135.687	-0.095948	0.138744	-0.691549	0.48922	0.8111
Arl1	114.328	-0.125311	0.176609	-0.709536	0.477992	0.8111
Rtl8c	96.0913	0.115077	0.164784	0.698355	0.484955	0.8111
Mrps26	100.447	0.110994	0.156107	0.711011	0.477077	0.8111
Zmat2	202.838	-0.105637	0.154011	-0.685906	0.492772	0.8111
Ube2m	195.34	-0.0934432	0.132408	-0.705723	0.480361	0.8111
Spop	169.236	0.0905937	0.130669	0.693305	0.488118	0.8111
Kif3c	147.491	0.105989	0.149838	0.707358	0.479344	0.8111
Arhgef11	93.0343	-0.103755	0.148444	-0.698952	0.484582	0.8111
Rnf41	95.6574	0.102758	0.149108	0.689156	0.490725	0.8111
Ndufc2	184.033	0.102544	0.149412	0.686322	0.49251	0.8111
H4c9,H4c18,H4c17	165.739	0.121042	0.172961	0.699825	0.484036	0.8111
Pdp1	132.031	-0.115271	0.16754	-0.68802	0.49144	0.8111
Hnrnpa0	131.865	-0.0899404	0.12823	-0.701397	0.483055	0.8111
Asic2	84.7949	-0.122441	0.178537	-0.685803	0.492837	0.8111
Gm52861,Gm36327,Gm40367,Gm40364,Gm40365,Gm40363,Gm40369	165.452	-0.105082	0.151296	-0.694543	0.487342	0.8111
Ywhah	410.088	0.116851	0.164972	0.708309	0.478753	0.8111
Atp5g3	224.756	-0.101724	0.146723	-0.693308	0.488116	0.8111
Slc45a1	92.389	0.114757	0.166157	0.690656	0.489781	0.8111
Gnl1	99.3113	0.110446	0.157171	0.702711	0.482236	0.8111
Dynll2	551.893	0.0907054	0.130378	0.695712	0.486609	0.8111
Qrich1	89.9324	0.104895	0.148651	0.705646	0.480408	0.8111
Gls	170.887	0.112754	0.160333	0.703247	0.481902	0.8111
Pde2a	106.394	-0.125018	0.180581	-0.692311	0.488742	0.8111
Sel1l3	107.527	-0.115579	0.165032	-0.700345	0.483712	0.8111
Hapln4	112.006	0.0985835	0.140391	0.702205	0.482551	0.8111
Pdpk1	119.144	-0.0973645	0.138554	-0.702717	0.482232	0.8111
Gm10409,Gm3005,Gm3002,Gm3685,Gm3264,Gm2897,Gm10340,2610042L04Rik,Gm5458,Gm3411,Gm3173,Gm3317,Gm3558,Gm3667,Gm5796,Gm2956,Gm2974,Gm3373,Gm3636,Gm3696,Gm10338,Gm3752,Gm3500,Gm2237,Gm8246,Gm8108,Gm3248,Gm3383,Gm2888,Gm3488	136.978	-0.103637	0.149374	-0.693808	0.487803	0.8111
Snap47	160.666	-0.0965319	0.139133	-0.69381	0.487801	0.8111
Dgkz	134.63	0.119436	0.168525	0.708713	0.478503	0.8111
Eftud2	89.5432	-0.116888	0.168207	-0.694907	0.487113	0.8111
Pym1	100.089	0.102483	0.148446	0.690376	0.489958	0.8111
Ap3s1	88.6485	-0.111415	0.157468	-0.707542	0.47923	0.8111
Cabp1	290.463	-0.0957735	0.136702	-0.7006	0.483553	0.8111
G3bp2	119.115	-0.107567	0.157849	-0.681459	0.495581	0.813869
Psmc1	124.98	-0.097827	0.143599	-0.68125	0.495713	0.813869
Slc4a10	115.227	0.0991741	0.145369	0.682225	0.495097	0.813869
Msi2	89.2513	-0.105567	0.155769	-0.677713	0.497954	0.81692
Tsg101	90.7538	-0.103632	0.154494	-0.670788	0.502355	0.821764
Rad23b	121.953	-0.104935	0.156375	-0.671048	0.50219	0.821764
Pomp	141.65	-0.0988042	0.147327	-0.670646	0.502446	0.821764
Sez6l2	146.605	0.0984138	0.146654	0.67106	0.502183	0.821764
Srp68	107.32	0.0966905	0.144434	0.669442	0.503214	0.82195
Zranb2	88.2175	-0.11372	0.170072	-0.668657	0.503714	0.82195
Glrb	97.7317	0.120436	0.180016	0.669031	0.503476	0.82195
Rgs7bp	163.27	0.0891565	0.133563	0.667522	0.504439	0.822505
Gm29804,Gm52989,Gm3893,LOC108168679,Gm5859,Gm3883	136.906	-0.242685	0.363951	-0.666805	0.504897	0.822623
Cdk10	94.921	0.0959023	0.144513	0.663624	0.506931	0.824607
Enc1	286.342	-0.12482	0.188337	-0.662749	0.507492	0.824607
Ywhag	307.22	0.0917428	0.138656	0.661656	0.508192	0.824607
Rnf112	108.044	0.116988	0.176515	0.662764	0.507482	0.824607
Eif3g	110.394	0.096513	0.145948	0.661283	0.508431	0.824607
Elmo1	127.405	-0.10124	0.152901	-0.662127	0.50789	0.824607
Celf2	255.604	-0.10159	0.154581	-0.657192	0.511057	0.824819
Btbd9	90.113	-0.100595	0.153423	-0.65567	0.512036	0.824819
Cct7	129.619	0.0979474	0.148901	0.657801	0.510666	0.824819
Rpl41	538.697	-0.087643	0.132713	-0.660394	0.509001	0.824819
Pdxdc1	94.2	0.10166	0.155003	0.655856	0.511917	0.824819
Dync1i2	109.091	-0.0976971	0.148891	-0.656163	0.511719	0.824819
Emc7	114.026	-0.0995545	0.151628	-0.656572	0.511456	0.824819
Aldh1l1	85.9905	-0.100801	0.152988	-0.658881	0.509972	0.824819
Calm1	1946.6	-0.0788748	0.120108	-0.6567	0.511374	0.824819
Mllt3	92.2106	-0.101882	0.155876	-0.653611	0.513362	0.826331
Pde1a	106.138	-0.117304	0.180201	-0.650963	0.51507	0.828456
Nmt1	116.31	0.103087	0.158626	0.649873	0.515775	0.828902
Lrr1	3446.19	0.157894	0.243163	0.649332	0.516124	0.828902
Ppm1a	174.147	-0.0918962	0.142201	-0.646242	0.518123	0.830655
Araf	147.01	0.106842	0.165197	0.646755	0.517791	0.830655
Mrpl51	115.933	0.0918401	0.142202	0.645842	0.518381	0.830655
Nell2	152.96	0.105066	0.162903	0.644958	0.518955	0.830831
Vcp	92.9976	-0.109	0.169464	-0.643206	0.520091	0.830831
Diras2	178.762	0.0899438	0.14004	0.642273	0.520696	0.830831
Pik3r1	136.792	-0.0942883	0.14685	-0.642074	0.520825	0.830831
Pclo	85.9279	-0.102278	0.159268	-0.642174	0.52076	0.830831
Sptbn4	98.956	-0.103334	0.160552	-0.643616	0.519824	0.830831
Ddn	221.527	-0.106003	0.165604	-0.640101	0.522107	0.832254
Stxbp1	457.022	-0.100906	0.158232	-0.637706	0.523665	0.834115
Impact	102.123	-0.106204	0.166699	-0.637102	0.524059	0.83412
Mpnd	111.015	-0.0930045	0.146124	-0.636478	0.524465	0.834145
Pi4ka	255.493	-0.0923733	0.145343	-0.635556	0.525066	0.834214
Cd164	86.9849	-0.100753	0.158726	-0.634762	0.525584	0.834214
Sdhb	161.403	-0.101758	0.161106	-0.631626	0.527631	0.834214
Tppp	210.993	-0.0785442	0.124353	-0.631624	0.527633	0.834214
Myl12b	236.812	0.104306	0.164733	0.633181	0.526615	0.834214
Large1	117.595	-0.106327	0.167892	-0.633306	0.526534	0.834214
Napb	187.358	0.123305	0.195205	0.631666	0.527605	0.834214
Phf24	100.557	-0.101488	0.16009	-0.633943	0.526118	0.834214
Srek1	102.03	0.09322	0.14779	0.630758	0.528199	0.834394
Kcnab3	125.21	-0.126781	0.201158	-0.630255	0.528528	0.834394
Coro2b	137.171	-0.0964903	0.154164	-0.625893	0.531385	0.834588
Tkt	105.699	-0.0936086	0.149547	-0.625949	0.531348	0.834588
Tubb2b	84.8744	-0.0966092	0.154063	-0.627076	0.53061	0.834588
Gnl3l	103.161	0.107097	0.170611	0.627727	0.530183	0.834588
Dstn	112.163	0.0938204	0.149848	0.626104	0.531247	0.834588
Prtg	94.2565	0.104842	0.166917	0.628108	0.529933	0.834588
Ppp1r13b	86.7668	-0.0963119	0.153112	-0.629028	0.529331	0.834588
Psmb2	112.326	-0.0919096	0.147076	-0.624912	0.532029	0.834985
Rnf208	115.993	0.0910803	0.146151	0.623194	0.533157	0.83558
Sri	107.242	0.0931668	0.149511	0.623143	0.533191	0.83558
Src	107.705	-0.0915709	0.14721	-0.622041	0.533915	0.836101
Slc25a12	104.985	-0.0876548	0.141181	-0.620866	0.534688	0.836698
Arid1a	101.817	-0.0923895	0.148957	-0.620242	0.535098	0.836728
Fgf12	135.5	0.0913641	0.147565	0.619144	0.535821	0.836897
Cluh	99.8202	-0.090827	0.146876	-0.618394	0.536315	0.836897
C1qa	141.497	-0.116961	0.189281	-0.617922	0.536626	0.836897
Ptpa	121.276	0.0921822	0.149235	0.617699	0.536774	0.836897
Cd81	139.369	0.0808499	0.131723	0.613788	0.539355	0.836945
Znhit1	85.3896	-0.099932	0.162603	-0.614576	0.538835	0.836945
Plekha1	86.0818	-0.0959258	0.156359	-0.613498	0.539547	0.836945
Gatd3a	93.0143	-0.0943951	0.153737	-0.614003	0.539214	0.836945
Smg5	87.6612	0.0957043	0.155683	0.614738	0.538728	0.836945
Pfkl	137.787	0.0933909	0.151515	0.616383	0.537642	0.836945
Pgrmc1	125.206	0.0952237	0.155048	0.614158	0.539111	0.836945
Fbxo31	138.186	-0.0807239	0.132222	-0.610517	0.541519	0.837571
Itm2b	275.836	-0.0774155	0.12673	-0.61087	0.541286	0.837571
Rtn3	523.533	0.0972613	0.159197	0.610948	0.541234	0.837571
Nbea	118.264	0.0896473	0.146599	0.611515	0.540859	0.837571
Zbtb9	91.3219	0.0964933	0.158668	0.608145	0.543092	0.839395
Pcsk2	196.136	-0.113567	0.187179	-0.606726	0.544032	0.840241
Kcnmb4	94.8505	-0.102091	0.168584	-0.605581	0.544793	0.840808
Stam2	90.4772	0.0927928	0.1534	0.604906	0.545242	0.840893
Pdia6	136.687	0.0843927	0.140099	0.602381	0.546921	0.841735
Tspan7	278.976	-0.0730317	0.121087	-0.603132	0.546421	0.841735
Prxl2a	117.924	-0.0909345	0.150977	-0.602306	0.54697	0.841735
Vgf	154.96	-0.0936024	0.155589	-0.6016	0.54744	0.841852
Stk25	167.56	0.0980112	0.163651	0.598902	0.549238	0.842192
Prkar1b	597.564	-0.0792243	0.132034	-0.600027	0.548488	0.842192
Rpl35	144.704	0.0856507	0.142781	0.599874	0.54859	0.842192
Rcan2	236.588	-0.0787197	0.131381	-0.599171	0.549059	0.842192
Atxn10	97.7466	-0.0937878	0.162262	-0.578001	0.563263	0.842712
Cnnm1	90.8244	0.0875041	0.155837	0.561511	0.57445	0.842712
Ndufa11	118.926	-0.0858927	0.144545	-0.59423	0.552359	0.842712
Ppp1r1b	245.05	0.105614	0.181838	0.580812	0.561367	0.842712
Ndufb10	97.0093	-0.0820067	0.144423	-0.567824	0.570155	0.842712
Atp6v0e2	155.636	-0.0946825	0.15959	-0.593287	0.552989	0.842712
Abhd2	97.7459	-0.0883722	0.157415	-0.561398	0.574526	0.842712
Mapt	168.748	0.0874887	0.154119	0.56767	0.570259	0.842712
Sh3bgrl3	222.605	-0.0869286	0.14892	-0.583726	0.559405	0.842712
Sdhd	124.312	-0.0823673	0.143482	-0.57406	0.565928	0.842712
Rasgrp1	213.423	-0.0850454	0.151105	-0.562824	0.573555	0.842712
Psenen	99.1817	-0.0911602	0.152913	-0.596156	0.551071	0.842712
Scaf1	156.063	-0.0845643	0.145597	-0.580813	0.561367	0.842712
Erdr1	123.354	0.33305	0.561751	0.592878	0.553263	0.842712
Oaz2	98.347	0.0868362	0.15349	0.565746	0.571566	0.842712
Slc25a51	102.82	0.0883129	0.148875	0.593201	0.553046	0.842712
Otub1	186.337	-0.083102	0.141094	-0.588982	0.555873	0.842712
Gabarap	130.348	-0.0912522	0.158282	-0.576518	0.564265	0.842712
Ndufa9	93.8062	0.102935	0.177575	0.57967	0.562137	0.842712
Stmn2	212.998	-0.104533	0.177312	-0.589544	0.555496	0.842712
Ccdc136	99.274	-0.100902	0.174701	-0.577567	0.563557	0.842712
Ccny	109.425	-0.082871	0.147841	-0.560543	0.575109	0.842712
Khsrp	105.337	0.0851481	0.14925	0.570505	0.568335	0.842712
Rab3a	508.173	0.0914276	0.162553	0.562448	0.573811	0.842712
Aff4	84.9148	0.098624	0.167314	0.589455	0.555556	0.842712
Ank1	89.175	-0.08917	0.158968	-0.560929	0.574846	0.842712
Tmem151a	123.978	-0.0785044	0.136696	-0.574301	0.565764	0.842712
Nisch	239.837	-0.0831149	0.144116	-0.576721	0.564128	0.842712
Pef1	106.982	0.0835474	0.147179	0.56766	0.570266	0.842712
Traf2	84.9153	0.0904298	0.160595	0.563092	0.573372	0.842712
Ergic1	85.8467	0.0906836	0.161945	0.559965	0.575503	0.842712
Ndfip1	342.359	-0.0922385	0.157837	-0.58439	0.558958	0.842712
Snhg14,Snrpn,Snurf	235.331	0.0913202	0.156025	0.585294	0.55835	0.842712
Syt1	457.152	0.0952978	0.166396	0.572716	0.566837	0.842712
Atpif1	267.611	-0.0857884	0.145304	-0.590407	0.554918	0.842712
Kcnab1	93.7969	0.0996886	0.175088	0.569362	0.56911	0.842712
Cdc42bpa	87.0599	-0.087974	0.15259	-0.576539	0.564251	0.842712
Atp6ap1	228.667	-0.0960636	0.162964	-0.589477	0.555542	0.842712
Mast3	110.571	-0.0885662	0.153944	-0.575315	0.565078	0.842712
Ryr2	91.2501	0.0932035	0.160966	0.579025	0.562572	0.842712
Ipo5	124.545	0.0909018	0.157613	0.57674	0.564115	0.842712
Anp32a	186.122	0.082808	0.142697	0.580308	0.561707	0.842712
Camta1	173.098	-0.0901325	0.15132	-0.595641	0.551415	0.842712
Anapc16	89.7972	0.0911804	0.158154	0.576528	0.564258	0.842712
Scamp5	221.726	-0.0834186	0.141039	-0.59146	0.554212	0.842712
Tsc22d4	105.342	-0.0883867	0.157466	-0.561306	0.574589	0.842712
Rraga	148.615	0.0954821	0.166296	0.574169	0.565854	0.842712
Adam11	85.0396	0.0907125	0.158569	0.572068	0.567276	0.842712
Sfxn3	91.5373	0.0840073	0.148476	0.565798	0.571531	0.842712
Srsf4	86.5582	0.0870846	0.151914	0.573248	0.566477	0.842712
Uqcr11	241.538	-0.0757115	0.131448	-0.575982	0.564627	0.842712
Ctss	154.999	-0.17191	0.304097	-0.565314	0.57186	0.842712
2310061I04Rik	100.289	-0.0909942	0.156386	-0.581855	0.560665	0.842712
Tcp1	104.647	-0.0841534	0.144157	-0.583763	0.55938	0.842712
Ndufs5,Ndufs5-ps	216.806	-0.0664279	0.116808	-0.568695	0.569563	0.842712
Sirpa	177.59	0.0827866	0.146346	0.565689	0.571605	0.842712
Morf4l1b,Morf4l1-ps1,Morf4l1	284.438	-0.0753125	0.134291	-0.560814	0.574924	0.842712
Idh3g	101.956	-0.0879353	0.152548	-0.576443	0.564316	0.842712
Pten	125.001	-0.0869056	0.147044	-0.591019	0.554508	0.842712
Soga3	128.788	0.0896978	0.156194	0.574273	0.565783	0.842712
Hnrnpu	111.602	0.0899452	0.158512	0.567435	0.570419	0.842712
Rab1a	121.069	-0.0829065	0.144668	-0.573081	0.56659	0.842712
Cnksr2	156.543	-0.0899668	0.158752	-0.566713	0.570909	0.842712
Ttc3	108.774	0.0893436	0.152115	0.587342	0.556974	0.842712
Fam163b	91.985	-0.0846635	0.151239	-0.559799	0.575616	0.842712
Gm14288,2210418O10Rik,Zfp968,Gm4631,Gm14410,Gm14434,Zfp965,Gm14432,Zfp967,Zfp966,LOC115489545,Gm14393,Gm4724,Gm2026,Gm2004,Gm2007,Zfp972,Gm14440,Gm14408,Gm11009,Zfp931,Gm14430,Zfp973,Zfp970,Zfp971,Gm14296,Gm14295,Gm14391,Gm6710,Gm16357,Gm14308,Gm14305,Gm14322	303.097	0.0757251	0.135248	0.5599	0.575548	0.842712
Fyn	95.5412	0.0816375	0.146197	0.558407	0.576567	0.842947
Syngr3	104.56	-0.0976808	0.174861	-0.55862	0.576421	0.842947
Timm29	88.0939	-0.0895912	0.161176	-0.55586	0.578307	0.843056
Egr3	121.443	-0.11364	0.204241	-0.556404	0.577935	0.843056
Scrn1	114.726	-0.0956295	0.172178	-0.55541	0.578615	0.843056
Acot7	112.631	0.091568	0.164688	0.556008	0.578206	0.843056
Vxn	91.2042	0.0872519	0.15676	0.556597	0.577803	0.843056
Psd	281.163	0.0752959	0.138115	0.545167	0.585639	0.846712
Zdhhc3	103.635	-0.0786764	0.143064	-0.549939	0.582361	0.846712
Map7d2	96.5958	-0.0819679	0.151089	-0.542512	0.587466	0.846712
Cfap36	88.5382	-0.0987381	0.18125	-0.544761	0.585918	0.846712
Adss	100.199	-0.0943402	0.172198	-0.547859	0.583789	0.846712
Entpd4b,Entpd4	105.45	0.0872852	0.158871	0.54941	0.582724	0.846712
Nptxr,Npcd	179.452	0.149513	0.271773	0.550139	0.582224	0.846712
Atp6v1a	175.139	-0.084137	0.154736	-0.543745	0.586617	0.846712
Sucla2	119.915	0.0812189	0.149032	0.544978	0.585769	0.846712
Mllt1	108.361	0.0748262	0.137473	0.544297	0.586237	0.846712
Iqschfp,Schip1	182.313	0.0945097	0.173067	0.546087	0.585006	0.846712
Tuba4a	127.145	0.0762599	0.140374	0.543262	0.58695	0.846712
Tle5	126.18	-0.0787018	0.143776	-0.547393	0.584109	0.846712
Selenom	149.862	-0.0797737	0.146933	-0.542924	0.587182	0.846712
4930578G10Rik	85.7132	0.0970465	0.17727	0.54745	0.58407	0.846712
Zmiz1	128.863	-0.0824864	0.150528	-0.547981	0.583705	0.846712
Retreg2	95.5662	0.0849895	0.156962	0.541466	0.588187	0.847179
Rab28	92.8093	-0.0790351	0.146319	-0.540154	0.589091	0.84754
Cd63	99.6324	0.084009	0.155586	0.539951	0.589231	0.84754
Ndufs2	127.799	-0.0744317	0.13813	-0.538853	0.589989	0.848059
Rgl2	92.0181	0.0901592	0.167859	0.537113	0.591189	0.849213
Ncor2	93.5969	-0.0798809	0.149144	-0.535595	0.592238	0.850148
Cdc37l1	105.103	-0.0813078	0.152083	-0.534626	0.592908	0.850539
Nedd8	110.102	-0.0759917	0.142343	-0.533864	0.593435	0.850724
Csnk2a1	100.656	-0.0825078	0.155649	-0.530089	0.59605	0.851478
Sfpq	160.553	-0.0879638	0.165958	-0.530036	0.596087	0.851478
Atp6v0c,Atp6v0c-ps2	405.525	-0.0904802	0.170647	-0.530218	0.595961	0.851478
Adam23	109.59	0.0882898	0.166694	0.529652	0.596354	0.851478
Arf1	274.272	-0.084565	0.158842	-0.532386	0.594459	0.851478
Atp5k	142.864	-0.0719757	0.135589	-0.530837	0.595532	0.851478
Trir	99.0713	-0.0743871	0.140804	-0.528301	0.597291	0.852247
Gphn	100.224	-0.0826981	0.15677	-0.527512	0.597838	0.852458
Anxa11	86.1282	0.0807749	0.153636	0.525756	0.599058	0.853165
Fdps	88.9183	0.0865035	0.164745	0.525074	0.599532	0.853165
Ap2a1	157.965	0.089683	0.170692	0.52541	0.599299	0.853165
Mgll	148.981	0.0725433	0.138477	0.523864	0.600373	0.853793
Nlk	98.0513	-0.0976651	0.189244	-0.516081	0.605798	0.855188
Fam217b	100.999	-0.0744296	0.143872	-0.517333	0.604924	0.855188
Cttn	92.4661	-0.0806627	0.155634	-0.518284	0.60426	0.855188
Arpp19	294.39	0.0781434	0.150156	0.520416	0.602774	0.855188
Cby1	86.7542	0.0828579	0.159299	0.520139	0.602966	0.855188
Ncor1	96.2337	-0.0732752	0.14059	-0.521198	0.602229	0.855188
Phyh	95.1456	0.0774677	0.149668	0.517598	0.604739	0.855188
Akr1a1	145.979	-0.0762084	0.147798	-0.515625	0.606116	0.855188
St3gal3	91.3008	-0.0840519	0.16131	-0.521058	0.602326	0.855188
Iqsec1	240.187	-0.0696858	0.135164	-0.515565	0.606158	0.855188
Stmn4	185.638	0.0760212	0.147019	0.517083	0.605098	0.855188
Faim2	360.535	-0.0782166	0.150981	-0.518056	0.60442	0.855188
Sst	168.645	0.162414	0.316076	0.513846	0.60736	0.855753
Ly6a2,Ly6c1,Ly6a,Ly6c2	139.319	-0.0969424	0.18852	-0.514228	0.607092	0.855753
Actr8	90.5085	0.0816459	0.159333	0.512424	0.608354	0.856344
Slc8a1	179.592	-0.0785224	0.153334	-0.5121	0.608581	0.856344
Pura	192.516	-0.0646838	0.127564	-0.507068	0.612107	0.859386
Tmod2	126.577	-0.0676771	0.133541	-0.506789	0.612303	0.859386
Syt5	141.649	0.0966628	0.190166	0.508307	0.611238	0.859386
Gnb1	342.061	-0.0755162	0.14903	-0.506717	0.612353	0.859386
Mef2c	268.784	-0.0735569	0.14545	-0.50572	0.613053	0.859804
Gabbr2	243.8	0.0787279	0.156628	0.502643	0.615215	0.860013
Dnaja2	148.462	0.0662456	0.131674	0.503102	0.614893	0.860013
Sdha	226.643	-0.0719128	0.142855	-0.503396	0.614686	0.860013
Ndufa1	154.343	-0.0657243	0.130227	-0.504688	0.613778	0.860013
Fndc5	85.6888	0.077231	0.153416	0.503409	0.614677	0.860013
Usp47	96.9321	-0.0746106	0.148646	-0.501936	0.615712	0.860145
Srrt	132.427	-0.0720404	0.143705	-0.501308	0.616155	0.8602
Slc39a10	87.983	-0.0897777	0.17973	-0.499514	0.617417	0.8614
Kndc1	93.4128	-0.0790539	0.158961	-0.497317	0.618965	0.862996
Atxn2l	91.6839	-0.0882406	0.17879	-0.493543	0.621629	0.863681
Elmo2	123.681	0.0733963	0.148653	0.493742	0.621488	0.863681
Snrpb	90.5226	-0.0786953	0.15913	-0.494533	0.62093	0.863681
Cerk	85.3567	-0.0794569	0.160628	-0.494665	0.620837	0.863681
Abhd12	201.396	-0.0775712	0.157287	-0.493183	0.621883	0.863681
Prrc2a	149.757	0.0641494	0.130024	0.493365	0.621755	0.863681
Brd2	125.732	-0.06934	0.140783	-0.49253	0.622345	0.863761
Lancl1	102.715	0.0717445	0.146492	0.489751	0.62431	0.863984
Cep170b	177.599	-0.0658609	0.134594	-0.489329	0.624609	0.863984
Zrsr1	111.552	-0.0971176	0.198657	-0.488872	0.624932	0.863984
Nap1l1	139.228	-0.0755623	0.154161	-0.490153	0.624025	0.863984
Stx1a	159.172	0.0868111	0.17656	0.491681	0.622945	0.863984
Rims3	88.4377	0.0769692	0.156741	0.491061	0.623383	0.863984
Fasn	125.287	0.0702452	0.14386	0.488288	0.625346	0.863996
Efr3b	91.1237	-0.0695597	0.142712	-0.487413	0.625965	0.864293
Syngr1	305.067	0.0775053	0.159441	0.486107	0.626891	0.864454
Ankrd33b	90.3301	0.0733143	0.150811	0.486133	0.626873	0.864454
Ypel3	122.796	0.0650512	0.134057	0.48525	0.627499	0.864734
Gabrb2	103.463	0.077912	0.161156	0.483457	0.628771	0.865929
Cds2	194.542	0.0674459	0.140092	0.481441	0.630203	0.866783
Rnf115	104.873	-0.0679687	0.141035	-0.481928	0.629857	0.866783
Rabgap1l	86.8032	-0.0757862	0.159095	-0.476358	0.633819	0.871195
Rab11fip4	183.037	-0.0590256	0.124266	-0.474995	0.63479	0.871969
Cap1	134.752	0.0636521	0.134312	0.473911	0.635563	0.87247
Cdk17	131.995	-0.0715716	0.151509	-0.472391	0.636648	0.872837
Ndufa2	170.055	-0.0717901	0.151856	-0.472751	0.636391	0.872837
Hnrnpk	113.106	-0.0648364	0.137654	-0.471009	0.637634	0.873516
Spryd3	115.658	-0.0800777	0.170178	-0.470551	0.637961	0.873516
Psip1	133.786	-0.0780544	0.167042	-0.467274	0.640304	0.873867
Cacng8	106.43	0.077099	0.165585	0.465616	0.641491	0.873867
Ap2b1	164.053	0.0638818	0.136894	0.466652	0.640749	0.873867
Tmx2	93.9198	-0.0731482	0.15659	-0.467132	0.640405	0.873867
Rgs17	101.792	-0.066958	0.142943	-0.468423	0.639482	0.873867
Eif5a	201.641	-0.0610851	0.131129	-0.465839	0.641331	0.873867
Rnf7	109.165	-0.0672402	0.143328	-0.469135	0.638973	0.873867
Rpl3	313.848	0.0689021	0.146948	0.468889	0.639149	0.873867
Eif1,Emd	278.816	-0.0679317	0.146605	-0.463365	0.643102	0.874228
Adcy2	108.424	0.0766113	0.16549	0.462936	0.64341	0.874228
Atp5g1	161.659	0.0709536	0.152856	0.464187	0.642514	0.874228
Mapk10	175.762	-0.0623602	0.134987	-0.461972	0.644102	0.874228
Rapgef1	130.159	-0.0642708	0.138681	-0.463444	0.643046	0.874228
Eno2	695.825	0.0795708	0.172299	0.461819	0.644211	0.874228
Dnaja1	196.337	-0.0583	0.126515	-0.460816	0.644931	0.874649
Septin4	150.297	0.0682847	0.148738	0.459093	0.646167	0.87577
Tceal5	93.3811	0.0736068	0.160836	0.457651	0.647203	0.876062
Pcmt1	114.377	-0.074787	0.163268	-0.458062	0.646908	0.876062
Srm	100.21	-0.064242	0.141799	-0.453049	0.650514	0.878317
Cct3	87.3641	-0.0764701	0.168641	-0.45345	0.650225	0.878317
Bcr	89.1179	-0.0653589	0.144104	-0.453554	0.65015	0.878317
Ccdc9,Inafm1	90.4665	0.074066	0.163222	0.453775	0.64999	0.878317
Camkv	97.6603	0.0865544	0.191949	0.450924	0.652044	0.879827
Cfl1	820.971	0.0585569	0.130315	0.44935	0.65318	0.880803
Csnk1a1	191.924	0.0585952	0.132057	0.44371	0.657252	0.882373
Grin2b	173.762	-0.121532	0.274701	-0.442417	0.658188	0.882373
Usp22	98.1544	-0.0663478	0.149759	-0.443031	0.657743	0.882373
Mfn2	107.067	-0.0669473	0.150622	-0.444474	0.6567	0.882373
Tspyl4	121.527	0.0632333	0.14308	0.441944	0.65853	0.882373
Dcaf8	113.675	0.0665211	0.149739	0.444246	0.656865	0.882373
Pfdn1	89.9571	-0.0679393	0.153043	-0.443924	0.657098	0.882373
Atp5md	180.17	0.0638488	0.144797	0.440953	0.659247	0.882373
Cltc	172.369	-0.0688914	0.154471	-0.445981	0.655611	0.882373
Cdipt	146.651	-0.0676915	0.152845	-0.442876	0.657855	0.882373
Sdf4	145.935	0.0614561	0.139575	0.440307	0.659715	0.882373
Eif4e3	100.027	-0.0647338	0.146802	-0.44096	0.659242	0.882373
Psmd2	139.514	0.061376	0.139302	0.440598	0.659504	0.882373
H4c8	128.647	-0.0651318	0.149173	-0.436619	0.662388	0.885395
Bok	100.593	-0.0707983	0.163303	-0.433538	0.664624	0.886651
Slc8a2	121.669	0.0861384	0.198417	0.434127	0.664196	0.886651
Arhgef25	134.608	-0.0683026	0.157846	-0.432718	0.66522	0.886651
Plec	133.651	0.0585727	0.135176	0.433306	0.664792	0.886651
Lynx1	122.706	0.0702769	0.162503	0.432465	0.665404	0.886651
Klhdc3	181.147	-0.0608819	0.141279	-0.430933	0.666517	0.887475
Nrcam	122.503	-0.073608	0.170994	-0.430471	0.666853	0.887475
Nrxn3	143.026	0.0658008	0.153514	0.42863	0.668192	0.887599
Uqcrq	112.715	0.0617274	0.143776	0.429329	0.667684	0.887599
Anapc11	98.5083	0.0681199	0.158764	0.429064	0.667877	0.887599
Cstf2	93.3262	-0.0652715	0.152687	-0.427487	0.669025	0.887601
Kctd2	88.715	0.0622993	0.145693	0.427606	0.668938	0.887601
Ina	188.733	0.054813	0.128525	0.426477	0.66976	0.888025
Tmc5	112.888	-0.0800279	0.188517	-0.424514	0.671191	0.888756
Ndrg3	184.019	0.0678301	0.159973	0.424008	0.67156	0.888756
Dnaja4	103.311	-0.0633874	0.149483	-0.424043	0.671534	0.888756
Ndufa7	85.9944	-0.0658536	0.156563	-0.420621	0.674032	0.891206
Etnk1	143.466	0.061323	0.145893	0.420328	0.674246	0.891206
Trim35	97.1602	0.0631555	0.150759	0.418917	0.675277	0.891785
Cspg5	146.356	-0.0541637	0.129473	-0.418342	0.675697	0.891785
Bcl2l1	104.353	-0.0602222	0.144067	-0.418015	0.675936	0.891785
Sh2b1	85.1516	-0.0656816	0.157738	-0.416397	0.677119	0.892779
Cnrip1	85.5004	-0.065193	0.156861	-0.415609	0.677696	0.892779
Cul3	94.4087	0.0682268	0.164295	0.415271	0.677943	0.892779
Apba1	205.941	-0.0502278	0.121354	-0.413894	0.678952	0.893556
Rgs10	105.732	-0.0578756	0.141528	-0.408933	0.682589	0.897789
Pik3r2	131.83	-0.0549539	0.13489	-0.407399	0.683715	0.898164
Pin1	85.5633	-0.0635154	0.155834	-0.407583	0.68358	0.898164
Rasgrf1	213.379	-0.118133	0.290742	-0.406315	0.684511	0.898658
Wasl	103.838	0.0585598	0.145254	0.403153	0.686836	0.899207
Srprb	85.4458	0.0643632	0.159757	0.402882	0.687035	0.899207
Gm3005,Gm10406,Gm3002,Gm3264,Gm3252,Gm10340,Gm3512,Lamtor3-ps,Gm3411,Gm3173,Gm3239,Gm3317,Gm3558,Gm3667,Gm3194,Gm5796,Gm3095,Gm33933,Gm2956,Gm2897,Gm2974,Gm3373,Gm3636,Gm8206,Gm3696,2610042L04Rik,Gm3752,Gm3500,Gm2237,Gm8108,Gm3383,Gm3164,Gm3488,Gm3739	103.757	-0.0632224	0.15635	-0.404365	0.685945	0.899207
Ramp1	97.3172	-0.0575979	0.142197	-0.405057	0.685436	0.899207
Dnajc27	115.631	0.0556459	0.138075	0.403011	0.68694	0.899207
Wdr1	88.844	0.0640939	0.166441	0.385084	0.700175	0.899323
Rnd2	92.8298	-0.0664133	0.171899	-0.386351	0.699237	0.899323
Tmem145	92.5475	0.058273	0.147238	0.395773	0.692272	0.899323
Agtpbp1	136.947	0.0540006	0.136798	0.394748	0.693029	0.899323
Shisa4	123.852	-0.0596074	0.154597	-0.385566	0.699818	0.899323
Dhcr24	91.2451	-0.0646922	0.161951	-0.399455	0.689558	0.899323
Rps5	142.446	0.0547382	0.137591	0.397832	0.690754	0.899323
Cbx5	101.069	-0.0642537	0.166096	-0.386848	0.698869	0.899323
Vstm2b	105.495	-0.0530419	0.137452	-0.385893	0.699576	0.899323
Trappc6b	90.6062	-0.0604497	0.156173	-0.387069	0.698705	0.899323
Atp5o	149.285	-0.0602698	0.153472	-0.39271	0.694534	0.899323
Glo1	88.6733	-0.0593927	0.153583	-0.386713	0.698969	0.899323
Slc32a1	110.487	0.0576923	0.148787	0.387752	0.6982	0.899323
Taf9,Taf9-ps	88.8052	0.0663923	0.16654	0.398657	0.690146	0.899323
Atp6v0d1	161.25	-0.0521452	0.129882	-0.401483	0.688065	0.899323
Mien1	110.047	-0.0601931	0.153059	-0.393268	0.694122	0.899323
Ephx4	108.787	0.0569408	0.142458	0.399701	0.689377	0.899323
Eif4g1	163.521	0.0502327	0.126844	0.39602	0.69209	0.899323
Myl6,Gm5915	263.234	-0.0547365	0.138491	-0.395236	0.692669	0.899323
Spire1	177.264	0.0476135	0.123383	0.3859	0.699571	0.899323
Camsap2	97.7988	0.0564733	0.14569	0.387627	0.698292	0.899323
Tbr1	89.1719	-0.0616826	0.154834	-0.398378	0.690352	0.899323
Scn8a	177.926	-0.0590346	0.152777	-0.386411	0.699192	0.899323
Ap1g1	90.3003	0.0606835	0.151534	0.400461	0.688817	0.899323
Pfkp	125.285	-0.0586757	0.147749	-0.397132	0.69127	0.899323
Nrd1	98.8376	-0.066428	0.171283	-0.387827	0.698144	0.899323
Zbtb16	86.7656	0.0604438	0.150431	0.401803	0.687829	0.899323
Gm40378,Gm52768,Gm52666,Rsrc1,Gm39701,Gm45978,Gm33887,Gm40525,Gm52197,Gm46894,Gm52236,Gm52701,Gm52787,Gm42031,Gm46353,Gm40514,Gm46290,Gm52632,Gm51522,Gm40453,Gm41885,Gm51936,Gm52512,Gm51918,Gm42267,Gm43305,Gm45988,Gm42102,Gm41844,Gm46156,Gm52796,Pik3c3,Gm40595,Gm42226,Gm39972,Gm40843,Gm46620,Gm46911,Gm40814,LOC118568792	368.612	-0.0547068	0.139841	-0.391209	0.695643	0.899323
Eif4a2	542.924	0.060541	0.157075	0.385428	0.699921	0.899323
Rab11b	183.706	0.0477602	0.123796	0.385797	0.699647	0.899323
Mfsd6	84.706	-0.0616104	0.158043	-0.389834	0.696659	0.899323
Acot13	121.469	0.050952	0.134281	0.379444	0.704358	0.901698
Yipf4	91.9739	-0.0556188	0.146738	-0.379036	0.704661	0.901698
Higd1a	103.091	-0.060693	0.159987	-0.379361	0.70442	0.901698
Slc25a25	85.6606	-0.0562847	0.148915	-0.377964	0.705457	0.901698
Tcf25	237.765	-0.0467037	0.122504	-0.381243	0.703023	0.901698
Mfhas1	91.2407	-0.054597	0.144639	-0.377471	0.705824	0.901698
Syp	714.735	0.0680863	0.180352	0.377519	0.705788	0.901698
Dctn5	85.9297	0.0643313	0.168878	0.380934	0.703252	0.901698
Pnkd	98.9037	0.0560999	0.148188	0.378571	0.705006	0.901698
Slc25a3	296.731	-0.0521639	0.138579	-0.376421	0.706604	0.902155
Ccpg1	105.655	-0.05203	0.13846	-0.375777	0.707082	0.902227
Ndufs3	111.399	-0.0566631	0.152474	-0.371625	0.710172	0.905251
Dnajb14	102.627	0.0574604	0.154697	0.371438	0.710312	0.905251
Igfbp7	85.3022	-0.0615913	0.166066	-0.370884	0.710724	0.905251
Tardbp	92.7725	0.0585899	0.158261	0.370212	0.711225	0.905349
Cct2	125.635	0.0534102	0.144809	0.368831	0.712253	0.906079
Selenow	516.714	0.0481545	0.130746	0.368304	0.712646	0.906079
Dhx30	91.3758	0.0591915	0.161176	0.367246	0.713435	0.906412
Septin7	288.59	-0.0550336	0.150134	-0.366563	0.713945	0.906412
Psap	856.358	0.0520971	0.142246	0.366247	0.714181	0.906412
Nptx2	108.794	0.121708	0.334501	0.36385	0.71597	0.908142
Tafa5	125.138	-0.0515931	0.142172	-0.362893	0.716685	0.90851
Strap	106.337	0.0552384	0.15474	0.356976	0.72111	0.908669
Edf1	175.183	0.049608	0.139379	0.355922	0.721899	0.908669
Tnk2	85.8023	-0.0540423	0.151241	-0.357326	0.720848	0.908669
Syt4	98.7828	-0.0597093	0.165765	-0.360204	0.718694	0.908669
Adgrl2	96.132	0.0626234	0.174268	0.359351	0.719332	0.908669
Hnrnpd	134.707	-0.0553592	0.156738	-0.353195	0.723942	0.908669
Pvalb	128.194	0.0591571	0.166035	0.356293	0.721621	0.908669
Psmc3	159.239	0.0451291	0.126707	0.356169	0.721714	0.908669
Hmgcr	87.618	-0.0628553	0.177881	-0.353357	0.723821	0.908669
Gpi1	357.234	-0.051119	0.143362	-0.356574	0.721411	0.908669
Psmc6	90.0678	0.052278	0.147263	0.354997	0.722592	0.908669
Rtcb	94.0825	0.0554351	0.153317	0.361572	0.717672	0.908669
Snca	152.93	0.0912041	0.257672	0.353954	0.723373	0.908669
Adam22	121.638	0.0608451	0.168454	0.361197	0.717952	0.908669
Gng13	92.4166	0.064103	0.180954	0.354251	0.723151	0.908669
Tlcd3b	91.56	-0.0534862	0.151493	-0.353061	0.724042	0.908669
Stk17b	90.554	0.05542	0.155615	0.356135	0.721739	0.908669
Hspa9	182.772	-0.0420268	0.120633	-0.348384	0.727552	0.910868
Plpbp	87.4647	-0.0579098	0.165527	-0.349851	0.72645	0.910868
Paip1	88.8089	0.0524065	0.150201	0.348909	0.727157	0.910868
Clstn2	97.7615	-0.05559	0.159794	-0.347884	0.727927	0.910868
LOC118568705,Gm41885,Gm42031,Gm43305,Gm39972,Gm40525	116.614	-0.0726926	0.208677	-0.34835	0.727577	0.910868
Serpinb8	88.9263	-0.0556671	0.161278	-0.345162	0.729972	0.912893
Wasf1	98.1561	-0.0516337	0.150695	-0.342638	0.731871	0.912897
Rnf8	90.764	0.0580793	0.169665	0.342317	0.732112	0.912897
Gpm6a	402.622	0.0589018	0.171713	0.343024	0.73158	0.912897
Ddx24	217.76	0.0468877	0.136188	0.344286	0.730631	0.912897
Nfix	178.03	0.0485793	0.141652	0.342949	0.731637	0.912897
Bola2	86.9903	0.0512193	0.15127	0.338595	0.734915	0.913204
Ppp6r1	91.5972	-0.0544175	0.159696	-0.340756	0.733287	0.913204
Ndufb9	173.119	0.046861	0.138022	0.339518	0.73422	0.913204
Slc25a5	139.778	0.0570821	0.168219	0.339332	0.734359	0.913204
Nsfl1c	101.511	0.059381	0.174683	0.339935	0.733905	0.913204
Ap1s1	125.476	0.0562071	0.166007	0.338583	0.734924	0.913204
Npm1	95.5715	0.0512733	0.151937	0.337464	0.735767	0.91372
Sez6l	98.7248	0.049288	0.147488	0.334184	0.738241	0.914203
Tmem178	112.217	-0.0478381	0.142874	-0.334828	0.737755	0.914203
Yars	91.7812	0.0511245	0.152009	0.336326	0.736625	0.914203
Pianp	122.773	-0.0531006	0.158562	-0.334889	0.737709	0.914203
Mras	135.201	-0.0458361	0.137188	-0.334111	0.738296	0.914203
Armcx3	93.8128	-0.0555083	0.166581	-0.333221	0.738968	0.914504
Gm9234,Ppia	869.801	0.0477252	0.143725	0.332059	0.739844	0.91506
Dennd5b	86.1951	-0.0499868	0.151817	-0.329256	0.741962	0.916087
Cfap298	91.5622	-0.0501	0.152055	-0.329486	0.741788	0.916087
Gtf2i	189.135	-0.0398204	0.120712	-0.329879	0.741491	0.916087
Arnt2	115.772	0.0504599	0.154304	0.327016	0.743656	0.917638
Wipf2	85.6909	-0.0517643	0.158563	-0.326459	0.744077	0.917638
Prps1l3,Prps1	116.814	0.050884	0.156146	0.325875	0.744519	0.917653
Sdcbp	123.058	-0.050616	0.15604	-0.324379	0.745651	0.918518
Usp5	96.1041	-0.0464478	0.143749	-0.323118	0.746606	0.919164
Psma4	90.3766	0.0494874	0.153511	0.322371	0.747171	0.919234
Pdxp	189.22	0.0404636	0.126145	0.320771	0.748384	0.919234
Rnf126	120.614	0.0532655	0.165766	0.32133	0.74796	0.919234
Rab31	96.267	-0.0527191	0.163867	-0.321719	0.747666	0.919234
Atp1b2	176.077	0.0412537	0.129669	0.318146	0.750374	0.921149
Dctn2	186.136	-0.0473083	0.14909	-0.317314	0.751005	0.921394
Apbb1	304.073	-0.05131	0.162533	-0.315689	0.752239	0.922233
Stub1	128.952	0.0458308	0.145367	0.315276	0.752552	0.922233
Celsr2	137.135	0.0552663	0.175948	0.314106	0.75344	0.922287
Cope	121.784	-0.0446168	0.142055	-0.31408	0.75346	0.922287
Iglon5	86.4341	0.0471392	0.150403	0.313418	0.753963	0.922374
Irf2bp2	110.427	-0.0443858	0.143168	-0.310026	0.756541	0.924991
Ep400	106.688	0.0445116	0.143834	0.309464	0.756968	0.924991
Lsamp	94.281	-0.0502771	0.164151	-0.306286	0.759387	0.925089
Pacsin2	108.422	-0.0462084	0.14982	-0.308427	0.757758	0.925089
Them6	92.1393	-0.0495054	0.161327	-0.306864	0.758947	0.925089
Slc3a2	134.053	0.0425447	0.139817	0.304289	0.760908	0.925089
Ube2i	112.059	-0.0442482	0.146108	-0.302845	0.762008	0.925089
Rtf2	123.397	-0.0419297	0.138476	-0.302794	0.762047	0.925089
Abcg1	91.5639	0.0468975	0.154538	0.303469	0.761532	0.925089
Fez1	116.182	0.0468281	0.154787	0.302533	0.762246	0.925089
Mgat3	127.986	-0.0455947	0.149072	-0.305857	0.759714	0.925089
Rpl15	176.208	0.0400937	0.130386	0.307501	0.758462	0.925089
Apba2	190.205	-0.0433216	0.14226	-0.304524	0.760729	0.925089
Gsk3b	100.719	-0.0522693	0.171649	-0.304513	0.760737	0.925089
Akt1	104.635	-0.0435733	0.144753	-0.301018	0.763401	0.925965
Cacna1a	146.9	-0.0440657	0.146776	-0.300224	0.764007	0.926174
Tax1bp1	88.2648	-0.0544703	0.181938	-0.29939	0.764643	0.926413
Junb	111.376	0.103431	0.346423	0.29857	0.765268	0.926413
Cux1	91.461	-0.0487948	0.163598	-0.29826	0.765505	0.926413
Ptpn11	141.792	-0.0408836	0.139106	-0.293903	0.768832	0.928335
Dapk1	95.0003	0.0507922	0.172606	0.294266	0.768554	0.928335
Snn	110.341	-0.0425194	0.144138	-0.29499	0.768001	0.928335
Tmem132a	93.5659	0.0450951	0.152893	0.294946	0.768035	0.928335
Gnas	1047.61	-0.0401612	0.137071	-0.292996	0.769525	0.928374
Arhgap26	129.693	-0.047685	0.162901	-0.292723	0.769734	0.928374
Unc5a	88.7502	0.0451499	0.155038	0.291218	0.770885	0.929238
Gm52481	91.5558	-0.0502781	0.176114	-0.285487	0.775271	0.933999
Rab3b	100.419	-0.0457453	0.160603	-0.284834	0.775771	0.934074
Panx2	107.439	-0.0443203	0.156277	-0.283601	0.776717	0.934685
Srsf7	86.4346	-0.0414258	0.146736	-0.282315	0.777702	0.934818
Gpr137	87.3695	-0.0444891	0.157552	-0.282378	0.777654	0.934818
Chmp7	91.3947	-0.0405448	0.145231	-0.279175	0.780111	0.934924
Atp2b2	428.357	0.0329014	0.117277	0.280544	0.77906	0.934924
Fau	419.842	0.0343148	0.123091	0.278777	0.780416	0.934924
Ppa1	108.273	-0.0424479	0.151576	-0.280044	0.779443	0.934924
Srcin1	170.561	-0.0413951	0.148156	-0.279402	0.779936	0.934924
Pdap1	117.156	-0.0420093	0.150348	-0.279414	0.779927	0.934924
Cap2	109.051	0.0411098	0.147838	0.278073	0.780956	0.935018
Gdi2	129.474	-0.0402471	0.145926	-0.275804	0.782699	0.935018
Rps14	346.953	0.0317013	0.115437	0.274619	0.783609	0.935018
Ndufv2	89.5325	-0.042954	0.156701	-0.274114	0.783997	0.935018
Serbp1	143.7	0.0417481	0.151564	0.275449	0.782971	0.935018
Ctsl	132.38	-0.0399657	0.145138	-0.275364	0.783037	0.935018
Nudc	150.221	0.0390068	0.142002	0.274692	0.783553	0.935018
Cdk14	93.8852	0.0421197	0.153394	0.274585	0.783635	0.935018
Lgalsl	86.7173	-0.0413283	0.151553	-0.272699	0.785085	0.935793
Psmb7	139.795	-0.0386689	0.142313	-0.271717	0.78584	0.936171
Aplp2	240.015	-0.038149	0.141582	-0.269448	0.787585	0.936683
Azin1	87.1349	-0.0392452	0.145432	-0.269852	0.787274	0.936683
Gsk3a	201.056	-0.0416579	0.15436	-0.269875	0.787257	0.936683
Gm14288,2210418O10Rik,Zfp968,Gm4631,Gm14410,Gm14434,Zfp965,Gm14432,Zfp967,Zfp966,Gm14393,Gm4724,Gm2026,Gm2004,Gm2007,Gm14403,Gm14440,Zfp931,Zfp973,Zfp970,Zfp971,Gm14296,Gm14295,Gm14391,Gm6710,Gm14430,Gm14308,Gm14327,Gm14326,Gm14325,Gm14305,Gm14322	212.305	-0.0368866	0.138291	-0.266732	0.789675	0.936849
Nars	121.733	-0.0376221	0.141343	-0.266175	0.790104	0.936849
Pitpna	209.096	-0.0339255	0.127613	-0.265848	0.790356	0.936849
H1f4	87.378	0.0480636	0.178974	0.268551	0.788275	0.936849
Smap2	118.758	0.0407719	0.152713	0.266983	0.789482	0.936849
Pdk1	133.493	-0.034091	0.128219	-0.265881	0.790331	0.936849
Rprml	96.487	-0.0472137	0.178093	-0.265107	0.790927	0.937005
Prrc2b	181.063	-0.0349235	0.13251	-0.263554	0.792124	0.937903
Unc80	97.2239	0.0380936	0.146364	0.260266	0.794659	0.938801
Psat1	153.267	-0.0335618	0.128819	-0.260534	0.794452	0.938801
Ptov1	116.352	-0.0422589	0.161914	-0.260995	0.794096	0.938801
Ensa	390.827	-0.0389479	0.149563	-0.260411	0.794547	0.938801
Mpped1	167.63	-0.0364837	0.140474	-0.25972	0.79508	0.938801
Ndufb4b,Ndufb4,Ndufb4c	125.442	-0.041367	0.164673	-0.251207	0.801654	0.939457
Irf2bpl	119.295	-0.0395294	0.158308	-0.249699	0.80282	0.939457
Adora1	234.719	0.0371737	0.150127	0.247615	0.804432	0.939457
Ptprd	92.0759	0.0443067	0.172045	0.25753	0.796769	0.939457
Slc25a44	91.4626	-0.0389306	0.151362	-0.257201	0.797023	0.939457
Trim2	105.712	-0.0355449	0.142686	-0.249113	0.803274	0.939457
Gps1	94.9188	-0.0428488	0.172338	-0.248632	0.803646	0.939457
Tmem132b	85.0388	0.0381799	0.151169	0.252564	0.800605	0.939457
Dazap2	113.618	0.0346676	0.135163	0.256487	0.797575	0.939457
Nr2c2	95.5081	0.0388683	0.156508	0.248348	0.803865	0.939457
Dynll1	319.273	-0.0386578	0.152564	-0.253387	0.799969	0.939457
Rogdi	103.477	0.0434739	0.173173	0.251043	0.801781	0.939457
Rgs19	96.3579	0.119174	0.477448	0.249607	0.802892	0.939457
Slc22a17	369.736	-0.0379443	0.148846	-0.254923	0.798783	0.939457
Fbxo44	122.049	0.0366856	0.147248	0.249143	0.803251	0.939457
Tubb5	145.285	-0.032601	0.131545	-0.247831	0.804265	0.939457
Csnk1e	101.567	0.0401135	0.160621	0.249741	0.802788	0.939457
Tubb3	218.255	0.0391716	0.155303	0.252226	0.800866	0.939457
Arf5	215.076	0.0368878	0.146539	0.251727	0.801252	0.939457
Eif4h	123.856	0.0408378	0.161503	0.252861	0.800376	0.939457
Pex5	107.424	-0.0350686	0.142935	-0.245346	0.806188	0.940994
Retreg1	92.4768	-0.0392309	0.163078	-0.240566	0.809892	0.941201
Elavl4	116.089	-0.0380603	0.156694	-0.242896	0.808086	0.941201
Tspan3	148.265	0.0313209	0.130053	0.240832	0.809686	0.941201
Rnf14	160.705	-0.0337505	0.139621	-0.241729	0.80899	0.941201
Cox5a	313.055	0.0306911	0.127054	0.24156	0.809121	0.941201
Ccng1	106.323	0.0352434	0.144172	0.244454	0.806879	0.941201
Fscn1	127.62	0.0363189	0.149577	0.242811	0.808152	0.941201
Wsb2	146.078	-0.0337266	0.138835	-0.242926	0.808063	0.941201
Mfap1b,Mfap1a	91.3869	-0.0379234	0.159982	-0.237048	0.812619	0.941977
Epc2	98.4425	-0.0350942	0.147632	-0.237714	0.812103	0.941977
Gabbr1	266.769	-0.0383318	0.161653	-0.237124	0.812561	0.941977
Fgfr3	88.3258	-0.0381006	0.161012	-0.236633	0.812942	0.941977
Adarb1	111.582	-0.0340843	0.143846	-0.23695	0.812696	0.941977
Cox17	122.824	0.0348265	0.147386	0.236294	0.813205	0.941977
Vopp1	85.1948	0.0375618	0.160111	0.234599	0.81452	0.94263
Pnisr	92.2963	-0.0362198	0.154502	-0.23443	0.814651	0.94263
Fam131b	97.0391	0.0351537	0.150943	0.232894	0.815844	0.943499
Nrgn	1952.34	0.0374688	0.162074	0.231183	0.817173	0.944524
Kif1b	247.606	0.0281255	0.122315	0.229943	0.818136	0.944616
Miga1	91.3892	-0.0357397	0.155062	-0.230487	0.817714	0.944616
Sem1	135.915	-0.0317704	0.138519	-0.229357	0.818591	0.94463
Meaf6	105.996	0.0323792	0.141819	0.228314	0.819402	0.945056
Rims1	136.236	-0.0331521	0.14599	-0.227085	0.820358	0.945137
Git1	113.334	-0.0337863	0.148571	-0.227409	0.820106	0.945137
Hspe1	111.355	-0.0307202	0.136126	-0.225674	0.821455	0.945891
Kcna2	132.557	0.0300124	0.133409	0.224965	0.822007	0.945933
Synj1	147.049	-0.034289	0.152743	-0.224489	0.822377	0.945933
Satb2	122.766	0.0334968	0.149869	0.223508	0.82314	0.946301
Ext1	90.6942	-0.0357721	0.160469	-0.222922	0.823596	0.946316
Prmt5	89.6789	-0.0336668	0.151429	-0.222328	0.824059	0.946339
Dpp9	97.5806	-0.0323058	0.146941	-0.219856	0.825983	0.948039
Eif3e	89.4597	-0.0385121	0.177597	-0.216852	0.828324	0.94805
Ap1b1	152.032	0.0269513	0.123092	0.218952	0.826688	0.94805
Rab12	152.182	-0.031117	0.142824	-0.21787	0.827531	0.94805
Psmd3	98.1442	-0.0326604	0.151075	-0.216186	0.828843	0.94805
Ptk2	144.696	-0.0287673	0.132402	-0.217273	0.827996	0.94805
Hprt	92.578	0.0340343	0.156204	0.217884	0.82752	0.94805
Klc2	232.178	0.0311994	0.144538	0.215856	0.8291	0.94805
Miga2	94.9589	0.0319622	0.1498	0.213366	0.831041	0.948239
Gramd1a	92.0941	0.0336405	0.156664	0.214731	0.829977	0.948239
Ptp4a3	108.026	-0.0339293	0.158187	-0.214489	0.830166	0.948239
Ckmt1	158.432	-0.0293	0.13697	-0.213916	0.830613	0.948239
Cdkn1b	97.1051	0.0311766	0.146987	0.212105	0.832025	0.948855
Atp13a2	105.549	-0.0324318	0.153735	-0.210959	0.83292	0.949368
Ndufa5	121.366	0.0322265	0.153177	0.210388	0.833365	0.94937
Fam120a	109.992	-0.0299548	0.147694	-0.202816	0.839279	0.951652
Tpm3	97.9427	-0.0314765	0.151998	-0.207085	0.835944	0.951652
Leprotl1	99.9909	0.0316398	0.155204	0.203859	0.838463	0.951652
Fbxw7	118.525	0.0388542	0.191694	0.202689	0.839379	0.951652
Chchd3	88.1212	-0.0312976	0.153898	-0.203365	0.83885	0.951652
Dpp8	124.664	-0.0275271	0.135116	-0.203729	0.838565	0.951652
Igsf8	144.607	-0.0280129	0.137368	-0.203925	0.838412	0.951652
Necap1	122.071	0.033727	0.16482	0.204629	0.837862	0.951652
Gap43	93.0893	-0.0629594	0.305974	-0.205767	0.836973	0.951652
Cct5	107.713	-0.0307478	0.152469	-0.201667	0.840177	0.952052
Epb41l1	208.782	0.0240632	0.120111	0.200341	0.841214	0.952263
Agpat1	119.534	-0.0294687	0.147865	-0.199295	0.842032	0.952263
Atp6v1b2	252.743	-0.0308722	0.15502	-0.199149	0.842146	0.952263
Ddb1	126.374	-0.030402	0.152087	-0.199899	0.841559	0.952263
Tspan5	115.621	-0.0263377	0.132958	-0.19809	0.842974	0.952685
Kidins220	105.877	-0.0309109	0.156939	-0.196962	0.843858	0.952685
Tuba1a	206.441	0.0324438	0.164389	0.19736	0.843546	0.952685
Anapc13	86.0134	-0.0297975	0.152433	-0.195479	0.845018	0.953491
Sf3a3	88.0448	0.029617	0.155169	0.190869	0.848628	0.956314
Nmnat2	112.921	0.0301364	0.158012	0.190722	0.848743	0.956314
Ndufs8	97.6507	-0.0294751	0.154669	-0.190569	0.848863	0.956314
Trp53bp1	86.5023	0.0293082	0.154509	0.189686	0.849555	0.956464
Prkcb	401.463	0.0254003	0.135914	0.186885	0.851751	0.956464
Atp5j	152.83	-0.0254738	0.13564	-0.187804	0.85103	0.956464
Cops9	98.9026	-0.0270129	0.145481	-0.185681	0.852695	0.956464
Abhd8	224.571	0.0239675	0.127366	0.188178	0.850737	0.956464
Pcp4	461.807	0.0304541	0.164895	0.184688	0.853474	0.956464
Rcc2	87.0915	0.0286957	0.155118	0.184992	0.853235	0.956464
Abr	193.134	0.0258083	0.138767	0.185983	0.852458	0.956464
Calm2	823.487	-0.0307513	0.165858	-0.185408	0.852909	0.956464
Prkcz	121.9	0.0279009	0.150741	0.185092	0.853157	0.956464
Ppp1ca	119.035	-0.0299931	0.164094	-0.182779	0.854971	0.957326
Dlgap4	136.468	-0.0256939	0.141339	-0.181789	0.855748	0.957326
Ogdhl	108.248	0.0294363	0.165237	0.178146	0.858609	0.957326
4833439L19Rik	124.151	-0.026252	0.147485	-0.177997	0.858725	0.957326
Pgm2l1	183.678	-0.0335038	0.187018	-0.179147	0.857822	0.957326
Map2k4	128.034	0.0247981	0.138742	0.178735	0.858146	0.957326
Mtch1	218.119	-0.0287225	0.161144	-0.178242	0.858533	0.957326
Acox1	143.49	-0.0258353	0.142008	-0.181929	0.855638	0.957326
Chmp4b	209.771	-0.025208	0.141064	-0.178699	0.858174	0.957326
Ccdc124	142.871	-0.0244203	0.135383	-0.180379	0.856855	0.957326
Mroh1	94.9213	-0.0262808	0.151376	-0.173613	0.86217	0.959478
Smim14	93.9613	-0.0260234	0.151244	-0.172063	0.863388	0.959478
Hpcal4	256.149	0.028862	0.165842	0.174033	0.861839	0.959478
Epb41l3	102.604	0.0266929	0.155803	0.171324	0.863969	0.959478
Hyal1	90.8886	-0.0253009	0.148095	-0.170842	0.864348	0.959478
Sorbs2	115.468	-0.0260892	0.152465	-0.171116	0.864132	0.959478
Spock2	262.765	0.0251336	0.144786	0.173592	0.862186	0.959478
Bex3	154.444	-0.0262129	0.153385	-0.170896	0.864305	0.959478
Acly	89.3675	0.0260303	0.152763	0.170397	0.864698	0.959478
Ngef	136.135	0.0303949	0.180454	0.168436	0.86624	0.960278
Retreg3	93.5148	-0.0271348	0.161743	-0.167765	0.866768	0.960278
Grk2	131.592	-0.0222599	0.132278	-0.168281	0.866362	0.960278
Smc3	118.263	0.0301745	0.18107	0.166645	0.867649	0.960756
Unc13a	86.4885	0.0264486	0.164526	0.160757	0.872285	0.961178
Hacd3	106.678	-0.0279547	0.175481	-0.159304	0.87343	0.961178
Uchl1	220.699	-0.0423347	0.255714	-0.165555	0.868507	0.961178
Arhgef3	94.4747	0.0295168	0.181735	0.162417	0.870978	0.961178
Zfp365	307	-0.0196798	0.122118	-0.161154	0.871972	0.961178
Mib1	160.329	-0.0247662	0.152214	-0.162706	0.87075	0.961178
Aff3	91.5902	-0.0239594	0.149097	-0.160696	0.872333	0.961178
Hsph1	133.348	-0.0243462	0.148984	-0.163414	0.870192	0.961178
Scamp1	127.246	0.0241476	0.148399	0.162721	0.870738	0.961178
Numbl	100.662	-0.0272193	0.170567	-0.159581	0.873211	0.961178
Psmb1	137.475	0.0281458	0.175431	0.160438	0.872536	0.961178
Acsl6	115.961	0.0209303	0.130448	0.160449	0.872527	0.961178
Fabp5	111.943	0.0231583	0.14802	0.156454	0.875675	0.961667
Cacng7	190.04	-0.0190071	0.120647	-0.157543	0.874817	0.961667
Zcchc7	94.0632	0.0235323	0.149901	0.156986	0.875256	0.961667
Ube2o	90.5097	-0.0251197	0.160253	-0.15675	0.875442	0.961667
Tagln3	145.694	-0.0227254	0.148555	-0.152976	0.878417	0.961716
Ier5	99.0305	0.023778	0.155214	0.153195	0.878245	0.961716
Atp2b3	88.5824	0.0230545	0.150712	0.15297	0.878422	0.961716
Tecr	332.174	-0.0228219	0.146694	-0.155574	0.876369	0.961716
Rbfox2	101.549	-0.0230853	0.149814	-0.154093	0.877537	0.961716
Nr1d1	131.335	-0.0279034	0.179762	-0.155225	0.876644	0.961716
Znrf1	94.4059	0.02481	0.163019	0.152191	0.879037	0.961897
Cntnap2	89.3759	-0.0221528	0.146562	-0.151149	0.879858	0.962303
Mdh1	492.64	-0.0199963	0.132872	-0.150493	0.880376	0.962376
Peg3	184.765	0.0267638	0.179174	0.149374	0.881259	0.962849
Tspyl1	90.4303	0.0225663	0.15238	0.148092	0.88227	0.963461
Rpl36al	113.102	0.0202379	0.137336	0.14736	0.882848	0.963599
Zmat3	123.697	-0.0194843	0.133503	-0.145947	0.883963	0.964324
Prkar1a	390.985	-0.0199094	0.138283	-0.143976	0.88552	0.965088
Cdk2ap1	106.124	-0.0218446	0.151788	-0.143915	0.885568	0.965088
Dtx3	164.397	-0.0194582	0.137713	-0.141296	0.887636	0.965864
Prrt1	108.809	0.0211492	0.149309	0.141647	0.887359	0.965864
Safb	120.195	0.0197922	0.139093	0.142294	0.886848	0.965864
Coro1c	107.621	-0.0207211	0.150236	-0.137924	0.890301	0.966219
Map1lc3b	123.704	-0.0218963	0.156077	-0.140291	0.88843	0.966219
Dnajb12	105.391	0.0205825	0.1486	0.13851	0.889838	0.966219
Atp6v1e1	219.388	-0.019678	0.143167	-0.137448	0.890677	0.966219
Cadps	133.694	-0.0275431	0.197894	-0.139181	0.889307	0.966219
Trim3	99.4398	-0.0231866	0.167286	-0.138605	0.889762	0.966219
Atp5l	160.189	-0.0175526	0.129809	-0.135219	0.892439	0.967639
Ap3m2	103.041	-0.0229187	0.170314	-0.134568	0.892954	0.967706
Atcay	127.316	-0.0174485	0.134052	-0.130162	0.896438	0.97099
D8Ertd738e	104.684	0.0195413	0.15349	0.127313	0.898693	0.971826
Rtl8b,Rtl8a	343.404	0.0178166	0.138975	0.1282	0.897991	0.971826
Atp6ap2	104.519	-0.0216258	0.170498	-0.126839	0.899068	0.971826
Tcf4	89.4797	0.0190746	0.149932	0.127222	0.898765	0.971826
Csdc2	105.421	0.0175461	0.138911	0.126312	0.899485	0.971826
Selenof	140.494	0.0157503	0.127316	0.123711	0.901544	0.973558
Epm2a	101.028	0.0175531	0.14311	0.122655	0.90238	0.973969
Celf5	123.08	-0.0183995	0.153214	-0.12009	0.904412	0.975176
Ahcyl2	103.053	-0.0183241	0.151998	-0.120555	0.904043	0.975176
Extl2	89.9204	0.0181517	0.152074	0.119361	0.90499	0.975307
Hpca	345.698	0.0179197	0.158193	0.113277	0.909811	0.97607
B230307C23Rik,Gm4983,Zfp933,Gm21297,BC052688,Gm6626,Zfp119a,Gm50598,3110053B16Rik,Gm4425,Gm20472,Gm9222,Gm4101,LOC108167391,Gm5953,AU041133,9030624G23Rik,5730507C01Rik,Zfp958,6030426L16Rik,Gm17330,Gm38702,LOC108167368,Gm9257,Gm10479,Gm36445,Gm3973,Gm10476,Gm40881,Zfp119b,Gm38699,LOC118567992,Gm40864,Gm40847,Gm38538,Gm3993,Gm5784,Gm40880	145.956	-0.0174254	0.151359	-0.115126	0.908345	0.97607
Spen	98.7648	0.0179131	0.153306	0.116845	0.906983	0.97607
Scg3	222.399	-0.0144433	0.124802	-0.11573	0.907866	0.97607
Sars	203.861	-0.0175223	0.154321	-0.113545	0.909599	0.97607
Atp5d	161.115	-0.0150156	0.132197	-0.113585	0.909567	0.97607
Mapk8ip2	198.726	0.0170374	0.145075	0.117439	0.906512	0.97607
Ube2v1	86.7181	0.0181439	0.156027	0.116287	0.907425	0.97607
Hmgcs1	120.077	-0.0187543	0.164764	-0.113825	0.909376	0.97607
Jakmip1	104.488	0.0176261	0.15766	0.111798	0.910983	0.976347
Magi2	85.6314	0.0175549	0.156285	0.112326	0.910565	0.976347
Kmt2e	103.135	0.0161505	0.146001	0.110619	0.911918	0.976429
Zfand2a	84.7575	-0.0176789	0.159918	-0.11055	0.911973	0.976429
Slc2a3	88.7294	0.0177019	0.16431	0.107734	0.914206	0.977685
Ndufa4	221.815	0.0165765	0.152966	0.108367	0.913705	0.977685
Ggt7	134.891	-0.0171406	0.161249	-0.106299	0.915345	0.977685
Ubb,Ubb-ps	2784.5	0.0151625	0.142794	0.106185	0.915436	0.977685
[truncated: 17,741 more rows]
