# Supplementary material for: Transcriptional and neuroprotective effects of hexokinase-2 inhibitors administered after stroke
Source: J Neuroinflammation. 2025 Oct 28;22:247. doi: 10.1186/s12974-025-03594-1 (PMC12570821; doi:10.1186/s12974-025-03594-1)
Supplement: Supplementary file 7 — Supplementary Material 7. [file 12974_2025_3594_MOESM7_ESM.xlsx]

## Sheet: 2DG_vs_veh
	baseMean	log2FoldChange	lfcSE	stat	pvalue	padj
Gm136	46.1769	-0.300819	0.198122	-1.51835	0.128927	0.999824
Sema7a	160.468	0.280383	0.178284	1.57268	0.115794	0.999824
Lyrm2	61.8391	-0.255714	0.163129	-1.56756	0.116984	0.999824
Klf5	35.2428	0.043102	0.222407	0.193798	0.846334	0.999824
Mindy4	84.9027	0.00551057	0.154063	0.0357684	0.971467	0.999824
Nkx2-9	41.5289	0.0961257	0.213927	0.449339	0.653187	0.999824
Tgm5	44.7863	-0.200012	0.193292	-1.03476	0.30078	0.999824
Cldn11	105.006	-0.169501	0.285385	-0.593937	0.552554	0.999824
Rassf2	109.334	0.166191	0.14844	1.11959	0.26289	0.999824
Lrrc73	53.1643	-0.280306	0.182201	-1.53845	0.12394	0.999824
Hps6	45.7918	-0.0183309	0.194791	-0.0941054	0.925025	0.999824
Cep89	60.5382	0.0663934	0.168625	0.393733	0.693778	0.999824
Slc29a2	68.1447	-0.0938105	0.158596	-0.591506	0.554182	0.999824
Itpa	79.8417	0.118506	0.1539	0.77002	0.441288	0.999824
Cacnb3	175.57	-0.0119003	0.152137	-0.0782213	0.937652	0.999824
Gfpt2	42.7249	0.171033	0.199877	0.855691	0.392169	0.999824
4933414I15Rik	45.7629	0.21301	0.197233	1.07999	0.280145	0.999824
Adamts4	54.9504	0.0688366	0.177143	0.388593	0.697577	0.999824
Olfr665	29.0724	-0.208325	0.240593	-0.865881	0.386555	0.999824
Trem2	59.212	-0.0784631	0.193864	-0.404732	0.685674	0.999824
Gns	51.2997	0.00123968	0.178184	0.00695732	0.994449	0.999824
Ms4a6d	36.9795	-0.0130712	0.223609	-0.0584555	0.953386	0.999824
Mthfs,Mthfsl	51.2962	-0.144618	0.180175	-0.802652	0.422176	0.999824
Itgb5	62.1137	-0.218525	0.179972	-1.21422	0.224664	0.999824
E430018J23Rik	46.9364	-0.232356	0.186777	-1.24403	0.213488	0.999824
Gtf2h1	44.0986	-0.127074	0.196651	-0.646192	0.518155	0.999824
Krtap12-1	39.9971	0.0286802	0.211588	0.135548	0.892179	0.999824
Pskh1	53.8235	0.0807888	0.178356	0.452964	0.650575	0.999824
Arl3	198.192	0.131989	0.171859	0.76801	0.442482	0.999824
Olfr1015	40.3729	0.118405	0.283136	0.418193	0.675806	0.999824
Dhrs13	52.8928	-0.0921387	0.183958	-0.500867	0.616465	0.999824
Cox7b2	55.4103	0.0606663	0.178763	0.339366	0.734334	0.999824
Sub1	276.719	0.331054	0.171432	1.93111	0.0534692	0.999824
Cep128	44.5749	-0.159435	0.198749	-0.802194	0.422441	0.999824
Rps6kc1	70.3636	-0.00705098	0.151354	-0.0465859	0.962843	0.999824
Ino80b	53.4285	-0.250122	0.180555	-1.3853	0.165962	0.999824
Pwwp4d,Pwwp4c	43.9088	-0.105102	0.19218	-0.546894	0.584452	0.999824
Gm13030	38.1041	0.16489	0.210046	0.785018	0.432443	0.999824
Dact3	131.296	-0.0706339	0.167329	-0.422127	0.672932	0.999824
Cfap47	55.411	-0.212246	0.181915	-1.16674	0.243317	0.999824
Celf2	326.189	0.263561	0.165348	1.59398	0.110941	0.999824
Fbxw8	82.8791	0.0919013	0.151759	0.605573	0.544798	0.999824
Chst4	41.7076	-0.121409	0.2006	-0.605226	0.545029	0.999824
Olfr1008	37.8817	-0.2426	0.212363	-1.14238	0.253296	0.999824
Haus8	38.7463	0.329931	0.204171	1.61595	0.106104	0.999824
Pate14	59.7952	0.0103572	0.174175	0.0594643	0.952582	0.999824
Iigp1	43.6699	-0.0155373	0.196077	-0.0792408	0.936841	0.999824
Taf11	123.471	0.0548182	0.133823	0.409631	0.682077	0.999824
Hibadh	68.7914	0.296439	0.159303	1.86085	0.062765	0.999824
Zfp703	99.2272	0.147056	0.137679	1.06811	0.285471	0.999824
Eef2kmt	38.1174	-0.14729	0.204156	-0.721457	0.470628	0.999824
Hnrnpdl	155.873	-0.100394	0.148961	-0.67396	0.500337	0.999824
Nnmt	32.395	-0.218579	0.228712	-0.955695	0.339226	0.999824
Gvin2,Gvin1	41.7446	0.0887637	0.203805	0.435533	0.663175	0.999824
Cyp39a1	51.5142	0.0536753	0.180679	0.297075	0.76641	0.999824
H2-M10.4	30.0464	-0.167524	0.241086	-0.69487	0.487136	0.999824
2410004P03Rik	45.8856	-0.289381	0.192823	-1.50076	0.133418	0.999824
Pde4a	119.591	0.0956603	0.136794	0.699302	0.484363	0.999824
Car7	62.6386	0.126182	0.164381	0.76762	0.442713	0.999824
Il13ra1	64.5342	0.106665	0.169504	0.629278	0.529167	0.999824
Aldh1a3	42.2221	-0.271454	0.202198	-1.34252	0.179428	0.999824
Olfr593	30.2381	-0.027048	0.236341	-0.114445	0.908885	0.999824
Fhl3	48.883	-0.335475	0.1889	-1.77594	0.0757425	0.999824
Tle7	42.0841	0.0865786	0.198371	0.436447	0.662512	0.999824
Ascl2	34.378	0.0455516	0.22578	0.201753	0.84011	0.999824
Zfat	56.6789	0.100369	0.17697	0.567152	0.570611	0.999824
Ppp2r1a	288.238	0.0583969	0.179726	0.324921	0.745241	0.999824
Gm9234,Ppia	1000.38	0.196487	0.212725	0.92367	0.355658	0.999824
Krt42	44.036	0.343267	0.205529	1.67016	0.0948875	0.999824
Vmn2r120	60.4656	0.0913478	0.172864	0.528436	0.597197	0.999824
Skint9	43.5783	0.0283726	0.193121	0.146916	0.883198	0.999824
Lingo2	48.1817	0.0539054	0.190427	0.283076	0.777119	0.999824
9930104L06Rik	42.5908	-0.250108	0.203636	-1.22821	0.219367	0.999824
Tgif1	55.925	-0.303416	0.174432	-1.73944	0.0819566	0.999824
St3gal4	69.0392	-0.161768	0.157627	-1.02627	0.304763	0.999824
Cracd	68.0157	-0.0739232	0.161895	-0.456611	0.647951	0.999824
Lmod1	41.5561	-0.177323	0.22217	-0.798142	0.424788	0.999824
Cmc4	57.5051	-0.280399	0.17779	-1.57713	0.114766	0.999824
Zp3	44.1874	0.0416753	0.20813	0.200237	0.841295	0.999824
Dcc	54.6053	-0.0272627	0.17371	-0.156944	0.875289	0.999824
Commd8	72.46	-0.0348461	0.152842	-0.227988	0.819656	0.999824
Pramel19	80.3243	0.0866591	0.152598	0.567891	0.570109	0.999824
Mzt1	39.6661	-0.304185	0.199471	-1.52496	0.12727	0.999824
Thnsl2	49.7295	-0.220809	0.188465	-1.17162	0.241351	0.999824
Olfr385	53.3456	0.0847856	0.181041	0.468323	0.639553	0.999824
Pik3r2	150.548	-0.00271323	0.141531	-0.0191705	0.984705	0.999824
Apobec2	48.3417	-0.0109797	0.187415	-0.0585851	0.953283	0.999824
Atxn10	107.565	-0.100089	0.164511	-0.608402	0.542921	0.999824
Supt6	107.096	0.230266	0.149628	1.53892	0.123823	0.999824
Prdm12	32.1953	-0.185466	0.231385	-0.801546	0.422815	0.999824
Scoc	163.15	-0.192606	0.151328	-1.27277	0.2031	0.999824
Mrpl37	74.2225	0.0619922	0.149855	0.413682	0.679107	0.999824
1500009C09Rik	113.733	0.32237	0.152119	2.11919	0.0340743	0.999824
Ift140	50.2169	0.0174299	0.18906	0.0921925	0.926545	0.999824
Ccl1	51.28	0.0929888	0.178376	0.521308	0.602152	0.999824
Prkx	61.5607	-0.0350517	0.17829	-0.1966	0.844141	0.999824
Fa2h	61.8223	0.0274812	0.165841	0.165708	0.868387	0.999824
4932414N04Rik	44.1272	-0.0775554	0.200712	-0.386402	0.699199	0.999824
Klra14-ps,Klra8,Klra21	33.3734	-0.473941	0.215355	-2.20075	0.0277541	0.999824
Ywhae	349.658	0.0827072	0.174508	0.473944	0.63554	0.999824
Nelfe	71.4244	-0.0284204	0.155332	-0.182966	0.854825	0.999824
Eny2	152.043	0.078755	0.136923	0.575176	0.565172	0.999824
Akap1	56.9697	0.292341	0.173221	1.68768	0.0914727	0.999824
Endou	58.7064	-0.0914681	0.176387	-0.518566	0.604063	0.999824
Ralb	51.2982	-0.21705	0.189028	-1.14825	0.250867	0.999824
Olfr1270	40.8043	-0.00696245	0.207916	-0.0334868	0.973286	0.999824
Nabp2	67.9418	-0.0641526	0.15876	-0.404086	0.68615	0.999824
Ift81	39.8389	0.425992	0.204503	2.08305	0.0372462	0.999824
Rrbp1	61.0448	-0.17736	0.164621	-1.07739	0.281307	0.999824
Gzmm	33.2512	0.163231	0.221475	0.73702	0.46111	0.999824
2310057J18Rik	31.4756	0.0702111	0.240353	0.292117	0.770197	0.999824
Igfbp6	62.8139	0.0349506	0.164678	0.212236	0.831923	0.999824
2310061N02Rik	40.9276	0.121415	0.211665	0.573619	0.566225	0.999824
Surf6	50.9498	0.11921	0.180222	0.661458	0.508319	0.999824
Atp1b4	47.474	-0.165905	0.184152	-0.900913	0.367635	0.999824
Prrt2	321.356	0.271172	0.19663	1.3791	0.167864	0.999824
Ush1c	61.8218	0.067029	0.17631	0.380176	0.703814	0.999824
Dhx38	52.5874	-0.123871	0.1755	-0.705819	0.480301	0.999824
Sntb2	40.72	0.304353	0.203973	1.49213	0.135666	0.999824
E030025P04Rik	37.126	-0.208566	0.208838	-0.998701	0.317939	0.999824
Asic3	27.8784	-0.288836	0.244249	-1.18255	0.236988	0.999824
Retreg1	108.583	0.198752	0.137603	1.44439	0.14863	0.999824
Usp17lc,Usp17la,Usp17ld	62.1623	0.0827568	0.172112	0.480832	0.630636	0.999824
Pls1	19.5649	0.0049885	0.294563	0.0169353	0.986488	0.999824
Elf3	47.6297	0.0903731	0.19638	0.460194	0.645377	0.999824
Foxa1	45.1339	0.0322375	0.19381	0.166336	0.867893	0.999824
Rnls	47.2635	-0.117704	0.194312	-0.605747	0.544683	0.999824
Nkrf	48.401	-0.158915	0.191305	-0.83069	0.406149	0.999824
Bop1	62.6052	-0.116116	0.165019	-0.703654	0.481648	0.999824
Hivep1	59.4427	-0.0594191	0.163278	-0.363914	0.715922	0.999824
Gorasp2	78.2946	0.0725911	0.149841	0.484454	0.628064	0.999824
Otp	43.6295	-0.148473	0.196792	-0.754468	0.450568	0.999824
Hoxb9	44.5523	0.00447974	0.198653	0.0225506	0.982009	0.999824
Ctu2	54.8718	0.127694	0.180443	0.707669	0.479151	0.999824
Elobl	39.1919	-0.31884	0.297558	-1.07152	0.283935	0.999824
Oas1a	40.5537	-0.114403	0.205104	-0.557783	0.576993	0.999824
Gjb4	41.5442	-0.101145	0.203598	-0.496786	0.61934	0.999824
Ar	53.3238	0.138273	0.17776	0.777865	0.436648	0.999824
Lca5l	36.8991	-0.0790495	0.226215	-0.349444	0.726756	0.999824
Cfap43	66.0543	0.0168021	0.162947	0.103114	0.917873	0.999824
Mpp1	55.5059	-0.2801	0.172588	-1.62294	0.104601	0.999824
Adar	88.4177	0.145991	0.151196	0.965575	0.334257	0.999824
Tuba1c,Tuba1b	226.172	-0.0629571	0.168328	-0.374014	0.708394	0.999824
Farsa	72.1752	0.142038	0.162022	0.876658	0.380673	0.999824
Eepd1	47.8361	0.148802	0.189876	0.783677	0.43323	0.999824
Zswim2	38.2152	-0.271755	0.214858	-1.26481	0.205939	0.999824
Zbtb34	92.1246	-0.064959	0.151373	-0.429131	0.667828	0.999824
Fthl17f	44.8231	-0.39393	0.201871	-1.95139	0.0510105	0.999824
Olfr807	35.6588	-0.177174	0.220473	-0.803612	0.421621	0.999824
Olfm1	157.703	0.303143	0.16464	1.84124	0.065586	0.999824
Auh	98.6446	0.0542613	0.153612	0.353236	0.723912	0.999824
Lemd1	95.9589	-0.104187	0.149771	-0.69564	0.486654	0.999824
BC034090	65.5798	-0.146152	0.167359	-0.873286	0.382507	0.999824
Cbfa2t2	74.5448	-0.12602	0.156827	-0.803556	0.421654	0.999824
Foxj1	42.1772	-0.122451	0.200186	-0.611687	0.540745	0.999824
Pramel45,Pramel44,Pramel41,Pramel40,Gm7982,Gm6468,LOC624931,LOC102634529,Gm6346,Gm6348,LOC108168681,LOC108168683,LOC108168684,LOC108168685,Gm46935,Gm46934,LOC100862180,Gm6351,LOC620551,LOC620639	44.0171	0.014292	0.197661	0.0723054	0.942359	0.999824
Smco2	39.515	-0.05869	0.206136	-0.284715	0.775862	0.999824
Adprh	102.375	0.207088	0.138345	1.4969	0.134418	0.999824
Sike1	79.928	-0.0835763	0.148155	-0.564113	0.572677	0.999824
Dtx2	39.1356	-0.0771888	0.204338	-0.37775	0.705616	0.999824
Mrps11	83.2068	0.0278201	0.154236	0.180374	0.856859	0.999824
Tdrd1	52.4024	-0.147959	0.178224	-0.830184	0.406435	0.999824
Tspan10	54.8713	0.104008	0.178577	0.582426	0.56028	0.999824
Dgcr6	63.2337	0.14688	0.159562	0.920522	0.3573	0.999824
Gm6657	34.1099	-0.218277	0.225335	-0.968675	0.332707	0.999824
Adat2	51.4789	0.152844	0.190417	0.802683	0.422158	0.999824
Tmem50b	90.8275	-0.164799	0.145293	-1.13425	0.256689	0.999824
Tbck	53.7064	0.106704	0.176846	0.603374	0.54626	0.999824
Hypk	90.243	0.300726	0.151493	1.98508	0.0471354	0.999824
Zfp292	55.2025	0.229846	0.173776	1.32266	0.185949	0.999824
Lrrc4b	100.131	0.167805	0.140738	1.19232	0.233135	0.999824
Gtf2a1	51.8607	-0.089513	0.176567	-0.506964	0.61218	0.999824
Olfr127,Olfr128	44.6736	-0.475659	0.200925	-2.36735	0.0179161	0.999824
Uros	63.7035	-0.031622	0.164713	-0.191982	0.847756	0.999824
Fkbp1a	306.124	0.0920275	0.164478	0.559513	0.575811	0.999824
Stk24	95.5855	0.178845	0.142198	1.25772	0.208494	0.999824
Cnot6l	62.5712	0.288925	0.169172	1.70788	0.0876595	0.999824
Olfr850	34.6233	0.0325668	0.221462	0.147053	0.88309	0.999824
Gm46345	38.5836	-0.194204	0.21407	-0.907199	0.364301	0.999824
Klhl17	49.3784	-0.0160382	0.1905	-0.08419	0.932905	0.999824
Csnk1a1	186.667	0.256327	0.170334	1.50485	0.132363	0.999824
Cop1	70.0941	0.0778999	0.153418	0.507761	0.611621	0.999824
Olfr922	33.686	-0.108576	0.227805	-0.476618	0.633634	0.999824
Rsrp1	114.626	0.229208	0.172504	1.32871	0.183944	0.999824
Hlf	97.8416	0.345674	0.164357	2.10319	0.0354494	0.999824
Wnk2	105.465	0.0357008	0.153286	0.232904	0.815836	0.999824
Rap1gap2	58.8224	0.17954	0.174161	1.03088	0.302596	0.999824
Cyp2b9,Cyp2b13	37.0908	0.0350092	0.20957	0.167053	0.867329	0.999824
Uncx	40.9423	0.208321	0.216282	0.963188	0.335453	0.999824
Defb30	35.8878	-0.355721	0.217432	-1.63601	0.101838	0.999824
Reg4	33.9603	-0.198861	0.230746	-0.861817	0.388788	0.999824
Gm14288,2210418O10Rik,Zfp968,Gm4631,Gm14410,Gm14434,Zfp965,Gm14432,Zfp967,Zfp966,Gm14393,Gm4724,Gm2026,Gm2004,Gm2007,Gm14403,Gm14440,Zfp931,Zfp973,Zfp970,Zfp971,Gm14296,Gm14295,Gm14391,Gm6710,Gm14430,Gm14308,Gm14327,Gm14326,Gm14325,Gm14305,Gm14322	239.873	0.283111	0.174557	1.62188	0.10483	0.999824
Ranbp3	90.6478	0.193325	0.149327	1.29464	0.195445	0.999824
Fech	58.618	-0.0828593	0.16666	-0.497175	0.619066	0.999824
Trappc9	91.8295	0.00456616	0.150212	0.030398	0.97575	0.999824
Atic	72.4376	0.11865	0.153457	0.773181	0.439416	0.999824
Socs5	76.5319	0.0777936	0.169582	0.458739	0.646422	0.999824
Terf1	85.3478	0.0098208	0.149591	0.0656511	0.947656	0.999824
Fnta	75.4647	-0.183561	0.1634	-1.12338	0.261274	0.999824
Kcnq1	51.0859	0.144701	0.186165	0.777276	0.436996	0.999824
Fgfr1	84.2637	-0.104118	0.164929	-0.631291	0.52785	0.999824
Diaph1	96.5282	0.0232596	0.146157	0.159141	0.873558	0.999824
Zdhhc4	87.3989	-0.212413	0.155892	-1.36256	0.17302	0.999824
Sh3bp5	71.1263	0.178964	0.156718	1.14195	0.253474	0.999824
Gm46270	33.2913	-0.154421	0.222767	-0.693196	0.488186	0.999824
Neurod6	69.2516	0.0898633	0.155856	0.576579	0.564224	0.999824
Slf1	45.6612	0.078832	0.189869	0.415192	0.678001	0.999824
Bag5	49.9494	0.357902	0.180061	1.98767	0.0468486	0.999824
Scgb2b11,Scgb2b12,Scgb2b19	56.7952	-0.0648489	0.17273	-0.375435	0.707337	0.999824
Dph1	60.7984	-0.0871132	0.166344	-0.523695	0.600491	0.999824
Cacng4	40.7854	-0.0949114	0.205166	-0.462609	0.643645	0.999824
Cyp2a22,Cyp2a12	45.788	-0.164182	0.20131	-0.815569	0.414747	0.999824
Tgm3	46.7959	-0.0520165	0.192575	-0.27011	0.787076	0.999824
Tceanc	54.3137	-0.270234	0.18084	-1.49433	0.135089	0.999824
Glb1l3	37.9955	0.0983337	0.208012	0.472731	0.636405	0.999824
Il10	35.7063	0.0805004	0.21332	0.377368	0.7059	0.999824
Klrc3,Klrc2	43.6881	-0.256817	0.203876	-1.25967	0.207788	0.999824
Msrb2	41.2499	-0.0377828	0.273344	-0.138225	0.890063	0.999824
Ptprv	46.7422	-0.0513988	0.191717	-0.268097	0.788625	0.999824
Entpd1	74.2153	0.078244	0.168059	0.465575	0.64152	0.999824
Man1b1	48.9595	0.0727794	0.188386	0.386331	0.699252	0.999824
Oxa1l	56.5877	-0.0275318	0.168834	-0.16307	0.870463	0.999824
Ints9	62.711	-0.0338493	0.170429	-0.198612	0.842566	0.999824
Npvf	33.6485	-0.135789	0.225114	-0.603202	0.546375	0.999824
Top2a	50.1231	0.193725	0.187651	1.03237	0.301899	0.999824
Uckl1	40.1819	0.011388	0.202238	0.0563096	0.955095	0.999824
Ankrd60	54.595	0.00872475	0.18362	0.0475152	0.962103	0.999824
Taf7l2	42.8578	0.123758	0.198719	0.622778	0.53343	0.999824
Ndst2	45.0824	-0.149142	0.194862	-0.765374	0.444049	0.999824
Tha1	48.6856	-0.305244	0.181158	-1.68496	0.0919962	0.999824
Magea9	51.9307	-0.230012	0.186977	-1.23016	0.218637	0.999824
Folr1	39.0717	-0.430644	0.214872	-2.00418	0.0450504	0.999824
Gpsm2	48.5134	-0.187819	0.190329	-0.986814	0.323734	0.999824
Ackr2	52.5815	0.362657	0.182595	1.98613	0.0470193	0.999824
Dytn	39.2704	-0.136873	0.20136	-0.679743	0.496667	0.999824
Prl3b1	40.6174	-0.0825924	0.20797	-0.397137	0.691267	0.999824
Retnlb	70.0258	0.0334138	0.161163	0.207328	0.835753	0.999824
Olfr791	35.6219	-0.430501	0.215276	-1.99976	0.0455263	0.999824
Olfr39	35.3136	-0.0611997	0.222972	-0.274473	0.783721	0.999824
Tmem126b	71.3914	-0.00588286	0.162474	-0.036208	0.971117	0.999824
Fto	103.815	0.13357	0.142872	0.934893	0.349843	0.999824
Hspa1b,Hspa1a	43.0878	0.0146358	0.202326	0.0723377	0.942333	0.999824
Emp3	44.4265	-0.160714	0.19731	-0.814525	0.415344	0.999824
Abcc9	43.9847	-0.0757272	0.199393	-0.379789	0.704102	0.999824
Tmem262	36.8299	-0.237427	0.22351	-1.06227	0.288114	0.999824
1110038F14Rik	47.7469	0.364223	0.184943	1.96938	0.0489096	0.999824
Syt3	81.0812	-0.0435627	0.152768	-0.285155	0.775525	0.999824
Stc1	73.3916	0.0207299	0.16109	0.128685	0.897607	0.999824
Zfp157	55.3462	0.134581	0.172573	0.779848	0.435481	0.999824
Sh3bgr	44.1129	0.0175977	0.195388	0.0900651	0.928235	0.999824
Ints2	57.1571	0.106166	0.176077	0.60295	0.546542	0.999824
Paxx	61.6352	-0.171345	0.184179	-0.930317	0.352207	0.999824
Rxfp4	40.8822	0.222403	0.199143	1.1168	0.264079	0.999824
Zfp622	60.9537	0.187672	0.166864	1.12471	0.260714	0.999824
Marchf1	46.6562	-0.152968	0.191943	-0.796945	0.425483	0.999824
Tbc1d10a	48.7387	0.0787468	0.185978	0.42342	0.671989	0.999824
Spg11	67.1511	-0.160817	0.168554	-0.954099	0.340033	0.999824
Ier3	62.2249	-0.00067872	0.170139	-0.00398921	0.996817	0.999824
Ackr1,Cadm3	111.834	0.127295	0.146939	0.866312	0.386319	0.999824
Dguok	66.0353	-0.0674109	0.158553	-0.425163	0.670718	0.999824
Trpm5	74.4202	-0.0772981	0.168277	-0.459351	0.645982	0.999824
Gm51803	33.2291	-0.049789	0.228761	-0.217646	0.827705	0.999824
Papola	112.103	0.146358	0.144244	1.01465	0.310272	0.999824
Haspin	33.0245	0.184881	0.236538	0.781614	0.434441	0.999824
Olfr221	35.826	-0.279217	0.222244	-1.25635	0.208989	0.999824
Abcc2	47.5072	-0.0518593	0.200589	-0.258536	0.795993	0.999824
Baz1a	44.9748	0.055836	0.19996	0.279236	0.780064	0.999824
Elp4	65.752	0.183582	0.164874	1.11347	0.265505	0.999824
Grwd1	43.2685	0.256398	0.199527	1.28503	0.198782	0.999824
Trim30b	48.8859	0.125484	0.186185	0.673975	0.500327	0.999824
Gripap1	47.4701	0.218103	0.183449	1.1889	0.234478	0.999824
Cfap44	63.2871	0.211324	0.165199	1.27921	0.200822	0.999824
Ids	148.852	-0.0547533	0.140653	-0.38928	0.697069	0.999824
Vps11	70.6661	0.00682488	0.156376	0.043644	0.965188	0.999824
Npas2	70.6127	0.254176	0.151693	1.6756	0.0938173	0.999824
Sgcd	51.4869	0.0486474	0.188047	0.258698	0.795868	0.999824
Dpep1	48.5135	-0.367807	0.198266	-1.85512	0.0635789	0.999824
Tslp	98.7489	0.200592	0.14604	1.37354	0.169584	0.999824
Htr2c	53.8835	0.0513028	0.186808	0.274628	0.783602	0.999824
Mcat	52.2718	-0.0646429	0.182459	-0.354287	0.723124	0.999824
Sycp2	37.8713	0.201982	0.218134	0.92595	0.354472	0.999824
Olfr668	35.0519	0.0527851	0.216181	0.244171	0.807098	0.999824
Lrrc7	67.2161	-0.00784057	0.153295	-0.051147	0.959208	0.999824
Ift57	75.889	-0.0633025	0.151232	-0.418578	0.675525	0.999824
Cav2	73.3825	0.127118	0.154996	0.820135	0.412139	0.999824
Olfr1341	55.1437	-0.256233	0.175955	-1.45624	0.145325	0.999824
Anxa11	104.439	0.287601	0.228034	1.26122	0.207229	0.999824
Kansl3	76.3215	-0.135128	0.158058	-0.854925	0.392593	0.999824
Cchcr1	50.3711	0.314232	0.196733	1.59725	0.11021	0.999824
Catsper1	45.2608	-0.00953757	0.197419	-0.0483114	0.961468	0.999824
Dhrs9	51.3161	-0.156484	0.189152	-0.827293	0.408071	0.999824
Rab9b	58.5698	0.122479	0.171567	0.713882	0.4753	0.999824
Pdzd8	126.712	0.0419429	0.148094	0.283219	0.777009	0.999824
Psapl1	67.0347	0.0634009	0.165808	0.382376	0.702182	0.999824
7530416G11Rik	39.9403	0.00988294	0.212147	0.0465854	0.962844	0.999824
Nat2	42.9923	-0.0267042	0.196451	-0.135933	0.891874	0.999824
Iws1	61.7273	0.0436689	0.165299	0.264181	0.79164	0.999824
Aff2	55.1331	0.0779414	0.174362	0.447008	0.654869	0.999824
Pgk2	35.5572	-0.254005	0.213577	-1.18929	0.234326	0.999824
Nudt16l1	72.1839	0.0113053	0.15825	0.0714391	0.943048	0.999824
Tas2r130	36.4566	0.12938	0.219349	0.589836	0.5553	0.999824
Sfxn4	58.4134	-0.285944	0.176028	-1.62442	0.104286	0.999824
Txlng	64.7932	-0.134924	0.169831	-0.794455	0.42693	0.999824
Wfdc5	39.9834	-0.343078	0.211144	-1.62485	0.104194	0.999824
Nrxn3	162.34	0.117318	0.154793	0.757901	0.44851	0.999824
Kcnq3	83.546	0.427551	0.164693	2.59605	0.00943017	0.999824
Pigk	80.2791	-0.0602401	0.148989	-0.404327	0.685972	0.999824
Olfr948	51.3498	-0.0153403	0.183271	-0.0837028	0.933293	0.999824
Kcnj2	40.933	-0.118591	0.20825	-0.569463	0.569042	0.999824
Ociad2	87.3499	0.270812	0.156471	1.73075	0.0834966	0.999824
Rps27a	171.539	0.130233	0.147883	0.880651	0.378507	0.999824
Samd5	46.778	0.0345537	0.191083	0.180831	0.8565	0.999824
Cacna2d1	33.8602	0.433027	0.213935	2.0241	0.0429595	0.999824
Tssk2	37.8668	-0.147308	0.210243	-0.700655	0.483518	0.999824
2810408A11Rik	54.144	0.217179	0.180488	1.20329	0.228863	0.999824
Sowahd	60.0915	0.0909226	0.16901	0.537971	0.590597	0.999824
Fabp6	40.5421	-0.00645163	0.196723	-0.0327955	0.973838	0.999824
Tlr12	50.5628	-0.0684156	0.190175	-0.359751	0.719033	0.999824
Ctnna1	73.5908	-0.0351654	0.151967	-0.231401	0.817003	0.999824
Cldnd2	43.6422	-0.0399128	0.193475	-0.206294	0.836561	0.999824
Zfp275	50.7793	-0.0305961	0.182264	-0.167867	0.866688	0.999824
Olfr181	39.4529	-0.147723	0.209665	-0.704563	0.481082	0.999824
Csnk2a1	119.32	0.0700218	0.146563	0.477758	0.632823	0.999824
Pdha1	134.541	0.13893	0.15009	0.92564	0.354633	0.999824
Sptb	94.7813	0.258912	0.140171	1.84712	0.0647294	0.999824
Gcg	41.2614	-0.240319	0.210914	-1.13942	0.254528	0.999824
Sspn	66.5589	0.11195	0.168097	0.665983	0.505422	0.999824
Prdm10	39.018	-0.054534	0.206089	-0.264614	0.791307	0.999824
Ibtk	43.2074	-0.331083	0.194024	-1.70641	0.0879325	0.999824
Elovl1	68.3514	0.219959	0.162361	1.35475	0.175497	0.999824
Lsm11	77.2327	-0.03713	0.155734	-0.23842	0.811555	0.999824
Smoc1	45.7243	-0.183822	0.190073	-0.967111	0.333489	0.999824
Plp2	39.326	-0.107066	0.203968	-0.524916	0.599642	0.999824
Trp53bp1	109.016	0.145205	0.145278	0.999498	0.317553	0.999824
Olfr898	45.3423	0.134744	0.197205	0.683272	0.494435	0.999824
Rnf215	55.0372	0.0242209	0.1708	0.141808	0.887231	0.999824
Rarres1	54.5765	-0.301246	0.174392	-1.7274	0.0840954	0.999824
Pkd1	65.1099	0.0424449	0.164374	0.258221	0.796236	0.999824
Gnpda1	39.6508	0.143841	0.204563	0.703161	0.481955	0.999824
Ddx56	83.1854	-0.141535	0.143048	-0.989424	0.322456	0.999824
Sh2d1b1	42.299	0.294377	0.204985	1.43609	0.150978	0.999824
Olfr1383	50.5614	-0.00930457	0.188692	-0.0493109	0.960672	0.999824
Vmn2r3	50.4214	-0.213573	0.191041	-1.11795	0.26359	0.999824
Cstf1	49.3769	-0.0905109	0.188547	-0.480043	0.631197	0.999824
Sox7	35.7625	-0.0114906	0.216826	-0.0529947	0.957736	0.999824
Olfr1314	43.1118	-0.111973	0.210996	-0.530687	0.595635	0.999824
Olfr177	49.8409	-0.296846	0.188127	-1.5779	0.114588	0.999824
Ccsap	96.1966	0.183396	0.142808	1.28421	0.199067	0.999824
Tbata	34.8854	0.231468	0.21582	1.07251	0.283493	0.999824
Syn3	53.9107	0.240634	0.184454	1.30458	0.192037	0.999824
Gm14403,Zfp931	48.6803	0.17472	0.186478	0.936946	0.348786	0.999824
Nckap1l	35.8103	-0.0765115	0.228334	-0.335086	0.73756	0.999824
Vgf	127.588	0.0544049	0.156436	0.347778	0.728007	0.999824
Anpep	44.8318	0.0625733	0.192542	0.324985	0.745193	0.999824
Adam7	54.2229	-0.360062	0.192066	-1.87468	0.0608371	0.999824
Bik	47.7868	-0.0277296	0.187338	-0.148019	0.882328	0.999824
Capn15	76.5011	-0.0410782	0.154876	-0.265232	0.79083	0.999824
Rab5b	111.496	-0.0423523	0.14862	-0.28497	0.775667	0.999824
Nipal2	40.7704	0.0186113	0.205331	0.0906406	0.927778	0.999824
Mul1	63.5302	0.232294	0.161169	1.4413	0.149499	0.999824
Kti12	46.8305	0.0899896	0.194833	0.46188	0.644168	0.999824
Elmod2	61.9893	-0.156385	0.166995	-0.936468	0.349032	0.999824
Phf7	56.6375	-0.247404	0.167463	-1.47737	0.139578	0.999824
Hsd17b12	53.6911	-0.114158	0.173034	-0.659742	0.509419	0.999824
Mtmr2	56.677	-0.0383644	0.180466	-0.212585	0.83165	0.999824
Tspan5	111.61	0.00217796	0.157445	0.0138332	0.988963	0.999824
Timp4	94.1791	0.187483	0.142054	1.3198	0.186902	0.999824
Cct2	142.239	0.153965	0.136581	1.12727	0.259627	0.999824
Clcnkb	52.0997	-0.418158	0.184062	-2.27183	0.0230966	0.999824
Lars	55.8313	0.0279739	0.178313	0.156881	0.875338	0.999824
Gm20517,Usp49	60.7138	-0.0341862	0.170229	-0.200825	0.840835	0.999824
Nipal4	38.8659	0.00976666	0.209442	0.0466317	0.962807	0.999824
Tardbp	115.51	0.0648629	0.146122	0.443896	0.657118	0.999824
Gm29804,Gm52989,Gm3893,LOC108168679,Gm5859,Gm3883	172.302	-0.10301	0.350839	-0.29361	0.769056	0.999824
A630023A22Rik	31.8484	-0.215084	0.24562	-0.875679	0.381204	0.999824
B3galt4	45.8345	-0.0765846	0.203206	-0.376882	0.706261	0.999824
Prdm13	32.4742	-0.413849	0.228449	-1.81156	0.0700541	0.999824
Eng	133.094	-0.0504677	0.139428	-0.361963	0.717379	0.999824
Surf2	54.3562	-0.275092	0.173493	-1.58561	0.112828	0.999824
Mospd2	57.6263	-0.115696	0.173156	-0.668159	0.504032	0.999824
Sharpin	56.5451	-0.15991	0.172846	-0.925161	0.354882	0.999824
Trmt1	70.4052	0.0564709	0.156041	0.361899	0.717428	0.999824
Scn2b	127.138	0.0883407	0.172087	0.513349	0.607707	0.999824
Exoc2	46.0275	-0.194275	0.188975	-1.02805	0.303929	0.999824
Grin2b	203.825	0.150102	0.205963	0.728781	0.466136	0.999824
Wdr19	68.0625	-0.0478936	0.157905	-0.303307	0.761656	0.999824
Rbm6	49.4979	-0.0726172	0.184056	-0.394539	0.693183	0.999824
Togaram1	66.9229	-0.297793	0.164678	-1.80834	0.0705534	0.999824
Ndufb4b,Ndufb4,Ndufb4c	148.954	0.205483	0.152071	1.35123	0.176622	0.999824
Cmip	186.867	0.119103	0.145558	0.818247	0.413216	0.999824
Ankrd29	49.1393	-0.110565	0.182015	-0.607453	0.54355	0.999824
Scml4	43.9114	-0.0497158	0.197518	-0.251703	0.801271	0.999824
Peg12	45.4958	-0.00848403	0.202482	-0.0419002	0.966578	0.999824
Thap11	49.0238	-0.0206383	0.18219	-0.113279	0.909809	0.999824
Ces1h	48.2917	-0.240257	0.188212	-1.27652	0.201771	0.999824
Srp68	116.005	0.0435584	0.148492	0.293339	0.769263	0.999824
Olfr1309	35.1612	0.0727217	0.215036	0.338184	0.735225	0.999824
Htra4	37.042	0.108997	0.21668	0.503032	0.614942	0.999824
Nat8f2	33.8065	-0.125112	0.228283	-0.548056	0.583653	0.999824
Slc4a8	79.9522	-0.102994	0.146312	-0.703934	0.481474	0.999824
Sult5a1	40.8625	-0.311155	0.207969	-1.49616	0.134611	0.999824
Dxo	43.2644	0.22178	0.212076	1.04575	0.295674	0.999824
Tescl	48.6429	0.085583	0.184357	0.464224	0.642487	0.999824
Mgat4d	37.7415	-0.174688	0.207773	-0.840761	0.400482	0.999824
Mc4r	41.3587	-0.126541	0.204005	-0.620284	0.535071	0.999824
Ddt	101.509	0.0990953	0.144029	0.688023	0.491438	0.999824
Gm32234	65.2081	-0.13788	0.171493	-0.803997	0.421399	0.999824
Topors	55.2523	-0.151115	0.17152	-0.88103	0.378302	0.999824
Dcaf4	71.3903	-0.235386	0.159264	-1.47796	0.139417	0.999824
D17H6S53E	54.4095	0.210708	0.168992	1.24686	0.21245	0.999824
Rgp1	68.1574	0.112058	0.155889	0.718832	0.472245	0.999824
Pcdhb20	44.3767	0.208053	0.19009	1.09449	0.273738	0.999824
Tmem243	70.289	0.0379182	0.159471	0.237775	0.812056	0.999824
Eif2s3x	86.0166	0.0892691	0.158714	0.562453	0.573808	0.999824
Krt35	49.0339	0.0712225	0.193365	0.368332	0.712626	0.999824
4930447C04Rik	59.6612	-0.0158544	0.16923	-0.0936855	0.925359	0.999824
Mysm1	42.6161	-0.187285	0.201107	-0.931272	0.351713	0.999824
Kdm4b	79.0468	0.0702926	0.151288	0.464626	0.642199	0.999824
4933417A18Rik	38.539	-0.275804	0.215733	-1.27845	0.20109	0.999824
Cercam	55.8027	0.0103453	0.182337	0.056737	0.954755	0.999824
Stk38	79.6889	-0.181563	0.156519	-1.16	0.246047	0.999824
Doc2g	52.8409	-0.106929	0.183541	-0.58259	0.560169	0.999824
Slco1b2	40.2585	-0.267625	0.209606	-1.2768	0.201674	0.999824
Rad54b	53.5926	0.0527571	0.175977	0.299795	0.764333	0.999824
C1d	81.4197	0.225723	0.152913	1.47616	0.139902	0.999824
Wdr90	49.1578	-0.366159	0.189233	-1.93496	0.0529952	0.999824
Mbtps1	82.0702	-0.121737	0.158864	-0.766297	0.4435	0.999824
Ache	87.825	-0.0782021	0.147098	-0.531632	0.594981	0.999824
Sgca	50.4825	-0.33762	0.183668	-1.83821	0.0660315	0.999824
Zmynd15	50.9955	-0.0242201	0.187757	-0.128997	0.89736	0.999824
Rfwd3	88.4461	0.38153	0.154676	2.46664	0.0136388	0.999824
Vcpkmt	84.6235	0.213241	0.14638	1.45677	0.145181	0.999824
Cela3b	44.1252	-0.167916	0.194844	-0.861797	0.388799	0.999824
Parp14	58.2739	-0.0508463	0.177916	-0.285788	0.775041	0.999824
Acan	41.9615	0.0978829	0.211067	0.463753	0.642825	0.999824
Cldn34d	47.4163	-0.0623636	0.193968	-0.321515	0.74782	0.999824
Klhl24	64.6211	0.255233	0.167056	1.52783	0.126555	0.999824
Aven	49.5412	-0.128835	0.179776	-0.716645	0.473593	0.999824
Grik3	83.9396	0.13722	0.144622	0.948822	0.342711	0.999824
Olfr78	41.6388	-0.309028	0.198786	-1.55458	0.120046	0.999824
Nelfa	48.3503	0.107745	0.184894	0.582741	0.560067	0.999824
Snx25	91.3204	-0.013171	0.143076	-0.092056	0.926654	0.999824
Fpr3	53.8644	0.0474706	0.180035	0.263674	0.792031	0.999824
Pycr1	29.0997	-0.439804	0.241551	-1.82075	0.0686454	0.999824
Pls3	64.0191	0.0441958	0.163226	0.270765	0.786572	0.999824
Wasf1	124.433	0.0154126	0.140334	0.109827	0.912546	0.999824
Cldnd1	62.4949	0.137745	0.163117	0.844455	0.398415	0.999824
LOC100044627,LOC100862455,Rpl23	313.572	0.0886318	0.15705	0.564355	0.572512	0.999824
Best2	51.7507	-0.280817	0.18332	-1.53184	0.125562	0.999824
Fbxo48	42.6691	-0.238339	0.200918	-1.18625	0.235524	0.999824
Timm8a2	45.1678	-0.207886	0.197885	-1.05054	0.293471	0.999824
Sema4b	54.8348	-0.395704	0.17439	-2.26907	0.0232638	0.999824
Reln	71.749	-0.0115426	0.158393	-0.0728734	0.941907	0.999824
Nkx1-1	31.8049	-0.122743	0.234979	-0.522356	0.601422	0.999824
Zfp2	58.1574	0.228704	0.17134	1.33479	0.181944	0.999824
Ctsll3	33.5272	-0.115352	0.220826	-0.522368	0.601414	0.999824
Pgam5	66.8198	-0.095953	0.162658	-0.589908	0.555252	0.999824
Hmgxb3	48.1342	0.105285	0.187942	0.560201	0.575342	0.999824
Polr2l	35.5546	-0.389591	0.220076	-1.77026	0.0766842	0.999824
Pitpnm2	68.3053	0.275726	0.165476	1.66626	0.0956618	0.999824
Enkd1	62.9441	0.136046	0.170982	0.795674	0.426222	0.999824
BC048403	39.3036	0.181653	0.209918	0.865353	0.386845	0.999824
Gip	54.1446	0.133925	0.186936	0.716421	0.473732	0.999824
Clec4d	48.8834	0.0022485	0.186163	0.0120782	0.990363	0.999824
Lzts3	95.5478	0.142275	0.140748	1.01085	0.312089	0.999824
Rho	62.3038	0.109597	0.180136	0.608415	0.542912	0.999824
Ctrb1	50.781	-0.444138	0.177348	-2.50433	0.0122683	0.999824
Mroh2b	51.4721	-0.168939	0.18398	-0.918247	0.358489	0.999824
Rftn2	76.6972	0.143418	0.156023	0.919205	0.357988	0.999824
Cib4	52.3929	-0.171113	0.188846	-0.906102	0.364882	0.999824
Hsd3b7	44.9932	0.0297636	0.190577	0.156176	0.875894	0.999824
Slc28a1	58.0654	0.0327706	0.17733	0.184801	0.853385	0.999824
Gm30083	41.6357	-0.0438565	0.199982	-0.219302	0.826414	0.999824
1600012H06Rik	54.0543	0.183123	0.182251	1.00478	0.315002	0.999824
Tmem50a	70.6556	0.18303	0.157764	1.16015	0.245988	0.999824
Map3k4	71.9554	0.208485	0.163482	1.27528	0.20221	0.999824
Zfp335	58.4157	0.0986343	0.170357	0.578987	0.562598	0.999824
Cped1	49.0345	0.278615	0.187554	1.48552	0.137406	0.999824
Gcc1	112.768	0.234402	0.147514	1.58901	0.112057	0.999824
Lsg1	58.4428	-0.249569	0.167596	-1.48911	0.136458	0.999824
Olfr522	61.3145	-0.363386	0.17209	-2.1116	0.0347205	0.999824
Pigz	38.4044	-0.0994422	0.204178	-0.487037	0.626232	0.999824
Dnah6	73.9117	0.127849	0.161111	0.793549	0.427458	0.999824
Pbld2	58.7923	-0.100204	0.171556	-0.58409	0.55916	0.999824
Pex14	78.1592	0.273007	0.148911	1.83335	0.0667504	0.999824
Phf23	68.9813	0.437454	0.157902	2.77042	0.00559848	0.999824
Fam216b	60.8787	-0.00474202	0.17245	-0.0274979	0.978063	0.999824
Mrpl55	74.4053	-0.0557605	0.152115	-0.366568	0.713941	0.999824
Slc25a48	40.2358	0.0687169	0.210913	0.325807	0.74457	0.999824
Myb	34.3784	0.149468	0.219533	0.680843	0.495971	0.999824
Csf3r	40.8962	0.075731	0.204212	0.370845	0.710753	0.999824
Acox3	75.2747	0.119831	0.160651	0.745907	0.455723	0.999824
Sp7	49.4512	-0.15659	0.194817	-0.80378	0.421524	0.999824
Olfr1000	39.9967	-0.320205	0.211563	-1.51352	0.130148	0.999824
Lonrf2	80.4391	-0.0586197	0.147639	-0.397046	0.691333	0.999824
Gm52351	27.3794	-0.20753	0.253628	-0.818247	0.413216	0.999824
Plcd1	77.534	-0.0488202	0.155706	-0.31354	0.75387	0.999824
Lurap1	48.7313	-0.54362	0.186265	-2.91853	0.00351686	0.999824
Slc20a2	66.3315	0.099259	0.162658	0.610231	0.541709	0.999824
Nfs1	96.0281	0.267461	0.147133	1.81781	0.0690932	0.999824
Mettl17	44.42	-0.212271	0.192818	-1.10089	0.270946	0.999824
Tomm40	105.788	0.144296	0.143237	1.00739	0.313746	0.999824
Stxbp2	61.7583	0.0114335	0.165765	0.0689742	0.94501	0.999824
Flt4	45.0716	-0.0104191	0.193604	-0.0538168	0.957081	0.999824
Actl7b	34.116	0.276661	0.225664	1.22598	0.220204	0.999824
Mgp	73.9504	0.0427716	0.17136	0.249601	0.802896	0.999824
Agpat2	49.1422	-0.0190639	0.194678	-0.0979252	0.921992	0.999824
Hbb-b2	29.4171	-0.235551	0.239522	-0.983421	0.325401	0.999824
Ddx42	52.3805	0.189428	0.177541	1.06695	0.285993	0.999824
Clpsl2	39.8797	-0.126666	0.212384	-0.596403	0.550906	0.999824
Snu13,LOC100862468	92.3144	-0.111092	0.151083	-0.735307	0.462153	0.999824
Zfp707	49.9949	-0.184508	0.189953	-0.971338	0.33138	0.999824
Polr3c	66.391	0.291988	0.160677	1.81724	0.0691799	0.999824
Gm35410	66.8028	-0.116541	0.161038	-0.723685	0.469259	0.999824
Slc25a54	64.5355	-0.150861	0.17455	-0.864285	0.387431	0.999824
Gpr157	41.3215	-0.31267	0.20961	-1.49168	0.135784	0.999824
Pgpep1	47.0074	-0.118503	0.193843	-0.611336	0.540977	0.999824
Rnf114	57.3028	0.298196	0.172742	1.72625	0.0843023	0.999824
Hcar1	29.7909	-0.000630508	0.244123	-0.00258275	0.997939	0.999824
Prl6a1	46.7658	-0.221653	0.198983	-1.11393	0.265309	0.999824
Znrf3	51.4381	-0.0290241	0.179456	-0.161733	0.871516	0.999824
Twist2	48.1715	0.0437384	0.19061	0.229465	0.818508	0.999824
Plvap	38.1375	0.167194	0.212671	0.78616	0.431774	0.999824
Slfn2	50.2555	0.137581	0.194979	0.705619	0.480425	0.999824
Olfr434	38.0563	0.0475295	0.20578	0.230972	0.817336	0.999824
Lzts2	64.735	0.323103	0.159213	2.02938	0.0424191	0.999824
Csrp3	45.1412	-0.0806107	0.199624	-0.403814	0.68635	0.999824
Gm527	33.0407	0.395464	0.218981	1.80593	0.0709293	0.999824
Timm21	44.1856	0.122176	0.190226	0.642265	0.520701	0.999824
Gm5737	36.8722	-0.155621	0.214386	-0.725891	0.467906	0.999824
Vax1	59.8134	-0.164057	0.176273	-0.930696	0.352011	0.999824
Pycr2	89.9763	0.04558	0.152401	0.299079	0.76488	0.999824
C7	51.8648	-0.0354992	0.182563	-0.194449	0.845824	0.999824
Sh2b1	92.5558	0.0181997	0.15071	0.12076	0.903881	0.999824
Mdm4	68.1545	0.0804387	0.167677	0.479725	0.631423	0.999824
Olig1	78.7814	0.110636	0.155537	0.711314	0.476889	0.999824
Fam120a	131.735	0.164065	0.147419	1.11292	0.265745	0.999824
Fbxo4	46.4581	0.0530385	0.189602	0.279735	0.779681	0.999824
Glis2	45.2658	0.115604	0.195442	0.591499	0.554186	0.999824
Olfr804,Olfr782	33.9231	0.168971	0.227905	0.741409	0.458446	0.999824
Gtse1	29.4724	0.04368	0.246026	0.177543	0.859082	0.999824
Hgd	37.9991	0.036388	0.207961	0.174975	0.861099	0.999824
Usp22	116.405	0.102048	0.138106	0.738912	0.45996	0.999824
Hivep3	53.288	0.0221609	0.170334	0.130103	0.896485	0.999824
Ift80	51.0324	-0.192432	0.17706	-1.08682	0.277117	0.999824
Slfn4	39.3832	-0.0140626	0.201397	-0.0698252	0.944333	0.999824
Nr4a2	46.2651	-0.110689	0.202727	-0.546002	0.585065	0.999824
Zfand3	91.8491	0.057057	0.141928	0.402012	0.687675	0.999824
Rhbdf1	53.6849	0.0621842	0.177464	0.350404	0.726036	0.999824
Cast	59.9103	0.106	0.17747	0.597281	0.55032	0.999824
BC031181	72.3356	0.0724914	0.167639	0.432427	0.665431	0.999824
Ctxn2	49.0381	-0.211993	0.192971	-1.09857	0.271954	0.999824
H2-Aa	35.2504	-0.127957	0.223717	-0.571959	0.56735	0.999824
Asxl2	56.1469	-0.177636	0.176229	-1.00799	0.313462	0.999824
Fam205a1,Fam205a2,Fam205a3,Fam205a4,LOC100862324	46.4063	-0.139963	0.190891	-0.733212	0.463429	0.999824
Pcdhb4	43.4387	-0.00221361	0.199697	-0.0110848	0.991156	0.999824
Srek1	120.266	0.224405	0.148848	1.50761	0.131655	0.999824
Xab2	67.4967	-0.1719	0.167809	-1.02438	0.305657	0.999824
Mfap1b,Mfap1a	108.035	0.25914	0.148996	1.73924	0.0819922	0.999824
Cd79a	42.5511	-0.0962298	0.200829	-0.479162	0.631823	0.999824
Cyp2c70	37.8714	-0.459589	0.218127	-2.10698	0.0351195	0.999824
Cyc1	120.341	0.0870976	0.145093	0.600289	0.548313	0.999824
Evi5	69.2647	-0.0668319	0.15959	-0.418771	0.675383	0.999824
Fcer1a	53.852	-0.192992	0.186471	-1.03497	0.300683	0.999824
Phb	100.857	0.00829836	0.13775	0.0602421	0.951963	0.999824
Amz1	75.4156	0.0370381	0.166055	0.223047	0.823499	0.999824
Col9a3	34.7508	-0.206872	0.229277	-0.902278	0.366909	0.999824
Mitf	51.4713	-0.0386144	0.178464	-0.21637	0.828699	0.999824
Rph3al	45.8522	-0.170264	0.187848	-0.90639	0.364729	0.999824
Tfpi2	60.6287	-0.11613	0.169968	-0.683245	0.494452	0.999824
Vmn2r102	57.6161	0.185566	0.171526	1.08186	0.279316	0.999824
Efemp1	53.8691	0.195906	0.17535	1.11723	0.263896	0.999824
Vmn1r198	70.8578	0.00945003	0.164622	0.0574043	0.954223	0.999824
Htr3b	51.6543	0.0667371	0.184896	0.360943	0.718142	0.999824
Gm94	18.4945	-0.0426364	0.309111	-0.137932	0.890294	0.999824
Grip1	40.8753	0.234257	0.203427	1.15155	0.249505	0.999824
Igip	99.8356	0.146088	0.135059	1.08166	0.279401	0.999824
Acap1	45.906	-0.140217	0.19726	-0.71082	0.477195	0.999824
Tsen2	53.7354	0.0360964	0.175572	0.205593	0.837109	0.999824
Zfp410	78.3775	-0.123421	0.153914	-0.801887	0.422618	0.999824
Pira2,Pira1,Pira7,Pirb,Pira4,Pira13,Lilra6,Pira12,Pira11,Pira6	54.8445	0.255171	0.175089	1.45738	0.145012	0.999824
Plac8l1	46.5288	-0.118007	0.199996	-0.590047	0.555159	0.999824
Gemin4	41.5505	-0.173661	0.209566	-0.828671	0.40729	0.999824
Il2	51.4513	0.123612	0.196634	0.628639	0.529585	0.999824
Olfr869	45.7754	-0.0353315	0.200177	-0.176502	0.8599	0.999824
Olfr589	28.1875	-0.225477	0.247451	-0.9112	0.36219	0.999824
Crybb3	44.759	-0.145446	0.194645	-0.747236	0.454921	0.999824
Emilin3	66.1765	-0.0590453	0.162606	-0.363119	0.716516	0.999824
Acss2	86.085	-0.12638	0.149807	-0.843614	0.398885	0.999824
Fbxl7	39.2669	-0.084325	0.305206	-0.276289	0.782326	0.999824
Hdgfl2	67.9046	0.0828397	0.167861	0.493501	0.621659	0.999824
Unc93b1	53.0779	-0.189239	0.178429	-1.06058	0.288879	0.999824
Dhrs3	59.6601	0.172404	0.173282	0.994932	0.319769	0.999824
Fut10	48.6313	0.0238541	0.182135	0.13097	0.895799	0.999824
Plgrkt	55.6499	-0.0487451	0.170956	-0.285132	0.775543	0.999824
Rps3	308.357	0.140467	0.139901	1.00405	0.315355	0.999824
Spem2	35.3163	-0.424297	0.215276	-1.97095	0.04873	0.999824
Caskin2	42.7	0.141049	0.197575	0.713902	0.475288	0.999824
D130052B06Rik	36.6188	-0.419164	0.211365	-1.98313	0.0473533	0.999824
Pgf	44.1587	-0.0802857	0.193393	-0.415143	0.678037	0.999824
Dhh	41.8669	-0.108808	0.193996	-0.560877	0.574881	0.999824
Dmac2l	47.5236	0.104419	0.193238	0.540368	0.588943	0.999824
Kif9	43.6718	0.282444	0.195839	1.44222	0.149239	0.999824
Tsx	58.7256	0.118531	0.180579	0.656393	0.511571	0.999824
Ikzf1	60.8575	0.0732446	0.170125	0.430535	0.666807	0.999824
Igf1r	83.0967	0.0321599	0.150864	0.213171	0.831193	0.999824
Psmd4	206.551	0.195662	0.13963	1.4013	0.161126	0.999824
Izumo1	52.5468	0.0540993	0.17996	0.300619	0.763705	0.999824
Tlr11	40.4088	-0.182726	0.204762	-0.892385	0.372187	0.999824
B3gnt7	38.1429	-0.13271	0.205934	-0.644431	0.519296	0.999824
Cnot8	64.5699	0.146483	0.168356	0.870074	0.38426	0.999824
Fbn1	33.4872	0.0310082	0.225859	0.13729	0.890802	0.999824
Ubxn2b	55.7796	0.0202657	0.178656	0.113434	0.909687	0.999824
Rgs7bp	194.401	0.0374876	0.146052	0.256672	0.797432	0.999824
Zc3h12c	57.7845	-0.0174455	0.180069	-0.0968822	0.92282	0.999824
Mga	72.7954	-0.0329058	0.161644	-0.203569	0.83869	0.999824
Fhod3	70.4286	0.147497	0.152889	0.964732	0.334679	0.999824
Pigx	56.4848	-0.430754	0.17374	-2.4793	0.013164	0.999824
Aamp	106.669	0.110292	0.14708	0.749877	0.453329	0.999824
Tmem258	53.4211	0.0692592	0.172226	0.40214	0.687581	0.999824
Lsamp	121.811	0.105139	0.146852	0.71595	0.474022	0.999824
Ecd	59.6044	0.065404	0.166915	0.391841	0.695176	0.999824
Bcl2l10	42.903	-0.0368019	0.205045	-0.179482	0.857559	0.999824
Olfr450	46.4387	0.0350832	0.206316	0.170046	0.864974	0.999824
Defb50	53.9239	-0.173339	0.180369	-0.961023	0.336541	0.999824
Fbxw11	87.8873	0.048099	0.151155	0.318209	0.750326	0.999824
Cct6b	64.5918	0.0408004	0.173877	0.23465	0.81448	0.999824
Neb	30.1083	-0.139035	0.242559	-0.573202	0.566508	0.999824
Keap1	51.0508	0.267544	0.187851	1.42424	0.154378	0.999824
Olfr1093	37.6332	-0.363348	0.219113	-1.65827	0.0972632	0.999824
4930513O06Rik	45.1966	0.207702	0.209909	0.989486	0.322425	0.999824
Alg2	109.816	0.286253	0.154883	1.84818	0.0645758	0.999824
Mief2	54.6877	-0.00126562	0.176848	-0.00715651	0.99429	0.999824
Fam98c	71.2041	-0.0281415	0.151196	-0.186127	0.852346	0.999824
Bola2	95.58	0.183413	0.150508	1.21863	0.222985	0.999824
B3galt6	40.4023	-0.524911	0.214457	-2.44762	0.0143802	0.999824
Commd9	59.3362	0.168282	0.167646	1.00379	0.315479	0.999824
Hk2	45.1029	-0.356713	0.194541	-1.83361	0.0667114	0.999824
BC024139	39.9493	-0.203711	0.20882	-0.975533	0.329296	0.999824
Rab10	161.329	0.14018	0.135935	1.03123	0.302435	0.999824
Ubqln4	71.3854	-9.4602e-05	0.15288	-0.000618798	0.999506	0.999824
Atf1	34.3403	0.265872	0.220911	1.20353	0.228773	0.999824
Obi1	48.8078	0.022501	0.18333	0.122735	0.902317	0.999824
Cacna1f	53.8899	-0.0181397	0.178028	-0.101892	0.918842	0.999824
Cma1	46.0779	0.0245849	0.195839	0.125536	0.900099	0.999824
Arhgap24	41.5832	0.0832875	0.194791	0.427574	0.668961	0.999824
Phf8	53.1301	-0.130492	0.180985	-0.721009	0.470904	0.999824
Ccdc178	51.6369	0.226463	0.1815	1.24773	0.212129	0.999824
Adnp2	92.0828	0.0327371	0.147544	0.22188	0.824407	0.999824
Arl6ip1	155.147	0.328398	0.155706	2.10908	0.0349373	0.999824
Vps37b	62.0014	-0.101461	0.168035	-0.603806	0.545973	0.999824
Fam229b	38.3697	-0.214298	0.202273	-1.05945	0.289395	0.999824
Pik3r4	27.9121	0.188675	0.256543	0.735452	0.462064	0.999824
Tex47	42.7434	-0.155348	0.212572	-0.730801	0.464901	0.999824
Bach2	50.0228	-0.250993	0.182021	-1.37892	0.167918	0.999824
Tgm7	40.9518	-0.106502	0.213286	-0.499341	0.617539	0.999824
H2al1a,H2al1b,H2al1c,H2al1d,H2al1e,H2al1f,H2al1g,H2al1h,H2al1i,H2al1k,H2al1m,H2al1o	31.5368	-0.49191	0.235548	-2.08836	0.0367653	0.999824
Zscan26	83.6314	-0.0493433	0.146247	-0.337398	0.735817	0.999824
Olfr272	45.8139	-0.0770038	0.201907	-0.381382	0.702919	0.999824
Ddx20	42.7169	-0.0296602	0.203384	-0.145834	0.884053	0.999824
Exoc3l2	46.9032	0.224252	0.195585	1.14657	0.251559	0.999824
Pstpip1	45.85	-0.131297	0.191681	-0.684977	0.493359	0.999824
8030423J24Rik	43.1228	-0.221476	0.205808	-1.07613	0.281868	0.999824
Mrps35	48.5722	-0.0288609	0.187838	-0.153647	0.877888	0.999824
Ccl22	38.7601	-0.0879963	0.208539	-0.421966	0.67305	0.999824
Hoxc6	46.9481	-0.209347	0.192557	-1.08719	0.276952	0.999824
Tmem210	57.5744	0.10091	0.170558	0.591649	0.554085	0.999824
Pcolce2	44.5443	-0.173708	0.202139	-0.859349	0.390148	0.999824
Tdrkh	43.2709	0.00831536	0.20209	0.0411467	0.967179	0.999824
Tpx2	60.0007	0.00974226	0.175341	0.0555618	0.955691	0.999824
A830031A19Rik	34.4131	0.127352	0.223329	0.570246	0.568511	0.999824
Dnah3	45.6702	-0.185904	0.181636	-1.0235	0.306072	0.999824
Smim43	80.7358	0.407082	0.172726	2.35681	0.0184326	0.999824
Nudt15	29.8695	-0.0639051	0.236777	-0.269896	0.78724	0.999824
Ntf5	29.5303	0.0766744	0.237538	0.322787	0.746856	0.999824
Fundc2	48.0205	-0.111893	0.189628	-0.590062	0.555149	0.999824
Peg3	230.596	0.138342	0.193184	0.716118	0.473919	0.999824
Zfp791	45.8273	-0.0943338	0.198366	-0.475554	0.634392	0.999824
Cmpk1	94.143	0.0689017	0.147445	0.467303	0.640283	0.999824
Nom1	41.9378	-0.163568	0.195935	-0.834808	0.403826	0.999824
Spaca7	48.5583	-0.247326	0.182755	-1.35333	0.175952	0.999824
Pou5f2	55.1131	0.00986132	0.180063	0.054766	0.956325	0.999824
H2-Q4,H2-K1	45.4069	0.0241537	0.195572	0.123503	0.901709	0.999824
Klf3	70.7377	0.215441	0.231709	0.929795	0.352477	0.999824
Lyn	68.1045	0.131577	0.166106	0.79213	0.428285	0.999824
Chst3	42.4544	-0.157629	0.198038	-0.795954	0.426059	0.999824
Kidins220	128.4	0.146278	0.159909	0.914756	0.36032	0.999824
Myc	36.6356	-0.115127	0.209508	-0.549514	0.582652	0.999824
Fam32a	129.682	0.115054	0.149357	0.770329	0.441105	0.999824
Adprm	60.0485	0.42993	0.174625	2.46203	0.0138155	0.999824
Hagh	80.4649	0.145114	0.159513	0.909733	0.362963	0.999824
Igf1	62.7222	0.101793	0.165076	0.616642	0.537471	0.999824
Psd	293.476	-0.0209042	0.173447	-0.120522	0.90407	0.999824
Rab42	69.4136	-0.0840427	0.166238	-0.505558	0.613167	0.999824
Cnnm1	102.088	0.0396485	0.144069	0.275205	0.783159	0.999824
Wfdc11	60.3818	0.00764137	0.180887	0.042244	0.966304	0.999824
Pate8	43.3273	0.0367358	0.200714	0.183026	0.854778	0.999824
Spata31d1d	61.9496	-0.171832	0.173162	-0.992319	0.321042	0.999824
Acte1	43.4109	0.114361	0.209462	0.545974	0.585084	0.999824
Tmem269	46.1956	-0.158459	0.193448	-0.819129	0.412713	0.999824
Mstn	37.7985	-0.145498	0.21099	-0.689595	0.490449	0.999824
Gm15319,Gm21119,4930467E23Rik	83.9581	-0.27239	0.156767	-1.73755	0.0822894	0.999824
Zfhx3	61.099	0.0929549	0.170634	0.544762	0.585917	0.999824
Riok3	76.9959	-0.0760712	0.15189	-0.50083	0.616491	0.999824
Ifi202b,LOC100044068	52.208	-0.262344	0.187942	-1.39587	0.162752	0.999824
Meig1	39.7691	-0.208115	0.21713	-0.958483	0.337819	0.999824
Card6	43.1454	-0.174234	0.197357	-0.882836	0.377325	0.999824
Sult1b1	68.376	0.123105	0.162399	0.758039	0.448427	0.999824
Rtn4	248.735	0.412931	0.195519	2.11198	0.0346885	0.999824
Spta1	53.8633	0.0454333	0.181594	0.250191	0.802439	0.999824
Bahcc1	51.0045	-0.143439	0.18259	-0.785582	0.432112	0.999824
Krt33a	36.4497	-0.372683	0.231408	-1.6105	0.107289	0.999824
Khdc3	41.1029	0.193217	0.21034	0.918596	0.358307	0.999824
Ppil2	78.0496	-0.1359	0.145627	-0.933205	0.350714	0.999824
Anxa7	71.7874	-0.0766693	0.169141	-0.453287	0.650342	0.999824
Adamts15	48.5488	-0.108155	0.185617	-0.58268	0.560109	0.999824
Laptm5	50.91	-0.641071	0.201499	-3.18151	0.00146507	0.999824
Cenpn	57.959	-0.0709762	0.177776	-0.399245	0.689713	0.999824
Lhfp	72.3863	0.0298608	0.15243	0.195898	0.84469	0.999824
Olfr91	42.4067	0.0670859	0.205507	0.32644	0.744091	0.999824
Ldlrad4	68.3883	0.120438	0.158351	0.760576	0.44691	0.999824
Fxyd7	133.839	0.268721	0.137411	1.95561	0.0505115	0.999824
Helz	51.3697	-0.114359	0.178101	-0.642099	0.520809	0.999824
Acat2	63.2277	-0.0660658	0.167361	-0.39475	0.693028	0.999824
Zap70	46.4678	-0.236532	0.191177	-1.23724	0.215997	0.999824
Mob3a	50.9645	-0.196666	0.187493	-1.04893	0.294212	0.999824
Rps6ka6	44.1273	-0.195549	0.198646	-0.984406	0.324916	0.999824
Chrna10	56.6122	-0.254859	0.179651	-1.41864	0.156005	0.999824
Arrdc2	52.9973	-0.166781	0.182525	-0.91374	0.360854	0.999824
Pan2	54.1045	0.0434183	0.176206	0.246407	0.805367	0.999824
Fam184b	42.2777	-0.00747258	0.190818	-0.0391608	0.968762	0.999824
Gtf3c6	40.3458	0.156604	0.201121	0.778654	0.436184	0.999824
Flot2	90.344	0.110623	0.146779	0.75367	0.451047	0.999824
Adam28	53.9195	0.149025	0.186693	0.798239	0.424732	0.999824
Luc7l2	111.989	0.0752143	0.143447	0.524335	0.600046	0.999824
Celf5	134.012	-0.0804361	0.144143	-0.55803	0.576824	0.999824
Amigo1	65.8494	0.00283078	0.172099	0.0164485	0.986877	0.999824
Vmn2r68,Vmn2r67,Vmn2r72	56.899	-0.127195	0.184274	-0.690252	0.490036	0.999824
Bves	45.9758	0.0786825	0.195091	0.403313	0.686718	0.999824
Grpr	35.2048	-0.0616565	0.222973	-0.27652	0.782149	0.999824
Lmo4	250.774	0.0323879	0.162379	0.199459	0.841904	0.999824
Gid8	75.818	0.000471424	0.150672	0.00312881	0.997504	0.999824
Ncs1	197.698	-0.178832	0.135377	-1.321	0.186502	0.999824
Setd3	200.635	0.0366978	0.134341	0.273169	0.784723	0.999824
Wfdc8	50.8727	-0.164483	0.195165	-0.842791	0.399345	0.999824
Acsm2	42.5646	0.349851	0.207894	1.68284	0.0924066	0.999824
1700030J22Rik	58.7304	0.157769	0.172438	0.914927	0.36023	0.999824
Mgam	46.84	-0.0301243	0.193747	-0.155483	0.876441	0.999824
Frat2	47.2048	0.110193	0.185042	0.595505	0.551506	0.999824
Btf3-ps15	65.5621	0.0178209	0.158325	0.112559	0.91038	0.999824
Actl11	71.6123	-0.0830088	0.170474	-0.48693	0.626308	0.999824
Zfp420	42.1297	0.328051	0.200823	1.63354	0.102356	0.999824
Lactb	50.8778	-0.11511	0.187611	-0.613555	0.539509	0.999824
Rtn2	116.226	0.067299	0.155553	0.432645	0.665273	0.999824
Hibch	50.42	-0.123567	0.17797	-0.694311	0.487487	0.999824
Socs6	70.7926	-0.0249244	0.16407	-0.151913	0.879255	0.999824
Urm1	94.9358	0.154287	0.148565	1.03852	0.29903	0.999824
Lclat1	45.7344	0.0180278	0.194631	0.0926254	0.926201	0.999824
Cnot6	56.8703	0.272609	0.169302	1.61019	0.107356	0.999824
Fkbpl	45.7127	0.0857477	0.195733	0.438084	0.661325	0.999824
Atxn7l2	49.9485	-0.12773	0.186337	-0.685478	0.493042	0.999824
Afap1l2	53.1858	0.168776	0.178966	0.943062	0.345649	0.999824
Ankrd13c	68.4447	0.303311	0.158595	1.91249	0.0558131	0.999824
Tmpo	90.8783	0.0532819	0.151172	0.352458	0.724495	0.999824
Pcgf3	55.8705	0.158519	0.174912	0.906275	0.36479	0.999824
Fam13c	69.1055	0.200218	0.152767	1.31061	0.18999	0.999824
Defa26,Defa27,Defa25,Defa31,Defa23,Defa17,Defa28,Defa6,Defa3,Defa40,Defa30	48.2664	-0.21147	0.18157	-1.16468	0.24415	0.999824
Trcg1	58.1063	-0.0187349	0.181158	-0.103417	0.917632	0.999824
Olfr187	43.9608	-0.2265	0.201981	-1.12139	0.262121	0.999824
Matn2	65.8285	-0.0818349	0.164262	-0.498197	0.618345	0.999824
1700016K19Rik	38.9998	-0.0793101	0.211711	-0.374615	0.707947	0.999824
Plpp3	140.685	-0.161093	0.165114	-0.975647	0.32924	0.999824
Dnm3	66.9113	0.223271	0.178384	1.25163	0.210705	0.999824
Otx1	61.6694	0.0789243	0.165859	0.475853	0.634179	0.999824
Frrs1	46.1636	0.0459359	0.197574	0.232499	0.81615	0.999824
Atf6	94.9358	0.207868	0.150528	1.38093	0.167301	0.999824
Prl7d1	48.3796	-0.0370837	0.191032	-0.194124	0.846079	0.999824
Megf9	99.6961	0.337789	0.1618	2.08769	0.0368255	0.999824
Cbr2	41.4124	-0.109133	0.196933	-0.554165	0.579466	0.999824
Aqp4	58.8129	-0.107437	0.179776	-0.597616	0.550096	0.999824
Cfap97d1	63.0735	0.108267	0.173435	0.624252	0.532462	0.999824
Dgkb	88.1357	-0.14216	0.147639	-0.962891	0.335602	0.999824
Caap1	46.3111	-0.116931	0.193578	-0.604049	0.545811	0.999824
P2rx3	73.9537	0.303885	0.158625	1.91575	0.0553974	0.999824
Tipin	52.1403	0.0577936	0.175379	0.329535	0.741751	0.999824
Adamts12	56.0677	-0.188423	0.184457	-1.02151	0.307015	0.999824
Olfr733	35.9502	-0.176391	0.220992	-0.798178	0.424767	0.999824
Rassf7	42.7566	0.303989	0.195932	1.5515	0.120781	0.999824
Olfr1212	39.4691	0.0773726	0.222707	0.347418	0.728277	0.999824
Agps	65.4316	0.00521235	0.165937	0.0314116	0.974941	0.999824
Stau1	104.147	0.089532	0.141049	0.634759	0.525585	0.999824
Slc35d1	62.9905	-0.228375	0.167866	-1.36046	0.173684	0.999824
Nubp1	41.4828	0.0133226	0.20309	0.0655996	0.947697	0.999824
Dcaf11	72.2974	-0.0104861	0.154968	-0.0676665	0.946051	0.999824
Limk1	118.071	0.229602	0.136653	1.68018	0.0929219	0.999824
1810037I17Rik	125.291	0.187069	0.140129	1.33498	0.181884	0.999824
Olfr693	57.9766	0.0554603	0.179814	0.308432	0.757754	0.999824
Fasn	136.208	0.229871	0.141358	1.62617	0.103914	0.999824
Aqp11	48.8671	0.00435043	0.187609	0.0231889	0.9815	0.999824
Ing4	61.8074	-0.105837	0.16323	-0.64839	0.516733	0.999824
Defb23	50.6939	0.0920341	0.189546	0.48555	0.627286	0.999824
Neu2	30.2542	-0.0785148	0.236051	-0.332618	0.739423	0.999824
Cpne7	47.9398	-0.021054	0.1855	-0.113498	0.909635	0.999824
Tgfb3	57.8224	0.175254	0.17559	0.99809	0.318236	0.999824
Olfr992	37.0848	-0.261186	0.228219	-1.14445	0.252435	0.999824
Lce3d,Lce3e,Lce3f,Lce3a,Lce3b,Lce3c	37.8029	-0.45714	0.227154	-2.01246	0.044171	0.999824
Tbce	38.5461	-0.0661128	0.212172	-0.3116	0.755345	0.999824
Alas2	42.312	-0.151046	0.207722	-0.727154	0.467132	0.999824
B230217C12Rik	47.3697	-0.0907857	0.189138	-0.479998	0.631229	0.999824
Atf3	38.1633	0.0716026	0.221159	0.32376	0.74612	0.999824
Vps29	70.2295	0.0645549	0.156975	0.411242	0.680895	0.999824
Crnn	39.9954	-0.054853	0.202426	-0.270978	0.786408	0.999824
Klhl12	55.4611	0.0315783	0.17598	0.179443	0.85759	0.999824
Zfp956	44.7056	-0.216543	0.19925	-1.08679	0.277129	0.999824
Fam13b	87.115	0.264532	0.146215	1.8092	0.0704198	0.999824
Olfr1394	43.5432	-0.264041	0.200856	-1.31458	0.188651	0.999824
Zfp330	51.6839	-0.00526321	0.175264	-0.0300302	0.976043	0.999824
Olfr474,Olfr473	42.4666	-0.115265	0.202701	-0.568646	0.569596	0.999824
Zfand6	94.8843	0.257663	0.146134	1.7632	0.0778664	0.999824
Rtp1	73.0056	-0.0103788	0.159327	-0.0651415	0.948061	0.999824
Sun5	33.1677	0.0168524	0.22846	0.0737649	0.941197	0.999824
Gm10338,Gm3115,Gm3012,Gm3476,Gm3424,Gm8246,Gm3127,Gm6676,Gm8279,Gm10413,Gm7876,Gm3685,Gm3727,Gm6337,Gm5795,Gm3187,Gm5797,Gm3182,Gm16434	71.6446	0.0535136	0.160448	0.333526	0.738737	0.999824
Sbds	90.667	-0.193485	0.146679	-1.31911	0.187133	0.999824
Cyp2j5	41.5432	-0.127551	0.206053	-0.619019	0.535904	0.999824
Taok1	76.5268	0.0989689	0.147368	0.671578	0.501852	0.999824
Iho1	44.6912	0.0938997	0.207801	0.451873	0.651361	0.999824
Ube2l6	48.511	-0.0671457	0.187713	-0.357704	0.720565	0.999824
Gm46735	40.6315	0.02561	0.204213	0.125409	0.9002	0.999824
Cfap77	64.6445	0.300557	0.166826	1.80162	0.0716057	0.999824
Ahsg	63.7708	0.14551	0.167782	0.867258	0.385801	0.999824
Lrrfip2	63.7323	0.0151445	0.159884	0.0947218	0.924536	0.999824
Mcts1	59.7981	0.240643	0.171403	1.40396	0.160331	0.999824
Prkci	82.7132	0.237957	0.158818	1.4983	0.134056	0.999824
Cpsf6	107.5	0.250916	0.135348	1.85385	0.0637603	0.999824
Mrpl33	82.4181	0.13217	0.144972	0.911696	0.361929	0.999824
Pawr	63.1097	0.147392	0.174071	0.846738	0.397141	0.999824
Scaf11	49.9433	-0.0726049	0.181078	-0.400959	0.68845	0.999824
Dnah17	33.9419	0.0700053	0.2169	0.322753	0.746882	0.999824
Nceh1	83.96	0.140669	0.170211	0.826441	0.408554	0.999824
Fcrlb	41.2848	0.0439771	0.203241	0.216379	0.828693	0.999824
Plekhg3	43.2584	-0.0326852	0.195269	-0.167385	0.867067	0.999824
Olfr1352	36.8598	0.0051459	0.223819	0.0229914	0.981657	0.999824
Gabrg2	95.4945	0.278858	0.155138	1.79749	0.0722586	0.999824
Ell2	87.8491	0.107778	0.157662	0.683602	0.494227	0.999824
Iqsec2	157.28	0.0808317	0.150274	0.537895	0.59065	0.999824
Eif3e	106.099	0.0438875	0.141672	0.309783	0.756726	0.999824
C1ra	49.1378	-0.0649136	0.17653	-0.36772	0.713082	0.999824
Zscan22	59.8566	0.0305764	0.171129	0.178674	0.858193	0.999824
Maml2	49.4604	-0.0596424	0.193464	-0.308286	0.757864	0.999824
Cdkn1b	113.971	0.0188247	0.150191	0.125338	0.900256	0.999824
Ssh3	90.6006	-0.0372979	0.145435	-0.256457	0.797598	0.999824
Ldlr	53.4876	-0.198872	0.18146	-1.09595	0.273098	0.999824
Unc93a2,Unc93a	39.1992	-0.304045	0.211214	-1.43952	0.150005	0.999824
Necab2	63.8235	-0.0510279	0.162797	-0.313444	0.753943	0.999824
A930018P22Rik	33.814	0.0599832	0.224237	0.267499	0.789085	0.999824
L3mbtl4	43.6636	0.0803939	0.197347	0.407373	0.683734	0.999824
Naa25	41.57	-0.135275	0.195543	-0.691788	0.489071	0.999824
Zfp236	58.5102	-0.247266	0.167087	-1.47986	0.13891	0.999824
Ift52	60.0009	0.249024	0.169759	1.46693	0.142395	0.999824
Cilp	59.0883	-0.232788	0.168962	-1.37776	0.168279	0.999824
Ndufa11	141.217	0.129426	0.175388	0.73794	0.460551	0.999824
Styk1	35.7125	-0.141245	0.216668	-0.651897	0.514468	0.999824
F7	45.1073	0.0421588	0.195986	0.215111	0.829681	0.999824
Olfr202	33.8742	0.00104638	0.220124	0.00475359	0.996207	0.999824
Slain2	61.5911	0.135508	0.1669	0.811907	0.416845	0.999824
Ube2z	59.2013	-0.156524	0.163364	-0.958129	0.337998	0.999824
Ubqln3	47.0976	0.373443	0.187872	1.98775	0.0468396	0.999824
Elof1	121.583	-0.17939	0.139662	-1.28446	0.19898	0.999824
Ppp1r11	111.714	-0.0512756	0.138788	-0.369453	0.71179	0.999824
Pex11g	50.4105	-0.114646	0.185518	-0.617978	0.53659	0.999824
Rd3l	41.3998	0.0397146	0.215715	0.184106	0.85393	0.999824
Fabp9	37.8707	-0.0922774	0.21507	-0.429058	0.667881	0.999824
Trp53inp2	82.2906	0.000784949	0.146283	0.00536597	0.995719	0.999824
Cstad	50.3948	-0.217904	0.187576	-1.16168	0.245364	0.999824
Tns2	51.282	-0.112501	0.180453	-0.623434	0.532999	0.999824
Gna14	33.5209	0.0878244	0.229335	0.382952	0.701755	0.999824
Syne2	40.4831	0.0867777	0.206696	0.419833	0.674607	0.999824
Rrh	44.4287	-0.163173	0.199825	-0.81658	0.414168	0.999824
Pask	42.6204	0.097681	0.20458	0.477471	0.633027	0.999824
Hccs	47.4103	0.212486	0.182898	1.16177	0.245329	0.999824
Stat6	72.2502	-0.066866	0.155522	-0.429945	0.667235	0.999824
Srm	98.2128	0.17093	0.151257	1.13006	0.258451	0.999824
Doc2a	79.0291	-0.0126732	0.15965	-0.0793809	0.93673	0.999824
Tmco5	51.3659	-0.0654061	0.183634	-0.356177	0.721708	0.999824
Romo1	132.67	0.107724	0.142013	0.758549	0.448122	0.999824
Mapre2	133.712	0.163483	0.1619	1.00978	0.312603	0.999824
Gabra2	57.3405	-0.229545	0.172606	-1.32988	0.183558	0.999824
Atad2	47.8087	0.116776	0.182669	0.639275	0.522644	0.999824
Plxnc1	59.205	0.0155709	0.166583	0.0934723	0.925528	0.999824
Prr15l	58.1741	0.202572	0.176388	1.14845	0.250784	0.999824
Calm4	36.0056	-0.0536786	0.221804	-0.242009	0.808773	0.999824
Arsj	60.1035	0.0849603	0.172712	0.49192	0.622776	0.999824
Thoc2l	45.0913	-0.0112628	0.197803	-0.0569397	0.954593	0.999824
Lrif1	56.6243	-0.0290395	0.174503	-0.166412	0.867832	0.999824
Ldhc	42.6869	-0.250315	0.200259	-1.24996	0.211315	0.999824
Epc2	118.905	0.246606	0.142238	1.73376	0.082961	0.999824
Calu	91.0835	0.0975547	0.140391	0.69488	0.487131	0.999824
Tmub2	73.8191	0.114212	0.158934	0.718613	0.47238	0.999824
Zfp708	59.8345	-0.0508719	0.178589	-0.284854	0.775756	0.999824
Lin28b	56.6895	0.0383992	0.177673	0.216123	0.828892	0.999824
Vsir	65.2754	-0.209171	0.176877	-1.18258	0.236975	0.999824
Rgs9bp	63.6131	-0.0199517	0.164298	-0.121436	0.903346	0.999824
Pbx3	50.7154	0.0774466	0.182929	0.42337	0.672025	0.999824
Elac2	70.1761	0.0247426	0.161029	0.153653	0.877884	0.999824
Gm34566,Gm33084,Gm35257	31.8327	-0.344903	0.232416	-1.48399	0.137812	0.999824
Il15	44.5685	-0.112211	0.199625	-0.562108	0.574043	0.999824
Olfr774	37.401	-0.129343	0.210345	-0.614908	0.538616	0.999824
Alb	41.039	0.00837978	0.206307	0.0406181	0.9676	0.999824
Lrtm1	51.2842	-0.144645	0.175367	-0.824815	0.409477	0.999824
Bcl2l2	77.0323	0.222825	0.151138	1.47431	0.140398	0.999824
Neurog1	26.1246	-0.020607	0.268762	-0.0766736	0.938883	0.999824
Mrpl32	59.7374	0.132466	0.170542	0.776736	0.437315	0.999824
Efna4	55.2052	-0.167061	0.174449	-0.957651	0.338239	0.999824
Pprc1	51.537	-0.135965	0.186326	-0.729712	0.465566	0.999824
Pea15a	251.273	0.0638327	0.138079	0.462292	0.643872	0.999824
1810030O07Rik	46.9514	-0.205174	0.194654	-1.05405	0.29186	0.999824
Smarce1	50.0554	-0.0796617	0.187463	-0.424946	0.670876	0.999824
Nkx2-6	45.9768	0.0172038	0.196061	0.0877474	0.930077	0.999824
Vmn1r57,Vmn1r58,Vmn1r59,Vmn1r187,Vmn1r186,Vmn1r63,Vmn1r62,Vmn1r61,Vmn1r60	54.0115	-0.0696948	0.182608	-0.381663	0.702711	0.999824
Ifnl2,Ifnl3	45.2825	-0.181734	0.196169	-0.926415	0.35423	0.999824
Gpx7	31.7871	-0.0989241	0.22965	-0.430759	0.666643	0.999824
Decr2	66.4458	0.129564	0.160628	0.806608	0.419892	0.999824
Wdr1	99.4865	0.00278801	0.141804	0.019661	0.984314	0.999824
Lrwd1	53.5627	-0.243831	0.176431	-1.38202	0.166965	0.999824
Amfr	103.892	0.065733	0.14184	0.463431	0.643055	0.999824
Frmd6	71.1665	0.366951	0.159719	2.29747	0.0215918	0.999824
Cmtm3	71.7087	0.297966	0.166859	1.78573	0.0741433	0.999824
Pcbp3	61.8355	0.157043	0.166523	0.943076	0.345642	0.999824
Usp19	165.641	0.186575	0.156784	1.19001	0.234042	0.999824
Man1a2	82.6939	0.0483729	0.147675	0.327562	0.743243	0.999824
Actl6a	57.8896	-0.104262	0.176058	-0.592201	0.553716	0.999824
Slc9a6	80.5131	0.00285886	0.149822	0.0190817	0.984776	0.999824
Gorab	38.9503	0.0290399	0.204904	0.141724	0.887298	0.999824
Polg	50.2679	0.0820493	0.183553	0.447006	0.654871	0.999824
Ippk	59.5566	0.035889	0.176186	0.203699	0.838589	0.999824
Nlk	122.562	0.00740836	0.133781	0.0553769	0.955838	0.999824
Eri2	45.7638	-0.106039	0.19261	-0.550537	0.581951	0.999824
Ripk3	81.2246	-0.0758357	0.152415	-0.497562	0.618793	0.999824
Gfi1	40.5799	-0.0647235	0.199141	-0.325013	0.745171	0.999824
Olfr17	39.779	-0.166469	0.204393	-0.814454	0.415385	0.999824
Rsc1a1,Ddi2	84.0672	0.141879	0.145746	0.97347	0.33032	0.999824
Olfr1318	35.7269	0.0484595	0.220276	0.219995	0.825875	0.999824
Tal2	36.4084	-0.143471	0.219038	-0.655005	0.512465	0.999824
Alk	45.7575	-0.107975	0.195931	-0.551085	0.581575	0.999824
Phf21a	56.1088	-0.347853	0.174078	-1.99825	0.0456892	0.999824
H2bu2	98.3123	-0.0868766	0.179111	-0.485044	0.627645	0.999824
Gpr45	30.2554	-0.419345	0.236438	-1.7736	0.0761301	0.999824
Vmn1r205,Vmn1r208	74.8978	-0.0931058	0.162362	-0.573447	0.566342	0.999824
Dnajb1	69.5687	0.162059	0.159037	1.01901	0.3082	0.999824
Ppp6r1	100.182	0.165185	0.151872	1.08766	0.276745	0.999824
Hoxd4	49.5697	-0.16807	0.186748	-0.899983	0.368129	0.999824
Lmln	64.8236	0.003576	0.174723	0.0204667	0.983671	0.999824
Tfec	43.9859	-0.320043	0.199732	-1.60236	0.109076	0.999824
Mamld1	69.2663	0.0592947	0.157312	0.376925	0.706229	0.999824
Enox1	84.0124	0.0658607	0.148903	0.442307	0.658267	0.999824
Frmd8	48.26	-0.039875	0.184232	-0.21644	0.828645	0.999824
Tmem65	88.1091	-0.00816845	0.156743	-0.0521137	0.958438	0.999824
Etfrf1	42.3786	0.140564	0.201039	0.699187	0.484435	0.999824
Nol4	83.5058	-0.0874608	0.148137	-0.590404	0.55492	0.999824
Klk8	58.1233	-0.130712	0.175303	-0.745635	0.455888	0.999824
Sgk1	101.785	0.101391	0.261892	0.387147	0.698647	0.999824
Mpc2	175.14	0.0747171	0.162133	0.460838	0.644915	0.999824
Ppfibp2	57.9387	-0.0516407	0.165515	-0.311999	0.755041	0.999824
Olfr452	42.5552	0.0883127	0.202211	0.436735	0.662304	0.999824
Colq	49.0855	0.106539	0.183395	0.580929	0.561289	0.999824
Nek9	58.634	-0.0316038	0.164843	-0.191721	0.847961	0.999824
Hnrnpm	84.5929	0.0193944	0.142836	0.13578	0.891995	0.999824
Rnf167	69.8376	0.026459	0.159153	0.166248	0.867961	0.999824
Car15	65.0137	-0.0384019	0.164714	-0.233143	0.815651	0.999824
Pmis2	63.0417	0.13887	0.168327	0.825002	0.409371	0.999824
Lrrc56	57.5945	-0.0288705	0.17128	-0.168557	0.866145	0.999824
Msi1	60.8329	-0.128489	0.162971	-0.788415	0.430454	0.999824
Tnni1	51.3332	0.230502	0.190132	1.21233	0.225388	0.999824
Olfr149	47.1004	-0.0759241	0.191107	-0.397287	0.691156	0.999824
Zw10	34.5797	-0.244022	0.221539	-1.10149	0.270685	0.999824
Elac1	83.9933	0.366904	0.153952	2.38324	0.0171611	0.999824
Otor	40.172	-0.0175725	0.212637	-0.0826408	0.934137	0.999824
Unc119	64.2011	0.212646	0.168528	1.26178	0.207027	0.999824
Ppp1r8	57.5727	0.192554	0.174452	1.10376	0.269696	0.999824
Csk	51.4687	-0.17264	0.18086	-0.954551	0.339805	0.999824
Utp6	75.9412	0.203714	0.161065	1.26479	0.205945	0.999824
Hmg20b	48.3051	0.0648196	0.197869	0.327589	0.743222	0.999824
Proser1	78.2438	0.233569	0.156254	1.4948	0.134967	0.999824
Sbpl	54.1552	0.0292874	0.179461	0.163197	0.870364	0.999824
Tbc1d8	41.6912	-0.220379	0.195135	-1.12937	0.258741	0.999824
Mrgpra1	45.4367	-0.00660161	0.188735	-0.0349782	0.972097	0.999824
Sh3bgrl2	79.7939	0.170574	0.153015	1.11475	0.264957	0.999824
Ulbp1	49.4678	-0.167375	0.185762	-0.901016	0.36758	0.999824
Lin7c	87.6576	0.0470872	0.151268	0.311283	0.755585	0.999824
Trir	118.117	0.0820675	0.148726	0.551802	0.581084	0.999824
Clmn	48.1201	0.0253078	0.183127	0.138198	0.890084	0.999824
Wdr70,Gm1943	79.9893	0.110242	0.155364	0.709573	0.477969	0.999824
Lcn5	34.903	-0.0212527	0.227987	-0.0932189	0.92573	0.999824
Fahd1	37.791	0.0243796	0.215583	0.113087	0.909962	0.999824
Krba1	45.3924	0.104478	0.19576	0.533704	0.593546	0.999824
Rims4	141.68	0.194257	0.13472	1.44193	0.149321	0.999824
Tnfrsf8	40.415	-0.191762	0.208219	-0.920962	0.35707	0.999824
Nt5dc2	50.5677	-0.135134	0.177526	-0.761209	0.446532	0.999824
Ephx2	89.123	0.288373	0.145867	1.97695	0.0480469	0.999824
Ryr3	50.7816	-0.0620491	0.178811	-0.34701	0.728583	0.999824
Tmem28	50.6069	-0.321717	0.184747	-1.74139	0.0816151	0.999824
Cabp5	38.151	-0.121539	0.208828	-0.582005	0.560564	0.999824
Arhgap36	38.9411	-0.0656028	0.209948	-0.312472	0.754682	0.999824
Dll4	37.7292	-0.397297	0.220236	-1.80396	0.0712373	0.999824
Rab5a	123.535	0.169804	0.14183	1.19724	0.231214	0.999824
Olfr799	39.608	-0.0537333	0.207991	-0.258345	0.796141	0.999824
Lypd8l	40.8314	-0.185106	0.203278	-0.910605	0.362503	0.999824
Kif1b	266.046	0.0676551	0.153364	0.441141	0.659111	0.999824
Rassf10	50.7374	-0.132337	0.182384	-0.725593	0.468088	0.999824
Mpp3	80.7413	-0.0924009	0.150417	-0.6143	0.539017	0.999824
Ufc1	96.615	0.0609068	0.162021	0.375919	0.706977	0.999824
Vhl	57.0586	-0.0957345	0.181672	-0.526963	0.59822	0.999824
Crip1	49.0797	-0.209027	0.181398	-1.15231	0.249192	0.999824
Alg11	52.9169	0.0537867	0.182449	0.294804	0.768143	0.999824
Cdc42ep2	40.9067	0.129641	0.202417	0.640467	0.521869	0.999824
Adi1	95.1076	0.0349098	0.162884	0.214323	0.830295	0.999824
Slc27a6	55.3743	0.0448302	0.174366	0.257104	0.797099	0.999824
Efnb3	92.465	0.0644542	0.146824	0.43899	0.660669	0.999824
Ptdss1	81.924	-0.113719	0.154812	-0.734564	0.462605	0.999824
Gprc5c	44.2009	-0.0112736	0.192118	-0.0586804	0.953207	0.999824
Car14	57.0651	-0.188138	0.172525	-1.0905	0.275493	0.999824
Chia1	71.455	-0.00412816	0.159494	-0.0258829	0.979351	0.999824
Rrm1	54.7333	0.0399042	0.176227	0.226436	0.820862	0.999824
Cytl1	38.7861	-0.564157	0.219598	-2.56904	0.010198	0.999824
Pex3	93.0119	0.169708	0.14238	1.19194	0.233285	0.999824
Rnps1	80.1858	0.147413	0.147833	0.997157	0.318688	0.999824
Foxj2	39.2633	0.0679051	0.207017	0.328017	0.742899	0.999824
Slc2a7	44.0601	0.252278	0.203249	1.24122	0.214523	0.999824
Rbm12b2	38.8688	-0.142411	0.202195	-0.704327	0.481229	0.999824
Fermt3	40.014	-0.0584516	0.207352	-0.281896	0.778023	0.999824
Olfr970	39.3042	-0.199493	0.214034	-0.932062	0.351305	0.999824
Kifc5b,Kifc1	42.3735	-0.0855778	0.205393	-0.416654	0.676932	0.999824
Cdk2ap2	75.1087	0.058391	0.157594	0.370516	0.710998	0.999824
Vmn1r77	55.1146	-0.145494	0.191199	-0.760956	0.446683	0.999824
Bcas2	55.4609	0.172021	0.179339	0.959198	0.337459	0.999824
Donson	66.9514	0.0202521	0.159713	0.126802	0.899097	0.999824
Ddx39b	102.507	0.156598	0.156921	0.99794	0.318308	0.999824
Cyp4x1	43.2834	-0.00598226	0.19424	-0.0307982	0.97543	0.999824
Trap1	78.4176	-0.0967348	0.152677	-0.633592	0.526347	0.999824
Vmn1r127,Vmn1r111,Vmn1r248,Vmn1r259,Vmn1r131,Vmn1r118,Vmn1r119,Vmn1r252,Vmn1r253,Vmn1r115,Vmn1r242,Vmn1r243,Vmn1r257,Vmn1r138,Vmn1r166	71.1295	-0.0609057	0.155917	-0.390629	0.696072	0.999824
Tmem183a	67.9946	0.11796	0.156307	0.754673	0.450445	0.999824
Pole	61.3135	-0.111601	0.17267	-0.646324	0.518069	0.999824
Nudt14	38.9379	-0.0268174	0.198379	-0.135182	0.892468	0.999824
Cenpx	65.0817	0.14971	0.163363	0.916426	0.359444	0.999824
Mylk3	29.9219	0.261896	0.237843	1.10113	0.270841	0.999824
Ldoc1	40.8722	-0.169092	0.205165	-0.824178	0.409838	0.999824
Sh3tc2	43.7841	-0.0785781	0.199358	-0.394157	0.693465	0.999824
4930583I09Rik	39.6799	-0.393105	0.209245	-1.87869	0.0602873	0.999824
Usp8	95.0386	-0.0273055	0.142508	-0.191607	0.84805	0.999824
Ttll7	101.944	0.0235405	0.141996	0.165783	0.868328	0.999824
Gstm6	31.9273	0.0193191	0.234732	0.0823025	0.934406	0.999824
Lims1	52.3046	0.191537	0.187858	1.01959	0.307925	0.999824
Prl4a1	59.9216	0.201986	0.172832	1.16868	0.242532	0.999824
Snapin	70.0989	0.0155767	0.152677	0.102024	0.918738	0.999824
Ccr9	63.6944	-0.0718392	0.165105	-0.435113	0.66348	0.999824
Olfr851	37.2815	-0.196584	0.211841	-0.927979	0.353419	0.999824
Eif1,Emd	301.525	0.0258039	0.174866	0.147564	0.882687	0.999824
Ccdc184	73.3937	0.15062	0.15277	0.985929	0.324168	0.999824
Ccnt1	90.3458	0.200735	0.15051	1.3337	0.182303	0.999824
Dnajc21	59.1331	0.0791035	0.172522	0.458512	0.646584	0.999824
Rhox8	62.6733	-0.187059	0.168082	-1.1129	0.265752	0.999824
Rnf31	54.4975	0.0666187	0.17079	0.390061	0.696491	0.999824
Gli3	42.2858	-0.0306567	0.207661	-0.147629	0.882636	0.999824
Rasl11b	91.6166	-0.0181062	0.154749	-0.117004	0.906857	0.999824
Rsph3b,Rsph3a	86.5602	0.0527649	0.146801	0.359431	0.719273	0.999824
Dmd	63.1593	0.0301243	0.16538	0.182152	0.855464	0.999824
Bcs1l	58.1582	-0.0722	0.163916	-0.440469	0.659597	0.999824
Mcm6	51.4288	0.00880498	0.18279	0.04817	0.961581	0.999824
Mtpn	144.499	0.201271	0.177053	1.13678	0.25563	0.999824
Angel1	57.7871	0.37517	0.168431	2.22744	0.0259176	0.999824
Dok5	66.792	-0.0402087	0.161081	-0.249619	0.802882	0.999824
Foxm1	37.1107	0.193565	0.217122	0.891501	0.37266	0.999824
Sprr2h	59.1795	-0.0798422	0.17209	-0.463956	0.64268	0.999824
Olfr555	43.9715	-0.26667	0.195292	-1.36549	0.172098	0.999824
Pcdhga1	38.1499	0.00371619	0.205175	0.0181123	0.985549	0.999824
Calm5	42.7057	-0.313301	0.201777	-1.55271	0.120492	0.999824
Prss46	82.4431	0.00255544	0.153872	0.0166076	0.98675	0.999824
Otud3	84.7143	0.270953	0.149168	1.81643	0.0693046	0.999824
Vps4b	98.9333	-0.14534	0.141235	-1.02906	0.303451	0.999824
Prdm1	41.368	0.0860213	0.212844	0.404152	0.686101	0.999824
Gm41408	35.8775	-0.255571	0.216622	-1.1798	0.23808	0.999824
Tmem132e	56.5993	0.156712	0.172697	0.907439	0.364175	0.999824
Irf2bpl	123.511	0.0933626	0.143213	0.651917	0.514455	0.999824
Adam30	55.6678	0.296664	0.184512	1.60783	0.107873	0.999824
Elf1	56.8502	-0.247194	0.169188	-1.46106	0.143999	0.999824
Cdhr4	58.9413	-0.0567052	0.174458	-0.325036	0.745154	0.999824
Scnn1a	48.6142	-0.114355	0.188244	-0.607483	0.54353	0.999824
Zfp457	24.8406	-0.295976	0.254297	-1.1639	0.244465	0.999824
Asah1	74.0486	0.164536	0.162286	1.01387	0.310647	0.999824
Efcab6	41.0349	-0.0334296	0.205216	-0.1629	0.870597	0.999824
Cc2d1b	42.9389	0.0776849	0.196986	0.394367	0.69331	0.999824
Prelid1	165.292	0.0510981	0.150827	0.338785	0.734772	0.999824
Cracr2b	40.7826	-0.342957	0.213282	-1.608	0.107835	0.999824
Ero1a	64.8986	-0.0306831	0.167078	-0.183646	0.854292	0.999824
Amigo2	70.4991	-0.00991633	0.169764	-0.0584126	0.95342	0.999824
Rplp0	158.462	0.170133	0.155286	1.09561	0.273249	0.999824
Trmo	57.4748	0.117374	0.171887	0.682854	0.494699	0.999824
Zfp503	59.7116	-0.240511	0.228861	-1.0509	0.293303	0.999824
Blm	55.5739	0.0913158	0.177033	0.515812	0.605985	0.999824
Usp24	51.6025	-0.106134	0.184286	-0.575919	0.56467	0.999824
Elovl6	93.4714	0.151314	0.149367	1.01304	0.311043	0.999824
Olfr646	52.5901	0.00869004	0.176425	0.0492562	0.960715	0.999824
Npnt	49.4304	0.228988	0.182252	1.25643	0.208959	0.999824
Lekr1	34.0829	-0.15639	0.217507	-0.719012	0.472133	0.999824
Rprd2	51.9024	-0.0253282	0.179185	-0.141352	0.887592	0.999824
Gm2240	46.101	0.0396621	0.194667	0.203743	0.838554	0.999824
Lmod2	46.656	0.0957115	0.19028	0.503003	0.614962	0.999824
Eif3m	125.253	0.0346937	0.145192	0.238951	0.811143	0.999824
Olfr69	38.8195	-0.186949	0.213787	-0.874463	0.381866	0.999824
Ankrd22	46.5101	-0.0468265	0.198182	-0.23628	0.813215	0.999824
Gcnt4	58.3986	-0.0305412	0.17337	-0.176162	0.860166	0.999824
Park7	168.036	0.0972701	0.15153	0.641919	0.520926	0.999824
Igsf9	39.8771	0.111304	0.211723	0.525708	0.599091	0.999824
Olfr812	38.9013	0.104774	0.212273	0.493579	0.621603	0.999824
Ap3d1	90.0743	0.109647	0.158107	0.6935	0.487996	0.999824
Sgsm3	72.6097	0.164047	0.154829	1.05953	0.289356	0.999824
Opn5	44.6908	-0.400382	0.201752	-1.98453	0.0471973	0.999824
Pdzd2	67.8394	0.122357	0.174213	0.702345	0.482464	0.999824
Mlxip	57.8502	-0.0180154	0.16775	-0.107394	0.914476	0.999824
Nell2	161.165	0.2165	0.263621	0.821253	0.411502	0.999824
Lamb2	51.0298	-0.18165	0.181689	-0.999789	0.317413	0.999824
Tubg2	71.292	0.115186	0.161399	0.71367	0.475431	0.999824
4931400O07Rik	57.4037	-0.169462	0.176815	-0.958414	0.337854	0.999824
Ctse	39.3151	-0.117926	0.217323	-0.542629	0.587385	0.999824
Mpeg1	48.904	-0.417735	0.201633	-2.07176	0.0382875	0.999824
Crygn	62.3098	-0.0408061	0.170243	-0.239694	0.810568	0.999824
Nolc1	51.362	0.275644	0.174947	1.57558	0.115122	0.999824
Gm725	40.1721	-0.2007	0.216651	-0.926375	0.354251	0.999824
Gm52578	26.6351	-0.327455	0.253542	-1.29152	0.196522	0.999824
Phgr1	37.2548	-0.00355449	0.213779	-0.016627	0.986734	0.999824
Mc2r	34.9535	0.0255092	0.220985	0.115434	0.908101	0.999824
Sec14l4	41.8002	0.315887	0.198203	1.59376	0.110991	0.999824
Zfp7	53.6314	-0.000881035	0.173812	-0.00506891	0.995956	0.999824
Frmd5	50.1991	0.0976494	0.18236	0.535476	0.592321	0.999824
Aak1	60.1195	0.02275	0.167259	0.136016	0.891808	0.999824
Snrpd3	80.4776	-0.139913	0.153846	-0.909438	0.363119	0.999824
Ctsb	137.337	0.262815	0.14934	1.75985	0.078434	0.999824
Gm3238,Gm7137,Gm3250,Gm3233,Gm7138	41.0585	-0.162497	0.194724	-0.834501	0.403999	0.999824
Car1	40.8394	-0.143223	0.197154	-0.726452	0.467562	0.999824
Slbp	56.6617	0.0204721	0.17108	0.119664	0.904749	0.999824
Ftdc2	35.5221	0.0676293	0.218824	0.309058	0.757277	0.999824
Rpl22l1,Gm15421	126.115	0.0371684	0.131051	0.283617	0.776704	0.999824
Dlx1	36.1961	0.0488871	0.209773	0.233048	0.815724	0.999824
Skap1	43.8385	0.131786	0.206295	0.638821	0.522939	0.999824
Gm42372	66.9886	0.137718	0.168998	0.814907	0.415126	0.999824
Olfr424	46.2409	-0.26244	0.190456	-1.37795	0.168217	0.999824
Adk	103.759	0.288046	0.145618	1.97809	0.0479181	0.999824
Sult6b2	43.5738	0.0879125	0.208901	0.420833	0.673877	0.999824
Gm46013	35.0444	-0.600882	0.223878	-2.68397	0.00727547	0.999824
Olfr557	37.2575	-0.167899	0.209471	-0.801542	0.422818	0.999824
Mapk1ip1l	50.5332	0.164206	0.18108	0.906817	0.364504	0.999824
Flii	81.029	0.00609454	0.144035	0.042313	0.966249	0.999824
Fam71a	38.7888	0.000722736	0.210359	0.00343573	0.997259	0.999824
Cdk10	121.056	0.0622929	0.132965	0.468493	0.639432	0.999824
Nsd1	121.378	0.132987	0.152911	0.869703	0.384463	0.999824
Polr1c	66.1554	0.231051	0.164811	1.40192	0.160939	0.999824
Rpusd1	82.2154	0.144421	0.153267	0.942281	0.346049	0.999824
Fam24a	33.9809	-0.200759	0.222348	-0.902906	0.366576	0.999824
Rfx1	59.5682	0.000233448	0.170472	0.00136942	0.998907	0.999824
Il13ra2	65.2451	-0.217645	0.173374	-1.25535	0.20935	0.999824
Mettl15	69.6388	0.114455	0.162345	0.705014	0.480801	0.999824
Fam181a	49.6503	-0.426828	0.191684	-2.22672	0.0259658	0.999824
Ankk1	45.0734	0.217876	0.198282	1.09882	0.271846	0.999824
Klhl20	44.3825	-0.0887737	0.194552	-0.456299	0.648175	0.999824
Sprr2b	40.297	-0.016695	0.215823	-0.0773547	0.938341	0.999824
Hacd1	43.7539	0.0135796	0.188769	0.0719375	0.942652	0.999824
Fgf8	45.8174	-0.391141	0.19859	-1.96959	0.0488856	0.999824
Taf7l	39.8401	-0.283187	0.210568	-1.34487	0.178666	0.999824
Hpca	393.372	0.325454	0.20986	1.55082	0.120946	0.999824
Mfsd9	52.7198	-0.11377	0.180181	-0.631419	0.527767	0.999824
E430024I08Rik,Zfp825	40.4301	0.0505683	0.200896	0.251714	0.801262	0.999824
Tbc1d2b	35.3585	-0.357312	0.224059	-1.59472	0.110775	0.999824
Rai14	45.328	-0.0390784	0.195405	-0.199987	0.841491	0.999824
Dnah14	38.3133	0.184644	0.204232	0.904089	0.365948	0.999824
Spin2c	50.5456	0.182728	0.180142	1.01436	0.310413	0.999824
Maco1	100.844	0.182378	0.152681	1.19451	0.232279	0.999824
Edem2	69.2976	-0.0110344	0.160065	-0.0689369	0.94504	0.999824
Bpifa1	52.0581	-0.136086	0.182291	-0.746528	0.455349	0.999824
Rad52	59.1748	0.173994	0.166748	1.04345	0.296738	0.999824
Atp5l	176.941	0.0194321	0.161159	0.120577	0.904026	0.999824
Mycbp2	90.6664	0.136143	0.143577	0.948221	0.343017	0.999824
Bnc2	55.5285	0.0534283	0.179978	0.29686	0.766574	0.999824
Olfr1181	56.06	-0.147256	0.179841	-0.818814	0.412892	0.999824
Fahd2a	69.4919	0.137094	0.169808	0.807345	0.419468	0.999824
Ppa2	83.4649	-0.0976508	0.148431	-0.657886	0.510611	0.999824
Itih3	57.4458	-0.10584	0.181746	-0.582349	0.560332	0.999824
Slc17a6	56.7982	-0.0187066	0.23596	-0.0792786	0.936811	0.999824
Cpsf4l	39.4421	-0.273485	0.206208	-1.32626	0.184755	0.999824
Cstf2	114.553	0.309772	0.149365	2.07394	0.0380853	0.999824
Myo1f	40.9047	-0.145607	0.207961	-0.700163	0.483826	0.999824
Dnaaf6	21.9017	-0.176788	0.275752	-0.641112	0.52145	0.999824
Adamts6	57.466	0.148226	0.175914	0.842607	0.399448	0.999824
Gm34298	43.8321	0.11605	0.193834	0.598711	0.549366	0.999824
Pirt	42.9193	-0.0504551	0.201728	-0.250115	0.802499	0.999824
Srxn1	92.1226	0.0616095	0.144653	0.425913	0.670171	0.999824
Fam243	32.9864	0.022329	0.223966	0.099698	0.920584	0.999824
Olfr914	36.0718	-0.0569577	0.216721	-0.262815	0.792693	0.999824
Vmn2r81	55.8385	0.146196	0.176593	0.827871	0.407744	0.999824
Rnf169	102.745	0.0100255	0.137544	0.0728892	0.941894	0.999824
Ceacam16	42.2821	0.0849776	0.201792	0.421115	0.673671	0.999824
Sacm1l	89.5593	0.014625	0.138287	0.105758	0.915774	0.999824
Kcnb1	145.247	0.218941	0.16557	1.32235	0.186051	0.999824
Mapk8ip3	96.8456	0.0273834	0.145418	0.188309	0.850634	0.999824
Ubl4a,Gm44504	57.6933	-0.0306865	0.168643	-0.181962	0.855613	0.999824
Arhgef28	61.3461	-0.113739	0.173808	-0.654396	0.512857	0.999824
Csf2rb2	65.8221	-0.0946774	0.171786	-0.551135	0.581541	0.999824
Lce1a1,Lce1i	36.491	-0.0326746	0.211333	-0.154612	0.877128	0.999824
Skint11	46.815	-0.0975812	0.190028	-0.513508	0.607596	0.999824
Zfp775	66.447	-0.00954961	0.164267	-0.0581347	0.953641	0.999824
Slc6a16	50.2197	-0.335612	0.187068	-1.79407	0.0728022	0.999824
Oas1b	35.3951	0.0724451	0.222283	0.325914	0.744489	0.999824
Cfap61	58.1104	-0.0253386	0.171428	-0.147809	0.882494	0.999824
Vmn1r9,Vmn1r10	51.898	0.10784	0.188029	0.573527	0.566288	0.999824
Pex16	75.2882	0.00689913	0.158493	0.0435296	0.965279	0.999824
Dhx30	104.106	0.0337206	0.138783	0.242973	0.808026	0.999824
Gli2	39.2183	0.179166	0.217927	0.82214	0.410997	0.999824
Nrn1	221.689	0.343268	0.202542	1.6948	0.0901128	0.999824
Ucp2	65.0596	0.115132	0.172237	0.668451	0.503845	0.999824
Atp8b1	41.5538	-0.112643	0.19904	-0.565932	0.57144	0.999824
Dbn1	109.165	0.0858436	0.14223	0.603553	0.546141	0.999824
Fbxl5	62.4183	0.101936	0.173268	0.588316	0.55632	0.999824
Cisd3	71.5394	-0.0927246	0.15828	-0.585826	0.557992	0.999824
N6amt1	60.1398	-0.18548	0.171738	-1.08001	0.280136	0.999824
P2ry4	60.2939	0.0905651	0.175713	0.515414	0.606263	0.999824
Ripply1	43.2125	0.040721	0.194572	0.209285	0.834226	0.999824
Plppr2	81.3115	-0.200588	0.158189	-1.26803	0.204789	0.999824
Fev	31.0063	-0.0967139	0.23833	-0.405798	0.684891	0.999824
Snta1	44.9903	0.0338073	0.197525	0.171154	0.864102	0.999824
Ctdsp2	87.5674	0.167011	0.14632	1.14141	0.253699	0.999824
Col9a2	47.0939	0.0219986	0.196357	0.112033	0.910797	0.999824
Kansl1	103.612	0.158389	0.142601	1.11071	0.266693	0.999824
Mrps30	45.4001	-0.144762	0.184303	-0.785459	0.432184	0.999824
Rasa2	70.3605	0.00129628	0.155881	0.00831582	0.993365	0.999824
Vtn	83.8744	-0.123882	0.155615	-0.796084	0.425983	0.999824
Fabp4	36.7358	-0.235808	0.224899	-1.0485	0.294406	0.999824
Actn3	50.6072	-0.294076	0.187997	-1.56426	0.117757	0.999824
Ric3	100.634	-0.0681564	0.142601	-0.477953	0.632684	0.999824
2310009B15Rik	57.5019	0.0456266	0.175078	0.260607	0.794396	0.999824
Gm6040	44.0372	0.0581802	0.196486	0.296103	0.767151	0.999824
Hsd3b6	45.1325	0.255525	0.197259	1.29538	0.195189	0.999824
Tet1	53.4262	-0.146577	0.175631	-0.834575	0.403957	0.999824
Trim60	46.4642	0.0907685	0.192734	0.470953	0.637674	0.999824
Vps25	89.2684	0.150675	0.147119	1.02417	0.305754	0.999824
Efnb1	56.3994	0.0918459	0.171404	0.535846	0.592065	0.999824
Dag1	47.0603	-0.0839597	0.188043	-0.446493	0.655241	0.999824
Pard3	55.5662	0.353016	0.176733	1.99745	0.0457762	0.999824
Hmgb2,Gm20875	66.4645	-0.131278	0.164212	-0.799445	0.424032	0.999824
Rab40b	64.2524	-0.0918133	0.164922	-0.556709	0.577726	0.999824
Nek7	65.1946	0.168892	0.161323	1.04692	0.295138	0.999824
Adamts9	52.7803	0.299009	0.182726	1.63638	0.101761	0.999824
Triap1	78.965	-0.0630063	0.172461	-0.365336	0.71486	0.999824
Dlk2	53.2239	-0.13936	0.186056	-0.74902	0.453845	0.999824
Gng8	28.1443	0.276545	0.258842	1.06839	0.285345	0.999824
Apip	43.384	0.0109195	0.199183	0.0548214	0.956281	0.999824
Ppp1r16a	65.3535	0.165558	0.160466	1.03173	0.302197	0.999824
Smim40,LOC115489363,LOC115489383	46.4494	-0.250321	0.18498	-1.35324	0.17598	0.999824
Olfr921	40.3316	-0.194234	0.207781	-0.9348	0.349891	0.999824
Fga	46.4251	-0.046282	0.193421	-0.239281	0.810888	0.999824
Ptpn5	165.346	0.219615	0.138237	1.58868	0.112132	0.999824
Chrm4	87.7804	0.248548	0.141544	1.75598	0.0790925	0.999824
Gm2696,Krtap10-4,Gm7137	41.7271	-0.0340078	0.207705	-0.163731	0.869943	0.999824
Fgf5	55.1054	-0.141711	0.178222	-0.795138	0.426533	0.999824
Rb1cc1	82.6336	-0.0118167	0.151126	-0.0781915	0.937676	0.999824
4930444G20Rik	40.8753	0.134882	0.209847	0.642762	0.520378	0.999824
Agap2	392.001	-0.0763339	0.158845	-0.480557	0.630831	0.999824
Vps13a	79.1034	-0.00873402	0.158401	-0.0551385	0.956028	0.999824
Slc35d3	49.898	0.370359	0.185306	1.99863	0.045648	0.999824
Polg2	65.2393	-0.257529	0.165131	-1.55954	0.118868	0.999824
Myo15b	27.3717	0.0146063	0.256558	0.056932	0.954599	0.999824
Fgf1	71.2272	-0.121198	0.156215	-0.77584	0.437843	0.999824
Snx7	53.9022	0.144039	0.180579	0.797652	0.425072	0.999824
Cd19	50.3885	-0.205497	0.185749	-1.10632	0.26859	0.999824
Fhdc1	56.5061	0.0316082	0.172503	0.183233	0.854615	0.999824
A2ml1	34.4515	-0.128334	0.224014	-0.572882	0.566724	0.999824
Rabgap1	84.2649	0.0696402	0.141616	0.491754	0.622893	0.999824
Fgr	49.7257	-0.137791	0.183119	-0.752467	0.45177	0.999824
Phc3	72.288	0.38906	0.160024	2.43127	0.0150462	0.999824
Rnf225	46.1728	-0.21505	0.189383	-1.13553	0.256154	0.999824
Zfp780b	42.9924	0.127721	0.210962	0.60542	0.5449	0.999824
Olfr292	51.0349	-0.149645	0.187019	-0.80016	0.423618	0.999824
Taar1	40.0586	-0.321175	0.209523	-1.53288	0.125305	0.999824
Tlr3	40.5179	-0.0482029	0.205893	-0.234116	0.814895	0.999824
Slc35a4	51.2106	0.185912	0.178306	1.04265	0.297109	0.999824
Stxbp1	506.293	0.0801507	0.214444	0.37376	0.708583	0.999824
Scgb1b30	48.1256	-0.110466	0.205468	-0.537631	0.590831	0.999824
Cenpm	60.2277	0.117899	0.172417	0.683803	0.4941	0.999824
P2ry14	45.1225	0.011117	0.195622	0.0568292	0.954681	0.999824
Eci2	68.4502	0.15536	0.161915	0.959519	0.337297	0.999824
Dscc1	59.8097	0.0395193	0.187772	0.210464	0.833305	0.999824
Olfr1140	36.8747	-0.0623491	0.212708	-0.29312	0.76943	0.999824
Colca2	39.7333	-0.243718	0.2039	-1.19528	0.231977	0.999824
Cebpa	76.0154	0.0440919	0.168039	0.262391	0.79302	0.999824
Abhd13	55.5205	-0.0526776	0.180489	-0.29186	0.770394	0.999824
Klhl6	32.3319	-0.0259475	0.237802	-0.109114	0.913112	0.999824
Mroh6	39.5349	0.094772	0.20911	0.453215	0.650394	0.999824
Pradc1	55.5103	0.112323	0.175381	0.640453	0.521878	0.999824
Ndufs6	190.514	0.149445	0.140963	1.06017	0.289067	0.999824
Cstl1	59.7536	-0.174433	0.17634	-0.989182	0.322574	0.999824
4931408C20Rik	46.0101	-0.158749	0.197851	-0.802366	0.422341	0.999824
Akap13	35.9377	0.0270869	0.212276	0.127602	0.898464	0.999824
Cog3	54.4772	0.16253	0.171132	0.949732	0.342248	0.999824
Olfr963	39.8534	0.0136748	0.199892	0.068411	0.945458	0.999824
Sox8	42.2381	0.12175	0.20141	0.604488	0.54552	0.999824
Ly75	56.8825	-0.0791938	0.170899	-0.463396	0.643081	0.999824
Prkcb	493.775	0.0420162	0.169599	0.247738	0.804337	0.999824
Ciao2a	60.9394	-0.0753676	0.162034	-0.465134	0.641836	0.999824
Stard3nl	80.34	-0.0312585	0.152471	-0.205012	0.837562	0.999824
Slc17a4	40.9567	0.300055	0.21563	1.39153	0.164066	0.999824
Fkbp9	47.3248	-0.00500652	0.182012	-0.0275066	0.978056	0.999824
Zbtb21	70.8997	-0.058693	0.15825	-0.370888	0.710721	0.999824
Krt18	40.9866	0.0106653	0.211727	0.0503728	0.959825	0.999824
Smim23	45.3591	0.103017	0.194324	0.530131	0.596021	0.999824
Med9	62.4516	0.055544	0.177363	0.313166	0.754154	0.999824
Bhlhb9	71.2511	-0.122675	0.162057	-0.756989	0.449057	0.999824
Tshz1	75.6318	0.117884	0.157461	0.748653	0.454066	0.999824
Pi4k2a	117.58	0.235843	0.142859	1.65088	0.0987624	0.999824
Grb10	41.633	-0.0709082	0.200151	-0.354274	0.723134	0.999824
Gm12394	62.8924	0.022408	0.277323	0.0808011	0.9356	0.999824
Olfr1302	35.2299	0.264089	0.217249	1.21561	0.224135	0.999824
Car13	39.1536	-0.0385091	0.209381	-0.183919	0.854077	0.999824
D8Ertd738e	129.203	0.136172	0.155676	0.874714	0.38173	0.999824
Gtf3c4	43.3929	0.157764	0.190061	0.830068	0.4065	0.999824
Rnd2	108.881	0.257961	0.13367	1.92984	0.0536262	0.999824
Pitx3	41.2409	0.0396585	0.211725	0.187311	0.851417	0.999824
Nrg1	47.3636	-0.324307	0.186559	-1.73836	0.082148	0.999824
Zfp27	49.5188	-0.210908	0.178026	-1.1847	0.236136	0.999824
4931417E11Rik	50.3283	0.220086	0.190533	1.15511	0.248047	0.999824
Agr2	53.0247	-0.14944	0.192727	-0.775399	0.438104	0.999824
Prelid3a	58.2033	0.316368	0.168834	1.87385	0.0609516	0.999824
Ankar	59.3866	0.140623	0.182304	0.771367	0.440489	0.999824
Cptp	58.4468	0.186309	0.173419	1.07433	0.282676	0.999824
Apaf1	49.046	-0.115011	0.193019	-0.595852	0.551274	0.999824
Afap1l1	45.5919	0.17191	0.190254	0.903585	0.366216	0.999824
Klhl21	63.2421	0.0966964	0.161531	0.598625	0.549423	0.999824
Morc2a	56.9943	0.170073	0.179896	0.9454	0.344455	0.999824
Mettl8	58.3265	0.337573	0.171901	1.96376	0.0495577	0.999824
Yipf6	66.613	0.0570505	0.163561	0.348803	0.727238	0.999824
Stn1	30.1731	-0.124786	0.242349	-0.514904	0.60662	0.999824
Klra22,Klra20	24.7951	-0.093405	0.258233	-0.361708	0.71757	0.999824
Ankdd1a	47.0264	0.386389	0.197263	1.95875	0.0501418	0.999824
Gm29667,Gapdh,Gm12070	1134.78	0.138805	0.214316	0.647664	0.517202	0.999824
BC051665	39.0171	-0.357271	0.211676	-1.68782	0.0914463	0.999824
Axdnd1	49.8942	-0.0828065	0.190188	-0.435393	0.663278	0.999824
Serinc4	37.5259	-0.126858	0.210508	-0.602629	0.546756	0.999824
Plekhm1	43.4399	-0.0842511	0.193151	-0.436192	0.662697	0.999824
Heg1	41.6633	-0.198941	0.208953	-0.952084	0.341054	0.999824
Abhd16a	82.3456	0.311854	0.148345	2.10222	0.0355343	0.999824
Mmp13	38.5573	0.013514	0.201135	0.0671888	0.946431	0.999824
Olfr1234	39.2202	0.1149	0.203111	0.565703	0.571596	0.999824
Coq4	57.8574	-0.0765233	0.167808	-0.456017	0.648378	0.999824
Thsd7b	41.7327	-0.320726	0.195505	-1.6405	0.100902	0.999824
Tbc1d22a	58.289	-0.150012	0.169721	-0.883874	0.376764	0.999824
Commd7	58.3162	-0.0070194	0.171464	-0.0409379	0.967345	0.999824
Gm5878	38.5529	0.268354	0.2066	1.2989	0.193977	0.999824
Ddx4	43.2627	-0.0801176	0.199286	-0.402023	0.687667	0.999824
Cyp4b1	44.7795	-0.0692493	0.191727	-0.361188	0.717959	0.999824
Muc2	36.3804	-0.263392	0.217041	-1.21356	0.224916	0.999824
D11Wsu47e	43.4518	0.0262198	0.203923	0.128577	0.897692	0.999824
Duox1	45.4177	-0.0279121	0.188362	-0.148183	0.882198	0.999824
Slco2b1	47.2155	-0.093686	0.203508	-0.460356	0.645261	0.999824
Pnoc	53.8097	0.119281	0.184512	0.64647	0.517975	0.999824
Lrrc30	54.7283	0.0655244	0.175391	0.373592	0.708708	0.999824
Olfr711	36.2915	-0.0883054	0.224014	-0.394196	0.693436	0.999824
Rnf113a1	48.785	-0.253629	0.189124	-1.34108	0.179896	0.999824
Pcbd1	53.4836	-0.0154253	0.177419	-0.0869426	0.930717	0.999824
Zbtb33	52.5777	-0.0844462	0.180543	-0.467733	0.639975	0.999824
Umps	65.2739	-0.0175514	0.171001	-0.102639	0.91825	0.999824
Camk4	97.1895	0.207928	0.164167	1.26656	0.205313	0.999824
Tnrc6b	60.6295	0.235959	0.177781	1.32725	0.184427	0.999824
Osbp	80.8056	0.201639	0.150095	1.34341	0.179138	0.999824
1810009N02Rik	43.9171	0.057354	0.198565	0.288843	0.772701	0.999824
Zbtb3	68.3075	0.0983318	0.16167	0.608226	0.543037	0.999824
Col22a1	38.4867	-0.10094	0.206963	-0.487721	0.625747	0.999824
Pdia6	147.273	0.213317	0.136019	1.56829	0.116813	0.999824
Nopchap1	66.4712	0.106396	0.160248	0.663946	0.506725	0.999824
Pnlip	31.6593	-0.0180454	0.230939	-0.0781392	0.937717	0.999824
Trappc5	56.7852	0.13143	0.175235	0.750023	0.453241	0.999824
Zfp513	36.523	0.0748885	0.214613	0.348947	0.727129	0.999824
Sirt1	50.9721	-0.117902	0.179888	-0.65542	0.512197	0.999824
Fam71f2	62.7808	-0.181587	0.168358	-1.07858	0.280777	0.999824
Nek2	43.8085	-0.0441487	0.195794	-0.225485	0.821602	0.999824
Comp	32.0704	0.434375	0.242875	1.78847	0.0737003	0.999824
Ovca2	73.2626	0.0395956	0.160554	0.246619	0.805203	0.999824
Pars2	60.9927	-0.288791	0.173884	-1.66082	0.0967487	0.999824
Insr	75.5448	0.245947	0.165287	1.488	0.136751	0.999824
Gm7931,Hmgn2	110.782	0.205381	0.14864	1.38173	0.167054	0.999824
Rassf4	59.1993	-0.0750228	0.170731	-0.439422	0.660356	0.999824
Zfp111	60.5398	0.136253	0.168219	0.80997	0.417958	0.999824
Txnl4a	76.6176	0.151322	0.154613	0.978713	0.327722	0.999824
Ankrd2	39.3175	0.187689	0.202083	0.928773	0.353007	0.999824
Gpr149	37.1113	-0.319853	0.219632	-1.45631	0.145307	0.999824
Opn3	45.2191	0.154622	0.193154	0.800513	0.423414	0.999824
Vdr	54.8163	-0.162326	0.188863	-0.859493	0.390069	0.999824
Frg2f9,Frg2f8,Frg2f7,Frg2f13,Frg2f5,Frg2f4,Frg2f3,Frg2f2,Frg2f11,Frg2f12,Frg2f10	46.9722	-0.0495198	0.182498	-0.271344	0.786126	0.999824
Eml6	43.0314	-0.0287436	0.194041	-0.148132	0.882239	0.999824
Olfr1137	35.4525	-0.293377	0.230702	-1.27167	0.203491	0.999824
Emid1	53.0641	-0.222787	0.18002	-1.23757	0.215877	0.999824
Lrrc8d	60.9584	-0.00726484	0.16649	-0.0436354	0.965195	0.999824
Commd1	60.7635	-0.0455765	0.164496	-0.277068	0.781728	0.999824
Lta4h	68.2356	0.101324	0.16772	0.604125	0.54576	0.999824
Ncoa5	63.3798	0.0515003	0.161364	0.319155	0.749609	0.999824
Psen1	82.9058	0.0667661	0.148722	0.448932	0.65348	0.999824
Tmem52	67.4471	-0.0936552	0.167686	-0.558517	0.576492	0.999824
Gyg	49.5163	0.000163547	0.185074	0.000883682	0.999295	0.999824
Kcnj15	40.2404	0.063693	0.201557	0.316005	0.751999	0.999824
a	53.1157	0.0197784	0.187452	0.105512	0.91597	0.999824
Wiz	70.643	0.0683496	0.161432	0.423395	0.672007	0.999824
Mis18bp1	40.5633	0.191396	0.214581	0.891954	0.372418	0.999824
Zfp36l2	80.0891	-0.106682	0.156823	-0.680274	0.496331	0.999824
Pikfyve	68.9722	0.112404	0.155018	0.725099	0.468391	0.999824
Rai1	65.5384	0.187117	0.1612	1.16077	0.245733	0.999824
Synpo2	45.7343	-0.191916	0.194301	-0.987729	0.323285	0.999824
E2f2	36.905	0.0902606	0.21267	0.424416	0.671262	0.999824
Telo2	58.8323	0.140818	0.176484	0.797908	0.424924	0.999824
Asb7	51.5141	0.102015	0.180877	0.564001	0.572754	0.999824
Ola1	90.6621	0.151673	0.14555	1.04206	0.297382	0.999824
Adgrg7	64.1312	-0.11656	0.167745	-0.694861	0.487143	0.999824
Gabra5	61.4916	-0.178298	0.174858	-1.01968	0.307881	0.999824
Olfr633	31.0543	0.0676143	0.23835	0.283676	0.776658	0.999824
Septin1	60.1674	0.0163636	0.173564	0.0942795	0.924887	0.999824
Krt77	57.4781	-0.0824297	0.176847	-0.466108	0.641138	0.999824
Akr1b10	44.3611	0.244221	0.201666	1.21102	0.225889	0.999824
Cactin	47.9383	0.378857	0.185274	2.04485	0.0408697	0.999824
Smad6	33.9666	-0.136307	0.220124	-0.619229	0.535766	0.999824
Sugp1	45.2287	0.0868359	0.192276	0.45162	0.651542	0.999824
Smpd4	63.4092	0.0947747	0.159486	0.59425	0.552345	0.999824
Rasl10a	67.4855	-0.113303	0.172714	-0.656015	0.511815	0.999824
Cby2	47.6851	-0.0679764	0.188745	-0.36015	0.718735	0.999824
Fbxo22	51.1547	-0.195874	0.180922	-1.08265	0.278965	0.999824
Hgfac	56.6617	0.187879	0.180629	1.04014	0.298277	0.999824
Ntn3	39.7311	0.0056624	0.19375	0.0292253	0.976685	0.999824
Mlst8	64.9585	-0.131116	0.167075	-0.784774	0.432586	0.999824
Zfp319	38.0331	-0.239533	0.212286	-1.12835	0.25917	0.999824
Sucnr1	38.1264	-0.167703	0.21237	-0.789674	0.429718	0.999824
Tas2r105	36.0619	0.163528	0.214242	0.763284	0.445294	0.999824
Cplane2	40.7497	0.00322007	0.211967	0.0151914	0.987879	0.999824
Nkx6-1	44.2857	-0.418979	0.191237	-2.19089	0.0284601	0.999824
Arhgef10l	66.8355	-0.0165063	0.164308	-0.100459	0.91998	0.999824
Cplx3	51.3507	-0.0666919	0.188016	-0.354714	0.722804	0.999824
Vcp	105.643	-0.266506	0.142054	-1.87609	0.0606436	0.999824
Olfr1022	30.157	-0.235808	0.235692	-1.00049	0.317072	0.999824
Snd1	55.6968	-0.0700806	0.172093	-0.407226	0.683842	0.999824
Zfp551	37.8151	0.130506	0.210193	0.620887	0.534674	0.999824
Mrgprd	42.3617	-0.130745	0.207889	-0.628916	0.529404	0.999824
Rab3b	125.191	-0.165182	0.157699	-1.04746	0.294889	0.999824
Tmem98	37.0502	-0.161254	0.20738	-0.777581	0.436816	0.999824
Olfr10,Olfr1393	44.6143	0.0295567	0.195478	0.151202	0.879816	0.999824
Mindy1	64.0488	-0.0140269	0.164695	-0.0851691	0.932127	0.999824
Adamts17	56.5435	0.094347	0.177269	0.532224	0.594571	0.999824
Cst8	50.2459	-0.15546	0.178968	-0.868644	0.385042	0.999824
Ntn5	41.5255	-0.0245174	0.194988	-0.125738	0.899939	0.999824
Gm7358,Gm7356	39.548	0.0769612	0.203503	0.378182	0.705296	0.999824
Hsd17b11	41.833	0.260753	0.206859	1.26053	0.207477	0.999824
Nup50	50.8033	0.274241	0.180708	1.51759	0.129118	0.999824
Gm6569	36.9872	-0.0700569	0.207546	-0.337549	0.735703	0.999824
Lipm	45.5273	0.0484138	0.190227	0.254506	0.799105	0.999824
Vipr2	42.7203	-0.107734	0.204633	-0.526474	0.598559	0.999824
Hoxc10	51.5219	-0.0516739	0.185384	-0.27874	0.780445	0.999824
Pifo	61.131	-0.0771112	0.17017	-0.453142	0.650446	0.999824
Pigq	102.934	0.0685415	0.141377	0.484812	0.627809	0.999824
Tmtc3	75.4508	-0.0499231	0.164502	-0.30348	0.761524	0.999824
Ppp1r14bl	29.984	-0.305664	0.239722	-1.27508	0.202282	0.999824
Cab39	99.4098	0.186607	0.150404	1.2407	0.214715	0.999824
Zfp605	40.6923	-0.0123679	0.198613	-0.0622714	0.950347	0.999824
Gcfc2	53.2348	0.0590781	0.180105	0.32802	0.742896	0.999824
Olfr459	48.17	-0.0439199	0.187365	-0.234409	0.814668	0.999824
Grm4	50.4257	0.336342	0.182732	1.84063	0.0656765	0.999824
Nipa2	46.5605	0.0642426	0.19098	0.336384	0.736582	0.999824
Fggy	60.4672	-0.175402	0.169396	-1.03546	0.300456	0.999824
Ormdl3	68.8013	-0.224717	0.16272	-1.381	0.167278	0.999824
Zc3h6	62.8339	-0.0102185	0.164724	-0.0620339	0.950536	0.999824
Ceacam5,Gm5155	32.1579	-0.0477346	0.227778	-0.209566	0.834006	0.999824
Fam210b	54.0295	-0.078103	0.171723	-0.454819	0.64924	0.999824
Ctbp2	52.1764	0.155357	0.18006	0.862806	0.388244	0.999824
Nsmf	256.691	-0.00510758	0.155774	-0.0327885	0.973843	0.999824
Pnn	66.658	-0.0358805	0.16561	-0.216656	0.828476	0.999824
Shbg	39.1637	-0.285961	0.208943	-1.36861	0.171121	0.999824
Cd99l2	67.6615	0.0852831	0.162204	0.525778	0.599042	0.999824
Cdh13	70.0694	-0.0917446	0.165142	-0.555548	0.57852	0.999824
Tubb6	75.3938	0.265791	0.156662	1.69659	0.089774	0.999824
Prima1	51.4693	0.0873026	0.178841	0.488157	0.625438	0.999824
Mrpl12	93.7223	0.184492	0.146116	1.26264	0.206718	0.999824
Rbp4	37.6187	0.154373	0.210573	0.733111	0.463491	0.999824
Slc7a2	61.3237	-0.0955558	0.165577	-0.577108	0.563866	0.999824
Ctrc	53.6321	-0.240332	0.180398	-1.33223	0.182784	0.999824
Crlf1	40.8378	-0.191103	0.200826	-0.951581	0.341309	0.999824
P3h1	61.9331	0.187374	0.169049	1.1084	0.267688	0.999824
Zbtb24	53.5045	0.0346984	0.182464	0.190166	0.849179	0.999824
Capn8	40.4197	-0.111304	0.20376	-0.546248	0.584896	0.999824
L1td1	42.4182	-0.12963	0.203225	-0.637861	0.523564	0.999824
Sox12	54.1972	0.360048	0.186571	1.92982	0.0536292	0.999824
Psme1	94.9238	-0.00219008	0.150544	-0.0145478	0.988393	0.999824
Pramel23	56.58	-0.102309	0.177379	-0.576781	0.564087	0.999824
Slc10a3	55.5092	-0.102293	0.177567	-0.576083	0.564559	0.999824
Ntmt1	34.9194	0.0492824	0.224796	0.219232	0.82647	0.999824
Eomes	48.2881	-0.116748	0.194787	-0.599362	0.548931	0.999824
Spryd4	46.3308	0.449375	0.193288	2.3249	0.0200774	0.999824
Rab44	55.4083	-0.0483758	0.176425	-0.2742	0.783931	0.999824
Zcchc13	63.6324	-0.0193749	0.175909	-0.110141	0.912297	0.999824
Olfr876	40.8937	0.0327046	0.208866	0.156581	0.875575	0.999824
Olfr993	37.8832	0.127962	0.211794	0.60418	0.545724	0.999824
Lrrc37a	41.4739	-0.26691	0.196609	-1.35756	0.174602	0.999824
Krt13	35.8587	-0.042221	0.222368	-0.18987	0.849411	0.999824
Mgat4b	61.6307	-0.0616376	0.16656	-0.370061	0.711337	0.999824
Ccdc61	43.2612	0.0285832	0.201982	0.141514	0.887464	0.999824
Zfp263	52.0479	0.128631	0.181511	0.708667	0.478531	0.999824
Scube1	65.2867	-0.0198622	0.156217	-0.127145	0.898826	0.999824
Casp1	50.7406	0.15406	0.180975	0.851279	0.394614	0.999824
Ndufb9	185.771	0.0310509	0.148985	0.208417	0.834903	0.999824
Pramel13	33.8483	-0.236961	0.230117	-1.02974	0.303131	0.999824
Fpr-rs3	53.098	0.0566296	0.185169	0.305827	0.759737	0.999824
Cyp19a1	39.8248	-0.200529	0.206661	-0.970326	0.331884	0.999824
Pde9a	47.0715	-0.093808	0.188848	-0.496737	0.619375	0.999824
Scgb2b27	54.0717	-0.0542696	0.191157	-0.283901	0.776486	0.999824
Kap	36.195	0.29	0.223563	1.29717	0.194572	0.999824
Rpusd3	51.6789	-0.126411	0.180646	-0.69977	0.484071	0.999824
Gpr137b,Gpr137b-ps	65.9751	0.0468323	0.157108	0.29809	0.765635	0.999824
Igfbp2	64.2117	0.115043	0.163879	0.701999	0.48268	0.999824
Ttc7b	108.256	0.351361	0.149333	2.35287	0.018629	0.999824
Tmem185b	58.5371	0.181068	0.175671	1.03072	0.30267	0.999824
Lpin2	68.7051	-0.0946956	0.158917	-0.595879	0.551256	0.999824
Ikbip	50.3824	-0.0808187	0.181381	-0.445575	0.655904	0.999824
Nog	44.1522	-0.206658	0.189367	-1.09131	0.275136	0.999824
Urgcp	83.6219	0.0947032	0.147925	0.640209	0.522036	0.999824
Zadh2	71.5319	0.138717	0.156673	0.88539	0.375946	0.999824
Stxbp3	76.1773	0.267773	0.161512	1.65791	0.0973361	0.999824
E330021D16Rik	52.4096	-0.139669	0.191161	-0.730634	0.465003	0.999824
Mmp1b	47.866	-0.0481321	0.18966	-0.253781	0.799665	0.999824
Blk	61.6982	-0.208589	0.168941	-1.23469	0.216948	0.999824
Ccnb1ip1	58.4188	0.126587	0.169529	0.7467	0.455245	0.999824
Nol11	49.8935	0.025602	0.17836	0.143541	0.885863	0.999824
Gm11565	45.9378	-0.0656771	0.200021	-0.328352	0.742646	0.999824
Pus7l	38.3601	-0.072251	0.208369	-0.346746	0.728782	0.999824
Unc13a	96.0201	-0.010397	0.219147	-0.0474429	0.96216	0.999824
Tmem37	50.8646	0.120764	0.188204	0.641663	0.521092	0.999824
Cd244a	51.7287	-0.0451165	0.201006	-0.224454	0.822404	0.999824
Ccdc121	47.7931	-0.0897471	0.191186	-0.469424	0.638767	0.999824
S100a11	45.1441	-0.337042	0.194991	-1.7285	0.0838979	0.999824
Fbxo31	152.815	0.0560451	0.142358	0.39369	0.69381	0.999824
Selenos	80.1634	0.164434	0.161623	1.01739	0.308966	0.999824
Nxph1	55.0227	-0.0852245	0.176107	-0.483937	0.628431	0.999824
Snx17	55.4176	0.0642702	0.170725	0.376454	0.70658	0.999824
Fgf18	69.0582	0.0904251	0.165878	0.545129	0.585665	0.999824
Hsd17b2	52.785	-0.0786907	0.185422	-0.424388	0.671283	0.999824
Pfkfb4	49.6076	0.114535	0.181742	0.630206	0.52856	0.999824
Adcy2	131.637	-0.0191649	0.164071	-0.116808	0.907012	0.999824
Bhlha9	53.6679	0.0280533	0.190136	0.147543	0.882703	0.999824
Pnp2,Pnp	69.8296	-0.0846247	0.221491	-0.382068	0.702411	0.999824
Pigb	49.2382	0.0606933	0.189074	0.321004	0.748208	0.999824
Txndc16	72.1001	-0.0574464	0.152574	-0.376516	0.706533	0.999824
Rad51ap2	51.828	0.246189	0.185351	1.32823	0.184103	0.999824
Serpinh1	34.7594	-0.210589	0.225107	-0.935506	0.349527	0.999824
2310079G19Rik	40.0496	-0.274309	0.222632	-1.23212	0.217905	0.999824
Lcn15	40.7935	0.0255689	0.211375	0.120965	0.903719	0.999824
Dyrk3	45.1996	0.0313267	0.191598	0.163502	0.870123	0.999824
Ccdc65	60.7188	-0.170349	0.167516	-1.01691	0.309197	0.999824
Slc7a14	86.2814	-0.0295324	0.156933	-0.188185	0.850731	0.999824
Adra1b	82.3223	-0.291298	0.160151	-1.81889	0.0689278	0.999824
Gfpt1	73.2299	0.0413284	0.157258	0.262807	0.792699	0.999824
Fam20c	63.2743	0.0356697	0.159556	0.223556	0.823103	0.999824
Igll1	50.0727	0.0069158	0.188509	0.0366868	0.970735	0.999824
Ptpmt1	83.3708	0.149557	0.153321	0.975452	0.329336	0.999824
Csde1	168.667	0.0373177	0.135781	0.274837	0.783442	0.999824
Bend4	60.6694	0.0346818	0.16723	0.207389	0.835706	0.999824
Ncaph	49.4103	0.115958	0.197678	0.586599	0.557473	0.999824
Cdkn2b	70.1899	0.31088	0.161489	1.92509	0.0542184	0.999824
Dnajc3	61.6926	0.491999	0.164591	2.98922	0.00279689	0.999824
Ndufaf6	47.5951	-0.015842	0.192709	-0.0822066	0.934482	0.999824
Alad	57.9585	-0.0111089	0.171394	-0.0648151	0.948321	0.999824
Kpna7	41.5419	0.146044	0.213474	0.684132	0.493892	0.999824
Efhb	40.9447	-0.13778	0.202518	-0.680336	0.496292	0.999824
Tmem184c	88.8463	-0.0849775	0.148113	-0.573736	0.566147	0.999824
Glra1	39.5774	0.145392	0.204911	0.709539	0.47799	0.999824
Trappc13	78.1245	0.0195557	0.158652	0.123262	0.9019	0.999824
Zfp974	25.9399	-0.190257	0.261434	-0.727745	0.46677	0.999824
Lemd2	106.878	0.0053853	0.144976	0.0371462	0.970368	0.999824
Prss53	67.2302	0.12687	0.166817	0.760531	0.446938	0.999824
Repin1	93.3067	0.0356316	0.144915	0.245879	0.805776	0.999824
Twist1	38.6142	-0.103152	0.207497	-0.497125	0.619101	0.999824
Ggta1	45.9729	-0.12632	0.192042	-0.657774	0.510683	0.999824
2310050C09Rik	43.0612	0.00511391	0.200329	0.0255276	0.979634	0.999824
Celsr2	158.089	0.314362	0.178004	1.76604	0.0773898	0.999824
Olfr358	41.7929	-0.203618	0.196168	-1.03798	0.299281	0.999824
Vmn1r201	56.9953	-0.113275	0.178565	-0.63436	0.525846	0.999824
Myh4	46.6371	0.064106	0.189615	0.338086	0.735299	0.999824
Klhl38	43.7805	-0.0805966	0.211269	-0.381488	0.702841	0.999824
Ocel1	35.5838	-0.192602	0.219599	-0.877061	0.380453	0.999824
Slc10a1	55.3248	0.135013	0.181283	0.744763	0.456415	0.999824
Hyal6	44.1148	-0.308127	0.199577	-1.5439	0.122613	0.999824
Sprr1b	41.4129	-0.323789	0.2031	-1.59423	0.110884	0.999824
Mndal	43.7931	0.0866777	0.198597	0.436451	0.662509	0.999824
Olfr1461	46.981	-0.188543	0.196515	-0.959432	0.337341	0.999824
Cabp2	45.8156	-0.0234145	0.197134	-0.118774	0.905454	0.999824
Tnfsf11	43.674	0.0249119	0.196991	0.126462	0.899366	0.999824
Fgf7	54.2637	-0.0749895	0.181054	-0.414182	0.678741	0.999824
Nomo1	110.709	0.115718	0.134832	0.858233	0.390764	0.999824
Prodh2	44.5435	-0.172639	0.196979	-0.876435	0.380793	0.999824
Supt4b,Supt4a	69.7693	0.0199405	0.163285	0.122121	0.902803	0.999824
Nox4	38.4673	-0.237092	0.211524	-1.12088	0.262341	0.999824
Pcdhb11	42.2192	0.155213	0.198873	0.780464	0.435118	0.999824
Plet1	53.5871	0.0178715	0.182172	0.0981026	0.921851	0.999824
Srsx	77.6128	0.110333	0.235271	0.468964	0.639096	0.999824
Zbtb40	48.596	0.11879	0.185213	0.641372	0.521281	0.999824
Med19	111.965	0.11601	0.144674	0.801869	0.422628	0.999824
2010003K11Rik	56.2876	-0.00888466	0.180169	-0.0493129	0.96067	0.999824
Hyal4	49.1038	-0.0380352	0.187311	-0.203059	0.839089	0.999824
Cdc42bpb	111.212	0.295959	0.148648	1.991	0.0464806	0.999824
Hnmt	50.5091	-0.0899419	0.178479	-0.503936	0.614306	0.999824
Lix1	90.6782	0.0296146	0.153545	0.192872	0.847059	0.999824
Lpar2	57.5685	-0.0139944	0.168813	-0.082899	0.933932	0.999824
Kdf1	50.9014	0.22044	0.192294	1.14637	0.251641	0.999824
Sox14	43.9829	0.0954096	0.197918	0.482066	0.629759	0.999824
Gm33153	47.5789	0.0560734	0.194729	0.287956	0.77338	0.999824
Ncr1	38.4516	-0.191418	0.207066	-0.924428	0.355263	0.999824
Gps2	39.0099	0.0164314	0.20077	0.0818419	0.934772	0.999824
4921507P07Rik	41.8991	-0.0872479	0.206574	-0.422357	0.672764	0.999824
Prkaa1	52.1156	-0.0148998	0.188237	-0.0791546	0.93691	0.999824
Trpc5os	68.6749	-0.122365	0.165009	-0.741565	0.458351	0.999824
Olfr1364	34.4812	-0.318947	0.223714	-1.42569	0.153957	0.999824
Rab36	71.5204	-0.104404	0.156589	-0.66674	0.504938	0.999824
Prl2a1	37.1663	0.0637955	0.218618	0.291813	0.77043	0.999824
Ppm1a	210.192	0.146487	0.159263	0.919775	0.35769	0.999824
Cdh19	73.0103	-0.14311	0.160922	-0.88931	0.373837	0.999824
Tbp	57.1182	-0.0682203	0.169021	-0.40362	0.686492	0.999824
Gm826	32.535	-0.34207	0.223131	-1.53305	0.125265	0.999824
Oser1	67.998	-0.0471601	0.170499	-0.2766	0.782087	0.999824
Plekhg4	42.5365	0.232498	0.204785	1.13533	0.256238	0.999824
Pura	220.124	0.356631	0.141902	2.51322	0.0119635	0.999824
Tacstd2	44.7388	-0.121889	0.196245	-0.621108	0.534529	0.999824
Marf1	177.093	0.153733	0.152012	1.01132	0.311864	0.999824
Zfp839	56.097	-0.115351	0.169367	-0.68107	0.495827	0.999824
Gpc4	27.5978	-0.425688	0.242683	-1.75409	0.079415	0.999824
Gtf2h2	50.4577	0.108103	0.177991	0.607353	0.543617	0.999824
Ankrd33	27.4467	0.0632524	0.252103	0.250899	0.801892	0.999824
Armh2	32.6596	-0.051791	0.22943	-0.225738	0.821406	0.999824
Olfr1418	36.0815	0.0547749	0.215478	0.254202	0.79934	0.999824
Gpt2	62.5899	0.0356737	0.166697	0.214004	0.830544	0.999824
Wdr6	91.2747	-0.0200181	0.148506	-0.134797	0.892773	0.999824
Foxd4	36.243	-0.0703552	0.215495	-0.326481	0.74406	0.999824
Epha10	68.3817	-0.0127698	0.170646	-0.0748317	0.940349	0.999824
Nepro	41.3861	-0.322097	0.204202	-1.57734	0.114716	0.999824
Lcmt1	62.6034	-0.324246	0.171088	-1.8952	0.058066	0.999824
Olfr54	46.8745	-0.084023	0.190106	-0.44198	0.658503	0.999824
1300017J02Rik	33.5816	0.0239695	0.226286	0.105926	0.915641	0.999824
Irs4	45.2129	0.0829799	0.201626	0.411553	0.680667	0.999824
Tshb	56.0768	0.160416	0.187159	0.857109	0.391385	0.999824
Aph1b	47.572	0.00875626	0.191157	0.0458067	0.963464	0.999824
Mtarc1	32.1001	-0.316662	0.232343	-1.36291	0.172911	0.999824
Agfg2	87.1987	-0.0711028	0.149633	-0.475182	0.634658	0.999824
Gpat4	81.7344	0.178893	0.16258	1.10034	0.271184	0.999824
Snrpb2	54.1908	-0.123138	0.180923	-0.680613	0.496116	0.999824
Olfr1312	43.6532	-0.145933	0.198376	-0.735641	0.461949	0.999824
Hoxc12	45.1244	0.116602	0.191174	0.609926	0.541911	0.999824
Dynlt3	84.4823	-0.00236001	0.150405	-0.015691	0.987481	0.999824
Lmbr1	83.1058	0.10097	0.142558	0.708272	0.478776	0.999824
Gm52241	38.6487	-0.0505175	0.206456	-0.244689	0.806697	0.999824
Pacsin2	118.177	0.159732	0.149772	1.0665	0.286196	0.999824
9130213A22Rik	45.124	0.0512133	0.1939	0.264122	0.791686	0.999824
Recql5	39.0288	-0.0299915	0.210922	-0.142192	0.886928	0.999824
Nudt3	192.685	-0.0113365	0.163838	-0.069193	0.944836	0.999824
Abi1	111.525	-0.0271807	0.136826	-0.198651	0.842535	0.999824
Gm32436	52.083	0.000137131	0.187717	0.000730518	0.999417	0.999824
Cma2,Mcpt9	55.0295	-0.167104	0.184511	-0.905658	0.365117	0.999824
Nlrp4g	41.7897	0.319544	0.212551	1.50338	0.132742	0.999824
Selenot	132.521	0.0922487	0.14616	0.631147	0.527944	0.999824
Gabarapl2	297.144	0.051645	0.177163	0.291512	0.77066	0.999824
Dmrtc2	52.5854	-0.00264586	0.184391	-0.0143492	0.988551	0.999824
Bpifc	45.7675	0.0865376	0.205519	0.421068	0.673705	0.999824
Aldh3b1	52.925	0.14726	0.183597	0.80208	0.422507	0.999824
Nkd2	35.8868	0.144716	0.221811	0.652433	0.514122	0.999824
Tigd2	35.0352	-0.201456	0.223343	-0.902004	0.367055	0.999824
Fasl	34.843	0.0301915	0.231926	0.130177	0.896426	0.999824
Zdhhc3	118.23	0.0881873	0.134983	0.653323	0.513548	0.999824
Slc25a38	58.8707	-0.397795	0.172108	-2.31131	0.0208159	0.999824
Tnpo2	97.5712	-0.102276	0.142799	-0.71622	0.473855	0.999824
Cr2	88.5751	0.204057	0.151368	1.34808	0.177632	0.999824
Cip2a	49.6083	-0.0406583	0.194323	-0.20923	0.834269	0.999824
Pip5k1a	67.8389	0.114826	0.161006	0.713177	0.475736	0.999824
Defb47	43.8045	-0.178414	0.19948	-0.894397	0.37111	0.999824
Adamts10	34.3315	0.182937	0.219457	0.83359	0.404512	0.999824
Nckap5	36.1793	-0.12303	0.212877	-0.577941	0.563304	0.999824
Plch2	80.6398	0.212963	0.151057	1.40982	0.158592	0.999824
Trappc8	75.2616	0.162701	0.157546	1.03272	0.301734	0.999824
Rgl1	93.744	-0.0176447	0.148619	-0.118724	0.905494	0.999824
Lxn	65.4571	-0.0914427	0.161179	-0.567338	0.570485	0.999824
Fzd5	47.4225	-0.0897074	0.193467	-0.463683	0.642875	0.999824
Abcc4	59.5946	0.0882004	0.171552	0.514131	0.60716	0.999824
Anks4b	40.4064	-0.137114	0.211139	-0.6494	0.51608	0.999824
Mettl6	73.5648	-0.075307	0.161893	-0.465165	0.641813	0.999824
Sv2a	327.775	0.32998	0.200316	1.64729	0.0994981	0.999824
Cgrrf1	80.0854	0.195578	0.154471	1.26612	0.20547	0.999824
1810055G02Rik	46.7213	-0.163762	0.185284	-0.883843	0.376781	0.999824
Mtap	45.1549	0.0184622	0.192071	0.0961218	0.923424	0.999824
Cdh26	47.3873	-0.00456525	0.185389	-0.0246252	0.980354	0.999824
Fadd	57.5667	-0.0364716	0.183768	-0.198466	0.842681	0.999824
Olfr372,Olfr373	42.2285	0.0791755	0.203662	0.388759	0.697454	0.999824
4932429P05Rik	45.9582	-0.0621194	0.195169	-0.318286	0.750268	0.999824
Dap3	89.1307	-0.156305	0.148868	-1.04996	0.293737	0.999824
1600014C23Rik	45.5688	0.139628	0.195454	0.714376	0.474995	0.999824
Usp21	65.8281	0.263057	0.162575	1.61806	0.105649	0.999824
Arntl2	49.8666	-0.00632708	0.189968	-0.033306	0.973431	0.999824
Cd8b1	48.8609	0.126782	0.187914	0.67468	0.499879	0.999824
Ndufa7	103.184	0.261095	0.149779	1.7432	0.0812995	0.999824
Strap	111.3	0.152502	0.166009	0.91864	0.358284	0.999824
Ptprg	73.6718	-0.0453058	0.152422	-0.297238	0.766284	0.999824
Fam89b	43.2775	0.0524283	0.194148	0.270042	0.787128	0.999824
Ambn	47.6847	-0.0154164	0.189057	-0.0815437	0.93501	0.999824
Kcnj3	100.455	0.180531	0.218491	0.826264	0.408655	0.999824
Synpo	82.147	0.0706609	0.148504	0.475818	0.634204	0.999824
Kcna5	41.515	0.0333488	0.211616	0.157591	0.874779	0.999824
Ms4a15	35.6812	-0.415811	0.215381	-1.93059	0.0535342	0.999824
Mipol1	61.5392	0.26714	0.170243	1.56917	0.116609	0.999824
Zfp36l1	70.962	-0.0185712	0.159599	-0.116362	0.907366	0.999824
Vmn1r69	57.2359	0.194735	0.175383	1.11034	0.266852	0.999824
Zfp768	34.6318	0.152595	0.219277	0.695902	0.48649	0.999824
Mmut	143.956	-0.00381493	0.268402	-0.0142135	0.98866	0.999824
Armcx2	84.6388	0.143398	0.145139	0.988	0.323153	0.999824
Suds3	135.082	0.102032	0.135029	0.755632	0.44987	0.999824
Rdh19	35.3239	-0.373608	0.215826	-1.73106	0.0834408	0.999824
Pnpla3	57.7137	-0.0425256	0.169081	-0.25151	0.80142	0.999824
Wrap73	69.6362	-0.113648	0.162403	-0.699792	0.484057	0.999824
Ccdc180	40.1351	-0.0330956	0.202662	-0.163304	0.870279	0.999824
Olfr518	58.2565	-0.0775843	0.178131	-0.435547	0.663166	0.999824
Adra1a	73.2839	0.00333394	0.162408	0.0205282	0.983622	0.999824
Dpysl4	71.6115	0.0899463	0.157428	0.571349	0.567763	0.999824
Zfp607b	23.6344	0.00710173	0.268125	0.0264866	0.978869	0.999824
Smpd3	75.1091	-0.0676765	0.154497	-0.438044	0.661355	0.999824
Rbmx	53.4683	0.201303	0.176482	1.14065	0.254017	0.999824
Kcns2	48.9972	-0.0380635	0.185009	-0.205739	0.836995	0.999824
Hs3st5	31.4448	-0.216393	0.234549	-0.922593	0.356219	0.999824
Rbfox3	149.949	0.0867188	0.163114	0.531646	0.594971	0.999824
St3gal1	69.4819	0.0991482	0.163315	0.607099	0.543785	0.999824
Penk	102.422	0.0287888	0.153228	0.187882	0.850969	0.999824
Mrps10	68.6586	0.0666062	0.163244	0.408016	0.683262	0.999824
Adam10	96.3412	0.00609618	0.139055	0.04384	0.965032	0.999824
S100a2	44.0878	0.059166	0.198083	0.298693	0.765174	0.999824
Dnajc1	88.9219	-0.099939	0.145505	-0.686842	0.492182	0.999824
Tmem203	78.1622	0.0173301	0.1531	0.113195	0.909876	0.999824
Mbd6	68.7275	-0.0377335	0.162027	-0.232884	0.815851	0.999824
Kctd1	97.1532	0.139798	0.160247	0.872388	0.382997	0.999824
Olfr218	40.248	-0.203372	0.199865	-1.01754	0.308894	0.999824
Nccrp1	40.4306	-0.290197	0.20741	-1.39914	0.16177	0.999824
Eif4enif1	65.6962	0.0377809	0.158875	0.237803	0.812034	0.999824
Krtap13	41.4344	0.00589073	0.202661	0.0290669	0.976811	0.999824
Jph2	50.9666	0.19979	0.183665	1.0878	0.276684	0.999824
Il1rapl1	59.3392	0.182379	0.176026	1.03609	0.300159	0.999824
Igfl3	51.9276	0.0226814	0.181636	0.124873	0.900624	0.999824
Nat14	76.6788	0.133161	0.152548	0.872912	0.382711	0.999824
Batf2	39.6949	0.0178828	0.202274	0.0884088	0.929552	0.999824
Cdh18	74.4982	0.149615	0.155003	0.965236	0.334427	0.999824
Ube2t	43.3966	0.017175	0.211313	0.0812775	0.935221	0.999824
Foxf2	41.2836	-0.0128656	0.200438	-0.0641872	0.948821	0.999824
Lgi3	99.41	0.0732087	0.150834	0.485359	0.627422	0.999824
Pipox	43.7115	-0.0912761	0.205167	-0.444886	0.656402	0.999824
Zc3h12a	74.3811	0.0245765	0.157458	0.156083	0.875968	0.999824
Dennd5a	232.4	0.15653	0.127461	1.22806	0.219425	0.999824
LOC100862324,LOC100862220,Gm20878,Gm13306,Gm21586,LOC100861978,Ccl27b,Ccl27a,LOC108169009,4933409K07Rik,Gm21953	291.104	0.168815	0.158126	1.0676	0.285702	0.999824
Prpsap2	60.0454	-0.0220572	0.16757	-0.13163	0.895277	0.999824
Ly6g2	46.3227	-0.161269	0.184984	-0.8718	0.383318	0.999824
Gp1ba	25.9617	-0.304169	0.258271	-1.17771	0.238911	0.999824
1110059G10Rik	67.5124	0.182536	0.158519	1.15151	0.249521	0.999824
Vwa3a	82.2188	-0.0195857	0.156931	-0.124804	0.900678	0.999824
Sycp3	52.382	-0.215508	0.185677	-1.16066	0.245779	0.999824
Papln	59.6912	-0.173312	0.177409	-0.976908	0.328615	0.999824
Plxdc1	89.1599	0.0904717	0.144793	0.624835	0.532079	0.999824
Rbm33	64.7562	0.184733	0.163899	1.12712	0.259692	0.999824
Galnt14	72.347	-0.124283	0.16019	-0.775848	0.437839	0.999824
Ly6g5b	44.3809	-0.166417	0.192478	-0.864602	0.387257	0.999824
Tapbp	32.6745	-0.46492	0.231443	-2.00878	0.0445601	0.999824
Cd300a	61.4814	0.0498704	0.183667	0.271526	0.785986	0.999824
Rab35	51.6758	-0.176324	0.178427	-0.988215	0.323047	0.999824
Abhd17b	61.6811	-0.009066	0.165142	-0.0548981	0.95622	0.999824
Zswim7	43.2625	-0.0440986	0.200827	-0.219584	0.826195	0.999824
Kif26b	48.0577	-0.293917	0.187641	-1.56637	0.117261	0.999824
Bin3	57.8782	-0.184006	0.174197	-1.05631	0.290827	0.999824
Ascl5	41.0806	-0.108776	0.199187	-0.546099	0.584998	0.999824
Plk2	75.7337	0.252529	0.15495	1.62974	0.103155	0.999824
Bak1	44.6427	0.0520392	0.190977	0.272489	0.785246	0.999824
BB014433	45.3753	-0.140207	0.189389	-0.74031	0.459112	0.999824
Abcf2	66.29	0.296444	0.1625	1.82427	0.0681108	0.999824
Adgrl4	48.3042	0.0987336	0.191867	0.514594	0.606837	0.999824
Madcam1	41.9547	-0.259341	0.198447	-1.30685	0.191264	0.999824
Zmat1	43.3398	-0.405807	0.197271	-2.0571	0.0396763	0.999824
Olfr1042	31.5047	-0.420741	0.249709	-1.68492	0.0920033	0.999824
Kif6	50.8004	-0.0342787	0.179179	-0.19131	0.848283	0.999824
B4gat1	90.3851	-0.25253	0.148201	-1.70396	0.0883882	0.999824
Ccdc60	57.1761	-0.152816	0.178487	-0.856173	0.391902	0.999824
Tgm6	59.9992	-0.00263141	0.175073	-0.0150303	0.988008	0.999824
Zbtb48	67.1186	0.0980709	0.163901	0.598356	0.549602	0.999824
Mx1	40.5037	-0.248873	0.199195	-1.24939	0.211522	0.999824
Tert	39.6126	0.0599928	0.215682	0.278154	0.780894	0.999824
Brix1	60.6471	0.357778	0.176518	2.02687	0.0426762	0.999824
Olfr1489	39.1461	-0.0298507	0.205193	-0.145476	0.884335	0.999824
Slc35g3	46.0998	-0.0197588	0.195845	-0.10089	0.919638	0.999824
Gm12790,Gm52257	33.7316	0.179135	0.225566	0.794159	0.427103	0.999824
Arhgef37	54.2231	-0.0499753	0.174808	-0.285887	0.774965	0.999824
Ecrg4	52.0362	0.0396721	0.178386	0.222395	0.824007	0.999824
Pnmt	57.9315	-0.112883	0.175621	-0.642766	0.520376	0.999824
Dcaf10	54.4076	0.320646	0.177316	1.80833	0.0705558	0.999824
Itih5	54.1793	-0.0563705	0.172902	-0.326026	0.744404	0.999824
Zbtb38	48.0154	-0.11178	0.191358	-0.584142	0.559125	0.999824
Sult2a6,Sult2a4,Sult2a3,Sult2a1	37.61	0.043897	0.208791	0.210244	0.833477	0.999824
Sorl1	181.759	0.252	0.164773	1.52938	0.12617	0.999824
Olfr789	38.9311	-0.0587429	0.207728	-0.282788	0.77734	0.999824
Sla2	42.0043	-0.198007	0.201251	-0.983879	0.325175	0.999824
Nhlrc4	42.8113	-0.164734	0.20373	-0.80859	0.418751	0.999824
Als2cl	56.9989	0.104715	0.184252	0.568328	0.569812	0.999824
Nat8	22.9091	0.0612392	0.269698	0.227066	0.820373	0.999824
Gria2	146.531	0.0972928	0.257769	0.377441	0.705846	0.999824
Slu7	34.5525	0.135845	0.215235	0.631145	0.527945	0.999824
Aldh9a1	58.741	0.128349	0.169602	0.756768	0.449189	0.999824
Thop1	43.279	0.309743	0.193331	1.60214	0.109124	0.999824
Abhd1	38.186	-0.228453	0.216099	-1.05717	0.290436	0.999824
Gm33798	41.1532	-0.0852852	0.199073	-0.428411	0.668352	0.999824
Faah	88.2271	0.0374652	0.216071	0.173393	0.862342	0.999824
Stk10	70.7444	0.16517	0.160132	1.03146	0.302325	0.999824
Coq9	113.316	0.32276	0.153954	2.09647	0.0360404	0.999824
Ptgis	56.8214	-0.286948	0.173553	-1.65337	0.0982553	0.999824
Wdr64	64.2961	0.0200347	0.164622	0.121701	0.903136	0.999824
Mettl11b	41.748	-0.324564	0.19733	-1.64478	0.100016	0.999824
Tmem178b	91.9699	0.10523	0.15869	0.663119	0.507254	0.999824
Dio3	36.6956	-0.0859349	0.222469	-0.386278	0.699291	0.999824
Ralgapb	103.012	0.100736	0.146755	0.686424	0.492446	0.999824
Iftap	55.5717	0.0598499	0.178448	0.335391	0.73733	0.999824
Ddr2	45.6445	0.269358	0.192935	1.3961	0.162683	0.999824
Rpa3	50.9505	-0.0568498	0.178805	-0.317944	0.750528	0.999824
Erich2	34.9932	-0.172889	0.217492	-0.79492	0.42666	0.999824
Champ1	89.8372	-0.0137173	0.145271	-0.0944258	0.924771	0.999824
Hspa9	202.153	0.258134	0.146103	1.76679	0.0772638	0.999824
Snrnp25	53.8266	0.219682	0.173784	1.26411	0.206191	0.999824
Olfr92	54.6602	-0.00644117	0.174478	-0.0369169	0.970551	0.999824
Ovol3	50.1042	-0.156149	0.185012	-0.843992	0.398674	0.999824
Rapgef2	81.5411	-0.0651602	0.170021	-0.383248	0.701536	0.999824
Adam6b	45.5207	-0.136433	0.193517	-0.705022	0.480796	0.999824
Olfr322	43.9364	-0.324981	0.200523	-1.62066	0.10509	0.999824
Olfr1229	39.5321	-0.331864	0.215235	-1.54187	0.123105	0.999824
Clba1	50.4132	0.207096	0.179762	1.15206	0.249298	0.999824
Dnah9	56.85	-0.158482	0.174413	-0.90866	0.36353	0.999824
Vmn1r52,V1ra8	70.6958	-0.0283428	0.163404	-0.173452	0.862296	0.999824
Olfr160	45.0674	0.046014	0.19418	0.236965	0.812684	0.999824
Prss16	59.9529	-0.144069	0.168753	-0.853723	0.393258	0.999824
Igsf21	101.137	0.126273	0.151107	0.835651	0.403351	0.999824
Il4ra	45.1808	0.000366112	0.19532	0.00187442	0.998504	0.999824
Wdr72	62.2526	-0.0966366	0.172926	-0.558831	0.576277	0.999824
Adrb1	73.7568	0.0291456	0.151778	0.192028	0.84772	0.999824
Epha1	43.0831	0.0083018	0.20788	0.0399356	0.968145	0.999824
5430402E10Rik,Gm14744	53.0378	-0.0307104	0.179404	-0.17118	0.864082	0.999824
Dhx15	104.998	0.117497	0.143633	0.818037	0.413336	0.999824
Ddx49	45.3475	-0.161967	0.193278	-0.838001	0.40203	0.999824
Pmm2	64.2673	0.0754933	0.165381	0.45648	0.648045	0.999824
Creb1	78.9785	-0.0238023	0.157344	-0.151275	0.879759	0.999824
Atl2	92.0106	0.123608	0.139349	0.887043	0.375056	0.999824
6030458C11Rik	63.7926	0.0227131	0.16782	0.135342	0.892341	0.999824
Aoc3	32.0569	-0.100799	0.233881	-0.430986	0.666479	0.999824
Entpd2	64.5151	-0.160585	0.168043	-0.955621	0.339264	0.999824
Esp8	36.909	-0.127624	0.218263	-0.584726	0.558732	0.999824
Mdp1	25.6313	-0.118431	0.251523	-0.470854	0.637745	0.999824
C2cd2	46.465	0.017299	0.196968	0.0878267	0.930014	0.999824
Ush2a	66.1428	0.156991	0.166939	0.940405	0.34701	0.999824
Otop3	45.5655	0.136505	0.202204	0.675084	0.499622	0.999824
Ccser2	91.3386	0.0301184	0.13987	0.215331	0.829509	0.999824
Olfr1367	31.6943	0.319124	0.248667	1.28334	0.199374	0.999824
Dlg1	141.358	0.224912	0.123684	1.81845	0.0689957	0.999824
Agxt	59.7189	-0.0629875	0.175664	-0.358568	0.719918	0.999824
Spata3	39.8591	0.109838	0.21169	0.518865	0.603855	0.999824
Kctd5	129.21	0.220808	0.143991	1.53349	0.125156	0.999824
Pigt	85.2443	0.231687	0.147623	1.56945	0.116544	0.999824
Fbp1	39.4905	-0.112657	0.222819	-0.505599	0.613138	0.999824
Esyt2	57.97	-0.0119633	0.171635	-0.0697018	0.944431	0.999824
Rps23rg1,Gm5148	59.5419	0.145477	0.165109	0.881094	0.378267	0.999824
Stradb	53.3693	0.06079	0.179646	0.338387	0.735072	0.999824
Gm32970	41.3546	0.315389	0.20534	1.53593	0.124555	0.999824
Dhx29	56.1862	0.080454	0.171823	0.468238	0.639614	0.999824
Cacybp	92.3248	0.201608	0.138619	1.45441	0.145833	0.999824
Mast2	121.679	0.00669066	0.136887	0.0488773	0.961017	0.999824
Aurkb	33.7329	-0.0490372	0.226991	-0.216032	0.828963	0.999824
Itgb8	60.0077	-0.153425	0.17177	-0.893201	0.37175	0.999824
Sc5d	57.9485	-0.274959	0.171814	-1.60032	0.109527	0.999824
Fbll1	62.071	-0.0523935	0.165899	-0.315816	0.752142	0.999824
Ghrl	30.4268	0.131275	0.231951	0.565959	0.571421	0.999824
Pax4	47.5825	0.0132173	0.190375	0.0694274	0.944649	0.999824
Slc41a2	67.3492	0.0788608	0.170242	0.463228	0.643201	0.999824
Szrd1	79.0557	0.0371308	0.152086	0.244143	0.80712	0.999824
Actrt1	39.4536	-0.0659449	0.213768	-0.308488	0.757711	0.999824
Cklf	49.2285	0.167865	0.186005	0.902475	0.366805	0.999824
Gm6306	34.7553	-0.139356	0.218725	-0.637127	0.524042	0.999824
Vmn1r39	53.5031	0.166268	0.185487	0.896385	0.370047	0.999824
Ddx6	131.958	0.123431	0.147371	0.83755	0.402284	0.999824
Mark3	99.1331	0.177397	0.137514	1.29003	0.197039	0.999824
Btbd10	102.075	0.134399	0.146968	0.914482	0.360464	0.999824
Cdk12	61.2877	0.0610136	0.168893	0.361256	0.717908	0.999824
Dupd1	61.0275	0.0950092	0.17372	0.54691	0.584441	0.999824
Fkbp3	136.768	0.0285781	0.158505	0.180298	0.856919	0.999824
Edf1	196.52	0.155145	0.140561	1.10376	0.269698	0.999824
Rab8a	39.2804	-0.255246	0.205682	-1.24097	0.214616	0.999824
Olfr996	44.3897	-0.168232	0.190731	-0.882035	0.377758	0.999824
Gzmc	32.7997	-0.32625	0.222965	-1.46323	0.143403	0.999824
Iapp	35.6611	-0.00703432	0.223537	-0.0314683	0.974896	0.999824
Camkk1	112.19	0.109581	0.147259	0.744134	0.456795	0.999824
Gle1	69.3911	0.0982262	0.153301	0.640742	0.521691	0.999824
1810024B03Rik	44.1857	0.255822	0.20447	1.25115	0.210879	0.999824
Vmn1r74	45.2159	-0.0602202	0.20208	-0.298002	0.765702	0.999824
Abhd17a	133.825	0.22611	0.160405	1.40962	0.158652	0.999824
Serpina1a,Serpina1d	42.2525	-0.0240123	0.202183	-0.118766	0.905461	0.999824
Stmn1	337.698	0.381408	0.195912	1.94683	0.0515548	0.999824
Olfr1298,Olfr1294	36.2261	-0.115788	0.202745	-0.571103	0.56793	0.999824
Msantd3	36.6514	0.00170219	0.210273	0.00809515	0.993541	0.999824
Tnfsf13b	61.9386	0.284852	0.168674	1.68877	0.0912629	0.999824
Gpat3	36.702	-0.163082	0.220398	-0.739942	0.459335	0.999824
Mettl26	88.373	-0.0567356	0.145968	-0.388684	0.69751	0.999824
Ces1a	53.7704	-0.0389532	0.177924	-0.218932	0.826703	0.999824
Defa40	99.9998	0.276307	0.158256	1.74595	0.0808199	0.999824
Lipt1	49.0022	-0.142254	0.190216	-0.747855	0.454547	0.999824
Gm42061	32.336	-0.012488	0.228947	-0.0545455	0.956501	0.999824
Olfr52	43.5682	-0.100235	0.203158	-0.493385	0.621741	0.999824
Npr3	39.9053	-0.0612957	0.203147	-0.301731	0.762857	0.999824
Lgi1	78.7616	0.245976	0.151367	1.62503	0.104156	0.999824
Tomm22	87.6642	-0.0481255	0.147072	-0.327223	0.743499	0.999824
Gm52006	32.6246	0.349348	0.232848	1.50033	0.133529	0.999824
Tcerg1l	48.7757	0.162982	0.194683	0.837169	0.402497	0.999824
Olfr1406	37.8552	-0.233159	0.220112	-1.05927	0.289475	0.999824
Vamp8	76.9285	-0.00750578	0.159291	-0.04712	0.962418	0.999824
Itgb2l	40.352	-0.247459	0.199817	-1.23843	0.215558	0.999824
Bloc1s6	51.0913	-0.0247784	0.181238	-0.136717	0.891254	0.999824
Dhrs4	37.949	-0.305812	0.212814	-1.43699	0.150721	0.999824
Sema6d	57.2747	-0.0805326	0.169535	-0.47502	0.634773	0.999824
Serpinb1b	64.5282	-0.123886	0.165692	-0.747691	0.454647	0.999824
Fbxo16	37.3067	-0.0359374	0.206739	-0.17383	0.861999	0.999824
Olfr1085	45.2837	-0.241175	0.190508	-1.26596	0.205528	0.999824
Rusc1	89.4464	0.205345	0.165316	1.24214	0.214186	0.999824
Ankmy2	73.878	0.159142	0.161441	0.98576	0.324251	0.999824
Herc4	65.6511	0.0207358	0.237235	0.0874065	0.930348	0.999824
Zscan5b	38.6382	0.139499	0.215429	0.647539	0.517283	0.999824
Rnf212	35.6324	-0.0950591	0.219384	-0.433299	0.664797	0.999824
Tmem232	63.551	-0.250487	0.168217	-1.48907	0.13647	0.999824
Rab7b	52.7307	-0.168465	0.179295	-0.939601	0.347422	0.999824
Col8a2	39.6176	-0.21173	0.204055	-1.03761	0.29945	0.999824
Tmprss11b	51.8351	-0.269904	0.1888	-1.42957	0.15284	0.999824
Lyz1	47.7481	-0.354493	0.188617	-1.87943	0.0601854	0.999824
Tomm7	150.726	0.0982424	0.13633	0.720621	0.471143	0.999824
Sh3glb2	131.629	0.0668542	0.14529	0.460144	0.645413	0.999824
Tas2r129	49.6924	-0.0869834	0.183697	-0.473516	0.635845	0.999824
Olfr1112	43.1588	-0.188306	0.192243	-0.979524	0.327321	0.999824
Pcdhgb1	53.4148	0.238672	0.177806	1.34232	0.179493	0.999824
Utf1	45.9462	-0.0449825	0.198738	-0.226341	0.820936	0.999824
Rnf8	108.691	0.232839	0.131801	1.7666	0.0772958	0.999824
Susd6	71.2628	0.191325	0.158987	1.2034	0.228821	0.999824
Hexdc	32.6678	-0.00829491	0.225215	-0.0368311	0.97062	0.999824
Pax8	45.2696	0.215913	0.200882	1.07483	0.282452	0.999824
Tpp2	106.087	0.239211	0.145976	1.6387	0.101275	0.999824
Rbms3	47.3481	0.127301	0.186528	0.682477	0.494937	0.999824
Il4	42.8251	0.241038	0.205718	1.17169	0.241321	0.999824
Sec14l1	148.954	0.21943	0.172393	1.27284	0.203074	0.999824
Pcdh20	42.0416	-0.00830821	0.201731	-0.0411846	0.967149	0.999824
Id2	150.896	0.235493	0.137417	1.71371	0.0865823	0.999824
Hus1	49.4536	-0.0583853	0.186005	-0.31389	0.753605	0.999824
E130311K13Rik	40.6848	-0.0901521	0.204259	-0.441361	0.658952	0.999824
Nphs1	34.9022	-0.27318	0.220288	-1.24011	0.214936	0.999824
Rbp1	33.522	0.26426	0.226631	1.16604	0.2436	0.999824
Olfr1303	44.2366	-0.0286885	0.194795	-0.147276	0.882914	0.999824
Krcc1	53.1481	0.277591	0.181377	1.53047	0.125901	0.999824
Celsr1	62.3483	-0.184144	0.171585	-1.0732	0.283183	0.999824
Olfr658	8.84238	0.521809	0.466524	1.11851	0.263351	0.999824
Cass4	71.729	0.0387295	0.164919	0.234839	0.814333	0.999824
4930564C03Rik	45.3568	-0.225766	0.20054	-1.12579	0.260255	0.999824
Efr3a	102.848	0.177037	0.144564	1.22463	0.220716	0.999824
Olfr878	40.2217	0.0899459	0.204636	0.43954	0.660271	0.999824
Hspb3	45.0462	0.178842	0.195813	0.913327	0.361071	0.999824
Uchl5	83.3858	0.118773	0.155562	0.763509	0.44516	0.999824
Spry2	106.52	0.104661	0.150063	0.697446	0.485524	0.999824
Ercc3	42.9381	-0.374555	0.200585	-1.86731	0.0618587	0.999824
Spint2	53.7076	-0.16405	0.179064	-0.916152	0.359587	0.999824
Rwdd3	48.5434	-0.174057	0.183698	-0.947517	0.343375	0.999824
Fam222a	57.0601	-0.00526731	0.170925	-0.0308164	0.975416	0.999824
Hdgfl1	33.2487	0.0229599	0.236655	0.0970181	0.922712	0.999824
Foxg1	123.197	0.26356	0.139545	1.88871	0.0589308	0.999824
Cox8b	38.3404	-0.198302	0.208297	-0.952012	0.341091	0.999824
Ocrl	58.0137	0.321572	0.172926	1.85959	0.0629434	0.999824
Thoc7	84.7217	-0.0452275	0.146105	-0.309556	0.756899	0.999824
Gm37013,Pcdha4	61.6408	-0.0854828	0.176638	-0.483944	0.628426	0.999824
Nrsn2	91.8299	0.209272	0.158653	1.31905	0.187152	0.999824
Qsox1	63.9526	0.162514	0.162488	1.00016	0.317234	0.999824
Ceacam1	57.4324	0.0658596	0.173378	0.37986	0.704049	0.999824
Trem3	81.1892	0.0987436	0.1557	0.63419	0.525957	0.999824
Olfr1348	38.8938	-0.362748	0.220261	-1.6469	0.099578	0.999824
Lsm14b	78.2298	0.0293613	0.148579	0.197615	0.843346	0.999824
Pebp1	394.961	0.277764	0.173063	1.60498	0.108497	0.999824
Abcd2	70.1907	-0.0319433	0.158257	-0.201845	0.840038	0.999824
Cd8a	41.0401	0.0507295	0.208858	0.24289	0.808091	0.999824
Foxc1	38.7191	0.00539866	0.216839	0.0248971	0.980137	0.999824
Rhox6	80.0667	0.253988	0.226388	1.12192	0.261898	0.999824
Ncoa6	68.6974	0.3394	0.159095	2.13332	0.0328988	0.999824
Tc2n	50.5844	-0.113578	0.19954	-0.5692	0.569221	0.999824
Prop1	44.3324	-0.0948847	0.195952	-0.484224	0.628227	0.999824
Bcl7b	87.2055	-0.0677694	0.145316	-0.466357	0.64096	0.999824
Lrrc32	47.1608	-0.247931	0.182177	-1.36094	0.173534	0.999824
Arap2	96.8949	0.22025	0.140051	1.57264	0.115803	0.999824
Slc25a12	129.456	0.25981	0.154773	1.67865	0.0932198	0.999824
Phf6	28.8401	0.101915	0.236127	0.431611	0.666024	0.999824
[truncated: 17,741 more rows]

## Sheet: LND_vs_veh
	baseMean	log2FoldChange	lfcSE	stat	pvalue	padj
Lasp1	140.352	-0.818834	0.143043	-5.72437	1.03816e-08	1.8199e-05
Lmo4	250.774	-0.789013	0.164476	-4.79712	1.60965e-06	0.000847803
Nrn1	221.689	-0.998113	0.206899	-4.82415	1.406e-06	0.000847803
Ndufa3	272.743	-0.687862	0.144504	-4.76015	1.93452e-06	0.000847803
Jcad	123.747	-0.658216	0.144946	-4.54111	5.59584e-06	0.0019619
Nlk	122.562	-0.565581	0.13608	-4.15624	3.23532e-05	0.00710043
Kctd5	129.21	0.561765	0.136723	4.10879	3.97739e-05	0.00710043
Cox7a2l	183.186	-0.561475	0.136203	-4.12235	3.75028e-05	0.00710043
Ndufb1	171.67	-0.601148	0.146458	-4.10458	4.05045e-05	0.00710043
Elmo1	147.562	-0.58599	0.142067	-4.12475	3.71136e-05	0.00710043
Rph3a	273.6	-0.600367	0.150312	-3.99413	6.49311e-05	0.00725068
Polr2m	176.417	-0.592048	0.147345	-4.0181	5.86698e-05	0.00725068
Hnrnpul2	142.048	-0.621742	0.152873	-4.06704	4.76144e-05	0.00725068
Plcb1	128.096	-0.589815	0.146095	-4.03719	5.40948e-05	0.00725068
Rack1	179.533	-0.539582	0.134385	-4.01519	5.93972e-05	0.00725068
Cox7a2	308.151	-0.556124	0.139393	-3.98962	6.61785e-05	0.00725068
Cbx5	131.585	-0.521105	0.132262	-3.93995	8.14978e-05	0.00825038
Stmn2	255.987	-0.704538	0.179242	-3.93065	8.47158e-05	0.00825038
Fbxo11	131.826	-0.617562	0.157734	-3.91521	9.03274e-05	0.00833389
Arc	223.684	-1.03451	0.266896	-3.87608	0.000106154	0.00886137
Rps2,Gm45855	288.042	-0.560971	0.144387	-3.88519	0.000102249	0.00886137
Fam81a	163.23	-0.554577	0.144467	-3.83877	0.000123651	0.00985276
Prdx2	187.443	-0.592696	0.15609	-3.79713	0.000146382	0.0111568
Gm10051,Rpl28	334.113	-0.632523	0.167686	-3.77207	0.000161901	0.0118255
Cx3cl1	366.729	-0.836456	0.224745	-3.72181	0.000197801	0.0119856
Spns2	110.562	0.538988	0.143996	3.74309	0.000181775	0.0119856
Sparcl1	846.418	-0.602943	0.161613	-3.73079	0.00019088	0.0119856
Gm42048,Gm6958	117.38	-0.629307	0.167617	-3.75444	0.000173726	0.0119856
Hdac5	126.181	-0.560428	0.150604	-3.7212	0.000198279	0.0119856
Scoc	163.15	-0.559709	0.151101	-3.70422	0.000212045	0.0121068
Camk2n1	1981.91	-0.902151	0.243708	-3.70177	0.000214097	0.0121068
Egr1	221.562	-1.19652	0.329671	-3.62944	0.000284036	0.0138412
Rab15	209.675	-0.50623	0.139425	-3.63084	0.000282497	0.0138412
Tkt	111.544	-0.506973	0.139654	-3.63022	0.00028318	0.0138412
Mtss2	119.532	-0.605702	0.16622	-3.64398	0.000268453	0.0138412
Ankrd12	217.271	-0.603259	0.166221	-3.62925	0.000284245	0.0138412
Dlg1	141.358	-0.454963	0.126893	-3.58539	0.000336569	0.0152655
Atp5j2	247.812	-0.52472	0.146446	-3.58304	0.00033962	0.0152655
Camk1	129.94	-0.460256	0.128216	-3.58969	0.000331069	0.0152655
Ddx17	169.385	-0.534302	0.149872	-3.56507	0.000363766	0.015942
Marchf2	183.086	-0.556657	0.156744	-3.55137	0.000383232	0.0163855
Magi2	115.244	-0.476517	0.134901	-3.53236	0.000411875	0.0171909
Caprin1	142.307	-0.501754	0.142409	-3.52332	0.000426172	0.017374
Kcnip2	158.894	-0.622277	0.178491	-3.48631	0.000489725	0.0174845
Naca	157.446	-0.482962	0.138202	-3.49462	0.00047474	0.0174845
Diras2	205.627	-0.50577	0.145275	-3.48145	0.000498701	0.0174845
Rps26	256.77	-0.536654	0.15405	-3.48364	0.000494637	0.0174845
Elavl3	223.133	-0.468679	0.133934	-3.49933	0.00046643	0.0174845
R3hdm2	250.494	-0.571373	0.163621	-3.49206	0.000479305	0.0174845
Man2a2	116.964	-0.510852	0.14563	-3.50788	0.000451688	0.0174845
Pianp	157.266	-0.492658	0.141981	-3.46988	0.000520695	0.0178976
Hnrnpdl	155.873	-0.511176	0.149104	-3.42833	0.000607308	0.0178979
Prelid1	165.292	-0.524492	0.152209	-3.44586	0.000569252	0.0178979
Rpl22l1,Gm15421	126.115	-0.457544	0.132397	-3.45584	0.000548576	0.0178979
Gabarap	153.557	-0.47916	0.138437	-3.46121	0.000537744	0.0178979
Satb1	167.25	-0.509007	0.14843	-3.42928	0.000605185	0.0178979
Khdrbs3	165.974	-0.55646	0.162424	-3.42598	0.000612591	0.0178979
Dmtn	216.925	-0.602179	0.175526	-3.43072	0.00060199	0.0178979
Stx1a	196.611	-0.609463	0.177154	-3.4403	0.000581077	0.0178979
Prkaca	138.975	-0.538895	0.156175	-3.45058	0.000559388	0.0178979
Phyhipl	159.009	-0.521163	0.152989	-3.40655	0.000657904	0.0180054
Gm52436,Gm52416,Gm52446,Gm52437,LOC118568634,Gm52420	758.365	-0.828395	0.243464	-3.40254	0.000667627	0.0180054
Ppme1	140.485	-0.610605	0.178948	-3.4122	0.000644405	0.0180054
Mboat7	125.186	-0.516264	0.151007	-3.41881	0.000628949	0.0180054
Ckmt1	204.049	-0.55213	0.162147	-3.40511	0.000661371	0.0180054
Rabep1	150.462	-0.479531	0.141369	-3.39205	0.000693709	0.0184253
Gng3	350.395	-0.626342	0.186976	-3.34984	0.000808568	0.0211555
Zfp385a	136.95	-0.520566	0.156108	-3.33466	0.000854042	0.0220167
Dynll1	322.876	-0.5291	0.159202	-3.32344	0.000889141	0.0224011
Ly6e	234.563	-0.616621	0.185631	-3.32176	0.000894509	0.0224011
Rbfox1	240.922	-0.53012	0.159978	-3.3137	0.0009207	0.0227322
Arpp19	331.585	-0.64089	0.193666	-3.30926	0.000935443	0.0227754
Mpnd	127.761	-0.452413	0.13719	-3.29771	0.000974783	0.0227839
Nefl	640.595	-0.597627	0.181118	-3.29965	0.000968054	0.0227839
Qk	350.975	-0.557079	0.168789	-3.30045	0.000965305	0.0227839
Jdp2	197.615	-0.616975	0.188221	-3.27793	0.00104571	0.02412
Plcl2	135.832	-0.443814	0.136155	-3.25963	0.00111556	0.0253972
Cap1	122.114	-0.478837	0.148106	-3.23306	0.00122471	0.0271761
Rps3a1	488.672	-0.552519	0.17072	-3.23641	0.00121043	0.0271761
Polr2f	129.348	-0.463794	0.14405	-3.21966	0.00128341	0.0281226
Hnrnpc	114.589	-0.472448	0.147582	-3.20125	0.00136833	0.0292522
Septin8	203.688	-0.459375	0.143354	-3.20449	0.00135302	0.0292522
Syngap1	189.156	-0.458003	0.143612	-3.18916	0.00142685	0.0300226
Rps21	475.577	-0.513967	0.161454	-3.18336	0.00145574	0.0300226
Gng13	110.03	-0.496867	0.156066	-3.1837	0.00145407	0.0300226
H2az1	121.976	-0.471362	0.148234	-3.17985	0.00147351	0.0300356
Setd3	200.635	-0.425792	0.134816	-3.15831	0.00158687	0.0304274
R3hdm1	187.939	-0.521964	0.165344	-3.15683	0.00159496	0.0304274
Rps7	363.024	-0.466804	0.147888	-3.15648	0.00159688	0.0304274
Gpr162	191.846	-0.467318	0.147841	-3.16096	0.00157252	0.0304274
Zrsr1	128.388	-0.449086	0.141578	-3.17199	0.00151396	0.0304274
Extl3	190.321	-0.575752	0.181703	-3.16864	0.00153154	0.0304274
Gcc1	112.768	0.444003	0.141058	3.14766	0.00164583	0.031023
Panx2	140.33	-0.438207	0.139903	-3.13222	0.00173493	0.0323545
Hnrnpa2b1	200.052	-0.46759	0.149669	-3.12417	0.00178309	0.0329028
Mapk3	115.969	-0.448136	0.143715	-3.11823	0.0018194	0.0330015
Rpl38	578.946	-0.505838	0.162276	-3.11715	0.00182609	0.0330015
Rpl10a	249.591	-0.421941	0.135672	-3.11001	0.00187079	0.0334642
Rpl18a	406.133	-0.477064	0.154467	-3.08844	0.0020121	0.0350098
Smap2	140.442	-0.429357	0.138935	-3.09034	0.00199929	0.0350098
Cuedc2	208.542	-0.466967	0.151234	-3.0877	0.00201711	0.0350098
Eef1g	307.467	-0.517401	0.168075	-3.07839	0.00208122	0.0357683
Tppp	256.039	-0.418507	0.136147	-3.07394	0.0021125	0.0359536
Dusp15	128.453	0.398706	0.129952	3.0681	0.00215427	0.035966
Cox5b	476.471	-0.486496	0.158446	-3.07041	0.00213764	0.035966
Nrsn1	470.058	-0.66244	0.216528	-3.05937	0.00221805	0.036437
Spred1	166.165	-0.448208	0.146542	-3.05856	0.00222405	0.036437
Chrm1	151.789	-0.462648	0.151988	-3.04397	0.00233477	0.0378967
Cox4i1	822.402	-0.525975	0.17338	-3.03365	0.00241614	0.0388577
Ppp1r11	111.714	-0.417708	0.138694	-3.01172	0.00259772	0.0413983
Tuba1c,Tuba1b	226.172	-0.506833	0.168505	-3.00783	0.00263124	0.0415546
Tardbp	115.51	-0.442844	0.147534	-3.00163	0.00268534	0.0418839
Cox7b	267.857	-0.495951	0.165545	-2.99587	0.0027366	0.0418839
Enc1	370.17	-0.523821	0.174662	-2.99906	0.00270817	0.0418839
Cyp2d12	166.367	0.573263	0.191598	2.992	0.00277155	0.0418839
Zfp148	177.682	-0.479094	0.159984	-2.99464	0.00274768	0.0418839
Emc10	249.196	-0.416795	0.13963	-2.98499	0.00283585	0.0421291
Map1lc3a	205.784	-0.430669	0.144248	-2.98562	0.00283	0.0421291
Kif5a	1217.11	-0.534401	0.179637	-2.9749	0.00293088	0.0431751
Plpp3	140.685	-0.485946	0.164508	-2.95394	0.00313742	0.0452522
Lgmn	132.169	-0.421905	0.142884	-2.95277	0.00314933	0.0452522
Mat2b	135.584	-0.454633	0.153867	-2.95471	0.00312959	0.0452522
Nfe2l1	218.124	-0.435077	0.14774	-2.94489	0.00323069	0.0456725
Cox6b1	394.416	-0.514312	0.174562	-2.94629	0.00321606	0.0456725
Ndufb7	147.361	-0.422672	0.143835	-2.93859	0.00329709	0.0462384
Gm52441,Gm52437,Gm52435,Gm52446,LOC118568634	774.852	-0.71581	0.244826	-2.92375	0.00345846	0.0481166
Ndfip2	141.166	-0.43276	0.148504	-2.91414	0.00356671	0.0492318
Pou3f3	117.608	-0.403381	0.138644	-2.90947	0.00362037	0.0495821
Rpl34-ps1,Rpl34	215.903	-0.452831	0.15589	-2.90482	0.00367465	0.0497316
Stmn3	502.437	-0.581569	0.200369	-2.90248	0.00370217	0.0497316
Rps25	259.626	-0.408516	0.140805	-2.90128	0.0037164	0.0497316
Cisd1	130.303	-0.4605	0.159059	-2.89516	0.00378971	0.0503285
Mbd3	144.694	-0.408705	0.141576	-2.88682	0.00389155	0.0512924
Tomm7	150.726	-0.394692	0.137333	-2.87396	0.00405355	0.0524506
Mpped1	201.894	-0.440268	0.153254	-2.87281	0.0040684	0.0524506
Atp5g2	281.594	-0.414307	0.14422	-2.87275	0.00406918	0.0524506
Atp5h	297.126	-0.477409	0.166463	-2.86795	0.00413141	0.052864
Rpl37,Rpl37rt	463.893	-0.5388	0.188215	-2.86268	0.0042007	0.053361
Srgap3	209.361	-0.440385	0.153972	-2.86016	0.0042343	0.0534009
Dlg2	118.212	-0.423119	0.148066	-2.85764	0.00426804	0.0534419
Saraf	214.875	-0.381995	0.133871	-2.85346	0.00432459	0.053766
Enho	128.476	-0.414918	0.145714	-2.84749	0.00440653	0.0543989
Opcml	116.578	-0.459693	0.161726	-2.84242	0.00447718	0.054751
Rps13	272.667	-0.411052	0.144687	-2.84098	0.00449751	0.054751
Gm6402,Rps17	162.384	-0.391424	0.13798	-2.83681	0.00455666	0.0550885
Mxi1	107.998	-0.392246	0.138548	-2.83113	0.00463845	0.0553144
Itpr1	265.316	-0.44457	0.15693	-2.83293	0.00461238	0.0553144
Rnf157	331.4	-0.425114	0.150635	-2.82214	0.00477049	0.0565045
Hdgfl3	143.079	-0.397962	0.141334	-2.81576	0.00486613	0.0572506
Tcp1	122.827	-0.391271	0.139361	-2.80761	0.00499102	0.0583284
Rps20	277.151	-0.458211	0.163387	-2.80446	0.00504014	0.0585123
Gm52800	893.323	-0.820053	0.292874	-2.80002	0.00511002	0.0589334
Kalrn	382.577	-0.57924	0.208001	-2.78479	0.00535625	0.0605155
Trim9	137.62	-0.39489	0.14158	-2.78917	0.00528425	0.0605155
Atp5c1	194.836	-0.480323	0.172364	-2.78669	0.00532496	0.0605155
Arl8a	258.096	-0.461535	0.165839	-2.78304	0.00538529	0.0605155
Rpl4	499	-0.444337	0.159803	-2.78052	0.0054272	0.0605979
Tmsb10	241.014	-0.405676	0.146105	-2.7766	0.00549303	0.0608749
Lpgat1	156.33	-0.425928	0.153492	-2.77492	0.00552146	0.0608749
Cacng7	221.712	-0.413491	0.149468	-2.76643	0.0056674	0.0612137
Srsf6	115.657	0.367351	0.132603	2.77032	0.00560015	0.0612137
Pum2	173.843	-0.362961	0.131269	-2.76502	0.00569186	0.0612137
Hspa8	610.219	-0.577418	0.208699	-2.76675	0.00566181	0.0612137
Grb2	148.305	-0.408764	0.148196	-2.75826	0.00581098	0.0621137
Gpr37l1	180.101	-0.465755	0.169155	-2.75342	0.00589755	0.0624046
Acot7	124.316	-0.459551	0.166942	-2.75277	0.00590939	0.0624046
Ndufs6	190.514	-0.389657	0.14196	-2.74484	0.00605408	0.0631714
Hacd3	122.298	-0.410233	0.149428	-2.74535	0.00604463	0.0631714
Cdc42bpa	111.668	-0.408287	0.14894	-2.74128	0.00612002	0.0633301
Frrs1l	215.188	-0.541965	0.197788	-2.74013	0.00614154	0.0633301
Trim37	184.662	-0.370485	0.135331	-2.73761	0.00618866	0.0634428
Sptan1	372.16	-0.4905	0.179312	-2.73545	0.00622957	0.0634909
Gm15501,Rps8	285.043	-0.387231	0.142008	-2.72683	0.00639456	0.0641598
Ptgds	356.926	0.474401	0.174073	2.7253	0.00642423	0.0641598
Pgm2l1	222.159	-0.474043	0.173692	-2.72921	0.00634864	0.0641598
Nefm	363.169	-0.84381	0.309722	-2.72441	0.0064416	0.0641598
Ncan	124.352	-0.381839	0.140356	-2.7205	0.00651836	0.0645575
Cdk5r1	169.235	-0.398839	0.146827	-2.71639	0.00659974	0.0647295
Rpl5	237.656	-0.36094	0.132899	-2.7159	0.00660957	0.0647295
Ndufab1	156.747	-0.43393	0.160001	-2.71205	0.0066868	0.0647465
Chd5	218.563	-0.40357	0.148902	-2.71031	0.00672212	0.0647465
Zmat3	154.502	-0.424542	0.156444	-2.7137	0.00665357	0.0647465
Cacnb3	175.57	-0.411135	0.152142	-2.7023	0.00688609	0.0655288
Ctdnep1	118.045	-0.367203	0.135956	-2.70089	0.00691548	0.0655288
Epop	242.199	-0.4157	0.153806	-2.70276	0.00687663	0.0655288
Map2	276.3	-0.399043	0.148074	-2.69488	0.00704135	0.0663628
Ids	148.852	-0.376399	0.140044	-2.68772	0.00719423	0.0663928
Rpl31-ps12,Rpl31	429.625	-0.431662	0.160635	-2.68723	0.0072048	0.0663928
Ngef	149.499	-0.459228	0.170979	-2.68588	0.0072339	0.0663928
Setd7	198.446	-0.350525	0.130327	-2.68959	0.00715407	0.0663928
Acsl6	140.963	-0.372639	0.138675	-2.68713	0.00720692	0.0663928
Fkbp1a	306.124	-0.442245	0.164933	-2.68136	0.00733239	0.0669462
Snx5	120.713	-0.394851	0.147473	-2.67744	0.00741865	0.0673829
Gpx4	208.209	-0.390681	0.14662	-2.66458	0.00770838	0.0692963
Emc7	127.182	-0.394889	0.148104	-2.66629	0.00766941	0.0692963
Nrd1	110.471	-0.438294	0.164791	-2.65969	0.00782118	0.0699517
Slc25a18	127.021	-0.384575	0.144746	-2.6569	0.00788634	0.0701764
Drp2	111.242	0.353334	0.133711	2.64253	0.00822903	0.0716532
Dusp7	142.743	-0.392599	0.148817	-2.63813	0.00833651	0.0716532
Map1b	272.479	-0.406389	0.15352	-2.64715	0.00811734	0.0716532
Uqcc2	169.257	-0.354858	0.134515	-2.63805	0.00833843	0.0716532
Cyfip2	507.339	-0.476571	0.180317	-2.64296	0.0082184	0.0716532
Rims1	155.438	-0.340005	0.128851	-2.63875	0.00832128	0.0716532
Lingo1	204.579	-0.478012	0.180933	-2.64194	0.00824338	0.0716532
Car11	118.324	-0.406615	0.154284	-2.6355	0.0084013	0.0718413
Hcfc1r1	147.409	-0.398317	0.151507	-2.62902	0.00856308	0.0728693
Kcnb1	145.247	-0.439903	0.167559	-2.62536	0.00865565	0.0733012
Hk1	256.134	-0.408629	0.155847	-2.62199	0.00874191	0.0736758
Septin7	360.022	-0.475426	0.182022	-2.61192	0.00900353	0.0755176
Rundc3a	238.56	-0.38019	0.14584	-2.60689	0.00913677	0.0762703
Chgb	384.687	-0.495899	0.190464	-2.60364	0.00922394	0.0766302
Rpl17,Rpl17-ps8,Rpl17-ps10	476.4	-0.414624	0.159406	-2.60105	0.00929384	0.0766302
Rpl13a,Gm11478	515.811	-0.428161	0.164651	-2.60042	0.00931103	0.0766302
Gfod1	132.051	-0.373567	0.143984	-2.59451	0.00947268	0.0775963
B3gat1	129.358	-0.348504	0.134508	-2.59096	0.00957079	0.0780353
Cox8a	593.298	-0.418959	0.162487	-2.57842	0.00992529	0.0805511
Hnrnpa3,LOC115489330,Gm6793	227.787	-0.383612	0.149192	-2.57127	0.0101326	0.0814495
Kifap3	140.928	-0.442608	0.172154	-2.57101	0.0101404	0.0814495
Cox6a1	819.035	-0.413083	0.160744	-2.56981	0.0101754	0.0814495
Arhgap32	180.112	-0.431913	0.168236	-2.5673	0.0102494	0.0816687
Tmem151a	148.287	-0.346863	0.13575	-2.55516	0.0106138	0.0841515
Mast3	161.134	-0.322942	0.126458	-2.55375	0.010657	0.0841515
Dennd5a	232.4	-0.326623	0.128001	-2.55173	0.010719	0.0842619
Adcy2	131.637	-0.417986	0.164119	-2.54685	0.0108701	0.0845037
Uqcrh	364.816	-0.39292	0.154697	-2.53994	0.0110872	0.0845037
Lmtk2	113.877	-0.345758	0.136122	-2.54006	0.0110834	0.0845037
Atcay	156.038	-0.347371	0.136701	-2.5411	0.0110503	0.0845037
Sap18b,Sap18	145.197	-0.359054	0.141297	-2.54114	0.0110492	0.0845037
Gm52448,Gm52439,Gm52417,Gm52420,Gm52436	208.24	-0.743451	0.29229	-2.54354	0.0109734	0.0845037
Cnksr2	189.111	-0.371288	0.145752	-2.5474	0.0108528	0.0845037
Rps27a	171.539	-0.377248	0.148721	-2.53661	0.0111932	0.0847639
Ndufa8	155.164	-0.404978	0.159741	-2.53521	0.0112379	0.0847639
Nr3c1	182.409	-0.426472	0.168278	-2.53433	0.0112664	0.0847639
Cacnb4	175.808	-0.440902	0.174284	-2.52979	0.0114132	0.0855013
Rps4x	325.629	-0.43279	0.171529	-2.52312	0.0116318	0.085564
Hectd4	107.986	-0.342646	0.135761	-2.52389	0.0116063	0.085564
Gas7	270.333	-0.380718	0.150773	-2.5251	0.0115666	0.085564
Faim2	461.069	-0.513653	0.20338	-2.52559	0.0115505	0.085564
Gnb1	385.373	-0.41386	0.164093	-2.5221	0.0116656	0.085564
Rps3	308.357	-0.352073	0.140268	-2.51001	0.0120729	0.0876283
Gabarapl2	297.144	-0.445787	0.177463	-2.512	0.012005	0.0876283
Pak1	262.621	-0.461922	0.184084	-2.5093	0.012097	0.0876283
Ntrk2	397.613	-0.394881	0.157515	-2.50695	0.0121779	0.0878516
Snx3	184.784	-0.360004	0.143903	-2.50171	0.0123595	0.0884334
Large1	133.67	-0.393552	0.157253	-2.50267	0.0123261	0.0884334
Ndufa12	176.907	-0.399889	0.160211	-2.49601	0.0125598	0.0888028
Gm8624,Rps23	387.135	-0.410507	0.164471	-2.49592	0.0125631	0.0888028
Mapk10	205.608	-0.504304	0.201849	-2.49843	0.0124745	0.0888028
Sdhd	143.622	-0.35547	0.142679	-2.49139	0.0127245	0.0892066
Sod1	333.507	-0.408946	0.164191	-2.49068	0.0127499	0.0892066
Pabpc1	158.342	-0.384929	0.154587	-2.49004	0.0127729	0.0892066
Nudt4	189.447	-0.384612	0.154698	-2.48621	0.0129113	0.0894602
Tpi1	470.859	-0.424006	0.170498	-2.48687	0.0128874	0.0894602
Dbpht2	120.951	0.32651	0.131413	2.4846	0.0129697	0.0895116
Bsg	291.37	-0.430233	0.173321	-2.48229	0.0130541	0.0897403
Gnao1	462.568	-0.412142	0.166488	-2.47551	0.0133048	0.0904002
Atp6v1d	209.456	-0.392812	0.158668	-2.47569	0.0132978	0.0904002
Prnp	623.178	-0.432327	0.174626	-2.47573	0.0132963	0.0904002
Nomo1	110.709	-0.335459	0.135804	-2.47018	0.0135047	0.0914042
Gm51400,Fkbp2	127.188	-0.363639	0.147381	-2.46734	0.013612	0.0914246
Gm14288,2210418O10Rik,Gm14387,Zfp968,Gm4631,Gm14410,Gm14413,Gm14434,Zfp965,Gm14432,Zfp967,Zfp966,Gm16357,Gm4724,Gm2026,Gm2004,Gm2007,Gm14440,Gm14444,Gm14409,Gm11009,Zfp931,Gm14430,Zfp973,Zfp970,Zfp971,Gm14296,Gm14295,Gm14393,Gm6710,Gm14391,Gm14308,Gm14408,Gm14326,Gm14325,Gm14305,Gm14322	340.884	-0.471609	0.191115	-2.46767	0.0135997	0.0914246
Sult4a1	483.215	-0.440294	0.179447	-2.45361	0.0141431	0.0933732
Phospho1	121.99	-0.350918	0.143268	-2.44939	0.0143098	0.0933732
Map3k10	226.151	-0.32288	0.131596	-2.45358	0.0141444	0.0933732
Septin5	668.936	-0.411409	0.167472	-2.45659	0.0140263	0.0933732
Evl	127.387	-0.339205	0.138029	-2.45749	0.013991	0.0933732
Foxp1	113.473	-0.347069	0.141672	-2.44981	0.0142931	0.0933732
Nefh	109.691	-0.396503	0.161893	-2.44916	0.0143188	0.0933732
Pfdn5	163.596	-0.332174	0.13564	-2.44893	0.0143282	0.0933732
Gm6570,Gm12191,Gm7429	168.114	-0.328495	0.134244	-2.447	0.0144049	0.0935252
Nrxn1	294.066	-0.467457	0.19121	-2.44473	0.0144959	0.0937685
Srpk2	197.32	-0.374891	0.153793	-2.43764	0.0147837	0.0943982
Rps6,Rps6-ps4	263.928	-0.376766	0.1546	-2.43704	0.0148079	0.0943982
Rpl10	239.792	-0.342704	0.14078	-2.43433	0.0149196	0.0943982
Smarca2	170.513	-0.398073	0.163368	-2.43666	0.0148237	0.0943982
Atp5pb	267.041	-0.439091	0.17997	-2.43981	0.0146952	0.0943982
Vamp2	742.174	-0.418488	0.171959	-2.43365	0.0149473	0.0943982
Apba2	212.98	-0.416017	0.170982	-2.4331	0.0149702	0.0943982
Spred2	113.041	-0.333009	0.137092	-2.42909	0.0151368	0.0946169
Zfp706	146.381	-0.344837	0.141875	-2.43056	0.0150754	0.0946169
Rpl19	507.416	-0.372138	0.153246	-2.42837	0.0151668	0.0946169
Fth1	1515.86	-0.487726	0.201856	-2.4162	0.0156833	0.0948029
Camkk2	202.76	-0.400835	0.165495	-2.42204	0.0154336	0.0948029
Atp1a3	1414.7	-0.57352	0.237152	-2.41836	0.0155905	0.0948029
Dlg4	521.249	-0.352694	0.145544	-2.42327	0.0153813	0.0948029
Rnf227	134.51	-0.403477	0.166549	-2.42257	0.0154112	0.0948029
Mrps21	112.578	-0.381575	0.157757	-2.41876	0.0155736	0.0948029
Senp3	125.045	-0.329784	0.136471	-2.41651	0.0156702	0.0948029
Gprc5b	111.624	-0.341488	0.14112	-2.41985	0.0155269	0.0948029
Ldhb	627.128	-0.470675	0.19469	-2.41756	0.0156248	0.0948029
Satb2	157.72	-0.388918	0.161396	-2.40971	0.015965	0.0961743
Pcmt1	131.665	-0.381631	0.158473	-2.40817	0.0160325	0.0962502
Gm5643,Hnrnpa1l2-ps2,Hnrnpa1,Gm10052	219.995	-0.329273	0.137208	-2.39981	0.0164037	0.0978082
Cox6c	325.06	-0.383929	0.159974	-2.39995	0.0163973	0.0978082
Uqcr11	277.085	-0.356484	0.148667	-2.39788	0.0164904	0.0979921
Dclk1	674.45	-0.495066	0.206851	-2.39335	0.0166954	0.0983197
Ndrg4	1190.91	-0.601714	0.251971	-2.38803	0.016939	0.0983197
Atp5b	839.739	-0.450992	0.189018	-2.38597	0.0170342	0.0983197
Prkar1b	590.512	-0.456128	0.190854	-2.38993	0.0168516	0.0983197
Ube2m	234.383	-0.340488	0.142504	-2.38932	0.0168795	0.0983197
Syt4	127.02	-0.352988	0.14797	-2.38553	0.0170544	0.0983197
Atp5e	190.098	-0.367976	0.154262	-2.38539	0.0170609	0.0983197
Ccng1	135.418	-0.378108	0.158575	-2.38441	0.0171064	0.0983197
Ppp2ca	208.405	-0.41221	0.172736	-2.38636	0.0170163	0.0983197
Smdt1	121.447	-0.357942	0.14967	-2.39155	0.0167775	0.0983197
Msi2	107.943	-0.321598	0.135186	-2.37892	0.0173634	0.099147
Gnas	1196.84	-0.464537	0.195244	-2.37926	0.0173476	0.099147
Gabbr1	315.786	-0.381024	0.160594	-2.3726	0.0176636	0.100055
Gpx1	126.281	-0.354901	0.149522	-2.37357	0.017617	0.100055
Rheb	157.006	-0.316763	0.133544	-2.37197	0.0176938	0.100055
Fkbp3	136.768	-0.374086	0.158583	-2.35893	0.0183276	0.102319
Pfdn2	155.041	-0.347293	0.147188	-2.35951	0.0182989	0.102319
Tspan7	328.514	-0.352607	0.149404	-2.36009	0.0182707	0.102319
Nap1l1	158.083	-0.41415	0.175508	-2.35973	0.0182884	0.102319
Ndufa2	192.132	-0.315167	0.133729	-2.35676	0.018435	0.102592
Dctn3	203.011	-0.348722	0.148049	-2.35544	0.0185007	0.102632
LOC118568632	287.685	-0.738629	0.313898	-2.35309	0.0186183	0.102959
Adam22	150.96	-0.365771	0.155553	-2.35142	0.018702	0.103096
Arpp21	217.718	-0.442345	0.188217	-2.35018	0.0187642	0.103115
Ubl3	109.386	-0.335809	0.143069	-2.34718	0.0189159	0.103375
Mapre3	114.662	-0.339528	0.14467	-2.34692	0.0189294	0.103375
Rhob	235.631	0.365682	0.155971	2.34455	0.01905	0.103421
Tmsb4x	683.662	-0.400337	0.17076	-2.34443	0.019056	0.103421
Jph4	222.883	-0.385941	0.16489	-2.3406	0.019253	0.103702
Gabra1	368.253	-0.555632	0.237452	-2.33997	0.0192852	0.103702
Fam171a2	126.943	-0.309305	0.132074	-2.34191	0.0191852	0.103702
Ncs1	197.698	-0.311429	0.133487	-2.33303	0.0196466	0.105322
Ppp1r12c	140.437	-0.330825	0.141913	-2.33119	0.0197435	0.105519
Rplp2,Wdr89,Rplp2-ps1	250.049	-0.35868	0.154005	-2.32902	0.0198581	0.105532
Phyh	119.871	-0.364465	0.156575	-2.32773	0.0199264	0.105532
Safb	141.218	-0.317886	0.136547	-2.32803	0.0199103	0.105532
Mapre2	133.712	-0.379536	0.163156	-2.32622	0.0200069	0.105639
Agap2	392.001	-0.367885	0.158456	-2.32168	0.0202499	0.106601
Mapk1	290.026	-0.408084	0.17589	-2.32011	0.020335	0.106728
Tuba4a	139.945	-0.350513	0.151241	-2.31758	0.0204722	0.106809
Ndufs5,Ndufs5-ps	252.078	-0.394219	0.170041	-2.31838	0.0204289	0.106809
Elavl2	114.653	-0.310675	0.134219	-2.31469	0.0206298	0.107311
Rapgef4	318.129	-0.385	0.166412	-2.31354	0.0206929	0.107322
Nckap1	186.542	-0.333	0.144314	-2.30747	0.0210287	0.108742
Suclg1	148.184	-0.388874	0.168691	-2.30525	0.0211528	0.109061
Plcxd2	133.769	-0.409896	0.177919	-2.30383	0.0212322	0.10915
Dnajc7	110.17	-0.311977	0.135539	-2.30175	0.0213492	0.109152
Bmpr2	111.202	-0.325266	0.141321	-2.30161	0.0213571	0.109152
Enah	180.817	-0.322504	0.140266	-2.29924	0.0214914	0.109519
Sgta	121.89	-0.340122	0.14812	-2.29626	0.0216612	0.110064
Cox5a	331.354	-0.383317	0.167116	-2.29372	0.0218064	0.110481
Smc3	138.114	-0.369501	0.161177	-2.29252	0.0218757	0.110513
Uqcrq	134.643	-0.305497	0.133399	-2.2901	0.0220158	0.110901
Btf3	153.189	-0.318787	0.139591	-2.28373	0.0223875	0.112129
Hsp90aa1	476.587	-0.451709	0.197771	-2.28399	0.022372	0.112129
Maz	154.12	-0.331094	0.145072	-2.28227	0.0224732	0.112238
Cdk14	107.739	-0.336978	0.147738	-2.28092	0.0225532	0.112317
Fndc5	107.795	-0.351504	0.154566	-2.27414	0.0229577	0.114008
Tcaf1	139.468	-0.335235	0.147694	-2.2698	0.0232198	0.114322
Rpl14,Rpl14-ps1	204.283	-0.356109	0.156976	-2.26855	0.0232956	0.114322
Ccni	339.001	-0.338505	0.14915	-2.26956	0.0232342	0.114322
Atp5d	184.576	-0.364597	0.160778	-2.26771	0.0233471	0.114322
Btf3l4	130.405	-0.306117	0.134971	-2.26802	0.0233282	0.114322
Ndufs2	153.223	-0.337784	0.149069	-2.26597	0.0234534	0.114523
Thy1	678.151	-0.555247	0.245163	-2.2648	0.0235247	0.114552
Rad23b	133.373	-0.323082	0.142922	-2.26055	0.0237872	0.11551
Vapa	113.249	-0.319357	0.141357	-2.25922	0.0238698	0.11559
Cbarp	212.645	-0.371157	0.164458	-2.25684	0.024018	0.115988
Prkacb	343.35	-0.428664	0.190171	-2.2541	0.0241901	0.116498
Ddx6	131.958	-0.33302	0.148018	-2.24986	0.024458	0.117465
H4c8	152.218	-0.34693	0.154336	-2.24789	0.0245835	0.117746
Mcrip1	130.908	-0.298926	0.133152	-2.24501	0.0247677	0.118305
Pitpnm1	134.209	-0.359516	0.160308	-2.24266	0.0249186	0.118702
Ywhae	349.658	-0.390746	0.174684	-2.23687	0.0252951	0.120169
Atpif1	297.934	-0.366705	0.164263	-2.23243	0.0255868	0.121226
Dbn1	109.165	-0.317701	0.142567	-2.22844	0.0258515	0.121725
Klc1	535.119	-0.426886	0.191679	-2.22708	0.0259417	0.121725
Rpl35a	347.758	-0.390563	0.175251	-2.2286	0.0258405	0.121725
Ndufb8	223.671	-0.351894	0.15809	-2.2259	0.0260206	0.121725
Slc25a4	582.932	-0.394533	0.177268	-2.22562	0.0260394	0.121725
Hyal1	108.207	0.306867	0.137959	2.22433	0.0261263	0.121807
Nsd3	121.234	-0.318756	0.143493	-2.22141	0.0263233	0.1224
Rpl18	259.468	-0.310074	0.139917	-2.21613	0.0266826	0.1231
Tpt1	229.342	-0.30766	0.138768	-2.21708	0.0266176	0.1231
Sdha	261.292	-0.351372	0.158554	-2.2161	0.0266845	0.1231
Cbx7	118.404	0.307127	0.1391	2.20796	0.0272469	0.1242
Atp6v1b2	247.027	-0.397666	0.179843	-2.21118	0.0270231	0.1242
Cntn1	185.908	-0.306004	0.138576	-2.20821	0.0272299	0.1242
Zmiz1	122.543	-0.294523	0.133263	-2.21009	0.027099	0.1242
Nedd4	150.829	-0.329436	0.149233	-2.20753	0.0272773	0.1242
Mrfap1	436.084	-0.31777	0.144162	-2.20426	0.0275059	0.124917
Scrn1	127.298	-0.307764	0.139735	-2.20249	0.0276308	0.12516
Gm14288,2210418O10Rik,Zfp968,Gm4631,Gm14410,Gm14434,Zfp965,Gm14432,Zfp967,Zfp966,LOC115489545,Gm14393,Gm4724,Gm2026,Gm2004,Gm2007,Zfp972,Gm14440,Gm14408,Gm11009,Zfp931,Gm14430,Zfp973,Zfp970,Zfp971,Gm14296,Gm14295,Gm14391,Gm6710,Gm16357,Gm14308,Gm14305,Gm14322	341.288	-0.424725	0.193171	-2.19869	0.0278998	0.126052
Atp5k	161.096	-0.342973	0.156135	-2.19664	0.0280463	0.126389
Jund	324.274	-0.310696	0.141673	-2.19305	0.028304	0.127223
Nars	141.94	-0.364877	0.166638	-2.18964	0.0285501	0.127408
Rnasek	234.509	-0.400675	0.183085	-2.18846	0.0286358	0.127408
Ndufv3	170.273	-0.334514	0.152839	-2.18867	0.0286208	0.127408
Ghitm	362.487	-0.429491	0.196073	-2.19046	0.028491	0.127408
Rpl36al	117.949	-0.309562	0.141685	-2.18486	0.0288988	0.127928
Gabra3	126.72	-0.302511	0.138428	-2.18533	0.0288646	0.127928
Emc2	109.895	-0.316841	0.145243	-2.18146	0.0291495	0.128027
Sap30l	131.363	-0.278704	0.127811	-2.1806	0.0292132	0.128027
Rps28	318.275	-0.417697	0.19142	-2.18209	0.0291028	0.128027
Gm10409,Gm3005,Gm3002,Gm3685,Gm3264,Gm2897,Gm10340,2610042L04Rik,Gm5458,Gm3411,Gm3173,Gm3317,Gm3558,Gm3667,Gm5796,Gm2956,Gm2974,Gm3373,Gm3636,Gm3696,Gm10338,Gm3752,Gm3500,Gm2237,Gm8246,Gm8108,Gm3248,Gm3383,Gm2888,Gm3488	159.344	-0.337653	0.154635	-2.18355	0.0289954	0.128027
D8Ertd738e	129.203	-0.340721	0.156473	-2.17751	0.0294428	0.128711
Tspyl1	109.492	-0.300936	0.138428	-2.17395	0.0297089	0.129551
Gstp2,Gstp1	206.565	-0.290046	0.133608	-2.17087	0.0299409	0.130239
Chd4	173.685	-0.302944	0.139749	-2.16777	0.030176	0.130614
Atp2b1	225.691	-0.37787	0.174276	-2.16823	0.0301414	0.130614
Clasp2	144.18	-0.330854	0.152806	-2.16519	0.030373	0.131143
6430548M08Rik	249.168	-0.328481	0.152255	-2.15744	0.0309718	0.13178
Akr1a1	172.793	-0.305419	0.1413	-2.16149	0.0306576	0.13178
Synj1	166.91	-0.291732	0.13501	-2.16081	0.0307097	0.13178
Paip2	113.961	-0.305407	0.141533	-2.15784	0.0309399	0.13178
Rpl21	367.295	-0.387278	0.179476	-2.15783	0.030941	0.13178
Rmnd5a	143.356	-0.336742	0.156059	-2.15778	0.0309449	0.13178
Cbx3	124.937	-0.31851	0.147709	-2.15633	0.0310581	0.131828
Dnaja2	176.041	-0.34389	0.160021	-2.14903	0.031632	0.132976
Ppp1r2-ps3,Ppp1r2	168.683	-0.333015	0.154792	-2.15137	0.0314467	0.132976
Ralbp1	142.003	-0.277403	0.129082	-2.14905	0.0316307	0.132976
Mdh1	567.237	-0.491942	0.228715	-2.15089	0.0314847	0.132976
Rpl27a,Gm46076	357.876	-0.360621	0.167947	-2.14722	0.0317755	0.133041
Gm6098,Ube2l3	120.858	-0.286098	0.13326	-2.14693	0.0317992	0.133041
Hsph1	130.805	-0.303052	0.141247	-2.14554	0.0319095	0.133184
Cntnap2	109.046	-0.292023	0.136274	-2.14292	0.0321196	0.133426
Snn	125.173	-0.300299	0.140092	-2.14359	0.0320659	0.133426
Scn8a	213.155	-0.450773	0.210587	-2.14056	0.0323095	0.133783
Phyhip	234.287	-0.371322	0.173518	-2.13996	0.0323581	0.133783
Midn	134.17	-0.334356	0.156656	-2.13434	0.0328151	0.135353
Mif	346.364	-0.360959	0.169582	-2.12852	0.0332938	0.136569
Mdh2	360.297	-0.383276	0.180005	-2.12926	0.033233	0.136569
Ccpg1	137.833	-0.294918	0.138595	-2.12792	0.0333437	0.136569
Scn1b	683.214	-0.420917	0.198042	-2.12539	0.0335538	0.137109
Mink1	201.334	-0.322337	0.151828	-2.12304	0.0337501	0.13759
Zdhhc24	137.438	-0.333108	0.157226	-2.11865	0.0341198	0.138454
Bcl2l1	116.163	0.296403	0.139881	2.11896	0.0340937	0.138454
Pja1	173.424	-0.34657	0.163722	-2.11682	0.0342747	0.138761
St13	138.22	-0.307651	0.145419	-2.11561	0.0343778	0.138858
Rasgrp1	234.042	-0.328766	0.155756	-2.11077	0.034792	0.139886
Eif4g3	157.747	-0.369848	0.175167	-2.11141	0.0347374	0.139886
Dzank1	151.337	-0.320476	0.151978	-2.1087	0.0349703	0.140281
Leprotl1	113.756	-0.300132	0.143045	-2.09817	0.0358903	0.140751
Ckb	1128.12	-0.389281	0.185086	-2.10324	0.0354444	0.140751
Araf	184.428	-0.307855	0.146715	-2.09832	0.035877	0.140751
Pink1	269.503	-0.294663	0.140369	-2.0992	0.0357993	0.140751
Ppp1cb	168.774	-0.320303	0.152243	-2.10389	0.0353877	0.140751
Pfkm	255.225	-0.338629	0.161272	-2.09974	0.0357515	0.140751
Rnf11	228.574	-0.307442	0.146224	-2.10254	0.0355062	0.140751
Kcnc1	180.273	-0.422167	0.201039	-2.09992	0.0357357	0.140751
Rab11b	231.108	-0.292571	0.139415	-2.09856	0.0358556	0.140751
Atp6v0a1	183.762	-0.320791	0.152385	-2.10513	0.0352802	0.140751
Pea15a	251.273	-0.288787	0.137802	-2.09567	0.0361115	0.141303
Nrip3	111.212	-0.328381	0.156818	-2.09403	0.036257	0.141556
App	1439.56	-0.494459	0.236285	-2.09264	0.0363816	0.141727
Add1	149.38	-0.308046	0.147443	-2.08925	0.0366852	0.142592
Prrc2c	122.306	-0.304558	0.145915	-2.08723	0.0368672	0.142983
Hnrnpl	149.043	-0.305802	0.146724	-2.08419	0.0371424	0.143416
Syngr3	119.442	-0.337852	0.162068	-2.08463	0.0371026	0.143416
Mpc2	175.14	-0.337186	0.162197	-2.07886	0.0376298	0.144743
Atp5l	176.941	-0.334315	0.160835	-2.07862	0.0376524	0.144743
Sdcbp	134.219	-0.323163	0.15567	-2.07594	0.0378991	0.144743
Ap1b1	184.847	-0.273153	0.131544	-2.07652	0.037846	0.144743
Rtl8b,Rtl8a	416.941	-0.345782	0.166521	-2.07651	0.0378466	0.144743
Capns1	120.278	-0.326315	0.157286	-2.07466	0.0380181	0.144882
Dlgap1	270.805	-0.297014	0.143351	-2.07193	0.0382716	0.145496
Fdft1	120.07	0.28594	0.138059	2.07115	0.0383451	0.145496
Ndufa13	161.52	-0.314236	0.152332	-2.06283	0.0391283	0.145748
Tcf20	131.67	-0.288973	0.139822	-2.06671	0.0387611	0.145748
Oaz2	117.601	-0.303279	0.147023	-2.06281	0.0391311	0.145748
Gabrb2	140.495	-0.363913	0.17608	-2.06675	0.0387575	0.145748
Ppp2r5b	121.79	-0.324779	0.157349	-2.06407	0.0390115	0.145748
Rpl7a	271.507	-0.319684	0.154925	-2.06348	0.039067	0.145748
Zfp365	342.716	-0.312185	0.151044	-2.06685	0.0387482	0.145748
Pfkp	134.123	-0.303645	0.147221	-2.0625	0.03916	0.145748
Slc6a17	222.937	-0.380307	0.184227	-2.06433	0.0389861	0.145748
Eif3f	172.697	-0.316873	0.153787	-2.06046	0.0393547	0.146163
LOC100044627,LOC100862455,Rpl23	313.572	-0.322812	0.157044	-2.05555	0.0398263	0.147601
Erc2	154.397	-0.332608	0.162134	-2.05143	0.0402249	0.148764
Romo1	132.67	-0.290973	0.142155	-2.04687	0.0406708	0.150067
Reps2	151.324	-0.317315	0.155084	-2.04608	0.0407483	0.150067
Reep5	294.31	-0.314631	0.153857	-2.04496	0.0408585	0.150157
Rps29	424.227	-0.360429	0.176394	-2.04332	0.0410209	0.150439
Brsk2	166.055	-0.300242	0.147346	-2.03767	0.041583	0.151888
Myh10	109.927	-0.294844	0.144729	-2.03721	0.0416288	0.151888
Calm2	1001.92	-0.440949	0.216684	-2.03499	0.0418518	0.151888
Drap1	209.716	-0.331893	0.16316	-2.03415	0.041936	0.151888
Morf4l1b,Morf4l1-ps1,Morf4l1	330.625	-0.363251	0.17836	-2.03662	0.0416885	0.151888
Cltb	218.27	-0.301286	0.148102	-2.03431	0.0419206	0.151888
Marf1	177.093	-0.30934	0.152466	-2.02891	0.0424673	0.15318
Snca	151.6	-0.332349	0.163746	-2.02966	0.0423912	0.15318
Dazap1	110.021	-0.325074	0.160508	-2.02528	0.0428389	0.154203
Gm6579,Set	140.239	-0.284308	0.14048	-2.02383	0.0429881	0.154422
Nudc	172.636	-0.296923	0.146828	-2.02225	0.0431508	0.15469
Brd4	112.539	-0.297475	0.147365	-2.01863	0.0435256	0.155715
Acat1	108.342	-0.28434	0.141141	-2.01458	0.0439482	0.156907
Gm10409,4930555G01Rik,Gm3005,Gm10406,Gm3002,Gm3383,Gm2897,2610042L04Rik,Gm5458,Gm3411,Gm16525,Gm3173,Gm3317,Gm3558,Gm3667,Gm5796,Gm33933,Gm2956,Gm3373,Gm3636,Gm3696,Gm3500,Gm2237,Gm3264,Gm3488,Gm3739	152.243	-0.499751	0.24837	-2.01212	0.0442069	0.15751
Purb	481.068	-0.310906	0.154763	-2.00892	0.0445458	0.158395
Anp32a	165.752	-0.349734	0.174243	-2.00716	0.0447329	0.158738
G3bp2	134.438	-0.309108	0.154212	-2.00444	0.0450232	0.159446
Gria2	146.531	-0.51806	0.258805	-2.00174	0.0453127	0.160039
Ndufa6	163.809	-0.304267	0.152044	-2.00118	0.0453734	0.160039
Ppm1a	210.192	-0.319005	0.1596	-1.99878	0.045632	0.160337
Capza2	228.406	-0.324587	0.162511	-1.99733	0.0457895	0.160337
Cyria	142.995	-0.340906	0.170634	-1.99787	0.0457304	0.160337
Prkar1a	423.399	-0.393805	0.197197	-1.99701	0.0458237	0.160337
BC005537	113.886	-0.267524	0.134111	-1.99479	0.0460656	0.160863
Rpl23a	401.117	-0.299136	0.150095	-1.99297	0.0462643	0.160953
Amd2,Amd1	119.941	-0.275666	0.138326	-1.99287	0.0462751	0.160953
Rraga	168.056	-0.297122	0.149231	-1.99103	0.0464779	0.161338
Mef2c	340.489	-0.408235	0.205238	-1.98909	0.0466918	0.16176
Celf2	326.189	-0.329617	0.165971	-1.98599	0.0470346	0.162435
Calm1	2073.34	-0.400314	0.201688	-1.98482	0.0471644	0.162435
Eif4a1	214.275	-0.304392	0.153346	-1.985	0.0471447	0.162435
Fam32a	129.682	-0.296675	0.149593	-1.98321	0.0473438	0.162582
Tmem59	111.796	-0.285108	0.143853	-1.98194	0.0474856	0.162582
Spock2	336.337	-0.328473	0.16569	-1.98246	0.0474278	0.162582
Sec62	168.634	-0.30191	0.15242	-1.98078	0.0476162	0.162712
Eif3h	196.544	-0.277781	0.140705	-1.97421	0.0483577	0.164639
Nbea	144.951	-0.279339	0.141533	-1.97366	0.04842	0.164639
Stx7	128.84	-0.249795	0.126588	-1.9733	0.0484618	0.164639
Scp2	112.584	0.259391	0.131775	1.96844	0.0490175	0.165946
Mical2	222.278	-0.393032	0.199956	-1.96559	0.0493461	0.165946
Sipa1l1	289.903	-0.266548	0.135562	-1.96625	0.0492703	0.165946
Spop	199.174	-0.264525	0.134434	-1.96769	0.0491033	0.165946
Tmem178	155.007	-0.345992	0.176204	-1.96359	0.0495775	0.165946
Plekhm2	108.151	-0.28248	0.143821	-1.96411	0.0495172	0.165946
Dpy19l1	120.667	-0.322258	0.164135	-1.96336	0.049604	0.165946
Clstn3	249.052	-0.340162	0.173235	-1.96358	0.0495783	0.165946
Pcbp4	115.939	-0.254295	0.129755	-1.95981	0.0500184	0.167014
Rpn2	124.05	-0.298965	0.152724	-1.95755	0.0502832	0.167579
Dpysl2	428.893	-0.357503	0.183272	-1.95067	0.0510967	0.169967
Sorl1	181.759	-0.322864	0.165823	-1.94704	0.0515299	0.170596
Rpl27,LOC108167922	169.738	-0.27175	0.1396	-1.94664	0.0515777	0.170596
Nenf	127.182	-0.274385	0.140899	-1.9474	0.0514872	0.170596
Limk1	118.071	0.257056	0.132199	1.94446	0.0518395	0.170817
Ndufb11	151.277	-0.262382	0.134898	-1.94504	0.0517706	0.170817
Clip3	466.257	-0.328521	0.169395	-1.93938	0.0524556	0.172523
Vmn1r151,Vmn1r152,Vmn1r155,Vmn1r157,Vmn1r159,Vmn1r259,Vmn1r252,Vmn1r257,Vmn1r256,Vmn1r254,Vmn1r125,Vmn1r124,Vmn1r91,Vmn1r120,Vmn1r123,Vmn1r122,Vmn1r107,Vmn1r160,Vmn1r163,Vmn1r104,Vmn1r165,Vmn1r128,Vmn1r166,Vmn1r143,Vmn1r142,Vmn1r148,Vmn1r95,Vmn1r248,Vmn1r242,Vmn1r244,Vmn1r138,Vmn1r246,Vmn1r139,Vmn1r103,Vmn1r132,Vmn1r130,Vmn1r131,Vmn1r118,Vmn1r137,Vmn1r94,Vmn1r135,Vmn1r115,Vmn1r116,Vmn1r100,Vmn1r1…	116.319	-0.29339	0.151792	-1.93284	0.0532559	0.173128
Scg3	238.405	-0.262478	0.135897	-1.93145	0.0534271	0.173128
Tsc22d3	145.474	0.272595	0.141042	1.93273	0.05327	0.173128
Anapc11	113.995	-0.279089	0.144492	-1.93152	0.0534188	0.173128
Cox14	120.986	-0.287638	0.148724	-1.93405	0.0531074	0.173128
Rab14	227.247	-0.272492	0.141042	-1.93199	0.0533608	0.173128
Fis1	159.342	-0.283169	0.146611	-1.93143	0.0534298	0.173128
Nfix	206.042	-0.285499	0.14758	-1.93453	0.053048	0.173128
Atp5a1	438.085	-0.334783	0.173575	-1.92875	0.0537614	0.173881
Rps11	171.298	-0.29795	0.154556	-1.92778	0.0538824	0.173952
Eif1,Emd	301.525	-0.336212	0.174671	-1.92483	0.0542504	0.174582
Rps24	421.544	-0.308746	0.160419	-1.92462	0.0542766	0.174582
Ppp3cb	185.212	-0.352995	0.183699	-1.92159	0.0546568	0.174842
Uchl1	247.621	-0.336774	0.175243	-1.92175	0.0546374	0.174842
Med13l	175.445	-0.260417	0.135482	-1.92216	0.0545859	0.174842
Snap47	175.955	-0.379453	0.197778	-1.91858	0.0550379	0.175421
Map2k1	124.739	-0.257729	0.134306	-1.91897	0.0549881	0.175421
5031439G07Rik	127.834	-0.243846	0.127302	-1.9155	0.0554287	0.175889
Gria3	108.157	-0.317902	0.165894	-1.9163	0.055327	0.175889
Myo5a	323.309	-0.330027	0.172333	-1.91505	0.0554859	0.175889
Coro2b	148.901	-0.354032	0.185256	-1.91105	0.0559986	0.177194
Hspe1	128.778	-0.268495	0.140728	-1.9079	0.0564043	0.178156
Serinc1	464.627	-0.424464	0.222632	-1.90657	0.0565757	0.178376
Selenom	173.28	-0.297835	0.156401	-1.9043	0.0568716	0.178987
Gad1	381.429	-0.462738	0.243119	-1.90334	0.0569959	0.179057
Rangap1	137.122	-0.280946	0.147908	-1.89946	0.0575035	0.180328
Dynlrb1	129.131	-0.443388	0.233722	-1.89707	0.0578185	0.180993
Tbr1	118.63	-0.307793	0.162591	-1.89306	0.0583503	0.182332
Sik3	173.329	-0.269064	0.142396	-1.88955	0.058818	0.183466
Grin2b	203.825	-0.389153	0.206529	-1.88426	0.0595302	0.184208
Rtn2	116.226	-0.292277	0.155274	-1.88233	0.0597915	0.184208
Klhdc3	213.193	-0.288708	0.15332	-1.88305	0.0596937	0.184208
Ppp1ccb,Ppp1cc	149.614	-0.297128	0.157732	-1.88375	0.0595987	0.184208
Syne1	108.015	-0.323691	0.171826	-1.88383	0.0595881	0.184208
Hsp90b1	107.842	-0.281801	0.149383	-1.88643	0.0592368	0.184208
Ccdc124	166.212	-0.275252	0.145942	-1.88604	0.0592892	0.184208
Rgs4	243.104	-0.395567	0.21027	-1.88124	0.0599398	0.184341
Cadm2	129.098	-0.281646	0.149823	-1.87986	0.0601277	0.184595
Miga2	113.289	-0.259778	0.138337	-1.87787	0.0603991	0.184781
Crmp1	125.065	-0.312534	0.166362	-1.87863	0.0602947	0.184781
LOC100862324,LOC100862220,Gm20878,Gm13306,Gm21586,LOC100861978,Ccl27b,Ccl27a,LOC108169009,4933409K07Rik,Gm21953	291.104	-0.29651	0.158338	-1.87264	0.0611182	0.185455
Sfpq	182.944	-0.271591	0.144856	-1.8749	0.0608065	0.185455
Zbtb9	111.449	0.257948	0.137598	1.87465	0.0608415	0.185455
Cluh	118.394	-0.249052	0.133086	-1.87137	0.0612943	0.185455
Slc32a1	120.096	-0.289898	0.154952	-1.87089	0.06136	0.185455
Arpc5l	123.886	-0.283446	0.151434	-1.87175	0.0612414	0.185455
Stimate	109.685	0.275787	0.147291	1.87239	0.0611522	0.185455
Nsmf	256.691	-0.289767	0.155182	-1.86727	0.0618641	0.186337
Slc25a3	336.262	-0.327932	0.175552	-1.86801	0.0617611	0.186337
Epb41l3	136.634	-0.266539	0.142989	-1.86405	0.0623151	0.187344
Oxct1	215.68	-0.28373	0.152268	-1.86336	0.0624122	0.187344
Otub1	224.869	-0.265009	0.142354	-1.86162	0.0626563	0.187755
Cdc42	179.571	-0.256677	0.137968	-1.86041	0.0628276	0.187947
Ptma	356.921	-0.276343	0.148727	-1.85805	0.0631618	0.188625
Trim8	124.217	-0.250872	0.135209	-1.85545	0.0635325	0.189409
Cyc1	120.341	-0.268336	0.144809	-1.85303	0.0638777	0.189877
Ddx1	131.209	-0.281496	0.151927	-1.85284	0.063906	0.189877
Atp6v0d1	184.812	-0.306582	0.16573	-1.84989	0.0643299	0.190131
Enoph1	120.602	0.263753	0.142686	1.84848	0.0645325	0.190131
Ppp1r37	141.622	-0.284162	0.153504	-1.85117	0.0641448	0.190131
Clta	272.367	-0.272026	0.147128	-1.84891	0.0644713	0.190131
Rps16,LOC100862433	256.446	-0.277948	0.150366	-1.84847	0.0645338	0.190131
Zfr	170.54	-0.261017	0.141276	-1.84757	0.0646643	0.190195
Cnih2	195.086	-0.292882	0.158773	-1.84466	0.0650865	0.191117
Llph	113.811	-0.256	0.139024	-1.84141	0.0655608	0.191228
Fam174a	114.621	-0.253664	0.137719	-1.8419	0.06549	0.191228
Psmc1	150.618	-0.26383	0.143253	-1.84171	0.0655181	0.191228
Pym1	120.666	0.250254	0.135801	1.84281	0.0653575	0.191228
Klhl11	109.43	-0.259888	0.141249	-1.83992	0.0657797	0.191345
Morf4l2	157.209	-0.288436	0.156788	-1.83965	0.0658193	0.191345
Egln2	178.088	-0.256769	0.139827	-1.83633	0.0663087	0.191435
Prxl2b	134.242	-0.297935	0.162297	-1.83574	0.0663963	0.191435
Psmb4	208.228	-0.270777	0.147502	-1.83575	0.0663942	0.191435
Ociad1	148.089	-0.301424	0.164137	-1.83642	0.0662953	0.191435
Atp5g3	257.813	-0.325588	0.177218	-1.83722	0.0661779	0.191435
Iqsec2	157.28	-0.274927	0.149964	-1.83329	0.0667601	0.191853
Rbfox3	149.949	-0.298874	0.163014	-1.83342	0.0667395	0.191853
Gm12657,H3f3a	109.997	-0.254195	0.138796	-1.83143	0.0670358	0.192022
Pdap1	135.119	-0.25722	0.140448	-1.83142	0.0670381	0.192022
Slc25a23	262.568	-0.241977	0.132249	-1.8297	0.0672946	0.192443
Rcan2	262.137	-0.335606	0.183686	-1.82706	0.06769	0.193258
Atp6v0e2	191.073	-0.30117	0.165041	-1.82483	0.0680272	0.193323
Rpl24,Gm9385	191.525	-0.250697	0.13737	-1.82498	0.0680035	0.193323
Eif1b	186.945	-0.324635	0.177909	-1.82472	0.0680434	0.193323
Phf24	124.411	-0.283099	0.155237	-1.82366	0.068204	0.193465
Ncam1	157.831	-0.277991	0.153027	-1.81661	0.0692768	0.196191
Dpp9	114.867	-0.259644	0.143106	-1.81435	0.0696238	0.196856
Laptm4a	153.316	-0.285112	0.157553	-1.80962	0.070354	0.198281
Mien1	128.818	-0.244347	0.135001	-1.80996	0.0703015	0.198281
Pi4ka	235.795	-0.295359	0.163293	-1.80877	0.0704869	0.198336
Syn2	180.608	-0.298591	0.16519	-1.80756	0.0706744	0.198545
Fabp5	116.048	-0.25845	0.143051	-1.8067	0.0708097	0.198586
Sucla2	132.324	-0.290818	0.161157	-1.80457	0.0711419	0.198586
Wsb2	165.627	-0.254265	0.140871	-1.80495	0.0710821	0.198586
Zfp207	121.821	-0.245111	0.135721	-1.80599	0.0709195	0.198586
Eif4e	131.623	-0.265422	0.147298	-1.80194	0.0715553	0.199196
Rab7	222.457	-0.278641	0.154765	-1.80041	0.0717959	0.199196
Arl2	115.667	-0.273751	0.152028	-1.80066	0.071756	0.199196
Mgst3	185.309	-0.352789	0.195963	-1.80029	0.0718152	0.199196
Ehmt2	169.812	-0.252628	0.140421	-1.79908	0.0720063	0.199411
Atp1b1	877.304	-0.449629	0.250061	-1.79808	0.0721643	0.199533
Ndufs8	112.681	-0.262336	0.146091	-1.79571	0.0725412	0.199945
Gnai2	138.715	-0.271615	0.151212	-1.79625	0.0724541	0.199945
Nucks1	206.741	-0.270837	0.151046	-1.79308	0.0729603	0.200469
Fscn1	139.36	-0.272569	0.15199	-1.79333	0.0729195	0.200469
Cntnap1	212.939	-0.27545	0.153774	-1.79127	0.0732502	0.200951
Park7	168.036	-0.270794	0.151314	-1.78961	0.0735159	0.201365
Fam168a	193.396	-0.257671	0.144062	-1.78861	0.073677	0.201491
Pdk1	153.648	0.238739	0.133655	1.78624	0.0740604	0.202224
Syt13	184.383	-0.320075	0.179551	-1.78265	0.0746438	0.2035
Nptn	539.254	-0.420175	0.236306	-1.7781	0.0753881	0.20521
Cdk5	128.041	-0.253856	0.142863	-1.77692	0.0755819	0.205419
Eif4e3	115.766	-0.267656	0.150762	-1.77535	0.0758394	0.2058
Sf3b2	178.017	-0.262603	0.148226	-1.77163	0.0764553	0.20715
Cap2	119.731	-0.261577	0.14774	-1.77052	0.076641	0.207333
Rab11fip4	224.797	-0.226424	0.128048	-1.76828	0.0770148	0.207735
Desi1	142.574	-0.241415	0.136531	-1.76821	0.0770266	0.207735
Rplp1	585.836	-0.330843	0.187193	-1.76739	0.0771629	0.207783
Eno2	812.753	-0.38155	0.216093	-1.76568	0.07745	0.208236
Phactr1	185.708	-0.260497	0.148298	-1.75658	0.0789897	0.211697
Mff	110.105	-0.256258	0.145997	-1.75523	0.0792203	0.211697
Habp4	305.789	-0.296647	0.168809	-1.7573	0.0788672	0.211697
Snrnp70	112.812	-0.284852	0.162272	-1.7554	0.0791913	0.211697
Sars	231.696	-0.307129	0.175096	-1.75406	0.0794199	0.211907
Sgip1	133.858	-0.266451	0.152153	-1.75121	0.0799105	0.212691
Adgrl1	355.067	-0.295455	0.168808	-1.75024	0.0800774	0.212691
Plec	146.144	-0.265442	0.151656	-1.7503	0.0800674	0.212691
Dnajc5	164.409	-0.279375	0.159789	-1.7484	0.0803956	0.213212
Adss	116.816	-0.254923	0.146143	-1.74434	0.0810995	0.214108
Ndfip1	366.102	-0.422095	0.24193	-1.7447	0.0810373	0.214108
Prrt3	131.991	0.23263	0.133258	1.74572	0.0808604	0.214108
Fbxo9	153.678	-0.257671	0.148723	-1.73256	0.0831733	0.219252
Rpl26,Gm15772	327.621	-0.285948	0.165175	-1.73118	0.0834198	0.219572
Cdk16	313.823	-0.270632	0.156686	-1.72722	0.0841278	0.220825
Ankib1	137.386	-0.237389	0.137504	-1.72641	0.084274	0.220825
Cry2	113.088	0.239277	0.138557	1.72692	0.0841828	0.220825
Matk	205.262	-0.280186	0.1625	-1.72422	0.0846687	0.221529
Pcdh10	131.223	-0.283627	0.164698	-1.7221	0.0850511	0.221847
Ssu72	130.448	-0.248599	0.144358	-1.7221	0.0850513	0.221847
Arhgef25	165.028	-0.304157	0.176687	-1.72145	0.08517	0.221847
Stub1	132.089	-0.248717	0.144615	-1.71985	0.0854598	0.222272
Rapgef1	157.474	-0.238942	0.139035	-1.71858	0.0856918	0.222545
Fbxo41	114.051	-0.248625	0.144792	-1.71712	0.0859581	0.222906
Tspan5	111.61	-0.267882	0.15621	-1.71489	0.0863661	0.22329
Ppp1ca	137.288	-0.241313	0.140727	-1.71477	0.0863882	0.22329
Dbndd2	168.504	-0.236517	0.137974	-1.71422	0.0864884	0.22329
Gm20716,Adnp	110.114	0.238745	0.139668	1.70937	0.0873818	0.223507
Dnase2a	140.738	0.218661	0.127769	1.71138	0.0870104	0.223507
Mapk8ip1	243.181	-0.220524	0.128882	-1.71105	0.0870717	0.223507
Dlgap4	147.458	-0.237782	0.13899	-1.71078	0.0871215	0.223507
Spock3	159.149	-0.298564	0.174708	-1.70893	0.0874646	0.223507
Atp6v1a	183.404	-0.332279	0.194422	-1.70906	0.0874397	0.223507
Selenow	526.687	-0.329164	0.192307	-1.71166	0.0869593	0.223507
Ppp2r2c	299.056	-0.291425	0.170772	-1.70652	0.0879114	0.224064
Wwc2	117.822	-0.244058	0.143027	-1.70637	0.0879385	0.224064
Nsd1	121.378	-0.260744	0.152975	-1.7045	0.0882885	0.224481
Rpl41	548.024	-0.308511	0.181038	-1.70412	0.0883581	0.224481
Trp53bp1	109.016	0.238089	0.139858	1.70236	0.0886873	0.224666
Syn1	520.897	-0.311757	0.183117	-1.7025	0.088662	0.224666
Aars	125.151	-0.261145	0.153598	-1.70018	0.0890962	0.225376
Prrc2b	218.473	-0.2078	0.122366	-1.69819	0.0894725	0.226002
Fbxw7	136.299	-0.274849	0.162076	-1.6958	0.0899234	0.226471
Kif1a	316.357	-0.278028	0.164211	-1.69312	0.0904332	0.226471
Gstm5	227.432	-0.296881	0.175284	-1.69372	0.0903191	0.226471
Sorbs2	129.125	-0.267684	0.158028	-1.69391	0.0902831	0.226471
Cit	127.24	-0.257678	0.152055	-1.69464	0.0901431	0.226471
Soga3	157.235	-0.258753	0.152792	-1.6935	0.0903605	0.226471
Camkk1	112.19	0.239749	0.141906	1.68949	0.0911259	0.22788
Pde4a	119.591	-0.230022	0.136219	-1.68862	0.0912928	0.227924
Slc22a17	423.899	-0.307864	0.182379	-1.68804	0.0914035	0.227924
Extl1	117.974	-0.242205	0.144012	-1.68184	0.092599	0.230577
Dync1i2	129.712	-0.277124	0.165109	-1.67843	0.0932631	0.231901
Arhgap44	124.968	0.246737	0.147421	1.67369	0.0941922	0.233219
Cct8	146.644	-0.249974	0.149252	-1.67485	0.0939636	0.233219
Rasgef1a	150.842	-0.233157	0.139291	-1.67389	0.0941517	0.233219
Sez6l	123.918	-0.256873	0.153937	-1.66869	0.0951786	0.234026
Clstn1	204.263	0.300476	0.18007	1.66866	0.0951856	0.234026
Apba1	233.163	-0.264858	0.158677	-1.66917	0.0950843	0.234026
Myl12b	269.117	-0.305961	0.183272	-1.66944	0.0950305	0.234026
Rab1a	131.792	-0.242526	0.145271	-1.66947	0.0950245	0.234026
Ptprn	340.797	-0.298114	0.178806	-1.66725	0.095465	0.234384
Ptpn5	165.346	-0.231081	0.138724	-1.66576	0.0957622	0.234785
Cdk10	121.056	-0.21937	0.131895	-1.66322	0.0962677	0.234817
Asns	118.772	-0.284555	0.171095	-1.66314	0.0962836	0.234817
Ywhab	246.382	-0.266223	0.160045	-1.66343	0.0962273	0.234817
Septin11	133.33	-0.242716	0.14595	-1.66301	0.0963112	0.234817
Macir	107.743	-0.253427	0.152784	-1.65872	0.0971718	0.234955
Fau	441.215	-0.278795	0.168016	-1.65934	0.0970467	0.234955
Cspg5	163.854	-0.223814	0.134666	-1.662	0.0965123	0.234955
Selenof	163.68	-0.252325	0.151895	-1.66118	0.0966774	0.234955
Map7d1	117.748	-0.246799	0.148689	-1.65983	0.0969479	0.234955
Rab6b	337.473	-0.291849	0.175805	-1.66008	0.0968993	0.234955
Gpm6b	361.628	-0.272346	0.164306	-1.65755	0.0974083	0.235202
Lsamp	121.811	-0.242344	0.146475	-1.6545	0.0980255	0.236367
Ttc3	131.656	-0.263734	0.159501	-1.6535	0.0982297	0.236534
Rab3b	125.191	-0.254844	0.154731	-1.64701	0.099556	0.237993
Mef2d	226.855	-0.247897	0.150409	-1.64815	0.0993219	0.237993
Idh3a	111.231	-0.279758	0.169803	-1.64754	0.099447	0.237993
Rhoa	236.495	-0.19684	0.119498	-1.64722	0.0995136	0.237993
Hnrnpd	154.441	-0.246129	0.149482	-1.64655	0.0996503	0.237993
Src	113.511	-0.215831	0.130981	-1.64781	0.0993921	0.237993
Ndufb4b,Ndufb4,Ndufb4c	148.954	-0.250858	0.152574	-1.64418	0.100139	0.238836
Ndrg3	221.813	-0.293233	0.178772	-1.64026	0.100951	0.240445
Atp5o	175.382	-0.254492	0.155337	-1.63832	0.101355	0.241079
Atp2b2	514.398	-0.342856	0.209774	-1.6344	0.102174	0.242699
Pcp4	598.875	-0.333246	0.204234	-1.63168	0.102746	0.243273
Klc2	291.095	-0.284215	0.174226	-1.6313	0.102827	0.243273
Pcsk1n	133.084	0.258577	0.158512	1.63127	0.102832	0.243273
Bex3	164.889	-0.220791	0.135765	-1.62628	0.103891	0.245446
Ndufa11	141.217	-0.284475	0.175479	-1.62114	0.104988	0.247291
Tmod2	139.864	-0.214611	0.132365	-1.62137	0.104939	0.247291
Rufy3	214.142	-0.292043	0.180202	-1.62064	0.105095	0.247291
Itpka	123.481	-0.285987	0.176765	-1.61789	0.105686	0.248069
4833439L19Rik	151.629	-0.227557	0.140717	-1.61713	0.10585	0.248069
Ctbp1	171.675	-0.226531	0.140062	-1.61737	0.105799	0.248069
Cend1	350.951	-0.326997	0.202843	-1.61207	0.106946	0.250303
Atp6ap2	122.366	-0.232925	0.144919	-1.60727	0.107994	0.252419
Matr3	227.28	-0.29519	0.183864	-1.60548	0.108389	0.253004
Ndufb9	185.771	-0.236667	0.148085	-1.59818	0.110002	0.256088
Serf2	150.711	-0.279257	0.174682	-1.59866	0.109896	0.256088
Sema7a	160.468	-0.286317	0.179325	-1.59664	0.110346	0.256207
Sumo2	245.225	-0.247379	0.154896	-1.59707	0.110251	0.256207
Luc7l2	111.989	-0.227338	0.142578	-1.59449	0.110827	0.256725
Psd3	272.31	-0.238609	0.149661	-1.59433	0.110862	0.256725
Arhgdia	177.91	-0.260814	0.163698	-1.59326	0.111101	0.256939
Edf1	196.52	-0.223528	0.140433	-1.5917	0.111451	0.257114
Retreg3	113.468	-0.212502	0.133513	-1.59162	0.11147	0.257114
Sez6l2	196.048	-0.253299	0.159922	-1.58389	0.113219	0.260806
Msl1	116.424	-0.223002	0.141014	-1.58142	0.113783	0.261761
Rab5c	155.243	-0.223918	0.141815	-1.57894	0.114349	0.262718
Arglu1	151.172	-0.263131	0.167429	-1.57159	0.116045	0.266265
C1qtnf4	242.783	-0.259873	0.165614	-1.56914	0.116615	0.267223
Papola	112.103	-0.22502	0.14416	-1.5609	0.118547	0.268799
Celf5	134.012	-0.220957	0.141709	-1.55923	0.118942	0.268799
Fam217b	116.692	-0.229189	0.146864	-1.56056	0.118628	0.268799
Ccdc85a	135.443	-0.23543	0.151168	-1.55741	0.119374	0.268799
Yipf3	134.267	0.195722	0.125677	1.55735	0.119388	0.268799
Lancl1	124.492	-0.271808	0.174472	-1.55789	0.119259	0.268799
Asap1	126.448	-0.23047	0.148014	-1.55709	0.119449	0.268799
Ap2b1	163.484	-0.250644	0.160409	-1.56253	0.118163	0.268799
Hspa12a	112.966	-0.234452	0.150342	-1.55946	0.118887	0.268799
Akap6	123.568	-0.20894	0.133558	-1.56441	0.117722	0.268799
Pja2	240.021	-0.319212	0.204982	-1.55727	0.119407	0.268799
Get3	149.133	-0.20823	0.133276	-1.5624	0.118194	0.268799
Syp	855.741	-0.373583	0.239041	-1.56284	0.11809	0.268799
Rpl22	139.5	-0.230035	0.147399	-1.56062	0.118613	0.268799
Igsf8	178.789	-0.28696	0.185026	-1.55092	0.120922	0.271764
Mllt11	240.49	-0.241573	0.155903	-1.54951	0.12126	0.272166
Bnip3	129.329	-0.231694	0.14965	-1.54823	0.121566	0.272166
Rps9	240.866	-0.223694	0.144455	-1.54854	0.121492	0.272166
Rnf7	122.704	-0.211961	0.137	-1.54716	0.121826	0.272399
Eif3k	125.771	-0.237197	0.153423	-1.54603	0.122096	0.272656
Impact	125.378	-0.218065	0.141554	-1.54051	0.123436	0.274838
Atp6v1g1	119.243	-0.240991	0.156362	-1.54124	0.123258	0.274838
Cabp1	355.685	-0.30781	0.199868	-1.54007	0.123544	0.274838
Mpp2	127.728	-0.219508	0.142611	-1.53921	0.123754	0.274956
H4c9,H4c18,H4c17	188.246	-0.293943	0.191134	-1.53789	0.124076	0.275323
Eif3m	125.253	-0.220831	0.143879	-1.53483	0.124825	0.275971
Rnd2	108.881	-0.206756	0.134831	-1.53345	0.125166	0.275971
Nrgn	2297.55	-0.396934	0.258654	-1.53461	0.124879	0.275971
Slc38a1	111.345	-0.230259	0.15025	-1.53251	0.125397	0.275971
Rtca	118.585	0.208788	0.136107	1.534	0.12503	0.275971
Got1	191.406	-0.29359	0.19121	-1.53544	0.124677	0.275971
Ipcef1	118.228	-0.230883	0.150686	-1.53221	0.12547	0.275971
Gm9234,Ppia	1000.38	-0.325798	0.212811	-1.53093	0.125788	0.276323
Gm13306,LOC100861978,Gm2506,Ccl27b,Ccl27a	138.624	-0.226514	0.148218	-1.52825	0.12645	0.277084
Arrb1	191.566	-0.222164	0.145362	-1.52834	0.126427	0.277084
Irf2bpl	123.511	-0.21698	0.142463	-1.52306	0.127744	0.278179
Ddb1	134.833	-0.230001	0.150898	-1.52421	0.127455	0.278179
Ggt7	154.602	-0.244342	0.160393	-1.5234	0.127659	0.278179
Sri	121.735	0.206701	0.135519	1.52526	0.127195	0.278179
St8sia5	115.12	-0.223113	0.146374	-1.52426	0.127443	0.278179
Abr	205.794	-0.220427	0.14505	-1.51966	0.128597	0.279691
Rpl35	149.647	-0.251819	0.165788	-1.51892	0.128782	0.279745
Ralgds	108.615	-0.215392	0.14192	-1.51769	0.129091	0.280071
Tuba1a	220.436	-0.246183	0.162988	-1.51043	0.130934	0.283716
Tspyl4	157.066	-0.271229	0.179766	-1.50879	0.131353	0.284274
Ppm1b	120.502	-0.2131	0.141606	-1.50488	0.132356	0.28579
Glrb	118.044	-0.267338	0.177659	-1.50478	0.13238	0.28579
H2bc12,H2bc11,H2bc23,H2bc4,H2bc7,H2bc24	121.394	0.21762	0.144809	1.50281	0.132889	0.285833
Rhbdd2	109.954	-0.201566	0.134081	-1.50331	0.132758	0.285833
B3gat3	177.325	-0.204448	0.135999	-1.5033	0.13276	0.285833
Zranb2	108.082	-0.235773	0.157007	-1.50167	0.133183	0.28604
Srrm2	176.038	-0.265515	0.176872	-1.50117	0.133311	0.28604
Gdi2	145.709	-0.226417	0.151007	-1.49938	0.133774	0.286683
Cic	114.754	-0.202407	0.135269	-1.49632	0.134569	0.288034
Aimp1	131.15	0.19441	0.130123	1.49404	0.135164	0.288603
Srcap	122.442	-0.227199	0.152023	-1.4945	0.135045	0.288603
Elavl4	136.141	-0.367891	0.246503	-1.49244	0.135583	0.289144
Slc4a4	115.956	-0.254487	0.171117	-1.48721	0.13696	0.291727
Atp6ap1	267.097	-0.242858	0.163553	-1.48489	0.137573	0.292351
Limch1	132.418	0.209894	0.141358	1.48484	0.137587	0.292351
Eif4a2	706.089	-0.279968	0.188771	-1.48311	0.138045	0.29297
Ndufc2	193.639	-0.222758	0.150271	-1.48238	0.138239	0.293027
Dynll2	636.394	-0.292694	0.197588	-1.48133	0.138518	0.293263
Dnajb6	232.55	-0.219577	0.14847	-1.47893	0.139159	0.294264
Atp5g1	179.506	-0.223065	0.150991	-1.47734	0.139586	0.294812
Zmat2	240.5	-0.239933	0.162705	-1.47465	0.140306	0.295285
Syt1	533.916	-0.296492	0.201028	-1.47488	0.140245	0.295285
Tpm1	148.377	-0.223637	0.151658	-1.47462	0.140315	0.295285
Aatk	217.889	-0.20344	0.138208	-1.47199	0.141025	0.296422
Eif3g	111.964	-0.20885	0.14213	-1.46943	0.141717	0.297166
Basp1	263.825	-0.200277	0.136247	-1.46995	0.141574	0.297166
1500009C09Rik	113.733	-0.225818	0.153897	-1.46733	0.142285	0.297521
Madd	112.66	-0.2207	0.150451	-1.46693	0.142396	0.297521
Rell2	129.467	-0.217806	0.148436	-1.46734	0.142283	0.297521
Cdip1	116.198	-0.219353	0.149656	-1.46571	0.142726	0.297856
Kif1b	266.046	-0.223769	0.152822	-1.46424	0.143127	0.298337
Rab10	161.329	-0.19825	0.135511	-1.46298	0.143474	0.298445
Nptx1	310.998	0.270466	0.184895	1.46281	0.143519	0.298445
Cacna1a	162.092	-0.253368	0.173306	-1.46197	0.143749	0.298568
Mfn2	127.989	-0.22313	0.153045	-1.45794	0.144857	0.298944
Cfl1	859.605	-0.274238	0.187968	-1.45896	0.144576	0.298944
Sv2b	167.563	-0.259967	0.178354	-1.45759	0.144953	0.298944
Etnk1	156.145	-0.237285	0.162637	-1.45898	0.144569	0.298944
Tcf25	277.532	-0.223875	0.153537	-1.45812	0.144807	0.298944
Pnkd	115.552	-0.208687	0.143162	-1.4577	0.144923	0.298944
Smim14	116.327	-0.209302	0.14399	-1.45359	0.14606	0.300168
Oaz1-ps,Oaz1	145.559	-0.243828	0.16765	-1.45439	0.145838	0.300168
Dkk3	234.087	-0.235182	0.161736	-1.45411	0.145916	0.300168
Sod2	161.119	-0.227101	0.156687	-1.44939	0.147229	0.302216
Gm14288,2210418O10Rik,Zfp968,Gm4631,Gm14410,Gm14434,Zfp965,Gm14432,Zfp967,Zfp966,Gm14393,Gm4724,Gm2026,Gm2004,Gm2007,Gm14403,Gm14440,Zfp931,Zfp973,Zfp970,Zfp971,Gm14296,Gm14295,Gm14391,Gm6710,Gm14430,Gm14308,Gm14327,Gm14326,Gm14325,Gm14305,Gm14322	239.873	-0.253278	0.175104	-1.44645	0.148052	0.303551
Napg	150.472	-0.346951	0.240195	-1.44446	0.148611	0.304339
Gm52298,Gm3255	173.067	-0.217569	0.151114	-1.43977	0.149933	0.30669
Dtx3	202.16	-0.231164	0.160693	-1.43854	0.150281	0.307042
Gja1	120.653	-0.237036	0.164911	-1.43735	0.150618	0.307372
Gpi1	367.631	-0.230439	0.160468	-1.43604	0.150991	0.307418
Ap2s1	161.705	-0.208111	0.144901	-1.43623	0.150937	0.307418
Cracdl	119.01	0.201313	0.140275	1.43513	0.151251	0.307591
Rabac1	258.26	-0.225998	0.157694	-1.43314	0.151819	0.308387
Rab3a	609.892	-0.31412	0.21933	-1.43218	0.152093	0.308587
Sh3gl2	283.215	-0.269912	0.188698	-1.43039	0.152606	0.30927
Nr2c2	114.881	-0.215115	0.15046	-1.42972	0.152798	0.309302
Sqle	112.101	0.217597	0.152938	1.42278	0.154799	0.312991
Cdc42bpb	111.212	-0.212461	0.15006	-1.41585	0.156821	0.316713
Atp5j	181.768	-0.210288	0.148695	-1.41422	0.157298	0.317311
Gm52861,Gm36327,Gm40367,Gm40364,Gm40365,Gm40363,Gm40369	179.596	-0.26413	0.186873	-1.41342	0.157533	0.31742
Kif5c	345.234	-0.21234	0.150346	-1.41234	0.157849	0.317692
Tubb5	160.703	-0.195895	0.13878	-1.41155	0.158082	0.317795
Pde1a	125.773	-0.219434	0.155641	-1.40988	0.158577	0.318425
Rusc2	228.914	-0.205769	0.14607	-1.40871	0.158922	0.318753
Cd81	152.06	0.205022	0.1457	1.40715	0.159382	0.318998
Scamp5	249.014	-0.237499	0.168864	-1.40645	0.15959	0.318998
Stmn4	214.377	-0.243288	0.172963	-1.40659	0.15955	0.318998
Atp6v0c,Atp6v0c-ps2	435.749	-0.294872	0.209805	-1.40546	0.159885	0.319224
Stxbp1	506.293	-0.300796	0.214369	-1.40317	0.160566	0.320129
Zbtb16	110.139	0.200411	0.142874	1.40271	0.160704	0.320129
Arl3	198.192	-0.240571	0.171664	-1.40141	0.161092	0.320491
Tecr	386.971	-0.276261	0.197206	-1.40088	0.161251	0.320491
Stk3	113.726	0.20255	0.144856	1.39829	0.162026	0.32152
Rrp7a	117.935	-0.19141	0.136924	-1.39793	0.162136	0.32152
Gria1	156.768	-0.255547	0.182887	-1.39729	0.162326	0.321534
Rgs7	111.304	-0.188079	0.134707	-1.39621	0.162651	0.321813
Kidins220	128.4	-0.222297	0.159693	-1.39203	0.163914	0.323948
Mlf2	365.135	-0.24666	0.177855	-1.38686	0.165485	0.3252
Ppp1r9a	118.384	-0.19279	0.13906	-1.38638	0.165631	0.3252
Setbp1	134.125	-0.214586	0.15455	-1.38845	0.165	0.3252
Atp9a	140.45	-0.198174	0.142954	-1.38628	0.165661	0.3252
Ak1	177.968	-0.193319	0.13938	-1.38699	0.165445	0.3252
Psap	1015.22	-0.259333	0.18701	-1.38673	0.165525	0.3252
Dnaja1	210.683	-0.254995	0.184068	-1.38533	0.165951	0.325405
Brinp1	110.804	-0.349172	0.252849	-1.38095	0.167294	0.327671
Ndufv2	108.902	-0.223966	0.16261	-1.37732	0.168414	0.329497
Fbxl16	301.766	-0.207539	0.150794	-1.3763	0.168728	0.329743
Smg5	111.689	0.186626	0.13566	1.37568	0.168919	0.32975
Prkcz	133.868	-0.194177	0.141279	-1.37442	0.169312	0.330148
Ptov1	137.342	-0.201049	0.14638	-1.37348	0.169604	0.33035
Prkcb	493.775	-0.232236	0.169265	-1.37203	0.170055	0.330659
Stam2	107.857	0.189533	0.138437	1.3691	0.170969	0.330659
Eif4g1	161.545	-0.21994	0.160688	-1.36873	0.171083	0.330659
Atp2a2	272.334	-0.27697	0.202321	-1.36896	0.171012	0.330659
Vmp1	108.083	0.193025	0.140731	1.37158	0.170193	0.330659
Eno3	152.776	0.186249	0.136058	1.36889	0.171033	0.330659
Spin1	136.185	-0.210447	0.153613	-1.36998	0.170693	0.330659
Ppp3r1	643.864	-0.298628	0.218672	-1.36564	0.172051	0.332164
Ube2i	128.869	-0.210865	0.154492	-1.36489	0.172288	0.332256
Mef2a	122.843	-0.210697	0.154744	-1.36159	0.173329	0.333896
Ptk2	160.698	-0.21761	0.160071	-1.35946	0.174002	0.334662
Rtn3	612.487	-0.270187	0.198795	-1.35912	0.174108	0.334662
Atp6v1g2	318.952	-0.238108	0.175319	-1.35814	0.174419	0.334892
Nme2	174.518	-0.192206	0.141746	-1.35599	0.175103	0.335838
Pcbp1	183.997	-0.218769	0.161743	-1.35257	0.176194	0.337561
Scn2b	127.138	-0.231468	0.171431	-1.35021	0.176948	0.337788
Arpc4	148.169	-0.191622	0.141864	-1.35075	0.176776	0.337788
Camta1	205.451	-0.23351	0.172813	-1.35123	0.176623	0.337788
Rab39b	112.147	-0.186663	0.138291	-1.34979	0.177084	0.337788
Vdac1	219.302	-0.210955	0.156688	-1.34634	0.178193	0.339536
Dnajc27	140.448	-0.193559	0.14399	-1.34426	0.178865	0.340446
Pex5l	162.897	-0.22877	0.170268	-1.34359	0.179081	0.340487
Ndufa4	251.335	-0.249576	0.185867	-1.34277	0.179347	0.340623
Grin2a	175.187	-0.365673	0.272611	-1.34138	0.179799	0.341111
Stx12	114.773	-0.202559	0.151914	-1.33338	0.182406	0.344315
Mgrn1	139.511	-0.175716	0.131704	-1.33418	0.182146	0.344315
Syt5	147.049	-0.183097	0.137327	-1.33329	0.182437	0.344315
Myl6,Gm5915	268.857	-0.234534	0.175889	-1.33342	0.182393	0.344315
Meaf6	118.469	-0.181282	0.135976	-1.33319	0.182469	0.344315
Pacsin1	248.461	-0.235194	0.176599	-1.3318	0.182927	0.344808
Nedd8	129.162	-0.192917	0.145027	-1.33022	0.183446	0.34481
Nrcam	143.224	-0.217937	0.163729	-1.33108	0.183163	0.34481
Psmb7	157.365	-0.191602	0.144062	-1.33	0.183518	0.34481
Slc12a5	204.969	-0.243435	0.183237	-1.32852	0.184005	0.344986
Amph	214.644	-0.228779	0.172187	-1.32866	0.183959	0.344986
Neto1	108.372	-0.175572	0.132335	-1.32673	0.184598	0.345684
Septin3	337.138	-0.210126	0.158453	-1.32611	0.184803	0.345684
Grcc10	145.699	-0.185446	0.139895	-1.32561	0.18497	0.345684
Rab5a	123.535	-0.187427	0.141573	-1.32389	0.185538	0.346009
Gap43	108.031	-0.197448	0.149131	-1.32399	0.185505	0.346009
Exoc8	145.739	0.17947	0.135697	1.32258	0.185974	0.346086
Npdc1	112.501	-0.195627	0.147886	-1.32282	0.185894	0.346086
Rgs7bp	194.401	-0.191144	0.144926	-1.31891	0.187199	0.346905
Chst1	114.113	0.214189	0.162207	1.32047	0.18668	0.346905
Dnajc6	136.664	-0.189724	0.14383	-1.31909	0.18714	0.346905
R3hdm4	288.006	-0.178915	0.135656	-1.31889	0.187206	0.346905
Ensa	406.012	-0.224732	0.170478	-1.31824	0.187422	0.346939
Chga	160.476	-0.218493	0.165824	-1.31762	0.187632	0.346945
Ubb,Ubb-ps	3134.33	-0.300879	0.228449	-1.31705	0.187821	0.346945
Ank1	107.747	-0.185496	0.140991	-1.31566	0.18829	0.347444
Cotl1	123.982	-0.194961	0.149247	-1.30629	0.191453	0.352614
Ndufs3	128.288	-0.198662	0.15211	-1.30604	0.191538	0.352614
Nsfl1c	112.008	-0.197755	0.151469	-1.30558	0.191695	0.352614
Shisa4	131.583	-0.186663	0.143305	-1.30256	0.192725	0.354138
Usp22	116.405	0.172453	0.133087	1.2958	0.195046	0.356905
Rps14	385.068	-0.22216	0.171228	-1.29745	0.194476	0.356905
Aktip	121.794	-0.196696	0.151749	-1.29619	0.19491	0.356905
Cryab	141.433	-0.190674	0.147098	-1.29624	0.194892	0.356905
Rpl12	248.414	-0.188533	0.145651	-1.29442	0.19552	0.357401
Pgam1	412.013	-0.238904	0.184817	-1.29265	0.196131	0.358143
Mapt	187.266	-0.227568	0.176179	-1.29169	0.196466	0.358382
Grina	278.808	-0.242041	0.187709	-1.28945	0.197242	0.359424
Spen	114.614	0.175956	0.13703	1.28407	0.199118	0.361797
Cul3	112.975	-0.181456	0.141237	-1.28476	0.198876	0.361797
Naa38	111.276	-0.198118	0.154305	-1.28394	0.199164	0.361797
Clptm1	136.14	-0.169851	0.132465	-1.28224	0.199759	0.362502
Itm2b	326.191	-0.214836	0.167889	-1.27963	0.200676	0.36379
Ddhd1	110.161	-0.175285	0.13722	-1.2774	0.201462	0.364838
Smarcc2	154.533	-0.182055	0.142669	-1.27607	0.201931	0.364933
Stac2	159.568	-0.199891	0.156621	-1.27627	0.201859	0.364933
Ankrd46	119.493	0.181969	0.142692	1.27526	0.202217	0.365074
Golga7b	109.641	-0.190284	0.149336	-1.2742	0.202593	0.365362
Dock3	152.279	-0.182019	0.142913	-1.27363	0.202793	0.365362
Ephb6	122.714	-0.173063	0.136134	-1.27128	0.203631	0.366493
Ctxn1	172.905	0.18852	0.148716	1.26765	0.204923	0.368063
Oxr1	172.778	-0.214534	0.169227	-1.26773	0.204894	0.368063
Srpr	113.937	0.166579	0.1315	1.26676	0.205241	0.368232
Hnrnpk	136.952	-0.167058	0.131935	-1.26621	0.205437	0.368232
Ptges3	131.333	-0.201031	0.158919	-1.26499	0.205874	0.368638
Atp1b2	201.933	-0.211423	0.167512	-1.26213	0.206901	0.3701
Syngr1	343.12	-0.22141	0.175711	-1.26008	0.207642	0.37034
Map1a	527.533	-0.192065	0.152339	-1.26078	0.20739	0.37034
Vsnl1	361.831	-0.234195	0.185869	-1.26	0.207669	0.37034
Psip1	155.388	-0.208582	0.165736	-1.25852	0.208204	0.370821
Pten	147.546	-0.201607	0.160249	-1.25808	0.208362	0.370821
Ddx5	351.446	-0.24071	0.191663	-1.2559	0.209152	0.371849
Slc25a5	157.901	-0.200711	0.160033	-1.25419	0.209773	0.372575
Ankrd40	120.7	-0.164958	0.131611	-1.25338	0.210067	0.372721
Chchd1	121.237	-0.165938	0.132512	-1.25224	0.210481	0.373077
Prepl	175.844	-0.202375	0.161886	-1.2501	0.211262	0.373474
Eps15	175.002	-0.169475	0.135593	-1.24988	0.211344	0.373474
Arf1	301.057	-0.206284	0.165	-1.2502	0.211226	0.373474
Slc23a2	123.824	-0.178815	0.143134	-1.24928	0.211561	0.373481
Arhgef2	139.941	-0.191544	0.153516	-1.24771	0.212136	0.374119
Actb	413.898	0.234619	0.188413	1.24524	0.213043	0.375341
Csnk2b	123.168	-0.20644	0.166343	-1.24105	0.214587	0.377682
Slc25a11	122.484	-0.16886	0.136197	-1.23982	0.215041	0.378101
Sirt2	126.953	-0.1784	0.143999	-1.2389	0.215384	0.378325
Hspa9	202.153	-0.180998	0.146335	-1.23687	0.216135	0.379263
Rnf220	222.285	-0.184612	0.149397	-1.23571	0.216565	0.379638
Tmx2	117.172	-0.187863	0.152342	-1.23316	0.217515	0.380542
Eif4h	138.259	-0.176101	0.14277	-1.23346	0.217405	0.380542
Usp19	165.641	0.189665	0.153959	1.23192	0.217978	0.380593
Rps15	385.848	-0.195628	0.15877	-1.23214	0.217896	0.380593
Abhd12	226.98	-0.21535	0.175061	-1.23014	0.218644	0.381377
Uqcrb	146.491	-0.162557	0.132368	-1.22807	0.21942	0.381833
R3hcc1	125.07	0.168971	0.137541	1.22851	0.219256	0.381833
Scn2a	135.485	-0.189996	0.154758	-1.2277	0.219559	0.381833
Chd3	122.084	-0.159965	0.130496	-1.22583	0.220263	0.382676
Aplp2	275.73	-0.201749	0.164754	-1.22454	0.220747	0.382914
Ccny	126.209	-0.169511	0.138455	-1.22431	0.220836	0.382914
Nsg1	193.72	-0.239978	0.196684	-1.22012	0.222419	0.385277
Armcx3	117.859	-0.194427	0.160199	-1.21366	0.224876	0.389149
Stk32c	154.918	0.162963	0.134642	1.21035	0.226146	0.39096
Sec14l1	148.954	-0.208233	0.172574	-1.20663	0.227575	0.392657
Tsc22d4	122.982	-0.179606	0.148797	-1.20706	0.22741	0.392657
Zcchc17	108.885	-0.160207	0.132953	-1.20499	0.228206	0.393358
Nos1ap	201.521	-0.225332	0.187324	-1.2029	0.229016	0.393593
Lamtor1	116.655	-0.179462	0.149151	-1.20322	0.22889	0.393593
Prdx5	321.664	-0.240206	0.199632	-1.20325	0.228881	0.393593
Idh3g	129.164	-0.1844	0.153395	-1.20213	0.229314	0.39372
Mast2	121.679	-0.161671	0.134569	-1.2014	0.229596	0.393819
Srek1	120.266	0.173794	0.145432	1.19502	0.232078	0.394625
Med19	111.965	-0.171888	0.143634	-1.19671	0.231421	0.394625
Jph3	284.224	-0.178075	0.148741	-1.19722	0.231222	0.394625
Ogdhl	131.359	-0.179045	0.149825	-1.19502	0.232078	0.394625
Klf9	177.079	0.188963	0.15813	1.19499	0.232093	0.394625
Tmub1	110.443	0.159069	0.133036	1.19568	0.23182	0.394625
Rpl6	223.816	-0.164205	0.137089	-1.1978	0.230996	0.394625
Eml2	209.673	-0.162293	0.135338	-1.19917	0.230461	0.394625
Usp32	147.744	-0.165479	0.138355	-1.19605	0.231679	0.394625
Ryr2	110.461	-0.198638	0.1664	-1.19374	0.232582	0.394757
Rpl36,Rpl36-ps12	249.448	-0.171279	0.143494	-1.19364	0.232621	0.394757
Eif5a	209.973	-0.186541	0.156558	-1.19151	0.233452	0.395784
Cdk2ap1	124.115	-0.182051	0.152922	-1.19048	0.233858	0.39589
Pgrmc1	141.918	-0.17406	0.146244	-1.1902	0.233966	0.39589
Pip5k1c	327.72	-0.182572	0.153592	-1.18868	0.234566	0.396523
Cycs	179.904	-0.205223	0.172887	-1.18703	0.235215	0.397236
Snhg14,Snrpn,Snurf	295.65	-0.23248	0.196326	-1.18415	0.236353	0.398774
Spag9	153.174	-0.182096	0.154386	-1.17949	0.238204	0.401512
Chmp1b	222.51	0.144684	0.123555	1.171	0.241598	0.405917
Rbfox2	118.185	-0.192834	0.164546	-1.17192	0.241231	0.405917
Gde1	122.659	-0.202884	0.173296	-1.17073	0.241706	0.405917
Gabarapl1	533.994	-0.211769	0.1809	-1.17064	0.241744	0.405917
Alyref	121.414	0.173519	0.148371	1.16949	0.242207	0.406305
Eri3	116.472	-0.167081	0.143295	-1.16599	0.24362	0.407171
Necap1	128.798	-0.179649	0.154058	-1.16611	0.243568	0.407171
Rtn1	722.339	-0.24558	0.210739	-1.16533	0.243885	0.407171
Camk2n2	145.524	-0.195083	0.167327	-1.16588	0.243663	0.407171
Cox17	144.717	-0.167427	0.14363	-1.16568	0.243743	0.407171
Cadps2	112.582	-0.200953	0.172589	-1.16434	0.244285	0.407451
Clec16a	127.705	-0.195794	0.168315	-1.16326	0.244725	0.407798
Fam219a	109.161	0.16498	0.141954	1.16221	0.245148	0.408099
Cadps	162.122	-0.29011	0.24986	-1.16109	0.245605	0.408099
Nr1d2	129.235	-0.186176	0.160327	-1.16123	0.245548	0.408099
Rnf10	139.82	-0.157848	0.136246	-1.15856	0.246636	0.409038
Sptbn4	127.718	-0.17616	0.152027	-1.15874	0.246562	0.409038
Unc80	122.21	-0.171653	0.148287	-1.15758	0.247037	0.409315
Syt11	333.597	-0.202219	0.174953	-1.15585	0.247743	0.410098
Tmem132b	111.241	-0.156323	0.135483	-1.15382	0.248576	0.410509
Sdhb	168.738	-0.180871	0.156798	-1.15353	0.248694	0.410509
Csf1r	129.751	-0.31907	0.276338	-1.15463	0.24824	0.410509
Kmt2e	130.954	-0.158962	0.13809	-1.15115	0.249669	0.410958
Cplx1	855.887	-0.243922	0.211734	-1.15202	0.249313	0.410958
Pgk1	281.677	-0.225106	0.195519	-1.15133	0.249598	0.410958
Psmb2	117.669	-0.169115	0.147609	-1.1457	0.251919	0.414272
Sdf4	164.695	-0.194301	0.169707	-1.14492	0.252242	0.414414
Akt3	158.798	-0.161934	0.141847	-1.14161	0.253616	0.416282
Atp5md	200.55	-0.189709	0.166741	-1.13775	0.255227	0.418533
Ap3m2	114.099	-0.164733	0.14502	-1.13593	0.255987	0.419388
Hapln4	114.313	-0.308579	0.272036	-1.13433	0.256657	0.420093
Slc8a1	207.676	-0.171486	0.15135	-1.13304	0.257197	0.420585
Kcnab2	305.837	-0.171449	0.151537	-1.1314	0.257888	0.421322
Pitpna	225.189	-0.19627	0.17386	-1.1289	0.258942	0.421998
Rgs10	127.532	-0.156632	0.138772	-1.1287	0.259025	0.421998
Rab2a	161.171	-0.156005	0.138118	-1.1295	0.258686	0.421998
Scaf1	188.524	-0.141686	0.125694	-1.12723	0.259644	0.422615
Scg5	235.53	-0.188726	0.167758	-1.12499	0.260592	0.423765
Zcchc18	155.938	-0.206256	0.183862	-1.1218	0.261948	0.425575
Rere	154.171	-0.157855	0.140863	-1.12063	0.262444	0.425913
Kifbp	135.697	-0.180417	0.161062	-1.12017	0.262642	0.425913
Ube2v1	108.76	-0.164441	0.14702	-1.1185	0.263355	0.426674
Atp6v0b	111.521	-0.160967	0.144025	-1.11764	0.263722	0.426875
Rps12	147.262	-0.171649	0.153721	-1.11663	0.264153	0.427175
Tafa5	141.261	-0.156254	0.140005	-1.11606	0.264395	0.427175
Hmga1b,Hmga1	108.385	-0.153341	0.137533	-1.11494	0.264877	0.42756
Sfr1	118.875	-0.151389	0.135891	-1.11405	0.265259	0.427781
Svip	110.625	-0.150099	0.135169	-1.11045	0.266804	0.429446
Dlg3	109.758	-0.173528	0.156223	-1.11077	0.266668	0.429446
Dusp3	157.57	-0.175933	0.158588	-1.10937	0.267271	0.429446
Ap1s1	124.079	-0.150533	0.135666	-1.10959	0.267176	0.429446
Srebf2	170.897	-0.136225	0.12326	-1.10519	0.269079	0.431956
Igfbp4	121.571	-0.159154	0.144115	-1.10436	0.269438	0.432137
Gpm6a	484.849	-0.20165	0.182815	-1.10303	0.270015	0.43227
Pik3r1	147.075	-0.163189	0.14792	-1.10322	0.26993	0.43227
Isca1	141.624	-0.188257	0.171046	-1.10062	0.271062	0.433551
Pdxdc1	117.075	0.152374	0.138793	1.09785	0.272269	0.434816
Klhl2	145.761	-0.152991	0.139378	-1.09767	0.272349	0.434816
Nudt3	192.685	-0.177872	0.162358	-1.09555	0.273275	0.435897
Rps19	227.869	-0.176573	0.161341	-1.09441	0.273777	0.4363
Mtpn	144.499	-0.193399	0.176998	-1.09266	0.274542	0.436331
Ywhag	338.502	-0.180597	0.165216	-1.09309	0.274353	0.436331
Usf2	113.72	-0.158933	0.145331	-1.0936	0.274133	0.436331
Lrr1	3481.71	-0.327786	0.300574	-1.09053	0.275479	0.437312
Atp6v1f	182.063	-0.152633	0.140015	-1.09012	0.275659	0.437312
Gsk3a	222.301	-0.150435	0.138202	-1.08852	0.276367	0.438039
Ccdc92	118.891	-0.163408	0.150324	-1.08704	0.277021	0.438283
Psmd2	156.254	-0.172845	0.158943	-1.08746	0.276833	0.438283
Prr13	144.627	0.142035	0.131131	1.08315	0.278741	0.440607
Zbtb4	115.235	-0.152664	0.141066	-1.08222	0.279154	0.440863
Mgll	178.369	-0.178061	0.164845	-1.08017	0.280067	0.441906
Bhlhe40	112.878	-0.150589	0.139808	-1.07711	0.281431	0.443659
Gabbr2	226.383	-0.174791	0.16268	-1.07445	0.282622	0.444736
Micos10	113.965	-0.15539	0.144584	-1.07474	0.282491	0.444736
Rpl13	539.412	-0.183011	0.170595	-1.07278	0.28337	0.445335
Tmc5	139.63	-0.182707	0.170451	-1.0719	0.283765	0.445335
Rgs17	121.665	-0.142474	0.132915	-1.07192	0.283755	0.445335
Cdk17	157.524	-0.143038	0.134064	-1.06694	0.285999	0.446739
Stau2	138.021	0.145683	0.13648	1.06743	0.285776	0.446739
Kif5b	208.948	-0.150173	0.140571	-1.06831	0.28538	0.446739
Dbi	247.259	-0.177829	0.166737	-1.06652	0.286188	0.446739
Rap1gds1	172.544	-0.175575	0.164548	-1.06701	0.285966	0.446739
Npm1	109.989	-0.163873	0.153368	-1.06849	0.285298	0.446739
Epm2aip1	118.204	0.15177	0.142553	1.06466	0.287031	0.447656
Zdhhc3	118.23	0.138309	0.13004	1.06359	0.287512	0.448008
Ppp2r1a	288.238	-0.190281	0.179111	-1.06236	0.288073	0.448483
Nat8l	242.18	-0.199901	0.188411	-1.06098	0.288698	0.449024
Ago2	109.548	-0.143303	0.135132	-1.06047	0.288932	0.449024
Mroh1	113.394	-0.14415	0.136665	-1.05477	0.29153	0.451322
Map7d2	115.736	-0.162766	0.154533	-1.05328	0.292214	0.451322
Nmnat2	112.43	-0.178658	0.169537	-1.0538	0.291973	0.451322
Wdr13	111.625	-0.14054	0.133386	-1.05363	0.292052	0.451322
Rgl2	108.543	0.157178	0.148795	1.05633	0.290816	0.451322
Eef1a2	594.579	-0.214622	0.203482	-1.05475	0.291541	0.451322
Lynx1	142.384	-0.151847	0.14392	-1.05508	0.291388	0.451322
Gna11	110.96	-0.163786	0.155796	-1.05128	0.293129	0.452337
Pcsk2	233.616	-0.191575	0.182933	-1.04724	0.294989	0.454806
Ncdn	447.723	-0.205215	0.19608	-1.04659	0.295289	0.454869
Prkcg	144.578	-0.138749	0.132716	-1.04545	0.295813	0.455277
2310061I04Rik	114.963	-0.175129	0.16806	-1.04206	0.297382	0.45729
Tmed9	108.727	0.162671	0.156282	1.04088	0.29793	0.457388
Kcna2	165.935	-0.195336	0.187679	-1.0408	0.297967	0.457388
Ndufa9	111.488	-0.161503	0.155704	-1.03724	0.299624	0.459127
Slc3a2	127.347	0.147856	0.142498	1.0376	0.299455	0.459127
Mtch1	249.63	-0.161492	0.156522	-1.03175	0.302188	0.462651
Pcnp	124.979	-0.155695	0.151853	-1.0253	0.305222	0.466398
Adarb1	126.099	-0.13975	0.136434	-1.0243	0.305692	0.466398
Clstn2	114.285	-0.244956	0.238882	-1.02543	0.305161	0.466398
Ap2a1	175.23	-0.156341	0.152633	-1.02429	0.305699	0.466398
Rnf13	116.943	-0.142943	0.13966	-1.02351	0.306067	0.466553
Psmd4	206.551	-0.142293	0.139243	-1.0219	0.306826	0.467303
Scg2	123.608	0.184022	0.180245	1.02095	0.307276	0.467582
Ppa1	127.75	-0.15166	0.14898	-1.01798	0.308685	0.46932
Rnf187	161.195	0.152468	0.150238	1.01484	0.310183	0.470779
Slc6a1	232.776	-0.158958	0.156612	-1.01498	0.310113	0.470779
Eng	133.094	0.13493	0.1334	1.01147	0.311792	0.472813
Pex5	119.402	0.136798	0.135463	1.00986	0.312564	0.473573
Ccdc9,Inafm1	111.082	0.139343	0.138168	1.00851	0.313212	0.474145
Ptprt	131.116	-0.178039	0.178006	-1.00019	0.317221	0.4798
Cltc	185.372	-0.180219	0.181195	-0.994612	0.319925	0.483473
Ttc9b	276.202	-0.155364	0.15648	-0.992867	0.320775	0.483923
Pgbd5	112.535	0.157019	0.158088	0.99324	0.320593	0.483923
Actr1b	210.26	-0.171315	0.17276	-0.991634	0.321376	0.484413
Ptk2b	173.356	-0.167491	0.169346	-0.989048	0.32264	0.485067
Nr1d1	150.471	-0.156501	0.158156	-0.989538	0.3224	0.485067
Stk17b	112.908	0.131571	0.132982	0.989389	0.322473	0.485067
B230307C23Rik,Gm4983,Zfp933,Gm21297,BC052688,Gm6626,Zfp119a,Gm50598,3110053B16Rik,Gm4425,Gm20472,Gm9222,Gm4101,LOC108167391,Gm5953,AU041133,9030624G23Rik,5730507C01Rik,Zfp958,6030426L16Rik,Gm17330,Gm38702,LOC108167368,Gm9257,Gm10479,Gm36445,Gm3973,Gm10476,Gm40881,Zfp119b,Gm38699,LOC118567992,Gm40864,Gm40847,Gm38538,Gm3993,Gm5784,Gm40880	167.06	-0.242459	0.24537	-0.988138	0.323085	0.48532
Tmem131l	109.384	0.131142	0.13371	0.980791	0.326696	0.489673
Vapb	108.474	0.135322	0.138008	0.980537	0.326821	0.489673
Rnf14	180.107	-0.159346	0.162416	-0.981093	0.326547	0.489673
Fry	122.177	-0.148783	0.151845	-0.97983	0.32717	0.489777
Tagln3	168.774	-0.176688	0.180726	-0.977656	0.328244	0.490966
Tceal3	142.095	-0.161812	0.165626	-0.976973	0.328583	0.491053
Rplp0	158.462	-0.150744	0.154713	-0.974348	0.329884	0.492159
Efhd2	325.207	0.136222	0.139744	0.974794	0.329663	0.492159
Fam168b	162.737	-0.134777	0.138451	-0.973459	0.330325	0.492398
Rpl37a	266.603	-0.157052	0.161558	-0.972108	0.330997	0.49298
Eno1b,Eno1	533.773	-0.17361	0.178727	-0.971372	0.331363	0.493107
Adora1	212.415	0.133843	0.137957	0.97018	0.331957	0.493571
Arl8b	111.216	-0.152882	0.157687	-0.969527	0.332282	0.493637
Insyn1	129.318	-0.134498	0.139022	-0.967461	0.333314	0.494749
Enpp5	204.181	-0.16602	0.171831	-0.966183	0.333952	0.495278
Rps27,Rps27rt	191.457	-0.147453	0.152733	-0.965432	0.334328	0.495417
Pik3r2	150.548	-0.134342	0.139302	-0.964393	0.334849	0.495769
Mfap1b,Mfap1a	108.035	0.14066	0.146141	0.962491	0.335803	0.496343
Ssbp2	173.187	-0.1312	0.136279	-0.962729	0.335684	0.496343
Pdp1	160.391	-0.134107	0.140084	-0.957333	0.338399	0.499759
Ctnnb1	134.064	-0.14035	0.147103	-0.954095	0.340035	0.501752
Sort1	149.153	-0.13806	0.145015	-0.952039	0.341077	0.502561
Per1	140.91	0.132083	0.13876	0.951882	0.341157	0.502561
H3f3b,Gm6485	208.534	-0.140446	0.147825	-0.950084	0.34207	0.503483
Wasf1	124.433	-0.130731	0.13781	-0.948634	0.342807	0.504144
Septin4	186.412	-0.146485	0.155043	-0.944805	0.344759	0.506166
Psmb1	147.931	-0.135159	0.143051	-0.944827	0.344747	0.506166
Cds2	242.404	-0.144614	0.153318	-0.94323	0.345563	0.506923
Yipf4	109.527	0.132696	0.141086	0.940533	0.346944	0.507674
Ncl	131.006	-0.151471	0.161024	-0.940671	0.346874	0.507674
Brsk1	366.447	-0.149269	0.158664	-0.940783	0.346816	0.507674
Atp6v1e1	243.951	-0.17253	0.18382	-0.938585	0.347944	0.508712
Resp18	115.679	-0.138288	0.147709	-0.936221	0.34916	0.510064
Rgmb	109.686	-0.129356	0.138903	-0.931274	0.351712	0.512938
Tmem147	108.827	0.124727	0.133859	0.93178	0.35145	0.512938
Slc6a8	191.847	-0.119418	0.128317	-0.930645	0.352037	0.512986
Hdgf	116.419	-0.130472	0.141129	-0.92449	0.355231	0.517209
Olfr165	138.788	-0.12507	0.135525	-0.922855	0.356083	0.518019
Cdipt	181.608	-0.137174	0.148824	-0.921721	0.356674	0.518449
Cd99	547.537	0.170388	0.185113	0.920458	0.357334	0.518977
1110065P20Rik	127.157	0.130497	0.141992	0.91904	0.358075	0.519623
Dnm2	280.827	0.17944	0.195691	0.916959	0.359164	0.520773
Ppp1r1b	144.094	0.160635	0.176398	0.910639	0.362486	0.525155
Fam234b	140.228	-0.143786	0.158478	-0.907296	0.36425	0.527275
Srp68	116.005	0.129921	0.143488	0.905448	0.365228	0.528255
Trim32	190.935	-0.133835	0.148068	-0.903876	0.366061	0.528925
Atp5mpl	109.323	-0.149257	0.16521	-0.903435	0.366295	0.528925
St3gal5	137.083	-0.133234	0.148227	-0.898849	0.368733	0.531133
Serpini1	131.759	-0.223569	0.248705	-0.898932	0.368689	0.531133
Per2	114.248	0.125578	0.139684	0.899012	0.368646	0.531133
Ptprs	166.963	0.221135	0.246194	0.898216	0.36907	0.531183
Olfm1	157.703	0.14608	0.162969	0.896372	0.370054	0.532023
Slc8a2	147.517	-0.126378	0.141139	-0.895416	0.370565	0.532023
Rgs5	140.681	-0.143973	0.160715	-0.895829	0.370344	0.532023
Abhd17a	133.825	0.141149	0.157805	0.894453	0.37108	0.532326
Rnf126	135.308	-0.120887	0.135563	-0.891738	0.372533	0.533975
Rfng	112.337	-0.118022	0.132676	-0.889546	0.37371	0.535223
Ilrun	130.563	-0.129851	0.146133	-0.888585	0.374226	0.535525
Mcm3ap	250.743	0.287376	0.323906	0.887219	0.374961	0.536139
Epc2	118.905	0.123679	0.139509	0.886529	0.375332	0.536233
Ccdc136	128.38	-0.149843	0.169177	-0.885721	0.375768	0.536418
Iqschfp,Schip1	184.628	-0.170154	0.19235	-0.884609	0.376368	0.536691
Pcbp2	128.567	-0.129091	0.145992	-0.88423	0.376572	0.536691
Sh3bgrl3	175.869	-0.130553	0.14784	-0.883074	0.377196	0.536708
Srp14	148.612	-0.123085	0.139363	-0.883198	0.377129	0.536708
Cope	137.88	-0.133592	0.151434	-0.882179	0.37768	0.536961
Retreg1	108.583	0.117876	0.134092	0.879067	0.379365	0.538483
Copg1	128.006	-0.145309	0.165216	-0.879507	0.379127	0.538483
Nrxn3	162.34	-0.134955	0.153719	-0.877931	0.379981	0.538486
Adam23	136.306	-0.129958	0.147993	-0.878139	0.379869	0.538486
Eny2	152.043	-0.118621	0.135214	-0.877282	0.380334	0.53855
Prps1l3,Prps1	133.597	0.121354	0.138873	0.873845	0.382203	0.540343
Thra	269.546	-0.137489	0.157342	-0.87382	0.382216	0.540343
Alg2	109.816	0.132949	0.15247	0.871969	0.383226	0.541164
Brk1	159.799	-0.118171	0.135576	-0.871622	0.383415	0.541164
Fxyd7	133.839	-0.119333	0.137476	-0.868025	0.385381	0.541975
Rab24	169.951	-0.131935	0.152033	-0.867805	0.385501	0.541975
Kcnj4	139.41	-0.140095	0.161447	-0.867743	0.385535	0.541975
Gm8580,Rpl29	232.245	-0.135743	0.156336	-0.868278	0.385242	0.541975
Tusc2	123.719	-0.110846	0.127572	-0.868886	0.38491	0.541975
Camkv	125.371	-0.125937	0.145324	-0.866595	0.386164	0.542424
Lrrc8b	168.695	-0.144824	0.168051	-0.861782	0.388808	0.5457
Pdha1	134.541	-0.128244	0.148975	-0.860845	0.389323	0.545987
Zwint	312.411	-0.158777	0.184609	-0.860075	0.389748	0.546146
Nptxr,Npcd	167.312	-0.142844	0.166994	-0.855379	0.392341	0.54934
Ctsd	387.498	-0.157308	0.184302	-0.853537	0.393362	0.550329
Gpr158	133.666	-0.255416	0.300345	-0.850411	0.395097	0.551953
Xpo6	108.071	0.113605	0.133604	0.850311	0.395152	0.551953
Slc4a3	116.504	-0.130619	0.154237	-0.846869	0.397068	0.553408
Ssbp4	131.097	-0.11305	0.133512	-0.846739	0.397141	0.553408
Iqsec1	309.921	-0.136194	0.16072	-0.847399	0.396773	0.553408
Rab11fip3	108.068	-0.114234	0.135347	-0.844009	0.398664	0.55465
Tle5	150.995	-0.122523	0.145143	-0.844153	0.398584	0.55465
Epn1	392.666	-0.11994	0.142338	-0.842644	0.399428	0.555271
Rtf2	143.232	-0.134613	0.160388	-0.839291	0.401306	0.55744
B4galnt1	110.463	-0.117013	0.140082	-0.835319	0.403538	0.560097
Eif4b	156.003	0.106435	0.127573	0.834307	0.404108	0.560444
Pdhb	107.894	-0.123466	0.148198	-0.833117	0.404779	0.560931
Cnp	139.923	-0.136139	0.163536	-0.832471	0.405143	0.560931
Rapgefl1	137.14	-0.109218	0.131317	-0.831707	0.405574	0.560931
Prkce	221.507	-0.11029	0.132654	-0.831415	0.405739	0.560931
Ip6k1	155.118	0.114112	0.138154	0.825982	0.408814	0.562962
Astn1	128.198	-0.112347	0.135885	-0.826778	0.408363	0.562962
Trim44	138.137	0.109844	0.13287	0.826705	0.408404	0.562962
Ndufa1	173.963	-0.126442	0.15274	-0.827824	0.40777	0.562962
Arf5	230.731	-0.132221	0.16001	-0.826327	0.408618	0.562962
Chic2	3823.58	-0.18259	0.221563	-0.824101	0.409882	0.56399
Sirpa	196.326	-0.117968	0.143417	-0.822555	0.410761	0.564756
Hint1	231.231	-0.135304	0.164646	-0.82179	0.411196	0.564911
Pcdh7	174.054	-0.129198	0.157447	-0.820581	0.411885	0.565414
Ptprd	115.288	-0.191791	0.234252	-0.818737	0.412936	0.566414
Kcnab3	142.147	-0.275559	0.336977	-0.817738	0.413507	0.566753
Chmp4b	241.018	-0.116608	0.142743	-0.816911	0.413979	0.566958
Hexb	129.595	-0.252396	0.310043	-0.814065	0.415608	0.568743
Kctd13	143.716	0.105788	0.130464	0.810866	0.417443	0.570182
Srrm1	110.26	0.116778	0.144177	0.809966	0.41796	0.570182
Selenop	220.742	-0.156414	0.193008	-0.810398	0.417712	0.570182
Eif3a	119.655	-0.115218	0.142248	-0.809979	0.417952	0.570182
Csnk2a1	119.32	0.114832	0.142155	0.807795	0.419209	0.571052
Rnaset2a,Rnaset2b	149.795	-0.126826	0.157016	-0.807724	0.419249	0.571052
Zbtb18	137.427	-0.114067	0.141551	-0.805837	0.420337	0.572089
Sirt3	120.938	-0.114379	0.142304	-0.803766	0.421532	0.573271
Spire1	213.565	-0.121563	0.151354	-0.803172	0.421875	0.573292
Osbpl1a	168.201	-0.149371	0.186178	-0.802304	0.422377	0.57353
Mmut	143.956	-0.213149	0.267341	-0.797295	0.42528	0.575937
Rrp1	306.988	-0.132883	0.166733	-0.796977	0.425464	0.575937
Ybx1	111.632	-0.103059	0.129058	-0.798547	0.424553	0.575937
Grk2	169.79	-0.115728	0.145153	-0.797284	0.425286	0.575937
Gars	115.276	-0.131	0.16489	-0.794474	0.42692	0.577008
Arl1	120.736	-0.124389	0.156615	-0.794231	0.427061	0.577008
Arl2bp	127.036	-0.102842	0.12963	-0.793354	0.427572	0.577008
Actr8	110	-0.110058	0.138648	-0.793795	0.427315	0.577008
Pkm	720.694	-0.165568	0.209302	-0.791048	0.428916	0.578377
Wasl	123.741	-0.109788	0.13921	-0.788648	0.430317	0.579821
Zfand5	128.645	-0.107771	0.136855	-0.787477	0.431003	0.580298
Rpl15	187.466	-0.110311	0.140839	-0.783243	0.433485	0.583191
Psd	293.476	0.134031	0.171359	0.782168	0.434116	0.583245
Hpca	393.372	-0.16403	0.21001	-0.781058	0.434768	0.583245
Mmp17	184.716	-0.132402	0.169549	-0.780911	0.434855	0.583245
Hsp90ab1	493.363	-0.136886	0.175219	-0.781231	0.434666	0.583245
Usp47	117.595	0.0997752	0.129085	0.772943	0.439556	0.589099
Arid1a	131.227	-0.10454	0.135427	-0.771929	0.440156	0.589453
Tubb4a	207.701	0.115503	0.150196	0.769017	0.441883	0.591156
Strbp	164.067	-0.12656	0.164653	-0.768648	0.442102	0.591156
Ptpa	142.015	-0.112792	0.14764	-0.763961	0.44489	0.59443
Rab5b	111.496	-0.110501	0.145094	-0.761586	0.446307	0.595452
Canx	178.203	-0.110489	0.145086	-0.76154	0.446334	0.595452
Ranbp9	118.072	0.10317	0.135879	0.759275	0.447688	0.596688
Rab28	117.92	-0.110595	0.14574	-0.758851	0.447942	0.596688
Skp1	256.658	-0.144282	0.190328	-0.758069	0.44841	0.596858
Ppp3ca	495.538	-0.16616	0.219453	-0.757154	0.448958	0.597134
Git1	123.483	0.104017	0.137569	0.756102	0.449588	0.597519
Cmip	186.867	0.107945	0.142911	0.75533	0.450051	0.597682
Aplp1	744.796	0.132573	0.176076	0.752931	0.451492	0.599141
1810037I17Rik	125.291	0.10275	0.137086	0.749531	0.453537	0.600946
Nfasc	133.018	-0.116786	0.155761	-0.749775	0.45339	0.600946
Pfn1	121.182	-0.104395	0.139622	-0.747698	0.454642	0.601955
Dmxl2	111.286	-0.110332	0.148837	-0.741295	0.458515	0.606624
Gm29804,Gm52989,Gm3893,LOC108168679,Gm5859,Gm3883	172.302	-0.25915	0.350011	-0.740407	0.459053	0.606878
Sumo3	120.539	0.107577	0.145409	0.73982	0.459409	0.606891
Rims4	141.68	-0.098545	0.133867	-0.736144	0.461643	0.609383
Csnk1a1	186.667	-0.1236	0.17018	-0.726286	0.467663	0.616865
Pacsin2	118.177	-0.107792	0.148549	-0.725634	0.468063	0.616928
Cdk9	168.202	-0.0994586	0.137443	-0.723633	0.469291	0.618082
Pex10	115.726	0.0955531	0.13221	0.722739	0.46984	0.618341
Id2	150.896	-0.0986432	0.136957	-0.720252	0.47137	0.619735
Abhd8	261.721	-0.105291	0.146461	-0.718899	0.472203	0.619735
Atp2b3	108.085	-0.109573	0.152302	-0.719446	0.471866	0.619735
Selenok	150.916	-0.100746	0.140174	-0.71872	0.472314	0.619735
Ctsl	136.6	-0.101609	0.141682	-0.717165	0.473273	0.620529
Ddn	242.195	-0.11744	0.164554	-0.713688	0.47542	0.621485
AI854703	131.987	0.0927467	0.129857	0.714221	0.475091	0.621485
Apbb1	312.549	-0.132733	0.18559	-0.715193	0.47449	0.621485
Qdpr	183.785	0.0952417	0.133435	0.71377	0.475369	0.621485
Zyg11b	125.95	-0.11257	0.158012	-0.712416	0.476207	0.62205
Map1lc3b	149.702	-0.109397	0.154148	-0.709689	0.477897	0.623641
Psma6	121.695	-0.0963382	0.135931	-0.708729	0.478493	0.623641
Arf3	353.325	0.112352	0.158492	0.708883	0.478397	0.623641
Pfkl	147.535	-0.101684	0.143619	-0.708009	0.47894	0.62376
Sub1	276.719	-0.121214	0.171578	-0.70647	0.479896	0.624541
Fbxo31	152.815	-0.0988669	0.140361	-0.704374	0.4812	0.625774
Emc4	136.35	-0.110731	0.157401	-0.7035	0.481744	0.626017
Pnisr	117.452	-0.108229	0.154	-0.702782	0.482192	0.626135
Rbbp4	121.626	-0.0997461	0.142183	-0.701532	0.482971	0.626683
Psat1	182.317	0.0978649	0.139719	0.700442	0.483651	0.627101
B2m	147.194	-0.0947069	0.135629	-0.698277	0.485004	0.62839
Rab11fip5	156.686	-0.0975164	0.139862	-0.697232	0.485658	0.628773
Agtpbp1	162.234	-0.107639	0.154905	-0.694868	0.487138	0.629439
C1qa	117.339	-0.191162	0.27509	-0.694907	0.487113	0.629439
Ccdc85c	134.331	-0.0920314	0.132478	-0.694689	0.48725	0.629439
Rps10	206.224	-0.113862	0.164428	-0.692471	0.488642	0.630772
2210016L21Rik	122.093	-0.0996475	0.144291	-0.690603	0.489815	0.631469
Actg1	545.646	-0.132038	0.191231	-0.690465	0.489902	0.631469
Tspan3	168.878	-0.102241	0.148557	-0.688228	0.491309	0.632818
Ndn	130.093	-0.112087	0.163347	-0.686192	0.492592	0.634004
Dpp8	146.729	-0.1118	0.164622	-0.679131	0.497055	0.639279
Mat2a	144.744	0.102938	0.15177	0.678252	0.497612	0.639526
Dctn2	211.26	-0.111827	0.165124	-0.677228	0.498262	0.639892
Cdh10	139.464	-0.0877811	0.129979	-0.675347	0.499455	0.640955
Dstn	117.262	-0.0904974	0.134202	-0.674337	0.500097	0.64131
Kcnc3	148.969	-0.164626	0.24437	-0.673673	0.500519	0.641382
Rogdi	119.994	-0.100767	0.149949	-0.672012	0.501576	0.642267
Rps5	146.838	-0.089472	0.1334	-0.670706	0.502408	0.642862
C1qc	114.043	-0.170434	0.254831	-0.668813	0.503615	0.643936
Arpc3	182.644	-0.0958208	0.144464	-0.663283	0.507149	0.647983
Stk25	188.452	-0.1002	0.151201	-0.662692	0.507528	0.647994
Ywhaq	137.572	-0.0916067	0.138603	-0.660927	0.508659	0.648494
Mras	151.72	-0.0952905	0.144057	-0.661476	0.508307	0.648494
Cstf2	114.553	-0.0987563	0.149635	-0.659983	0.509265	0.648794
Rsrp1	114.626	0.111994	0.169974	0.658888	0.509967	0.649218
Lhfpl4	123.046	-0.0906715	0.138318	-0.655528	0.512128	0.651495
Ywhah	406.403	-0.129664	0.198586	-0.652934	0.513799	0.653146
Ran	122.978	-0.0857093	0.131811	-0.650243	0.515535	0.654879
Rprml	120.467	0.109201	0.169221	0.645318	0.518721	0.657095
Cacng8	135.794	-0.0880333	0.13639	-0.645452	0.518634	0.657095
Cryzl1	108.979	-0.0899363	0.139311	-0.645579	0.518552	0.657095
Ahcyl2	118.353	-0.0943709	0.14626	-0.645229	0.518779	0.657095
Strap	111.3	-0.106122	0.164724	-0.644244	0.519417	0.657428
Sppl3	115.194	-0.0897576	0.139534	-0.643267	0.520051	0.657756
Epha4	209.273	-0.121965	0.189862	-0.642385	0.520623	0.658005
Fkbp8	173.768	0.100069	0.156751	0.638396	0.523216	0.660805
Arpc1a	137.887	0.0919671	0.144214	0.637714	0.52366	0.66089
Prrt2	321.356	-0.124332	0.196559	-0.63254	0.527034	0.664669
Ankrd34b	122.766	-0.0796442	0.12605	-0.631847	0.527487	0.664762
Tma7-ps,Tma7	109.172	0.085359	0.135423	0.630312	0.52849	0.665071
Pmm1	187.659	-0.0852431	0.13523	-0.630358	0.52846	0.665071
Yy1	108.332	-0.085003	0.135253	-0.628475	0.529693	0.666106
Zcchc7	116.559	0.0889468	0.142136	0.625785	0.531456	0.667844
Chchd10	316.941	-0.113979	0.18298	-0.622904	0.533348	0.669261
AI413582	111.964	0.101514	0.162912	0.623123	0.533204	0.669261
6330403K07Rik	159.26	0.114871	0.184921	0.621193	0.534473	0.670193
Fam131b	110.6	-0.0881218	0.142249	-0.619489	0.535594	0.67112
Pi4k2a	117.58	-0.0877643	0.142255	-0.616949	0.537268	0.671328
Atxn7l3b	146.675	-0.0914879	0.14839	-0.616536	0.537541	0.671328
Gm14288,Zfp968,Gm4724,Zfp931,Zfp973,Zfp970,Zfp971,Zfp965,Gm14393,Zfp967,Zfp966,Gm14326,LOC115489545,Gm14322,Gm14325,Gm14440,Gm14444	120.462	-0.0907305	0.146708	-0.618444	0.536283	0.671328
Rbm3	124.56	0.157108	0.254512	0.617291	0.537043	0.671328
Hikeshi	138.573	0.106905	0.173454	0.616332	0.537675	0.671328
Serinc3	217.819	-0.0849959	0.138169	-0.615158	0.53845	0.671817
Calm3	332.389	0.108577	0.177163	0.612865	0.539966	0.673229
Arfgap2	110.721	-0.0812675	0.134111	-0.605972	0.544534	0.678442
Tmem145	120.522	-0.0812965	0.134543	-0.604242	0.545683	0.67939
Arpc2	153.385	-0.0900138	0.149836	-0.600748	0.548008	0.681801
Spryd3	129.945	-0.087561	0.145903	-0.600131	0.548419	0.681829
Vgf	127.588	0.0910536	0.152479	0.597154	0.550404	0.683096
Cdkn1b	113.971	-0.0874799	0.147116	-0.594634	0.552088	0.683096
Psmd3	110.869	-0.0822249	0.138039	-0.595662	0.551401	0.683096
Hivep2	115.787	-0.0878648	0.147739	-0.594732	0.552023	0.683096
Gm52523	975.6	-0.133512	0.223383	-0.597683	0.550051	0.683096
Prrc2a	163.273	0.0749302	0.126035	0.594517	0.552166	0.683096
Ap2m1	289.372	-0.106756	0.179027	-0.59631	0.550968	0.683096
Pdzd8	126.712	0.0851003	0.143884	0.591451	0.554218	0.684975
Srsf3	131.667	0.0807742	0.136655	0.59108	0.554467	0.684975
Napb	225.039	-0.0972365	0.164998	-0.589319	0.555648	0.685951
Epm2a	114.416	0.0803002	0.136522	0.588186	0.556407	0.686405
Csde1	168.667	-0.0782521	0.133536	-0.586002	0.557875	0.686558
Dlat	115.11	-0.0866735	0.14799	-0.58567	0.558097	0.686558
Arhgdig	110.367	0.0838278	0.142989	0.586255	0.557704	0.686558
Cnbp	185.935	0.0968114	0.164814	0.587398	0.556936	0.686558
Hnrnpu	133.406	-0.0904863	0.155584	-0.581591	0.560842	0.68945
Rnf208	131.125	-0.0806917	0.139052	-0.5803	0.561713	0.689713
Cpeb2	112.665	0.0778946	0.134276	0.580107	0.561842	0.689713
Agap3	215.378	-0.0875876	0.152194	-0.575499	0.564954	0.692563
Gnb2	174.15	-0.0894251	0.155318	-0.575756	0.56478	0.692563
Rassf2	109.334	0.0833447	0.145101	0.574392	0.565703	0.692747
Rap1gap	221.518	-0.0987985	0.172091	-0.574107	0.565895	0.692747
Pvalb	171.082	-0.168438	0.294257	-0.572419	0.567038	0.693663
Ptms	1032.63	-0.117329	0.205737	-0.570288	0.568483	0.694944
Arl6ip5	119.677	-0.0937169	0.16482	-0.5686	0.569628	0.695374
Sumo1	144.368	-0.0921136	0.161902	-0.568946	0.569393	0.695374
Eid1	237.895	-0.0849531	0.150525	-0.564379	0.572496	0.69839
Ly6a2,Ly6c1,Ly6a,Ly6c2	121.829	-0.0837839	0.148881	-0.562759	0.573599	0.699248
Taf11	123.471	-0.0736701	0.131124	-0.561836	0.574228	0.699529
Kcna1	178.843	0.101536	0.181191	0.560379	0.575221	0.700252
Khsrp	125.667	-0.0784801	0.140527	-0.55847	0.576523	0.70135
Selenot	132.521	-0.0800688	0.144119	-0.555575	0.578501	0.703268
Slc25a51	116.914	-0.0765145	0.138165	-0.553792	0.579721	0.703523
Tacc1	145.555	-0.0825423	0.149233	-0.55311	0.580188	0.703523
Rab1b	123.277	-0.0774674	0.140105	-0.552922	0.580317	0.703523
Kctd17	137.794	-0.0878292	0.158757	-0.553231	0.580105	0.703523
Cct5	119.911	-0.0807185	0.147062	-0.548874	0.583092	0.706399
Pdxk	140.822	0.0744324	0.136205	0.546473	0.584741	0.706932
Mt3	276.904	-0.0917255	0.167787	-0.546678	0.5846	0.706932
Uqcrc2	122.018	-0.0849734	0.155181	-0.547577	0.583983	0.706932
Tmem200c	117.297	0.0746615	0.137036	0.544833	0.585869	0.707319
Scamp1	135.328	-0.0814921	0.149483	-0.545161	0.585643	0.707319
Micu3	155.328	-0.089479	0.165347	-0.541159	0.588398	0.709884
Fam155a	141.56	0.0930668	0.172344	0.540005	0.589193	0.710355
Tsg101	113.049	0.071253	0.133459	0.533893	0.593416	0.714954
Suds3	135.082	0.069745	0.13144	0.530622	0.595681	0.716698
Got2	111.425	-0.087648	0.165172	-0.530648	0.595663	0.716698
Dact3	131.296	-0.0867239	0.16398	-0.52887	0.596895	0.717174
Chp1	110.314	0.0715522	0.135178	0.529318	0.596585	0.717174
Ip6k2	120.403	0.076265	0.144402	0.528145	0.597399	0.717288
Csdc2	115.85	-0.0716352	0.135959	-0.526889	0.598271	0.717843
Sv2a	327.775	-0.104931	0.200359	-0.523714	0.600478	0.719056
Gm5451,Rpl9	289.971	-0.085074	0.162459	-0.523664	0.600512	0.719056
Sel1l3	122.703	-0.0758026	0.144513	-0.52454	0.599903	0.719056
Ssbp3	141.782	-0.0722288	0.138589	-0.521172	0.602247	0.720641
Ccdc85b	209.545	-0.0728484	0.139992	-0.520374	0.602803	0.720814
Mbd2	109.223	0.0685064	0.133136	0.514558	0.606862	0.725173
Cadm4	244.852	-0.0769883	0.150867	-0.510305	0.609838	0.728002
Itm2c	318.56	-0.0932343	0.182817	-0.509988	0.61006	0.728002
Tpm3	111.566	0.0734204	0.1444	0.508451	0.611137	0.728233
Cfap36	110.812	0.0671479	0.132352	0.507342	0.611915	0.728233
Pdia3	205.822	-0.0758583	0.149212	-0.508393	0.611178	0.728233
Arhgef3	118.233	0.0782109	0.154144	0.507389	0.611882	0.728233
Arhgap26	150.189	0.0808334	0.159901	0.505522	0.613192	0.729258
Ramp1	112.48	-0.0671157	0.133688	-0.502031	0.615646	0.731679
Psmc3	192.222	-0.0658222	0.131523	-0.500461	0.61675	0.732495
Gnl3l	126.498	-0.0867159	0.174026	-0.498292	0.618278	0.733813
Sqstm1	318.39	0.0855945	0.172412	0.496453	0.619575	0.734357
Prxl2a	147.758	0.0645098	0.12983	0.49688	0.619273	0.734357
Napa	116.838	-0.0825804	0.168676	-0.48958	0.624431	0.739613
Slc25a12	129.456	0.0745236	0.152951	0.48724	0.626089	0.740576
Ampd2	108.342	-0.0677949	0.139134	-0.487264	0.626072	0.740576
Fam117b	110.819	0.0683088	0.140395	0.486548	0.626579	0.740656
Psmb3	110.861	0.0690551	0.142152	0.485785	0.62712	0.740796
Vamp1	118.53	-0.0718688	0.148276	-0.484695	0.627892	0.741209
Taf10	114.109	-0.0653272	0.135495	-0.482139	0.629707	0.742749
Srcin1	191.289	-0.0673683	0.139866	-0.481665	0.630044	0.742749
Agpat1	137.776	-0.0698422	0.146347	-0.477236	0.633194	0.743661
Enpp2	115.114	-0.0706264	0.147969	-0.477306	0.633144	0.743661
Nfib	109.462	0.0658619	0.138249	0.476402	0.633788	0.743661
Podxl2	110.26	-0.066925	0.139474	-0.479837	0.631343	0.743661
Gtf2i	220.322	-0.063973	0.134162	-0.476835	0.63348	0.743661
Nap1l5	236.81	-0.0878926	0.184182	-0.477204	0.633217	0.743661
Acap3	107.935	-0.0711586	0.148831	-0.478118	0.632566	0.743661
Kif3c	159.589	-0.0729114	0.153439	-0.475181	0.634658	0.744184
Cs	159.574	-0.0702634	0.148406	-0.473454	0.63589	0.74513
Dazap2	133.107	-0.0623346	0.132116	-0.471817	0.637058	0.745178
Cdc37l1	119.6	0.0603662	0.128001	0.471609	0.637206	0.745178
Dnm1	226.817	0.0933862	0.197999	0.471649	0.637177	0.745178
Pnrc1	118.595	-0.0645633	0.137684	-0.468924	0.639124	0.746923
Cttn	108.1	-0.0662986	0.142403	-0.465569	0.641524	0.747237
Vps35	121.735	0.0615859	0.131611	0.46794	0.639827	0.747237
Cbx8	139.504	0.0840619	0.179949	0.467142	0.640398	0.747237
Serbp1	160.246	-0.079161	0.169899	-0.46593	0.641265	0.747237
Cdk5r2	191.484	0.0656161	0.140601	0.466681	0.640728	0.747237
Fgfr3	109.117	-0.077408	0.167598	-0.461867	0.644176	0.749828
Abi1	111.525	-0.0608302	0.132647	-0.458588	0.64653	0.75157
Cyth2	118.841	0.0727261	0.158463	0.458947	0.646272	0.75157
Ppm1e	131.327	-0.0751221	0.164407	-0.456927	0.647724	0.752459
Brd2	147.809	0.0628801	0.138361	0.454464	0.649495	0.754016
Pomp	153.442	-0.0718524	0.159045	-0.451774	0.651432	0.755765
Ddx24	244.86	-0.073223	0.164217	-0.445891	0.655676	0.760185
Arnt2	136.406	-0.0578405	0.130483	-0.44328	0.657563	0.760667
Nsf	260.135	0.092156	0.207916	0.443236	0.657595	0.760667
Comt	114.228	-0.0722648	0.162731	-0.444074	0.656989	0.760667
Pef1	128.827	-0.0600319	0.135538	-0.442915	0.657827	0.760667
Prxl2c	109.859	-0.0588913	0.133428	-0.441372	0.658943	0.761455
S100a9	111.13	0.0666247	0.151378	0.440123	0.659848	0.761999
Kifc2	236.886	0.0705827	0.160755	0.439069	0.660612	0.762378
Elob	179.914	0.0600894	0.137797	0.436073	0.662784	0.764382
Braf	112.127	-0.0729311	0.168384	-0.433124	0.664925	0.765843
Rtl8c	116.699	-0.0648694	0.149678	-0.433392	0.66473	0.765843
Atp1a1	282.807	-0.0954282	0.223119	-0.427701	0.668869	0.76988
Mgat1	163.701	-0.0608261	0.14505	-0.419347	0.674963	0.776384
Stmn1	337.698	0.0813109	0.195585	0.415731	0.677607	0.777262
Cacna1e	108.882	-0.0673824	0.162261	-0.415272	0.677943	0.777262
Trim43a	107.983	0.0609469	0.146574	0.415809	0.67755	0.777262
Camsap2	111.324	-0.0568282	0.136755	-0.415549	0.67774	0.777262
Cdkl5	142.46	-0.0634019	0.152035	-0.417022	0.676663	0.777262
Ctsb	137.337	0.0608657	0.147702	0.412086	0.680276	0.778919
St3gal3	110.391	0.054285	0.131611	0.412466	0.679998	0.778919
Gm29667,Gapdh,Gm12070	1134.78	-0.0878831	0.214157	-0.410367	0.681537	0.779639
Sesn3	147.761	-0.0563321	0.13739	-0.410015	0.681795	0.779639
Sh3glb2	131.629	0.0578249	0.141666	0.408179	0.683142	0.779797
Slc24a2	162.856	-0.0668653	0.163882	-0.408008	0.683268	0.779797
Clec2l	142.091	-0.0573347	0.14046	-0.408192	0.683133	0.779797
Tsc22d1	214.259	-0.0528985	0.131194	-0.403209	0.686795	0.783312
Apod	173.999	0.124641	0.310144	0.40188	0.687773	0.783918
Rpl11	225.573	-0.0601077	0.150976	-0.398129	0.690535	0.786555
Prrt1	125.712	-0.062418	0.157248	-0.396939	0.691412	0.787042
Rfxank	134.188	0.0529731	0.134261	0.394552	0.693174	0.788536
Sh2d4b	119.62	-0.0622369	0.159227	-0.39087	0.695894	0.791116
Ep400	125.522	-0.0544832	0.140048	-0.389033	0.697251	0.792146
Csnk1e	120.156	-0.0565778	0.1458	-0.388051	0.697978	0.792459
Gm10265	479.353	-0.0884429	0.228405	-0.38722	0.698594	0.792644
Ssr2	116.002	-0.0544602	0.141343	-0.385304	0.700012	0.79374
Ubqln1	121.005	-0.0513022	0.134099	-0.38257	0.702038	0.795522
Arhgef9	128.705	-0.065037	0.170871	-0.38062	0.703485	0.796223
Ywhaz	143.22	0.0622097	0.163489	0.380513	0.703565	0.796223
Gm51571,Gm51573,Gm51593,Gm51592,Gm51591,Gm51572,Gm51594	135.686	-0.106835	0.2847	-0.375255	0.707471	0.800127
Actr10	140.894	0.0522716	0.139984	0.373412	0.708842	0.80116
Zfp91	154.486	-0.0534936	0.143636	-0.372424	0.709577	0.801475
Cops9	112.719	0.0537869	0.146048	0.368282	0.712663	0.804442
Rtn4	248.735	-0.0710103	0.195774	-0.362716	0.716817	0.808422
Sem1	148.513	-0.060882	0.168033	-0.362323	0.717111	0.808422
Swi5	160.022	-0.0544106	0.154326	-0.352569	0.724411	0.816127
Entpd4b,Entpd4	119.329	-0.0545161	0.156681	-0.347943	0.727883	0.819001
Rab18	133.78	0.0524787	0.150834	0.347925	0.727897	0.819001
Psenen	115.109	-0.048751	0.141439	-0.344679	0.730336	0.821218
Stk11	115.758	0.0457355	0.133489	0.342615	0.731888	0.821943
Sbf1	118.113	-0.0502754	0.146886	-0.342274	0.732145	0.821943
Atp13a2	127.142	-0.0479127	0.140116	-0.341952	0.732387	0.821943
Cyrib	152.86	-0.0497263	0.146602	-0.339193	0.734464	0.823746
Peg3	230.596	-0.0649919	0.192298	-0.337974	0.735383	0.824249
Rnf8	108.691	-0.0440055	0.130668	-0.336775	0.736287	0.824735
Slc17a7	739.238	0.0694265	0.207738	0.334202	0.738227	0.825853
Tlcd3b	119.186	0.0499749	0.149309	0.334707	0.737846	0.825853
Akt1	119.371	-0.045986	0.13825	-0.332629	0.739415	0.826654
Rrp36	265.331	-0.0643737	0.194663	-0.330693	0.740876	0.82776
Erdr1	136.925	0.175423	0.535499	0.327587	0.743224	0.828669
Cck	137.091	-0.0590877	0.180632	-0.327116	0.74358	0.828669
Eftud2	110.325	-0.046454	0.141997	-0.327149	0.743555	0.828669
Srsf5	259.423	-0.0514939	0.157283	-0.327396	0.743368	0.828669
Hprt	110.627	0.0560881	0.172262	0.325597	0.744729	0.829406
Fam131a	245.06	-0.0500612	0.154039	-0.324991	0.745188	0.829406
Foxg1	123.197	-0.04461	0.138794	-0.321412	0.747898	0.830813
Vps41	115.711	0.0432705	0.134707	0.321221	0.748043	0.830813
Wdr45	107.726	0.0452145	0.140935	0.320818	0.748348	0.830813
Tubb3	211.938	-0.0547145	0.169702	-0.322415	0.747138	0.830813
Elof1	121.583	-0.0425058	0.133679	-0.31797	0.750508	0.83204
Flywch1	152.383	-0.0491853	0.1546	-0.318145	0.750375	0.83204
Usp5	114.319	0.0443636	0.139735	0.317483	0.750877	0.83204
C1qb	127.044	0.0800802	0.253979	0.315302	0.752532	0.833347
Fgf12	162.462	-0.056383	0.180068	-0.31312	0.754189	0.834655
Lamp1	185.517	-0.042769	0.13846	-0.308892	0.757404	0.836628
Strn4	217.897	-0.048107	0.15548	-0.30941	0.75701	0.836628
Srsf1	133.428	0.0406882	0.131681	0.30899	0.757329	0.836628
Ndufs7	133.679	0.0443229	0.14594	0.303706	0.761352	0.84046
Pura	220.124	0.0423172	0.141401	0.29927	0.764734	0.843131
Fez1	140.636	-0.0432806	0.144334	-0.299864	0.764281	0.843131
Aco1	108.087	-0.0394955	0.132658	-0.297724	0.765914	0.843902
Elmo2	143.784	-0.0396749	0.133655	-0.296846	0.766584	0.844109
Gls	187.505	-0.0463755	0.158037	-0.293448	0.76918	0.846435
Aldoa	758.63	-0.0596288	0.210156	-0.283737	0.776612	0.854079
Ncor1	119.621	-0.0386959	0.137401	-0.281627	0.77823	0.854785
Crtc1	116.344	-0.038592	0.13688	-0.28194	0.77799	0.854785
H3c10,H3c11,H3c8,H3c1	124.029	0.0493372	0.17626	0.279911	0.779545	0.855427
Cep170b	204.603	-0.0378292	0.135301	-0.279592	0.779791	0.855427
Marchf5	111.549	0.0447273	0.162039	0.276028	0.782527	0.855751
Mbnl2	145.48	0.0409389	0.147852	0.276892	0.781863	0.855751
Fzr1	110.428	-0.0383509	0.13839	-0.277121	0.781687	0.855751
Abca2	158.109	0.0463423	0.16641	0.278482	0.780642	0.855751
Rnf115	128.864	0.0410742	0.148701	0.27622	0.782379	0.855751
Gdi1	309.606	-0.0501568	0.185182	-0.270851	0.786506	0.859566
Dnajc8	118.637	-0.0451476	0.167531	-0.269489	0.787554	0.860175
Pafah1b1	259.584	-0.0483568	0.181047	-0.267094	0.789396	0.86058
Chmp7	111.676	-0.0400756	0.149889	-0.267369	0.789185	0.86058
Itfg1	114.141	-0.0430653	0.160902	-0.267648	0.78897	0.86058
Irf2bp2	117.396	-0.0373945	0.142044	-0.263261	0.79235	0.860888
Psmd8	129.347	0.0353112	0.134743	0.262064	0.793272	0.860888
Plp1	587.969	-0.0612186	0.230722	-0.265334	0.790752	0.860888
Mapk8ip2	239.822	-0.040334	0.153789	-0.262269	0.793114	0.860888
Ctss	137.734	-0.0917399	0.348872	-0.262961	0.79258	0.860888
Camk2b	166.877	0.0439605	0.165698	0.265305	0.790774	0.860888
Nlgn2	113.73	0.0396841	0.151681	0.261628	0.793608	0.860888
Gm40378,Gm52768,Gm52666,Rsrc1,Gm39701,Gm45978,Gm33887,Gm40525,Gm52197,Gm46894,Gm52236,Gm52701,Gm52787,Gm42031,Gm46353,Gm40514,Gm46290,Gm52632,Gm51522,Gm40453,Gm41885,Gm51936,Gm52512,Gm51918,Gm42267,Gm43305,Gm45988,Gm42102,Gm41844,Gm46156,Gm52796,Pik3c3,Gm40595,Gm42226,Gm39972,Gm40843,Gm46620,Gm46911,Gm40814,LOC118568792	394.946	0.0421537	0.160686	0.262336	0.793063	0.860888
Fus	126.997	-0.0459827	0.179424	-0.25628	0.797734	0.864616
Ina	214.952	-0.0478143	0.18685	-0.255896	0.798031	0.864616
Slc4a10	120.715	-0.0383547	0.153162	-0.250419	0.802263	0.868664
Psmc5	143.444	0.0364509	0.146892	0.248147	0.804021	0.87003
Bmyc	117.383	0.0333775	0.135119	0.247022	0.804891	0.870434
Nisch	259.427	-0.0351231	0.142706	-0.246123	0.805587	0.87065
Nkiras1	114.779	0.0418132	0.172043	0.243039	0.807975	0.870756
Dctn1	188.293	0.0403036	0.164396	0.245161	0.806332	0.870756
Mib1	172.198	-0.0321305	0.132339	-0.242789	0.808169	0.870756
Sncb	250.831	-0.0438698	0.180513	-0.243028	0.807984	0.870756
Adam15	109.784	0.0355797	0.145422	0.244665	0.806716	0.870756
Ptpn11	167.668	-0.033956	0.140593	-0.24152	0.809152	0.870889
Abcg1	120.521	0.0346487	0.143564	0.241347	0.809286	0.870889
Pfn2	223.247	-0.0425383	0.178137	-0.238796	0.811264	0.872482
Epb41l1	217.724	-0.0333621	0.141615	-0.235583	0.813756	0.87409
Glyr1	133.059	-0.0343295	0.145507	-0.235931	0.813486	0.87409
Mobp	559.715	0.0395422	0.170976	0.231273	0.817103	0.877147
Cct2	142.239	0.0303761	0.134135	0.226459	0.820844	0.879548
Rasgrf1	248.776	0.0735101	0.324078	0.226828	0.820557	0.879548
Nmt1	124.687	-0.037786	0.166615	-0.226787	0.820589	0.879548
Mllt3	113.855	-0.03092	0.137613	-0.224688	0.822222	0.879948
Yars	109.269	-0.0301477	0.13407	-0.224864	0.822085	0.879948
Pdpk1	138.333	0.0291777	0.131689	0.221565	0.824652	0.882011
Spon1	108.215	0.0301937	0.139586	0.216309	0.828747	0.885849
Rpl8	143.289	0.0316798	0.14789	0.214213	0.830381	0.886942
Rnf112	154.008	0.0533492	0.249645	0.2137	0.830781	0.886942
Camk2g	139.097	-0.0348705	0.16444	-0.212056	0.832063	0.88777
Pdia6	147.273	-0.0282755	0.134703	-0.209911	0.833737	0.888475
Mgat3	137.321	-0.0310107	0.147459	-0.210301	0.833433	0.888475
Miga1	110.66	-0.0295068	0.142486	-0.207085	0.835944	0.890285
Epdr1	129.084	0.0292418	0.14856	0.196836	0.843956	0.897802
Prtg	116.746	0.026346	0.133908	0.196747	0.844026	0.897802
Trir	118.117	0.0283518	0.145212	0.195244	0.845202	0.898508
Pebp1	394.961	-0.0324686	0.172771	-0.187928	0.850933	0.899147
Spock1	190.218	-0.0362664	0.192128	-0.188761	0.85028	0.899147
Dync1h1	134.559	-0.0274198	0.145508	-0.188441	0.850531	0.899147
Tusc3	108.602	0.0313047	0.163039	0.192007	0.847737	0.899147
Dapk1	108.505	0.0291312	0.154755	0.188241	0.850688	0.899147
Nrxn2	122.247	-0.0279386	0.14485	-0.19288	0.847053	0.899147
Ubr3	144.868	0.030382	0.16161	0.187995	0.85088	0.899147
Hnrnpa0	141.786	-0.0270844	0.141041	-0.192032	0.847717	0.899147
Map2k4	161.919	0.0298198	0.1568	0.190177	0.84917	0.899147
LOC100862446,Ftl1	234.711	-0.033253	0.174687	-0.190358	0.849029	0.899147
Acot13	148.13	-0.0248951	0.132939	-0.187267	0.851451	0.899153
Ank	203.182	-0.0275902	0.148911	-0.18528	0.85301	0.900257
Celsr2	158.089	-0.0327321	0.177632	-0.184269	0.853802	0.900551
Gm3005,Gm10406,Gm3002,Gm3264,Gm3252,Gm10340,Gm3512,Lamtor3-ps,Gm3411,Gm3173,Gm3239,Gm3317,Gm3558,Gm3667,Gm3194,Gm5796,Gm3095,Gm33933,Gm2956,Gm2897,Gm2974,Gm3373,Gm3636,Gm8206,Gm3696,2610042L04Rik,Gm3752,Gm3500,Gm2237,Gm8108,Gm3383,Gm3164,Gm3488,Gm3739	125.783	-0.0273238	0.149353	-0.182948	0.854839	0.900561
Mllt1	133.056	-0.0251736	0.137545	-0.183021	0.854781	0.900561
Ackr1,Cadm3	111.834	0.026118	0.143817	0.181606	0.855892	0.901128
Ndufb5	165.753	-0.030832	0.171414	-0.179868	0.857256	0.901824
Ncald	153.997	-0.0263796	0.146999	-0.179454	0.857581	0.901824
Fbxo44	154.645	-0.0268681	0.151573	-0.177262	0.859303	0.902551
Slc25a22	111.224	0.027827	0.156926	0.177326	0.859253	0.902551
Wbp2	170.288	-0.0225105	0.129224	-0.174197	0.861711	0.904538
Nppa	119.147	0.0241306	0.13917	0.173389	0.862345	0.904663
Galnt16	117.965	0.0261729	0.151798	0.172419	0.863108	0.904922
Srp72	109.021	0.023599	0.138603	0.170264	0.864803	0.90563
Psma7	147.202	-0.0257392	0.151189	-0.170245	0.864817	0.90563
Gabrb3	130.989	-0.0263798	0.157349	-0.167652	0.866857	0.907225
Ttc7b	108.256	-0.0243779	0.14927	-0.163314	0.870271	0.910253
Snap25	2182.42	-0.0423309	0.263308	-0.160766	0.872278	0.911809
Arid1b	107.751	-0.0215343	0.135193	-0.159286	0.873444	0.912483
Kcnq2	158.132	0.0248907	0.159009	0.156536	0.87561	0.914202
Adgrl2	119.175	0.0233255	0.150987	0.154487	0.877226	0.915343
Ndufa5	131.812	-0.0266489	0.176238	-0.15121	0.87981	0.917494
Fam120a	131.735	-0.0213144	0.145498	-0.146492	0.883533	0.920828
Ramp2	116.285	0.0186161	0.136327	0.136554	0.891383	0.928458
Pdk2	163.381	0.0175047	0.129948	0.134706	0.892844	0.928876
Pdxp	219.507	-0.0199888	0.148125	-0.134945	0.892655	0.928876
Pcbd2	324.004	0.0212038	0.161783	0.131063	0.895725	0.931321
Actr1a	162.201	0.0185952	0.143093	0.129952	0.896605	0.931682
Coq9	113.316	-0.0195055	0.153519	-0.127056	0.898896	0.93351
Clcn4	115.651	-0.0190221	0.154242	-0.123326	0.901849	0.935558
Capzb	112.36	0.0175894	0.142752	0.123217	0.901935	0.935558
Dcaf8	138.667	-0.0177909	0.150883	-0.117913	0.906137	0.93936
Ptprn2	177.877	0.0209479	0.179743	0.116543	0.907222	0.939929
Chmp1a	129.892	0.015153	0.140154	0.108117	0.913903	0.941379
Cct7	142.706	-0.0176309	0.160565	-0.109805	0.912564	0.941379
Tprgl	110.716	-0.0167166	0.14787	-0.113049	0.909991	0.941379
Dnajb12	128.287	0.0149641	0.134583	0.111189	0.911467	0.941379
Ephx4	128.147	-0.0157055	0.145415	-0.108005	0.913992	0.941379
Bmerb1	123.395	0.0160286	0.147073	0.108984	0.913215	0.941379
Rilpl1	117.974	-0.0159488	0.144762	-0.110173	0.912272	0.941379
Rap2a	118.931	-0.0163335	0.149096	-0.10955	0.912766	0.941379
Appl1	116.716	0.0162836	0.147996	0.110027	0.912388	0.941379
Abi2	114.024	-0.0173192	0.156641	-0.110566	0.91196	0.941379
Sst	189.013	-0.040175	0.378282	-0.106204	0.915421	0.942298
Arl6ip1	155.147	0.0162437	0.155068	0.104752	0.916572	0.942929
Tmem106b	108.168	0.0148033	0.142876	0.103609	0.917479	0.943309
Slc45a1	108.287	-0.014077	0.148677	-0.0946822	0.924567	0.949875
Dgkz	169.158	-0.012785	0.135721	-0.0942007	0.92495	0.949875
Gm7931,Hmgn2	110.782	0.0135963	0.146612	0.0927368	0.926113	0.950229
Tigar	113.12	-0.02128	0.230296	-0.0924028	0.926378	0.950229
Pet100	109.848	-0.012431	0.139228	-0.0892855	0.928855	0.950545
Ahsa1	148.958	-0.0118194	0.130815	-0.0903514	0.928008	0.950545
Trim35	114.818	0.0128804	0.141566	0.0909851	0.927504	0.950545
Bex2	153.122	-0.0150082	0.16769	-0.0894993	0.928685	0.950545
Nsg2	127.732	0.0241593	0.279066	0.0865723	0.931012	0.95164
Dnaja4	124.823	0.0115918	0.133273	0.0869784	0.930689	0.95164
Cyb5b	114.451	-0.0119102	0.14285	-0.0833758	0.933553	0.953682
Nell2	161.165	-0.0209397	0.262837	-0.079668	0.936501	0.956137
Wdr26	113.308	-0.0101867	0.133771	-0.0761504	0.939299	0.957878
Vxn	117.362	0.0108282	0.141477	0.0765371	0.938992	0.957878
Rab12	173.381	-0.00955634	0.131991	-0.0724014	0.942282	0.958133
Dnajb14	119.143	-0.0103153	0.141603	-0.0728465	0.941928	0.958133
Tceal5	115.408	-0.0107147	0.142895	-0.0749833	0.940228	0.958133
Yaf2	153.729	-0.0101751	0.139995	-0.0726817	0.942059	0.958133
Gsk3b	114.316	0.0118789	0.162096	0.0732836	0.94158	0.958133
Rab6a	165.95	-0.0116081	0.163748	-0.0708897	0.943486	0.9588
Jakmip1	116.813	0.0106486	0.15402	0.0691379	0.94488	0.959394
Stag1	113.675	0.00987308	0.143544	0.0687808	0.945164	0.959394
Mrpl51	131.498	0.00918064	0.136724	0.067147	0.946465	0.960158
Bri3	118.376	-0.00958482	0.146083	-0.0656121	0.947687	0.960841
Rpl3	359.862	-0.0100888	0.168242	-0.0599659	0.952183	0.964842
Vps18	108.237	0.00773251	0.133257	0.058027	0.953727	0.965848
Extl2	111.405	-0.00838064	0.154616	-0.0542029	0.956773	0.968374
Arhgef4	203.856	-0.00700233	0.147157	-0.0475842	0.962048	0.97315
Rimbp2	131.802	0.00623197	0.14021	0.0444475	0.964548	0.973432
Srrt	159.839	-0.00599326	0.131559	-0.0455558	0.963664	0.973432
Washc4	110.058	-0.00607656	0.135268	-0.0449225	0.964169	0.973432
Srp54a,Srp54b,Srp54c	153.185	0.00761254	0.170815	0.0445661	0.964453	0.973432
Psmd6	111.693	-0.00541942	0.137918	-0.0392945	0.968656	0.977016
Vstm2b	116.01	0.00426766	0.133711	0.031917	0.974538	0.981838
Psmb6	149.806	-0.0048859	0.153193	-0.0318938	0.974557	0.981838
Cdk11b	123.136	0.00372239	0.140019	0.0265849	0.978791	0.985537
Cplx2	798.288	-0.00426374	0.174063	-0.0244953	0.980458	0.986649
Gpc1	139.388	0.00255527	0.129927	0.019667	0.984309	0.989956
Dlgap3	170.794	0.0030876	0.163113	0.0189292	0.984898	0.98998
Kcnk1	120.816	0.00221111	0.132825	0.0166467	0.986718	0.991242
Tubb4b	178.418	-0.00223327	0.149597	-0.0149285	0.988089	0.991483
Dok6	149.867	-0.00210466	0.137455	-0.0153116	0.987784	0.991483
Fasn	136.208	0.00180865	0.139911	0.0129271	0.989686	0.992354
Vstm2a	109.05	0.00180395	0.145226	0.0124217	0.990089	0.992354
Hpcal4	226.209	0.00172707	0.191754	0.00900671	0.992814	0.994516
Ypel3	159.999	0.000996578	0.150415	0.00662554	0.994714	0.99585
Add2	107.914	-0.000399618	0.154175	-0.00259198	0.997932	0.998501
Acox1	153.615	1.55089e-05	0.143937	0.000107748	0.999914	0.999914
Gm136	46.1769	0.281019	0.176358	1.59345	0.111058	NA
Lyrm2	61.8391	-0.387269	0.158569	-2.44227	0.0145952	NA
Klf5	35.2428	0.121153	0.211954	0.571603	0.567591	NA
Mindy4	84.9027	0.186665	0.145984	1.27867	0.201013	NA
Nkx2-9	41.5289	0.474282	0.198548	2.38875	0.0169059	NA
Tgm5	44.7863	-0.0101717	0.180801	-0.0562592	0.955135	NA
Cldn11	105.006	0.080736	0.281058	0.287258	0.773915	NA
Lrrc73	53.1643	-0.0567528	0.170093	-0.333657	0.738638	NA
Hps6	45.7918	0.0151274	0.186163	0.0812585	0.935236	NA
Cep89	60.5382	0.0643019	0.162066	0.396764	0.691541	NA
Slc29a2	68.1447	-0.00801925	0.150814	-0.0531731	0.957594	NA
Itpa	79.8417	-0.135951	0.15223	-0.893069	0.37182	NA
Gfpt2	42.7249	0.254446	0.190252	1.33741	0.181088	NA
4933414I15Rik	45.7629	0.334821	0.187381	1.78685	0.0739624	NA
Adamts4	54.9504	0.194047	0.168178	1.15382	0.248574	NA
Olfr665	29.0724	0.040188	0.223269	0.179998	0.857154	NA
Trem2	59.212	0.198345	0.182497	1.08684	0.277109	NA
Gns	51.2997	0.0889408	0.169296	0.525357	0.599335	NA
Ms4a6d	36.9795	-0.0537363	0.21604	-0.248733	0.803568	NA
Mthfs,Mthfsl	51.2962	-0.236137	0.174511	-1.35313	0.176013	NA
Itgb5	62.1137	0.0143413	0.168884	0.0849181	0.932326	NA
E430018J23Rik	46.9364	-0.184194	0.177436	-1.03809	0.29923	NA
Gtf2h1	44.0986	0.026626	0.185406	0.143609	0.885809	NA
Krtap12-1	39.9971	0.0543957	0.202562	0.268538	0.788285	NA
Pskh1	53.8235	0.0654698	0.171531	0.38168	0.702699	NA
Olfr1015	40.3729	-0.0256441	0.279094	-0.0918835	0.926791	NA
Dhrs13	52.8928	0.168402	0.171283	0.983176	0.325521	NA
Cox7b2	55.4103	0.133803	0.170454	0.784981	0.432465	NA
Cep128	44.5749	-0.0106467	0.187349	-0.0568282	0.954682	NA
Rps6kc1	70.3636	-0.329066	0.15069	-2.18372	0.0289825	NA
Ino80b	53.4285	-0.0564213	0.169197	-0.333466	0.738783	NA
Pwwp4d,Pwwp4c	43.9088	-0.00141792	0.181816	-0.00779862	0.993778	NA
Gm13030	38.1041	0.305738	0.198907	1.53709	0.124271	NA
Cfap47	55.411	-0.0770832	0.171908	-0.448397	0.653867	NA
Fbxw8	82.8791	-0.0311159	0.148182	-0.209984	0.83368	NA
Chst4	41.7076	-0.0594507	0.190938	-0.311361	0.755526	NA
Olfr1008	37.8817	-0.205367	0.202274	-1.01529	0.309968	NA
Haus8	38.7463	0.17081	0.199859	0.854652	0.392744	NA
Pate14	59.7952	0.275051	0.162814	1.68935	0.0911519	NA
Iigp1	43.6699	0.0742388	0.186034	0.39906	0.689849	NA
Hibadh	68.7914	-0.0888658	0.159655	-0.556611	0.577793	NA
Zfp703	99.2272	-0.164056	0.136923	-1.19816	0.230856	NA
Eef2kmt	38.1174	-0.10032	0.194523	-0.515724	0.606047	NA
Nnmt	32.395	-0.0307533	0.214079	-0.143654	0.885774	NA
Gvin2,Gvin1	41.7446	-0.284798	0.204083	-1.3955	0.162864	NA
Cyp39a1	51.5142	0.0609342	0.173277	0.351658	0.725095	NA
H2-M10.4	30.0464	0.0145105	0.226343	0.0641085	0.948884	NA
2410004P03Rik	45.8856	-0.145505	0.181219	-0.802923	0.422019	NA
Car7	62.6386	0.0506303	0.159412	0.317607	0.750783	NA
Il13ra1	64.5342	0.0120037	0.164853	0.0728144	0.941954	NA
Aldh1a3	42.2221	0.0148446	0.186581	0.0795612	0.936586	NA
Olfr593	30.2381	0.128349	0.222973	0.575628	0.564867	NA
Fhl3	48.883	-0.0916777	0.175786	-0.521531	0.601997	NA
Tle7	42.0841	0.238818	0.187087	1.27651	0.201775	NA
Ascl2	34.378	0.317527	0.210217	1.51048	0.130922	NA
Zfat	56.6789	0.227217	0.168012	1.35239	0.176252	NA
Krt42	44.036	0.486752	0.195545	2.4892	0.0128029	NA
Vmn2r120	60.4656	0.161627	0.164888	0.980224	0.326976	NA
Skint9	43.5783	-0.365763	0.193963	-1.88573	0.059331	NA
Lingo2	48.1817	0.0361951	0.183342	0.197418	0.8435	NA
9930104L06Rik	42.5908	0.0803004	0.187371	0.428563	0.668241	NA
Tgif1	55.925	-0.203234	0.164834	-1.23296	0.21759	NA
St3gal4	69.0392	-0.0966811	0.149972	-0.644663	0.519146	NA
Cracd	68.0157	-0.189994	0.157522	-1.20614	0.227763	NA
Lmod1	41.5561	0.033572	0.2092	0.160478	0.872504	NA
Cmc4	57.5051	-0.0299052	0.165673	-0.180507	0.856754	NA
Zp3	44.1874	0.222725	0.196929	1.13099	0.258059	NA
Dcc	54.6053	-0.1679	0.169334	-0.991529	0.321427	NA
Commd8	72.46	-0.256695	0.150479	-1.70585	0.0880355	NA
Pramel19	80.3243	0.27136	0.144284	1.88074	0.0600078	NA
Mzt1	39.6661	-0.165483	0.187086	-0.884528	0.376411	NA
Thnsl2	49.7295	-0.00966364	0.176371	-0.0547916	0.956304	NA
Olfr385	53.3456	0.00623926	0.17563	0.035525	0.971661	NA
Apobec2	48.3417	-0.0254552	0.17996	-0.141449	0.887515	NA
Atxn10	107.565	-0.352282	0.163058	-2.16046	0.0307368	NA
Supt6	107.096	0.0667925	0.147253	0.453592	0.650123	NA
Prdm12	32.1953	-0.0365775	0.217837	-0.167912	0.866653	NA
Mrpl37	74.2225	-0.262596	0.14924	-1.75956	0.0784828	NA
Ift140	50.2169	0.175529	0.178717	0.982161	0.326021	NA
Ccl1	51.28	0.0183981	0.172512	0.106648	0.915068	NA
Prkx	61.5607	-0.0424831	0.172074	-0.246889	0.804994	NA
Fa2h	61.8223	-0.101451	0.161587	-0.627844	0.530106	NA
4932414N04Rik	44.1272	0.246644	0.185926	1.32657	0.18465	NA
Klra14-ps,Klra8,Klra21	33.3734	-0.306121	0.200504	-1.52676	0.126821	NA
Nelfe	71.4244	-0.217775	0.152409	-1.42888	0.153038	NA
Akap1	56.9697	-0.0587711	0.173046	-0.339627	0.734137	NA
Endou	58.7064	0.076897	0.166145	0.462832	0.643485	NA
Ralb	51.2982	-0.0702489	0.178404	-0.393763	0.693756	NA
Olfr1270	40.8043	0.0347794	0.19889	0.174868	0.861184	NA
Nabp2	67.9418	-0.115935	0.153297	-0.756276	0.449483	NA
Ift81	39.8389	0.298697	0.199582	1.49661	0.134494	NA
Rrbp1	61.0448	-0.0492751	0.155224	-0.317445	0.750906	NA
Gzmm	33.2512	0.157058	0.212873	0.737802	0.460635	NA
2310057J18Rik	31.4756	0.0226047	0.232073	0.097403	0.922406	NA
Igfbp6	62.8139	-0.0603471	0.15983	-0.37757	0.70575	NA
2310061N02Rik	40.9276	0.0059318	0.206398	0.0287397	0.977072	NA
Surf6	50.9498	0.0627371	0.174104	0.360343	0.718591	NA
Atp1b4	47.474	-0.248471	0.177913	-1.39659	0.162538	NA
Ush1c	61.8218	0.353031	0.16537	2.13479	0.0327778	NA
Dhx38	52.5874	-0.124717	0.168044	-0.742168	0.457986	NA
Sntb2	40.72	-0.044688	0.203706	-0.219376	0.826357	NA
E030025P04Rik	37.126	-0.109735	0.197369	-0.555991	0.578217	NA
Asic3	27.8784	0.0686121	0.224016	0.306282	0.75939	NA
Usp17lc,Usp17la,Usp17ld	62.1623	0.429757	0.159576	2.69312	0.0070786	NA
Pls1	19.5649	-0.253115	0.291056	-0.869641	0.384496	NA
Elf3	47.6297	0.168647	0.187419	0.899837	0.368207	NA
Foxa1	45.1339	0.181815	0.182812	0.994549	0.319956	NA
Rnls	47.2635	-0.310755	0.190678	-1.62973	0.103158	NA
Nkrf	48.401	-0.161277	0.183525	-0.878775	0.379523	NA
Bop1	62.6052	-0.237659	0.160535	-1.48042	0.138762	NA
Hivep1	59.4427	-0.273458	0.160479	-1.70401	0.0883798	NA
Gorasp2	78.2946	-0.350548	0.150727	-2.32571	0.0200341	NA
Otp	43.6295	0.107562	0.183097	0.587456	0.556898	NA
Hoxb9	44.5523	0.341075	0.183843	1.85525	0.0635601	NA
Ctu2	54.8718	0.0100069	0.175946	0.056875	0.954645	NA
Elobl	39.1919	0.0772192	0.283271	0.272598	0.785162	NA
Oas1a	40.5537	-0.0157692	0.194025	-0.0812743	0.935224	NA
Gjb4	41.5442	0.115478	0.190247	0.606988	0.543859	NA
Ar	53.3238	0.137344	0.170808	0.804081	0.42135	NA
Lca5l	36.8991	0.156345	0.212123	0.737049	0.461092	NA
Cfap43	66.0543	-0.085979	0.158243	-0.543334	0.5869	NA
Mpp1	55.5059	0.00778087	0.159825	0.0486837	0.961171	NA
Adar	88.4177	-0.270172	0.151811	-1.77967	0.0751306	NA
Farsa	72.1752	0.201837	0.155496	1.29802	0.19428	NA
Eepd1	47.8361	0.209801	0.181273	1.15737	0.24712	NA
Zswim2	38.2152	0.0670813	0.196824	0.340818	0.73324	NA
Zbtb34	92.1246	-0.0958404	0.146746	-0.653102	0.513691	NA
Fthl17f	44.8231	-0.026166	0.185039	-0.141409	0.887547	NA
Olfr807	35.6588	-0.133925	0.210223	-0.63706	0.524086	NA
Auh	98.6446	-0.2053	0.152143	-1.34939	0.177211	NA
Lemd1	95.9589	0.154174	0.141168	1.09213	0.274775	NA
BC034090	65.5798	-0.0228398	0.158562	-0.144043	0.885466	NA
Cbfa2t2	74.5448	-0.32379	0.153992	-2.10265	0.0354967	NA
Foxj1	42.1772	-0.0493922	0.190003	-0.259955	0.794898	NA
Pramel45,Pramel44,Pramel41,Pramel40,Gm7982,Gm6468,LOC624931,LOC102634529,Gm6346,Gm6348,LOC108168681,LOC108168683,LOC108168684,LOC108168685,Gm46935,Gm46934,LOC100862180,Gm6351,LOC620551,LOC620639	44.0171	0.0186904	0.189993	0.0983741	0.921635	NA
Smco2	39.515	-0.101322	0.198661	-0.510025	0.610034	NA
Adprh	102.375	0.039213	0.135824	0.288704	0.772808	NA
Sike1	79.928	-0.141279	0.143289	-0.985975	0.324145	NA
Dtx2	39.1356	0.0226847	0.193311	0.117348	0.906584	NA
Mrps11	83.2068	-0.257056	0.152992	-1.68019	0.0929209	NA
Tdrd1	52.4024	-0.0544392	0.168684	-0.322729	0.746901	NA
Tspan10	54.8713	0.0326671	0.172964	0.188866	0.850198	NA
Dgcr6	63.2337	-0.209722	0.159525	-1.31467	0.188621	NA
Gm6657	34.1099	-0.209318	0.215648	-0.970646	0.331724	NA
Adat2	51.4789	0.0159519	0.185957	0.0857827	0.931639	NA
Tmem50b	90.8275	-0.366139	0.142817	-2.56369	0.0103566	NA
Tbck	53.7064	0.106329	0.169842	0.626045	0.531285	NA
Hypk	90.243	0.170976	0.148367	1.15238	0.249164	NA
Zfp292	55.2025	0.0305152	0.170793	0.178668	0.858199	NA
Lrrc4b	100.131	-0.122731	0.139715	-0.87844	0.379705	NA
Gtf2a1	51.8607	-0.0278181	0.168115	-0.165471	0.868573	NA
Olfr127,Olfr128	44.6736	-0.0453822	0.181837	-0.249576	0.802915	NA
Uros	63.7035	-0.0221636	0.157876	-0.140386	0.888355	NA
Stk24	95.5855	0.0531029	0.138933	0.382219	0.702299	NA
Cnot6l	62.5712	0.13278	0.16565	0.801567	0.422803	NA
Olfr850	34.6233	0.150718	0.20956	0.71921	0.472011	NA
Gm46345	38.5836	-0.185647	0.205132	-0.90501	0.36546	NA
Klhl17	49.3784	0.0760876	0.181629	0.418919	0.675276	NA
Cop1	70.0941	-0.147678	0.15114	-0.977095	0.328522	NA
Olfr922	33.686	0.0639678	0.214233	0.29859	0.765253	NA
Hlf	97.8416	-0.144221	0.165564	-0.871089	0.383706	NA
Wnk2	105.465	0.0279433	0.148817	0.18777	0.851057	NA
Rap1gap2	58.8224	0.259705	0.16611	1.56345	0.117946	NA
Cyp2b9,Cyp2b13	37.0908	0.013443	0.201657	0.0666628	0.94685	NA
Uncx	40.9423	0.0487182	0.212011	0.229791	0.818254	NA
Defb30	35.8878	-0.149127	0.202409	-0.736758	0.46127	NA
Reg4	33.9603	0.296005	0.209211	1.41486	0.157109	NA
Ranbp3	90.6478	0.148551	0.14512	1.02364	0.306004	NA
Fech	58.618	-0.355324	0.164952	-2.15411	0.0312316	NA
Trappc9	91.8295	0.226796	0.142012	1.59703	0.11026	NA
Atic	72.4376	0.0224772	0.149123	0.150729	0.880189	NA
Socs5	76.5319	0.0716243	0.164335	0.435842	0.662951	NA
Terf1	85.3478	-0.132344	0.146227	-0.905057	0.365435	NA
Fnta	75.4647	-0.242596	0.15845	-1.53106	0.125755	NA
Kcnq1	51.0859	0.0451615	0.1808	0.249788	0.802751	NA
Fgfr1	84.2637	0.299216	0.153989	1.9431	0.0520038	NA
Diaph1	96.5282	0.0464916	0.140824	0.33014	0.741294	NA
Zdhhc4	87.3989	0.0587957	0.146484	0.401379	0.688141	NA
Sh3bp5	71.1263	-0.00984064	0.153953	-0.0639196	0.949034	NA
Gm46270	33.2913	-0.160971	0.213391	-0.75435	0.450639	NA
Neurod6	69.2516	-0.0677011	0.152509	-0.443917	0.657103	NA
Slf1	45.6612	0.0608895	0.182543	0.333562	0.73871	NA
Bag5	49.9494	0.0452806	0.179182	0.252708	0.800494	NA
Scgb2b11,Scgb2b12,Scgb2b19	56.7952	-0.223776	0.168655	-1.32682	0.184567	NA
Dph1	60.7984	-0.0240227	0.158051	-0.151993	0.879192	NA
Cacng4	40.7854	0.173415	0.190692	0.909401	0.363139	NA
Cyp2a22,Cyp2a12	45.788	0.10815	0.187699	0.576186	0.56449	NA
Tgm3	46.7959	0.128311	0.180804	0.70967	0.477908	NA
Tceanc	54.3137	-0.0472558	0.168922	-0.27975	0.779669	NA
Glb1l3	37.9955	-0.0750541	0.203661	-0.368524	0.712483	NA
Il10	35.7063	0.0981324	0.204149	0.480691	0.630736	NA
Klrc3,Klrc2	43.6881	0.249594	0.184173	1.35522	0.175349	NA
Msrb2	41.2499	-0.14184	0.268256	-0.528747	0.596981	NA
Ptprv	46.7422	0.100786	0.180942	0.557007	0.577523	NA
Entpd1	74.2153	0.258052	0.159734	1.6155	0.106201	NA
Man1b1	48.9595	0.143172	0.179678	0.796829	0.42555	NA
Oxa1l	56.5877	-0.0280476	0.161813	-0.173333	0.862389	NA
Ints9	62.711	0.111765	0.161348	0.692693	0.488502	NA
Npvf	33.6485	0.0471227	0.211136	0.223186	0.823391	NA
Top2a	50.1231	0.208435	0.180111	1.15726	0.247168	NA
Uckl1	40.1819	-0.0356192	0.19503	-0.182634	0.855085	NA
Ankrd60	54.595	0.230238	0.17215	1.33743	0.181083	NA
Taf7l2	42.8578	-0.0706297	0.195082	-0.36205	0.717314	NA
Ndst2	45.0824	0.0957174	0.18197	0.526005	0.598885	NA
Tha1	48.6856	-0.20023	0.170554	-1.174	0.240395	NA
Magea9	51.9307	0.0853075	0.172133	0.49559	0.620184	NA
Folr1	39.0717	-0.028266	0.195727	-0.144415	0.885173	NA
Gpsm2	48.5134	-0.179986	0.182322	-0.987185	0.323552	NA
Ackr2	52.5815	0.513538	0.173237	2.96436	0.00303315	NA
Dytn	39.2704	-0.352474	0.197761	-1.78232	0.0746966	NA
Prl3b1	40.6174	0.237417	0.192243	1.23499	0.216835	NA
Retnlb	70.0258	0.0485921	0.154735	0.314036	0.753494	NA
Olfr791	35.6219	-0.484484	0.206579	-2.34527	0.0190135	NA
Olfr39	35.3136	-0.0331856	0.213366	-0.155533	0.876401	NA
Tmem126b	71.3914	0.0104299	0.156171	0.0667847	0.946753	NA
Fto	103.815	-0.162735	0.141911	-1.14674	0.251489	NA
Hspa1b,Hspa1a	43.0878	0.368423	0.186666	1.9737	0.0484156	NA
Emp3	44.4265	0.038238	0.184522	0.207228	0.835832	NA
Abcc9	43.9847	0.230047	0.1848	1.24485	0.213188	NA
Tmem262	36.8299	0.0566511	0.207213	0.273395	0.784549	NA
1110038F14Rik	47.7469	0.178397	0.181509	0.982858	0.325677	NA
Syt3	81.0812	-0.0945068	0.148049	-0.638348	0.523247	NA
Stc1	73.3916	0.0845827	0.154015	0.549183	0.58288	NA
Zfp157	55.3462	0.171341	0.165146	1.03751	0.299496	NA
Sh3bgr	44.1129	0.146576	0.184908	0.792694	0.427956	NA
Ints2	57.1571	-0.0721957	0.172603	-0.418276	0.675745	NA
Paxx	61.6352	0.0484182	0.173972	0.27831	0.780774	NA
Rxfp4	40.8822	0.0454585	0.195145	0.232948	0.815802	NA
Zfp622	60.9537	-0.0476688	0.164642	-0.28953	0.772176	NA
Marchf1	46.6562	-0.127208	0.183622	-0.692771	0.488454	NA
Tbc1d10a	48.7387	0.0253378	0.179717	0.140987	0.88788	NA
Spg11	67.1511	0.250804	0.154715	1.62107	0.105002	NA
Ier3	62.2249	0.261006	0.158903	1.64255	0.100476	NA
Dguok	66.0353	-0.128408	0.153067	-0.838902	0.401524	NA
Trpm5	74.4202	0.258423	0.157393	1.6419	0.100611	NA
Gm51803	33.2291	0.207122	0.213192	0.971527	0.331286	NA
Haspin	33.0245	0.0784099	0.230527	0.340133	0.733756	NA
Olfr221	35.826	-0.0881797	0.207525	-0.424911	0.670902	NA
Abcc2	47.5072	0.302257	0.185918	1.62576	0.104001	NA
Baz1a	44.9748	-0.118345	0.195997	-0.603811	0.545969	NA
Elp4	65.752	0.169943	0.158842	1.06989	0.28467	NA
Grwd1	43.2685	-0.149945	0.20054	-0.747709	0.454636	NA
Trim30b	48.8859	0.12073	0.178919	0.674777	0.499817	NA
Gripap1	47.4701	-0.0620682	0.181861	-0.341294	0.732882	NA
Cfap44	63.2871	0.138749	0.160208	0.866059	0.386458	NA
Vps11	70.6661	0.0583818	0.149351	0.390904	0.695868	NA
[truncated: 17,741 more rows]

## Sheet: 3BP_vs_veh
	baseMean	log2FoldChange	lfcSE	stat	pvalue	padj
Rps2,Gm45855	288.042	-0.706473	0.143504	-4.92301	8.52238e-07	0.00149397
Cbx5	131.585	-0.577078	0.129247	-4.46492	8.00998e-06	0.00702075
Rph3a	273.6	-0.635106	0.149002	-4.26239	2.02249e-05	0.00886355
Polr2m	176.417	-0.623046	0.145164	-4.29202	1.77057e-05	0.00886355
Smap2	140.442	-0.565294	0.137073	-4.12405	3.72262e-05	0.00991058
Plekhm2	108.151	-0.58948	0.143428	-4.10995	3.95745e-05	0.00991058
Evl	127.387	-0.570457	0.136905	-4.16682	3.08873e-05	0.00991058
Diras2	205.627	-0.5603	0.1436	-3.90181	9.54757e-05	0.0140741
Lmtk2	113.877	-0.523831	0.13422	-3.90278	9.50928e-05	0.0140741
Gpr162	191.846	-0.575886	0.146311	-3.93604	8.28372e-05	0.0140741
Jund	324.274	-0.550971	0.141288	-3.89962	9.63428e-05	0.0140741
Prdx2	187.443	-0.61134	0.154061	-3.96816	7.24287e-05	0.0140741
Cox7a2	308.151	-0.533803	0.137809	-3.8735	0.000107283	0.0144667
Sdhd	143.622	-0.540725	0.14135	-3.82543	0.000130546	0.0151325
Ngef	149.499	-0.651441	0.169907	-3.8341	0.000126023	0.0151325
Hk1	256.134	-0.591319	0.15514	-3.81151	0.000138118	0.0151325
Sparcl1	846.418	-0.610506	0.161154	-3.78834	0.000151657	0.0156385
Hnrnpdl	155.873	-0.553932	0.14682	-3.77286	0.000161385	0.0157171
Kctd5	129.21	0.505699	0.134614	3.75665	0.000172201	0.0158878
Prkaca	138.975	-0.568153	0.153589	-3.69918	0.000216294	0.0180554
Ndufa3	272.743	-0.525552	0.142027	-3.70037	0.000215289	0.0180554
Ncs1	197.698	-0.486282	0.132444	-3.67161	0.000241031	0.0192058
Nlk	122.562	-0.472161	0.131296	-3.59617	0.000322942	0.0209673
Gstp2,Gstp1	206.565	-0.479112	0.132654	-3.61175	0.000304141	0.0209673
Hnrnpc	114.589	-0.519489	0.144424	-3.59696	0.000321958	0.0209673
Gm52436,Gm52416,Gm52446,Gm52437,LOC118568634,Gm52420	758.365	-0.874538	0.243134	-3.59694	0.000321988	0.0209673
Plcb1	128.096	-0.513356	0.141899	-3.61777	0.000297156	0.0209673
Map2	276.3	-0.527881	0.147182	-3.58658	0.000335042	0.020976
Nckap1	186.542	-0.5116	0.143256	-3.57123	0.000355314	0.0214781
Cap1	122.114	-0.513953	0.145095	-3.54218	0.000396838	0.0231885
Rpl22l1,Gm15421	126.115	-0.454122	0.128701	-3.52852	0.000417897	0.0236314
Fbxo11	131.826	-0.540575	0.153963	-3.51107	0.000446312	0.0237087
Rpl38	578.946	-0.568695	0.161741	-3.51609	0.000437952	0.0237087
Rnf157	331.4	-0.523285	0.14978	-3.4937	0.000476373	0.0243878
Syngap1	189.156	-0.494047	0.141648	-3.48785	0.000486921	0.0243878
Kif5a	1217.11	-0.622979	0.179431	-3.47197	0.000516655	0.0251582
Nfe2l1	218.124	-0.506493	0.14628	-3.46249	0.000535208	0.0253573
Fam81a	163.23	-0.487056	0.141253	-3.4481	0.000564538	0.0253753
Lasp1	140.352	-0.46895	0.135929	-3.44995	0.000560689	0.0253753
Polr2f	129.348	-0.4824	0.140971	-3.42199	0.000621649	0.0272438
Gm42048,Gm6958	117.38	-0.556261	0.163767	-3.39666	0.000682138	0.0291656
Map1b	272.479	-0.513521	0.152559	-3.36606	0.000762512	0.029695
Dusp15	128.453	0.427259	0.126956	3.36541	0.000764306	0.029695
Ppp1r12c	140.437	-0.470741	0.140142	-3.35902	0.000782204	0.029695
Gm52441,Gm52437,Gm52435,Gm52446,LOC118568634	774.852	-0.827211	0.244592	-3.38201	0.000719586	0.029695
Map1lc3a	205.784	-0.480368	0.142529	-3.37033	0.00075079	0.029695
Spred1	166.165	-0.484128	0.144338	-3.35413	0.000796157	0.029695
Tuba1c,Tuba1b	226.172	-0.557695	0.167144	-3.33661	0.000848068	0.0297333
Plpp3	140.685	-0.541735	0.162345	-3.33693	0.000847088	0.0297333
Nefl	640.595	-0.603711	0.180562	-3.34351	0.000827272	0.0297333
Atp5h	297.126	-0.550971	0.165479	-3.32955	0.000869877	0.0298999
Ube2m	234.383	-0.469541	0.141397	-3.32074	0.000897786	0.0302657
Mpnd	127.761	-0.442935	0.133722	-3.31236	0.000925116	0.0305416
Rps21	475.577	-0.530674	0.160688	-3.30251	0.000958237	0.0305416
Senp3	125.045	-0.443491	0.134117	-3.30676	0.000943816	0.0305416
Marchf2	183.086	-0.507518	0.154217	-3.29093	0.000998563	0.0312586
Ppp3cb	185.212	-0.600376	0.183213	-3.27693	0.00104943	0.0322747
Itpr1	265.316	-0.509415	0.155769	-3.27033	0.00107424	0.0324679
Cyp2d12	166.367	0.617401	0.190089	3.24796	0.00116234	0.0330259
Ndufb1	171.67	-0.46391	0.142892	-3.24657	0.00116806	0.0330259
Ddx17	169.385	-0.479224	0.147004	-3.25994	0.00111436	0.0330259
Lpgat1	156.33	-0.493006	0.15151	-3.25395	0.00113812	0.0330259
Kcnip2	158.894	-0.568782	0.175668	-3.23782	0.00120446	0.0335145
Camk1	129.94	-0.398939	0.123952	-3.21849	0.00128869	0.0352982
Atp5g2	281.594	-0.458877	0.142929	-3.21054	0.00132488	0.035731
Ndufab1	156.747	-0.501816	0.158029	-3.17547	0.00149594	0.0361967
Mapk8ip1	243.181	-0.407324	0.128081	-3.18021	0.00147168	0.0361967
B3gat1	129.358	-0.418835	0.131935	-3.17456	0.00150065	0.0361967
Pik3r1	147.075	-0.470055	0.147661	-3.18334	0.00145585	0.0361967
Ncan	124.352	-0.436266	0.137482	-3.17327	0.00150733	0.0361967
Elmo1	147.562	-0.436971	0.137693	-3.17352	0.00150603	0.0361967
Hcfc1r1	147.409	-0.474251	0.14941	-3.17416	0.00150271	0.0361967
BC005537	113.886	-0.421608	0.132032	-3.19324	0.00140686	0.0361967
Agap2	392.001	-0.496834	0.157872	-3.14707	0.00164918	0.0375883
Ndfip2	141.166	-0.458662	0.145758	-3.14673	0.00165105	0.0375883
Cox6b1	394.416	-0.547387	0.173732	-3.15075	0.00162849	0.0375883
Src	113.511	-0.407833	0.129352	-3.15288	0.00161667	0.0375883
Atp2b1	225.691	-0.545207	0.173502	-3.14237	0.00167587	0.0376642
Fkbp1a	306.124	-0.508892	0.163953	-3.1039	0.00190988	0.0381566
Setd3	200.635	-0.412474	0.132515	-3.11265	0.00185416	0.0381566
Cox7b	267.857	-0.513637	0.164223	-3.12768	0.0017619	0.0381566
Hnrnpa3,LOC115489330,Gm6793	227.787	-0.458794	0.147805	-3.10406	0.00190887	0.0381566
Naca	157.446	-0.419889	0.134805	-3.11479	0.00184076	0.0381566
Ubl3	109.386	-0.438916	0.140451	-3.12504	0.00177782	0.0381566
Khdrbs3	165.974	-0.497148	0.159574	-3.11547	0.0018365	0.0381566
Pum2	173.843	-0.400065	0.128927	-3.10304	0.00191545	0.0381566
Gm52800	893.323	-0.911876	0.292685	-3.11556	0.00183598	0.0381566
Cox14	120.986	-0.456864	0.147048	-3.1069	0.00189061	0.0381566
Rab11fip4	224.797	-0.393304	0.127028	-3.0962	0.00196021	0.0386095
Gpx4	208.209	-0.44718	0.144968	-3.08468	0.0020377	0.0391865
Prnp	623.178	-0.536996	0.17424	-3.08194	0.00205657	0.0391865
Rpn2	124.05	-0.466501	0.151138	-3.08659	0.0020247	0.0391865
Prelid1	165.292	-0.457166	0.149265	-3.06277	0.00219296	0.0397173
Rbfox1	240.922	-0.485257	0.158147	-3.06839	0.00215216	0.0397173
Rps7	363.024	-0.448622	0.146696	-3.05818	0.00222686	0.0397173
Gm52298,Gm3255	173.067	-0.46082	0.150483	-3.06228	0.0021966	0.0397173
Cox5b	476.471	-0.480759	0.157625	-3.05001	0.00228833	0.0397173
Tcp1	122.827	-0.415359	0.136158	-3.05056	0.00228417	0.0397173
Hdac5	126.181	-0.448729	0.146208	-3.06911	0.00214699	0.0397173
Rps3a1	488.672	-0.518532	0.169886	-3.05223	0.00227146	0.0397173
Arc	223.684	-0.810953	0.264834	-3.06211	0.0021978	0.0397173
Gng3	350.395	-0.565772	0.185823	-3.04469	0.0023292	0.0400303
Cox7a2l	183.186	-0.401893	0.132533	-3.0324	0.00242619	0.0408786
Gpx1	126.281	-0.446099	0.147245	-3.02963	0.00244852	0.0408786
Hnrnpa2b1	200.052	-0.447208	0.147492	-3.03207	0.00242879	0.0408786
Enc1	370.17	-0.525374	0.17372	-3.02426	0.00249244	0.0412193
Gm10051,Rpl28	334.113	-0.49902	0.166137	-3.00367	0.00266742	0.0437007
Zmat3	154.502	-0.462525	0.154205	-2.99942	0.00270494	0.0439052
Sdcbp	134.219	-0.457223	0.153938	-2.97019	0.0029762	0.0454998
Stmn2	255.987	-0.52575	0.177083	-2.96895	0.00298822	0.0454998
Rpl35a	347.758	-0.520796	0.174646	-2.98201	0.0028636	0.0454998
Srgap3	209.361	-0.45315	0.152183	-2.97766	0.00290462	0.0454998
Cx3cl1	366.729	-0.665165	0.223451	-2.97679	0.00291287	0.0454998
Ndufa2	192.132	-0.392744	0.131978	-2.97583	0.00292198	0.0454998
Atp5j2	247.812	-0.42823	0.14427	-2.96824	0.00299506	0.0454998
Epop	242.199	-0.451997	0.15236	-2.96663	0.00301083	0.0454998
Gm6402,Rps17	162.384	-0.399936	0.13537	-2.95438	0.00313294	0.0465427
Srpk2	197.32	-0.450038	0.152277	-2.95539	0.00312274	0.0465427
Gm10409,Gm3005,Gm3002,Gm3685,Gm3264,Gm2897,Gm10340,2610042L04Rik,Gm5458,Gm3411,Gm3173,Gm3317,Gm3558,Gm3667,Gm5796,Gm2956,Gm2974,Gm3373,Gm3636,Gm3696,Gm10338,Gm3752,Gm3500,Gm2237,Gm8246,Gm8108,Gm3248,Gm3383,Gm2888,Gm3488	159.344	-0.451983	0.153133	-2.95158	0.00316151	0.0465725
Macir	107.743	-0.443183	0.151193	-2.93124	0.00337608	0.0474989
Hnrnpl	149.043	-0.424282	0.144942	-2.92725	0.00341978	0.0474989
Ptprn	340.797	-0.523662	0.178478	-2.93405	0.0033457	0.0474989
Dusp7	142.743	-0.427485	0.146255	-2.92287	0.00346826	0.0474989
Pi4ka	235.795	-0.475283	0.162556	-2.9238	0.00345782	0.0474989
B3gat3	177.325	-0.396526	0.134971	-2.93785	0.00330492	0.0474989
Ppp1ccb,Ppp1cc	149.614	-0.45758	0.15641	-2.92551	0.00343894	0.0474989
Stx1a	196.611	-0.513946	0.174776	-2.9406	0.00327574	0.0474989
Cisd1	130.303	-0.458247	0.156201	-2.9337	0.00334951	0.0474989
Dlg4	521.249	-0.422931	0.144932	-2.91813	0.00352133	0.0478519
Rab15	209.675	-0.396895	0.136626	-2.90497	0.00367292	0.0487774
Nsd3	121.234	-0.409715	0.140964	-2.90652	0.00365473	0.0487774
Nrd1	110.471	-0.470245	0.161793	-2.90646	0.00365549	0.0487774
H2az1	121.976	-0.416384	0.144225	-2.88705	0.00388874	0.0506677
Phospho1	121.99	-0.405292	0.140393	-2.88683	0.00389147	0.0506677
Synj1	166.91	-0.384053	0.133075	-2.88598	0.00390196	0.0506677
Rpl10a	249.591	-0.385367	0.133742	-2.88142	0.00395893	0.0510294
Nap1l1	158.083	-0.499926	0.173836	-2.87584	0.00402949	0.0515598
Rps3	308.357	-0.397112	0.139065	-2.85559	0.00429565	0.0531588
Dennd5a	232.4	-0.360061	0.126198	-2.85314	0.00432898	0.0531588
LOC100862324,LOC100862220,Gm20878,Gm13306,Gm21586,LOC100861978,Ccl27b,Ccl27a,LOC108169009,4933409K07Rik,Gm21953	291.104	-0.449737	0.157627	-2.85317	0.0043285	0.0531588
Cluh	118.394	-0.374124	0.130806	-2.86015	0.00423447	0.0531588
Qk	350.975	-0.478371	0.167523	-2.85556	0.0042961	0.0531588
Emc10	249.196	-0.393097	0.137803	-2.85259	0.0043364	0.0531588
Opcml	116.578	-0.450676	0.158383	-2.84549	0.00443434	0.0539819
Kcnb1	145.247	-0.46864	0.165204	-2.83674	0.00455767	0.0551007
Mast3	161.134	-0.350777	0.123777	-2.83393	0.00459793	0.0552066
Rpl18a	406.133	-0.43343	0.153378	-2.82589	0.00471493	0.0562264
Camk2n1	1981.91	-0.686573	0.243444	-2.82025	0.00479869	0.0568386
Ptgds	356.926	0.488118	0.173267	2.81715	0.00484516	0.0570038
Dmtn	216.925	-0.486191	0.173253	-2.80625	0.0050122	0.058188
Plec	146.144	-0.42189	0.150249	-2.80795	0.00498587	0.058188
Chd5	218.563	-0.410373	0.147171	-2.78841	0.0052967	0.0584181
Ndufs2	153.223	-0.410811	0.147001	-2.7946	0.00519633	0.0584181
Rtl8b,Rtl8a	416.941	-0.464539	0.165961	-2.79909	0.00512462	0.0584181
Pianp	157.266	-0.387533	0.138522	-2.79763	0.00514796	0.0584181
Rpl4	499	-0.444421	0.159015	-2.79484	0.00519259	0.0584181
Trim9	137.62	-0.386139	0.138486	-2.7883	0.00529862	0.0584181
Rpl5	237.656	-0.365467	0.131071	-2.78832	0.00529825	0.0584181
Jcad	123.747	-0.387093	0.138547	-2.79394	0.00520698	0.0584181
Lmo4	250.774	-0.448844	0.161286	-2.7829	0.00538749	0.0586803
Golga7b	109.641	-0.412155	0.148109	-2.78279	0.00538935	0.0586803
Nsmf	256.691	-0.426583	0.154318	-2.76431	0.00570441	0.0601834
Fam168a	193.396	-0.394891	0.142836	-2.76465	0.00569838	0.0601834
Cadm2	129.098	-0.409096	0.147928	-2.7655	0.00568351	0.0601834
Cox6a1	819.035	-0.442946	0.160334	-2.76265	0.00573339	0.0601834
Pink1	269.503	-0.385205	0.139233	-2.76662	0.0056641	0.0601834
Ube2v1	108.76	-0.404341	0.14599	-2.76965	0.00561169	0.0601834
Dlg1	141.358	-0.33731	0.122212	-2.76003	0.00577954	0.0603067
Pabpc1	158.342	-0.419984	0.152362	-2.75649	0.00584258	0.0606038
Nefh	109.691	-0.437557	0.158955	-2.75271	0.00591034	0.060946
Sipa1l1	289.903	-0.369084	0.134514	-2.74383	0.00607277	0.0616442
Rpl34-ps1,Rpl34	215.903	-0.422187	0.153901	-2.74324	0.00608354	0.0616442
Arl8a	258.096	-0.450962	0.164349	-2.74393	0.0060708	0.0616442
Stmn3	502.437	-0.546382	0.199669	-2.73644	0.00621082	0.0625722
Mapk1	290.026	-0.477481	0.174945	-2.72932	0.00634645	0.0626567
Ppp1r2-ps3,Ppp1r2	168.683	-0.417827	0.153131	-2.72856	0.00636107	0.0626567
Glrb	118.044	-0.482829	0.176629	-2.73358	0.00626492	0.0626567
Man2a2	116.964	-0.384042	0.140752	-2.72851	0.00636217	0.0626567
Scn1b	683.214	-0.538061	0.197733	-2.72114	0.00650563	0.0630076
Ndufa8	155.164	-0.429088	0.157521	-2.724	0.00644966	0.0630076
Grb2	148.305	-0.395838	0.145381	-2.72276	0.00647384	0.0630076
Sgta	121.89	-0.395097	0.1454	-2.71731	0.00658143	0.0633862
Cyria	142.995	-0.458436	0.169051	-2.71182	0.00669158	0.0633862
Madd	112.66	-0.404078	0.148937	-2.71308	0.00666619	0.0633862
Retreg3	113.468	-0.356601	0.13136	-2.71468	0.00663398	0.0633862
Snrnp70	112.812	-0.434942	0.160487	-2.71014	0.00672552	0.0633862
Tardbp	115.51	-0.386467	0.143402	-2.69499	0.00703902	0.063441
Smarca2	170.513	-0.435639	0.161425	-2.69871	0.00696097	0.063441
Rps25	259.626	-0.37529	0.139031	-2.69934	0.00694781	0.063441
Suclg1	148.184	-0.450804	0.166764	-2.70325	0.00686643	0.063441
Prkacb	343.35	-0.510431	0.18946	-2.69414	0.00705705	0.063441
Vamp2	742.174	-0.463163	0.171553	-2.69982	0.00693761	0.063441
Ctdnep1	118.045	-0.357474	0.132173	-2.7046	0.00683876	0.063441
Gas7	270.333	-0.402711	0.149432	-2.69494	0.00704005	0.063441
Ckmt1	204.049	-0.431342	0.15969	-2.70113	0.00691045	0.063441
Rps4x	325.629	-0.459062	0.170533	-2.69193	0.007104	0.0635373
Gabarapl2	297.144	-0.473349	0.176404	-2.68332	0.00728963	0.0642146
Nedd4	150.829	-0.395246	0.147126	-2.68644	0.00722177	0.0642146
Rps16,LOC100862433	256.446	-0.401033	0.14942	-2.68393	0.00727617	0.0642146
Snx3	184.784	-0.379436	0.141839	-2.67512	0.00747014	0.0648275
Tspan7	328.514	-0.396928	0.148372	-2.67522	0.00746792	0.0648275
Bsg	291.37	-0.460801	0.172229	-2.67552	0.00746145	0.0648275
Nbea	144.951	-0.3715	0.139433	-2.66437	0.00771336	0.0666085
Elavl2	114.653	-0.348086	0.130844	-2.66031	0.00780686	0.0670854
Ddx6	131.958	-0.385441	0.145452	-2.64995	0.00805042	0.0671643
Gm15501,Rps8	285.043	-0.372194	0.140486	-2.64933	0.00806521	0.0671643
Ap1b1	184.847	-0.343958	0.129722	-2.65151	0.00801321	0.0671643
Dzank1	151.337	-0.397161	0.150046	-2.64693	0.00812255	0.0671643
Map3k10	226.151	-0.34392	0.129707	-2.65152	0.008013	0.0671643
Btf3	153.189	-0.363548	0.13719	-2.64995	0.00805031	0.0671643
Mrfap1	436.084	-0.379557	0.143381	-2.6472	0.00811611	0.0671643
Dynlrb1	129.131	-0.616406	0.232731	-2.64858	0.00808312	0.0671643
Mapre2	133.712	-0.420768	0.16072	-2.61802	0.00884417	0.0692139
Gabarap	153.557	-0.351925	0.13458	-2.61498	0.00892319	0.0692139
Trim8	124.217	-0.347148	0.132707	-2.61589	0.00889949	0.0692139
Gm10409,4930555G01Rik,Gm3005,Gm10406,Gm3002,Gm3383,Gm2897,2610042L04Rik,Gm5458,Gm3411,Gm16525,Gm3173,Gm3317,Gm3558,Gm3667,Gm5796,Gm33933,Gm2956,Gm3373,Gm3636,Gm3696,Gm3500,Gm2237,Gm3264,Gm3488,Gm3739	152.243	-0.649214	0.247489	-2.6232	0.0087107	0.0692139
Sult4a1	483.215	-0.468333	0.178798	-2.61934	0.00880994	0.0692139
Ndufb8	223.671	-0.412502	0.156691	-2.63258	0.00847378	0.0692139
Ctbp1	171.675	-0.362868	0.138646	-2.61723	0.00886465	0.0692139
Habp4	305.789	-0.440218	0.16815	-2.618	0.00884467	0.0692139
Nr3c1	182.409	-0.436213	0.166367	-2.62199	0.0087417	0.0692139
Septin8	203.688	-0.369549	0.140711	-2.6263	0.00863186	0.0692139
Nenf	127.182	-0.364559	0.138541	-2.63141	0.00850314	0.0692139
Cox4i1	822.402	-0.454445	0.172851	-2.62911	0.00856075	0.0692139
Ppme1	140.485	-0.459597	0.175295	-2.62186	0.00874519	0.0692139
Pcbp2	128.567	-0.379751	0.145195	-2.61546	0.00891067	0.0692139
Pak1	262.621	-0.477681	0.182828	-2.61274	0.008982	0.0693632
Gnao1	462.568	-0.432548	0.165752	-2.60961	0.00906463	0.0696943
Scoc	163.15	-0.383765	0.147486	-2.60203	0.00926732	0.0708825
Pdap1	135.119	-0.359492	0.138301	-2.59933	0.00934047	0.0708825
Acsl6	140.963	-0.352557	0.135633	-2.59935	0.00934014	0.0708825
Nrn1	221.689	-0.52675	0.202949	-2.59548	0.00944576	0.0713725
Maz	154.12	-0.369912	0.142719	-2.59188	0.00954523	0.0715076
Phyhipl	159.009	-0.387323	0.149372	-2.59301	0.00951413	0.0715076
Otub1	224.869	-0.365208	0.141073	-2.58879	0.00963132	0.071522
Aatk	217.889	-0.354887	0.137158	-2.58743	0.00966955	0.071522
Ly6e	234.563	-0.475274	0.183519	-2.58978	0.00960373	0.071522
Clip3	466.257	-0.436388	0.168888	-2.5839	0.00976909	0.0715652
Rpl36al	117.949	-0.358202	0.138683	-2.58288	0.00979785	0.0715652
Slc25a23	262.568	-0.3388	0.131053	-2.58521	0.00973203	0.0715652
Rps13	272.667	-0.36901	0.14301	-2.58032	0.009871	0.0717559
Gm52448,Gm52439,Gm52417,Gm52420,Gm52436	208.24	-0.751164	0.29125	-2.5791	0.00990584	0.0717559
Cacnb3	175.57	-0.385415	0.14977	-2.57338	0.0100709	0.0726517
Gcc1	112.768	0.356201	0.13889	2.56463	0.0103287	0.0731395
Mbd3	144.694	-0.354845	0.138117	-2.56917	0.0101942	0.0731395
Elavl3	223.133	-0.336713	0.131164	-2.56712	0.0102548	0.0731395
Gm8624,Rps23	387.135	-0.419334	0.163546	-2.56401	0.0103472	0.0731395
Dpy19l1	120.667	-0.415523	0.162025	-2.56457	0.0103305	0.0731395
Ndn	130.093	-0.417664	0.163079	-2.56112	0.0104336	0.0731604
Atp6v1d	209.456	-0.402031	0.156905	-2.56225	0.0103995	0.0731604
Wsb2	165.627	-0.355845	0.139207	-2.55623	0.0105813	0.0739005
Ndufa11	141.217	-0.4447	0.174222	-2.5525	0.0106954	0.0744011
Plcl2	135.832	-0.336072	0.131908	-2.54777	0.0108415	0.0751193
Klhl11	109.43	-0.351964	0.138561	-2.54015	0.0110807	0.0764739
Capza2	228.406	-0.409159	0.161298	-2.53667	0.0111913	0.0769349
Nrsn1	470.058	-0.545985	0.21562	-2.53216	0.0113362	0.0776267
Hsp90b1	107.842	-0.370768	0.146681	-2.52772	0.0114804	0.0783081
Ywhae	349.658	-0.438925	0.173842	-2.52485	0.0115747	0.0783414
Nucks1	206.741	-0.378297	0.149763	-2.52598	0.0115377	0.0783414
Aars	125.151	-0.382343	0.151593	-2.52217	0.0116635	0.0786388
Gm12657,H3f3a	109.997	-0.343066	0.136098	-2.52073	0.0117111	0.0786573
Mef2d	226.855	-0.375367	0.149361	-2.51316	0.0119656	0.0791534
Cox6c	325.06	-0.399484	0.158882	-2.51435	0.0119253	0.0791534
Anapc11	113.995	-0.356537	0.141848	-2.51352	0.0119532	0.0791534
Dazap1	110.021	-0.396959	0.157893	-2.51409	0.0119339	0.0791534
Ncam1	157.831	-0.379346	0.151339	-2.50659	0.0121903	0.0803368
Pik3r2	150.548	-0.346338	0.13831	-2.50407	0.0122773	0.0806075
Rapgef4	318.129	-0.414002	0.165421	-2.50271	0.0123245	0.0806152
Tmsb4x	683.662	-0.425283	0.170292	-2.49737	0.0125119	0.0815365
Rps6,Rps6-ps4	263.928	-0.380738	0.153163	-2.48584	0.0129246	0.0829088
Rps26	256.77	-0.377831	0.151789	-2.48919	0.0128035	0.0829088
Scn8a	213.155	-0.520542	0.209483	-2.4849	0.0129589	0.0829088
Mboat7	125.186	-0.363862	0.146389	-2.48558	0.0129341	0.0829088
Cdc42	179.571	-0.338678	0.136188	-2.48684	0.0128883	0.0829088
R3hdm4	288.006	-0.334909	0.134873	-2.48315	0.0130226	0.0830133
Drp2	111.242	0.324351	0.130829	2.4792	0.0131679	0.0833715
Faim2	461.069	-0.502469	0.202688	-2.47903	0.0131739	0.0833715
Chga	160.476	-0.406286	0.164845	-2.46466	0.0137143	0.0843648
Thy1	678.151	-0.602807	0.244824	-2.46221	0.0138084	0.0843648
Atp1a3	1414.7	-0.583322	0.236967	-2.46162	0.0138313	0.0843648
Ndrg4	1190.91	-0.619808	0.251761	-2.46189	0.0138209	0.0843648
Brd4	112.539	-0.355899	0.144499	-2.46299	0.0137785	0.0843648
Ssbp4	131.097	-0.32645	0.132308	-2.46734	0.0136119	0.0843648
Ppm1b	120.502	-0.344543	0.139546	-2.46903	0.0135479	0.0843648
Gm3005,Gm10406,Gm3002,Gm3264,Gm3252,Gm10340,Gm3512,Lamtor3-ps,Gm3411,Gm3173,Gm3239,Gm3317,Gm3558,Gm3667,Gm3194,Gm5796,Gm3095,Gm33933,Gm2956,Gm2897,Gm2974,Gm3373,Gm3636,Gm8206,Gm3696,2610042L04Rik,Gm3752,Gm3500,Gm2237,Gm8108,Gm3383,Gm3164,Gm3488,Gm3739	125.783	-0.369161	0.149365	-2.47154	0.0134532	0.0843648
Rims1	155.438	-0.3101	0.125623	-2.46851	0.0135679	0.0843648
R3hdm2	250.494	-0.39877	0.161265	-2.47276	0.0134074	0.0843648
Nrxn1	294.066	-0.467614	0.19002	-2.46086	0.0138603	0.0843648
Map7d1	117.748	-0.360222	0.146533	-2.4583	0.0139596	0.0846753
Satb1	167.25	-0.355547	0.144785	-2.45569	0.0140614	0.0847422
Mdh2	360.297	-0.440053	0.179225	-2.45532	0.0140761	0.0847422
Ankrd12	217.271	-0.401039	0.163402	-2.45431	0.0141156	0.0847422
Dclk1	674.45	-0.506064	0.206413	-2.4517	0.0142184	0.0850675
Eef1g	307.467	-0.407846	0.16645	-2.45026	0.0142755	0.0851188
Sgip1	133.858	-0.367533	0.150209	-2.44682	0.0144125	0.0851909
Epn1	392.666	-0.347609	0.142015	-2.44769	0.0143774	0.0851909
Mien1	128.818	-0.323989	0.132441	-2.44629	0.0144334	0.0851909
Fth1	1515.86	-0.492986	0.201664	-2.44459	0.0145016	0.0853063
Lsamp	121.811	-0.352339	0.144289	-2.4419	0.0146101	0.0856574
Tpi1	470.859	-0.41402	0.169737	-2.43919	0.0147203	0.0860159
6430548M08Rik	249.168	-0.367836	0.150934	-2.43707	0.0148069	0.0861285
Atp5c1	194.836	-0.414648	0.170195	-2.43631	0.0148379	0.0861285
Nudt4	189.447	-0.371304	0.152484	-2.43504	0.01489	0.0861459
Fam171a2	126.943	-0.313138	0.128687	-2.43333	0.0149608	0.0862709
Rabep1	150.462	-0.333753	0.137271	-2.43134	0.0150431	0.0864609
Nomo1	110.709	-0.319198	0.131694	-2.42378	0.0153599	0.0875495
Fkbp3	136.768	-0.377609	0.155916	-2.42187	0.015441	0.0875495
Eif3h	196.544	-0.334468	0.13891	-2.4078	0.0160489	0.0875495
Dctn3	203.011	-0.353955	0.146155	-2.42178	0.0154448	0.0875495
Lgmn	132.169	-0.335673	0.139081	-2.4135	0.0158	0.0875495
Slc25a18	127.021	-0.340411	0.141174	-2.41128	0.0158965	0.0875495
Hdgfl3	143.079	-0.332472	0.137849	-2.41185	0.015872	0.0875495
Ppp2r5b	121.79	-0.3733	0.154792	-2.41162	0.015882	0.0875495
Zfp385a	136.95	-0.36736	0.151931	-2.41794	0.0156088	0.0875495
Sod1	333.507	-0.392028	0.163007	-2.40498	0.0161734	0.0875495
Vapa	113.249	-0.3316	0.137927	-2.40418	0.016209	0.0875495
Pitpnm1	134.209	-0.379344	0.157675	-2.40586	0.0161343	0.0875495
Atp5e	190.098	-0.367238	0.152261	-2.41191	0.0158694	0.0875495
Eif4g3	157.747	-0.417989	0.173277	-2.41227	0.0158537	0.0875495
Zrsr1	128.388	-0.3312	0.137076	-2.41619	0.015684	0.0875495
Myh10	109.927	-0.341827	0.14158	-2.41437	0.0157625	0.0875495
Pip5k1c	327.72	-0.368559	0.153075	-2.40769	0.0160536	0.0875495
Rpl37,Rpl37rt	463.893	-0.450528	0.187329	-2.405	0.0161723	0.0875495
Frrs1l	215.188	-0.471135	0.196007	-2.40367	0.0162314	0.0875495
Zfp148	177.682	-0.379101	0.157236	-2.41104	0.0159071	0.0875495
Gm6579,Set	140.239	-0.331356	0.137956	-2.40189	0.0163108	0.0877079
Selenof	163.68	-0.360781	0.150337	-2.39982	0.0164031	0.0879346
Rack1	179.533	-0.311818	0.130028	-2.39809	0.0164809	0.0880822
Ndufb7	147.361	-0.336211	0.140428	-2.39418	0.0166575	0.0887556
Ndufa12	176.907	-0.377627	0.157977	-2.39038	0.0168307	0.0892739
Rps9	240.866	-0.342702	0.143401	-2.38982	0.0168566	0.0892739
Ids	148.852	-0.325503	0.136868	-2.37823	0.0173962	0.0893468
Park7	168.036	-0.356233	0.149615	-2.381	0.0172657	0.0893468
Ehmt2	169.812	-0.329124	0.138531	-2.37582	0.01751	0.0893468
Psmb2	117.669	-0.347068	0.146059	-2.37622	0.0174911	0.0893468
Rpl31-ps12,Rpl31	429.625	-0.380807	0.15963	-2.38556	0.0170533	0.0893468
Abhd8	261.721	-0.347467	0.146038	-2.37928	0.0173463	0.0893468
Mtss2	119.532	-0.382594	0.161069	-2.37534	0.017533	0.0893468
Gria3	108.157	-0.389114	0.163384	-2.3816	0.0172376	0.0893468
Sec62	168.634	-0.357565	0.150532	-2.37535	0.0175324	0.0893468
LOC118568632	287.685	-0.744815	0.313191	-2.37815	0.0173998	0.0893468
Pja2	240.021	-0.486327	0.204355	-2.37981	0.0173215	0.0893468
Caprin1	142.307	-0.327223	0.137729	-2.37585	0.0175085	0.0893468
Map2k1	124.739	-0.312878	0.131508	-2.37915	0.0173524	0.0893468
Adgrl1	355.067	-0.399097	0.168123	-2.37383	0.0176045	0.089451
Saraf	214.875	-0.311693	0.131412	-2.37188	0.0176978	0.0896657
Egr1	221.562	-0.775721	0.327237	-2.37051	0.0177634	0.0897383
Rpl27a,Gm46076	357.876	-0.395817	0.167063	-2.36927	0.0178232	0.0897819
Rab5c	155.243	-0.331661	0.140082	-2.36763	0.0179026	0.0899236
Cdk17	157.524	-0.313117	0.132745	-2.35878	0.0183353	0.0903015
Klc1	535.119	-0.451563	0.191122	-2.3627	0.0181425	0.0903015
Arpp19	331.585	-0.451781	0.192019	-2.35279	0.018633	0.0903015
Snx5	120.713	-0.338523	0.143654	-2.35652	0.018447	0.0903015
Prkar1b	590.512	-0.447386	0.190293	-2.35104	0.0187212	0.0903015
Rpl10	239.792	-0.32712	0.138995	-2.35347	0.0185992	0.0903015
Syt5	147.049	-0.319927	0.135738	-2.35695	0.0184259	0.0903015
Ppp2r2c	299.056	-0.399267	0.169983	-2.34887	0.0188306	0.0903015
Rad23b	133.373	-0.330845	0.139978	-2.36354	0.0181011	0.0903015
Rps20	277.151	-0.38108	0.161736	-2.35619	0.0184637	0.0903015
Mllt11	240.49	-0.364645	0.154922	-2.35374	0.0185858	0.0903015
Cyfip2	507.339	-0.422794	0.179516	-2.35518	0.0185135	0.0903015
Lingo1	204.579	-0.422092	0.178915	-2.35918	0.0183152	0.0903015
Cacnb4	175.808	-0.406012	0.172042	-2.35996	0.0182767	0.0903015
Sptan1	372.16	-0.41845	0.178184	-2.34841	0.0188536	0.0903015
Fam234b	140.228	-0.370378	0.157639	-2.34953	0.0187973	0.0903015
Atp6v0a1	183.762	-0.353485	0.150452	-2.34949	0.0187989	0.0903015
Mast2	121.679	-0.311213	0.132658	-2.34597	0.0189776	0.0905647
Cacng7	221.712	-0.345382	0.147329	-2.34429	0.0190635	0.0905647
Tkt	111.544	-0.313772	0.133804	-2.34501	0.0190265	0.0905647
Ghitm	362.487	-0.457205	0.195285	-2.34122	0.0192209	0.0910653
Msi2	107.943	-0.30649	0.130999	-2.33963	0.0193029	0.0912076
Mpped1	201.894	-0.352803	0.150876	-2.33837	0.0193682	0.0912699
Rmnd5a	143.356	-0.358346	0.153508	-2.33438	0.0195757	0.0920006
Gpr37l1	180.101	-0.38808	0.166679	-2.32831	0.0198956	0.0928992
Atp5pb	267.041	-0.415834	0.178613	-2.32813	0.0199052	0.0928992
Thra	269.546	-0.365277	0.156924	-2.32774	0.0199259	0.0928992
Tcaf1	139.468	-0.336964	0.144965	-2.32445	0.0201016	0.0934617
Coro2b	148.901	-0.425942	0.183536	-2.32076	0.0203	0.0934617
Rplp2,Wdr89,Rplp2-ps1	250.049	-0.353055	0.152449	-2.3159	0.0205638	0.0934617
Rnasek	234.509	-0.421162	0.181737	-2.31742	0.0204808	0.0934617
Septin5	668.936	-0.387258	0.16689	-2.32044	0.0203169	0.0934617
Gpm6b	361.628	-0.379997	0.163645	-2.32208	0.0202289	0.0934617
Serinc3	217.819	-0.318647	0.137608	-2.31561	0.0205797	0.0934617
Dbi	247.259	-0.38526	0.166196	-2.3181	0.0204437	0.0934617
Matr3	227.28	-0.423783	0.182991	-2.31587	0.0205652	0.0934617
Sumo2	245.225	-0.356991	0.153865	-2.32016	0.0203324	0.0934617
Jph3	284.224	-0.341782	0.148039	-2.30873	0.0209584	0.0949357
Cbarp	212.645	-0.375003	0.162742	-2.30428	0.021207	0.0955677
Slc6a17	222.937	-0.421599	0.182906	-2.305	0.0211665	0.0955677
Mif	346.364	-0.38738	0.168638	-2.2971	0.0216129	0.0968987
Rpl7a	271.507	-0.353096	0.153677	-2.29765	0.0215818	0.0968987
Apba2	212.98	-0.387414	0.169125	-2.2907	0.021981	0.0982976
Taf11	123.471	-0.296755	0.129948	-2.28364	0.022393	0.0983511
Rab5a	123.535	-0.318999	0.139555	-2.28582	0.0222647	0.0983511
Slc6a8	191.847	-0.290174	0.127174	-2.2817	0.022507	0.0983511
Rasgrp1	234.042	-0.352156	0.154235	-2.28325	0.0224157	0.0983511
Exoc8	145.739	0.302153	0.132391	2.28227	0.0224734	0.0983511
Cntnap2	109.046	-0.303224	0.132619	-2.28642	0.0222295	0.0983511
Mlf2	365.135	-0.40458	0.177377	-2.28091	0.022554	0.0983511
Atp6v0d1	184.812	-0.375096	0.164207	-2.28429	0.0223546	0.0983511
Gm14288,2210418O10Rik,Gm14387,Zfp968,Gm4631,Gm14410,Gm14413,Gm14434,Zfp965,Gm14432,Zfp967,Zfp966,Gm16357,Gm4724,Gm2026,Gm2004,Gm2007,Gm14440,Gm14444,Gm14409,Gm11009,Zfp931,Gm14430,Zfp973,Zfp970,Zfp971,Gm14296,Gm14295,Gm14393,Gm6710,Gm14391,Gm14308,Gm14408,Gm14326,Gm14325,Gm14305,Gm14322	340.884	-0.434707	0.190079	-2.28698	0.0221969	0.0983511
Extl3	190.321	-0.409432	0.178918	-2.28837	0.0221159	0.0983511
Serinc1	464.627	-0.506276	0.222174	-2.27874	0.0226825	0.0983592
Hspa8	610.219	-0.47393	0.208043	-2.27804	0.0227242	0.0983592
Rab1a	131.792	-0.325804	0.142983	-2.27862	0.0226898	0.0983592
Ndufs8	112.681	-0.325897	0.143363	-2.27323	0.0230125	0.0991241
Tmx2	117.172	-0.342423	0.150635	-2.2732	0.023014	0.0991241
Tmem151a	148.287	-0.301	0.132588	-2.27018	0.0231965	0.0991398
Chrm1	151.789	-0.336418	0.148423	-2.26662	0.0234135	0.0991398
Hsp90aa1	476.587	-0.447446	0.197121	-2.26991	0.0232131	0.0991398
Mapk3	115.969	-0.314579	0.138744	-2.26733	0.0233703	0.0991398
Kcnc1	180.273	-0.452515	0.199447	-2.26885	0.0232775	0.0991398
Cabp1	355.685	-0.452151	0.199363	-2.26798	0.0233304	0.0991398
Rpl13a,Gm11478	515.811	-0.371805	0.16383	-2.26946	0.0232406	0.0991398
Ndufs6	190.514	-0.315497	0.139277	-2.26524	0.0234977	0.0992565
Pgm2l1	222.159	-0.388714	0.171776	-2.26292	0.0236408	0.0993821
Gnb1	385.373	-0.36902	0.163013	-2.26374	0.0235899	0.0993821
Phyhip	234.287	-0.3892	0.172145	-2.26089	0.0237663	0.0996707
Purb	481.068	-0.347817	0.154059	-2.25769	0.0239652	0.100026
Rpl22	139.5	-0.328319	0.145411	-2.25787	0.0239538	0.100026
Uqcrq	134.643	-0.293503	0.13013	-2.25547	0.024104	0.100366
B2m	147.194	-0.303152	0.134584	-2.25252	0.0242896	0.100661
Adam22	150.96	-0.344675	0.152972	-2.25319	0.024247	0.100661
Rapgef1	157.474	-0.30823	0.136922	-2.25113	0.0243771	0.100786
Gpi1	367.631	-0.359436	0.159888	-2.24805	0.0245733	0.101358
Calm2	1001.92	-0.485895	0.216437	-2.24498	0.0247696	0.101451
Sap18b,Sap18	145.197	-0.310054	0.138101	-2.24512	0.0247602	0.101451
Sirpa	196.326	-0.320386	0.142628	-2.24631	0.0246841	0.101451
Gdi2	145.709	-0.33456	0.149212	-2.24218	0.0249499	0.101665
Tpt1	229.342	-0.30677	0.136905	-2.24075	0.0250422	0.101665
Zranb2	108.082	-0.346503	0.154687	-2.24002	0.0250895	0.101665
Stam2	107.857	0.300409	0.13413	2.23968	0.0251118	0.101665
Ddx1	131.209	-0.335054	0.149455	-2.24183	0.0249722	0.101665
Rheb	157.006	-0.292338	0.130629	-2.23793	0.0252256	0.10189
Zfp365	342.716	-0.335261	0.150014	-2.23487	0.0254259	0.102228
Ldhb	627.128	-0.433938	0.194112	-2.2355	0.0253846	0.102228
App	1439.56	-0.527418	0.236113	-2.23375	0.0254995	0.10229
Glyr1	133.059	-0.323733	0.145065	-2.23164	0.0256389	0.1026
Rpl17,Rpl17-ps8,Rpl17-ps10	476.4	-0.353534	0.158478	-2.23081	0.0256938	0.1026
Spock2	336.337	-0.366971	0.164755	-2.22737	0.0259224	0.103277
Cspg5	163.854	-0.295356	0.132677	-2.22612	0.0260059	0.103375
Enoph1	120.602	0.31027	0.139517	2.22388	0.0261564	0.103738
Rnf7	122.704	-0.298933	0.134502	-2.22253	0.0262478	0.103865
Ndufc2	193.639	-0.330644	0.14896	-2.21968	0.0264405	0.104257
Prrc2b	218.473	-0.267766	0.120653	-2.21931	0.0264656	0.104257
Hmga1b,Hmga1	108.385	-0.300122	0.135435	-2.21598	0.0266929	0.104916
Emc7	127.182	-0.319819	0.144404	-2.21476	0.0267767	0.10501
Cox5a	331.354	-0.367425	0.165996	-2.21345	0.0268666	0.105128
Tuba4a	139.945	-0.328124	0.14831	-2.21242	0.0269375	0.10517
Tecr	386.971	-0.435126	0.196796	-2.21106	0.0270318	0.105304
Ccni	339.001	-0.326787	0.147949	-2.20879	0.0271894	0.105449
Chd3	122.084	-0.28331	0.128262	-2.20885	0.0271852	0.105449
Nefm	363.169	-0.681744	0.308792	-2.20778	0.0272597	0.105488
Cuedc2	208.542	-0.327864	0.148567	-2.20684	0.027325	0.105508
Pea15a	251.273	-0.299988	0.136204	-2.2025	0.0276302	0.106219
Prkar1a	423.399	-0.433051	0.196557	-2.20318	0.0275821	0.106219
Rere	154.171	-0.306363	0.139396	-2.19779	0.0279639	0.106799
Rfng	112.337	-0.287809	0.130856	-2.19943	0.0278476	0.106799
Idh3g	129.164	-0.333524	0.151738	-2.19803	0.0279471	0.106799
Kif5c	345.234	-0.328634	0.149621	-2.19645	0.0280599	0.106932
Igfbp4	121.571	-0.31272	0.142448	-2.19533	0.02814	0.107005
Chgb	384.687	-0.415649	0.189408	-2.19446	0.0282024	0.10701
Brsk2	166.055	-0.31807	0.145053	-2.19278	0.0283231	0.107236
Ppp2ca	208.405	-0.374321	0.170844	-2.19101	0.0284514	0.10749
Gm13306,LOC100861978,Gm2506,Ccl27b,Ccl27a	138.624	-0.319565	0.146248	-2.18509	0.0288822	0.108784
Rusc2	228.914	-0.316541	0.144896	-2.1846	0.028918	0.108784
Mink1	201.334	-0.327029	0.149933	-2.18117	0.0291705	0.109499
Rpl26,Gm15772	327.621	-0.357457	0.164341	-2.17509	0.0296234	0.110961
Cox8a	593.298	-0.351613	0.161752	-2.17377	0.0297222	0.111094
Septin7	360.022	-0.392623	0.18085	-2.17098	0.0299325	0.111642
Ppp1r11	111.714	-0.28971	0.133553	-2.16925	0.0300639	0.111894
Sv2b	167.563	-0.383684	0.177141	-2.16598	0.0303124	0.11258
Myo5a	323.309	-0.371007	0.171382	-2.16479	0.0304035	0.112679
Gabbr1	315.786	-0.344276	0.15929	-2.16131	0.0306715	0.1134
Nptn	539.254	-0.509573	0.235941	-2.15975	0.030792	0.1134
Syngr3	119.442	-0.343779	0.159166	-2.15987	0.0307824	0.1134
Emc2	109.895	-0.305475	0.141529	-2.15839	0.0308975	0.11355
Rundc3a	238.56	-0.309855	0.143816	-2.15452	0.0311994	0.113848
Trim37	184.662	-0.285408	0.132411	-2.15548	0.0311245	0.113848
5031439G07Rik	127.834	-0.267062	0.12404	-2.15302	0.0313171	0.113848
Uchl1	247.621	-0.374601	0.174041	-2.15237	0.0313683	0.113848
Gng13	110.03	-0.325314	0.15099	-2.15455	0.0311973	0.113848
Rab11b	231.108	-0.296267	0.137627	-2.15267	0.0313444	0.113848
Atp5g3	257.813	-0.378829	0.176144	-2.15067	0.0315021	0.114097
Syngr1	343.12	-0.376359	0.1752	-2.14817	0.0317004	0.114579
Kif1b	266.046	-0.326052	0.151853	-2.14716	0.0317807	0.114633
Rbfox3	149.949	-0.34514	0.160974	-2.14408	0.0320267	0.114925
Atp5j	181.768	-0.315497	0.147248	-2.14263	0.032143	0.114925
Mapk10	205.608	-0.428913	0.199976	-2.14483	0.0319666	0.114925
Clasp2	144.18	-0.321446	0.150065	-2.14205	0.0321896	0.114925
Gm14288,2210418O10Rik,Zfp968,Gm4631,Gm14410,Gm14434,Zfp965,Gm14432,Zfp967,Zfp966,LOC115489545,Gm14393,Gm4724,Gm2026,Gm2004,Gm2007,Zfp972,Gm14440,Gm14408,Gm11009,Zfp931,Gm14430,Zfp973,Zfp970,Zfp971,Gm14296,Gm14295,Gm14391,Gm6710,Gm16357,Gm14308,Gm14305,Gm14322	341.288	-0.411969	0.192203	-2.1434	0.0320807	0.114925
Cbx7	118.404	0.291882	0.136344	2.14078	0.0322918	0.115056
Itpka	123.481	-0.373933	0.174765	-2.13963	0.0323848	0.115153
Clstn3	249.052	-0.367706	0.171965	-2.13827	0.032495	0.115311
D8Ertd738e	129.203	-0.327121	0.153435	-2.13198	0.0330081	0.116052
Panx2	140.33	-0.289275	0.135509	-2.13473	0.0327827	0.116052
Spire1	213.565	-0.321102	0.150635	-2.13166	0.0330347	0.116052
Bmpr2	111.202	-0.293004	0.137388	-2.13267	0.0329517	0.116052
Srrm2	176.038	-0.374513	0.175565	-2.13319	0.0329095	0.116052
Ap2b1	163.484	-0.337839	0.15877	-2.12785	0.0333494	0.116689
Rnf13	116.943	-0.293141	0.137755	-2.12799	0.0333377	0.116689
Atp5b	839.739	-0.400908	0.188576	-2.12597	0.0335055	0.11677
Bnip3	129.329	-0.313421	0.14741	-2.12619	0.0334874	0.11677
Ggt7	154.602	-0.337278	0.158711	-2.12511	0.0335778	0.116789
Mapre3	114.662	-0.298772	0.140725	-2.1231	0.0337455	0.11714
Rpl18	259.468	-0.293347	0.13824	-2.12201	0.0338372	0.117227
Eif1,Emd	301.525	-0.368041	0.173674	-2.11915	0.0340775	0.117826
Fabp5	116.048	-0.296416	0.140073	-2.11616	0.0343315	0.118238
Abr	205.794	-0.303985	0.143598	-2.11691	0.0342672	0.118238
Enho	128.476	-0.299001	0.141478	-2.11341	0.0345659	0.11834
Dynll1	322.876	-0.332586	0.157353	-2.11363	0.0345471	0.11834
Atp5a1	438.085	-0.365193	0.17286	-2.11265	0.034631	0.11834
Magi2	115.244	-0.272313	0.12878	-2.11456	0.0344671	0.11834
Zmat2	240.5	-0.341156	0.161636	-2.11064	0.0348029	0.118665
Fis1	159.342	-0.304411	0.144273	-2.10996	0.0348616	0.118665
Cdk5r1	169.235	-0.303101	0.143734	-2.10877	0.0349647	0.118785
Kidins220	128.4	-0.332127	0.157803	-2.1047	0.0353175	0.11929
Setd7	198.446	-0.268384	0.127476	-2.10537	0.0352594	0.11929
Pfdn5	163.596	-0.27936	0.132637	-2.1062	0.0351871	0.11929
Rnf11	228.574	-0.303616	0.144498	-2.10118	0.0356251	0.119912
H3f3b,Gm6485	208.534	-0.308615	0.146888	-2.10103	0.0356384	0.119912
Clec16a	127.705	-0.350349	0.166872	-2.09951	0.0357721	0.120131
Rnf126	135.308	-0.280831	0.133924	-2.09694	0.0359986	0.120661
Leprotl1	113.756	-0.292089	0.139531	-2.09336	0.036317	0.120885
Get3	149.133	-0.274118	0.130963	-2.09309	0.0363414	0.120885
Bex3	164.889	-0.279942	0.133658	-2.09446	0.0362193	0.120885
Ap2s1	161.705	-0.299707	0.143156	-2.09357	0.0362986	0.120885
Araf	184.428	-0.301961	0.144524	-2.08936	0.0366758	0.121536
Scg3	238.405	-0.280586	0.134269	-2.08972	0.0366427	0.121536
Pfkl	147.535	-0.297552	0.142516	-2.08785	0.0368113	0.121755
Sez6l2	196.048	-0.330675	0.158533	-2.08584	0.0369928	0.121896
Cyrib	152.86	-0.304533	0.145991	-2.08598	0.0369808	0.121896
Foxp1	113.473	-0.286089	0.137227	-2.08478	0.0370894	0.121984
Reep5	294.31	-0.317699	0.152581	-2.08216	0.0373277	0.122538
Gm6098,Ube2l3	120.858	-0.269435	0.129656	-2.07807	0.037703	0.123539
Gpm6a	484.849	-0.379016	0.182504	-2.07675	0.0378245	0.123706
Enah	180.817	-0.285296	0.137666	-2.07238	0.0382304	0.124801
Rps24	421.544	-0.330352	0.15962	-2.06962	0.0384876	0.125187
Crmp1	125.065	-0.338919	0.163762	-2.06958	0.0384915	0.125187
Med13l	175.445	-0.275253	0.133072	-2.06845	0.0385981	0.125301
Snn	125.173	-0.282086	0.136634	-2.06454	0.0389666	0.126263
Cltb	218.27	-0.301805	0.146284	-2.06314	0.0390991	0.126459
Gm6570,Gm12191,Gm7429	168.114	-0.270368	0.131199	-2.06074	0.0393274	0.126963
Mpc2	175.14	-0.329263	0.160105	-2.05654	0.0397305	0.128029
Ccdc85c	134.331	-0.269293	0.131059	-2.05474	0.0399045	0.128353
Btf3l4	130.405	-0.269836	0.131438	-2.05294	0.0400782	0.128676
Rtn2	116.226	-0.310793	0.152261	-2.04118	0.0412327	0.130528
Hacd3	122.298	-0.296214	0.145048	-2.04219	0.0411329	0.130528
R3hdm1	187.939	-0.330961	0.162114	-2.04153	0.0411979	0.130528
Ndrg3	221.813	-0.363031	0.177583	-2.04429	0.0409252	0.130528
Atp2b2	514.398	-0.427244	0.209341	-2.0409	0.0412608	0.130528
Sdf4	164.695	-0.344963	0.168586	-2.04621	0.0407357	0.130528
Rasgef1a	150.842	-0.279622	0.136946	-2.04184	0.0411673	0.130528
Slc8a1	207.676	-0.306566	0.150259	-2.04025	0.0413251	0.130528
Clec2l	142.091	-0.285116	0.139532	-2.04338	0.0410148	0.130528
Cltc	185.372	-0.36756	0.180402	-2.03745	0.0416052	0.130941
Dpp9	114.867	-0.285147	0.139936	-2.03769	0.0415806	0.130941
Oxct1	215.68	-0.306674	0.150618	-2.03611	0.0417394	0.131128
Luc7l2	111.989	-0.28394	0.139592	-2.03407	0.041945	0.131538
Rhoa	236.495	-0.239005	0.117782	-2.02922	0.0424362	0.132841
Camkk2	202.76	-0.331226	0.16332	-2.02807	0.0425527	0.132968
Rab24	169.951	-0.305891	0.151	-2.02577	0.0427886	0.133467
Gm29804,Gm52989,Gm3893,LOC108168679,Gm5859,Gm3883	172.302	-0.708441	0.350342	-2.02214	0.0431615	0.134329
Atp6v0c,Atp6v0c-ps2	435.749	-0.423156	0.209403	-2.02078	0.0433027	0.134329
Slc25a4	582.932	-0.356985	0.176624	-2.02116	0.0432632	0.134329
Rpl21	367.295	-0.360637	0.178523	-2.02011	0.0433715	0.134329
Gnas	1196.84	-0.393228	0.194927	-2.01731	0.0436635	0.13489
Eif1b	186.945	-0.355476	0.176249	-2.01689	0.0437065	0.13489
Rcan2	262.137	-0.367411	0.182524	-2.01294	0.0441207	0.135929
Atp5mpl	109.323	-0.328416	0.163685	-2.00639	0.0448148	0.137825
Nudc	172.636	-0.289243	0.144518	-2.00143	0.0453457	0.139214
Ipcef1	118.228	-0.295305	0.148148	-1.9933	0.0462281	0.141427
Prdx5	321.664	-0.397063	0.199145	-1.99384	0.0461697	0.141427
Prr13	144.627	0.25406	0.127617	1.99079	0.0465036	0.141529
Adarb1	126.099	-0.267563	0.134386	-1.99099	0.0464816	0.141529
Septin11	133.33	-0.285423	0.14336	-1.99095	0.0464864	0.141529
Ppp1r9a	118.384	-0.27105	0.136376	-1.98752	0.0468652	0.142136
Hnrnpul2	142.048	-0.29278	0.147263	-1.98814	0.0467959	0.142136
Phactr1	185.708	-0.290774	0.146424	-1.98584	0.0470512	0.142437
Fam131b	110.6	-0.279114	0.140754	-1.983	0.0473674	0.142437
Calm1	2073.34	-0.399986	0.201541	-1.98464	0.047184	0.142437
Ensa	406.012	-0.336986	0.169918	-1.98323	0.0473416	0.142437
Zfr	170.54	-0.275636	0.139002	-1.98297	0.0473706	0.142437
Jdp2	197.615	-0.366355	0.18514	-1.9788	0.0478381	0.142862
Tmem59	111.796	-0.277916	0.140297	-1.98091	0.0476016	0.142862
Sirt3	120.938	-0.278356	0.14063	-1.97935	0.0477761	0.142862
Atp6ap2	122.366	-0.281654	0.142254	-1.97993	0.0477113	0.142862
Fam174a	114.621	-0.264765	0.134287	-1.97164	0.0486508	0.145042
Mfn2	127.989	-0.296778	0.150778	-1.96831	0.049032	0.145234
Kcnk1	120.816	-0.259985	0.132025	-1.96921	0.0489289	0.145234
Slc22a17	423.899	-0.35768	0.181731	-1.96819	0.0490465	0.145234
Pcbp4	115.939	-0.248015	0.125921	-1.9696	0.0488842	0.145234
Sorl1	181.759	-0.321998	0.163829	-1.96545	0.0493621	0.145749
Sdha	261.292	-0.308424	0.156946	-1.96516	0.0493954	0.145749
Cend1	350.951	-0.397117	0.202179	-1.96418	0.0495091	0.145749
Neto1	108.372	-0.253989	0.129336	-1.9638	0.0495529	0.145749
Psmc1	150.618	-0.276135	0.140737	-1.96206	0.0497553	0.146099
Ndufa6	163.809	-0.293489	0.149647	-1.96121	0.0498544	0.146145
Fam168b	162.737	-0.268429	0.136949	-1.96006	0.0499883	0.146293
Impact	125.378	-0.272085	0.138892	-1.95897	0.0501162	0.146423
Aktip	121.794	-0.292203	0.14952	-1.95427	0.0506688	0.147791
Nfasc	133.018	-0.301128	0.154565	-1.94823	0.0513878	0.148707
Plp1	587.969	-0.450167	0.230785	-1.95059	0.0511055	0.148707
Spock3	159.149	-0.336697	0.172794	-1.94855	0.0513497	0.148707
Atp5d	184.576	-0.308283	0.158466	-1.94542	0.0517241	0.148707
Brsk1	366.447	-0.307929	0.158161	-1.94694	0.0515423	0.148707
Prkce	221.507	-0.256444	0.131626	-1.94828	0.0513819	0.148707
Rbfox2	118.185	-0.316525	0.162707	-1.94537	0.0517303	0.148707
Pym1	120.666	0.258212	0.132748	1.94513	0.0517599	0.148707
Fndc5	107.795	-0.2928	0.150465	-1.94597	0.0516587	0.148707
Acat1	108.342	-0.266716	0.137162	-1.94453	0.0518311	0.148707
Ppp1ca	137.288	-0.26815	0.13806	-1.94226	0.0521051	0.149249
Rgs7bp	194.401	-0.27833	0.143467	-1.94002	0.052377	0.14931
Gm5643,Hnrnpa1l2-ps2,Hnrnpa1,Gm10052	219.995	-0.261532	0.134812	-1.93998	0.0523821	0.14931
Mdh1	567.237	-0.442741	0.228164	-1.94045	0.052325	0.14931
Dnajc7	110.17	-0.253844	0.131122	-1.93594	0.0528754	0.14956
Syt4	127.02	-0.279208	0.144237	-1.93577	0.0528963	0.14956
Phyh	119.871	-0.296063	0.15289	-1.93644	0.052814	0.14956
Rabac1	258.26	-0.303429	0.156616	-1.9374	0.052696	0.14956
Pgrmc1	141.918	-0.279816	0.144416	-1.93757	0.0526756	0.14956
B4galnt1	110.463	-0.2672	0.138086	-1.93502	0.0529873	0.149576
Mxi1	107.998	-0.256871	0.132915	-1.9326	0.0532854	0.150176
Prkcz	133.868	-0.26828	0.138967	-1.93053	0.0535409	0.150654
Eif3m	125.253	-0.272328	0.141253	-1.92794	0.053862	0.151314
Ndufv2	108.902	-0.308607	0.16021	-1.92627	0.0540706	0.151602
Pfkm	255.225	-0.30763	0.159747	-1.92574	0.0541374	0.151602
Iqsec2	157.28	-0.283846	0.147603	-1.92304	0.0544757	0.152306
Ube2i	128.869	-0.292549	0.152339	-1.92038	0.05481	0.152997
Syt13	184.383	-0.341405	0.17786	-1.91951	0.05492	0.15306
Syn1	520.897	-0.349964	0.182575	-1.91682	0.0552606	0.153765
Slc4a4	115.956	-0.323427	0.168853	-1.91543	0.0554371	0.154011
Sh3bgrl3	175.869	-0.280631	0.146668	-1.91338	0.0556999	0.154253
Grcc10	145.699	-0.263682	0.137795	-1.91358	0.0556735	0.154253
Arhgap32	180.112	-0.316177	0.165511	-1.91031	0.0560928	0.154851
Kif1a	316.357	-0.311833	0.16321	-1.91063	0.0560524	0.154851
Tmsb10	241.014	-0.274514	0.14379	-1.90913	0.0562454	0.154858
Zmiz1	122.543	-0.247064	0.129426	-1.90893	0.0562717	0.154858
Phf24	124.411	-0.290442	0.152321	-1.90677	0.0565498	0.155379
Rnf227	134.51	-0.310386	0.163017	-1.90401	0.0569085	0.155482
Fbxl16	301.766	-0.285072	0.149874	-1.90207	0.0571617	0.155482
Dlgap4	147.458	-0.259862	0.136402	-1.90513	0.0567633	0.155482
St13	138.22	-0.27063	0.142164	-1.90365	0.0569554	0.155482
Cntn1	185.908	-0.258698	0.135985	-1.9024	0.0571187	0.155482
Gm52861,Gm36327,Gm40367,Gm40364,Gm40365,Gm40363,Gm40369	179.596	-0.353482	0.185632	-1.90421	0.0568826	0.155482
Large1	133.67	-0.292348	0.153728	-1.90172	0.0572081	0.155482
Tceal3	142.095	-0.31234	0.164301	-1.90103	0.0572985	0.155486
Arglu1	151.172	-0.314197	0.165451	-1.89903	0.0575604	0.155608
Arpp21	217.718	-0.353628	0.186252	-1.89866	0.0576097	0.155608
Jph4	222.883	-0.309617	0.16296	-1.89996	0.0574386	0.155608
Hectd4	107.986	-0.248204	0.130803	-1.89754	0.0577567	0.155765
Eif4e	131.623	-0.273972	0.144461	-1.89652	0.0578916	0.155889
Ndufa13	161.52	-0.283567	0.149764	-1.89343	0.0583009	0.156033
Gfod1	132.051	-0.26513	0.139968	-1.89422	0.0581956	0.156033
Rps11	171.298	-0.288678	0.152326	-1.89513	0.0580749	0.156033
Srsf5	259.423	-0.297112	0.156917	-1.89343	0.0583007	0.156033
Tcf25	277.532	-0.28843	0.152435	-1.89215	0.0584714	0.156251
Gabra1	368.253	-0.447259	0.236467	-1.89143	0.0585673	0.156269
LOC100044627,LOC100862455,Rpl23	313.572	-0.293757	0.155769	-1.88585	0.059315	0.157306
Nrip3	111.212	-0.289056	0.153178	-1.88706	0.059152	0.157306
Vmp1	108.083	0.258158	0.136879	1.88604	0.0592902	0.157306
Ap2a1	175.23	-0.285451	0.151354	-1.88599	0.059297	0.157306
Klhdc3	213.193	-0.285546	0.151537	-1.88433	0.0595201	0.157531
Ntrk2	397.613	-0.294395	0.15627	-1.88389	0.0595796	0.157531
Uqcr11	277.085	-0.276572	0.146922	-1.88245	0.0597754	0.157811
Kif5b	208.948	-0.262052	0.139297	-1.88124	0.0599396	0.158006
Atp1b1	877.304	-0.469722	0.249792	-1.88045	0.0600461	0.158035
Stk3	113.726	0.265795	0.141423	1.87943	0.060186	0.158035
Gprc5b	111.624	-0.256564	0.13653	-1.87917	0.0602209	0.158035
Uqcrh	364.816	-0.287642	0.153322	-1.87607	0.0606461	0.158913
Scp2	112.584	0.241076	0.12874	1.87258	0.0611265	0.158962
Eif3f	172.697	-0.28361	0.151366	-1.87367	0.0609754	0.158962
Eif3k	125.771	-0.282711	0.150899	-1.87351	0.0609974	0.158962
Hyal1	108.207	0.253052	0.135179	1.87198	0.0612089	0.158962
Cdc42bpa	111.668	-0.269938	0.143959	-1.8751	0.0607786	0.158962
Rpl19	507.416	-0.285241	0.152297	-1.87293	0.0610783	0.158962
Sbf1	118.113	-0.272695	0.145817	-1.87012	0.0614677	0.159219
Klhl2	145.761	-0.25709	0.137485	-1.86996	0.0614897	0.159219
Crtc1	116.344	-0.253414	0.135632	-1.86839	0.0617072	0.159547
Nsd1	121.378	-0.279834	0.150062	-1.86478	0.062212	0.160584
Atp6v0e2	191.073	-0.304035	0.163246	-1.86243	0.0625422	0.160584
Pfdn2	155.041	-0.268561	0.144124	-1.8634	0.0624063	0.160584
Rpl23a	401.117	-0.277322	0.149073	-1.86031	0.0628412	0.160584
Car11	118.324	-0.279594	0.14998	-1.86421	0.0622923	0.160584
Myl6,Gm5915	268.857	-0.325901	0.17501	-1.86218	0.0625775	0.160584
Scamp1	135.328	-0.276047	0.1483	-1.86141	0.0626864	0.160584
Dock3	152.279	-0.262163	0.140923	-1.86033	0.0628386	0.160584
Grin2b	203.825	-0.381055	0.205065	-1.85822	0.0631377	0.160846
Hdgf	116.419	-0.258205	0.138985	-1.85779	0.0631983	0.160846
Stk17b	112.908	0.239152	0.128739	1.85765	0.0632191	0.160846
Sec14l1	148.954	-0.317047	0.171044	-1.8536	0.0637961	0.161845
Tsc22d3	145.474	0.25736	0.138824	1.85386	0.0637597	0.161845
Ppp1cb	168.774	-0.276814	0.149676	-1.84942	0.0643973	0.163134
Cope	137.88	-0.277082	0.149919	-1.84821	0.0645722	0.163341
Atp6ap1	267.097	-0.300141	0.162459	-1.84749	0.0646759	0.163367
Rab5b	111.496	-0.264391	0.143257	-1.84557	0.0649545	0.163796
Isca1	141.624	-0.312899	0.16959	-1.84503	0.0650325	0.163796
Hsph1	130.805	-0.253709	0.137569	-1.84423	0.0651496	0.163855
Psmd4	206.551	-0.254159	0.137929	-1.84268	0.0653755	0.164188
Eno2	812.753	-0.397112	0.215765	-1.84049	0.065697	0.16476
Fbxo41	114.051	-0.258919	0.141525	-1.82949	0.0673255	0.168602
Eng	133.094	0.23742	0.1299	1.82771	0.0675933	0.168953
Pde1a	125.773	-0.279764	0.153292	-1.82504	0.0679943	0.168953
Cntnap1	212.939	-0.277329	0.152038	-1.82408	0.0681403	0.168953
Gabra3	126.72	-0.245877	0.134776	-1.82433	0.0681018	0.168953
Atpif1	297.934	-0.297174	0.162836	-1.82499	0.0680032	0.168953
Ppp1r37	141.622	-0.275173	0.150723	-1.82569	0.0678969	0.168953
Fam131a	245.06	-0.28046	0.153578	-1.82617	0.0678245	0.168953
Psip1	155.388	-0.299048	0.164148	-1.82182	0.0684825	0.169085
Llph	113.811	-0.246706	0.135418	-1.82182	0.0684828	0.169085
Zfp706	146.381	-0.252223	0.138357	-1.82298	0.0683058	0.169085
Pex5l	162.897	-0.306994	0.168657	-1.82023	0.0687238	0.169441
Atp5l	176.941	-0.288251	0.158562	-1.8179	0.0690795	0.169503
Sppl3	115.194	-0.250362	0.137723	-1.81787	0.0690844	0.169503
Ccny	126.209	-0.247476	0.13603	-1.81928	0.0688692	0.169503
Ndfip1	366.102	-0.43848	0.24125	-1.81753	0.0691355	0.169503
Ttc9b	276.202	-0.282367	0.155677	-1.81381	0.0697077	0.170656
Sucla2	132.324	-0.287147	0.158365	-1.8132	0.0698007	0.170656
G3bp2	134.438	-0.273638	0.15112	-1.81074	0.0701813	0.171348
Selenom	173.28	-0.278789	0.154152	-1.80854	0.0705226	0.171942
Cacna1a	162.092	-0.310132	0.171582	-1.80748	0.0706868	0.172103
Nr1d2	129.235	-0.286049	0.15837	-1.80621	0.070886	0.17211
Rnf220	222.285	-0.267585	0.148135	-1.80636	0.0708624	0.17211
Rpl24,Gm9385	191.525	-0.243876	0.135164	-1.8043	0.0711838	0.172355
Matk	205.262	-0.290251	0.160821	-1.80481	0.0711049	0.172355
Pcnp	124.979	-0.269836	0.149864	-1.80054	0.0717758	0.17331
Ptges3	131.333	-0.28248	0.156841	-1.80106	0.0716935	0.17331
Vmn1r151,Vmn1r152,Vmn1r155,Vmn1r157,Vmn1r159,Vmn1r259,Vmn1r252,Vmn1r257,Vmn1r256,Vmn1r254,Vmn1r125,Vmn1r124,Vmn1r91,Vmn1r120,Vmn1r123,Vmn1r122,Vmn1r107,Vmn1r160,Vmn1r163,Vmn1r104,Vmn1r165,Vmn1r128,Vmn1r166,Vmn1r143,Vmn1r142,Vmn1r148,Vmn1r95,Vmn1r248,Vmn1r242,Vmn1r244,Vmn1r138,Vmn1r246,Vmn1r139,Vmn1r103,Vmn1r132,Vmn1r130,Vmn1r131,Vmn1r118,Vmn1r137,Vmn1r94,Vmn1r135,Vmn1r115,Vmn1r116,Vmn1r100,Vmn1r1…	116.319	-0.267234	0.148473	-1.79988	0.0718798	0.173322
Rnf14	180.107	-0.289826	0.16124	-1.79748	0.0722592	0.173896
Scamp5	249.014	-0.301468	0.16775	-1.79712	0.0723161	0.173896
Ppa1	127.75	-0.264065	0.147014	-1.79619	0.0724647	0.174015
Tspan5	111.61	-0.274549	0.153075	-1.79356	0.0728833	0.174519
Atp6v1b2	247.027	-0.319645	0.178205	-1.79369	0.0728624	0.174519
Snap47	175.955	-0.351269	0.195912	-1.793	0.0729736	0.174519
Zdhhc24	137.438	-0.275954	0.154092	-1.79084	0.0733188	0.174786
Mff	110.105	-0.255313	0.142523	-1.79138	0.0732317	0.174786
Iqschfp,Schip1	184.628	-0.342727	0.191541	-1.78931	0.0735645	0.174786
Eif4a1	214.275	-0.270901	0.151386	-1.78946	0.07354	0.174786
Abhd12	226.98	-0.311385	0.174036	-1.78919	0.0735835	0.174786
Camkk1	112.19	-0.25619	0.143355	-1.7871	0.0739217	0.175184
Prrc2c	122.306	-0.25393	0.142154	-1.7863	0.0740508	0.175184
Slc6a1	232.776	-0.278073	0.155642	-1.78662	0.0739992	0.175184
Fdft1	120.07	0.241518	0.135519	1.78217	0.0747207	0.17653
Hspa9	202.153	-0.257907	0.144831	-1.78075	0.0749541	0.176636
Tmod2	139.864	-0.230702	0.12956	-1.78067	0.074967	0.176636
Ppp1r1b	144.094	-0.315419	0.177263	-1.77938	0.0751767	0.176892
Srek1	120.266	0.252464	0.141978	1.77819	0.0753726	0.177015
Gad1	381.429	-0.430898	0.242372	-1.77784	0.0754309	0.177015
Id2	150.896	-0.240559	0.135376	-1.77697	0.0755733	0.177042
Tcf20	131.67	-0.241938	0.136185	-1.77654	0.0756442	0.177042
Tafa5	141.261	-0.244841	0.137972	-1.77457	0.0759684	0.177563
Sez6l	123.918	-0.267983	0.1511	-1.77355	0.0761378	0.177722
Rpl12	248.414	-0.255963	0.144394	-1.77267	0.0762838	0.177826
Cbx3	124.937	-0.255101	0.144018	-1.77132	0.0765074	0.17788
Ryr2	110.461	-0.290708	0.164157	-1.77091	0.0765759	0.17788
Pcmt1	131.665	-0.274074	0.154783	-1.7707	0.0766113	0.17788
Mib1	172.198	-0.232295	0.131339	-1.76867	0.0769482	0.178426
Sdhb	168.738	-0.274391	0.155249	-1.76742	0.0771577	0.178676
Chmp4b	241.018	-0.250277	0.141789	-1.76514	0.0775401	0.179324
Ppm1a	210.192	-0.278082	0.157658	-1.76383	0.07776	0.179475
Eri3	116.472	-0.248231	0.140783	-1.76322	0.0778633	0.179475
Rraga	168.056	-0.25852	0.146642	-1.76293	0.0779126	0.179475
Stxbp1	506.293	-0.376472	0.213952	-1.75961	0.0784738	0.179893
Prkcb	493.775	-0.297138	0.168722	-1.76111	0.0782193	0.179893
Atp6v1a	183.404	-0.339451	0.192852	-1.76017	0.0783798	0.179893
Ralbp1	142.003	-0.220914	0.12556	-1.75943	0.0785044	0.179893
Rab3b	125.191	-0.267338	0.15204	-1.75834	0.0786902	0.179962
Pja1	173.424	-0.283553	0.161289	-1.75805	0.0787398	0.179962
Dnajc5	164.409	-0.27617	0.157576	-1.75261	0.0796686	0.181848
Mmp17	184.716	-0.295072	0.168661	-1.7495	0.080205	0.182597
Ankrd40	120.7	-0.225209	0.128697	-1.74992	0.0801323	0.182597
Mical2	222.278	-0.346799	0.198371	-1.74823	0.0804234	0.182856
Ckb	1128.12	-0.322714	0.184742	-1.74684	0.0806655	0.183169
Rps29	424.227	-0.306239	0.175485	-1.7451	0.0809677	0.183617
Reps2	151.324	-0.265633	0.152271	-1.74447	0.0810765	0.183627
Stac2	159.568	-0.269962	0.154902	-1.74279	0.0813703	0.183817
Desi1	142.574	-0.232758	0.133518	-1.74327	0.0812866	0.183817
Dlgap1	270.805	-0.246288	0.141639	-1.73884	0.0820624	0.185142
Rell2	129.467	-0.25289	0.14584	-1.73403	0.0829126	0.18682
Papola	112.103	-0.243854	0.140818	-1.7317	0.0833277	0.187514
Ndufb9	185.771	-0.252932	0.146159	-1.73052	0.0835371	0.187744
Pcp4	598.875	-0.351609	0.20378	-1.72543	0.0844494	0.189552
Klc2	291.095	-0.298405	0.173118	-1.7237	0.0847616	0.190009
Hnrnpk	136.952	-0.222149	0.129375	-1.71709	0.085962	0.192454
Mgst3	185.309	-0.333186	0.194285	-1.71494	0.0863571	0.193092
Irf2bpl	123.511	-0.238933	0.139492	-1.71288	0.0867345	0.193442
Eno3	152.776	0.228632	0.133445	1.71331	0.0866558	0.193442
Nos1ap	201.521	-0.318916	0.186256	-1.71224	0.0868516	0.193457
Zbtb9	111.449	0.230601	0.134738	1.71147	0.0869941	0.193529
Fbxw7	136.299	-0.272486	0.159404	-1.7094	0.0873762	0.194133
Etnk1	156.145	-0.274353	0.160646	-1.70781	0.0876709	0.194541
Rapgefl1	137.14	-0.220625	0.129284	-1.70652	0.0879119	0.194583
Rab14	227.247	-0.237385	0.13906	-1.70707	0.0878086	0.194583
Rpl27,LOC108167922	169.738	-0.233072	0.136893	-1.70258	0.088646	0.195393
Ssu72	130.448	-0.240806	0.141351	-1.7036	0.0884557	0.195393
Naa38	111.276	-0.257859	0.151547	-1.70152	0.0888462	0.195393
Stmn4	214.377	-0.291987	0.17162	-1.70136	0.0888753	0.195393
Drap1	209.716	-0.274176	0.161147	-1.7014	0.0888676	0.195393
Ccdc124	166.212	-0.243946	0.143415	-1.70098	0.0889465	0.195393
Apbb1	312.549	-0.313451	0.185126	-1.69318	0.0904216	0.19777
Ndufb11	151.277	-0.22337	0.131812	-1.69461	0.0901493	0.19777
Arl2bp	127.036	-0.215607	0.127406	-1.69228	0.0905928	0.19777
Eml2	209.673	-0.226616	0.133778	-1.69397	0.0902703	0.19777
Mcrip1	130.908	-0.218464	0.129085	-1.6924	0.0905698	0.19777
Nrgn	2297.55	-0.436837	0.25856	-1.6895	0.0911232	0.19868
Cep170b	204.603	-0.226949	0.13444	-1.68811	0.09139	0.199014
Spag9	153.174	-0.256932	0.152546	-1.6843	0.0921243	0.200097
Mtch1	249.63	-0.261812	0.155519	-1.68348	0.0922826	0.200097
Pcdh7	174.054	-0.263213	0.156217	-1.68493	0.0920027	0.200097
Akt1	119.371	-0.230119	0.136718	-1.68316	0.0923438	0.200097
Psap	1015.22	-0.313737	0.186753	-1.67996	0.0929648	0.201194
Tmem178	155.007	-0.291769	0.173777	-1.67898	0.0931551	0.201357
Dlg2	118.212	-0.23972	0.143017	-1.67616	0.0937073	0.202302
Fam32a	129.682	-0.244876	0.14617	-1.67528	0.0938787	0.202422
Ddhd1	110.161	-0.22425	0.134015	-1.67331	0.0942655	0.203007
Map1a	527.533	-0.253411	0.151782	-1.66957	0.0950039	0.203845
Cnksr2	189.111	-0.238269	0.142703	-1.66968	0.0949821	0.203845
Cdip1	116.198	-0.244794	0.146616	-1.66963	0.0949931	0.203845
Ephb6	122.714	-0.22235	0.13338	-1.66704	0.0955063	0.204673
Arpc5l	123.886	-0.246693	0.148046	-1.66633	0.0956486	0.204728
Dkk3	234.087	-0.267184	0.160442	-1.6653	0.0958532	0.204915
Arl3	198.192	-0.282707	0.170196	-1.66107	0.0967	0.206129
Ndufb4b,Ndufb4,Ndufb4c	148.954	-0.249308	0.150021	-1.66182	0.096548	0.206129
Morf4l2	157.209	-0.256269	0.154314	-1.6607	0.0967737	0.206129
Ddb1	134.833	-0.245734	0.148191	-1.65822	0.0972722	0.206625
Acot7	124.316	-0.269662	0.162574	-1.6587	0.0971756	0.206625
Zfp207	121.821	-0.218774	0.131967	-1.65779	0.0973601	0.206625
Msl1	116.424	-0.227653	0.137562	-1.65492	0.0979414	0.207357
Chd4	173.685	-0.226545	0.136872	-1.65516	0.0978921	0.207357
Amd2,Amd1	119.941	-0.222095	0.134451	-1.65186	0.0985624	0.20842
Rab2a	161.171	-0.224641	0.136094	-1.65063	0.0988147	0.208701
Rpl6	223.816	-0.223573	0.135609	-1.64866	0.0992166	0.209046
Pnrc1	118.595	-0.224039	0.135877	-1.64883	0.099182	0.209046
Anp32a	165.752	-0.28242	0.171767	-1.6442	0.100134	0.210727
Arl8b	111.216	-0.255464	0.155454	-1.64334	0.100312	0.210847
Ppp3r1	643.864	-0.358446	0.218324	-1.6418	0.10063	0.211264
Dtx3	202.16	-0.260939	0.159112	-1.63997	0.101011	0.211809
Romo1	132.67	-0.226964	0.13856	-1.63803	0.101416	0.21215
Akr1a1	172.793	-0.226682	0.138374	-1.63818	0.101383	0.21215
Arpc2	153.385	-0.243129	0.148514	-1.63708	0.101613	0.21231
Ybx1	111.632	-0.206348	0.126371	-1.63287	0.102497	0.213605
Ptov1	137.342	-0.234795	0.14381	-1.63268	0.102536	0.213605
St8sia5	115.12	-0.233658	0.143139	-1.63238	0.102598	0.213605
Dazap2	133.107	-0.212645	0.130376	-1.63102	0.102886	0.21395
Srebf2	170.897	-0.197208	0.121077	-1.62878	0.10336	0.214681
Plcxd2	133.769	-0.283763	0.174411	-1.62698	0.103742	0.215219
Egln2	178.088	-0.223018	0.137246	-1.62495	0.104172	0.215601
Itm2b	326.191	-0.271389	0.16701	-1.62498	0.104166	0.215601
Gria2	146.531	-0.41672	0.25669	-1.62344	0.104496	0.215902
Gm51400,Fkbp2	127.188	-0.232161	0.143066	-1.62276	0.10464	0.215902
Syp	855.741	-0.387382	0.23875	-1.62254	0.104687	0.215902
Sars	231.696	-0.281257	0.173573	-1.62039	0.105148	0.21647
Ctsd	387.498	-0.297892	0.183872	-1.62011	0.105209	0.21647
Celf2	326.189	-0.266165	0.164661	-1.61644	0.105999	0.21746
Cadps2	112.582	-0.275177	0.170268	-1.61614	0.106063	0.21746
Nisch	259.427	-0.229705	0.14208	-1.61673	0.105937	0.21746
Cnih2	195.086	-0.252609	0.156794	-1.61109	0.107161	0.219454
Grk2	169.79	-0.23139	0.143704	-1.61019	0.107357	0.219599
Ncdn	447.723	-0.314892	0.195638	-1.60956	0.107493	0.219622
C1qtnf4	242.783	-0.264054	0.16414	-1.60871	0.107679	0.219746
Rpl13	539.412	-0.273532	0.170147	-1.60762	0.107918	0.219926
Clta	272.367	-0.233898	0.145535	-1.60716	0.108019	0.219926
Celf5	134.012	-0.22281	0.138867	-1.60448	0.108607	0.220006
Gm20716,Adnp	110.114	0.219373	0.136705	1.60471	0.108557	0.220006
Ndufa4	251.335	-0.296431	0.184792	-1.60413	0.108685	0.220006
Pnisr	117.452	-0.244192	0.152127	-1.60519	0.108453	0.220006
Kcnab2	305.837	-0.241554	0.150569	-1.60427	0.108654	0.220006
Rps27a	171.539	-0.233202	0.145455	-1.60326	0.108877	0.220139
Pcsk2	233.616	-0.290634	0.18198	-1.59706	0.110252	0.222415
Kcnq2	158.132	-0.253332	0.158626	-1.59704	0.110256	0.222415
Dnase2a	140.738	0.199745	0.125211	1.59527	0.110651	0.222956
Hivep2	115.787	-0.23255	0.145899	-1.59391	0.110956	0.223314
Cfl1	859.605	-0.298069	0.187635	-1.58856	0.112161	0.225479
Pex10	115.726	0.202943	0.127952	1.58608	0.112721	0.226346
Rtf2	143.232	-0.251767	0.158818	-1.58525	0.112909	0.226464
Syt1	533.916	-0.317665	0.200524	-1.58417	0.113155	0.226595
Rtn3	612.487	-0.3142	0.19838	-1.58383	0.113233	0.226595
Tomm7	150.726	-0.210463	0.132975	-1.58273	0.113484	0.226819
Wdr45	107.726	0.215118	0.135961	1.5822	0.113603	0.226819
Spop	199.174	-0.208445	0.131953	-1.57969	0.114177	0.227705
Dnaja1	210.683	-0.28758	0.182728	-1.57381	0.115531	0.230143
Pfn1	121.182	-0.215692	0.137487	-1.56882	0.116689	0.232186
Got1	191.406	-0.297341	0.189636	-1.56796	0.116891	0.232324
Hspe1	128.778	-0.214896	0.137173	-1.56661	0.117206	0.232366
Mat2b	135.584	-0.233232	0.148973	-1.5656	0.117442	0.232366
Ptma	356.921	-0.230939	0.147506	-1.56562	0.117438	0.232366
Spryd3	129.945	-0.225986	0.14419	-1.56728	0.117049	0.232366
Prtg	116.746	0.202053	0.129206	1.5638	0.117865	0.232939
Armcx3	117.859	-0.2465	0.157696	-1.56314	0.11802	0.232984
Ptpn11	167.668	-0.217505	0.139544	-1.55869	0.11907	0.234345
Fau	441.215	-0.26059	0.167204	-1.55852	0.119111	0.234345
Mras	151.72	-0.222104	0.142444	-1.55924	0.118939	0.234345
Idh3a	111.231	-0.259442	0.166626	-1.55703	0.119463	0.234775
Gm7931,Hmgn2	110.782	-0.226531	0.145607	-1.55578	0.119761	0.234903
Strn4	217.897	-0.240764	0.15477	-1.55563	0.119796	0.234903
Rps15	385.848	-0.245497	0.157993	-1.55384	0.120222	0.235259
Kif3c	159.589	-0.23634	0.152276	-1.55206	0.120649	0.235259
Hnrnpd	154.441	-0.228067	0.146934	-1.55217	0.120621	0.235259
Gnb2	174.15	-0.239469	0.154185	-1.55313	0.120393	0.235259
Nedd8	129.162	-0.221083	0.142291	-1.55374	0.120247	0.235259
Arhgef4	203.856	-0.227244	0.146516	-1.55098	0.120906	0.235497
Gm14288,2210418O10Rik,Zfp968,Gm4631,Gm14410,Gm14434,Zfp965,Gm14432,Zfp967,Zfp966,Gm14393,Gm4724,Gm2026,Gm2004,Gm2007,Gm14403,Gm14440,Zfp931,Zfp973,Zfp970,Zfp971,Gm14296,Gm14295,Gm14391,Gm6710,Gm14430,Gm14308,Gm14327,Gm14326,Gm14325,Gm14305,Gm14322	239.873	-0.268946	0.173767	-1.54774	0.121685	0.236753
Tubb4b	178.418	-0.230157	0.148948	-1.54521	0.122294	0.237185
Dpysl2	428.893	-0.281773	0.182362	-1.54513	0.122315	0.237185
Cbx8	139.504	0.27297	0.176728	1.54458	0.122449	0.237185
Ccpg1	137.833	-0.208299	0.134838	-1.54481	0.122393	0.237185
Pcbp1	183.997	-0.246476	0.16003	-1.54019	0.123514	0.238985
Sorbs2	129.125	-0.238196	0.154869	-1.53805	0.124036	0.23973
Gm9234,Ppia	1000.38	-0.326388	0.212532	-1.53572	0.124608	0.240335
Gde1	122.659	-0.262846	0.171162	-1.53565	0.124623	0.240335
Ywhab	246.382	-0.243184	0.158528	-1.53401	0.125027	0.240585
Nme2	174.518	-0.214155	0.13959	-1.53416	0.12499	0.240585
Rangap1	137.122	-0.22146	0.144502	-1.53257	0.125382	0.241003
Lrrc8b	168.695	-0.254883	0.166673	-1.52924	0.126205	0.242318
Agpat1	137.776	-0.221413	0.144876	-1.5283	0.126439	0.242345
Smdt1	121.447	-0.2218	0.14515	-1.52807	0.126495	0.242345
Pde4a	119.591	-0.202365	0.132486	-1.52745	0.12665	0.242378
Gsk3a	222.301	-0.208501	0.136669	-1.52559	0.127111	0.242994
Itm2c	318.56	-0.277987	0.182397	-1.52407	0.127491	0.243455
Epb41l3	136.634	-0.212531	0.139703	-1.5213	0.128184	0.244246
Morf4l1b,Morf4l1-ps1,Morf4l1	330.625	-0.269404	0.177082	-1.52135	0.128172	0.244246
Kmt2e	130.954	-0.205962	0.135454	-1.52053	0.128378	0.244351
Extl1	117.974	-0.213377	0.140505	-1.51864	0.128852	0.244682
Prkcg	144.578	-0.198162	0.130471	-1.51881	0.128809	0.244682
Cryab	141.433	-0.219661	0.144688	-1.51817	0.128971	0.244682
Safb	141.218	-0.200825	0.132615	-1.51434	0.12994	0.246253
Gstm5	227.432	-0.262805	0.173662	-1.51332	0.130199	0.246479
St3gal5	137.083	-0.221128	0.146202	-1.51248	0.130411	0.246613
Slc25a3	336.262	-0.263389	0.174337	-1.51081	0.130838	0.247154
Ndufs3	128.288	-0.225647	0.149507	-1.50927	0.131229	0.24736
Ralgds	108.615	-0.208617	0.138191	-1.50963	0.131137	0.24736
Rnd2	108.881	-0.197182	0.130765	-1.50791	0.131577	0.247483
Csf1r	129.751	-0.415241	0.275286	-1.5084	0.131453	0.247483
Atp9a	140.45	-0.211371	0.140331	-1.50624	0.132007	0.248025
Per2	114.248	0.204181	0.135829	1.50322	0.132782	0.249216
Camta1	205.451	-0.257249	0.171274	-1.50197	0.133104	0.249552
Fscn1	139.36	-0.223552	0.148983	-1.50052	0.133479	0.249988
Mef2a	122.843	-0.227738	0.15191	-1.49916	0.133832	0.250195
Rps12	147.262	-0.227374	0.15174	-1.49844	0.134018	0.250195
Psmc3	192.222	-0.195122	0.130191	-1.49873	0.133944	0.250195
Add1	149.38	-0.2156	0.144155	-1.49561	0.134754	0.251302
Pou3f3	117.608	-0.198153	0.132918	-1.4908	0.136015	0.253384
Kcnj4	139.41	-0.237778	0.159733	-1.4886	0.136593	0.253652
Oaz1-ps,Oaz1	145.559	-0.246254	0.165401	-1.48883	0.136533	0.253652
Arhgef2	139.941	-0.225025	0.151144	-1.48882	0.136535	0.253652
Gabbr2	226.383	-0.239816	0.161441	-1.48546	0.137421	0.254871
Dync1i2	129.712	-0.240714	0.162156	-1.48446	0.137686	0.254871
Arf1	301.057	-0.243414	0.163965	-1.48455	0.137664	0.254871
Atp6v1f	182.063	-0.204987	0.138177	-1.48351	0.137939	0.255071
Selenow	526.687	-0.28408	0.191628	-1.48245	0.13822	0.255321
Sh3gl2	283.215	-0.277464	0.187647	-1.47865	0.139235	0.256924
Nars	141.94	-0.241209	0.163267	-1.47739	0.139572	0.257271
Dnajb6	232.55	-0.216691	0.146778	-1.47632	0.139857	0.257271
Sfr1	118.875	-0.196403	0.133037	-1.4763	0.139862	0.257271
Dbn1	109.165	-0.203143	0.137664	-1.47565	0.140039	0.257326
Atp5o	175.382	-0.225798	0.153112	-1.47473	0.140286	0.257463
Amph	214.644	-0.251634	0.170747	-1.47373	0.140555	0.257463
Myl12b	269.117	-0.268234	0.181961	-1.47413	0.140447	0.257463
Sumo1	144.368	-0.236062	0.160509	-1.47071	0.14137	0.258687
Kalrn	382.577	-0.303562	0.206522	-1.46988	0.141595	0.258828
Arpc3	182.644	-0.21013	0.143079	-1.46863	0.141934	0.259178
Spin1	136.185	-0.221567	0.151082	-1.46654	0.142502	0.259944
Scrn1	127.298	-0.198279	0.135412	-1.46426	0.143123	0.260602
Lamtor1	116.655	-0.214104	0.146233	-1.46412	0.14316	0.260602
Sel1l3	122.703	-0.208333	0.142569	-1.46128	0.14394	0.261749
Atp6v1g2	318.952	-0.25446	0.174368	-1.45933	0.144475	0.262451
Serf2	150.711	-0.251046	0.172363	-1.4565	0.145255	0.263595
Uqcc2	169.257	-0.190199	0.130796	-1.45416	0.145902	0.264494
Rrp1	306.988	-0.24025	0.165968	-1.44756	0.14774	0.267273
Pten	147.546	-0.228817	0.158049	-1.44776	0.147684	0.267273
Hexb	129.595	-0.447454	0.309509	-1.44569	0.148264	0.267945
H2bc12,H2bc11,H2bc23,H2bc4,H2bc7,H2bc24	121.394	0.205183	0.14225	1.44241	0.149186	0.269334
B230307C23Rik,Gm4983,Zfp933,Gm21297,BC052688,Gm6626,Zfp119a,Gm50598,3110053B16Rik,Gm4425,Gm20472,Gm9222,Gm4101,LOC108167391,Gm5953,AU041133,9030624G23Rik,5730507C01Rik,Zfp958,6030426L16Rik,Gm17330,Gm38702,LOC108167368,Gm9257,Gm10479,Gm36445,Gm3973,Gm10476,Gm40881,Zfp119b,Gm38699,LOC118567992,Gm40864,Gm40847,Gm38538,Gm3993,Gm5784,Gm40880	167.06	-0.352253	0.244419	-1.44119	0.149532	0.269403
Eif4g1	161.545	-0.22862	0.158625	-1.44126	0.149511	0.269403
Rps28	318.275	-0.273637	0.190043	-1.43987	0.149904	0.26952
Atcay	156.038	-0.191209	0.132789	-1.43994	0.149883	0.26952
Nptxr,Npcd	167.312	-0.237906	0.165501	-1.43749	0.150579	0.269903
Ncl	131.006	-0.22867	0.158996	-1.43821	0.150374	0.269903
Washc4	110.058	0.186855	0.129984	1.43752	0.15057	0.269903
Spred2	113.041	-0.189436	0.131848	-1.43678	0.150781	0.269989
Ctnnb1	134.064	-0.208052	0.14488	-1.43603	0.150993	0.270092
Trim32	190.935	-0.209851	0.146551	-1.43193	0.152164	0.271664
Dctn2	211.26	-0.23495	0.164086	-1.43187	0.152181	0.271664
Smim14	116.327	-0.200804	0.140631	-1.42789	0.153325	0.272595
Ccdc9,Inafm1	111.082	0.19203	0.134338	1.42945	0.152874	0.272595
Nsfl1c	112.008	-0.211817	0.148333	-1.42798	0.153297	0.272595
Mgll	178.369	-0.233261	0.163294	-1.42847	0.153156	0.272595
Slc8a2	147.517	-0.198268	0.139077	-1.4256	0.153984	0.273312
Dbndd2	168.504	-0.192897	0.135328	-1.42541	0.15404	0.273312
Cct8	146.644	-0.208317	0.146419	-1.42275	0.154808	0.274398
Cdk10	121.056	-0.18199	0.128031	-1.42146	0.155184	0.274786
Ttc7b	108.256	-0.209639	0.147671	-1.41963	0.155714	0.275446
Scn2b	127.138	-0.23962	0.16893	-1.41845	0.156059	0.275499
Adcy2	131.637	-0.22696	0.159977	-1.4187	0.155986	0.275499
Marf1	177.093	-0.212015	0.149706	-1.41621	0.156715	0.27638
4833439L19Rik	151.629	-0.194513	0.137792	-1.41164	0.158055	0.278186
Zbtb4	115.235	-0.195011	0.138145	-1.41164	0.158057	0.278186
Rims4	141.68	-0.185703	0.131689	-1.41017	0.15849	0.278668
Stub1	132.089	-0.198417	0.141112	-1.40609	0.159696	0.280508
Map7d2	115.736	-0.213207	0.151859	-1.40398	0.160323	0.280866
Srsf6	115.657	0.184121	0.13116	1.40379	0.160381	0.280866
Iqsec1	309.921	-0.224628	0.159899	-1.40481	0.160078	0.280866
Cdk5	128.041	-0.195156	0.139189	-1.40209	0.160888	0.281474
Rab39b	112.147	-0.188758	0.134789	-1.40039	0.161396	0.282081
Arhgef25	165.028	-0.243369	0.174382	-1.39561	0.162832	0.284307
Ogdhl	131.359	-0.205371	0.147229	-1.39491	0.163042	0.28439
Ly6a2,Ly6c1,Ly6a,Ly6c2	121.829	-0.204951	0.14702	-1.39404	0.163306	0.284567
Rufy3	214.142	-0.248612	0.178512	-1.39269	0.163714	0.284996
Map1lc3b	149.702	-0.211837	0.152515	-1.38895	0.164847	0.28627
Mrps21	112.578	-0.212151	0.152773	-1.38866	0.164936	0.28627
Ndufs5,Ndufs5-ps	252.078	-0.233353	0.167961	-1.38933	0.164732	0.28627
Cyc1	120.341	-0.195544	0.140891	-1.38791	0.165165	0.286383
Edf1	196.52	-0.191568	0.138199	-1.38618	0.165693	0.287015
Sqle	112.101	0.20735	0.150218	1.38033	0.167484	0.287746
Ptk2b	173.356	-0.231333	0.167765	-1.37892	0.16792	0.287746
Ociad1	148.089	-0.222357	0.161253	-1.37893	0.167915	0.287746
Sf3b2	178.017	-0.200977	0.14573	-1.37911	0.167861	0.287746
Grin2a	175.187	-0.375545	0.271367	-1.3839	0.166389	0.287746
Wdr13	111.625	-0.179868	0.130178	-1.38171	0.167061	0.287746
Srcap	122.442	-0.2054	0.148879	-1.37965	0.167694	0.287746
Eif5a	209.973	-0.214365	0.155004	-1.38297	0.166675	0.287746
Pcsk1n	133.084	0.216052	0.156488	1.38062	0.167394	0.287746
Eif4a2	706.089	-0.259789	0.188303	-1.37963	0.1677	0.287746
Cox17	144.717	-0.195304	0.141146	-1.3837	0.16645	0.287746
Rap1gap	221.518	-0.235855	0.171229	-1.37742	0.168382	0.288256
Rab1b	123.277	-0.189663	0.138	-1.37437	0.169327	0.289591
Pdk1	153.648	0.180686	0.13164	1.37258	0.169883	0.290258
Eps15	175.002	-0.182593	0.133364	-1.36913	0.170959	0.291812
Dnaja2	176.041	-0.215041	0.157173	-1.36818	0.171257	0.292037
Sema7a	160.468	-0.241456	0.177009	-1.36409	0.17254	0.293083
Mapt	187.266	-0.238254	0.174549	-1.36497	0.172262	0.293083
Rplp1	585.836	-0.254481	0.186549	-1.36415	0.172521	0.293083
Dynll2	636.394	-0.269048	0.197091	-1.36509	0.172224	0.293083
Pitpna	225.189	-0.235214	0.172572	-1.36299	0.172885	0.293385
Gabrb2	140.495	-0.234901	0.172729	-1.35994	0.17385	0.294453
Cdk16	313.823	-0.211228	0.155293	-1.3602	0.173768	0.294453
C1qa	117.339	-0.372849	0.274359	-1.35898	0.174153	0.294682
Zcchc18	155.938	-0.247304	0.18219	-1.35739	0.174657	0.294965
Slc32a1	120.096	-0.205241	0.151163	-1.35775	0.174542	0.294965
Asap1	126.448	-0.195867	0.144709	-1.35353	0.175888	0.296757
Ubb,Ubb-ps	3134.33	-0.308866	0.228369	-1.35248	0.17622	0.29679
Eif3a	119.655	-0.189007	0.139756	-1.35241	0.176245	0.29679
Prrc2a	163.273	0.166187	0.122955	1.35161	0.176501	0.296935
Arpc4	148.169	-0.188116	0.139259	-1.35083	0.176749	0.297067
Spns2	110.562	0.194248	0.144022	1.34874	0.177419	0.297908
Irf2bp2	117.396	-0.188673	0.140228	-1.34547	0.178475	0.298361
Pdxdc1	117.075	0.18249	0.135551	1.34628	0.178211	0.298361
Uqcrb	146.491	-0.174388	0.129605	-1.34553	0.178453	0.298361
Nat8l	242.18	-0.252162	0.187353	-1.34592	0.17833	0.298361
Cdk14	107.739	-0.191967	0.142699	-1.34526	0.17854	0.298361
Dnajc27	140.448	-0.189815	0.141249	-1.34382	0.179005	0.298853
Rab3a	609.892	-0.29394	0.218857	-1.34306	0.179251	0.298979
Klf9	177.079	-0.212562	0.158479	-1.34126	0.179836	0.29967
Sort1	149.153	-0.191267	0.14285	-1.33894	0.180589	0.300639
Scn2a	135.485	-0.203489	0.15213	-1.3376	0.181027	0.300796
Acap3	107.935	-0.196268	0.146686	-1.33801	0.180892	0.300796
Ap1s1	124.079	-0.17731	0.132664	-1.33653	0.181375	0.301089
Lynx1	142.384	-0.188806	0.141541	-1.33393	0.182226	0.302216
Rpl14,Rpl14-ps1	204.283	-0.205755	0.154357	-1.33298	0.182538	0.302447
Slc23a2	123.824	-0.186449	0.140095	-1.33088	0.183229	0.303282
Rogdi	119.994	-0.196705	0.147854	-1.3304	0.183388	0.303282
Basp1	263.825	-0.179026	0.13467	-1.32936	0.183728	0.303559
Hnrnpa0	141.786	-0.185266	0.139589	-1.32723	0.184433	0.304436
Psmb4	208.228	-0.192229	0.14527	-1.32325	0.185753	0.306327
Kcna2	165.935	-0.245425	0.186119	-1.31865	0.187287	0.308567
Strap	111.3	-0.214241	0.16269	-1.31687	0.187882	0.309255
Gm51571,Gm51573,Gm51593,Gm51592,Gm51591,Gm51572,Gm51594	135.686	-0.374067	0.284403	-1.31527	0.188419	0.309848
Tsc22d1	214.259	-0.170681	0.129929	-1.31365	0.188964	0.310163
Srcin1	191.289	-0.181976	0.138506	-1.31385	0.188895	0.310163
Stx12	114.773	-0.195134	0.14861	-1.31306	0.189164	0.3102
Shisa4	131.583	-0.184283	0.140408	-1.31248	0.189359	0.310231
Eid1	237.895	-0.196087	0.149494	-1.31167	0.189631	0.310386
Snca	151.6	-0.210346	0.160583	-1.30989	0.190234	0.311082
Ptk2	160.698	-0.206051	0.157756	-1.30614	0.191505	0.312869
Napg	150.472	-0.310518	0.238393	-1.30255	0.192729	0.314576
Clptm1	136.14	-0.168485	0.129481	-1.30123	0.19318	0.315018
Stimate	109.685	0.188657	0.145089	1.30028	0.193505	0.315255
Rgs4	243.104	-0.270503	0.208551	-1.29706	0.19461	0.316761
Unc80	122.21	-0.187787	0.1454	-1.29152	0.196524	0.31958
H4c8	152.218	-0.194124	0.150665	-1.28845	0.197588	0.321012
Fbxo31	152.815	-0.178087	0.13845	-1.2863	0.19834	0.321935
Ssbp2	173.187	-0.172471	0.13427	-1.28451	0.198965	0.32265
Ago2	109.548	-0.169092	0.131792	-1.28302	0.199486	0.323197
Psmb1	147.931	-0.180667	0.140892	-1.28231	0.199734	0.323301
Kifap3	140.928	-0.215118	0.168108	-1.27964	0.200671	0.324517
Sik3	173.329	-0.177639	0.139397	-1.27434	0.202543	0.326941
Nrcam	143.224	-0.205545	0.161282	-1.27444	0.202507	0.326941
Syn2	180.608	-0.207346	0.162788	-1.27372	0.202764	0.326996
Oaz2	117.601	-0.181014	0.142517	-1.27012	0.204042	0.327511
Akap6	123.568	-0.165012	0.129711	-1.27215	0.203321	0.327511
Arhgef3	118.233	-0.194917	0.153582	-1.26914	0.204391	0.327511
Rpl37a	266.603	-0.203742	0.160457	-1.26975	0.204172	0.327511
Slc12a5	204.969	-0.230596	0.181638	-1.26954	0.204249	0.327511
Nfib	109.462	-0.174184	0.137211	-1.26946	0.204277	0.327511
Nap1l5	236.81	-0.233289	0.183454	-1.27165	0.203499	0.327511
Mroh1	113.394	-0.16893	0.133334	-1.26697	0.205166	0.328225
Brk1	159.799	-0.169047	0.133439	-1.26684	0.205211	0.328225
Tubb5	160.703	-0.171799	0.136218	-1.26121	0.207232	0.331156
Ndufa9	111.488	-0.192347	0.152824	-1.25862	0.208169	0.331746
Arl2	115.667	-0.186187	0.14789	-1.25895	0.208049	0.331746
Usp47	117.595	0.157647	0.125214	1.25902	0.208023	0.331746
Rps19	227.869	-0.201156	0.159942	-1.25768	0.208507	0.331982
Ppp2r1a	288.238	-0.223764	0.17815	-1.25604	0.2091	0.332625
Septin4	186.412	-0.192225	0.153382	-1.25324	0.210118	0.333941
Mtpn	144.499	-0.218693	0.174954	-1.25	0.211298	0.334906
Cacng8	135.794	-0.167823	0.134184	-1.2507	0.211045	0.334906
Ddx5	351.446	-0.238528	0.190783	-1.25026	0.211206	0.334906
Rhbdd2	109.954	-0.16213	0.129895	-1.24816	0.211972	0.335305
Pdhb	107.894	-0.181408	0.145378	-1.24783	0.212092	0.335305
Ndufv3	170.273	-0.186688	0.14962	-1.24775	0.212124	0.335305
Syt11	333.597	-0.216976	0.174019	-1.24685	0.212453	0.335523
Abi2	114.024	-0.193041	0.155203	-1.24379	0.213577	0.336993
Sod2	161.119	-0.19173	0.154233	-1.24313	0.213822	0.337077
Zcchc7	116.559	0.171588	0.138448	1.23937	0.215208	0.338519
Arfgap2	110.721	-0.162626	0.131242	-1.23913	0.215296	0.338519
Soga3	157.235	-0.185702	0.149871	-1.23908	0.215316	0.338519
Nmt1	124.687	-0.204613	0.165303	-1.23781	0.215788	0.338958
Gja1	120.653	-0.199597	0.161843	-1.23327	0.217474	0.341299
Ncald	153.997	-0.179473	0.14575	-1.23138	0.218182	0.342105
Rplp0	158.462	-0.187802	0.152688	-1.22997	0.218709	0.342625
Zyg11b	125.95	-0.191632	0.15589	-1.22927	0.218969	0.342726
Tmem131l	109.384	0.159482	0.130081	1.22602	0.220192	0.344332
Pacsin1	248.461	-0.214353	0.175216	-1.22336	0.221192	0.345589
Slc4a10	120.715	-0.184535	0.151531	-1.21781	0.223297	0.348565
Gria1	156.768	-0.219923	0.18078	-1.21652	0.223786	0.348708
Fry	122.177	-0.181401	0.149097	-1.21666	0.223733	0.348708
Ptprt	131.116	-0.213733	0.175775	-1.21595	0.224003	0.348737
Nrxn3	162.34	-0.184411	0.151843	-1.21449	0.22456	0.349294
Slc38a1	111.345	-0.177743	0.146439	-1.21377	0.224834	0.34941
Cacna1e	108.882	-0.194115	0.160352	-1.21056	0.226065	0.351012
Psmd2	156.254	-0.189465	0.156825	-1.20813	0.226999	0.352149
Pdxp	219.507	-0.177405	0.147239	-1.20488	0.228249	0.353776
Rab7	222.457	-0.183746	0.152634	-1.20383	0.228654	0.35409
Cic	114.754	-0.157661	0.131197	-1.20171	0.229476	0.354876
Tppp	256.039	-0.160059	0.133219	-1.20148	0.229566	0.354876
Suds3	135.082	0.153471	0.127928	1.19967	0.230267	0.355646
Cplx2	798.288	-0.207494	0.173916	-1.19307	0.232842	0.359307
Fasn	136.208	-0.164963	0.13846	-1.19141	0.233493	0.359994
Flywch1	152.383	-0.182418	0.153222	-1.19054	0.233833	0.360165
Pomp	153.442	-0.18748	0.157535	-1.19008	0.234015	0.360165
Tagln3	168.774	-0.212734	0.179084	-1.1879	0.234874	0.360854
Napb	225.039	-0.194758	0.163935	-1.18802	0.234826	0.360854
Scaf1	188.524	-0.146257	0.123375	-1.18547	0.235832	0.361872
Zfand5	128.645	-0.159146	0.134281	-1.18517	0.23595	0.361872
Canx	178.203	-0.169634	0.143357	-1.18329	0.236693	0.362694
Atp6v1e1	243.951	-0.215916	0.182703	-1.18179	0.23729	0.363293
Cd81	152.06	0.169481	0.14374	1.17908	0.238368	0.364259
Atp2a2	272.334	-0.237186	0.201145	-1.17918	0.238326	0.364259
Rpl15	187.466	-0.163969	0.139118	-1.17863	0.238545	0.364259
Chic2	3823.58	-0.260715	0.221511	-1.17699	0.239201	0.364943
Cdk9	168.202	-0.159214	0.135516	-1.17487	0.240046	0.365913
Tuba1a	220.436	-0.188155	0.161191	-1.16728	0.243099	0.370245
Camk2b	166.877	-0.19261	0.165127	-1.16644	0.243438	0.370255
Camk2n2	145.524	-0.192297	0.16489	-1.16621	0.243528	0.370255
Cnp	139.923	-0.188235	0.161549	-1.16519	0.243943	0.370565
Rprml	120.467	-0.19587	0.168962	-1.15926	0.246352	0.373644
Csnk2b	123.168	-0.189532	0.16351	-1.15915	0.246396	0.373644
Zcchc17	108.885	-0.14957	0.129186	-1.15779	0.246951	0.374161
Rab10	161.329	-0.153263	0.132642	-1.15546	0.247901	0.375277
Rab6b	337.473	-0.200989	0.174569	-1.15135	0.249589	0.377507
Fbxo9	153.678	-0.16736	0.145616	-1.14932	0.250425	0.378444
Septin3	337.138	-0.180249	0.157303	-1.14587	0.251847	0.380266
Npdc1	112.501	-0.164984	0.144305	-1.1433	0.252915	0.381549
Paip2	113.961	-0.155747	0.13639	-1.14193	0.253484	0.382078
Wdr26	113.308	-0.149242	0.131685	-1.13333	0.257077	0.387162
Miga2	113.289	-0.150591	0.133707	-1.12628	0.260048	0.3913
Nppa	119.147	-0.154539	0.137661	-1.12261	0.261605	0.392702
2310061I04Rik	114.963	-0.185569	0.165318	-1.1225	0.261652	0.392702
Abca2	158.109	-0.186237	0.165783	-1.12338	0.261277	0.392702
Hpca	393.372	-0.23416	0.209453	-1.11796	0.263584	0.392993
Cadm4	244.852	-0.167379	0.149806	-1.11731	0.263864	0.392993
Rpl41	548.024	-0.201743	0.180293	-1.11897	0.263152	0.392993
Hspa12a	112.966	-0.163546	0.146343	-1.11755	0.26376	0.392993
Scg2	123.608	-0.201841	0.180571	-1.11779	0.263658	0.392993
Rrp7a	117.935	-0.149009	0.133152	-1.11909	0.263103	0.392993
Prps1l3,Prps1	133.597	0.152226	0.135928	1.1199	0.262755	0.392993
Pgam1	412.013	-0.205781	0.184006	-1.11834	0.263423	0.392993
Limch1	132.418	0.155617	0.139096	1.11878	0.263235	0.392993
Ssbp3	141.782	-0.152254	0.136541	-1.11508	0.264816	0.394077
Rap1gds1	172.544	-0.180873	0.162633	-1.11215	0.266073	0.395612
Psma6	121.695	-0.147723	0.133145	-1.10948	0.267222	0.396805
Arhgdia	177.91	-0.178929	0.161309	-1.10924	0.267328	0.396805
Mobp	559.715	-0.189314	0.170808	-1.10835	0.267713	0.397039
Clstn2	114.285	-0.262504	0.236963	-1.10778	0.267955	0.397063
Limk1	118.071	0.143735	0.130081	1.10497	0.269173	0.398233
Tubb3	211.938	-0.186399	0.168781	-1.10438	0.269426	0.398233
Npm1	109.989	-0.165939	0.150198	-1.1048	0.269246	0.398233
Arnt2	136.406	-0.14105	0.128251	-1.0998	0.271421	0.40052
Tspan3	168.878	-0.161347	0.146779	-1.09925	0.271659	0.40052
Enpp2	115.114	-0.159982	0.145606	-1.09873	0.271887	0.40052
Skp1	256.658	-0.208116	0.189393	-1.09886	0.27183	0.40052
Elavl4	136.141	-0.267012	0.244243	-1.09322	0.274296	0.403728
Itfg1	114.141	-0.173722	0.159063	-1.09216	0.274762	0.403909
Slc25a11	122.484	-0.144982	0.13278	-1.09189	0.274879	0.403909
Vapb	108.474	0.146524	0.134534	1.08912	0.276103	0.404789
Adss	116.816	-0.154487	0.141866	-1.08896	0.276171	0.404789
Satb2	157.72	-0.171552	0.157433	-1.08968	0.275853	0.404789
Rps27,Rps27rt	191.457	-0.16426	0.150951	-1.08817	0.276521	0.404964
Rab11fip3	108.068	-0.142962	0.131906	-1.08382	0.278447	0.407443
Ankrd34b	122.766	-0.133412	0.123173	-1.08313	0.278752	0.407549
Gm5451,Rpl9	289.971	-0.174594	0.161586	-1.0805	0.279918	0.408325
Cyb5b	114.451	-0.152308	0.140978	-1.08036	0.279981	0.408325
Tusc2	123.719	-0.134536	0.124431	-1.08121	0.279603	0.408325
Prxl2b	134.242	-0.170978	0.15867	-1.07757	0.281226	0.409799
Cycs	179.904	-0.183832	0.170974	-1.0752	0.282284	0.410658
Necap1	128.798	-0.162494	0.151089	-1.07548	0.282159	0.410658
Dlgap3	170.794	-0.174144	0.162215	-1.07354	0.283028	0.41105
Sirt2	126.953	-0.151123	0.14083	-1.07309	0.283231	0.41105
Smarcc2	154.533	-0.150105	0.139889	-1.07303	0.283256	0.41105
Zfp91	154.486	-0.152004	0.141912	-1.07112	0.284117	0.411617
Resp18	115.679	-0.154957	0.144643	-1.07131	0.284032	0.411617
Apba1	233.163	-0.165946	0.156735	-1.05877	0.289706	0.419368
Agap3	215.378	-0.159202	0.150899	-1.05503	0.291413	0.421491
Cplx1	855.887	-0.222753	0.211394	-1.05373	0.292004	0.421998
Ip6k2	120.403	-0.150658	0.14341	-1.05054	0.293471	0.423768
Ak1	177.968	-0.143716	0.136876	-1.04997	0.29373	0.423794
Hikeshi	138.573	0.179145	0.171116	1.04692	0.295136	0.425471
Sfpq	182.944	-0.148031	0.1418	-1.04394	0.296513	0.426755
Mef2c	340.489	-0.212822	0.203839	-1.04407	0.296455	0.426755
Epb41l1	217.724	-0.146003	0.140456	-1.03949	0.298576	0.428097
Yipf4	109.527	0.143209	0.13777	1.03947	0.298584	0.428097
Tpm1	148.377	-0.154537	0.148651	-1.03959	0.29853	0.428097
Elmo2	143.784	-0.136802	0.131629	-1.0393	0.298666	0.428097
Sumo3	120.539	-0.150642	0.14469	-1.04114	0.29781	0.428097
Hint1	231.231	-0.169136	0.163364	-1.03533	0.300514	0.430049
Pnkd	115.552	-0.144113	0.139196	-1.03532	0.300519	0.430049
Rtn1	722.339	-0.217607	0.210325	-1.03462	0.300846	0.430166
Pcdh10	131.223	-0.166345	0.1612	-1.03192	0.302109	0.43162
Rab12	173.381	-0.134512	0.130512	-1.03065	0.302707	0.432122
Atp5k	161.096	-0.157059	0.152633	-1.029	0.303478	0.43287
Scg5	235.53	-0.170736	0.16626	-1.02692	0.304457	0.433913
Dbpht2	120.951	0.133506	0.130101	1.02617	0.304811	0.434065
Psd	293.476	-0.175436	0.171275	-1.02429	0.305697	0.434621
Rbbp4	121.626	-0.142802	0.139415	-1.02429	0.305697	0.434621
Micu3	155.328	-0.167076	0.163693	-1.02067	0.307411	0.436349
Camk2g	139.097	-0.166434	0.163027	-1.0209	0.307303	0.436349
Ptpa	142.015	-0.148104	0.145267	-1.01953	0.307953	0.436765
Vamp1	118.53	-0.148641	0.145953	-1.01842	0.308479	0.437158
Sub1	276.719	-0.173159	0.170564	-1.01522	0.310003	0.437901
Laptm4a	153.316	-0.15673	0.154359	-1.01536	0.309933	0.437901
Gls	187.505	-0.159305	0.156792	-1.01603	0.309614	0.437901
Gabarapl1	533.994	-0.183266	0.180257	-1.0167	0.309298	0.437901
Psd3	272.31	-0.149105	0.147943	-1.00785	0.313526	0.442522
Mat2a	144.744	-0.152254	0.15119	-1.00704	0.313917	0.442717
Rps5	146.838	-0.13175	0.131023	-1.00555	0.314633	0.44337
Astn1	128.198	-0.133129	0.132955	-1.00131	0.316675	0.445888
Gna11	110.96	-0.152481	0.152573	-0.999392	0.317605	0.446839
Ankib1	137.386	-0.133305	0.133517	-0.998415	0.318078	0.447146
Actr1b	210.26	-0.169906	0.171204	-0.99242	0.320993	0.450881
Mcm3ap	250.743	0.319342	0.323234	0.987962	0.323171	0.452797
Atxn7l3b	146.675	-0.144523	0.146295	-0.987887	0.323208	0.452797
Zwint	312.411	-0.181404	0.183697	-0.987516	0.32339	0.452797
Camsap2	111.324	-0.132572	0.134069	-0.98884	0.322742	0.452797
Lancl1	124.492	-0.168709	0.171009	-0.986548	0.323864	0.4531
Ap3m2	114.099	-0.139199	0.141364	-0.984682	0.32478	0.453657
Copg1	128.006	-0.160251	0.162707	-0.984906	0.32467	0.453657
Hsp90ab1	493.363	-0.171833	0.174644	-0.983905	0.325162	0.453726
Ttc3	131.656	-0.153421	0.15599	-0.983529	0.325347	0.453726
Smc3	138.114	-0.153701	0.156975	-0.979142	0.32751	0.456379
Kctd13	143.716	0.124668	0.127655	0.976599	0.328768	0.456731
Trim35	114.818	-0.136347	0.139775	-0.975473	0.329326	0.456731
Svip	110.625	-0.128173	0.131359	-0.975747	0.32919	0.456731
Akt3	158.798	-0.135821	0.139163	-0.975982	0.329073	0.456731
Cadps	162.122	-0.242535	0.248231	-0.977052	0.328544	0.456731
Vsnl1	361.831	-0.180448	0.184914	-0.975848	0.32914	0.456731
Pkm	720.694	-0.203478	0.208972	-0.973707	0.330202	0.457416
Srsf3	131.667	0.129912	0.133459	0.973426	0.330342	0.457416
Slc17a7	739.238	-0.201327	0.207669	-0.969458	0.332317	0.459788
Nsg1	193.72	-0.188616	0.194973	-0.967395	0.333347	0.460849
Ahcyl2	118.353	-0.138819	0.14362	-0.966569	0.33376	0.461056
Arrb1	191.566	-0.138084	0.142962	-0.965877	0.334106	0.461171
Atp6v0b	111.521	-0.135484	0.140356	-0.965285	0.334402	0.461217
Epm2aip1	118.204	0.134373	0.139751	0.961521	0.33629	0.463456
R3hcc1	125.07	0.129683	0.135048	0.960273	0.336918	0.463957
Slc25a51	116.914	-0.129913	0.135381	-0.959615	0.337249	0.464048
Rab11fip5	156.686	-0.131669	0.137626	-0.956718	0.33871	0.464736
Nmnat2	112.43	-0.158971	0.166471	-0.954947	0.339604	0.464736
Ank	203.182	-0.141105	0.147697	-0.955367	0.339392	0.464736
Meaf6	118.469	-0.126199	0.132007	-0.956	0.339072	0.464736
Rpl36,Rpl36-ps12	249.448	-0.135458	0.141784	-0.955387	0.339382	0.464736
Gm40378,Gm52768,Gm52666,Rsrc1,Gm39701,Gm45978,Gm33887,Gm40525,Gm52197,Gm46894,Gm52236,Gm52701,Gm52787,Gm42031,Gm46353,Gm40514,Gm46290,Gm52632,Gm51522,Gm40453,Gm41885,Gm51936,Gm52512,Gm51918,Gm42267,Gm43305,Gm45988,Gm42102,Gm41844,Gm46156,Gm52796,Pik3c3,Gm40595,Gm42226,Gm39972,Gm40843,Gm46620,Gm46911,Gm40814,LOC118568792	394.946	-0.153434	0.160341	-0.956925	0.338605	0.464736
Rgs5	140.681	-0.151676	0.158398	-0.957564	0.338283	0.464736
Tusc3	108.602	-0.154118	0.16172	-0.95299	0.340595	0.464904
Rfxank	134.188	0.124838	0.130854	0.954022	0.340073	0.464904
Psmb7	157.365	-0.134546	0.141239	-0.95261	0.340788	0.464904
Qdpr	183.785	-0.126478	0.132718	-0.952988	0.340596	0.464904
Ddn	242.195	-0.155377	0.163367	-0.951094	0.341557	0.465228
Hapln4	114.313	-0.25677	0.269872	-0.951452	0.341375	0.465228
Dnajb14	119.143	-0.132606	0.139566	-0.95013	0.342046	0.465533
Zdhhc3	118.23	0.120571	0.126976	0.94956	0.342336	0.465566
Midn	134.17	-0.144059	0.152417	-0.945164	0.344575	0.468249
Mpp2	127.728	-0.13104	0.138751	-0.944423	0.344953	0.468399
Ssr2	116.002	-0.131003	0.138872	-0.943332	0.345511	0.468793
Dcaf8	138.667	-0.140339	0.149263	-0.940216	0.347107	0.469404
Pgk1	281.677	-0.182673	0.194367	-0.939839	0.3473	0.469404
Rap2a	118.931	-0.138462	0.147206	-0.940605	0.346908	0.469404
Dlg3	109.758	-0.143836	0.15279	-0.9414	0.3465	0.469404
Strbp	164.067	-0.152989	0.162746	-0.940051	0.347191	0.469404
Chst1	114.113	-0.152529	0.162425	-0.939076	0.347692	0.469571
Chchd1	121.237	-0.120588	0.128649	-0.93734	0.348584	0.470413
Selenot	132.521	-0.132111	0.141744	-0.932033	0.351319	0.473377
Osbpl1a	168.201	-0.171961	0.1845	-0.93204	0.351316	0.473377
Arf5	230.731	-0.147236	0.158568	-0.928537	0.353129	0.47545
Aplp2	275.73	-0.151293	0.163308	-0.926429	0.354223	0.476382
Enpp5	204.181	-0.15766	0.170231	-0.926156	0.354365	0.476382
Slc25a5	157.901	-0.145664	0.157471	-0.925019	0.354956	0.476811
Snhg14,Snrpn,Snurf	295.65	-0.180082	0.195193	-0.922582	0.356225	0.477783
Ywhag	338.502	-0.151453	0.164151	-0.922644	0.356193	0.477783
Atp6v1g1	119.243	-0.140546	0.15245	-0.921918	0.356572	0.477882
Atp5md	200.55	-0.151675	0.164909	-0.919747	0.357705	0.479035
Aimp1	131.15	0.117433	0.12788	0.918302	0.358461	0.479681
Eif3g	111.964	-0.12624	0.1378	-0.916109	0.359609	0.480851
Erc2	154.397	-0.144089	0.158411	-0.90959	0.363039	0.484697
Ywhah	406.403	-0.180162	0.197987	-0.90997	0.362838	0.484697
Pdha1	134.541	-0.13198	0.146285	-0.902213	0.366944	0.488422
Trp53bp1	109.016	0.124305	0.137705	0.902689	0.366691	0.488422
Podxl2	110.26	-0.123284	0.136567	-0.902736	0.366666	0.488422
Add2	107.914	-0.137564	0.152292	-0.903291	0.366372	0.488422
Tmub1	110.443	0.116815	0.130125	0.897712	0.369339	0.491238
Mllt3	113.855	0.118621	0.13278	0.893364	0.371662	0.493953
Nptx1	310.998	-0.164961	0.185153	-0.890942	0.37296	0.495302
Tbr1	118.63	-0.140493	0.158228	-0.887914	0.374587	0.497086
Cds2	242.404	-0.134315	0.151789	-0.884882	0.37622	0.498876
Gm8580,Rpl29	232.245	-0.136795	0.154832	-0.883508	0.376962	0.499482
Kcnab3	142.147	-0.296216	0.335744	-0.882267	0.377632	0.499615
Capns1	120.278	-0.134767	0.152736	-0.882352	0.377587	0.499615
Srp14	148.612	-0.120083	0.136685	-0.878537	0.379652	0.50162
Srrt	159.839	-0.114063	0.129851	-0.878412	0.37972	0.50162
Rnf10	139.82	-0.116516	0.133013	-0.875978	0.381042	0.502987
Ptpn5	165.346	-0.11854	0.135441	-0.875213	0.381458	0.503157
Rilpl1	117.974	-0.124712	0.142609	-0.8745	0.381846	0.50329
Khsrp	125.667	-0.120217	0.137797	-0.872424	0.382977	0.504056
Selenop	220.742	-0.167279	0.191792	-0.872187	0.383106	0.504056
Csnk1e	120.156	-0.125017	0.143393	-0.871851	0.383289	0.504056
Tpm3	111.566	0.122589	0.140892	0.870092	0.38425	0.504593
Ppp3ca	495.538	-0.19039	0.218959	-0.869523	0.384561	0.504593
Ephx4	128.147	0.123034	0.141495	0.869529	0.384558	0.504593
Ccdc92	118.891	-0.126956	0.147013	-0.86357	0.387824	0.508493
Nr2c2	114.881	-0.125929	0.146294	-0.860791	0.389353	0.510117
Gars	115.276	-0.139301	0.162138	-0.859154	0.390255	0.510536
Rps14	385.068	-0.146238	0.170176	-0.859333	0.390157	0.510536
Vps18	108.237	-0.112284	0.130893	-0.857834	0.390984	0.510727
Setbp1	134.125	-0.129623	0.151023	-0.858301	0.390726	0.510727
Ddx24	244.86	-0.139438	0.163115	-0.854844	0.392637	0.512504
Actg1	545.646	-0.162169	0.190752	-0.850156	0.395238	0.515516
Vstm2b	116.01	0.10989	0.129445	0.848931	0.39592	0.51602
Psenen	115.109	-0.11772	0.138887	-0.847596	0.396663	0.516222
Hpcal4	226.209	-0.162053	0.191161	-0.84773	0.396588	0.516222
Csde1	168.667	-0.111295	0.131422	-0.846855	0.397076	0.516375
Fus	126.997	-0.150267	0.177808	-0.845107	0.398051	0.51726
Dlat	115.11	-0.122699	0.145294	-0.844485	0.398398	0.517328
Rgmb	109.686	-0.113861	0.135158	-0.842425	0.39955	0.518439
Gap43	108.031	-0.12218	0.145189	-0.841529	0.400052	0.518706
S100a9	111.13	0.123742	0.147829	0.837059	0.402559	0.521571
Ap2m1	289.372	-0.148711	0.178104	-0.834968	0.403736	0.52271
Cry2	113.088	0.113554	0.136528	0.831726	0.405564	0.524689
Arid1b	107.751	-0.109791	0.132463	-0.828843	0.407193	0.526408
Pef1	128.827	-0.109639	0.132902	-0.824961	0.409394	0.528117
Xpo6	108.071	0.107439	0.130243	0.824917	0.409419	0.528117
Ptms	1032.63	-0.169688	0.205515	-0.825673	0.40899	0.528117
Stx7	128.84	-0.0995383	0.121602	-0.81856	0.413038	0.532393
Cct7	142.706	-0.129072	0.159013	-0.811706	0.41696	0.5364
Mgat1	163.701	-0.116091	0.143147	-0.810993	0.41737	0.5364
Slc45a1	108.287	-0.118875	0.146369	-0.812159	0.4167	0.5364
Eno1b,Eno1	533.773	-0.144485	0.178102	-0.81125	0.417222	0.5364
Pafah1b1	259.584	-0.145492	0.180211	-0.807343	0.419469	0.538308
Efhd2	325.207	-0.112606	0.139445	-0.807536	0.419358	0.538308
Arl6ip5	119.677	-0.130862	0.16233	-0.806149	0.420157	0.538697
Ccdc136	128.38	-0.134011	0.166428	-0.805218	0.420694	0.538697
Ccng1	135.418	-0.123871	0.153831	-0.805243	0.420679	0.538697
Rnf208	131.125	-0.109664	0.136322	-0.804444	0.421141	0.538875
Cyth2	118.841	-0.126457	0.157313	-0.803858	0.421479	0.538915
Cul3	112.975	-0.109566	0.137128	-0.799003	0.424288	0.542112
Vps35	121.735	-0.10352	0.129905	-0.79689	0.425515	0.543283
Mgrn1	139.511	-0.101532	0.127993	-0.793257	0.427628	0.545584
Arl6ip1	155.147	0.120591	0.1522	0.79232	0.428174	0.545883
Tigar	113.12	-0.181423	0.229204	-0.791537	0.428631	0.546068
Stk25	188.452	-0.118126	0.149422	-0.790552	0.429205	0.546403
Atp13a2	127.142	-0.108355	0.13768	-0.787006	0.431278	0.548526
Dnm2	280.827	0.153001	0.194815	0.785365	0.43224	0.548526
Atp5g1	179.506	-0.116442	0.148329	-0.785027	0.432437	0.548526
Nfix	206.042	-0.113646	0.144669	-0.785559	0.432126	0.548526
Dnajc6	136.664	-0.110194	0.140369	-0.785031	0.432436	0.548526
Pvalb	171.082	-0.22992	0.293308	-0.783886	0.433107	0.548978
Trim43a	107.983	0.111428	0.142962	0.779423	0.435731	0.551905
Csnk2a1	119.32	-0.109587	0.141127	-0.77651	0.437448	0.553679
Yipf3	134.267	0.095496	0.123628	0.772449	0.439849	0.556317
Gpr158	133.666	-0.230488	0.298728	-0.771563	0.440373	0.556578
Stau2	138.021	0.103224	0.134158	0.769421	0.441643	0.557782
Psmb3	110.861	-0.108074	0.140583	-0.768755	0.442039	0.557879
Ank1	107.747	-0.10486	0.136625	-0.767498	0.442786	0.55842
Eif4e3	115.766	-0.11181	0.146005	-0.765797	0.443797	0.559293
Dok6	149.867	0.102653	0.134224	0.764792	0.444395	0.559623
Prxl2a	147.758	0.0969957	0.12691	0.764285	0.444697	0.559623
Pi4k2a	117.58	-0.105697	0.139145	-0.759619	0.447482	0.562724
Stk32c	154.918	0.100482	0.132672	0.757369	0.448829	0.563608
Ctsl	136.6	-0.10527	0.138959	-0.757561	0.448714	0.563608
Grina	278.808	-0.14085	0.186308	-0.756005	0.449646	0.563666
Kifbp	135.697	-0.119537	0.158033	-0.756404	0.449407	0.563666
Sptbn4	127.718	-0.112346	0.148668	-0.755682	0.44984	0.563666
Kctd17	137.794	-0.117837	0.156462	-0.753132	0.451371	0.565181
Actr8	110	-0.101042	0.13501	-0.748405	0.454216	0.568337
Csdc2	115.85	0.0979594	0.131013	0.747705	0.454638	0.568459
Mbnl2	145.48	-0.109292	0.146467	-0.746186	0.455555	0.5692
Mbd2	109.223	-0.0978026	0.131244	-0.745195	0.456154	0.569542
Peg3	230.596	-0.142263	0.191364	-0.743415	0.45723	0.57048
Pdia3	205.822	0.108704	0.146591	0.741547	0.458362	0.571076
Cdipt	181.608	-0.108638	0.146608	-0.741013	0.458686	0.571076
Bhlhe40	112.878	-0.100779	0.135861	-0.741784	0.458218	0.571076
Med19	111.965	-0.103154	0.139505	-0.739426	0.459648	0.571869
Atp1b2	201.933	-0.122118	0.165436	-0.738154	0.460421	0.572424
Ankrd46	119.493	0.103189	0.140495	0.73447	0.462662	0.574803
Dpp8	146.729	-0.119	0.162404	-0.73274	0.463717	0.575705
Sap30l	131.363	-0.0891693	0.122594	-0.727352	0.46701	0.578565
Selenok	150.916	-0.100112	0.137551	-0.727817	0.466725	0.578565
Zbtb18	137.427	-0.100855	0.138647	-0.727421	0.466968	0.578565
Kcnc3	148.969	-0.176406	0.242844	-0.726416	0.467584	0.578866
Tsg101	113.049	-0.0953335	0.13168	-0.723981	0.469077	0.580305
Abi1	111.525	-0.0936165	0.129458	-0.723144	0.469591	0.580532
Rgs17	121.665	-0.0932109	0.12912	-0.721891	0.470361	0.580664
Dusp3	157.57	-0.112647	0.155983	-0.722178	0.470185	0.580664
Wasf1	124.433	-0.0966942	0.134406	-0.719416	0.471884	0.581841
Uqcrc2	122.018	-0.109783	0.152633	-0.719264	0.471978	0.581841
Lhfpl4	123.046	-0.0971381	0.135227	-0.718336	0.47255	0.582136
Adam23	136.306	-0.102937	0.14504	-0.709713	0.477882	0.588291
Ilrun	130.563	-0.10131	0.143033	-0.708294	0.478763	0.588962
Tacc1	145.555	-0.103431	0.146949	-0.703861	0.481519	0.591938
Fgf12	162.462	-0.125565	0.178573	-0.703157	0.481958	0.592062
Gpc1	139.388	-0.0897392	0.127862	-0.701845	0.482776	0.592652
Eef1a2	594.579	-0.142195	0.2029	-0.70081	0.483421	0.593028
Aldoa	758.63	-0.146664	0.209901	-0.69873	0.484721	0.594207
Tmem106b	108.168	-0.0981855	0.140654	-0.698065	0.485136	0.5943
Bmerb1	123.395	-0.100887	0.145184	-0.694886	0.487127	0.596322
Ubqln1	121.005	-0.0909906	0.13114	-0.693844	0.48778	0.596705
Chmp1b	222.51	0.0845536	0.122078	0.692618	0.488549	0.59723
Epc2	118.905	0.0943768	0.136685	0.69047	0.489899	0.598461
Eftud2	110.325	-0.0958693	0.138991	-0.689751	0.490351	0.598596
Asns	118.772	-0.114668	0.166959	-0.686805	0.492206	0.600443
Rpl8	143.289	-0.100452	0.14639	-0.686192	0.492592	0.600497
Rnaset2a,Rnaset2b	149.795	-0.105135	0.154559	-0.680227	0.496361	0.60467
Pfkp	134.123	-0.0963301	0.142564	-0.675698	0.499232	0.607746
Spen	114.614	-0.0911687	0.136298	-0.668894	0.503563	0.612593
Cck	137.091	-0.119187	0.178892	-0.666253	0.50525	0.614218
Usp19	165.641	0.101268	0.152523	0.663951	0.506721	0.614949
Rnf8	108.691	-0.0844923	0.127264	-0.663912	0.506747	0.614949
Actb	413.898	0.12476	0.187986	0.663668	0.506903	0.614949
Wbp2	170.288	-0.084265	0.12724	-0.66225	0.507811	0.615625
Pfn2	223.247	0.115749	0.176232	0.656798	0.511311	0.619011
Cpeb2	112.665	-0.0870373	0.132472	-0.657024	0.511166	0.619011
Tspyl4	157.066	-0.115745	0.176911	-0.654257	0.512946	0.620562
Tsc22d4	122.982	-0.0942907	0.14516	-0.649564	0.515974	0.623795
Micos10	113.965	-0.0908902	0.140567	-0.646595	0.517894	0.625684
Cap2	119.731	-0.0923476	0.142978	-0.645885	0.518354	0.625809
Wwc2	117.822	-0.0892541	0.138414	-0.644836	0.519034	0.626198
Dact3	131.296	-0.103398	0.161679	-0.639529	0.522479	0.629921
Chmp1a	129.892	-0.088239	0.138159	-0.638676	0.523034	0.630157
Cracdl	119.01	0.0874552	0.138238	0.632642	0.526967	0.63446
Ccdc85a	135.443	-0.0931011	0.147331	-0.63192	0.527439	0.634592
Trim44	138.137	0.0816407	0.13033	0.626413	0.531044	0.638491
Ina	214.952	-0.115702	0.185764	-0.622842	0.533388	0.64087
Slc4a3	116.504	-0.0931937	0.150729	-0.618287	0.536386	0.64344
Pex5	119.402	0.0820746	0.132824	0.61792	0.536628	0.64344
Mllt1	133.056	-0.0835906	0.135114	-0.618666	0.536136	0.64344
Agtpbp1	162.234	-0.0933057	0.152643	-0.611269	0.541021	0.647821
Got2	111.425	-0.0992934	0.162381	-0.611482	0.54088	0.647821
Acox1	153.615	-0.0867446	0.142118	-0.610371	0.541616	0.648091
Tmc5	139.63	-0.102087	0.167582	-0.609179	0.542405	0.648593
Smg5	111.689	0.0808018	0.133415	0.605644	0.544751	0.650953
Slc24a2	162.856	-0.0980363	0.162065	-0.604918	0.545233	0.651086
Rasgrf1	248.776	-0.195629	0.323944	-0.603898	0.545911	0.65139
Ctxn1	172.905	0.0889099	0.147344	0.603418	0.546231	0.65139
C1qb	127.044	-0.152677	0.253529	-0.602206	0.547037	0.651908
Ranbp9	118.072	-0.0805557	0.134375	-0.599482	0.548851	0.653625
Ran	122.978	-0.0762893	0.128449	-0.593924	0.552563	0.657598
Ramp1	112.48	-0.0771373	0.130239	-0.592277	0.553665	0.658107
Cdk2ap1	124.115	-0.0884107	0.149301	-0.592164	0.553741	0.658107
Ppm1e	131.327	-0.0957952	0.162089	-0.591003	0.554518	0.658584
Tmem147	108.827	-0.0779146	0.132434	-0.588328	0.556312	0.660268
Pdia6	147.273	0.0769657	0.131238	0.586458	0.557568	0.66131
Ywhaq	137.572	-0.0786773	0.135704	-0.57977	0.56207	0.666199
Dapk1	108.505	-0.0881624	0.152692	-0.577387	0.563678	0.667081
Rrp36	265.331	-0.111933	0.193749	-0.577721	0.563452	0.667081
Oxr1	172.778	-0.0961514	0.166647	-0.576976	0.563955	0.667081
Rgs10	127.532	-0.077905	0.135216	-0.576151	0.564513	0.66729
H4c9,H4c18,H4c17	188.246	-0.108377	0.188615	-0.574597	0.565564	0.668082
Srp54a,Srp54b,Srp54c	153.185	-0.0965714	0.169446	-0.569924	0.568729	0.671369
Rbm3	124.56	0.143643	0.252996	0.567768	0.570192	0.672643
Cit	127.24	-0.0825384	0.147662	-0.558967	0.576184	0.679254
Sv2a	327.775	-0.111396	0.19952	-0.558319	0.576626	0.679319
Fam217b	116.692	-0.0789965	0.142145	-0.555747	0.578384	0.680018
Ccdc85b	209.545	-0.0768355	0.138196	-0.555988	0.578219	0.680018
Brinp1	110.804	-0.138713	0.249225	-0.55658	0.577814	0.680018
Dstn	117.262	-0.0723749	0.130623	-0.554073	0.579529	0.680907
Ptprd	115.288	-0.128266	0.231773	-0.553413	0.579981	0.680982
Pebp1	394.961	-0.0949997	0.17212	-0.55194	0.580989	0.681537
Rps10	206.224	-0.089628	0.162658	-0.55102	0.58162	0.681537
Comt	114.228	-0.0882638	0.160029	-0.55155	0.581257	0.681537
Rab6a	165.95	-0.0889736	0.162218	-0.548481	0.583362	0.68221
Cnbp	185.935	-0.0899806	0.164047	-0.548504	0.583346	0.68221
Eif4h	138.259	-0.0763844	0.139255	-0.54852	0.583335	0.68221
Mrpl51	131.498	-0.0730727	0.134573	-0.542999	0.587131	0.68616
Ctss	137.734	-0.188393	0.34812	-0.541172	0.588389	0.687173
Cmip	186.867	0.0758498	0.141216	0.537118	0.591186	0.68998
Rab18	133.78	0.0792755	0.148052	0.535456	0.592335	0.69086
Dync1h1	134.559	-0.0765007	0.143185	-0.53428	0.593148	0.691348
Trir	118.117	0.0756352	0.141847	0.533216	0.593884	0.691747
Ramp2	116.285	0.0704376	0.132644	0.531026	0.595401	0.692593
Fzr1	110.428	-0.0718157	0.135201	-0.531179	0.595295	0.692593
Fam117b	110.819	0.0723641	0.137161	0.527586	0.597787	0.694907
Acot13	148.13	0.0679534	0.129603	0.52432	0.600056	0.696102
Rhob	235.631	0.0816665	0.155761	0.524306	0.600066	0.696102
Ip6k1	155.118	-0.0717789	0.137079	-0.523633	0.600534	0.696102
Entpd4b,Entpd4	119.329	-0.0804555	0.153929	-0.52268	0.601197	0.696102
Lrr1	3481.71	-0.157422	0.30049	-0.523885	0.600359	0.696102
Gnai2	138.715	-0.0769063	0.147053	-0.522982	0.600987	0.696102
Rnf187	161.195	0.077404	0.148626	0.520798	0.602508	0.696804
Tubb4a	207.701	-0.0778405	0.149501	-0.520668	0.602598	0.696804
Atp2b3	108.085	-0.0768058	0.148719	-0.51645	0.60554	0.699107
Rgl2	108.543	-0.0762825	0.147806	-0.516097	0.605787	0.699107
Syne1	108.015	0.085239	0.164843	0.517091	0.605093	0.699107
Csnk1a1	186.667	-0.0859412	0.168252	-0.510789	0.609498	0.702379
Nsf	260.135	0.105799	0.20694	0.511253	0.609174	0.702379
Brd2	147.809	0.0692866	0.135769	0.510326	0.609823	0.702379
Tspyl1	109.492	-0.0669649	0.132254	-0.506336	0.612621	0.705137
Tle5	150.995	-0.0717228	0.142321	-0.503952	0.614295	0.706137
Dgkz	169.158	-0.0674413	0.133778	-0.50413	0.61417	0.706137
Usp5	114.319	0.0685603	0.136387	0.502688	0.615183	0.706695
Marchf5	111.549	-0.080331	0.160193	-0.501465	0.616044	0.70722
Alg2	109.816	0.0747204	0.149917	0.498411	0.618195	0.709032
Serbp1	160.246	-0.0836169	0.167943	-0.497889	0.618562	0.709032
Camkv	125.371	-0.0706084	0.141926	-0.497501	0.618836	0.709032
Rpl3	359.862	-0.0818163	0.167548	-0.488314	0.625327	0.716002
Dctn1	188.293	-0.0794437	0.163299	-0.486493	0.626618	0.717011
Wasl	123.741	-0.0654041	0.135771	-0.481724	0.630002	0.720413
Kcna1	178.843	0.0861246	0.17966	0.479374	0.631672	0.721382
Yaf2	153.729	-0.066161	0.137998	-0.479434	0.63163	0.721382
Psmd6	111.693	-0.0644675	0.13515	-0.477006	0.633358	0.722836
Appl1	116.716	0.0687471	0.144476	0.475839	0.634189	0.723314
Coq9	113.316	-0.0715112	0.150857	-0.474035	0.635475	0.723638
C1qc	114.043	-0.11984	0.252889	-0.473886	0.635581	0.723638
Sncb	250.831	-0.0850055	0.179449	-0.473703	0.635711	0.723638
Ndufa1	173.963	-0.0711429	0.150395	-0.473042	0.636184	0.723705
Igsf8	178.789	-0.0860148	0.182278	-0.471888	0.637007	0.724172
Cs	159.574	-0.0684679	0.146127	-0.46855	0.639391	0.726412
Gnl3l	126.498	-0.0795136	0.171479	-0.463693	0.642868	0.729888
Sem1	148.513	0.0759058	0.165041	0.459921	0.645573	0.730247
Olfr165	138.788	0.0603366	0.131233	0.459767	0.645684	0.730247
Calm3	332.389	0.0812607	0.176339	0.460821	0.644927	0.730247
Fam155a	141.56	-0.0788255	0.171289	-0.46019	0.64538	0.730247
Actr1a	162.201	-0.0653394	0.141376	-0.462167	0.643962	0.730247
AI413582	111.964	0.0740333	0.16026	0.461957	0.644112	0.730247
Rsrp1	114.626	0.0768923	0.167636	0.458686	0.64646	0.730654
Swi5	160.022	-0.0690839	0.152246	-0.453766	0.649998	0.733234
Rpl11	225.573	-0.0678809	0.149446	-0.454216	0.649673	0.733234
Gabrb3	130.989	-0.0705487	0.155087	-0.454898	0.649183	0.733234
Mapk8ip2	239.822	-0.0689278	0.152459	-0.452108	0.651191	0.734108
H3c10,H3c11,H3c8,H3c1	124.029	-0.0786116	0.174791	-0.449745	0.652894	0.735555
Foxg1	123.197	0.0599568	0.134716	0.445062	0.656275	0.738111
Prepl	175.844	-0.0707036	0.159172	-0.444196	0.656901	0.738111
Rtca	118.585	0.0596142	0.134361	0.443688	0.657268	0.738111
Gm14288,Zfp968,Gm4724,Zfp931,Zfp973,Zfp970,Zfp971,Zfp965,Gm14393,Zfp967,Zfp966,Gm14326,LOC115489545,Gm14322,Gm14325,Gm14440,Gm14444	120.462	0.0633108	0.142372	0.444687	0.656546	0.738111
Snap25	2182.42	-0.116913	0.263231	-0.444147	0.656937	0.738111
Pet100	109.848	0.0595487	0.135088	0.440814	0.659348	0.739499
Cdkl5	142.46	-0.065994	0.149514	-0.44139	0.658931	0.739499
Arl1	120.736	-0.0667158	0.153301	-0.435196	0.66342	0.742735
AI854703	131.987	0.0553536	0.127226	0.43508	0.663505	0.742735
Tmem132b	111.241	-0.0570091	0.130916	-0.435464	0.663225	0.742735
Nell2	161.165	-0.113389	0.261914	-0.432926	0.665068	0.743062
Erdr1	136.925	0.231467	0.534582	0.432987	0.665024	0.743062
Hprt	110.627	-0.0739961	0.170531	-0.433917	0.664349	0.743062
Rgs7	111.304	-0.0556674	0.129667	-0.42931	0.667698	0.745051
Napa	116.838	-0.0712642	0.165836	-0.429727	0.667394	0.745051
Clstn1	204.263	0.0768059	0.179606	0.427635	0.668917	0.745936
Capzb	112.36	-0.059314	0.140191	-0.423094	0.672227	0.74915
Cryzl1	108.979	0.0560291	0.134266	0.417301	0.676458	0.753387
Gtf2i	220.322	-0.055029	0.132331	-0.415844	0.677524	0.754095
Nkiras1	114.779	0.0700646	0.16927	0.413923	0.67893	0.755181
Psmd3	110.869	-0.0547023	0.134334	-0.407213	0.683852	0.760173
Sri	121.735	0.0544087	0.133875	0.406413	0.684439	0.760336
Kifc2	236.886	0.0647017	0.15943	0.405831	0.684867	0.760336
Ptprs	166.963	0.0983369	0.245385	0.400746	0.688607	0.762558
Nrxn2	122.247	-0.0571496	0.142222	-0.401835	0.687805	0.762558
Ypel3	159.999	0.0594581	0.147859	0.402129	0.687589	0.762558
Map2k4	161.919	-0.0623173	0.155279	-0.401324	0.688182	0.762558
Adgrl2	119.175	0.0573706	0.147846	0.388043	0.697984	0.772454
Serpini1	131.759	-0.0952833	0.246354	-0.386774	0.698924	0.773005
Ndufb5	165.753	-0.0654259	0.169699	-0.385542	0.699836	0.773039
Taf10	114.109	0.0505152	0.130844	0.386072	0.699444	0.773039
Aplp1	744.796	-0.0672858	0.175917	-0.382486	0.702101	0.775052
Retreg1	108.583	0.0500652	0.131249	0.38145	0.702869	0.775412
Clcn4	115.651	-0.0575426	0.151575	-0.37963	0.70422	0.776414
Prrt3	131.991	0.0495079	0.131945	0.375216	0.7075	0.77905
Rnf115	128.864	-0.0551434	0.146733	-0.375807	0.70706	0.77905
6330403K07Rik	159.26	0.0686742	0.183425	0.374399	0.708107	0.779229
Pmm1	187.659	-0.0490599	0.132875	-0.369218	0.711965	0.782983
Cdc42bpb	111.212	-0.0526702	0.145061	-0.363089	0.716538	0.787518
Cops9	112.719	0.051477	0.142937	0.360138	0.718744	0.789447
Dnajc8	118.637	-0.0587496	0.164955	-0.356156	0.721723	0.792224
Insyn1	129.318	-0.0478521	0.135409	-0.353389	0.723797	0.794002
Dnajb12	128.287	0.0456987	0.131306	0.348033	0.727815	0.797912
Psma7	147.202	-0.0516069	0.149033	-0.346279	0.729133	0.798857
Arhgdig	110.367	-0.0484774	0.140981	-0.343859	0.730952	0.79985
Fbxo44	154.645	0.0511892	0.148803	0.344007	0.730841	0.79985
Gsk3b	114.316	-0.0547466	0.159736	-0.342732	0.7318	0.800278
Mmut	143.956	-0.0904606	0.265443	-0.340791	0.733261	0.801376
Fam219a	109.161	-0.0467051	0.140712	-0.331921	0.739949	0.808181
Vdac1	219.302	-0.05104	0.154361	-0.330653	0.740907	0.808723
Fkbp8	173.768	0.0512041	0.155173	0.32998	0.741415	0.808775
1500009C09Rik	113.733	0.0485719	0.148062	0.32805	0.742874	0.8093
Eny2	152.043	-0.0433113	0.13206	-0.327967	0.742937	0.8093
Abhd17a	133.825	0.0508626	0.156035	0.32597	0.744447	0.8093
Cdk5r2	191.484	-0.0453713	0.139313	-0.325679	0.744667	0.8093
Atp1a1	282.807	-0.0726483	0.222152	-0.32702	0.743653	0.8093
Sqstm1	318.39	0.0560465	0.171567	0.326673	0.743915	0.8093
Ywhaz	143.22	0.0520987	0.161274	0.323045	0.746661	0.810965
Emc4	136.35	0.0486938	0.153657	0.316899	0.75132	0.81552
Adam15	109.784	-0.0451775	0.142891	-0.316167	0.751876	0.815618
Hnrnpu	133.406	0.0471751	0.151889	0.310589	0.756113	0.819707
Psat1	182.317	0.0422034	0.138075	0.305655	0.759867	0.823268
Ncor1	119.621	-0.0399648	0.134203	-0.297794	0.76586	0.828736
Mgat3	137.321	-0.0431813	0.144862	-0.298086	0.765637	0.828736
Gdi1	309.606	-0.0546509	0.184268	-0.296584	0.766784	0.829224
1810037I17Rik	125.291	0.0386239	0.134672	0.2868	0.774265	0.836798
Pdzd8	126.712	-0.0406602	0.142143	-0.286052	0.774839	0.836902
Cct5	119.911	-0.0405455	0.143634	-0.282283	0.777726	0.839504
Srpr	113.937	0.0363261	0.129449	0.28062	0.779001	0.840363
Arhgap44	124.968	0.0409741	0.146373	0.279929	0.779532	0.840418
Gm29667,Gapdh,Gm12070	1134.78	-0.0596118	0.213919	-0.278666	0.780501	0.840429
Fgfr3	109.117	-0.0458347	0.164375	-0.278842	0.780366	0.840429
Vxn	117.362	-0.0383678	0.138903	-0.27622	0.782379	0.841934
Rtl8c	116.699	0.0398204	0.145832	0.273057	0.78481	0.844031
Cstf2	114.553	-0.0396863	0.145856	-0.272093	0.785551	0.844311
1110065P20Rik	127.157	0.037616	0.139932	0.268817	0.788071	0.845981
Srsf1	133.428	-0.0348049	0.129412	-0.268947	0.787971	0.845981
Tlcd3b	119.186	-0.0387754	0.147132	-0.263541	0.792133	0.849822
Abcg1	120.521	-0.0363643	0.141181	-0.257571	0.796738	0.854239
Tma7-ps,Tma7	109.172	0.0339248	0.132332	0.256362	0.797672	0.854718
Nudt3	192.685	-0.0406961	0.159988	-0.25437	0.79921	0.854799
Arhgef9	128.705	-0.043008	0.168254	-0.255614	0.798249	0.854799
Zbtb16	110.139	0.0359945	0.141256	0.254819	0.798863	0.854799
Extl2	111.405	-0.0381055	0.151657	-0.251262	0.801612	0.856845
Ndufs7	133.679	-0.0356062	0.143896	-0.247444	0.804564	0.859477
Tmed9	108.727	0.0379797	0.154409	0.245968	0.805707	0.860044
Lamp1	185.517	-0.0333926	0.136376	-0.244857	0.806567	0.860044
Vstm2a	109.05	0.0347419	0.141743	0.245105	0.806376	0.860044
Ackr1,Cadm3	111.834	0.0338706	0.140543	0.240999	0.809556	0.861644
Chp1	110.314	-0.0319256	0.132812	-0.240382	0.810034	0.861644
Chmp7	111.676	0.0352279	0.146081	0.241153	0.809437	0.861644
Sesn3	147.761	0.0324793	0.134218	0.24199	0.808788	0.861644
Rnf112	154.008	-0.0589222	0.248722	-0.2369	0.812735	0.863993
Bmyc	117.383	0.0311519	0.131891	0.236195	0.813282	0.86405
Epm2a	114.416	0.0312761	0.133718	0.233895	0.815066	0.865422
Dnm1	226.817	0.0457867	0.19701	0.232408	0.816221	0.866123
Cfap36	110.812	-0.029427	0.129781	-0.226744	0.820622	0.869741
Ampd2	108.342	-0.030753	0.135284	-0.227322	0.820174	0.869741
Sh3glb2	131.629	-0.0308178	0.139654	-0.220672	0.825347	0.87422
Slc3a2	127.347	0.0302141	0.140592	0.214905	0.829841	0.878449
Cdk11b	123.136	-0.0293723	0.137157	-0.21415	0.83043	0.878542
Arf3	353.325	-0.03121	0.157964	-0.197576	0.843377	0.8917
Srp68	116.005	-0.0272079	0.141866	-0.191787	0.847909	0.893263
Tprgl	110.716	0.0276503	0.144256	0.191675	0.847996	0.893263
Galnt16	117.965	0.0286276	0.148955	0.19219	0.847593	0.893263
Rpl35	149.647	-0.0313516	0.162045	-0.193475	0.846587	0.893263
Dnaja4	124.823	-0.0253985	0.130443	-0.194709	0.84562	0.893263
Usf2	113.72	-0.0268956	0.140717	-0.191133	0.848421	0.893263
Tmem200c	117.297	0.0257216	0.134415	0.19136	0.848244	0.893263
Git1	123.483	0.0253595	0.135121	0.18768	0.851127	0.895574
Pdk2	163.381	0.023795	0.127451	0.186699	0.851897	0.895846
Eif4b	156.003	-0.0233549	0.125984	-0.185379	0.852931	0.896396
Gm10265	479.353	0.0416777	0.227745	0.183002	0.854797	0.897818
Prxl2c	109.859	-0.0234921	0.129459	-0.181464	0.856003	0.898009
Alyref	121.414	0.0267153	0.146818	0.181962	0.855612	0.898009
Celsr2	158.089	-0.0317164	0.175697	-0.180517	0.856746	0.898251
Elof1	121.583	-0.023005	0.130423	-0.176387	0.85999	0.901113
Apod	173.999	-0.0536378	0.309723	-0.17318	0.86251	0.903214
Cdkn1b	113.971	-0.0241009	0.143401	-0.168066	0.866531	0.906883
Stag1	113.675	0.0234057	0.140272	0.166859	0.867481	0.907335
Psmb6	149.806	0.0244975	0.150752	0.162501	0.870911	0.91038
Braf	112.127	-0.0264842	0.16515	-0.160365	0.872594	0.911595
Yy1	108.332	0.0208021	0.130605	0.159275	0.873453	0.911949
Arid1a	131.227	0.0207299	0.131197	0.158006	0.874452	0.912449
Cdh10	139.464	0.0198189	0.126295	0.156925	0.875304	0.912795
Sh2d4b	119.62	-0.0224567	0.156054	-0.143904	0.885576	0.92228
Cttn	108.1	-0.0196619	0.138485	-0.141978	0.887097	0.92228
Cotl1	123.982	-0.0203773	0.144796	-0.140731	0.888082	0.92228
Pdxk	140.822	-0.0190805	0.134286	-0.142088	0.887011	0.92228
Fez1	140.636	-0.0201016	0.141511	-0.14205	0.88704	0.92228
Nr1d1	150.471	-0.0223487	0.154895	-0.144282	0.885278	0.92228
Pgbd5	112.535	-0.0221256	0.156683	-0.141213	0.887702	0.92228
Slc25a12	129.456	-0.020141	0.151045	-0.133345	0.893921	0.927793
Nsg2	127.732	0.0362501	0.277554	0.130606	0.896087	0.929492
Pdp1	160.391	-0.0177535	0.13676	-0.129815	0.896713	0.929591
Cct2	142.239	0.0166044	0.131544	0.126227	0.899553	0.931983
Usp32	147.744	-0.0167051	0.134595	-0.124113	0.901226	0.933165
Aco1	108.087	0.015836	0.12853	0.123209	0.901942	0.933355
Nlgn2	113.73	0.0179388	0.148883	0.120489	0.904096	0.935032
Srp72	109.021	0.0157371	0.135246	0.116359	0.907368	0.937863
Pacsin2	118.177	0.0165149	0.144381	0.114384	0.908933	0.93852
Ep400	125.522	-0.0156065	0.136652	-0.114206	0.909074	0.93852
Tmem145	120.522	-0.014593	0.13071	-0.111644	0.911106	0.940064
Olfm1	157.703	0.0172164	0.161718	0.10646	0.915218	0.942088
Stmn1	337.698	0.0209503	0.194921	0.107481	0.914407	0.942088
Tceal5	115.408	-0.0151293	0.139806	-0.108217	0.913824	0.942088
St3gal3	110.391	0.0137146	0.128445	0.106774	0.914969	0.942088
Epdr1	129.084	-0.0153628	0.146211	-0.105073	0.916318	0.942115
Ndufa5	131.812	-0.0183362	0.173896	-0.105444	0.916024	0.942115
Gm52523	975.6	-0.0228979	0.223049	-0.102659	0.918234	0.942978
Epha4	209.273	-0.0193675	0.188011	-0.103012	0.917953	0.942978
Spon1	108.215	-0.0139343	0.136753	-0.101894	0.918841	0.943049
Psmc5	143.444	-0.0145428	0.144827	-0.100415	0.920015	0.943702
Vgf	127.588	0.014757	0.150497	0.0980554	0.921888	0.944518
Dmxl2	111.286	-0.01421	0.144586	-0.0982809	0.921709	0.944518
Vps41	115.711	-0.01269	0.131954	-0.0961699	0.923386	0.944994
LOC100862446,Ftl1	234.711	0.0166492	0.173226	0.096113	0.923431	0.944994
Cdc37l1	119.6	0.0116354	0.125067	0.0930334	0.925877	0.946944
Prrt2	321.356	-0.0178847	0.195416	-0.091521	0.927079	0.94747
Fam120a	131.735	0.0129688	0.142475	0.0910253	0.927473	0.94747
Rtn4	248.735	-0.0169264	0.194444	-0.0870505	0.930631	0.949591
Pdpk1	138.333	0.0112945	0.128924	0.0876058	0.93019	0.949591
Pura	220.124	-0.0115393	0.139947	-0.0824549	0.934285	0.952764
Per1	140.91	-0.0110197	0.137247	-0.0802914	0.936006	0.953964
Mfap1b,Mfap1a	108.035	0.0113608	0.144115	0.078831	0.937167	0.954593
Cd99	547.537	0.0144102	0.184841	0.0779603	0.93786	0.954743
Actr10	140.894	-0.0103374	0.137851	-0.0749894	0.940223	0.956594
Slc25a22	111.224	0.010526	0.154175	0.0682731	0.945568	0.961474
Ahsa1	148.958	0.008048	0.127942	0.0629037	0.949843	0.964702
Rimbp2	131.802	0.00872337	0.137338	0.0635174	0.949354	0.964702
Fxyd7	133.839	0.00816453	0.133374	0.0612154	0.951188	0.964842
Ctsb	137.337	-0.00883426	0.145644	-0.0606566	0.951633	0.964842
Prrt1	125.712	-0.00943289	0.154199	-0.0611734	0.951221	0.964842
Miga1	110.66	0.00829253	0.138669	0.0598009	0.952314	0.964975
Ptprn2	177.877	-0.0102919	0.178234	-0.0577438	0.953953	0.966077
Arpc1a	137.887	0.00790384	0.142261	0.0555588	0.955693	0.967281
Spock1	190.218	-0.00952331	0.190548	-0.0499786	0.960139	0.97122
Rassf2	109.334	0.00686524	0.142556	0.0481583	0.96159	0.972127
Bcl2l1	116.163	0.00625474	0.139416	0.0448637	0.964216	0.974219
Arhgap26	150.189	-0.00667389	0.15828	-0.0421651	0.966367	0.97583
Yars	109.269	-0.00538159	0.130279	-0.0413083	0.96705	0.975958
Stk11	115.758	-0.00509091	0.13059	-0.0389839	0.968903	0.977265
Rab28	117.92	0.00532023	0.14148	0.0376042	0.970003	0.977812
Bex2	153.122	0.00541687	0.165479	0.0327344	0.973886	0.981163
Srrm1	110.26	0.00438437	0.142026	0.0308702	0.975373	0.982096
Chchd10	316.941	0.00538677	0.181714	0.0296442	0.976351	0.982516
Jakmip1	116.813	-0.00434976	0.151203	-0.0287677	0.97705	0.982655
Usp22	116.405	0.00336919	0.131453	0.0256303	0.979552	0.983551
2210016L21Rik	122.093	0.00358629	0.140414	0.0255408	0.979624	0.983551
Psmd8	129.347	0.00351982	0.132079	0.0266493	0.978739	0.983551
Adora1	212.415	-0.0032548	0.136872	-0.0237799	0.981028	0.983905
Ubr3	144.868	-0.00378049	0.159574	-0.0236911	0.981099	0.983905
Elob	179.914	-0.00263914	0.136104	-0.0193907	0.984529	0.986781
Sst	189.013	0.00678989	0.37745	0.0179889	0.985648	0.987304
Mt3	276.904	0.00288131	0.166317	0.0173242	0.986178	0.987304
Pcbd2	324.004	0.00202017	0.160832	0.0125608	0.989978	0.990543
Bri3	118.376	0.000571225	0.142876	0.00399805	0.99681	0.99681
Gm136	46.1769	0.280282	0.170818	1.64083	0.100834	NA
Lyrm2	61.8391	-0.228327	0.150211	-1.52004	0.128501	NA
Klf5	35.2428	0.12132	0.20534	0.590828	0.554636	NA
Mindy4	84.9027	0.211609	0.141818	1.49212	0.135669	NA
Nkx2-9	41.5289	0.232101	0.196871	1.17895	0.238419	NA
Tgm5	44.7863	-0.102323	0.176142	-0.580912	0.5613	NA
Cldn11	105.006	-0.120652	0.280381	-0.430313	0.666968	NA
Lrrc73	53.1643	-0.117871	0.165468	-0.712347	0.47625	NA
Hps6	45.7918	0.183859	0.177373	1.03657	0.299938	NA
Cep89	60.5382	0.101011	0.156359	0.64602	0.518267	NA
Slc29a2	68.1447	-0.175765	0.148195	-1.18604	0.235608	NA
Itpa	79.8417	-0.22296	0.148828	-1.4981	0.134107	NA
Gfpt2	42.7249	0.280203	0.183773	1.52472	0.127329	NA
4933414I15Rik	45.7629	0.354564	0.181495	1.95358	0.0507509	NA
Adamts4	54.9504	-0.0925383	0.167223	-0.553382	0.580002	NA
Olfr665	29.0724	0.0154	0.216153	0.0712459	0.943202	NA
Trem2	59.212	0.262502	0.177262	1.48087	0.138642	NA
Gns	51.2997	-0.142105	0.167304	-0.849382	0.395669	NA
Ms4a6d	36.9795	0.0582962	0.207434	0.281035	0.778683	NA
Mthfs,Mthfsl	51.2962	-0.248649	0.168496	-1.4757	0.140025	NA
Itgb5	62.1137	0.11549	0.162776	0.709499	0.478015	NA
E430018J23Rik	46.9364	-0.0587026	0.168857	-0.347647	0.728105	NA
Gtf2h1	44.0986	-0.104453	0.181562	-0.575302	0.565087	NA
Krtap12-1	39.9971	0.283694	0.192263	1.47556	0.140063	NA
Pskh1	53.8235	0.208502	0.163806	1.27286	0.203068	NA
Olfr1015	40.3729	-0.111789	0.275514	-0.405747	0.684928	NA
Dhrs13	52.8928	0.17347	0.16583	1.04607	0.295529	NA
Cox7b2	55.4103	0.111796	0.165431	0.675784	0.499178	NA
Cep128	44.5749	-0.000969204	0.181097	-0.00535186	0.99573	NA
Rps6kc1	70.3636	-0.390564	0.146146	-2.67242	0.00753072	NA
Ino80b	53.4285	-0.170491	0.165377	-1.03092	0.302578	NA
Pwwp4d,Pwwp4c	43.9088	-0.12719	0.177683	-0.715825	0.4741	NA
Gm13030	38.1041	0.111267	0.196065	0.567503	0.570372	NA
Cfap47	55.411	-0.0232602	0.165666	-0.140404	0.888341	NA
Fbxw8	82.8791	-0.061813	0.144252	-0.428508	0.668282	NA
Chst4	41.7076	-0.11668	0.185482	-0.629064	0.529307	NA
Olfr1008	37.8817	-0.08189	0.192829	-0.424677	0.671072	NA
Haus8	38.7463	-0.0293932	0.196943	-0.149247	0.881359	NA
Pate14	59.7952	0.145055	0.159735	0.908097	0.363827	NA
Iigp1	43.6699	0.0381169	0.180373	0.211322	0.832636	NA
Hibadh	68.7914	-0.0926697	0.154563	-0.59956	0.5488	NA
Zfp703	99.2272	-0.0310756	0.131331	-0.236621	0.812951	NA
Eef2kmt	38.1174	-0.434147	0.194214	-2.23541	0.0253907	NA
Nnmt	32.395	-0.0247138	0.20673	-0.119546	0.904843	NA
Gvin2,Gvin1	41.7446	-0.0954084	0.193573	-0.492882	0.622096	NA
Cyp39a1	51.5142	0.116177	0.1667	0.696923	0.485851	NA
H2-M10.4	30.0464	0.0493301	0.218356	0.225916	0.821266	NA
2410004P03Rik	45.8856	-0.0587733	0.173501	-0.338748	0.734799	NA
Car7	62.6386	-0.032959	0.155481	-0.211981	0.832122	NA
Il13ra1	64.5342	0.109834	0.158589	0.69257	0.488579	NA
Aldh1a3	42.2221	0.0102086	0.180275	0.056628	0.954841	NA
Olfr593	30.2381	-0.0844898	0.220062	-0.383937	0.701025	NA
Fhl3	48.883	-0.215386	0.171956	-1.25256	0.210365	NA
Tle7	42.0841	0.130108	0.182787	0.7118	0.476588	NA
Ascl2	34.378	0.274692	0.204458	1.34351	0.179105	NA
Zfat	56.6789	0.142704	0.164132	0.869447	0.384603	NA
Krt42	44.036	0.357623	0.192062	1.86202	0.0625999	NA
Vmn2r120	60.4656	0.310045	0.157833	1.96439	0.0494844	NA
Skint9	43.5783	-0.128019	0.182271	-0.702354	0.482459	NA
Lingo2	48.1817	0.174223	0.175405	0.993257	0.320585	NA
9930104L06Rik	42.5908	0.167017	0.17994	0.928184	0.353312	NA
Tgif1	55.925	-0.16932	0.158523	-1.06811	0.285472	NA
St3gal4	69.0392	-0.0967041	0.144935	-0.667224	0.504629	NA
Cracd	68.0157	-0.0567119	0.150561	-0.376672	0.706418	NA
Lmod1	41.5561	0.165535	0.201306	0.822306	0.410903	NA
Cmc4	57.5051	-0.0320795	0.160493	-0.199881	0.841573	NA
Zp3	44.1874	0.0808064	0.193566	0.417462	0.67634	NA
Dcc	54.6053	-0.044475	0.161522	-0.275349	0.783048	NA
Commd8	72.46	-0.293803	0.145862	-2.01426	0.0439822	NA
Pramel19	80.3243	0.163689	0.141408	1.15756	0.247043	NA
Mzt1	39.6661	-0.329075	0.183235	-1.79591	0.0725082	NA
Thnsl2	49.7295	-0.00383366	0.170642	-0.022466	0.982076	NA
Olfr385	53.3456	-0.032619	0.170653	-0.191142	0.848414	NA
Apobec2	48.3417	0.156748	0.170928	0.91704	0.359122	NA
Atxn10	107.565	-0.443408	0.160667	-2.75979	0.00578385	NA
Supt6	107.096	-0.0866514	0.145413	-0.595898	0.551243	NA
Prdm12	32.1953	0.0430939	0.209097	0.206095	0.836716	NA
Mrpl37	74.2225	-0.284895	0.144432	-1.97253	0.0485494	NA
Ift140	50.2169	0.0844459	0.174643	0.483535	0.628716	NA
Ccl1	51.28	0.162693	0.164214	0.990734	0.321816	NA
Prkx	61.5607	-0.116232	0.168174	-0.691143	0.489476	NA
Fa2h	61.8223	-0.0891414	0.155973	-0.571519	0.567648	NA
4932414N04Rik	44.1272	0.0755591	0.182962	0.412977	0.679623	NA
Klra14-ps,Klra8,Klra21	33.3734	-0.475629	0.196287	-2.42313	0.0153876	NA
Nelfe	71.4244	-0.32326	0.148775	-2.17281	0.0297949	NA
Akap1	56.9697	0.137754	0.164444	0.837695	0.402202	NA
Endou	58.7064	0.226999	0.15897	1.42793	0.153311	NA
Ralb	51.2982	-0.0961444	0.173117	-0.555372	0.57864	NA
Olfr1270	40.8043	-0.00347098	0.193239	-0.0179621	0.985669	NA
Nabp2	67.9418	-0.0949247	0.147911	-0.641768	0.521024	NA
Ift81	39.8389	0.270161	0.193708	1.39469	0.16311	NA
Rrbp1	61.0448	-0.179011	0.151759	-1.17958	0.238167	NA
Gzmm	33.2512	0.0770225	0.207348	0.371465	0.710291	NA
2310057J18Rik	31.4756	0.382991	0.217967	1.7571	0.0789002	NA
Igfbp6	62.8139	-0.0410237	0.154188	-0.266063	0.790191	NA
2310061N02Rik	40.9276	-0.0389813	0.200959	-0.193977	0.846194	NA
Surf6	50.9498	0.135753	0.1671	0.812404	0.41656	NA
Atp1b4	47.474	-0.153038	0.169596	-0.902364	0.366863	NA
Ush1c	61.8218	0.109973	0.163993	0.670597	0.502477	NA
Dhx38	52.5874	-0.120731	0.161988	-0.745307	0.456086	NA
Sntb2	40.72	-0.166483	0.199197	-0.835771	0.403284	NA
E030025P04Rik	37.126	-0.163118	0.191351	-0.852457	0.393961	NA
Asic3	27.8784	-0.292162	0.224308	-1.3025	0.192745	NA
Usp17lc,Usp17la,Usp17ld	62.1623	0.340217	0.156137	2.17897	0.0293338	NA
Pls1	19.5649	0.254822	0.267477	0.952685	0.34075	NA
Elf3	47.6297	0.196508	0.181384	1.08338	0.278639	NA
Foxa1	45.1339	0.186997	0.176815	1.05759	0.290245	NA
Rnls	47.2635	-0.233259	0.18299	-1.27471	0.202414	NA
Nkrf	48.401	0.0810591	0.17372	0.466607	0.640781	NA
Bop1	62.6052	-0.184304	0.154249	-1.19485	0.232147	NA
Hivep1	59.4427	-0.307654	0.155079	-1.98386	0.0472717	NA
Gorasp2	78.2946	-0.442886	0.146992	-3.01299	0.00258689	NA
Otp	43.6295	-0.0548891	0.179813	-0.305257	0.76017	NA
Hoxb9	44.5523	0.153759	0.181182	0.848645	0.396079	NA
Ctu2	54.8718	-0.0625621	0.171633	-0.36451	0.715477	NA
Elobl	39.1919	0.119149	0.278461	0.427885	0.668735	NA
Oas1a	40.5537	0.154195	0.184433	0.836047	0.403128	NA
Gjb4	41.5442	0.115542	0.184032	0.627839	0.530109	NA
Ar	53.3238	0.217595	0.164143	1.32565	0.184957	NA
Lca5l	36.8991	0.0439635	0.207795	0.211571	0.832442	NA
Cfap43	66.0543	0.183879	0.149383	1.23092	0.218351	NA
Mpp1	55.5059	-0.400931	0.16084	-2.49273	0.0126766	NA
Adar	88.4177	-0.136927	0.145967	-0.938068	0.34821	NA
Farsa	72.1752	0.0326999	0.15323	0.213404	0.831012	NA
Eepd1	47.8361	0.284155	0.174464	1.62873	0.10337	NA
Zswim2	38.2152	0.260266	0.186944	1.39221	0.163858	NA
Zbtb34	92.1246	-0.168157	0.143668	-1.17045	0.241819	NA
Fthl17f	44.8231	-0.157639	0.181244	-0.869762	0.38443	NA
Olfr807	35.6588	-0.1257	0.202907	-0.619495	0.53559	NA
Auh	98.6446	-0.0918102	0.147319	-0.623207	0.533149	NA
Lemd1	95.9589	0.124213	0.13792	0.900619	0.367791	NA
BC034090	65.5798	-0.00189267	0.153347	-0.0123424	0.990152	NA
Cbfa2t2	74.5448	-0.0659608	0.145663	-0.452831	0.65067	NA
Foxj1	42.1772	0.0743905	0.181331	0.410248	0.681624	NA
Pramel45,Pramel44,Pramel41,Pramel40,Gm7982,Gm6468,LOC624931,LOC102634529,Gm6346,Gm6348,LOC108168681,LOC108168683,LOC108168684,LOC108168685,Gm46935,Gm46934,LOC100862180,Gm6351,LOC620551,LOC620639	44.0171	-0.0985523	0.185936	-0.530033	0.596089	NA
Smco2	39.515	-0.0492389	0.190924	-0.257898	0.796486	NA
Adprh	102.375	-0.0959702	0.133498	-0.71889	0.472209	NA
Sike1	79.928	-0.266117	0.140238	-1.89761	0.0577469	NA
Dtx2	39.1356	0.0300304	0.186459	0.161056	0.872049	NA
Mrps11	83.2068	-0.293354	0.148964	-1.96929	0.04892	NA
Tdrd1	52.4024	-0.0128101	0.162163	-0.0789953	0.937036	NA
Tspan10	54.8713	0.175041	0.165311	1.05886	0.289664	NA
Dgcr6	63.2337	-0.166871	0.153123	-1.08978	0.27581	NA
Gm6657	34.1099	-0.10161	0.206153	-0.492885	0.622094	NA
Adat2	51.4789	0.226825	0.177124	1.2806	0.200334	NA
Tmem50b	90.8275	-0.241304	0.136952	-1.76196	0.0780761	NA
Tbck	53.7064	0.099503	0.164357	0.605408	0.544908	NA
Hypk	90.243	0.102876	0.145294	0.708054	0.478912	NA
Zfp292	55.2025	-0.0307212	0.166092	-0.184965	0.853257	NA
Lrrc4b	100.131	-0.243723	0.13711	-1.77757	0.0754749	NA
Gtf2a1	51.8607	-0.276778	0.166392	-1.66341	0.0962311	NA
Olfr127,Olfr128	44.6736	-0.0111816	0.175231	-0.0638108	0.949121	NA
Uros	63.7035	0.0973557	0.151032	0.644602	0.519185	NA
Stk24	95.5855	0.113082	0.134375	0.84154	0.400046	NA
Cnot6l	62.5712	0.222732	0.159423	1.39712	0.162378	NA
Olfr850	34.6233	0.175175	0.202223	0.866249	0.386353	NA
Gm46345	38.5836	-0.209119	0.198695	-1.05246	0.292589	NA
Klhl17	49.3784	-0.0906416	0.178721	-0.507168	0.612037	NA
Cop1	70.0941	-0.248492	0.147395	-1.68589	0.0918167	NA
Olfr922	33.686	0.095038	0.206789	0.45959	0.645811	NA
Hlf	97.8416	0.0429348	0.160242	0.267938	0.788747	NA
Wnk2	105.465	0.212158	0.14394	1.47393	0.1405	NA
Rap1gap2	58.8224	0.308658	0.160399	1.92431	0.0543158	NA
Cyp2b9,Cyp2b13	37.0908	-0.157119	0.198046	-0.793345	0.427577	NA
Uncx	40.9423	0.0791492	0.205445	0.385258	0.700046	NA
Defb30	35.8878	-0.136454	0.194998	-0.699771	0.48407	NA
Reg4	33.9603	0.0587555	0.207122	0.283676	0.776659	NA
Ranbp3	90.6478	-0.109814	0.144139	-0.761867	0.446139	NA
Fech	58.618	-0.225399	0.156847	-1.43706	0.1507	NA
Trappc9	91.8295	0.214624	0.138501	1.54962	0.121234	NA
Atic	72.4376	-0.0475926	0.145226	-0.327713	0.743128	NA
Socs5	76.5319	0.0286344	0.160815	0.178057	0.858678	NA
Terf1	85.3478	0.0425236	0.139904	0.303948	0.761168	NA
Fnta	75.4647	-0.204492	0.153443	-1.33269	0.182633	NA
Kcnq1	51.0859	0.379518	0.169918	2.23354	0.0255136	NA
Fgfr1	84.2637	0.20661	0.151403	1.36464	0.172367	NA
Diaph1	96.5282	0.117026	0.136365	0.858182	0.390792	NA
Zdhhc4	87.3989	-0.00053025	0.143306	-0.00370013	0.997048	NA
Sh3bp5	71.1263	-0.176119	0.15138	-1.16342	0.244659	NA
Gm46270	33.2913	-0.101126	0.204554	-0.494371	0.621044	NA
Neurod6	69.2516	-0.314457	0.151006	-2.08241	0.0373049	NA
Slf1	45.6612	0.13302	0.175203	0.759234	0.447712	NA
Bag5	49.9494	0.201724	0.170593	1.18249	0.237011	NA
Scgb2b11,Scgb2b12,Scgb2b19	56.7952	0.0817723	0.158075	0.5173	0.604947	NA
Dph1	60.7984	0.150076	0.15012	0.999705	0.317453	NA
Cacng4	40.7854	0.0534586	0.186569	0.286534	0.774469	NA
Cyp2a22,Cyp2a12	45.788	0.0454423	0.18304	0.248265	0.80393	NA
Tgm3	46.7959	0.178316	0.174136	1.024	0.305834	NA
Tceanc	54.3137	-0.102479	0.164284	-0.623791	0.532765	NA
Glb1l3	37.9955	-0.0457723	0.196064	-0.233456	0.815407	NA
Il10	35.7063	0.0494087	0.198047	0.249479	0.80299	NA
Klrc3,Klrc2	43.6881	0.119353	0.180574	0.660965	0.508635	NA
Msrb2	41.2499	0.195305	0.259099	0.753784	0.450979	NA
Ptprv	46.7422	0.00753574	0.176645	0.0426603	0.965972	NA
Entpd1	74.2153	0.188474	0.156469	1.20455	0.228377	NA
Man1b1	48.9595	0.039627	0.175603	0.225662	0.821464	NA
Oxa1l	56.5877	-0.0544313	0.156565	-0.347658	0.728097	NA
Ints9	62.711	0.116687	0.156446	0.745865	0.455749	NA
Npvf	33.6485	0.0880318	0.203432	0.432733	0.665209	NA
Top2a	50.1231	0.420011	0.171441	2.44989	0.0142899	NA
Uckl1	40.1819	0.0271826	0.187243	0.145173	0.884575	NA
Ankrd60	54.595	0.376929	0.165009	2.2843	0.0223539	NA
Taf7l2	42.8578	-0.0154847	0.187489	-0.0825897	0.934178	NA
Ndst2	45.0824	-0.153449	0.180266	-0.851237	0.394638	NA
Tha1	48.6856	-0.131757	0.16301	-0.808272	0.418934	NA
Magea9	51.9307	0.324476	0.163088	1.98958	0.046637	NA
Folr1	39.0717	-0.114492	0.190842	-0.599933	0.548551	NA
Gpsm2	48.5134	-0.132271	0.175394	-0.754134	0.450769	NA
Ackr2	52.5815	0.390275	0.169898	2.29711	0.0216127	NA
Dytn	39.2704	0.0153886	0.183022	0.0840805	0.932992	NA
Prl3b1	40.6174	0.178262	0.18718	0.952356	0.340917	NA
Retnlb	70.0258	0.0900723	0.149412	0.602843	0.546613	NA
Olfr791	35.6219	-0.0742426	0.190114	-0.390515	0.696156	NA
Olfr39	35.3136	0.00191555	0.205762	0.00930956	0.992572	NA
Tmem126b	71.3914	0.0629713	0.1509	0.417306	0.676454	NA
Fto	103.815	-0.0477973	0.136975	-0.348948	0.727128	NA
Hspa1b,Hspa1a	43.0878	0.27066	0.182504	1.48303	0.138066	NA
Emp3	44.4265	0.147838	0.176644	0.836926	0.402634	NA
Abcc9	43.9847	0.0740671	0.181513	0.408053	0.683235	NA
Tmem262	36.8299	0.0453442	0.200936	0.225665	0.821462	NA
1110038F14Rik	47.7469	0.24492	0.174398	1.40437	0.160208	NA
Syt3	81.0812	-0.205096	0.145064	-1.41383	0.157412	NA
Stc1	73.3916	0.27891	0.147243	1.89422	0.0581954	NA
Zfp157	55.3462	-0.0424132	0.162967	-0.260256	0.794666	NA
Sh3bgr	44.1129	-0.0546724	0.182277	-0.299941	0.764222	NA
Ints2	57.1571	0.0902136	0.164621	0.548009	0.583686	NA
Paxx	61.6352	-0.0597486	0.170766	-0.349885	0.726425	NA
Rxfp4	40.8822	0.106235	0.187448	0.566742	0.570889	NA
Zfp622	60.9537	-0.115742	0.160257	-0.722228	0.470154	NA
Marchf1	46.6562	-0.218551	0.179028	-1.22076	0.222175	NA
Tbc1d10a	48.7387	0.0237201	0.173821	0.136463	0.891455	NA
Spg11	67.1511	0.265682	0.150079	1.77028	0.0766809	NA
Ier3	62.2249	0.122831	0.155936	0.787704	0.43087	NA
Dguok	66.0353	-0.0775313	0.147	-0.527423	0.5979	NA
Trpm5	74.4202	0.0572977	0.155676	0.368057	0.712831	NA
Gm51803	33.2291	0.109593	0.208259	0.526233	0.598726	NA
Haspin	33.0245	0.0376821	0.224478	0.167865	0.866689	NA
Olfr221	35.826	0.265221	0.194289	1.36509	0.172226	NA
Abcc2	47.5072	0.319998	0.180502	1.77283	0.0762573	NA
Baz1a	44.9748	-0.165847	0.190534	-0.870432	0.384064	NA
Elp4	65.752	0.347951	0.151705	2.2936	0.0218133	NA
Grwd1	43.2685	0.137017	0.188753	0.725907	0.467896	NA
Trim30b	48.8859	0.166855	0.172353	0.968102	0.332994	NA
Gripap1	47.4701	-0.190316	0.177822	-1.07026	0.284501	NA
Cfap44	63.2871	0.122264	0.155388	0.786833	0.43138	NA
Vps11	70.6661	0.0408209	0.144792	0.281928	0.777999	NA
[truncated: 17,741 more rows]
