# Supplementary material for: Transcriptional and neuroprotective effects of hexokinase-2 inhibitors administered after stroke
Source: J Neuroinflammation. 2025 Oct 28;22:247. doi: 10.1186/s12974-025-03594-1 (PMC12570821; doi:10.1186/s12974-025-03594-1)
Supplement: Supplementary file 8 — Supplementary Material 8. [file 12974_2025_3594_MOESM8_ESM.xlsx]

## Sheet: neuron_2DG_vs_Veh
	baseMean	log2FoldChange	lfcSE	stat	pvalue	padj
Neurod2	105.642	0.799487	0.185773	4.30356	1.68074e-05	0.21016
Brinp1	147.494	1.00972	0.237531	4.25088	2.12929e-05	0.21016
Magea10	30.2435	-1.13574	0.276808	-4.10298	4.07867e-05	0.268377
Cipc	77.771	0.787346	0.1957	4.02322	5.74078e-05	0.283308
Dlk2	39.334	0.922578	0.242047	3.81156	0.000138093	0.545191
Bmp4	24.3633	-1.09404	0.294966	-3.70902	0.000208062	0.684525
Mcf2	29.8677	-0.877541	0.246125	-3.56543	0.000363264	0.839245
Fem1b	58.4399	0.803122	0.226912	3.53935	0.000401116	0.839245
Znrf1	87.7002	0.690065	0.198559	3.47535	0.000510179	0.839245
Ece1	56.4414	0.715926	0.204369	3.5031	0.000459883	0.839245
Mamstr	37.3952	-0.840431	0.238083	-3.53	0.000415565	0.839245
LOC100862446,Ftl1	181.332	0.516449	0.147903	3.4918	0.000479772	0.839245
Mindy4	45.7363	0.652323	0.23116	2.82196	0.00477311	0.889633
Uncx	20.523	-0.82941	0.300095	-2.76382	0.00571288	0.889633
Gm46270	20.1323	-0.808878	0.311544	-2.59635	0.00942197	0.889633
Rps27a	148.475	0.445711	0.14526	3.06837	0.00215229	0.889633
Olfr181	19.237	-0.803207	0.322991	-2.48678	0.0128905	0.889633
Ccsap	95.5515	0.504182	0.179947	2.80184	0.00508125	0.889633
Cmip	198.637	0.39228	0.156869	2.50069	0.0123952	0.889633
Pitpnm2	65.5529	0.592842	0.225689	2.6268	0.00861908	0.889633
Pgf	22.3224	-0.92436	0.316498	-2.92058	0.00349376	0.889633
Aamp	106.264	0.543064	0.195565	2.7769	0.00548799	0.889633
Bcl2l10	21.2463	-0.814685	0.310762	-2.62157	0.00875261	0.889633
Hagh	155.555	0.460268	0.175313	2.62542	0.00865433	0.889633
Psd	278.255	0.466413	0.153282	3.04285	0.00234351	0.889633
Dnm3	66.5552	0.569125	0.221183	2.5731	0.0100793	0.889633
Tipin	30.5117	-0.672302	0.251954	-2.66836	0.00762233	0.889633
Defb23	26.3375	-0.77249	0.282247	-2.73693	0.00620161	0.889633
Sbds	73.4411	0.541586	0.196501	2.75614	0.00584877	0.889633
Taok1	60.1619	0.526196	0.203489	2.58587	0.00971334	0.889633
Srm	107.153	0.475322	0.189428	2.50925	0.0120987	0.889633
Lrtm1	25.3826	-0.795239	0.288131	-2.75999	0.00578023	0.889633
Rsc1a1,Ddi2	83.1314	0.569641	0.219762	2.59208	0.0095398	0.889633
Rplp0	132.421	0.433163	0.157799	2.74503	0.00605049	0.889633
Cdk10	100.49	0.439663	0.176835	2.48629	0.0129083	0.889633
Bnc2	29.9496	-0.685963	0.250644	-2.73681	0.00620389	0.889633
Plppr2	107.598	0.489718	0.185985	2.63311	0.00846074	0.889633
Fev	15.6886	-0.976655	0.340912	-2.86483	0.00417236	0.889633
Gm6040	24.7547	-0.772294	0.289133	-2.67107	0.00756109	0.889633
Stard3nl	60.1179	0.533862	0.203676	2.62113	0.00876388	0.889633
Gm5878	20.6177	-0.787854	0.316053	-2.49279	0.0126745	0.889633
Ormdl3	54.423	0.587592	0.204303	2.87609	0.0040264	0.889633
Gpc4	15.9714	0.955133	0.367739	2.59731	0.00939559	0.889633
Bpifc	24.1824	-0.891703	0.282362	-3.15801	0.00158851	0.889633
Fam89b	42.4456	0.64735	0.230573	2.80757	0.00499173	0.889633
Synpo	69.1474	0.601854	0.214324	2.80815	0.00498274	0.889633
Armcx2	69.3399	0.47895	0.188604	2.53945	0.0111026	0.889633
Cdh18	92.9974	0.50491	0.201072	2.5111	0.0120357	0.889633
Ly6g5b	22.8369	-0.701473	0.280125	-2.50414	0.0122749	0.889633
Sec14l1	166.645	0.551091	0.213464	2.58166	0.00983265	0.889633
Qsox1	50.5958	0.594738	0.225807	2.63384	0.00844265	0.889633
Nvl	44.3773	0.611842	0.240153	2.54772	0.010843	0.889633
Glb1l	21.8687	-0.783446	0.304829	-2.57012	0.0101664	0.889633
Gm7694	22.7904	-0.791089	0.286818	-2.75816	0.00581274	0.889633
Hoxd12	21.6076	-0.813423	0.303372	-2.68127	0.00733425	0.889633
Per3	83.8868	0.660645	0.230753	2.86299	0.0041966	0.889633
Tas2r106	21.5312	-0.759827	0.304979	-2.4914	0.0127239	0.889633
Fbln5	25.2423	0.744176	0.274414	2.71188	0.00669036	0.889633
Gm1673	67.9154	0.579055	0.211567	2.73698	0.00620066	0.889633
Mre11a	31.29	0.718335	0.251906	2.85159	0.00435005	0.889633
Pfdn2	134.716	0.493178	0.159867	3.08494	0.00203594	0.889633
Rad18	35.1799	-0.624096	0.241912	-2.57985	0.00988443	0.889633
Nptxr	52.1467	0.626441	0.217098	2.88552	0.0039077	0.889633
Zfp747	20.8312	-0.934857	0.315207	-2.96585	0.00301845	0.889633
Olfr1082,Olfr1080,Olfr1084	25.1545	0.768941	0.295252	2.60435	0.00920475	0.889633
Bzw1	82.6286	0.503564	0.19931	2.52654	0.0115193	0.889633
Kif22	21.503	-0.870707	0.312118	-2.78967	0.00527613	0.889633
Lkaaear1	39.7733	-0.82655	0.271228	-3.04743	0.00230805	0.889633
Arl4d	81.7579	0.610859	0.207993	2.93692	0.00331491	0.889633
Prp2,Prh1	20.4543	-0.760219	0.297132	-2.55853	0.0105116	0.889633
Gramd2	33.9474	0.726899	0.247487	2.93713	0.0033127	0.889633
Stk11	94.8976	0.492249	0.162019	3.03823	0.00237975	0.889633
Fosb	69.8522	1.23049	0.44675	2.75432	0.00588138	0.889633
Grk3	38.2164	0.683236	0.235867	2.89669	0.00377118	0.889633
Rtn4rl2	91.156	0.568351	0.209345	2.7149	0.00662958	0.889633
Ahdc1	79.2956	0.46981	0.177951	2.64011	0.00828783	0.889633
Odf2	86.5084	0.577993	0.213827	2.70309	0.00686987	0.889633
Ano1	23.1378	0.807343	0.306532	2.6338	0.00844363	0.889633
Mcm3ap	204.854	0.552406	0.202124	2.73301	0.00627586	0.889633
Limk2	65.9539	0.606567	0.216117	2.80666	0.00500584	0.889633
Hacl1	22.5708	-0.978566	0.29595	-3.30652	0.000944627	0.889633
Egr1	195.803	0.833983	0.243568	3.42403	0.000617007	0.889633
Ak5	98.7008	0.524725	0.194643	2.69583	0.0070213	0.889633
Bmp15	25.4704	-0.874969	0.288752	-3.03017	0.00244413	0.889633
Gpn2	22.7028	-0.709601	0.275126	-2.57918	0.00990338	0.889633
Tti2	29.6924	0.830324	0.259589	3.19862	0.00138089	0.889633
Prickle2	83.8996	0.53837	0.202068	2.6643	0.00771484	0.889633
Rbm28	42.2163	0.618438	0.223966	2.7613	0.00575712	0.889633
Nav2	46.7268	0.676667	0.256686	2.63616	0.00838491	0.889633
Zdhhc24	78.889	-0.485379	0.186857	-2.59759	0.00938793	0.889633
Olfr550	23.0769	-0.915825	0.292186	-3.13439	0.0017221	0.889633
Rps15a-ps6,Rps15a	78.4029	0.467093	0.184306	2.53434	0.011266	0.889633
Anapc7	44.9611	0.61596	0.216392	2.8465	0.00442031	0.889633
Rpl41	431.947	0.346735	0.135434	2.56017	0.010462	0.889633
Gpr180	53.8594	-0.641219	0.217245	-2.95159	0.0031614	0.889633
Camta2	83.9611	0.556654	0.172069	3.23506	0.00121616	0.889633
Pla2g12b	27.3754	-0.687599	0.270504	-2.54192	0.0110247	0.889633
Dtnb	71.8311	0.554536	0.192064	2.88725	0.00388629	0.889633
Clcn4	113.869	0.495993	0.182283	2.72101	0.00650826	0.889633
Nktr	32.0568	0.71141	0.272125	2.61428	0.00894161	0.889633
Ccdc85b	241.994	0.486334	0.169549	2.8684	0.00412554	0.889633
Atf5	43.1573	0.652964	0.231381	2.82204	0.00477199	0.889633
Bmpr1b	31.6902	-0.644792	0.248369	-2.5961	0.00942885	0.889633
Ankrd33b	132.358	0.502195	0.185852	2.70212	0.00688986	0.889633
Rab22a	57.4668	0.517495	0.193974	2.66786	0.0076336	0.889633
Gm20716,Dpm1	71.0938	0.548302	0.210969	2.59897	0.00935039	0.889633
Copb2	70.3054	0.51031	0.191423	2.66588	0.00767882	0.889633
Rasal1	51.7078	0.695902	0.256547	2.71257	0.0066764	0.889633
Olfr1100	14.9842	-1.03134	0.357432	-2.88542	0.00390892	0.889633
Srp19	69.045	0.500447	0.185004	2.70507	0.00682907	0.889633
Barhl2	27.0315	-0.67451	0.271291	-2.4863	0.012908	0.889633
Bpifb3	23.8728	-0.752513	0.289706	-2.59751	0.00939023	0.889633
Prpf38b	73.2809	0.445078	0.178317	2.496	0.0125604	0.889633
Rnf152	39.9082	0.601114	0.241892	2.48505	0.0129532	0.889633
Raver2	34.9043	-0.670482	0.243037	-2.75876	0.00580207	0.889633
Plxnd1	47.8307	-0.890072	0.357	-2.4932	0.0126598	0.889633
Kcnh1	86.9152	0.535887	0.202438	2.64716	0.008117	0.889633
Lrrtm4	30.1328	-0.702523	0.248711	-2.82465	0.00473325	0.889633
Nlrp5-ps,Vmn1r90	31.4791	-0.864804	0.268277	-3.22354	0.00126615	0.889633
Slc22a20	27.6293	-0.708964	0.276507	-2.564	0.0103473	0.889633
Nkx2-4	15.3636	-0.970545	0.362992	-2.67374	0.00750108	0.889633
Rgn	36.9801	-0.654556	0.241878	-2.70615	0.00680692	0.889633
Efhd2	699.962	0.589969	0.230896	2.55513	0.0106149	0.889633
Mpc1	108.854	0.631939	0.189022	3.3432	0.000828184	0.889633
Sohlh2	32.3631	-0.731806	0.261662	-2.79676	0.00516177	0.889633
Gimd1	21.6108	-0.928023	0.340195	-2.72791	0.0063736	0.889633
Hnf1b	21.6327	-0.787868	0.302895	-2.60112	0.00929192	0.889633
Calcrl	20.2406	-0.80673	0.304003	-2.65369	0.00796167	0.889633
Rgs2	99.6542	0.520659	0.203041	2.5643	0.0103383	0.889633
Copb1	40.411	0.690219	0.233938	2.95044	0.00317319	0.889633
Bbox1	22.6939	-0.797396	0.300265	-2.65564	0.00791576	0.889633
Crip2	128.02	0.734037	0.215446	3.40707	0.000656653	0.889633
Retreg2	104.803	0.42083	0.16723	2.51647	0.0118536	0.889633
Eif3c	127.069	0.447783	0.179571	2.49362	0.0126447	0.889633
Tuft1	31.2135	-0.728751	0.271337	-2.68578	0.0072361	0.889633
Actr5	29.1315	-0.734738	0.269606	-2.72523	0.00642559	0.889633
Zfyve9	65.1014	0.494849	0.191302	2.58674	0.00968886	0.889633
Cck	198.075	0.638693	0.240121	2.65988	0.00781687	0.889633
Npas4	73.4204	1.662	0.652354	2.54769	0.0108437	0.889633
Rplp1	399.106	0.387891	0.154494	2.51072	0.0120485	0.889633
Med7	40.4236	0.59983	0.227549	2.63605	0.00838773	0.889633
Pacsin3	73.2417	0.677487	0.220719	3.06945	0.00214453	0.889633
Rnf39	47.6605	0.514893	0.20485	2.51351	0.0119536	0.889633
Glt28d2	23.3771	-0.786463	0.300752	-2.61499	0.00892295	0.889633
Rab11fip3	93.0965	0.528357	0.169821	3.11126	0.00186292	0.889633
Edrf1	54.3417	0.533937	0.210381	2.53795	0.0111503	0.889633
Olfr1513	14.3548	-1.12036	0.379203	-2.95452	0.00313156	0.889633
Limd1	21.7823	-0.983912	0.30901	-3.18408	0.00145215	0.889633
Niban2	49.7119	0.696121	0.245758	2.83254	0.00461792	0.889633
Cphx2,Cphx3,Cphx1	24.134	-0.669872	0.268964	-2.49057	0.012754	0.889633
Klhl40	37.5357	0.711143	0.272726	2.60754	0.00911964	0.889633
Stim1	71.04	0.492894	0.196969	2.5024	0.0123355	0.889633
Cog7	46.7413	0.546762	0.218447	2.50296	0.0123161	0.889633
Agmo	37.1494	0.677831	0.24695	2.7448	0.00605469	0.889633
Lrrc31	25.214	-0.906037	0.317016	-2.85802	0.00426297	0.889633
Hpcal4	271.462	0.623843	0.203149	3.07087	0.00213438	0.889633
H2aj	78.114	0.515494	0.195772	2.63313	0.00846014	0.889633
Depdc7	33.3867	-0.643299	0.258125	-2.4922	0.0126955	0.889633
Casp6	23.5265	-0.857817	0.299187	-2.86716	0.00414173	0.889633
Gm30732	19.9957	-0.792065	0.310703	-2.54927	0.0107949	0.889633
Slc35f5	39.2003	0.699469	0.260918	2.6808	0.0073447	0.889633
Clcc1	35.8195	0.646028	0.253916	2.54426	0.0109511	0.889633
Olfr275	18.2764	-0.877529	0.328002	-2.67538	0.00746446	0.889633
Clec3b	27.115	0.720597	0.279245	2.58052	0.00986529	0.889633
Crot	42.2862	-0.573552	0.230305	-2.4904	0.0127598	0.889633
Eml5	45.6989	0.579438	0.232919	2.48772	0.0128565	0.889633
Scarb1	62.793	0.565761	0.187525	3.01698	0.00255304	0.889633
Defb5	19.9014	-0.908408	0.303365	-2.99444	0.00274953	0.889633
Junb	126.239	0.599631	0.234236	2.55995	0.0104688	0.889633
Ost4,Gm19774	58.3445	0.526811	0.194573	2.70752	0.00677881	0.889633
Pip4k2c	113.085	0.472826	0.180582	2.61835	0.00883573	0.889633
Odf3b	21.2013	-0.930861	0.300717	-3.09547	0.00196498	0.889633
Gne	37.5656	0.761583	0.248128	3.06931	0.0021455	0.889633
Cyp2d12	149.829	0.501287	0.18055	2.77644	0.00549582	0.889633
Calm3	401.963	0.498092	0.176533	2.82151	0.00477975	0.889633
Trank1	121.279	0.539173	0.214398	2.51483	0.0119091	0.889633
Catsperb	19.9384	-0.799282	0.317277	-2.51919	0.0117625	0.889633
Garnl3	88.2506	0.554002	0.20968	2.64213	0.00823864	0.889633
H2-T3	13.2575	-1.0921	0.403529	-2.70638	0.00680207	0.889633
Bin1	63.2224	0.625051	0.201819	3.09709	0.00195433	0.889633
Ifit1bl1	25.4697	0.822915	0.279453	2.94473	0.00323233	0.889633
Bicdl2	21.1841	-0.761434	0.304544	-2.50024	0.0124107	0.889633
2210010C04Rik	21.8721	-0.781121	0.286218	-2.72911	0.00635052	0.889633
Sympk	66.4274	0.533425	0.207547	2.57014	0.0101657	0.889633
Col5a1	45.1652	0.606442	0.238177	2.54618	0.010891	0.889633
Tmem238l	21.5411	-0.861159	0.307838	-2.79744	0.00515087	0.889633
Gse1	48.7247	0.759339	0.230656	3.29209	0.000994466	0.889633
Plk5	23.6782	-0.726991	0.285365	-2.54758	0.0108472	0.889633
Agpat4	62.0224	0.545344	0.198312	2.74994	0.0059607	0.889633
Slc43a2	74.6556	0.514404	0.185867	2.76759	0.00564733	0.889633
Gm10685,BC107364	24.2551	-0.709316	0.283485	-2.50213	0.0123448	0.889633
Gpr155	47.0211	0.663358	0.243208	2.72754	0.00638091	0.889633
Marveld3	17.746	-0.978247	0.350813	-2.78851	0.00529504	0.889633
Olfr312	28.7574	-0.70919	0.272026	-2.60706	0.00913229	0.889633
Hpgds	19.7854	-0.843483	0.328168	-2.57027	0.0101618	0.889633
Pcbd2	400.561	0.486845	0.192014	2.53547	0.0112297	0.889633
Efna3	97.6004	0.67053	0.238781	2.80814	0.00498287	0.889633
Bcl6b	27.8477	-0.70846	0.278283	-2.54583	0.0109019	0.889633
Tmem89	29.3393	-0.730582	0.280118	-2.60813	0.0091039	0.889633
Ezhip	27.4	-0.768896	0.277711	-2.76869	0.00562818	0.889633
Gcat	30.9265	-0.640151	0.249696	-2.56372	0.0103557	0.889633
Kcnk3	29.3656	0.664764	0.260564	2.55125	0.0107338	0.889633
Ndufs4	64.3331	0.531464	0.199195	2.66806	0.00762912	0.889633
Rnf138rt1	22.4635	-0.824133	0.289968	-2.84215	0.00448099	0.889633
Sox15	22.5853	-0.738782	0.292606	-2.52484	0.0115752	0.889633
Nr4a1	76.5096	0.628074	0.21708	2.89329	0.00381235	0.889633
Ado	73.8965	0.474553	0.191018	2.48433	0.0129794	0.889633
Dagla	126.492	0.485354	0.182624	2.65766	0.00786844	0.889633
Ipo5	172.221	0.488623	0.184981	2.64147	0.00825472	0.889633
Pla2g15	42.1725	0.675982	0.229874	2.94067	0.00327503	0.889633
Sostdc1	16.9697	-0.928231	0.32407	-2.86429	0.00417944	0.889633
Rhox2h,Rhox2f	25.6921	-0.806132	0.280215	-2.87683	0.00401689	0.889633
Olfr342	22.386	-0.746842	0.287778	-2.5952	0.00945348	0.889633
Smim34	19.2058	-0.901501	0.334383	-2.69602	0.00701743	0.889633
Anapc11	104.216	0.492439	0.167693	2.93655	0.00331882	0.889633
Cd47	47.7598	0.643433	0.238723	2.69531	0.00703226	0.889633
Rreb1	31.1103	-0.683274	0.264586	-2.58242	0.00981095	0.889633
Tlx3	21.0929	-0.767532	0.303569	-2.52837	0.0114595	0.889633
Myh7	15.115	-1.0023	0.364698	-2.74831	0.00599027	0.889633
Pcdhgc5	80.7406	0.495533	0.197787	2.50539	0.0122315	0.889633
Olfr794	16.4525	-0.85869	0.338306	-2.5382	0.0111423	0.889633
Cdk5r2	159.221	0.36976	0.141397	2.61506	0.00892124	0.889633
Rpf1	49.0101	-0.506653	0.200871	-2.52228	0.0116597	0.889633
Ppp1r37	175.378	0.549009	0.192424	2.85312	0.0043292	0.889633
Tbr1	121.25	0.603346	0.190538	3.16654	0.00154264	0.889633
Pcdha8	27.9826	0.702624	0.276199	2.54391	0.010962	0.889633
Naa11	15.7902	-0.877267	0.341388	-2.56971	0.0101784	0.889633
Mc5r	25.9762	-0.738748	0.270244	-2.73363	0.00626408	0.889633
Rimbp2	216.564	0.697777	0.227256	3.07044	0.00213744	0.889633
Baiap2	162.841	0.632172	0.209377	3.0193	0.00253363	0.889633
Cdh24	38.5679	0.665399	0.258998	2.56913	0.0101955	0.889633
Grk6	40.7979	0.604041	0.233867	2.58284	0.00979908	0.889633
Ldha	199.154	0.547129	0.183278	2.98524	0.00283358	0.889633
Rnase2b	22.0515	-0.833219	0.306169	-2.72144	0.0064999	0.889633
Arih2	41.7107	0.587819	0.232008	2.53361	0.0112894	0.889633
H2bl1	14.7226	-0.92785	0.349842	-2.6522	0.00799697	0.889633
Tamalin	88.4278	1.02686	0.342248	3.00035	0.0026967	0.889633
Aldh1l1	59.4422	-0.498988	0.200279	-2.49146	0.0127219	0.889633
Appl2	26.0885	0.698551	0.26936	2.59337	0.00950411	0.889633
Mrgpra3	21.7903	-0.96977	0.307163	-3.15718	0.00159301	0.889633
Tmem198	24.9521	0.849072	0.290412	2.92368	0.00345921	0.889633
Rap2a	109.647	0.387363	0.154354	2.50958	0.0120877	0.889633
Glra4	17.2125	-0.898423	0.338099	-2.65728	0.00787739	0.889633
Robo4	32.0691	-0.637914	0.252139	-2.53001	0.0114061	0.889633
Atp1a1	352.333	0.614272	0.227305	2.70241	0.00688381	0.889633
P4htm	57.54	0.675977	0.217198	3.11226	0.00185662	0.889633
Phf13	36.6158	0.770632	0.251588	3.06307	0.00219075	0.889633
Birc5	24.951	-0.796877	0.280327	-2.84267	0.00447372	0.889633
Rnf4	81.1979	0.487253	0.186253	2.61609	0.00889439	0.889633
Nop10	84.9227	0.543118	0.201191	2.69952	0.00694405	0.889633
Mptx2	26.432	-0.689097	0.275111	-2.5048	0.0122521	0.889633
Klhl2	222.102	0.735178	0.220659	3.33174	0.000863054	0.889633
Atg3	63.5074	0.606146	0.21307	2.84482	0.00444372	0.889633
Oxld1	54.9622	0.521514	0.202016	2.58155	0.00983564	0.889633
Upf1	58.4236	0.514947	0.199873	2.57638	0.00998417	0.889633
Eef1b2	84.7939	0.524591	0.190433	2.75472	0.00587417	0.889633
Trib2	49.2604	-0.623907	0.216812	-2.87764	0.00400657	0.889633
Lypd9	36.3662	-0.648083	0.258515	-2.50695	0.0121779	0.889633
Rbm26	43.9927	0.770435	0.22823	3.37569	0.000736306	0.889633
Vmn1r30,Vmn1r25	25.1743	0.798949	0.306089	2.61018	0.00904939	0.889633
Mcm8	24.4685	-0.886009	0.281196	-3.15086	0.00162792	0.889633
Vps33a	73.1269	0.459271	0.182451	2.51723	0.0118282	0.889633
Ms4a12	18.2194	-0.934827	0.331031	-2.82399	0.00474297	0.889633
Etv1	66.4351	-0.593008	0.206402	-2.87308	0.00406493	0.889633
Gm15155	21.6781	-0.789808	0.300292	-2.63013	0.00853513	0.889633
Per1	109.056	0.529787	0.185113	2.86196	0.00421026	0.889633
Pmm1	186.147	0.401829	0.147425	2.72565	0.00641749	0.889633
Cyp21a1	27.4665	-0.687626	0.266649	-2.57877	0.00991535	0.889633
Txnl4b	29.2853	0.696463	0.272566	2.55521	0.0106123	0.889633
Maml3	33.5483	0.659846	0.250634	2.63271	0.00847069	0.889633
Eif5	52.3563	0.598549	0.20782	2.88012	0.00397519	0.889633
Olfr1253	22.0825	-0.922727	0.315532	-2.92436	0.00345168	0.889633
Rpl12	203.878	0.398301	0.157231	2.53323	0.0113018	0.889633
Cabs1	19.9295	-0.828347	0.306813	-2.69985	0.00693713	0.889633
Mapk4	39.0417	-0.589124	0.223137	-2.64019	0.00828605	0.889633
Gm14288,Zfp968,Gm4724,Zfp931,Zfp973,Zfp970,Zfp971,Zfp965,Gm14393,Zfp967,Zfp966,Gm14326,LOC115489545,Gm14322,Gm14325,Gm14440,Gm14444	125.432	0.479192	0.169946	2.81967	0.0048073	0.889633
Gm128	19.6227	-0.799219	0.310544	-2.5736	0.0100645	0.889633
Adprs	46.8562	0.606324	0.22574	2.68594	0.00723268	0.889633
Pcdhga9	18.234	-0.839472	0.336786	-2.4926	0.0126812	0.889633
Olfr1395	27.2536	-0.759333	0.26437	-2.87223	0.0040758	0.889633
Car3	23.8902	-0.700842	0.279508	-2.50742	0.0121617	0.889633
Itgb3bp	24.2888	-0.867284	0.287827	-3.01321	0.00258499	0.889633
Cd99	703.214	0.565489	0.199506	2.83444	0.00459056	0.889633
Stum	19.6138	0.900378	0.306692	2.93577	0.00332721	0.889633
Cracdl	141.253	0.598285	0.213203	2.80617	0.00501342	0.889633
Pptc7	72.0515	0.624192	0.187767	3.3243	0.000886421	0.889633
Slc39a7	98.9953	0.503107	0.183769	2.73772	0.00618674	0.889633
Olfr1143	22.2919	-0.882263	0.310276	-2.84347	0.00446248	0.889633
Itgb5	26.2559	-0.631078	0.261513	-2.41318	0.015814	0.895875
B230217C12Rik	25.7106	-0.680651	0.28159	-2.41717	0.0156419	0.895875
Ppp6r1	107.34	0.433495	0.177846	2.43748	0.01479	0.895875
Cenpm	34.789	-0.604161	0.245323	-2.46271	0.013789	0.895875
Eml6	27.7531	0.67449	0.279512	2.4131	0.0158177	0.895875
Olfr633	14.606	0.903014	0.3713	2.43203	0.0150143	0.895875
BB014433	23.2005	-0.743877	0.305237	-2.43705	0.0148078	0.895875
Herc4	76.0522	0.544981	0.223747	2.4357	0.0148631	0.895875
Lmx1a	30.15	-0.622021	0.25728	-2.41768	0.0156197	0.895875
H2ab1,H2ab3	14.5767	-0.900867	0.373233	-2.41368	0.0157922	0.895875
Nptx2	197.278	1.23733	0.503751	2.45625	0.0140397	0.895875
Fndc10	32.2209	0.590533	0.243386	2.42633	0.0152526	0.895875
Fam228b	41.2033	0.561035	0.22854	2.45487	0.0140935	0.895875
Eif6	90.195	0.437473	0.179333	2.43944	0.0147099	0.895875
Kcnk1	134.026	0.478085	0.19663	2.43139	0.015041	0.895875
Kctd13	91.8788	0.408782	0.168844	2.42107	0.0154751	0.895875
Rag1	25.637	-0.649053	0.263447	-2.46369	0.0137514	0.895875
Anxa4	42.0849	0.623386	0.254561	2.44886	0.0143308	0.895875
Zmynd8	113.081	0.518026	0.209906	2.46789	0.0135913	0.895875
Olfr1336	21.5122	-0.746493	0.308136	-2.42261	0.0154096	0.895875
Tdg-ps2,Tdg,Tdg-ps	41.7572	0.542922	0.222447	2.44068	0.0146595	0.895875
Epb41l1	206.984	0.379286	0.15431	2.45795	0.0139732	0.895875
Cdh10	80.2609	-0.410223	0.169672	-2.41774	0.015617	0.895875
Rab6a	201.162	0.486817	0.201522	2.41571	0.0157047	0.895875
Brk1	182.464	0.41203	0.170782	2.41261	0.0158389	0.895875
Albfm1	20.3717	-0.797852	0.321927	-2.47836	0.0131988	0.895875
Klf9	236.379	0.462972	0.190789	2.42661	0.0152405	0.895875
Eef2k	62.6726	0.499975	0.20719	2.41312	0.0158165	0.895875
Rcc2	101.058	0.414524	0.168296	2.46307	0.0137753	0.895875
Ms4a2	19.0677	-0.765903	0.314491	-2.43538	0.0148763	0.895875
Cldn18	23.1919	-0.715129	0.29338	-2.43755	0.0147873	0.895875
Comt	143.392	0.458968	0.189497	2.42203	0.015434	0.895875
Adamtsl3	24.2256	0.779153	0.314298	2.47903	0.0131741	0.895875
Zfp882	23.5631	-0.737999	0.304682	-2.4222	0.015427	0.895875
Ndst3	28.7586	-0.64051	0.260576	-2.45805	0.0139693	0.895875
Frs2	46.6546	0.550349	0.222372	2.4749	0.0133274	0.895875
Klf13	69.8361	0.488353	0.200475	2.43598	0.0148515	0.895875
Rec8	18.4489	0.793904	0.322712	2.4601	0.0138898	0.895875
Saa2	16.1496	-0.85781	0.348753	-2.45965	0.0139074	0.895875
Spcs1	82.6872	0.442517	0.179231	2.46897	0.0135502	0.895875
H2bc21	19.383	-0.745496	0.305524	-2.44006	0.0146849	0.895875
Dnajb5	83.373	0.405776	0.16572	2.44856	0.0143427	0.895875
Boc	46.0254	-0.552098	0.223834	-2.46655	0.013642	0.895875
Pou3f2	40.3467	-0.528627	0.213583	-2.47505	0.0133218	0.895875
Ccdc84	26.5798	0.625391	0.258413	2.42012	0.0155155	0.895875
Mme	31.6688	-0.609476	0.25188	-2.41971	0.0155328	0.895875
Zmat4	101.551	-0.44882	0.184501	-2.43262	0.0149902	0.895875
Rsad1	36.5657	0.574538	0.235074	2.44408	0.0145224	0.895875
Plec	179.642	0.374198	0.152617	2.45189	0.014211	0.895875
Nostrin	25.9626	-0.665406	0.27497	-2.41993	0.0155236	0.895875
Mapk15	28.7259	-0.655994	0.266835	-2.45843	0.0139547	0.895875
Gm52429	18.0001	-0.784094	0.321938	-2.43554	0.0148695	0.895875
Ptprj	97.9105	0.543007	0.224174	2.42226	0.0154244	0.895875
Ilrun	100.104	0.395969	0.162708	2.43362	0.0149485	0.895875
Amd2,Amd1	109.492	0.463035	0.190756	2.42737	0.0152088	0.895875
Pgbd5	132.309	0.522461	0.21477	2.43265	0.0149887	0.895875
Hspa5	99.452	0.464825	0.189632	2.4512	0.0142382	0.895875
Snx1	62.9768	0.540126	0.220646	2.44794	0.0143677	0.895875
Vmn2r22	31.1944	0.714932	0.290047	2.46488	0.0137059	0.895875
Gimap7	21.794	-0.728381	0.297845	-2.44551	0.0144649	0.895875
Olfr1231	26.1341	-0.691578	0.284558	-2.43036	0.0150838	0.895875
Calm5	21.0157	-0.703102	0.292245	-2.40586	0.0161344	0.897163
Bmp6	29.8039	-0.668468	0.277827	-2.40605	0.0161259	0.897163
C1ql3	52.7697	0.568488	0.236116	2.40766	0.016055	0.897163
H2af-ps2,H2ac20,H2ac19,H2ac18	72.4396	0.460572	0.19139	2.40646	0.0161081	0.897163
Cdc6	26.2421	0.717891	0.298123	2.40804	0.0160386	0.897163
Slc2a4	20.3366	-0.784923	0.325675	-2.41014	0.0159464	0.897163
Cldn20	22.2869	-0.722249	0.300541	-2.40316	0.0162541	0.898758
Polr3d	50.1597	0.517607	0.215382	2.4032	0.0162522	0.898758
Plvap	21.1884	-0.717878	0.299019	-2.40078	0.0163604	0.898881
Pitpnm3	60.7496	0.462355	0.192768	2.39851	0.0164618	0.898881
Actn4	99.7117	0.489067	0.203946	2.39802	0.016484	0.898881
Wnt8a	21.6489	-0.764784	0.318584	-2.40057	0.0163695	0.898881
Mas1	43.1228	0.552108	0.230047	2.39998	0.0163962	0.898881
Egr3	132.628	0.89279	0.372551	2.39643	0.0165559	0.90031
Fam171a1	50.4835	0.527796	0.220341	2.39537	0.0166038	0.900438
E030025P04Rik	20.0484	-0.723631	0.307261	-2.3551	0.0185175	0.908633
Sh3bp5	92.8095	0.457545	0.197802	2.31314	0.0207147	0.908633
Thap11	37.1295	0.579798	0.24355	2.38061	0.0172841	0.908633
Sp7	24.1614	-0.697979	0.298185	-2.34076	0.0192447	0.908633
Hbb-b2	14.4613	-0.864074	0.380783	-2.2692	0.0232562	0.908633
Cma1	26.3369	-0.631703	0.277827	-2.27373	0.0229825	0.908633
Ap3d1	88.5262	0.498562	0.210274	2.37101	0.0177396	0.908633
Srxn1	116.24	0.393363	0.1701	2.31254	0.0207478	0.908633
Hnmt	32.1491	-0.600972	0.255736	-2.34997	0.0187751	0.908633
Epha10	81.1491	0.519207	0.223105	2.32719	0.0199553	0.908633
Nudt3	192.315	0.393146	0.170101	2.31124	0.0208194	0.908633
Rdh19	18.9725	-0.772715	0.323174	-2.39102	0.0168017	0.908633
Stmn1	416.183	0.523649	0.227034	2.30648	0.0210838	0.908633
Gm17783	17.5807	-0.740037	0.323966	-2.28431	0.0223535	0.908633
Akr1c19	23.3803	-0.693834	0.293679	-2.36256	0.0181492	0.908633
Srsf12	40.6707	0.547682	0.239922	2.28275	0.0224451	0.908633
Faiml	27.3865	-0.63331	0.276226	-2.29273	0.0218638	0.908633
Lrp2bp	34.8461	-0.560581	0.240428	-2.3316	0.0197218	0.908633
Wars	48.8754	0.48855	0.211022	2.31516	0.0206041	0.908633
Clca2	22.4552	-0.675281	0.29128	-2.31833	0.0204316	0.908633
Ankrd13a	45.3469	0.551609	0.232746	2.37001	0.0177877	0.908633
Zfp592	35.8908	0.580937	0.252825	2.29779	0.0215739	0.908633
Hmx2	23.7296	-0.674058	0.287347	-2.34579	0.0189866	0.908633
Olfr194	23.6871	-0.646555	0.284661	-2.27131	0.023128	0.908633
Slc24a5	24.1979	-0.657393	0.279645	-2.35081	0.0187325	0.908633
Ribc1	29.4956	-0.591428	0.255432	-2.3154	0.0205911	0.908633
Gm20716,Adnp	71.1376	0.427575	0.180582	2.36777	0.0178957	0.908633
Pomc	27.8695	-0.626853	0.263573	-2.37829	0.0173932	0.908633
Angptl4	26.7221	0.674716	0.296314	2.27703	0.0227845	0.908633
Dlgap3	138.898	0.361084	0.157788	2.28842	0.0221133	0.908633
Ctnnd1	53.6379	0.45551	0.199884	2.27887	0.022675	0.908633
Phactr1	156.961	0.355671	0.153428	2.31816	0.0204404	0.908633
Bdnf	42.678	0.58204	0.256068	2.27299	0.0230266	0.908633
Mark2	79.7547	0.456144	0.193437	2.3581	0.0183688	0.908633
1700012A03Rik	24.6397	-0.747081	0.324203	-2.30436	0.0212023	0.908633
Kazn	49.4362	0.497249	0.21107	2.35585	0.0184801	0.908633
Arpp19	438.186	0.530806	0.225977	2.34894	0.0188267	0.908633
Ajap1	62.6781	0.452939	0.192138	2.35737	0.018405	0.908633
Anapc1	57.6305	0.458991	0.193594	2.37089	0.0177452	0.908633
Dpm3	37.7607	0.624414	0.26618	2.34583	0.0189847	0.908633
Fam91a1	44.4455	0.511591	0.223051	2.29361	0.0218131	0.908633
Bola1	30.7466	-0.625701	0.268056	-2.33422	0.0195843	0.908633
Poc1b	34.7087	-0.550836	0.239398	-2.30092	0.0213959	0.908633
Mgat5	58.551	0.450338	0.195797	2.30003	0.0214468	0.908633
Bckdha	46.5714	-0.474743	0.206309	-2.30113	0.0213842	0.908633
Entpd7	85.2393	0.441176	0.194069	2.27329	0.0230086	0.908633
Arrdc3	45.9005	0.517684	0.220195	2.35103	0.0187217	0.908633
Gcnt7	17.0246	-0.806549	0.338898	-2.37992	0.0173164	0.908633
Zfp942	23.1666	-0.655866	0.284022	-2.30921	0.0209321	0.908633
Cdkn1c	28.5236	-0.59624	0.259765	-2.2953	0.0217159	0.908633
Chrdl2	26.4434	-0.636639	0.276413	-2.30322	0.0212664	0.908633
Olfr828	21.2897	-0.654048	0.288146	-2.26985	0.0232166	0.908633
Diras2	264.634	0.500834	0.214983	2.32964	0.019825	0.908633
Kcnj4	212.11	0.486037	0.213263	2.27905	0.0226644	0.908633
Luc7l	50.194	0.471589	0.207406	2.27375	0.0229808	0.908633
Chst10	54.0391	0.454474	0.200217	2.26991	0.0232128	0.908633
Ube2e3	29.2485	0.6342	0.277405	2.28619	0.0222433	0.908633
Gm30191	26.0972	-0.645237	0.281655	-2.29087	0.0219708	0.908633
Mmp11	20.352	-0.712177	0.307467	-2.31627	0.0205437	0.908633
Crybb2	54.705	0.582455	0.249234	2.33698	0.0194402	0.908633
Kank3	35.0564	0.570673	0.239996	2.37785	0.017414	0.908633
Rab11fip5	163.277	0.36936	0.158478	2.33067	0.0197707	0.908633
Ddit4	60.4945	0.489271	0.213448	2.29223	0.0218924	0.908633
Msx3	19.5526	-0.726195	0.319717	-2.27137	0.0231246	0.908633
Mmp19	27.595	-0.625384	0.274115	-2.28147	0.0225207	0.908633
Prss55	29.3399	-0.623596	0.272923	-2.28488	0.0223201	0.908633
Adam9	74.7055	0.418064	0.17529	2.38499	0.0170798	0.908633
Psmc5	123.464	0.363582	0.159865	2.27431	0.0229473	0.908633
Olfr596,Olfr603	20.9022	-0.699089	0.301319	-2.3201	0.0203356	0.908633
Kctd15	24.6684	-0.679792	0.294117	-2.3113	0.0208162	0.908633
Rpl8	129.447	0.396076	0.166468	2.3793	0.0173458	0.908633
Hoxb2	23.1333	-0.682336	0.288101	-2.36839	0.0178656	0.908633
Fdxacb1	21.9963	-0.658768	0.286998	-2.29538	0.0217116	0.908633
Aplp1	742.224	0.385442	0.163701	2.35455	0.0185453	0.908633
Erp27	22.8558	-0.6366	0.280183	-2.27208	0.0230814	0.908633
Gdf15	19.6412	-0.747842	0.319891	-2.3378	0.0193976	0.908633
Tecrl	21.9436	-0.701502	0.302373	-2.31999	0.0203413	0.908633
Gm10644	22.7603	-0.723287	0.302954	-2.38745	0.0169658	0.908633
Wipf3	88.0447	0.491353	0.216456	2.26999	0.0232082	0.908633
Fhit	27.6863	-0.678334	0.289832	-2.34044	0.019261	0.908633
Havcr1	15.8864	-0.786837	0.334875	-2.34965	0.0187913	0.908633
Cib3	23.3231	-0.684671	0.291313	-2.3503	0.0187584	0.908633
Cep250	39.1662	0.542789	0.233462	2.32495	0.0200744	0.908633
Tpm1	252.193	0.453247	0.19931	2.27407	0.0229615	0.908633
Map2k5	59.8692	-0.440756	0.191011	-2.30749	0.0210275	0.908633
Nr1h5	20.5471	-0.70969	0.304314	-2.33209	0.0196957	0.908633
Prpf19	87.1191	0.428185	0.188275	2.27424	0.0229513	0.908633
Nudcd2	30.4217	-0.583305	0.247282	-2.35887	0.0183309	0.908633
Hamp2	18.9159	-0.757369	0.321602	-2.35499	0.0185233	0.908633
Map7d3	25.0576	-0.659933	0.280494	-2.35275	0.0186351	0.908633
Dmbt1	19.425	0.736507	0.321977	2.28745	0.0221695	0.908633
Olfr214	22.5048	-0.683548	0.29045	-2.35341	0.018602	0.908633
Slc30a2	29.0235	-0.607158	0.263062	-2.30804	0.0209968	0.908633
Gm29986	17.5775	-0.739075	0.324863	-2.27504	0.0229035	0.908633
Lrig3	27.8283	-0.607752	0.255036	-2.38301	0.0171718	0.908633
Fam43a	63.2937	0.58171	0.248355	2.34225	0.0191677	0.908633
Fus	151.546	0.487127	0.209919	2.32055	0.0203113	0.908633
Gdf1,Cers1	62.5941	0.485598	0.212319	2.28711	0.0221893	0.908633
Knop1	27.915	0.643827	0.278157	2.31461	0.0206341	0.908633
Tnfrsf1a	35.1251	-0.571714	0.25101	-2.27765	0.0227473	0.908633
Ski	43.4099	0.547905	0.241091	2.27261	0.0230499	0.908633
Gm29733	28.3221	0.620723	0.270027	2.29875	0.0215194	0.908633
Spns2	108.012	0.45395	0.19254	2.35769	0.0183889	0.908633
Rpl11	188.461	0.367804	0.157609	2.33365	0.0196142	0.908633
Islr2	98.8142	0.442191	0.186301	2.37353	0.0176188	0.908633
Atf7	50.6594	0.47042	0.206831	2.27441	0.0229413	0.908633
Pgap1	32.2553	0.627027	0.264397	2.37154	0.0177141	0.908633
Golgb1	59.2272	0.463615	0.197679	2.34529	0.0190122	0.908633
Sigmar1	47.185	0.523333	0.224342	2.33274	0.0196617	0.908633
Tecta	29.5074	-0.679159	0.287961	-2.35851	0.0183484	0.908633
Xrra1	28.0085	0.647342	0.274026	2.36234	0.0181602	0.908633
Lrrc57	42.9382	-0.536308	0.225685	-2.37635	0.0174847	0.908633
Gpatch1	50.6786	0.519989	0.219194	2.37228	0.0176787	0.908633
Fbxo39	18.9096	-0.748448	0.329426	-2.27198	0.0230878	0.908633
Gon7,Gm20604	55.5744	0.47485	0.205782	2.30754	0.0210248	0.908633
Rgs18	19.0672	-0.719756	0.311928	-2.30744	0.0210303	0.908633
Gnpda2	30.3746	-0.64053	0.269198	-2.3794	0.017341	0.908633
Pak6	51.0578	-0.47708	0.20414	-2.33702	0.0194382	0.908633
Inip	26.0789	-0.608948	0.266667	-2.28355	0.0223979	0.908633
Olfr101	18.5731	-0.747023	0.329081	-2.27003	0.023206	0.908633
Stip1	71.9629	0.416411	0.183552	2.26862	0.0232912	0.908633
Lyar	27.2702	-0.614022	0.268079	-2.29045	0.0219953	0.908633
Astn2	93.4638	0.515457	0.224572	2.29529	0.0217167	0.908633
Lrrc71	27.1331	-0.629838	0.271159	-2.32276	0.0201919	0.908633
Olfr340	23.4415	-0.685274	0.291959	-2.34716	0.018917	0.908633
Bpifa6	24.4131	-0.709149	0.297552	-2.38328	0.0171591	0.908633
Arsa	39.5305	0.522194	0.229163	2.2787	0.0226848	0.908633
Prkcz	145.348	0.38475	0.168495	2.28345	0.0224042	0.908633
Gm40378,Gm52768,Gm52666,Rsrc1,Gm39701,Gm45978,Gm33887,Gm40525,Gm52197,Gm46894,Gm52236,Gm52701,Gm52787,Gm42031,Gm46353,Gm40514,Gm46290,Gm52632,Gm51522,Gm40453,Gm41885,Gm51936,Gm52512,Gm51918,Gm42267,Gm43305,Gm45988,Gm42102,Gm41844,Gm46156,Gm52796,Pik3c3,Gm40595,Gm42226,Gm39972,Gm40843,Gm46620,Gm46911,Gm40814,LOC118568792	388.558	0.374839	0.164159	2.28338	0.0224079	0.908633
Hnrnpu	143.152	0.394179	0.166101	2.37312	0.0176384	0.908633
Akirin2	58.1774	0.468853	0.205006	2.28703	0.0221943	0.908633
Scn9a	24.6145	-0.653922	0.281956	-2.31924	0.0203823	0.908633
Fam214a	58.4368	0.488962	0.214961	2.27465	0.0229268	0.908633
Dcaf8l	27.5491	-0.670497	0.284511	-2.35667	0.0184399	0.908633
Etv3	47.6301	0.582754	0.254175	2.29272	0.0218639	0.908633
Cdkl5	163.222	0.399942	0.170679	2.34324	0.019117	0.908633
Dvl1	91.7697	0.460746	0.197272	2.33559	0.0195127	0.908633
Ankrd40	91.0617	0.38913	0.169483	2.29599	0.0216765	0.908633
Calcr	19.7449	-0.766782	0.333821	-2.29699	0.0216196	0.908633
Hp1bp3	72.3852	0.431392	0.190132	2.26891	0.0232736	0.908633
Adcy9	138.289	0.569025	0.2403	2.36798	0.0178855	0.908633
Rbm5	67.8447	0.530622	0.22926	2.3145	0.0206403	0.908633
Sf3b6	59.2946	0.441313	0.194845	2.26495	0.023516	0.909842
Josd1	94.7548	0.383576	0.169295	2.26572	0.0234684	0.909842
Sestd1	52.0136	0.509978	0.225131	2.26525	0.0234975	0.909842
Tacc1	151.115	0.535849	0.236646	2.26435	0.0235527	0.909842
Rasgrp3	34.9045	-0.567452	0.250324	-2.26687	0.0233981	0.909842
Smurf2	31.7312	0.545677	0.241219	2.26217	0.0236872	0.911472
Pygo1	32.9598	-0.549622	0.242953	-2.26226	0.0236814	0.911472
Haus7	19.8277	-0.693133	0.306838	-2.25896	0.023886	0.913778
Slc26a11	24.7994	0.647703	0.286707	2.25912	0.0238762	0.913778
Plekhn1	30.3517	-0.610818	0.270382	-2.25909	0.0238778	0.913778
Pmis2	33.2649	-0.576839	0.255642	-2.25643	0.0240436	0.913909
Camkk1	192.711	0.581809	0.25781	2.25674	0.0240244	0.913909
Gng2	83.0297	0.505705	0.224167	2.25594	0.0240746	0.913909
Rassf6	26.824	-0.617746	0.273607	-2.25779	0.0239591	0.913909
Frem3	21.9716	-0.649463	0.288559	-2.25071	0.0244038	0.924626
Klhl34	16.494	-0.753307	0.334887	-2.24943	0.0244849	0.925923
Ccne1	23.1816	0.63733	0.283681	2.24664	0.0246629	0.930005
Itgae	19.0356	-0.731938	0.325953	-2.24553	0.0247342	0.930005
Lrrc2	27.3768	-0.593495	0.264299	-2.24555	0.0247331	0.930005
Xrcc3	40.0056	-0.536524	0.239078	-2.24414	0.0248234	0.930582
Fabp2	22.3675	-0.656049	0.29238	-2.24382	0.0248438	0.930582
Psmd1	62.3827	0.505347	0.225742	2.2386	0.0251817	0.930876
Lox	29.1152	-0.591642	0.26426	-2.23886	0.0251647	0.930876
Gadd45b	89.9	0.782785	0.349649	2.23877	0.0251706	0.930876
Gdpd5	76.0143	0.522655	0.233328	2.24	0.0250907	0.930876
St14	24.7214	-0.635646	0.283523	-2.24196	0.0249641	0.930876
Ticam2	21.7681	-0.654307	0.292225	-2.23906	0.0251522	0.930876
Ap4s1	46.0364	0.497767	0.2221	2.24118	0.0250144	0.930876
Defa40	118.447	0.408268	0.18417	2.2168	0.0266369	0.933675
Slc2a3	122.79	0.469924	0.210724	2.23004	0.0257448	0.933675
Cyp2u1	42.2734	0.505183	0.226195	2.2334	0.0255226	0.933675
Rbm25	51.5294	0.474722	0.213269	2.22593	0.0260191	0.933675
Shld1	31.5713	-0.602516	0.270844	-2.22459	0.0261088	0.933675
Pheta1	31.8433	0.537514	0.242393	2.21753	0.0265872	0.933675
Mbd3l2	26.794	-0.625207	0.281632	-2.21994	0.0264229	0.933675
Tcea2	32.4492	-0.528507	0.236731	-2.23252	0.0255806	0.933675
Dmxl1	40.2226	0.490301	0.219551	2.2332	0.0255358	0.933675
Sowahc	26.0326	-0.609936	0.272898	-2.23503	0.0254153	0.933675
Bcdin3d	33.6835	-0.541033	0.242519	-2.23089	0.0256882	0.933675
Arhgap6	83.9452	0.534518	0.241055	2.21741	0.0265952	0.933675
Yipf3	88.0674	0.359546	0.162436	2.21346	0.0268656	0.933675
Tusc3	113.914	0.403689	0.182088	2.217	0.026623	0.933675
Dapk3	52.1804	0.436646	0.196381	2.22347	0.0261843	0.933675
1110065P20Rik	135.199	0.444046	0.19999	2.22034	0.0263955	0.933675
Samsn1	28.407	-0.611085	0.274488	-2.22627	0.025996	0.933675
Fam151a	30.2081	-0.585893	0.264549	-2.21468	0.0267817	0.933675
Dnali1	22.3115	-0.648395	0.292305	-2.21821	0.0265404	0.933675
Gm9831	20.4256	-0.658348	0.295669	-2.22664	0.0259714	0.933675
Pmvk	65.309	0.409793	0.18462	2.21966	0.0264422	0.933675
Npdc1	124.177	0.467835	0.210595	2.2215	0.0263174	0.933675
Nmd3	45.781	-0.468705	0.21141	-2.21704	0.0266201	0.933675
Skint5	30.6041	-0.600175	0.270406	-2.21953	0.0264505	0.933675
Mybph	19.9833	-0.683053	0.30836	-2.21512	0.026752	0.933675
Ecm2	19.269	-0.709492	0.319945	-2.21754	0.026586	0.933675
Parp1	100.036	0.432861	0.194933	2.22056	0.0263806	0.933675
Ddx47	44.7326	0.479804	0.216669	2.21446	0.0267971	0.933675
Meis3	39.442	0.536089	0.240184	2.23199	0.0256157	0.933675
Nudcd3	72.3118	0.481662	0.215518	2.2349	0.0254237	0.933675
Ndufa1	156.209	0.325266	0.146918	2.21393	0.0268337	0.933675
Timm13	83.9563	0.364949	0.164403	2.21985	0.0264293	0.933675
Tnfrsf12a	33.7433	0.564616	0.254613	2.21754	0.0265859	0.933675
Olfr1377	23.3011	0.718307	0.324111	2.21624	0.0266751	0.933675
Rps5	114.847	0.353022	0.159554	2.21255	0.0269286	0.934217
Acaa1a	67.0033	0.449893	0.203401	2.21185	0.0269773	0.934266
H4c9,H4c18,H4c17	248.865	0.430808	0.194839	2.21109	0.0270294	0.934433
Serf2	145.258	0.378827	0.171483	2.20912	0.0271664	0.937524
Map1lc3b	142.945	0.358113	0.16218	2.20812	0.0272358	0.938279
Cfap47	27.8596	-0.609941	0.277936	-2.19454	0.0281967	0.938762
Csnk1a1	279.44	0.413158	0.191053	2.16253	0.0305774	0.938762
Phf7	28.6987	-0.61116	0.280574	-2.17825	0.0293877	0.938762
Ecd	43.9571	0.467127	0.214931	2.17338	0.0297516	0.938762
Adnp2	58.7367	0.461835	0.212697	2.17133	0.0299066	0.938762
Scnn1a	36.3859	-0.623227	0.287517	-2.16762	0.0301879	0.938762
Slc35a4	31.6929	0.577656	0.265739	2.17377	0.0297222	0.938762
Frg2f9,Frg2f8,Frg2f7,Frg2f13,Frg2f5,Frg2f4,Frg2f3,Frg2f2,Frg2f11,Frg2f12,Frg2f10	26.0723	0.60402	0.27826	2.17071	0.0299532	0.938762
Actn1	103.671	0.489298	0.224127	2.18313	0.0290264	0.938762
4930548H24Rik	22.9134	-0.666526	0.307521	-2.16742	0.0302028	0.938762
Arnt2	115.773	0.429416	0.195075	2.20129	0.0277156	0.938762
Sclt1	41.4986	0.497968	0.226417	2.19934	0.0278537	0.938762
H2-M11	14.5663	0.829358	0.382083	2.17062	0.0299596	0.938762
Cap2	142.858	0.411705	0.190246	2.16407	0.0304592	0.938762
Olfr1494	21.4559	-0.657463	0.298369	-2.20352	0.0275579	0.938762
Pwp2	34.6322	0.519583	0.237955	2.18353	0.0289965	0.938762
Fndc3a	35.845	0.524245	0.23859	2.19726	0.0280019	0.938762
Col12a1	38.0471	0.558287	0.258198	2.16224	0.0305993	0.938762
Cfap54	33.0809	-0.550157	0.252478	-2.17903	0.0293295	0.938762
Cyp4f15	22.8014	0.642272	0.297019	2.16239	0.0305881	0.938762
Asb11	21.9636	0.65883	0.304723	2.16206	0.0306134	0.938762
Olfr1016	25.3012	-0.62407	0.2836	-2.20052	0.0277697	0.938762
Ube2ql1	116.043	0.41497	0.192029	2.16097	0.0306973	0.938762
Myf5	15.6533	-0.760189	0.346256	-2.19545	0.0281312	0.938762
Olfr788	17.8959	-0.720628	0.33191	-2.17115	0.0299195	0.938762
Cdca7l	32.0332	-0.53054	0.245471	-2.16132	0.0306708	0.938762
Slc7a4	173.58	0.523913	0.238463	2.19704	0.0280174	0.938762
Marchf9	66.8594	-0.405631	0.185958	-2.1813	0.0291612	0.938762
Helt	18.6444	-0.702409	0.321757	-2.18304	0.0290328	0.938762
Dnai2	29.3592	-0.571111	0.259683	-2.19926	0.0278591	0.938762
Slc3a2	130.349	0.34431	0.158303	2.17501	0.029629	0.938762
C2cd2l	80.5664	0.406598	0.186245	2.18313	0.029026	0.938762
Gm5451,Rpl9	222.31	0.350548	0.160601	2.18272	0.0290562	0.938762
Nhej1	28.0493	-0.560002	0.257922	-2.17121	0.0299156	0.938762
Dgki	89.6889	0.413478	0.189016	2.18753	0.0287036	0.938762
Nmnat2	174.675	0.368251	0.169005	2.17894	0.0293364	0.938762
Vmn2r26,Vmn2r25	21.689	-0.67139	0.310054	-2.1654	0.0303574	0.938762
Cmah	25.4513	0.635097	0.290581	2.18561	0.0288443	0.938762
Asb16	21.84	0.695829	0.31541	2.20611	0.0273763	0.938762
Lnp1	27.4514	-0.587915	0.269277	-2.18331	0.0290129	0.938762
Klk7	17.7894	-0.69225	0.31483	-2.19881	0.0278916	0.938762
Zfp385c	17.9113	-0.690778	0.319231	-2.16388	0.0304734	0.938762
Fancd2os	19.0269	0.723274	0.330496	2.18845	0.0286371	0.938762
Lrrc43	22.5535	-0.612766	0.280979	-2.18083	0.0291961	0.938762
Spdye4a	20.3343	-0.712658	0.324787	-2.19423	0.0282188	0.938762
Frg1	35.0101	0.533716	0.244191	2.18565	0.0288413	0.938762
Tsc22d3	88.0714	0.371605	0.16941	2.19352	0.0282698	0.938762
Rhox10	26.6119	-0.576355	0.265049	-2.17452	0.0296661	0.938762
Vmn1r168,Vmn1r177	40.0628	0.517048	0.23871	2.166	0.0303109	0.938762
Vmn1r41	23.0884	-0.653157	0.300122	-2.17631	0.0295323	0.938762
Pik3c2b	22.67	0.690494	0.31515	2.191	0.0284516	0.938762
Pabpn1	127.979	0.510408	0.235759	2.16496	0.030391	0.938762
Ttc9b	317.849	0.495243	0.225894	2.19237	0.0283527	0.938762
Prl2b1	25.9947	0.628497	0.290572	2.16296	0.030544	0.938762
Nsun3	33.5502	-0.524513	0.242752	-2.16069	0.0307189	0.938762
Smim26	33.3848	0.557969	0.257456	2.16724	0.0302165	0.938762
Rtl1	28.2083	-0.616533	0.279759	-2.2038	0.0275385	0.938762
Rdh16,Rdh9	19.2704	-0.670884	0.310032	-2.16392	0.0304708	0.938762
Map6d1	47.7753	0.472806	0.216383	2.18505	0.0288855	0.938762
Cpa5	20.8631	-0.633578	0.292308	-2.1675	0.0301966	0.938762
Kdsr	91.8027	0.385794	0.175593	2.1971	0.0280133	0.938762
Klhl29	49.2686	0.467969	0.214226	2.18447	0.028928	0.938762
Prkce	312.184	0.408073	0.185476	2.20015	0.0277966	0.938762
Septin2	39.2713	0.491163	0.227095	2.16281	0.0305558	0.938762
Arpc1a	155.844	0.391179	0.179871	2.17478	0.0296466	0.938762
Olig2	48.5161	0.470339	0.217683	2.16066	0.0307214	0.938762
Sacs	117.467	0.361377	0.166305	2.17297	0.0297827	0.938762
Erc1	41.2149	0.531319	0.244525	2.17286	0.0297905	0.938762
Zfp444	28.6142	0.568467	0.258652	2.19781	0.0279628	0.938762
Tmem204	28.3187	-0.604178	0.273764	-2.20693	0.027319	0.938762
Fcnb	17.1186	-0.730708	0.337014	-2.16818	0.0301447	0.938762
Ceacam10	23.3714	-0.656602	0.300872	-2.18233	0.0290852	0.938762
Ykt6	108.177	0.354564	0.162044	2.18808	0.0286638	0.938762
Xbp1	72.5155	0.419406	0.194179	2.15989	0.0307812	0.939137
Olfr1134	22.7962	-0.633733	0.293507	-2.15918	0.0308364	0.939369
Bbs10	23.4266	-0.702833	0.325724	-2.15776	0.0309466	0.941271
2810408A11Rik	25.2895	-0.582916	0.271104	-2.15016	0.0315428	0.94204
Cnnm1	101.861	0.444561	0.20679	2.14982	0.0315692	0.94204
Tvp23a	44.9145	-0.471478	0.219141	-2.15148	0.0314383	0.94204
Ltbr	25.5117	-0.601715	0.279184	-2.15526	0.0311414	0.94204
Tas1r3	20.2245	-0.653601	0.303467	-2.15378	0.0312577	0.94204
Olfr706	11.8975	-0.838356	0.389229	-2.15389	0.0312487	0.94204
Tex11	26.5298	-0.602465	0.280157	-2.15045	0.0315193	0.94204
Gpr39	16.4264	-0.750913	0.349338	-2.14953	0.0315922	0.94204
Cstdc3	23.0693	-0.646993	0.300202	-2.15519	0.0311467	0.94204
Stard7	67.2099	0.404333	0.187963	2.15113	0.0314663	0.94204
Tubg1	94.9028	0.478942	0.222219	2.15527	0.0311408	0.94204
Dynlt5	32.8866	-0.565854	0.262868	-2.15261	0.031349	0.94204
Haao	19.6782	-0.644922	0.299619	-2.15248	0.0313599	0.94204
Cops9	86.1253	0.374263	0.174168	2.14886	0.0316454	0.942202
Supt6	121.537	0.411283	0.192504	2.13649	0.0326397	0.942444
Fthl17f	21.9962	-0.666224	0.310495	-2.14569	0.031898	0.942444
Olfm1	188.439	0.471493	0.231565	2.03611	0.041739	0.942444
Olfr668	17.7132	-0.649922	0.31813	-2.04294	0.041058	0.942444
Sowahd	29.7908	-0.533172	0.259904	-2.05142	0.0402261	0.942444
Sspn	32.936	-0.539136	0.254818	-2.11577	0.0343642	0.942444
Anpep	21.64	0.675155	0.326997	2.06471	0.0389502	0.942444
Nipal2	25.7761	0.567518	0.266813	2.12702	0.0334182	0.942444
B3galt4	24.2648	-0.584132	0.282401	-2.06845	0.0385981	0.942444
Mbtps1	73.7305	0.372711	0.183927	2.02641	0.0427225	0.942444
Zmynd15	27.8902	-0.527994	0.262052	-2.01484	0.0439213	0.942444
Fpr3	27.7694	-0.587278	0.280438	-2.09415	0.0362469	0.942444
H2-Aa	17.5038	-0.657553	0.323999	-2.02949	0.0424082	0.942444
Tfpi2	30.6235	-0.542921	0.267725	-2.02791	0.0425699	0.942444
Fbn1	22.4056	-0.638454	0.298598	-2.13817	0.0325029	0.942444
H2al1a,H2al1b,H2al1c,H2al1d,H2al1e,H2al1f,H2al1g,H2al1h,H2al1i,H2al1k,H2al1m,H2al1o	22.9241	-0.636319	0.313739	-2.02818	0.0425419	0.942444
Rtn4	265.987	0.391517	0.194013	2.01799	0.0435919	0.942444
Vsir	27.8517	-0.622977	0.294569	-2.11488	0.0344403	0.942444
Smarce1	40.9294	0.446807	0.217973	2.04983	0.0403814	0.942444
Nell2	231.304	0.444587	0.209807	2.11903	0.0340878	0.942444
Ftdc2	20.4774	0.675868	0.331201	2.04066	0.0412847	0.942444
Skap1	20.6556	-0.662869	0.313677	-2.11322	0.0345815	0.942444
Dnaaf6	10.8616	-0.829236	0.402795	-2.0587	0.0395226	0.942444
Olfr921	19.7875	-0.644965	0.31768	-2.03024	0.0423324	0.942444
Colca2	21.0645	-0.606377	0.297062	-2.04125	0.0412262	0.942444
Smim23	23.4031	-0.629148	0.295037	-2.13244	0.0329708	0.942444
Ppp1r14bl	16.3565	-0.64925	0.318806	-2.03651	0.0416995	0.942444
Cab39	122.065	0.417412	0.195006	2.14051	0.0323133	0.942444
Blk	28.1808	-0.581017	0.275674	-2.10762	0.0350637	0.942444
Pnmt	28.352	-0.570606	0.281832	-2.02464	0.0429048	0.942444
Nat8	11.7204	-0.817465	0.396419	-2.06212	0.0391963	0.942444
Adra2b	20.779	0.634359	0.309436	2.05005	0.0403594	0.942444
Sil1	28.2144	-0.515884	0.251951	-2.04756	0.0406036	0.942444
Hmgxb4	36.9041	0.48389	0.233273	2.07435	0.038047	0.942444
Luzp2	42.5969	-0.531087	0.250859	-2.11707	0.0342538	0.942444
Calhm6	18.4229	-0.684683	0.327502	-2.09062	0.0365621	0.942444
Rgs9	45.3638	0.497967	0.233512	2.13251	0.032965	0.942444
Ddx46	52.8725	0.451207	0.212328	2.12505	0.0335825	0.942444
Gm32168	39.453	-0.46571	0.22285	-2.08979	0.0366367	0.942444
Golga4	50.1098	0.430285	0.211362	2.03577	0.0417737	0.942444
Cdh3	31.6644	-0.53744	0.266439	-2.01712	0.0436826	0.942444
Olfr530,Olfr533	28.4638	-0.56468	0.270964	-2.08396	0.0371634	0.942444
Lrrc51	27.127	-0.599778	0.299544	-2.00231	0.0452518	0.942444
Leng8	63.4157	0.51234	0.252768	2.02692	0.0426705	0.942444
Cdk5r1	179.484	0.403574	0.188538	2.14054	0.032311	0.942444
Fam217b	112.689	-0.383324	0.182702	-2.09808	0.035898	0.942444
Dtx1	86.8849	0.446239	0.216648	2.05975	0.0394229	0.942444
Adrb2	25.4867	0.551912	0.275018	2.00682	0.0447685	0.942444
Padi4	23.7621	-0.604773	0.29477	-2.05168	0.0402007	0.942444
Nms	15.0312	-0.768966	0.370319	-2.0765	0.0378481	0.942444
Fmr1nb	19.9429	-0.650531	0.321221	-2.02518	0.042849	0.942444
Nin	65.3914	0.427376	0.204288	2.09203	0.0364356	0.942444
Shisa2	23.0757	-0.624768	0.302223	-2.06724	0.0387114	0.942444
4930590J08Rik	22.8479	-0.575713	0.277265	-2.0764	0.0378568	0.942444
Ugt2a3	26.8204	-0.573052	0.28453	-2.01403	0.0440066	0.942444
Elp5	70.0915	0.398349	0.195156	2.04118	0.0412331	0.942444
Olfr1389	24.4821	-0.557212	0.27326	-2.03913	0.0414374	0.942444
Gmeb1	24.5162	-0.583005	0.279816	-2.08353	0.0372032	0.942444
Mepe	23.1389	-0.588767	0.286606	-2.05427	0.0399493	0.942444
Alkbh8	38.4595	0.460426	0.224206	2.05358	0.0400163	0.942444
Cct7	159.258	0.348418	0.172885	2.01531	0.0438719	0.942444
Olfr19	24.8667	0.622154	0.291306	2.13574	0.0327003	0.942444
Zmynd11	102.582	0.370469	0.180292	2.05483	0.0398958	0.942444
Kcna1	247.438	0.428216	0.20997	2.03942	0.0414083	0.942444
Lsmem1	26.1167	0.551323	0.274755	2.00659	0.0447929	0.942444
Swi5	168.499	0.316876	0.15447	2.05138	0.0402298	0.942444
Svop	114.133	0.362285	0.180417	2.00805	0.0446381	0.942444
Sytl5	29.4413	-0.561311	0.26582	-2.11162	0.034719	0.942444
Kdm7a	84.5568	0.396503	0.195926	2.02373	0.0429974	0.942444
Tprgl	74.0127	0.391585	0.183232	2.1371	0.0325902	0.942444
Icam5	44.7463	0.521702	0.250596	2.08184	0.0373567	0.942444
Map4k4	77.405	0.390154	0.193987	2.01124	0.0443001	0.942444
Bmp5	30.1669	-0.584786	0.2848	-2.05332	0.0400414	0.942444
Naif1	26.3769	-0.582812	0.275447	-2.11587	0.0343556	0.942444
Mettl23,Gm14127	37.6495	0.518085	0.253013	2.04766	0.0405932	0.942444
Ablim2	115.855	0.392338	0.183311	2.14029	0.0323317	0.942444
She	32.9641	-0.577346	0.270027	-2.1381	0.0325085	0.942444
Nlrp6	29.9695	0.575624	0.286489	2.00923	0.0445124	0.942444
Rhag	33.6502	-0.523124	0.250907	-2.08494	0.0370752	0.942444
Gm13363,Ptp4a1	105.774	0.34606	0.161191	2.14689	0.0318021	0.942444
Klrc1	32.2265	0.560351	0.270528	2.07132	0.0383284	0.942444
Snx33	20.2269	-0.631051	0.304959	-2.06929	0.0385185	0.942444
Polr2h	68.3326	-0.368996	0.183682	-2.00888	0.0445495	0.942444
Ltv1	38.8401	-0.4743	0.229406	-2.06752	0.0386853	0.942444
Plxna2	60.0275	0.405288	0.196327	2.06435	0.0389842	0.942444
Gm5485	18.6594	-0.64916	0.308872	-2.10171	0.0355787	0.942444
Krt80	38.9177	0.563447	0.273116	2.06303	0.03911	0.942444
Olfr642	17.2158	-0.650516	0.324487	-2.00475	0.0449893	0.942444
Capns2	25.0214	-0.575295	0.279152	-2.06086	0.0393161	0.942444
Nprl2	34.095	0.490211	0.243577	2.01255	0.0441616	0.942444
Trim61	34.8682	-0.51158	0.245381	-2.08483	0.0370843	0.942444
Nos1	22.8053	-0.577478	0.287994	-2.00517	0.0449448	0.942444
Cnpy3	39.6889	0.512701	0.248207	2.06562	0.0388642	0.942444
Cers5	56.1022	0.430608	0.205587	2.09452	0.0362132	0.942444
Olfr1463	25.3014	-0.577201	0.27429	-2.10435	0.0353479	0.942444
Ctxn1	200.24	0.459115	0.223474	2.05444	0.0399328	0.942444
Sbf1	123.443	0.363203	0.18049	2.01231	0.0441872	0.942444
Kcnh5	69.5367	-0.438936	0.218102	-2.01252	0.044165	0.942444
Slc25a20	35.8466	-0.508734	0.239013	-2.12848	0.0332972	0.942444
Gm46272	33.008	0.513089	0.247443	2.07356	0.0381199	0.942444
Rnf19a	26.921	0.556337	0.274588	2.02608	0.0427563	0.942444
Auts2	44.731	-0.432382	0.215573	-2.00573	0.0448851	0.942444
Cnnm3	36.8647	0.503188	0.245446	2.0501	0.0403552	0.942444
Ppp1r12b	55.8895	0.460538	0.221418	2.07995	0.0375303	0.942444
Nkain2	38.1741	0.531849	0.254241	2.09191	0.0364464	0.942444
Blvrb	35.1245	-0.469521	0.233655	-2.00946	0.0444881	0.942444
Tmem159	52.3861	-0.433888	0.21373	-2.03008	0.0423487	0.942444
Sfn	30.9327	0.578478	0.274963	2.10384	0.0353924	0.942444
1700025C18Rik	23.6529	0.662921	0.316025	2.09768	0.0359333	0.942444
Chmp1b	124.388	-0.304548	0.149843	-2.03244	0.0421087	0.942444
Bptf	63.1755	-0.407194	0.190928	-2.1327	0.0329489	0.942444
Dlgap4	167.626	0.336976	0.160343	2.10159	0.0355889	0.942444
Inpp5b	32.443	0.499049	0.246226	2.02679	0.0426836	0.942444
Tmem47	50.3874	-0.455244	0.221287	-2.05725	0.039662	0.942444
Srsf11	65.5004	0.427881	0.201911	2.11916	0.0340772	0.942444
Tmem201	68.7872	0.396368	0.189252	2.0944	0.0362247	0.942444
Gprin3	26.7875	-0.564157	0.278316	-2.02704	0.0426587	0.942444
Cbx7	76.7001	0.384207	0.186614	2.05883	0.0395107	0.942444
Arhgap44	127.367	0.470963	0.233841	2.01403	0.0440067	0.942444
Olfr816	16.3253	-0.685928	0.337044	-2.03513	0.0418378	0.942444
Cks1b	28.823	-0.533363	0.25822	-2.06554	0.0388723	0.942444
Dusp6	41.7897	0.475241	0.225	2.11219	0.0346705	0.942444
Vmn1r15	24.9368	0.585262	0.292249	2.00262	0.0452186	0.942444
Gab3	24.2708	-0.542358	0.269378	-2.01337	0.0440758	0.942444
Olfr632	19.1588	-0.67115	0.322623	-2.08029	0.037499	0.942444
Med12	31.3248	0.502697	0.248347	2.02417	0.042953	0.942444
B3gnt9	27.6443	-0.569754	0.278964	-2.04239	0.0411128	0.942444
Gtf2e2	32.6349	0.507417	0.247361	2.05132	0.0402354	0.942444
Hnf1a	24.8887	-0.588603	0.292746	-2.01063	0.0443651	0.942444
Plaat5	18.2328	-0.696915	0.331624	-2.10152	0.0355951	0.942444
Sdk2	55.3404	0.506736	0.24222	2.09205	0.0364344	0.942444
Kif21b	63.4918	0.409014	0.195031	2.09717	0.0359787	0.942444
Tmem213	28.9146	-0.549192	0.261982	-2.0963	0.0360558	0.942444
Calr3	23.3337	-0.588101	0.282683	-2.08042	0.0374866	0.942444
Nkapd1	28.9011	0.542472	0.265673	2.04188	0.0411633	0.942444
Syt16	84.2842	0.421328	0.209483	2.01128	0.0442961	0.942444
Runx2	26.8619	0.556972	0.269778	2.06456	0.0389651	0.942444
Zfp654	21.9752	-0.581526	0.281306	-2.06724	0.0387118	0.942444
Tnfrsf13b	25.3405	-0.613929	0.289212	-2.12276	0.0337739	0.942444
Lemd3	44.4396	-0.427015	0.21229	-2.01147	0.0442756	0.942444
Ptpn1	32.9268	0.538209	0.257579	2.08949	0.0366634	0.942444
Slc17a9	27.3891	-0.540492	0.263759	-2.04919	0.0404436	0.942444
Pcdh17	43.5137	0.42461	0.211403	2.00853	0.044587	0.942444
Actr6	48.1018	0.426091	0.21024	2.02669	0.0426946	0.942444
Gm40353	22.8235	-0.602586	0.284793	-2.11588	0.0343554	0.942444
Sprn	63.3092	0.459215	0.217888	2.10758	0.0350676	0.942444
Rasgrf2	43.4068	-0.47436	0.227564	-2.08452	0.0371133	0.942444
Tmco6	26.7625	0.556507	0.276827	2.01031	0.0443986	0.942444
Cyb5b	119.69	0.359178	0.168899	2.12658	0.0334547	0.942444
Usp13	36.5471	0.499935	0.236422	2.11458	0.0344654	0.942444
Olfr1221	19.8035	-0.660037	0.317362	-2.07976	0.0375479	0.942444
Hbb-bh2	25.6439	-0.613687	0.306515	-2.00214	0.0452694	0.942444
Vmn2r82	27.2122	0.579805	0.287735	2.01507	0.0438976	0.942444
Itga1	20.0408	0.681571	0.337001	2.02246	0.043129	0.942444
Sh2d1b2	24.6743	-0.610765	0.285007	-2.14298	0.0321145	0.942444
Ier2	24.4424	0.588119	0.288414	2.03915	0.0414355	0.942444
Metrnl	30.4832	0.932894	0.44251	2.10819	0.0350147	0.942444
Slc5a6	26.1799	0.54661	0.27321	2.00069	0.0454254	0.942444
Matn4	28.5482	-0.548546	0.26226	-2.09161	0.0364734	0.942444
Lrrc52	27.7577	-0.566677	0.278469	-2.03498	0.0418532	0.942444
Hdac4	84.0719	0.411268	0.204061	2.01542	0.0438607	0.942444
Tbc1d2	25.5174	-0.581942	0.273942	-2.12433	0.0336429	0.942444
Mad2l1	26.2616	-0.525965	0.261049	-2.01481	0.0439245	0.942444
Prss39	19.3563	0.691742	0.344836	2.00601	0.0448557	0.942444
Aadacl2fm2	22.3032	-0.627726	0.312583	-2.00819	0.0446229	0.942444
Serbp1	197.88	0.393277	0.190355	2.06602	0.038827	0.942444
Spock3	152.756	-0.371033	0.173665	-2.13649	0.0326392	0.942444
H2-Ab1	20.8091	-0.652479	0.305231	-2.13765	0.0325448	0.942444
Cacna1b	60.5851	0.39328	0.194588	2.0211	0.0432697	0.942444
Dnm2	368.031	0.426421	0.209875	2.03179	0.0421749	0.942444
Gm10615	34.4031	0.507962	0.24747	2.05262	0.0401092	0.942444
Fzd9	19.9508	-0.68552	0.319328	-2.14676	0.0318126	0.942444
Scg2	155.847	0.560602	0.264344	2.12072	0.033945	0.942444
Ccnl1	45.5607	0.438306	0.20963	2.09086	0.0365406	0.942444
Cyp46a1	99.4564	0.44314	0.215686	2.05456	0.0399217	0.942444
Hoxb7	25.1105	-0.5847	0.284474	-2.05537	0.0398429	0.942444
Zfp746	39.4659	0.462506	0.224951	2.05602	0.0397802	0.942444
Gm9997	17.5469	-0.6512	0.309645	-2.10306	0.0354609	0.942444
Tesc	103.171	0.377441	0.186632	2.02238	0.043137	0.942444
Mrpl53	72.0311	0.397178	0.192083	2.06775	0.0386638	0.942444
B3gat3	151.17	-0.346916	0.169976	-2.04097	0.0412542	0.942444
Olfr368	18.3568	0.736886	0.347907	2.11805	0.0341707	0.942444
Rnf145	73.6504	0.421171	0.203992	2.06465	0.0389564	0.942444
Pglyrp2	25.5852	-0.573145	0.278128	-2.06072	0.0393296	0.942444
Rrp36	445.386	0.503563	0.240867	2.09063	0.0365613	0.942444
Ppp1r12a	80.6842	0.409325	0.203953	2.00696	0.0447541	0.942444
Polm	21.5657	-0.579585	0.285908	-2.02717	0.0426446	0.942444
Lgals7	30.5357	-0.543317	0.26169	-2.07618	0.037877	0.942444
Zfpm1	71.9009	0.514821	0.249353	2.06463	0.0389585	0.942444
Ncald	196.01	0.504009	0.236681	2.12948	0.0332144	0.942444
Rasa3	38.0726	0.536909	0.253856	2.11501	0.0344287	0.942444
Hmmr	23.7091	-0.592993	0.278783	-2.12708	0.0334136	0.942444
Cplx4	20.4439	-0.612044	0.296339	-2.06535	0.0388901	0.942444
Mib1	186.307	0.353237	0.171838	2.05564	0.0398171	0.942444
Fau	371.542	0.308384	0.153718	2.00617	0.0448383	0.942444
Ankrd13b	88.253	0.357045	0.173502	2.05787	0.0396028	0.942444
Zfr2	43.6887	0.487149	0.227878	2.13777	0.0325358	0.942444
Sf3b4	79.6446	-0.343217	0.170597	-2.01186	0.0442344	0.942444
Zbtb4	81.8032	-0.372294	0.182882	-2.0357	0.0417801	0.942444
Hnrnpa0	139.795	0.345073	0.165096	2.09014	0.0366051	0.942444
Syne3	20.5666	-0.619005	0.300447	-2.06028	0.0393721	0.942444
Ubxn4	31.05	-0.518629	0.256859	-2.01912	0.0434753	0.942444
Olfr5	20.2957	-0.63913	0.314448	-2.03255	0.0420981	0.942444
Magi1	60.1949	0.362934	0.181215	2.00278	0.0452005	0.942444
Scn11a	26.3628	-0.570495	0.272759	-2.09157	0.0364772	0.942444
Gm7271	18.1983	-0.624576	0.309042	-2.02101	0.0432787	0.942444
Klc4	34.7293	0.486223	0.242892	2.0018	0.045306	0.942444
Mib2	47.4867	0.498486	0.239574	2.08072	0.0374595	0.942444
Wap	27.2332	-0.588958	0.281918	-2.08912	0.0366974	0.942444
Agr3	31.3929	0.612969	0.287302	2.13354	0.0328807	0.942444
Nifk	36.17	-0.513155	0.247858	-2.07036	0.0384189	0.942444
Atp9a	140.979	0.351472	0.173664	2.02386	0.0429842	0.942444
Zfp488	19.9795	-0.643265	0.310708	-2.07032	0.0384223	0.942444
Dnajb3	30.06	-0.5438	0.263631	-2.06273	0.039138	0.942444
Tac4	26.179	-0.575014	0.272231	-2.11223	0.0346671	0.942444
Mtmr11	21.0212	0.588157	0.289117	2.03432	0.0419192	0.942444
Cdr2	64.8665	0.414812	0.196301	2.11314	0.0345885	0.942444
Angptl3	28.4695	-0.531756	0.265778	-2.00075	0.0454195	0.942444
Micall2	23.0084	-0.565409	0.278034	-2.03359	0.0419926	0.942444
Gm52009	15.4184	-0.734568	0.355649	-2.06543	0.0388825	0.942444
Rgl2	113.742	0.473447	0.225371	2.10074	0.0356636	0.942444
1520401A03Rik	89.6125	0.396322	0.192675	2.05695	0.039691	0.942444
Mrpl58	77.7701	0.363222	0.177036	2.05168	0.0402008	0.942444
Fyco1	36.4575	0.476152	0.230004	2.07019	0.0384348	0.942444
Nfix	229.556	0.3874	0.182883	2.11829	0.0341501	0.942444
Ambra1	54.2034	0.450385	0.214422	2.10046	0.0356883	0.942444
Arf3	404.692	0.429464	0.207551	2.0692	0.0385274	0.942444
Jak1	87.1928	0.354669	0.174448	2.03309	0.0420434	0.942444
Zcwpw1	50.2412	0.468579	0.218503	2.1445	0.0319928	0.942444
Nr3c2	36.1445	0.539744	0.261569	2.06349	0.0390663	0.942444
Ppif	46.1428	0.453025	0.211135	2.14567	0.0318994	0.942444
Rasl12	23.7456	-0.646673	0.310226	-2.08453	0.0371123	0.942444
Sqstm1	359.471	0.352674	0.171477	2.05668	0.0397168	0.942444
Cox4i2	22.9324	-0.595625	0.292307	-2.03767	0.0415831	0.942444
Selenow	525.339	0.315462	0.15766	2.0009	0.0454032	0.942444
Mxra7	26.3471	0.582991	0.28495	2.04594	0.0407624	0.942444
Slc26a4	28.5816	-0.576356	0.273124	-2.11024	0.0348376	0.942444
Bco1	25.7225	-0.637421	0.29924	-2.13014	0.0331603	0.942444
Slit2	39.7284	-0.460276	0.22625	-2.03437	0.0419143	0.942444
Tat	18.014	-0.630423	0.314798	-2.00263	0.0452172	0.942444
Wdr48	56.2433	-0.449209	0.213088	-2.10809	0.0350231	0.942444
Syap1	33.3312	0.530908	0.259265	2.04774	0.0405851	0.942444
Zfp595	24.9859	-0.588409	0.286801	-2.05163	0.0402055	0.942444
Insl5	30.5794	0.536929	0.260485	2.06127	0.0392773	0.942444
Pdpk1	127.911	0.298259	0.141951	2.10113	0.0356295	0.942444
Reg1	24.373	0.615234	0.301448	2.04093	0.041258	0.942444
Fez1	159.077	0.319407	0.155447	2.05477	0.0399011	0.942444
Ms4a14	20.8273	-0.628203	0.309049	-2.0327	0.0420831	0.942444
LOC115489401,Psme2,Psme2b	37.1435	0.46769	0.23187	2.01703	0.0436919	0.942444
Glyr1	152.297	0.379583	0.184724	2.05486	0.0398924	0.942444
Olfr1030	20.403	-0.665234	0.315579	-2.10798	0.0350327	0.942444
Gbp9,Gbp8,Gbp6,Gbp11,Gbp4	34.0369	-0.513802	0.247116	-2.0792	0.0375994	0.942444
Supt5	88.0445	0.415612	0.203019	2.04716	0.0406428	0.942444
Olfr1440	19.7026	-0.640979	0.303017	-2.11532	0.0344026	0.942444
Grk2	111.423	0.369912	0.17576	2.10464	0.0353227	0.942444
Plekhg5	114.764	0.389631	0.193239	2.01631	0.0437672	0.942444
Zic4	16.8919	-0.659345	0.321652	-2.04987	0.0403769	0.942444
Ppt1	80.7103	0.393362	0.185121	2.12489	0.0335954	0.942444
Dio1	17.8463	0.647056	0.315485	2.05099	0.0402681	0.942444
Lmntd2	24.8901	-0.602472	0.294454	-2.04607	0.0407497	0.942444
Comtd1	30.9803	0.526586	0.254138	2.07204	0.0382614	0.942444
Rpp40	26.8731	-0.603738	0.285683	-2.11331	0.0345738	0.942444
Rnd1	39.4608	0.47072	0.226726	2.07616	0.0378791	0.942444
Frmpd3	41.0847	0.457321	0.224432	2.03768	0.0415818	0.942444
Arc	158.753	0.372757	0.186336	2.00045	0.0454512	0.942444
Rpe65	24.5578	-0.639669	0.302764	-2.11276	0.0346209	0.942444
Lynx1	140.767	0.398402	0.186992	2.13058	0.0331236	0.942444
Arl14epl	31.544	-0.523745	0.258733	-2.02427	0.0429426	0.942444
Prpf38a	61.862	-0.429974	0.203721	-2.1106	0.0348069	0.942444
Asb8	53.5961	0.390696	0.194266	2.01113	0.0443112	0.942444
Elovl2	31.8136	-0.500282	0.246011	-2.03358	0.0419939	0.942444
Eln	29.5183	-0.518228	0.256678	-2.01898	0.0434896	0.942444
Svs6	19.7575	0.700573	0.344017	2.03645	0.0417053	0.942444
Mael	31.3005	-0.545753	0.254812	-2.14179	0.0322103	0.942444
Npm1	108.606	0.384705	0.183436	2.09721	0.0359747	0.942444
Lime1	71.2945	0.449386	0.212246	2.11728	0.0342358	0.942444
Cplx2	859.399	0.443491	0.212525	2.08677	0.0369087	0.942444
Gabrb3	149.527	0.47131	0.222295	2.1202	0.033989	0.942444
Tas2r104	19.9289	-0.679644	0.328146	-2.07117	0.0383433	0.942444
Nuak2	16.3646	-0.697923	0.329188	-2.12013	0.0339948	0.942444
Slc5a7	18.8713	-0.619231	0.307973	-2.01067	0.0443606	0.942444
2300009A05Rik	38.519	0.482013	0.230306	2.09292	0.0363559	0.942444
Ebag9	41.3377	0.476181	0.232749	2.0459	0.0407664	0.942444
Clip1	95.1701	0.424526	0.20962	2.02522	0.0428449	0.942444
Stard10	72.9939	0.449106	0.214373	2.09498	0.0361732	0.942444
Rpl3	305.507	0.309568	0.152122	2.035	0.0418512	0.942444
Noct	74.8723	0.39787	0.197053	2.0191	0.0434768	0.942444
Map4	67.0516	-0.36656	0.182658	-2.00681	0.0447699	0.942444
Il16	25.5135	-0.637437	0.299934	-2.12526	0.0335649	0.942444
Smim18	26.8437	0.546432	0.273283	1.99951	0.0455533	0.94258
Cacng3	46.763	0.441598	0.22083	1.99972	0.0455307	0.94258
Pigl	33.9616	-0.46645	0.233365	-1.9988	0.0456302	0.943183
Spata31d1d	30.15	-0.5657	0.283404	-1.99609	0.0459242	0.943895
Prr7	84.6401	0.389834	0.195304	1.99604	0.0459296	0.943895
Rin1	65.3262	0.387664	0.194054	1.99771	0.0457476	0.943895
Ier5	107.969	0.326143	0.163438	1.99552	0.0459864	0.943895
Dnajc11	86.6263	0.331693	0.166229	1.9954	0.0459993	0.943895
Cfap298	99.9999	0.418507	0.209621	1.99649	0.0458802	0.943895
Gm6588	17.8735	-0.627598	0.314426	-1.99601	0.0459325	0.943895
Gatd3a	96.9373	0.352644	0.176831	1.99424	0.0461258	0.945507
Mark3	98.563	0.354442	0.177856	1.99286	0.0462771	0.945582
Atad3a	64.804	0.415139	0.208245	1.99352	0.0462047	0.945582
Pcgf6	39.107	0.488223	0.245036	1.99246	0.046321	0.945582
Tinag	24.0076	-0.576257	0.289209	-1.99253	0.046313	0.945582
Lrmda	28.4592	-0.540031	0.271438	-1.98952	0.0466435	0.946035
Ffar3	19.0839	0.643308	0.32308	1.99117	0.0464618	0.946035
Bpifb2	18.5894	-0.66808	0.335819	-1.9894	0.0466566	0.946035
Hrk	30.1781	-0.575568	0.28932	-1.98938	0.0466592	0.946035
Hnrnpk	122.819	-0.294415	0.147948	-1.98999	0.0465919	0.946035
Zfp92	22.2524	-0.606941	0.305118	-1.9892	0.0466787	0.946035
Adam15	145.818	0.319419	0.160428	1.99105	0.0464759	0.946035
Fgfrl1	23.826	-0.586536	0.294939	-1.98867	0.0467381	0.946267
Ubap2	30.2755	-0.518955	0.261079	-1.98773	0.0468412	0.947382
Cldnd1	51.146	0.459394	0.231233	1.98671	0.0469542	0.947623
Ccdc178	28.1145	-0.546738	0.275444	-1.98493	0.0471522	0.947623
Il7	19.3668	0.627932	0.316157	1.98614	0.0470176	0.947623
Ephb6	133.945	0.441892	0.22242	1.98674	0.0469507	0.947623
Hpse2	24.2039	-0.591749	0.29817	-1.9846	0.0471891	0.947623
Myf6	15.0202	-0.682446	0.343679	-1.98571	0.0470655	0.947623
Hes2	16.8031	-0.653795	0.329339	-1.98518	0.047125	0.947623
Clta	290.544	0.334556	0.168641	1.98384	0.0472742	0.948367
Sumf2	35.7168	0.482188	0.2433	1.98186	0.0474946	0.951822
Fbp1	17.2648	-0.679679	0.343131	-1.98081	0.0476122	0.95321
Tex55	22.6148	-0.561561	0.28365	-1.97976	0.04773	0.953633
Olfr1467	25.3274	-0.565483	0.285625	-1.97981	0.0477253	0.953633
Rspo3	37.0464	0.472522	0.238743	1.97921	0.0477925	0.953917
Car14	29.0887	-0.517975	0.26192	-1.97761	0.0479728	0.956245
Olfr401	19.6172	-0.618569	0.312833	-1.97732	0.048006	0.956245
Adamts15	26.9483	-0.527822	0.267795	-1.971	0.0487243	0.956418
Fahd2a	39.102	0.457245	0.231788	1.97269	0.0485309	0.956418
Dennd5a	182.519	0.300341	0.152265	1.97249	0.0485538	0.956418
Chst1	129.732	0.419572	0.212889	1.97085	0.0487415	0.956418
Cpm	21.7256	0.609029	0.308454	1.97445	0.0483302	0.956418
Afp	18.6897	-0.626963	0.317819	-1.97271	0.048529	0.956418
Mrgpra7	17.8817	-0.658664	0.334084	-1.97155	0.0486608	0.956418
Ranbp9	107.665	0.306248	0.155117	1.9743	0.0483475	0.956418
Arpp21	239.463	0.417678	0.211374	1.97601	0.0481538	0.956418
Sh2d7	20.8374	-0.60021	0.303937	-1.97478	0.0482929	0.956418
Foxi3	20.5915	-0.620908	0.314325	-1.97537	0.0482262	0.956418
Ciart	57.1279	0.45317	0.22983	1.97176	0.0486369	0.956418
Ern2	22.7872	-0.562461	0.285145	-1.97254	0.0485475	0.956418
Sirpa	228.359	0.338802	0.171544	1.97502	0.0482662	0.956418
Ppme1	226.802	0.398397	0.202065	1.97162	0.0486526	0.956418
Faap20	37.9802	-0.4377	0.222138	-1.9704	0.0487926	0.95647
Eme1	31.014	-0.538157	0.273528	-1.96747	0.0491293	0.956966
Dlx3	19.7653	-0.615392	0.312522	-1.96912	0.0489396	0.956966
Ear12,Ear2,Ear10	17.124	-0.646262	0.328387	-1.96799	0.049069	0.956966
S100a4	29.9	-0.497078	0.252529	-1.9684	0.0490218	0.956966
Cys1	46.538	0.441735	0.224524	1.96743	0.0491338	0.956966
Dusp26	29.0691	0.505478	0.25695	1.96723	0.0491572	0.956966
Fxyd3	38.9084	-0.517132	0.262822	-1.96762	0.0491122	0.956966
Ttf2	18.3998	-0.662514	0.336932	-1.96631	0.0492623	0.958067
Myl9	29.1712	0.540953	0.275371	1.96445	0.0494782	0.959066
Hcfc2	35.9507	0.464874	0.236674	1.96419	0.0495077	0.959066
Galr2	12.9986	-0.701107	0.356945	-1.96419	0.049508	0.959066
Idi2	26.9059	-0.541185	0.275507	-1.96433	0.0494921	0.959066
Pdyn	53.8773	-0.491934	0.250522	-1.96364	0.0495721	0.959366
Cep43,Tagap1	33.7361	0.495436	0.252461	1.96243	0.0497128	0.960205
Kcnab2	322.731	0.338294	0.172375	1.96255	0.0496988	0.960205
Lrrfip2	46.2334	-0.403941	0.205927	-1.96158	0.0498118	0.960238
Ccl28	29.7207	0.531454	0.27088	1.96196	0.0497673	0.960238
Neurod6	58.7931	-0.498187	0.254046	-1.96101	0.0498779	0.960576
H2-Q4,H2-K1	26.4011	-0.557793	0.28472	-1.95909	0.0501018	0.961874
Olfr62	15.5875	-0.66161	0.338306	-1.95565	0.050506	0.961874
Tspan33	30.4504	-0.512948	0.262058	-1.95738	0.0503023	0.961874
Slc26a7	22.6828	-0.560388	0.286499	-1.95598	0.0504669	0.961874
Pip5kl1	35.3676	-0.465597	0.237877	-1.9573	0.0503122	0.961874
Kcnmb1	19.3409	-0.606181	0.309996	-1.95545	0.0505301	0.961874
Srrm4	55.2578	0.399804	0.204355	1.95642	0.0504159	0.961874
Zfp521	21.2029	-0.595545	0.304497	-1.95583	0.0504849	0.961874
Pfkfb2	61.7366	0.393922	0.201027	1.95955	0.0500486	0.961874
Prpf4b	63.698	0.389303	0.198752	1.95873	0.0501442	0.961874
Olfr594	21.49	-0.588223	0.30056	-1.95709	0.0503368	0.961874
Vmn1r226	32.2921	-0.519373	0.265228	-1.95821	0.0502054	0.961874
Zfp251	42.1973	0.439767	0.225002	1.9545	0.0506419	0.963044
Olfr985	23.8838	-0.582578	0.298131	-1.9541	0.0506891	0.963044
Lclat1	35.8872	0.497289	0.254871	1.95114	0.0510402	0.963456
Lyve1	27.1438	0.546012	0.279847	1.95111	0.0510442	0.963456
Gm5820	26.5541	-0.477589	0.244841	-1.95061	0.0511034	0.963456
Ahr	33.2087	0.488894	0.250412	1.95236	0.0508958	0.963456
Tmem266	31.2961	0.522124	0.26764	1.95085	0.0510753	0.963456
Uba6	35.6787	-0.47564	0.243891	-1.95022	0.05115	0.963456
Rwdd2a	22.295	0.570135	0.291898	1.9532	0.0507955	0.963456
Slc4a10	191.306	0.486956	0.249521	1.95156	0.0509901	0.963456
Snapc3	48.4057	0.469929	0.240757	1.95188	0.0509521	0.963456
Hdac2	75.4977	0.398296	0.204289	1.94967	0.0512153	0.963765
R3hdm4	283.218	0.317541	0.162961	1.94857	0.0513465	0.965314
Srcin1	210.681	0.339867	0.174474	1.94795	0.051421	0.965796
Nkx2-9	21.592	-0.575444	0.30225	-1.90387	0.0569275	0.967405
E430018J23Rik	25.7322	0.502755	0.269801	1.86343	0.0624013	0.967405
Asic3	15.872	-0.671978	0.359992	-1.86665	0.061951	0.967405
Cfap43	34.276	-0.453846	0.2446	-1.85547	0.0635298	0.967405
Olfr127,Olfr128	22.9157	-0.545365	0.295064	-1.84829	0.0645602	0.967405
Cav2	58.7293	-0.384458	0.204545	-1.87958	0.0601656	0.967405
Cstf1	34.4264	0.460946	0.238823	1.93008	0.0535975	0.967405
Plac8l1	23.48	-0.566882	0.30646	-1.84978	0.064346	0.967405
Hdgfl2	64.1387	0.375441	0.197023	1.90557	0.0567058	0.967405
Rgs7bp	204.776	0.332944	0.173529	1.91867	0.055026	0.967405
Alg2	117.05	0.325042	0.171521	1.89505	0.0580853	0.967405
Riok3	56.1319	0.4069	0.213715	1.90394	0.0569181	0.967405
1810037I17Rik	117.588	0.355963	0.185343	1.92056	0.0547876	0.967405
Lrif1	27.8084	-0.517285	0.276191	-1.87293	0.0610783	0.967405
Rims4	120.145	0.299249	0.159872	1.87181	0.0612327	0.967405
Kif1b	307.438	0.335825	0.180311	1.86248	0.0625358	0.967405
Ccdc184	75.7026	0.450394	0.235167	1.91521	0.0554655	0.967405
Mtpn	165.91	0.303979	0.164644	1.84628	0.0648513	0.967405
Olfr69	19.3834	-0.603331	0.324691	-1.85817	0.0631446	0.967405
Olfr292	26.0322	0.506454	0.273682	1.85052	0.0642393	0.967405
Olfr1022	16.0233	-0.667918	0.349648	-1.91026	0.0560997	0.967405
Rab44	30.2148	-0.482056	0.257955	-1.86876	0.0616562	0.967405
Kdf1	25.486	-0.548635	0.286775	-1.91312	0.0557329	0.967405
Trappc8	43.4657	0.422575	0.224575	1.88167	0.059881	0.967405
Igsf21	71.8753	0.38357	0.202456	1.89458	0.0581478	0.967405
Fbll1	65.0224	0.378204	0.199559	1.8952	0.0580662	0.967405
Sema6d	36.8304	0.426471	0.229581	1.8576	0.0632257	0.967405
Sh3glb2	139.186	0.349526	0.184887	1.89049	0.0586927	0.967405
Rp1l1	22.7691	-0.547773	0.284814	-1.92327	0.0544467	0.967405
Olfr1202	19.459	-0.64203	0.337849	-1.90034	0.0573879	0.967405
Plg	25.7834	-0.522964	0.280577	-1.86389	0.0623376	0.967405
Krtap8-1	21.1714	-0.558223	0.297443	-1.87674	0.0605542	0.967405
Herc3	169.989	0.330961	0.172002	1.92417	0.0543337	0.967405
Adgrl3	95.3318	0.366418	0.197165	1.85843	0.0631075	0.967405
Kncn	21.824	-0.582607	0.310061	-1.879	0.0602438	0.967405
BC030500	31.6751	-0.459264	0.243924	-1.88282	0.0597248	0.967405
Trio	42.4462	0.398415	0.214	1.86175	0.0626384	0.967405
Rrs1	68.4201	0.35082	0.187226	1.87377	0.0609617	0.967405
Olfr582	20.0496	-0.570476	0.298499	-1.91115	0.0559853	0.967405
Tpbpa	34.108	-0.485663	0.259849	-1.86902	0.0616202	0.967405
Fbxw7	150.207	0.341609	0.182348	1.87338	0.0610155	0.967405
Gm14862	33.2593	-0.479467	0.259489	-1.84773	0.0646413	0.967405
Mmp12	24.4939	-0.542108	0.290373	-1.86694	0.0619103	0.967405
Nek4	30.1082	0.468672	0.247724	1.89192	0.0585023	0.967405
6330403K07Rik	151.312	0.382266	0.197466	1.93586	0.0528852	0.967405
Bcl2l11	20.7807	0.586688	0.308505	1.90171	0.0572085	0.967405
Extl2	98.629	-0.309204	0.167476	-1.84626	0.0648545	0.967405
Casq2	26.7599	-0.518694	0.274225	-1.89149	0.058559	0.967405
Acads	19.4153	-0.62521	0.322465	-1.93885	0.0525201	0.967405
Tnr	50.7433	0.398925	0.20938	1.90526	0.0567458	0.967405
Nfasc	149.453	0.333346	0.176648	1.88706	0.0591517	0.967405
Pop4	49.768	0.38028	0.198268	1.91801	0.0551099	0.967405
Ccdc14	21.2474	-0.570373	0.300777	-1.89633	0.0579163	0.967405
Aph1a	56.4086	0.390652	0.208313	1.87531	0.06075	0.967405
Lrrc1	19.7474	-0.565553	0.305654	-1.8503	0.0642697	0.967405
Apc	65.0839	0.355274	0.185902	1.91108	0.055994	0.967405
Adora1	295.484	0.393832	0.209876	1.8765	0.0605867	0.967405
Dlgap1	290.088	0.313608	0.169058	1.85503	0.0635922	0.967405
Cd14	32.1536	0.573442	0.300188	1.91027	0.056098	0.967405
Il36g	16.9842	-0.687627	0.365528	-1.88118	0.0599468	0.967405
Ccr8	29.0036	-0.531788	0.283781	-1.87394	0.0609387	0.967405
Jagn1	62.4149	0.362462	0.18679	1.94048	0.0523212	0.967405
Olfr100,Olfr102	18.0775	-0.611198	0.31839	-1.91965	0.054902	0.967405
Nav3	90.5238	0.406458	0.214743	1.89277	0.0583891	0.967405
Lypd8	18.4357	-0.587156	0.313091	-1.87535	0.0607444	0.967405
Mia	24.5469	-0.528212	0.281049	-1.87943	0.0601861	0.967405
Olfr1215	15.4395	0.693734	0.370458	1.87264	0.0611183	0.967405
Glipr1l3	18.8952	-0.633635	0.331173	-1.91331	0.0557089	0.967405
Themis3	21.4407	-0.571915	0.308726	-1.8525	0.0639544	0.967405
Aldh8a1	22.1591	-0.600453	0.312884	-1.91909	0.0549731	0.967405
Gja4	23.2925	-0.525765	0.277296	-1.89604	0.0579543	0.967405
Jakmip1	153.435	0.343938	0.178994	1.92151	0.0546679	0.967405
Esrp1	20.1548	-0.570424	0.304438	-1.8737	0.0609724	0.967405
Plpp6	62.3724	0.356541	0.192557	1.85161	0.0640813	0.967405
Ccdc120	25.697	0.531971	0.274832	1.93562	0.0529144	0.967405
Dhx32	28.4442	0.481633	0.260775	1.84693	0.0647571	0.967405
Nrg3	51.1487	0.421066	0.225731	1.86534	0.0621336	0.967405
Olfr347	21.8499	-0.561696	0.291375	-1.92774	0.0538875	0.967405
Srsf9	84.4748	0.352863	0.184528	1.91224	0.0558448	0.967405
Cyp4f16,Cyp4f37	41.9474	-0.41963	0.225916	-1.85746	0.0632462	0.967405
Gps1	108.278	0.314257	0.16667	1.88551	0.0593613	0.967405
Cenpq	34.2594	-0.462433	0.250072	-1.8492	0.0644288	0.967405
Fos	54.6948	0.820494	0.438718	1.87021	0.0614551	0.967405
Eif3b	95.1964	0.401736	0.207652	1.93466	0.0530315	0.967405
Disc1	27.6579	-0.525382	0.275213	-1.909	0.056262	0.967405
Cacna1e	137.184	0.438184	0.231212	1.89516	0.0580712	0.967405
Pex10	76.0588	0.365122	0.188186	1.94022	0.0523534	0.967405
Arhgef7	99.6012	0.334707	0.178629	1.87376	0.0609632	0.967405
Cda	21.1293	-0.52871	0.284291	-1.85975	0.0629211	0.967405
Pnma5	26.4205	-0.517721	0.273331	-1.89411	0.0582098	0.967405
Cenps	28.2579	-0.507068	0.26298	-1.92816	0.053835	0.967405
Endod1	81.3721	-0.351761	0.184741	-1.90408	0.0569003	0.967405
Cfap36	104.29	0.34447	0.183863	1.87351	0.0609974	0.967405
Chmp4c	32.3558	-0.497844	0.266256	-1.8698	0.0615119	0.967405
Cdc34	82.1756	0.366307	0.197085	1.85862	0.0630803	0.967405
Aunip	25.1334	-0.535526	0.282684	-1.89443	0.0581673	0.967405
Olfr843	19.0084	-0.628621	0.331105	-1.89855	0.057623	0.967405
Mgst2	24.2732	-0.53538	0.282233	-1.89694	0.0578354	0.967405
Apbb1ip	30.7997	0.527846	0.276688	1.90773	0.0564263	0.967405
Lrrc29	32.1602	-0.478039	0.245649	-1.94602	0.0516522	0.967405
4921524J17Rik	39.4446	0.434077	0.23495	1.84753	0.0646706	0.967405
Dck	27.7076	0.518545	0.272258	1.90461	0.0568306	0.967405
Srrm1	111.853	0.365131	0.191523	1.90646	0.0565911	0.967405
Pde8b	45.9188	0.436123	0.230862	1.8891	0.0588779	0.967405
Snn	143.052	0.376552	0.193997	1.94102	0.0522554	0.967405
Gtf2a1l	15.3548	-0.671026	0.347018	-1.93369	0.0531513	0.967405
Dusp7	159.667	0.404192	0.218038	1.85377	0.0637727	0.967405
Rap1b	35.4274	0.443897	0.232931	1.9057	0.0566895	0.967405
Mthfd2	31.7104	-0.478646	0.253473	-1.88835	0.0589787	0.967405
Maml1	34.9686	-0.460141	0.241722	-1.9036	0.0569624	0.967405
Vwc2l	31.4099	-0.514132	0.269592	-1.90707	0.056511	0.967405
Zfp90	32.264	-0.434147	0.234337	-1.85267	0.0639303	0.967405
Olfr1247	21.2233	-0.604333	0.313522	-1.92756	0.0539101	0.967405
Fbxo15	19.6525	-0.590411	0.312146	-1.89146	0.0585633	0.967405
Rara	70.5241	0.465026	0.239515	1.94153	0.052194	0.967405
Fam234a	18.7533	-0.605535	0.314663	-1.92439	0.0543055	0.967405
Brdt	33.9908	0.486993	0.262187	1.85743	0.0632503	0.967405
Gm13889	42.12	0.409806	0.21866	1.87417	0.0609074	0.967405
Exoc6b	63.5526	0.372737	0.192396	1.93735	0.0527032	0.967405
Gucy1b1	65.6081	0.402225	0.208467	1.92944	0.0536765	0.967405
Il17rb	41.4763	0.711443	0.381103	1.8668	0.0619298	0.967405
Alkbh7	39.1642	0.421005	0.225056	1.87067	0.0613911	0.967405
Dennd4a	83.4992	0.340251	0.1823	1.86644	0.0619801	0.967405
Rnase2a	23.4647	-0.569149	0.29933	-1.90141	0.0572483	0.967405
Arhgap22	33.1494	-0.463924	0.249483	-1.85954	0.0629504	0.967405
Polr2m	166.775	-0.303576	0.158414	-1.91635	0.0553205	0.967405
Rps27l	44.5582	0.447258	0.232744	1.92167	0.0546472	0.967405
Ptbp2	79.0806	0.335104	0.179868	1.86306	0.0624542	0.967405
Son	46.7835	0.410151	0.219009	1.87276	0.0611018	0.967405
Zc3h14	75.922	0.340363	0.18103	1.88015	0.0600881	0.967405
Vmn1r196	22.879	0.573615	0.30775	1.8639	0.0623359	0.967405
Krt23	17.1194	0.700907	0.361751	1.93754	0.0526793	0.967405
Mrps34	82.6523	0.358411	0.185112	1.93619	0.0528446	0.967405
Chchd10	393.329	0.30682	0.166166	1.84646	0.0648249	0.967405
Gnb5	71.3185	0.438009	0.234454	1.86821	0.0617333	0.967405
Ldlrad2	20.6749	-0.601471	0.313524	-1.91842	0.0550577	0.967405
Eea1	53.3288	0.408418	0.210815	1.93732	0.0527059	0.967405
Galns	25.0906	-0.523064	0.276815	-1.88958	0.0588145	0.967405
Dipk1a	40.4441	-0.410597	0.212658	-1.93079	0.0535096	0.967405
Zfp771	33.5924	0.49268	0.254246	1.93781	0.0526461	0.967405
Nptx1	537.725	0.60426	0.321793	1.87779	0.0604098	0.967405
Eif1ad	60.2926	0.367726	0.196143	1.87478	0.0608228	0.967405
Elf5	21.2216	-0.580529	0.31005	-1.87237	0.0611551	0.967405
Ing1	62.6101	-0.369909	0.197043	-1.8773	0.0604765	0.967405
Cyren	16.9577	0.634684	0.342376	1.85376	0.0637732	0.967405
Spire1	179.592	0.300633	0.162722	1.84753	0.0646708	0.967405
Glt8d2	27.5047	0.511077	0.270007	1.89283	0.0583809	0.967405
Hs3st2	27.4639	0.509579	0.269898	1.88805	0.0590199	0.967405
Rpl37a	181.11	0.273785	0.146956	1.86303	0.0624575	0.967405
Hpgd	33.0222	-0.476598	0.256395	-1.85885	0.0630487	0.967405
Tmem221	27.4535	-0.522947	0.274861	-1.90259	0.0570946	0.967405
Nrap	25.4717	0.594098	0.308645	1.92486	0.0542471	0.967405
Trp53rka,Trp53rkb	41.7582	0.43462	0.232391	1.87021	0.0614547	0.967405
Ier3ip1	46.5486	0.421082	0.218308	1.92884	0.0537503	0.967405
Leap2	26.8249	-0.517702	0.278968	-1.85578	0.0634851	0.967405
Defb3	25.2293	-0.527696	0.277481	-1.90174	0.0572054	0.967405
Gm52612	18.3199	-0.882066	0.471826	-1.86947	0.0615569	0.967405
Ywhaz	177.373	0.341789	0.178698	1.91266	0.0557914	0.967405
Eml4	41.2809	0.434739	0.233061	1.86535	0.0621329	0.967405
Nobox	16.7961	0.63431	0.342824	1.85025	0.0642775	0.967405
Nuak1	77.1868	-0.370143	0.194065	-1.90731	0.0564799	0.967405
Hsph1	191.305	0.325689	0.170331	1.91209	0.0558649	0.967405
Wdfy4	37.5554	-0.457248	0.235832	-1.93887	0.0525168	0.967405
Brd3os	51.8601	0.386422	0.205763	1.87799	0.0603821	0.967405
Ago2	92.4123	0.316338	0.163091	1.93964	0.052423	0.967405
Olfr95	19.9365	-0.555847	0.300317	-1.85086	0.0641891	0.967405
Per2	85.5832	0.410722	0.221182	1.85694	0.0633191	0.967405
Lrfn3	38.9061	-0.438014	0.230316	-1.90179	0.0571981	0.967405
Lmntd1	23.141	-0.536609	0.280831	-1.91079	0.0560317	0.967405
Fam220a	57.5023	0.404038	0.213544	1.89206	0.0584829	0.967405
Hsd3b2	19.1252	-0.62084	0.332773	-1.86566	0.0620896	0.967405
Adra1d	50.8592	0.391364	0.207578	1.88538	0.059378	0.967405
Ripor1	57.5193	0.379181	0.202563	1.87192	0.0612183	0.967405
Pou3f4	24.6156	-0.509296	0.27544	-1.84903	0.0644541	0.967405
Taf6l	39.0789	-0.428099	0.22353	-1.91518	0.0554699	0.967405
Abcf3	77.0604	0.350517	0.188158	1.86289	0.0624778	0.967405
Odad1	16.5557	-0.620811	0.335633	-1.84967	0.0643611	0.967405
Pcdhb1	21.2733	-0.564634	0.302335	-1.86758	0.0618212	0.967405
Acp6	52.6676	0.425097	0.224095	1.89695	0.057835	0.967405
Gm28710	20.1819	-0.572555	0.303893	-1.88407	0.0595559	0.967405
Ppfia2	47.418	0.396794	0.211837	1.87311	0.0610528	0.967405
Tcf21	25.1394	-0.56228	0.296752	-1.89478	0.0581211	0.967405
Zfyve28	105.701	0.459314	0.242463	1.89437	0.0581761	0.967405
Elob	167.765	0.2822	0.148311	1.90276	0.0570714	0.967405
Ankrd1	29.1958	0.55227	0.290685	1.89989	0.0574478	0.967405
4933402D24Rik	18.0563	0.675519	0.359334	1.87992	0.0601194	0.967405
Cxxc5	68.9614	0.400437	0.212854	1.88128	0.0599338	0.967405
Olfr523	24.6414	-0.565147	0.290924	-1.9426	0.0520651	0.967405
Gpr82	19.3237	-0.61566	0.31722	-1.9408	0.0522828	0.967405
Styx	41.5746	0.418735	0.226016	1.85268	0.0639283	0.967405
Samt2b	26.2277	-0.539166	0.2877	-1.87406	0.0609224	0.967405
Ttc39a	25.2615	-0.555629	0.28845	-1.92626	0.0540718	0.967405
Clec1a	25.2667	-0.529982	0.280693	-1.88812	0.0590096	0.967405
Cyb5r3	55.3666	0.425142	0.218707	1.94389	0.0519089	0.967405
Hint1	304.332	0.358406	0.189064	1.89569	0.058001	0.967405
Avil	22.3381	-0.533823	0.281646	-1.89537	0.0580438	0.967405
Atraid	83.306	-0.33349	0.180173	-1.85094	0.0641783	0.967405
Gm5127	15.6309	-0.612049	0.327331	-1.86982	0.0615091	0.967405
Crygd	27.0725	-0.503883	0.26477	-1.9031	0.0570276	0.967405
Mt3	198.219	0.295633	0.151948	1.94562	0.0517007	0.967405
Ankrd66	21.8513	-0.628244	0.331202	-1.89686	0.057846	0.967405
Olfr170,Olfr171,Olfr169	22.9739	0.528928	0.28641	1.84675	0.0647833	0.967405
Herc2	52.7889	0.430128	0.226113	1.90227	0.0571356	0.967405
Adam18	29.3101	0.492334	0.26212	1.87828	0.0603432	0.967405
Cibar2	23.5515	-0.524891	0.283434	-1.8519	0.0640401	0.967405
Olfr1024	21.7796	-0.559648	0.291215	-1.92177	0.054635	0.967405
Becn2	26.4575	-0.505694	0.260542	-1.94093	0.0522665	0.967405
Slc36a1	85.7365	0.353986	0.18994	1.86368	0.0623671	0.967405
Guk1	68.2694	0.357498	0.187057	1.91117	0.0559831	0.967405
Chordc1	44.3398	0.427844	0.231763	1.84604	0.0648857	0.967405
Ralgps1	38.4543	-0.459792	0.244388	-1.8814	0.0599171	0.967405
Eps8	38.9972	-0.448462	0.242092	-1.85244	0.0639627	0.967405
Olfr1434	26.6802	-0.523446	0.283231	-1.84813	0.0645842	0.967405
Gk2	22.9401	-0.583897	0.302847	-1.92803	0.0538519	0.967405
Galnt15	15.5345	-0.646141	0.34995	-1.84638	0.0648371	0.967405
Prlh	17.1444	-0.654059	0.339925	-1.92413	0.0543389	0.967405
Ms4a6b	22.2515	-0.596695	0.314364	-1.8981	0.0576826	0.967405
Rab2a	183.685	0.344141	0.179431	1.91795	0.0551168	0.967405
Malsu1	44.4803	-0.405122	0.215126	-1.88318	0.0596754	0.967405
Dyrk2	47.2912	0.423623	0.223539	1.89508	0.058082	0.967405
Crem	52.3022	-0.369331	0.19616	-1.88281	0.0597262	0.967405
Bcas3	36.5299	-0.443883	0.228093	-1.94606	0.0516474	0.967405
Gstt2	18.3171	-0.583057	0.309045	-1.88664	0.0592086	0.967405
Nr1h4	20.3158	-0.61728	0.328552	-1.87879	0.0602731	0.967405
Mapk6	121.691	0.413187	0.219962	1.87845	0.0603199	0.967405
Nefh	133.163	-0.299267	0.16116	-1.85696	0.0633171	0.967405
Klhl28	29.4049	-0.460953	0.247911	-1.85935	0.0629775	0.967405
Spin1	153.307	0.301704	0.161697	1.86585	0.0620621	0.967405
Cdc14b	45.7719	0.439733	0.232142	1.89424	0.0581931	0.967405
Guca2b	14.2187	-0.686964	0.363321	-1.89079	0.0586521	0.967405
Clp1	31.1222	-0.484791	0.254008	-1.90857	0.0563176	0.967405
Neurog3	20.5664	-0.559111	0.302398	-1.84893	0.0644686	0.967405
Zdhhc17	42.3922	0.421974	0.22522	1.8736	0.0609851	0.967405
Adam19	55.4112	0.413192	0.214206	1.92894	0.0537378	0.967405
Azin2	52.4253	-0.377538	0.198976	-1.8974	0.0577747	0.967405
Hba-x	18.2486	-0.5943	0.310411	-1.91456	0.0555489	0.967405
Kcnd3	45.2631	0.49464	0.267156	1.8515	0.0640978	0.967405
Cpne5	90.0788	0.462498	0.244798	1.8893	0.058851	0.967405
Nfe2	21.8147	-0.569752	0.295097	-1.93073	0.0535162	0.967405
Ergic2	56.9073	0.38437	0.207261	1.85452	0.0636648	0.967405
Cept1	51.2266	0.407964	0.213542	1.91046	0.0560739	0.967405
Tmem82	24.8567	-0.529739	0.284355	-1.86295	0.0624699	0.967405
Uap1	55.9863	0.376796	0.197875	1.90421	0.0568827	0.967405
1500009L16Rik	32.8744	0.48498	0.251389	1.9292	0.0537063	0.967405
Doc2b	27.6058	-0.519686	0.277579	-1.87221	0.0611778	0.967405
Lins1	34.5278	0.478238	0.245863	1.94514	0.0517578	0.967405
Defb2	21.6758	-0.56938	0.296733	-1.91883	0.0550056	0.967405
Pomk	34.7446	-0.464532	0.245984	-1.88847	0.0589633	0.967405
Slc9a3r1	48.2881	0.421437	0.217043	1.94172	0.0521709	0.967405
Ndufaf3	51.99	0.376904	0.200522	1.87962	0.0601605	0.967405
Rorb	43.0352	-0.419174	0.224679	-1.86566	0.0620891	0.967405
Prrc2a	138.856	0.376615	0.194731	1.93403	0.0531095	0.967405
Dync1li2	63.0438	0.413191	0.223503	1.8487	0.0645004	0.967405
Slfn1	15.4648	0.700652	0.377511	1.85598	0.0634567	0.967405
Olfr1257	23.8923	-0.558553	0.295411	-1.89077	0.0586554	0.967405
Mob3c	24.553	-0.558433	0.291543	-1.91544	0.0554361	0.967405
Stimate	67.0658	0.383145	0.20647	1.8557	0.0634967	0.967405
Kctd16	102.626	0.361473	0.192686	1.87597	0.06066	0.967405
Zfp418	21.2921	-0.574496	0.306805	-1.87251	0.061136	0.967405
Tomm20	65.8071	0.369558	0.190822	1.93666	0.0527869	0.967405
Mfsd8	26.8605	0.49141	0.266079	1.84685	0.0647683	0.967405
Olfr885	14.2483	-0.709639	0.371062	-1.91245	0.0558184	0.967405
Bet1	26.6495	-0.562047	0.298568	-1.88248	0.0597713	0.967405
Asphd2	110.461	0.351403	0.18184	1.93248	0.0533002	0.967405
Mest	85.2334	0.359491	0.184982	1.94338	0.05197	0.967405
Nadsyn1	19.9461	-0.619496	0.321405	-1.92746	0.0539219	0.967405
Gm3561	20.5686	-0.551326	0.292247	-1.8865	0.059227	0.967405
Eif4b	111.083	0.314772	0.163693	1.92294	0.0544872	0.967405
Ncam2	49.7305	0.415851	0.217994	1.90763	0.0564392	0.967405
Tmc3	27.2155	0.518383	0.27431	1.88977	0.0587886	0.967405
Serpinb5	31.124	-0.504809	0.264069	-1.91166	0.0559198	0.967405
Slc22a15	40.8193	-0.425312	0.222781	-1.9091	0.0562487	0.967405
Gpr63	20.6008	-0.569369	0.294436	-1.93376	0.0531425	0.967405
Slco4c1	24.0245	-0.520141	0.281812	-1.8457	0.0649354	0.967415
Best3	28.4778	-0.495972	0.268952	-1.84409	0.06517	0.969334
Olfr765,Olfr767	22.8959	-0.54713	0.296747	-1.84376	0.0652187	0.969334
Hdhd5	41.2395	0.436204	0.236621	1.84347	0.0652606	0.969334
Alkbh5	46.9827	0.435386	0.236159	1.84361	0.0652393	0.969334
Olfr1015	19.5626	-0.573479	0.314839	-1.8215	0.0685313	0.97033
Prrt2	448.93	0.428483	0.235971	1.81583	0.0693972	0.97033
Wfdc5	20.8636	-0.556441	0.30287	-1.83723	0.0661762	0.97033
Sult5a1	21.657	-0.551853	0.30219	-1.82618	0.0678236	0.97033
Gtse1	16.2364	-0.586029	0.323636	-1.81077	0.0701772	0.97033
Spem2	18.4658	-0.591236	0.326354	-1.81164	0.0700415	0.97033
Cnot8	50.7629	0.388746	0.21433	1.81377	0.0697128	0.97033
Olfr187	24.1802	-0.550435	0.302286	-1.82091	0.0686209	0.97033
Gcnt4	33.948	0.444813	0.242248	1.83619	0.0663297	0.97033
Ctsb	163.871	0.37813	0.206717	1.82921	0.0673676	0.97033
Olfr914	18.8918	-0.56377	0.308352	-1.82833	0.0674995	0.97033
Tlr3	20.3524	-0.572709	0.31639	-1.81014	0.0702745	0.97033
Fkbp9	28.6598	-0.475747	0.258547	-1.84008	0.0657569	0.97033
Gm6569	17.7958	-0.598509	0.325225	-1.84029	0.0657253	0.97033
Aph1b	31.245	0.45919	0.255537	1.79696	0.0723422	0.97033
Cenpa	50.6579	0.453014	0.250667	1.80724	0.0707255	0.97033
Cypt1	23.4245	-0.527151	0.289892	-1.81844	0.068997	0.97033
Rabl2	22.5817	0.513348	0.283954	1.80785	0.0706294	0.97033
Rpl23a	296.083	0.223005	0.124374	1.79302	0.0729699	0.97033
Olfr559	16.7668	-0.619355	0.344683	-1.79688	0.0723546	0.97033
Cadm4	373.267	0.33196	0.181315	1.83084	0.0671239	0.97033
Fbxw27,Fbxw15	21.7898	-0.528367	0.29486	-1.79193	0.0731448	0.97033
Clgn	29.7509	0.447553	0.250056	1.78981	0.0734846	0.97033
Muc5ac	17.4441	0.598763	0.325871	1.83743	0.066147	0.97033
Kcnj8	18.1404	-0.602396	0.33204	-1.81423	0.0696426	0.97033
Zrsr2	103.89	0.313066	0.17312	1.80837	0.0705485	0.97033
Svs3b,Svs3a	22.7481	-0.553592	0.302882	-1.82774	0.0675879	0.97033
Olfr998	21.2815	0.568739	0.316356	1.79778	0.0722118	0.97033
Gm40469	44.4897	-0.38989	0.217617	-1.79163	0.0731921	0.97033
Sema5b	26.2427	-0.494909	0.271294	-1.82425	0.0681137	0.97033
Rhob	214.621	0.293821	0.160738	1.82795	0.0675575	0.97033
Npas1	33.1186	-0.443238	0.242816	-1.82541	0.0679391	0.97033
Npffr2	17.8537	-0.574774	0.32113	-1.78985	0.0734785	0.97033
Adgb	21.2558	-0.533813	0.297637	-1.7935	0.0728926	0.97033
4933436I01Rik	28.5162	-0.516163	0.280577	-1.83965	0.0658203	0.97033
Tmem130	104.156	0.364446	0.199615	1.82575	0.0678885	0.97033
Rtl8c	103.37	0.351247	0.194594	1.80502	0.0710711	0.97033
Actb	612.82	0.313931	0.172635	1.81847	0.0689923	0.97033
Tpbg	44.044	0.436937	0.240193	1.81911	0.0688954	0.97033
Ripk1	36.6282	-0.464354	0.254223	-1.82656	0.0677652	0.97033
Nrtn	24.0917	-0.507529	0.281505	-1.80291	0.071402	0.97033
Vamp7	51.3718	-0.360921	0.2008	-1.79741	0.0722698	0.97033
Agtr1b	20.1914	-0.567727	0.314863	-1.80309	0.0713736	0.97033
Nsg2	144.671	0.330316	0.180741	1.82757	0.0676145	0.97033
Nrros	27.6489	-0.467365	0.26136	-1.7882	0.0737433	0.97033
Zfp318	58.411	0.398911	0.219768	1.81515	0.0695014	0.97033
Gm10265	529.972	0.609506	0.339607	1.79474	0.0726953	0.97033
Angpt4	28.6001	-0.459536	0.25588	-1.79591	0.0725094	0.97033
Rhoa	206.585	-0.248744	0.137326	-1.81134	0.0700885	0.97033
Akap8l	80.4934	0.394108	0.216078	1.82391	0.0681654	0.97033
Pak5	41.8274	0.427671	0.234383	1.82467	0.0680512	0.97033
Inha	51.2914	0.39753	0.220781	1.80056	0.0717716	0.97033
Nsf	364.306	0.368879	0.20212	1.82505	0.0679928	0.97033
Ube2r2	41.8341	0.414412	0.225788	1.83541	0.0664457	0.97033
Phldb3	24.3469	-0.515223	0.287823	-1.79007	0.0734432	0.97033
Gpa33	20.3966	-0.557788	0.309248	-1.80369	0.0712801	0.97033
Mex3b	39.6163	-0.428968	0.237244	-1.80813	0.070586	0.97033
Lipk	25.674	-0.527802	0.293917	-1.79575	0.0725345	0.97033
Olfr9	17.6179	-0.627398	0.343489	-1.82655	0.0677682	0.97033
Olfr49	21.5617	-0.554255	0.301777	-1.83664	0.0662632	0.97033
Apoh	20.364	-0.529413	0.294942	-1.79497	0.0726582	0.97033
Maea	73.7898	-0.345204	0.192439	-1.79383	0.0728399	0.97033
Slc7a8	86.644	0.433216	0.242	1.79015	0.0734304	0.97033
Atp8b2	64.4576	-0.356719	0.19834	-1.79852	0.0720949	0.97033
Dkk1	19.018	-0.558165	0.306984	-1.81822	0.0690304	0.97033
Brca1	26.6735	-0.513098	0.281965	-1.81972	0.0688015	0.97033
Zfp740	48.0142	0.401298	0.222385	1.80452	0.0711501	0.97033
Irgq	91.8952	0.322378	0.180302	1.78799	0.0737783	0.97033
Myh13	20.2091	0.573278	0.317668	1.80465	0.0711303	0.97033
Skor1	27.3879	-0.516001	0.285304	-1.8086	0.0705131	0.97033
Cers3	34.0168	-0.487007	0.267297	-1.82197	0.0684595	0.97033
Lipg	34.5603	0.444735	0.246543	1.80388	0.0712497	0.97033
Zfp469	21.3023	-0.551806	0.303147	-1.82026	0.0687196	0.97033
Zfp110	34.4371	0.451296	0.245135	1.84101	0.0656202	0.97033
Dgkg	73.0237	0.347523	0.192777	1.80272	0.071432	0.97033
Cntln	33.6739	-0.444041	0.242473	-1.8313	0.0670551	0.97033
Tuba8	35.2031	-0.448006	0.246129	-1.82021	0.0687275	0.97033
Pvr	36.9294	0.442714	0.240791	1.83858	0.0659767	0.97033
Tssk1	24.5821	0.536159	0.293636	1.82593	0.0678604	0.97033
Wbp2	164.477	0.281037	0.154469	1.81938	0.0688534	0.97033
Faxc	63.2272	0.350991	0.193594	1.81303	0.0698268	0.97033
Sema4g	21.955	-0.556545	0.308218	-1.80569	0.0709673	0.97033
Rassf1	35.096	-0.445397	0.246655	-1.80575	0.0709577	0.97033
Zfp280d	75.6944	0.350285	0.195127	1.79516	0.0726283	0.97033
Abtb1	35.3118	0.468968	0.262043	1.78966	0.0735093	0.97033
Sorbs2	125.864	0.338663	0.187355	1.80761	0.0706679	0.97033
Lrg1	30.7307	-0.505197	0.276282	-1.82856	0.0674661	0.97033
Aopep	76.7241	0.422897	0.235946	1.79234	0.0730779	0.97033
Olfml3	26.2926	-0.506525	0.279961	-1.80927	0.0704096	0.97033
Myl1	18.7599	-0.580877	0.319453	-1.81835	0.0690105	0.97033
Gas2l2	23.5291	-0.518836	0.284947	-1.82082	0.0686349	0.97033
Rp9	67.3742	0.363814	0.20339	1.78875	0.0736546	0.97033
Amer3	42.6939	0.416714	0.231957	1.79652	0.0724124	0.97033
Morf4l2	209.172	0.356639	0.197041	1.80998	0.0702996	0.97033
Tmem236	27.8666	-0.512229	0.281897	-1.81708	0.0692054	0.97033
Btg1b	25.3422	-0.495938	0.277333	-1.78824	0.0737378	0.97033
Pcdhb6	27.8322	0.517037	0.28566	1.80997	0.0702999	0.97033
Epdr1	139.241	0.31255	0.173173	1.80485	0.0710985	0.97033
Tmem106c	28.8954	-0.48202	0.264835	-1.82008	0.0687472	0.97033
Spata22	19.8589	-0.547663	0.299751	-1.82706	0.0676909	0.97033
Slc25a45	24.5108	-0.521698	0.291438	-1.79008	0.0734403	0.97033
Lbhd2	26.3972	0.502513	0.275387	1.82475	0.0680388	0.97033
Acsf3	44.741	0.398477	0.218512	1.82359	0.0682133	0.97033
Ccdc13	22.8557	-0.519027	0.286873	-1.80926	0.070411	0.97033
Slc35e4	58.5812	0.40085	0.22275	1.79955	0.0719315	0.97033
Cbl	45.468	0.420366	0.233999	1.79644	0.0724245	0.97033
Klhl26	35.0832	0.442016	0.245805	1.79824	0.0721391	0.97033
Pip4p1	69.126	0.345654	0.190444	1.81499	0.0695251	0.97033
Bdh2	30.3919	-0.451363	0.251304	-1.79609	0.072481	0.97033
Olfr801,Olfr784,Olfr818	21.3492	-0.547849	0.300219	-1.82483	0.068026	0.97033
Gm10409,Gm3020,Gm3005,Gm10406,LOC108167356,Gm3383,Gm3512,2610042L04Rik,Gm3173,Gm3317,Gm3667,Gm3194,Gm2956,Gm2974,Gm3696,Gm3752,Gm3636,Gm2237,Gm38418,Gm3264,Gm3488,Gm3739	32.2835	0.459074	0.252307	1.81951	0.0688338	0.97033
Kremen2	21.5939	-0.546136	0.299049	-1.82624	0.0678137	0.97033
Nppb	21.5494	-0.539004	0.298873	-1.80345	0.0713174	0.97033
Stx1b	113.432	0.332851	0.182696	1.82188	0.0684725	0.97033
Ext1	120.56	0.38984	0.213899	1.82255	0.0683719	0.97033
Gm34521	22.6921	-0.512279	0.286266	-1.78952	0.0735307	0.97033
Gm609	18.8218	-0.558455	0.311495	-1.79282	0.0730013	0.97033
Pgr	23.5717	-0.514032	0.280318	-1.83374	0.0666922	0.97033
Bmp3	30.2791	-0.466575	0.253702	-1.83907	0.065905	0.97033
S100g	25.6575	-0.499032	0.275271	-1.81288	0.0698506	0.97033
1700123O20Rik	30.595	-0.457779	0.249084	-1.83785	0.0660842	0.97033
Ighm	71.4721	0.500183	0.27636	1.8099	0.0703118	0.97033
Mmp14	28.245	-0.501376	0.279748	-1.79225	0.0730936	0.97033
Cyp2c29	14.9461	-0.684265	0.371466	-1.84207	0.0654656	0.97033
Rnf133	25.7484	0.492551	0.272319	1.80873	0.0704935	0.97033
Basp1	314.121	0.319934	0.17886	1.78873	0.0736575	0.97033
Klb	24.0429	0.534345	0.293333	1.82164	0.0685101	0.97033
Amh	29.4889	0.474182	0.258117	1.83708	0.0661976	0.97033
Ccl7	20.9533	0.561673	0.311365	1.8039	0.0712464	0.97033
Olfr458	23.5809	0.547416	0.304383	1.79844	0.0721066	0.97033
Plagl1	24.4523	-0.494096	0.274751	-1.79834	0.0721228	0.97033
Tmprss5	23.0854	0.557745	0.308871	1.80575	0.0709567	0.97033
Casp7	23.4533	-0.499297	0.278108	-1.79534	0.0726002	0.97033
Usp50	20.115	-0.56677	0.316986	-1.788	0.0737761	0.97033
Ntrk2	393.621	0.280977	0.156354	1.79706	0.0723265	0.97033
Calcoco2	22.6308	-0.525798	0.290184	-1.81195	0.0699945	0.97033
Rgma	59.8903	0.356046	0.195579	1.82047	0.0686878	0.97033
Olfr1453	24.5666	-0.529648	0.294612	-1.79778	0.0722115	0.97033
B4galnt4	46.3697	0.371354	0.206944	1.79447	0.0727386	0.97033
Ogfrl1	74.3918	0.395967	0.220347	1.79701	0.0723334	0.97033
Wdr3	39.4807	-0.445849	0.244779	-1.82143	0.068541	0.97033
Zfp575	32.9328	0.420814	0.233552	1.80181	0.071576	0.97033
Pacsin1	321.743	0.316058	0.172511	1.8321	0.0669364	0.97033
Efcab1	50.7789	0.458807	0.256045	1.7919	0.0731488	0.97033
Stk31	35.4055	-0.444555	0.243829	-1.82323	0.068269	0.97033
Clec2e	19.8612	-0.543566	0.30362	-1.79028	0.0734081	0.97033
Gpx5	21.0988	-0.551684	0.299596	-1.84143	0.0655585	0.97033
Vxn	123.781	0.430058	0.238938	1.79987	0.0718811	0.97033
Wdr41	42.1395	0.438186	0.239522	1.82942	0.0673373	0.97033
Card10	28.7741	-0.478833	0.264978	-1.80706	0.0707523	0.97033
Rpl17,Rpl17-ps8,Rpl17-ps10	411.177	0.255367	0.141465	1.80516	0.0710494	0.97033
Nlgn2	137.597	0.365254	0.19945	1.83131	0.0670545	0.97033
Dcaf7	92.9188	0.323695	0.178064	1.81786	0.0690852	0.97033
Gpatch2	40.8688	0.411359	0.228099	1.80342	0.071322	0.97033
Grcc10	147.611	0.371553	0.202292	1.83672	0.0662515	0.97033
Plekhg1	34.6466	-0.445193	0.248995	-1.78796	0.0737824	0.97033
Gm8882	13.7958	0.677137	0.371965	1.82043	0.0686935	0.97033
Frmd3	21.8029	0.53693	0.299488	1.79282	0.0730013	0.97033
Lrrc74a	26.0418	-0.479014	0.263024	-1.82118	0.0685795	0.97033
Ccl12	30.8809	-0.460805	0.25032	-1.84086	0.065642	0.97033
Esd	99.8272	0.325593	0.180281	1.80603	0.0709141	0.97033
Zmiz1	141.825	0.470541	0.25812	1.82296	0.0683099	0.97033
Gcm1	21.911	-0.557873	0.304723	-1.83076	0.0671371	0.97033
Lrrc74b	23.8206	-0.47614	0.265571	-1.79289	0.0729904	0.97033
Aco1	65.7687	-0.338534	0.184225	-1.83761	0.0661201	0.97033
Rpl26,Gm15772	250.197	0.24665	0.13536	1.82217	0.0684286	0.97033
Pxylp1	31.254	0.483504	0.264799	1.82593	0.0678608	0.97033
Brap	63.247	-0.343556	0.188027	-1.82716	0.0676751	0.97033
Epb41	103.419	0.392072	0.216266	1.81292	0.0698446	0.97033
Spag7	75.4382	0.332713	0.183908	1.80913	0.0704306	0.97033
Acap3	109.899	0.36051	0.198816	1.81328	0.0697881	0.97033
Hhex	20.6025	-0.575622	0.312562	-1.84163	0.0655298	0.97033
Klf10	76.7305	0.435274	0.243513	1.78748	0.07386	0.970703
Irgc1	23.4214	-0.553986	0.310139	-1.78625	0.0740586	0.971373
Retsat	34.1043	-0.44394	0.248519	-1.78634	0.0740442	0.971373
Mdc1	23.6172	0.52207	0.292181	1.7868	0.0739695	0.971373
Sub1	334.138	0.327171	0.183408	1.78384	0.074449	0.971535
Nptxr,Npcd	216.28	0.327422	0.183463	1.78468	0.074314	0.971535
Fam83d	20.0356	0.553625	0.310347	1.78389	0.074442	0.971535
Krtap20-2,Gm33888,Gm6358,Gm34396,Gm35091	20.7743	-0.508843	0.285286	-1.78362	0.074485	0.971535
Rpl24,Gm9385	155.628	0.267298	0.149878	1.78345	0.0745138	0.971535
Lrrc39	27.2414	-0.466482	0.261539	-1.7836	0.0744883	0.971535
Dgkd	65.4046	0.342075	0.191692	1.7845	0.0743424	0.971535
Zmym2	60.4175	0.355593	0.199381	1.78349	0.0745063	0.971535
Cylc2	21.9487	-0.518229	0.290307	-1.78511	0.074244	0.971535
Erich2	16.2916	0.619151	0.347575	1.78135	0.0748558	0.971633
Mphosph8	34.9174	0.448288	0.251822	1.78018	0.0750464	0.971633
Sars2	38.5282	0.427319	0.239796	1.78201	0.0747475	0.971633
Abhd2	103.761	0.312634	0.175834	1.77801	0.0754026	0.971633
Dmac1	34.2605	0.473923	0.266478	1.77847	0.0753273	0.971633
Mknk2	56.9053	0.355302	0.199715	1.77904	0.0752326	0.971633
Zglp1	18.8968	-0.546224	0.306972	-1.7794	0.075175	0.971633
Slc17a8	26.3818	-0.488336	0.274476	-1.77916	0.0752143	0.971633
Enoph1	93.8972	0.319494	0.179644	1.77849	0.0753238	0.971633
Arrdc4	27.1901	0.495517	0.27816	1.78141	0.0748456	0.971633
Olfr159	19.0871	-0.558434	0.313781	-1.7797	0.0751258	0.971633
Klk1b16	21.7223	-0.537921	0.30195	-1.78149	0.074833	0.971633
Kcnf1	66.2053	0.331524	0.186255	1.77994	0.0750852	0.971633
Phactr4	30.0796	-0.464259	0.260777	-1.78029	0.0750281	0.971633
Map3k21	27.466	-0.495525	0.277937	-1.78287	0.0746074	0.971633
Srsf1	140.076	0.350679	0.197166	1.7786	0.0753059	0.971633
Dimt1	34.024	0.428103	0.240781	1.77798	0.0754074	0.971633
Tmem164	22.5727	-0.519054	0.291675	-1.77956	0.0751481	0.971633
Tmem9	75.4959	0.371692	0.209195	1.77677	0.0756053	0.971646
Pcnx3	21.1869	-0.52916	0.297687	-1.77757	0.0754743	0.971646
Ifit2	26.3206	0.478085	0.26903	1.77707	0.075557	0.971646
Satb1	154.496	0.299042	0.168265	1.7772	0.0755347	0.971646
Gm14403,Zfp931	35.4932	-0.418137	0.235458	-1.77584	0.0757586	0.972983
Sptb	75.4311	0.321639	0.181399	1.7731	0.0762127	0.973116
Hmgb1,Gm26740,Hmgb1-rs17	93.5557	0.318709	0.179693	1.77363	0.0761248	0.973116
Atg13	63.7163	0.372076	0.209817	1.77334	0.0761728	0.973116
Adam21	25.9927	0.507939	0.286242	1.77451	0.0759786	0.973116
Slc35e3	68.2362	-0.382324	0.215547	-1.77373	0.0761073	0.973116
Sart1	70.3484	0.335488	0.189189	1.7733	0.0761794	0.973116
Olfr1167,Olfr1170	23.2892	-0.519297	0.292542	-1.77512	0.0758783	0.973116
Gm51415	17.9365	-0.567207	0.319753	-1.77389	0.0760813	0.973116
Gm8465,Ppcs	35.0559	-0.427135	0.240707	-1.7745	0.0759805	0.973116
Eef2kmt	21.4991	-0.482834	0.280244	-1.72291	0.0849053	0.975332
Rrbp1	45.7257	0.375643	0.219602	1.71056	0.0871618	0.975332
Gzmm	16.6377	-0.595025	0.343411	-1.73269	0.0831508	0.975332
Zswim2	19.5292	-0.556866	0.314805	-1.76892	0.0769067	0.975332
Fgfr1	51.2273	0.390775	0.233421	1.67412	0.0941067	0.975332
Retnlb	35.242	-0.415492	0.241159	-1.7229	0.0849071	0.975332
Cchcr1	33.924	-0.406445	0.238583	-1.70358	0.0884599	0.975332
Pigk	55.7057	0.381402	0.216956	1.75797	0.0787519	0.975332
Ociad2	121.29	0.391962	0.224319	1.74734	0.0805775	0.975332
Cct2	133.567	0.278841	0.161653	1.72493	0.0845397	0.975332
Nipal4	18.9586	-0.599458	0.348184	-1.72167	0.0851296	0.975332
Hcar1	16.4113	-0.576922	0.331552	-1.74007	0.0818473	0.975332
Csrp3	22.1235	-0.539933	0.320134	-1.68658	0.0916833	0.975332
Dmac2l	31.4389	0.441515	0.257795	1.71266	0.086775	0.975332
Olfr272	24.8008	-0.485989	0.278058	-1.7478	0.080499	0.975332
Fundc2	33.945	0.408914	0.239869	1.70474	0.088243	0.975332
Spta1	28.0382	-0.442342	0.260708	-1.69669	0.0897547	0.975332
Pan2	32.6141	-0.442695	0.257324	-1.72038	0.085364	0.975332
P2rx3	38.4826	0.419182	0.242552	1.72821	0.0839503	0.975332
Pask	24.5879	0.528601	0.309531	1.70775	0.0876835	0.975332
Phf21a	37.1861	0.402121	0.23371	1.7206	0.0853234	0.975332
Lrrc56	28.5494	-0.440407	0.262136	-1.68007	0.0929434	0.975332
Tnni1	27.2341	-0.503211	0.284216	-1.77052	0.0766399	0.975332
Alg11	42.0848	0.372676	0.220087	1.69331	0.090397	0.975332
Prl4a1	26.2497	-0.480617	0.278711	-1.72442	0.0846313	0.975332
Dbn1	120.231	0.342626	0.198263	1.72813	0.083964	0.975332
Rab40b	38.5755	-0.401659	0.229475	-1.75034	0.0800597	0.975332
Akr1b10	21.8365	0.562679	0.331776	1.69596	0.0898934	0.975332
Sox12	27.7505	-0.46186	0.275678	-1.67536	0.0938631	0.975332
2310079G19Rik	21.229	-0.504943	0.301509	-1.67472	0.0939885	0.975332
Strap	143.451	0.244391	0.143622	1.70162	0.0888261	0.975332
Suds3	104.786	0.320031	0.185359	1.72655	0.0842486	0.975332
Adrb1	54.0449	0.345109	0.201133	1.71582	0.0861942	0.975332
Gm52006	21.8098	-0.526541	0.300524	-1.75208	0.0797606	0.975332
Mfsd2a	27.3867	-0.481627	0.28661	-1.68043	0.0928742	0.975332
Olfr1047	24.023	-0.511078	0.295235	-1.73109	0.0834357	0.975332
Gm5643,Hnrnpa1l2-ps2,Hnrnpa1,Gm10052	256.509	0.323574	0.190331	1.70006	0.0891204	0.975332
6430628N08Rik	15.9516	0.584962	0.346836	1.68657	0.091687	0.975332
Cldn8	24.0627	-0.489143	0.290132	-1.68593	0.0918095	0.975332
Pltp	24.1994	-0.488965	0.285334	-1.71366	0.0865911	0.975332
Vmn1r241,Vmn1r251,Vmn1r117	33.5466	0.429392	0.245884	1.74632	0.0807553	0.975332
Birc7	23.3199	-0.510645	0.296805	-1.72047	0.0853463	0.975332
Pdgfb	31.4767	0.438039	0.252465	1.73504	0.082733	0.975332
Slc6a8	227.486	0.305012	0.173861	1.75434	0.0793715	0.975332
Chad	34.001	-0.424044	0.249783	-1.69765	0.0895736	0.975332
Vmn1r38	24.7113	-0.49643	0.295969	-1.67731	0.0934827	0.975332
H2-L,H2-D1	46.835	0.369415	0.220674	1.67403	0.094124	0.975332
Sod2	185.31	0.319199	0.189786	1.68189	0.0925908	0.975332
Olfr910	17.601	-0.592382	0.351531	-1.68515	0.0919595	0.975332
Lsm4	58.5319	-0.31698	0.184659	-1.71657	0.0860584	0.975332
Arhgef15	28.9793	0.457908	0.268738	1.70392	0.0883957	0.975332
Ercc6l	22.1072	0.499272	0.295448	1.68988	0.0910514	0.975332
Ifna12,Ifna15,Ifna14	30.6543	-0.450967	0.258379	-1.74537	0.0809203	0.975332
Abcg3	21.5691	0.554569	0.315367	1.75849	0.0786646	0.975332
Hoga1	22.8921	-0.486663	0.290356	-1.67609	0.0937206	0.975332
Pcdh9	104.221	0.415319	0.247334	1.67918	0.093116	0.975332
9530053A07Rik	22.7892	0.503704	0.287272	1.7534	0.0795333	0.975332
Olfr659	19.733	-0.557651	0.325969	-1.71075	0.0871272	0.975332
Dpy19l2	29.7594	-0.456381	0.27242	-1.67529	0.0938782	0.975332
Kalrn	488.693	0.431456	0.246492	1.75039	0.0800514	0.975332
Rnase6	30.5982	-0.428576	0.253881	-1.6881	0.0913922	0.975332
Olfr1349	19.8947	-0.544364	0.312707	-1.74081	0.0817169	0.975332
Tmem86a	30.1017	0.441907	0.261709	1.68855	0.0913064	0.975332
Drp2	64.6139	0.367331	0.214031	1.71625	0.0861165	0.975332
Pnma3	40.0327	-0.394465	0.223219	-1.76717	0.0772002	0.975332
Atxn1l	41.4364	-0.361569	0.215049	-1.68133	0.0926981	0.975332
H2-M10.3	17.9245	-0.532424	0.308253	-1.72723	0.0841263	0.975332
Btbd9	95.2747	0.360946	0.207605	1.73862	0.0821021	0.975332
Themis2	22.2316	-0.503343	0.289542	-1.73841	0.0821378	0.975332
Herpud1	42.6298	0.40053	0.23723	1.68836	0.0913416	0.975332
Osgep	33.2392	-0.42026	0.250093	-1.68041	0.0928771	0.975332
Ddn	185.939	0.259647	0.149487	1.73692	0.0824009	0.975332
Pld4	22.7426	-0.508845	0.295263	-1.72336	0.0848227	0.975332
Haus6	28.5721	-0.448125	0.254651	-1.75976	0.0784479	0.975332
Csrnp1	35.9397	0.399657	0.238342	1.67682	0.0935769	0.975332
Olfr1443	20.4737	-0.514602	0.30429	-1.69116	0.0908069	0.975332
Pop7	58.7717	0.342282	0.193756	1.76656	0.0773025	0.975332
Inpp5f	45.8419	0.401843	0.227638	1.76527	0.0775186	0.975332
Psenen	85.7333	0.312745	0.180364	1.73397	0.0829236	0.975332
Spint1	28.9476	-0.452319	0.259427	-1.74353	0.0812414	0.975332
Wdr73	56.8892	-0.330342	0.193528	-1.70695	0.0878315	0.975332
Olfr867	17.2077	-0.592588	0.339171	-1.74716	0.0806088	0.975332
Lama5	26.4088	-0.473794	0.275482	-1.71987	0.0854564	0.975332
Tent5b	31.803	-0.468149	0.268588	-1.743	0.0813342	0.975332
Rundc3a	265.649	0.314209	0.187279	1.67776	0.0933933	0.975332
Gdi2	166.205	0.263758	0.15404	1.71227	0.0868468	0.975332
Myh11	23.4154	-0.482706	0.274745	-1.75692	0.0789307	0.975332
Spag1	49.912	-0.372956	0.215998	-1.72667	0.0842276	0.975332
Tmprss7	33.8642	-0.421342	0.246569	-1.70882	0.0874846	0.975332
Ndufa4	307.974	0.295399	0.173522	1.70237	0.0886852	0.975332
Trdn	30.4327	0.437083	0.257876	1.69494	0.0900873	0.975332
Arl8b	120.943	0.316547	0.187064	1.69219	0.0906095	0.975332
Rrn3	64.6402	0.358927	0.209399	1.71408	0.0865136	0.975332
Abcb8	34.7099	0.391311	0.232621	1.68219	0.0925328	0.975332
Fbxo33	50.7589	0.362314	0.211599	1.71227	0.0868472	0.975332
Rps10	153.987	0.261699	0.148931	1.75719	0.078886	0.975332
Igbp1b	14.9964	-0.59679	0.352539	-1.69283	0.0904873	0.975332
Tmem18	49.002	-0.366803	0.212187	-1.72868	0.083867	0.975332
Casp14	20.9997	-0.499947	0.295216	-1.6935	0.0903609	0.975332
Speg	71.0388	0.308486	0.180973	1.70459	0.0882701	0.975332
Hoxc5	18.472	0.570896	0.330414	1.72782	0.0840202	0.975332
Ly9	32.093	-0.444017	0.254834	-1.74238	0.0814427	0.975332
Olfr512	22.6353	-0.499023	0.29231	-1.70717	0.0877905	0.975332
Gm40847,LOC108167368,1700030C10Rik,Gm38538,Gm10479,9030624G23Rik,5730507C01Rik,Gm10476,Gm5784,3110053B16Rik,6030426L16Rik,Asap2	66.9842	0.395561	0.230667	1.71486	0.0863706	0.975332
LTO1	37.0347	-0.423861	0.243263	-1.7424	0.0814388	0.975332
Spp1	23.9038	0.518918	0.308353	1.68287	0.0924001	0.975332
Cd5l	23.9496	-0.496191	0.283648	-1.74932	0.0802361	0.975332
Fes	24.0585	0.498794	0.28863	1.72814	0.0839623	0.975332
Gucy1a1	32.6023	-0.411539	0.234341	-1.75615	0.0790627	0.975332
Rnf187	179.322	0.319978	0.181256	1.76534	0.0775062	0.975332
Slc25a44	80.7438	0.323541	0.190994	1.69399	0.0902674	0.975332
Kdm1b	24.675	0.507956	0.292641	1.73576	0.0826056	0.975332
Mfap5	19.3652	-0.58397	0.33812	-1.72711	0.0841486	0.975332
Ep400	96.3694	0.272499	0.160465	1.69819	0.0894728	0.975332
Atg7	39.9827	0.39926	0.230475	1.73234	0.0832139	0.975332
Denn2b	30.7552	-0.434677	0.251215	-1.7303	0.0835761	0.975332
Tpr	65.9592	0.313423	0.185634	1.68839	0.0913364	0.975332
9430097D07Rik	28.7386	-0.447564	0.26621	-1.68124	0.0927161	0.975332
Skint8,Skint7	27.859	-0.482113	0.277106	-1.73982	0.0818913	0.975332
Slc47a2	26.7422	-0.476575	0.271252	-1.75695	0.0789263	0.975332
Icmt	39.9247	0.412306	0.235125	1.75356	0.0795062	0.975332
Rapgef3	38.3467	-0.444526	0.255319	-1.74106	0.0816732	0.975332
Bicral	70.1783	-0.332366	0.191096	-1.73926	0.0819888	0.975332
Pon3	19.9	-0.5148	0.304725	-1.68939	0.0911445	0.975332
Piezo2	24.8303	-0.452307	0.270094	-1.67463	0.0940073	0.975332
Fuca2	30.3731	0.416013	0.247226	1.68272	0.0924288	0.975332
AU022252	37.271	-0.391634	0.230546	-1.69872	0.0893712	0.975332
Adgrf5	29.6027	0.448652	0.264586	1.69567	0.0899478	0.975332
Ube4b	56.4708	0.348377	0.199837	1.74331	0.0812796	0.975332
4921511C20Rik	26.0595	-0.489768	0.288715	-1.69637	0.089815	0.975332
Snrpd1	46.0853	-0.353972	0.205195	-1.72505	0.0845177	0.975332
Sun1	109.101	0.381338	0.217896	1.75009	0.0801027	0.975332
Lgals2	31.086	-0.444102	0.260967	-1.70176	0.0888012	0.975332
Slc35a1	28.1051	-0.467849	0.270089	-1.7322	0.0832372	0.975332
Qpct	29.4809	0.444949	0.261129	1.70394	0.0883914	0.975332
En1	26.576	-0.459856	0.267814	-1.71707	0.0859665	0.975332
Snx32	35.2667	0.403927	0.23369	1.72847	0.0839035	0.975332
Zeb2	71.6531	0.351714	0.206171	1.70593	0.0880207	0.975332
Zgpat	87.9282	0.336338	0.200231	1.67975	0.0930059	0.975332
Arhgap5	40.2178	0.407588	0.231128	1.76348	0.0778201	0.975332
Skil	56.6924	0.356482	0.201641	1.7679	0.0770777	0.975332
Wfdc21	36.1103	-0.431448	0.245287	-1.75896	0.0785849	0.975332
Sem1	139.625	0.283604	0.163366	1.736	0.0825632	0.975332
Olfr583	17.8196	-0.567075	0.333123	-1.7023	0.0886998	0.975332
Vwce	39.692	0.413335	0.245048	1.68675	0.0916518	0.975332
Vstm4	25.5203	-0.481106	0.284581	-1.69058	0.0909169	0.975332
Dtx3l	26.8143	-0.471119	0.279724	-1.68423	0.0921369	0.975332
Irgm2	19.8105	-0.54838	0.309774	-1.77026	0.0766842	0.975332
Olfr978,Olfr980	15.6576	-0.57716	0.332618	-1.7352	0.0827051	0.975332
Gm5431,9930111J21Rik1	23.8165	-0.537143	0.316846	-1.69528	0.0900215	0.975332
Il31	23.1921	-0.521037	0.307097	-1.69666	0.0897617	0.975332
Ren2	21.952	0.518252	0.304131	1.70404	0.088374	0.975332
Fmo2	20.8507	0.510562	0.299606	1.70411	0.0883607	0.975332
Stk4	32.4331	0.457511	0.270741	1.68985	0.0910567	0.975332
Morc3	40.7811	-0.383499	0.222061	-1.727	0.0841685	0.975332
Odc1	79.7105	0.3275	0.188235	1.73985	0.0818861	0.975332
Fam216a	97.765	0.279553	0.158731	1.76118	0.0782084	0.975332
Samd9l	21.8989	-0.52732	0.306519	-1.72035	0.0853691	0.975332
Erbb2	31.0554	-0.446763	0.255093	-1.75137	0.0798824	0.975332
Golga5	35.7456	0.408166	0.235394	1.73397	0.0829232	0.975332
Nradd	18.4319	-0.522226	0.307705	-1.69716	0.0896656	0.975332
Phldb2	21.5735	0.525863	0.306423	1.71613	0.0861374	0.975332
Hyou1	77.6354	0.296417	0.174421	1.69943	0.089238	0.975332
Lalba	22.6597	-0.481452	0.285879	-1.68411	0.09216	0.975332
Aste1	24.0516	-0.490065	0.278994	-1.75655	0.0789952	0.975332
Usp17lb	36.364	0.45623	0.260557	1.75098	0.0799497	0.975332
Clcn7	61.3419	0.347604	0.206745	1.68132	0.0927009	0.975332
Sox4	39.7175	0.388737	0.22949	1.69392	0.0902811	0.975332
Snx18	26.8923	-0.463144	0.266369	-1.73873	0.0820821	0.975332
Atp5md	225.235	0.313508	0.177408	1.76716	0.0772014	0.975332
Cryzl1	91.1395	0.314339	0.184969	1.69941	0.0892417	0.975332
Cul1	71.9236	0.309686	0.180461	1.71608	0.0861473	0.975332
Smoc2	31.721	-0.458708	0.268605	-1.70774	0.0876843	0.975332
Slc8a2	172.107	0.392525	0.223743	1.75435	0.0793704	0.975332
Hnrnpc	110.094	-0.307483	0.176927	-1.7379	0.0822277	0.975332
Ptpre	40.9917	0.376744	0.221524	1.70069	0.0890011	0.975332
AU018091	26.8775	-0.464703	0.268173	-1.73285	0.0831225	0.975332
Ctcf	66.6704	0.346624	0.196265	1.7661	0.0773789	0.975332
Zfand2a	72.725	0.332127	0.196586	1.68947	0.0911295	0.975332
Yeats4	53.9104	0.350478	0.204943	1.71012	0.0872433	0.975332
Tpra1	52.0815	-0.370772	0.210898	-1.75807	0.0787364	0.975332
Cysltr2	19.8002	-0.517951	0.307436	-1.68474	0.0920384	0.975332
Atg16l1	67.8032	0.341829	0.203868	1.67672	0.0935973	0.975332
Bcl2l14	19.8503	-0.550489	0.315696	-1.74373	0.0812063	0.975332
Olfr811	21.3342	-0.526596	0.304058	-1.7319	0.0832922	0.975332
Rapgef5	63.2352	0.349506	0.198019	1.76501	0.0775615	0.975332
Notch4	20.7385	-0.554312	0.323661	-1.71263	0.0867805	0.975332
H2-M10.6	16.9826	-0.547443	0.321139	-1.70469	0.0882519	0.975332
Map3k7cl	23.2371	-0.530209	0.301999	-1.75566	0.0791462	0.975332
Ccdc86	24.7601	-0.465377	0.275313	-1.69036	0.09096	0.975332
Zfp809	49.9949	-0.343927	0.204903	-1.67849	0.0932517	0.975332
Gjc1	19.7786	-0.5342	0.318386	-1.67783	0.0933794	0.975332
Cd177	36.8868	-0.402371	0.234555	-1.71547	0.0862597	0.975332
Akap6	123.863	0.363209	0.207031	1.75437	0.0793674	0.975332
Plekha2	51.6548	0.355525	0.212072	1.67643	0.0936533	0.975332
Rgs4	330.638	0.283125	0.167937	1.6859	0.0918146	0.975332
Nnat	29.5047	0.427621	0.254061	1.68314	0.0923481	0.975332
Gapdhs	23.3052	-0.501297	0.288826	-1.73564	0.082628	0.975332
Macrod1	33.9715	-0.438003	0.257317	-1.70219	0.0887194	0.975332
Rbp7	14.5677	-0.632673	0.373406	-1.69433	0.0902029	0.975332
Rbm8a	59.6254	0.339466	0.199122	1.70481	0.088229	0.975332
Pygo2	74.7777	0.308405	0.175228	1.76002	0.0784036	0.975332
Cndp1	27.8767	-0.471771	0.277499	-1.70008	0.0891156	0.975332
Klf15	35.4061	-0.455232	0.264466	-1.72133	0.0851919	0.975332
Hecw2	67.6631	0.352944	0.205073	1.72107	0.0852383	0.975332
Ccnl2	77.5013	0.361775	0.215352	1.67992	0.0929723	0.975332
Sinhcaf	41.9928	0.39154	0.226687	1.72723	0.084127	0.975332
Fbrs	55.0204	0.337199	0.200297	1.6835	0.0922788	0.975332
Lamb1	22.6157	-0.505114	0.295879	-1.70716	0.087792	0.975332
Ank	224.406	0.287317	0.17002	1.6899	0.0910463	0.975332
Olfr609	20.2609	-0.502318	0.299887	-1.67502	0.0939295	0.975332
Mgat1	167.54	0.303324	0.177046	1.71325	0.086666	0.975332
Vdac1	262.936	0.286875	0.168888	1.69861	0.0893925	0.975332
Gm4988	30.3407	0.480486	0.275228	1.74578	0.0808501	0.975332
Fam155a	170.527	0.35774	0.212303	1.68505	0.0919796	0.975332
Vmn1r78	23.4635	-0.501003	0.288403	-1.73716	0.0823583	0.975332
Rtel1	37.2313	-0.404681	0.234781	-1.72365	0.0847703	0.975332
Rufy4	22.8931	-0.502725	0.295886	-1.69905	0.08931	0.975332
Thoc5	61.5291	-0.323586	0.190823	-1.69574	0.089935	0.975332
Vegfd	30.7939	-0.434668	0.255863	-1.69883	0.0893507	0.975332
Pspn	27.0728	0.469756	0.278513	1.68666	0.0916694	0.975332
Fads6	47.5893	0.36929	0.213737	1.72777	0.0840287	0.975332
Herc1	103.852	0.334438	0.197268	1.69535	0.0900091	0.975332
Gigyf2	67.3247	0.373285	0.212607	1.75575	0.0791306	0.975332
Ube2b	63.2178	0.347339	0.196546	1.76721	0.0771926	0.975332
Myoz3	16.9217	0.583499	0.339397	1.71922	0.085574	0.975332
Mapk3	83.5218	0.3138	0.182497	1.71947	0.085528	0.975332
H4c1	40.7649	0.396056	0.229921	1.72257	0.0849657	0.975332
Fanci	19.3606	-0.529784	0.306553	-1.7282	0.0839528	0.975332
Zzef1	45.1572	0.371183	0.219356	1.69215	0.0906166	0.975332
Slc4a1ap	62.4105	0.33954	0.20237	1.67782	0.0933829	0.975332
Ahrr	31.5841	0.456564	0.268443	1.70079	0.0889831	0.975332
Cep290	46.3904	0.379299	0.215861	1.75714	0.0788932	0.975332
Memo1	64.0634	0.311716	0.181567	1.71681	0.0860139	0.975332
Olfr891	19.4303	-0.549474	0.31735	-1.73144	0.0833725	0.975332
Zfp934,Zfp935,Gm5141,Gm21145,Zfp808,Gm3325,BC052688,Platr25,6720489N17Rik,Gm36298	100.218	0.389337	0.230752	1.68725	0.0915554	0.975332
Jund	333.16	0.215508	0.127635	1.68847	0.0913219	0.975332
D430041D05Rik	101.598	0.371303	0.213187	1.74168	0.0815652	0.975332
Igfbp1	35.1137	-0.417327	0.247449	-1.68652	0.0916962	0.975332
Asic2	91.5356	0.312799	0.179991	1.73786	0.0822363	0.975332
Lsm3	64.6996	0.327636	0.194874	1.68127	0.09271	0.975332
Il18bp	30.7088	0.466615	0.266874	1.74844	0.080387	0.975332
Sox3	20.9598	0.52	0.310565	1.67437	0.0940584	0.975332
Lgi4	27.7191	-0.425067	0.247213	-1.71944	0.0855352	0.975332
Mtres1	38.0746	-0.409397	0.235824	-1.73603	0.0825591	0.975332
Nudt6	29.7179	-0.44209	0.25941	-1.70421	0.0883415	0.975332
Vps28	78.4012	0.406506	0.24114	1.68577	0.0918408	0.975332
Lrch3	66.1855	-0.304596	0.180698	-1.68567	0.0918602	0.975332
Cdkn1a	79.3589	0.61375	0.357698	1.71583	0.0861923	0.975332
Homez	14.026	0.677105	0.39631	1.70852	0.0875398	0.975332
Dapp1	20.4738	0.572175	0.331558	1.72571	0.0843988	0.975332
Chil3	23.2483	-0.488025	0.28629	-1.70465	0.0882589	0.975332
Ccdc8	26.9861	-0.501658	0.284448	-1.76362	0.0777962	0.975332
Neil3	19.386	-0.530468	0.301511	-1.75936	0.0785159	0.975332
Fam131b	114.058	0.310141	0.18503	1.67617	0.0937055	0.975332
Ccdc58	39.2356	0.40949	0.234237	1.74818	0.0804321	0.975332
Bloc1s2	46.4676	0.387253	0.228965	1.69132	0.090776	0.975332
Hcrt	17.3085	-0.550685	0.314612	-1.75036	0.0800559	0.975332
Dph7	30.9998	0.447649	0.261463	1.71209	0.0868792	0.975332
Chid1	86.5157	0.357128	0.208479	1.71302	0.0867089	0.975332
Anks6	44.7175	0.398682	0.230967	1.72614	0.084322	0.975332
Vmn2r101,Vmn2r102	32.573	0.463793	0.265556	1.7465	0.0807245	0.975332
Lum	26.0485	-0.468031	0.265832	-1.76062	0.078302	0.975332
Vmn1r51	24.9644	-0.487814	0.283523	-1.72054	0.0853338	0.975332
Nr2f6	26.7197	-0.479773	0.281144	-1.70651	0.087914	0.975332
Lap3	44.9388	0.381277	0.225845	1.68822	0.0913685	0.975332
Shroom1	22.2888	-0.510411	0.290156	-1.75909	0.0785621	0.975332
Fsip1	17.5719	0.59751	0.34351	1.73942	0.0819605	0.975332
Lrrc55	52.3613	-0.363768	0.212462	-1.71215	0.0868687	0.975332
Ackr4	16.6281	-0.580751	0.337114	-1.72271	0.0849405	0.975332
Mcmdc2	27.7923	-0.459272	0.266839	-1.72115	0.0852227	0.975332
Bcl2a1d,Bcl2a1a,Bcl2a1b,Bcl2a1c	28.6027	-0.442135	0.251092	-1.76085	0.0782644	0.975332
Olfr507	20.7317	0.597032	0.343079	1.74022	0.0818212	0.975332
Olfr1496	20.1828	-0.549738	0.317003	-1.73418	0.082887	0.975332
Itln1	21.8583	-0.533582	0.312675	-1.70651	0.0879132	0.975332
Med31	33.4808	0.423471	0.249835	1.695	0.0900751	0.975332
Spata1	21.591	-0.518056	0.300469	-1.72416	0.0846796	0.975332
Pgk1	406.518	0.299696	0.176033	1.70249	0.088663	0.975332
Rab34	39.0363	0.445735	0.254165	1.75372	0.0794778	0.975332
Edil3	77.8419	0.364002	0.20608	1.76632	0.0773429	0.975332
Olfr477	19.7057	-0.565926	0.324435	-1.74434	0.0810996	0.975332
Svs4	20.1456	-0.54358	0.320109	-1.69811	0.0894869	0.975332
Fmo9	20.0124	-0.545853	0.316505	-1.72463	0.0845951	0.975332
Ccdc73	23.077	0.515019	0.305233	1.6873	0.0915462	0.975332
Cap1	190.176	0.306383	0.181738	1.68585	0.0918242	0.975332
Defb40	23.1737	-0.535563	0.306202	-1.74905	0.0802816	0.975332
Sbk3	29.7142	0.449424	0.267941	1.67732	0.0934792	0.975332
Dnah2	25.7138	-0.486952	0.284156	-1.71368	0.0865881	0.975332
Fosl2	37.2299	0.418762	0.243205	1.72185	0.0850966	0.975332
Cacna1g	67.3672	0.322603	0.183753	1.75564	0.0791506	0.975332
Cyld	70.0504	0.347792	0.201684	1.72444	0.0846283	0.975332
Prg3	19.921	-0.518995	0.296029	-1.75319	0.0795698	0.975332
Mmrn2	21.4176	-0.483865	0.288084	-1.6796	0.0930353	0.975332
Ccdc47	77.6456	0.339347	0.196112	1.73037	0.0835638	0.975332
Gm10209	15.1426	-0.601608	0.343611	-1.75084	0.0799735	0.975332
Dnajc6	158.975	0.330549	0.193262	1.71036	0.0871991	0.975332
Cacna1a	243.274	0.354954	0.211999	1.67432	0.0940671	0.975332
Trnp1	51.3113	0.367195	0.213723	1.71808	0.0857814	0.975332
Zfp957	23.2647	-0.517848	0.298014	-1.73766	0.0822706	0.975332
Pcdh7	234.291	0.323	0.18765	1.72129	0.0851977	0.975332
Camk2b	236.535	0.318098	0.185152	1.71803	0.0857909	0.975332
Hnrnph2	96.2165	0.307689	0.179354	1.71554	0.0862456	0.975332
Dhodh	45.4495	-0.350977	0.207483	-1.6916	0.0907229	0.975332
Zfp219	26.2609	-0.478061	0.275947	-1.73243	0.0831963	0.975332
Olfr578	15.6384	0.565891	0.337397	1.67722	0.0934986	0.975332
Pf4	20.1944	-0.548486	0.315755	-1.73706	0.082376	0.975332
Kcnh3	53.5382	0.364347	0.212193	1.71706	0.0859689	0.975332
Phactr3	65.1234	0.323181	0.189713	1.70352	0.0884701	0.975332
Amz2	70.4261	0.3262	0.186096	1.75286	0.0796266	0.975332
Pde1b	68.2539	0.367431	0.213516	1.72086	0.0852762	0.975332
Dusp12	30.9793	0.433769	0.250739	1.72996	0.0836371	0.975332
Map3k14	23.0363	-0.491169	0.287146	-1.71052	0.0871696	0.975332
Eno3	89.9534	0.326457	0.188159	1.73501	0.0827393	0.975332
Hax1	95.5037	0.32621	0.184924	1.76402	0.0777289	0.975332
Robo3	81.9871	0.387974	0.221151	1.75434	0.0793716	0.975332
Sec63	114.388	0.297135	0.1759	1.68923	0.0911761	0.975332
Cspg4	27.1688	0.511977	0.289455	1.76876	0.0769331	0.975332
Knstrn	24.5572	-0.486843	0.28961	-1.68103	0.0927576	0.975332
Bicc1	36.0301	-0.439306	0.248867	-1.76523	0.0775258	0.975332
Gm38529	22.8966	0.516637	0.292779	1.7646	0.0776316	0.975332
Nup37	26.1581	-0.47363	0.26766	-1.76952	0.0768065	0.975332
Meis2	44.1926	0.380704	0.221116	1.72174	0.0851171	0.975332
Foxo6	36.2741	0.42379	0.24417	1.73564	0.0826281	0.975332
Ranbp2	68.5209	0.32487	0.189399	1.71527	0.0862961	0.975332
Pds5a	78.8894	0.310119	0.177153	1.75057	0.0800205	0.975332
Lrrc8e	24.1784	-0.52863	0.300623	-1.75845	0.0786715	0.975332
Armc10	37.7495	0.435383	0.252808	1.72219	0.0850358	0.975332
Fsip2	20.1618	-0.538045	0.313267	-1.71753	0.0858832	0.975332
Vmn1r221	31.5352	-0.451045	0.262119	-1.72076	0.0852939	0.975332
Cox15	67.0224	0.33639	0.200021	1.68177	0.0926132	0.975332
Akap3	21.5236	0.553436	0.324721	1.70434	0.0883172	0.975332
Mios	55.171	0.351834	0.207521	1.69542	0.0899963	0.975332
Tmem186	39.3444	-0.393764	0.233012	-1.68989	0.0910499	0.975332
Mad2l2	30.4717	0.42419	0.251113	1.68924	0.0911741	0.975332
Cd2bp2	62.9625	0.370683	0.218887	1.69349	0.0903628	0.975332
Serpinb9h,Serpinb9g,Serpinb9f	22.2819	-0.496798	0.294501	-1.68691	0.0916199	0.975332
Mob3b	20.9794	0.533978	0.318057	1.67888	0.0931763	0.975332
Rap2c	36.6293	-0.399945	0.237487	-1.68407	0.0921681	0.975332
Smr3a	15.2756	-0.586763	0.341858	-1.71639	0.08609	0.975332
Rpl15	202.15	0.285	0.162407	1.75485	0.0792851	0.975332
Mroh2a	30.5292	-0.438051	0.250485	-1.74881	0.0803237	0.975332
Tcaf2	18.198	-0.561211	0.333084	-1.68489	0.0920089	0.975332
Bhlhe23	28.9756	-0.463646	0.268679	-1.72565	0.08441	0.975332
Snrpa1	42.0005	0.380616	0.221127	1.72125	0.0852049	0.975332
Mpig6b	26.4212	-0.496211	0.28102	-1.76575	0.0774379	0.975332
Tfcp2l1	21.7716	-0.516157	0.300455	-1.71791	0.0858122	0.975332
Gclc	56.1149	0.330657	0.194146	1.70313	0.0885436	0.975332
Cwc15	99.9455	0.307748	0.17712	1.73752	0.0822959	0.975332
Alyref	127.313	0.307317	0.174846	1.75764	0.0788084	0.975332
Prickle1	75.3132	0.353839	0.209316	1.69046	0.0909407	0.975332
Psmb1	162.759	0.31113	0.181083	1.71816	0.0857677	0.975332
Pitx2	22.5771	-0.503099	0.29988	-1.67767	0.093412	0.975332
Abcc5	66.3365	0.338122	0.197897	1.70858	0.0875285	0.975332
Pkp3	19.4328	-0.508908	0.298596	-1.70433	0.0883186	0.975332
Bag2	30.7905	-0.448084	0.253811	-1.76542	0.0774927	0.975332
Ces4a	30.1165	-0.444191	0.264257	-1.6809	0.0927817	0.975332
Napa	155.185	0.347468	0.206479	1.68283	0.0924081	0.975332
Vmn2r76	36.7844	-0.425115	0.242988	-1.74954	0.0801984	0.975332
Cd33	25.5002	-0.517644	0.295911	-1.74932	0.0802354	0.975332
Spen	77.8634	0.300851	0.179875	1.67256	0.0944136	0.976489
H2-T23,H2-T-ps	51.55	0.368319	0.220312	1.67181	0.0945623	0.976489
Mmp17	258.3	0.383561	0.229459	1.67158	0.0946064	0.976489
Prdm9	24.804	-0.498013	0.297759	-1.67254	0.0944186	0.976489
Mlkl	47.6716	-0.368001	0.220167	-1.67146	0.0946304	0.976489
Slc2a8	60.4487	0.339195	0.202822	1.67238	0.0944495	0.976489
Ccdc90b	43.4466	-0.361282	0.215922	-1.67321	0.0942861	0.976489
Ptgir	22.3819	-0.517632	0.309689	-1.67146	0.0946314	0.976489
Ankrd13c	59.2453	0.312418	0.187678	1.66465	0.0959835	0.976706
Lmbr1	67.7606	-0.314065	0.188157	-1.66917	0.0950844	0.976706
Tas2r129	24.1293	-0.482924	0.290031	-1.66508	0.0958978	0.976706
Chgb	547.891	0.30621	0.183528	1.66846	0.0952236	0.976706
Hal	22.3389	-0.494757	0.297088	-1.66536	0.0958413	0.976706
Frat1	41.5542	0.388181	0.233104	1.66527	0.095859	0.976706
Gm38999	27.6614	0.479703	0.288175	1.66462	0.0959883	0.976706
Cd96	24.0334	-0.482315	0.289078	-1.66846	0.0952241	0.976706
Tle4	25.9573	0.454503	0.272625	1.66714	0.0954874	0.976706
Hcrtr1	35.3933	-0.401928	0.240985	-1.66785	0.0953449	0.976706
Ankrd28	43.7681	0.366774	0.220214	1.66554	0.0958059	0.976706
Tro	53.258	0.32647	0.195471	1.67017	0.0948859	0.976706
Mybpc2	15.0749	-0.582083	0.34942	-1.66586	0.095742	0.976706
Zdhhc11	25.6305	-0.480435	0.287506	-1.67104	0.0947136	0.976706
Gm9112,1700011M02Rik	14.3124	-0.593635	0.356263	-1.66628	0.0956571	0.976706
Capn5	52.5931	0.351596	0.210793	1.66797	0.0953216	0.976706
Mmp8	21.6348	-0.515386	0.308999	-1.66792	0.0953314	0.976706
Usp20	37.4294	0.381426	0.228966	1.66586	0.0957407	0.976706
Pdia4	53.4213	-0.331814	0.198915	-1.66811	0.0952929	0.976706
Olfr419	17.1956	-0.578156	0.346394	-1.66907	0.0951031	0.976706
Ttpa	26.6545	0.470131	0.282257	1.66561	0.0957908	0.976706
Surf1	70.3486	0.30054	0.180092	1.66882	0.0951539	0.976706
Olfr722	21.5274	-0.496608	0.298102	-1.6659	0.0957335	0.976706
Ankrd52	102.636	0.317459	0.190676	1.66492	0.0959296	0.976706
Asic1	55.058	0.353251	0.211501	1.67021	0.094878	0.976706
Fhl2	64.9738	0.341454	0.204378	1.67069	0.094782	0.976706
Zswim3	31.668	-0.431182	0.258841	-1.66582	0.0957494	0.976706
Wnt3a	26.8935	-0.477932	0.287221	-1.66399	0.0961153	0.977494
Akr1c18	25.2206	-0.452567	0.272121	-1.66311	0.096291	0.977501
Olfr605	20.0976	-0.508848	0.305984	-1.66299	0.096314	0.977501
AI413582	139.641	0.391404	0.23536	1.663	0.0963119	0.977501
Snai1	20.0311	-0.477432	0.287023	-1.66339	0.0962341	0.977501
Pdcl2	22.4705	-0.495917	0.298268	-1.66265	0.0963821	0.977689
Olfr16	19.0062	-0.49087	0.295409	-1.66166	0.0965806	0.978697
Paxip1	73.1894	0.306896	0.18469	1.66168	0.096576	0.978697
Sema7a	210.155	0.171961	0.166886	1.03041	0.302817	0.978845
Slc29a2	44.3476	-0.35566	0.225687	-1.5759	0.115049	0.978845
Ms4a6d	17.9445	-0.410333	0.318792	-1.28715	0.198043	0.978845
Mthfs,Mthfsl	34.8424	0.254735	0.236465	1.07726	0.281362	0.978845
Gtf2h1	39.1211	-0.329159	0.249639	-1.31854	0.187323	0.978845
Cox7b2	26.4544	0.386282	0.278611	1.38646	0.165608	0.978845
Gm13030	16.9234	0.410175	0.339712	1.20742	0.22727	0.978845
Chst4	21.2589	-0.315697	0.291854	-1.08169	0.279389	0.978845
Pate14	28.082	-0.348324	0.273138	-1.27527	0.202214	0.978845
Hibadh	56.196	0.206797	0.190861	1.0835	0.278588	0.978845
Nnmt	15.5317	-0.551314	0.352569	-1.5637	0.117888	0.978845
H2-M10.4	15.2031	-0.390264	0.338623	-1.15251	0.249113	0.978845
2410004P03Rik	25.8954	-0.394509	0.266457	-1.48057	0.13872	0.978845
Vmn2r120	31.8507	-0.331951	0.263777	-1.25845	0.208228	0.978845
Thnsl2	24.7251	-0.313286	0.295962	-1.05853	0.289812	0.978845
Pik3r2	159.303	0.182283	0.153469	1.18776	0.23493	0.978845
Apobec2	24.0574	-0.320347	0.307628	-1.04134	0.297716	0.978845
Scoc	184.498	0.174987	0.156409	1.11877	0.263237	0.978845
Prkx	33.4151	-0.289005	0.232491	-1.24308	0.213837	0.978845
4932414N04Rik	21.9416	0.454358	0.300282	1.5131	0.130253	0.978845
Klra14-ps,Klra8,Klra21	18.0775	-0.507895	0.308385	-1.64695	0.0995676	0.978845
Olfr1270	21.4225	-0.397722	0.298955	-1.33038	0.183395	0.978845
2310061N02Rik	18.7534	0.467726	0.339501	1.37769	0.1683	0.978845
Atp1b4	20.84	-0.482866	0.309067	-1.56234	0.118209	0.978845
Ush1c	31.4705	-0.291863	0.257393	-1.13392	0.256828	0.978845
Sntb2	20.4638	-0.40414	0.312519	-1.29317	0.195952	0.978845
Hoxb9	22.9841	-0.312839	0.292406	-1.06988	0.284675	0.978845
Ctu2	43.5763	0.24141	0.220241	1.09612	0.273028	0.978845
Oas1a	23.6168	-0.3837	0.274696	-1.39682	0.162469	0.978845
Eepd1	43.3804	0.258224	0.212842	1.21322	0.225047	0.978845
BC034090	38.3806	-0.25733	0.252017	-1.02108	0.307217	0.978845
Sike1	57.3144	-0.224924	0.194766	-1.15484	0.248154	0.978845
Mrps11	66.7043	-0.288917	0.198321	-1.45681	0.145168	0.978845
Adat2	25.9313	-0.354149	0.289501	-1.22331	0.221213	0.978845
Tbck	30.9777	-0.332317	0.254342	-1.30657	0.191358	0.978845
Zfp292	42.5931	-0.281106	0.211794	-1.32727	0.184421	0.978845
Uros	35.6179	0.360872	0.244976	1.47309	0.140727	0.978845
Fkbp1a	400.791	0.196071	0.163382	1.20008	0.230109	0.978845
Stk24	70.8941	0.207651	0.192569	1.07832	0.280891	0.978845
Cnot6l	41.624	0.330004	0.230517	1.43158	0.152264	0.978845
Klhl17	52.7061	0.256691	0.23951	1.07173	0.28384	0.978845
Cop1	56.5841	-0.20797	0.201426	-1.03249	0.301843	0.978845
Rsrp1	141.826	0.430392	0.363403	1.18434	0.236279	0.978845
Wnk2	84.3766	0.235233	0.188705	1.24656	0.212558	0.978845
Gm14288,2210418O10Rik,Zfp968,Gm4631,Gm14410,Gm14434,Zfp965,Gm14432,Zfp967,Zfp966,Gm14393,Gm4724,Gm2026,Gm2004,Gm2007,Gm14403,Gm14440,Zfp931,Zfp973,Zfp970,Zfp971,Gm14296,Gm14295,Gm14391,Gm6710,Gm14430,Gm14308,Gm14327,Gm14326,Gm14325,Gm14305,Gm14322	350.885	0.267885	0.20436	1.31085	0.189909	0.978845
Trappc9	59.2859	0.273794	0.21925	1.24878	0.211747	0.978845
Socs5	66.5795	0.286851	0.203321	1.41082	0.158296	0.978845
Diaph1	57.7217	0.25297	0.192458	1.31441	0.188707	0.978845
Bag5	41.0603	0.265403	0.223794	1.18593	0.235651	0.978845
Dph1	47.0493	-0.264468	0.214967	-1.23028	0.218594	0.978845
Klrc3,Klrc2	21.126	-0.415285	0.311208	-1.33443	0.182063	0.978845
[truncated: 17,741 more rows]

## Sheet: neuron_LND_vs_veh
	baseMean	log2FoldChange	lfcSE	stat	pvalue	padj
Nefh	133.163	-0.954172	0.161522	-5.90738	3.47601e-09	1.40744e-05
Gmfb	98.5219	-0.851945	0.163738	-5.20311	1.95978e-07	0.000264505
Zmat4	101.551	-0.957513	0.183382	-5.22142	1.77559e-07	0.000264505
Nefl	710.025	-0.804436	0.157877	-5.09535	3.48103e-07	0.000281894
Rps3a1	418.445	-0.690914	0.134498	-5.137	2.79165e-07	0.000281894
Satb2	168.433	-0.77278	0.1542	-5.01155	5.39937e-07	0.000364368
Rpl31-ps12,Rpl31	360.474	-0.575572	0.117932	-4.88053	1.05803e-06	0.000504448
Polr2m	166.775	-0.774268	0.157448	-4.9176	8.76102e-07	0.000504448
Rpl38	465.328	-0.618013	0.126926	-4.86907	1.12127e-06	0.000504448
Rps26	210.65	-0.687292	0.145318	-4.72959	2.24975e-06	0.000806752
Hnrnpc	110.094	-0.82743	0.176015	-4.7009	2.59021e-06	0.000806752
B3gat3	151.17	-0.795417	0.168779	-4.71278	2.44365e-06	0.000806752
Rcan2	289.694	-0.76002	0.161058	-4.71894	2.37081e-06	0.000806752
Atp5g2	267.415	-0.756123	0.166275	-4.54742	5.43079e-06	0.00157066
Ndufab1	192.085	-0.716209	0.15862	-4.51525	6.32426e-06	0.00170713
Ndufb1	186.152	-0.770698	0.172806	-4.45989	8.20001e-06	0.00207512
Marchf9	66.8594	-0.812268	0.182679	-4.44641	8.73156e-06	0.00207965
Mat2a	178.704	-0.780673	0.17695	-4.41183	1.02502e-05	0.00230573
Cyria	177.701	-0.80716	0.184849	-4.36658	1.26207e-05	0.00262479
Zfp644	85.1938	-0.721399	0.165432	-4.36069	1.29651e-05	0.00262479
Nefm	459.634	-0.908917	0.210422	-4.3195	1.5638e-05	0.00301516
Rpl4	446.653	-0.671277	0.156594	-4.28674	1.81313e-05	0.00333698
Rps2,Gm45855	265.171	-0.646837	0.152182	-4.2504	2.13388e-05	0.00375655
Hnrnpk	122.819	-0.613736	0.144947	-4.23422	2.29346e-05	0.00375885
Sparcl1	634.641	-0.595507	0.14073	-4.23155	2.32085e-05	0.00375885
Rps20	196.98	-0.537836	0.127938	-4.20386	2.62397e-05	0.00408633
Nfe2l1	253.977	-0.764869	0.182412	-4.1931	2.75173e-05	0.00412658
Kif2a	89.7419	-0.720081	0.17324	-4.15654	3.231e-05	0.00436077
Setd7	161.44	-0.615313	0.147765	-4.16415	3.12519e-05	0.00436077
Lrrc4	86.1544	-0.745057	0.178955	-4.16339	3.13559e-05	0.00436077
Pde4a	151.753	-0.689998	0.166833	-4.13586	3.53623e-05	0.00455597
Gnao1	577.176	-0.616564	0.149227	-4.13172	3.60066e-05	0.00455597
Plekho1	75.2582	-0.797467	0.19487	-4.09229	4.27128e-05	0.00503395
Ccng1	114.388	-0.692477	0.169393	-4.08798	4.3514e-05	0.00503395
Sel1l3	123.27	-0.679224	0.165882	-4.09463	4.22849e-05	0.00503395
Setd3	188.702	-0.600057	0.147171	-4.07727	4.55674e-05	0.00507341
Extl2	98.629	-0.669373	0.164585	-4.06704	4.76141e-05	0.00507341
Phyhipl	199.207	-0.806293	0.198086	-4.07042	4.69277e-05	0.00507341
Ghitm	435.538	-0.718533	0.176998	-4.05955	4.9167e-05	0.00510455
Eef1g	332.368	-0.695617	0.172415	-4.03455	5.47072e-05	0.00539555
Pip4k2a	71.641	-0.73128	0.181495	-4.0292	5.59677e-05	0.00539555
Dynlrb1	155.188	-0.630051	0.156298	-4.03108	5.55217e-05	0.00539555
Ntan1	86.9753	-0.681512	0.170566	-3.99559	6.45324e-05	0.00607655
Rpl22l1,Gm15421	133.356	-0.62583	0.157199	-3.98113	6.8589e-05	0.00631175
Luc7l2	109.159	-0.648632	0.163571	-3.96546	7.32555e-05	0.00644807
Scn1b	809.191	-0.612399	0.154277	-3.96947	7.20326e-05	0.00644807
Epop	197.694	-0.564156	0.142759	-3.95181	7.75609e-05	0.00668179
Ubqln1	122.75	-0.676409	0.17174	-3.93857	8.19691e-05	0.00691443
Pdzd4	79.0791	-0.687921	0.174962	-3.93182	8.43041e-05	0.00696627
Rpl13a,Gm11478	386.205	-0.527696	0.13442	-3.92571	8.64726e-05	0.00700255
Mtmr7	78.5846	-0.741415	0.189188	-3.91894	8.89396e-05	0.00706111
Fkbp3	163.191	-0.671459	0.173077	-3.87955	0.000104649	0.00770409
Mpnd	125.103	-0.658549	0.169687	-3.88096	0.000104044	0.00770409
BC005537	112.651	-0.602895	0.154885	-3.89253	9.92038e-05	0.00770409
Nrxn1	277.852	-0.709519	0.182579	-3.88609	0.000101872	0.00770409
Selenom	189.492	-0.601955	0.156513	-3.84603	0.000120046	0.00867973
BC029722	81.9824	-0.632415	0.164857	-3.83613	0.000124986	0.00887841
Lasp1	89.1849	-0.658955	0.172386	-3.82255	0.00013208	0.00891317
Atp5pb	345.283	-0.62749	0.164065	-3.82464	0.000130966	0.00891317
Man2a2	91.7859	-0.614078	0.160587	-3.82397	0.000131319	0.00891317
Mrps36	72.3141	-0.683073	0.179582	-3.80369	0.000142558	0.00946258
Kcnip2	121.507	-0.722701	0.191604	-3.77185	0.000162039	0.00979245
Enah	161.324	-0.540425	0.143169	-3.77475	0.00016017	0.00979245
Gprc5b	84.2197	-0.628131	0.165975	-3.78449	0.000154023	0.00979245
Cdc42bpa	98.9798	-0.611243	0.161926	-3.77482	0.000160126	0.00979245
R3hdm2	222.973	-0.673133	0.178319	-3.77488	0.000160086	0.00979245
Fubp1	75.0707	-0.727158	0.191962	-3.78804	0.000151843	0.00979245
St13	160.34	-0.640167	0.170139	-3.76261	0.000168151	0.0100124
Thy1	992.532	-0.723047	0.193018	-3.74601	0.000179669	0.0100743
Rhoa	206.585	-0.506686	0.13506	-3.75155	0.000175747	0.0100743
Mrs2	90.0772	-0.638461	0.170158	-3.75218	0.000175306	0.0100743
Mrpl42	60.4081	-0.710809	0.189889	-3.74328	0.000181631	0.0100743
Jcad	97.2361	-0.709327	0.189173	-3.74963	0.000177095	0.0100743
LOC100044627,LOC100862455,Rpl23	253.278	-0.433102	0.115971	-3.73458	0.000188032	0.0101512
Zfp385a	142.417	-0.590552	0.157991	-3.73787	0.000185582	0.0101512
Fam32a	114.772	-0.577055	0.154743	-3.72912	0.000192146	0.0101591
Cox6a1	690.184	-0.442456	0.118693	-3.72775	0.000193197	0.0101591
Itsn1	91.4925	-0.594978	0.16013	-3.71559	0.000202727	0.0105236
Ywhaq	125.682	-0.633622	0.17102	-3.70495	0.000211433	0.0108366
Hnrnpm	74.334	-0.674586	0.182707	-3.69217	0.000222347	0.010999
Pak1	297.857	-0.62866	0.170418	-3.68894	0.000225194	0.010999
Rpl27a,Gm46076	305.712	-0.494732	0.134124	-3.68863	0.000225468	0.010999
Gpx1	133.68	-0.65372	0.176914	-3.69512	0.000219782	0.010999
Tmsb10	269.427	-0.622371	0.169475	-3.67235	0.000240333	0.011058
Spock3	152.756	-0.628828	0.171204	-3.67297	0.000239749	0.011058
Efr3b	107.025	-0.590845	0.160716	-3.67632	0.000236626	0.011058
Desi1	127.13	-0.615806	0.167374	-3.67922	0.000233953	0.011058
Rmnd5a	136.363	-0.61064	0.166029	-3.67791	0.000235149	0.011058
Lamp2	68.9714	-0.653622	0.178143	-3.66908	0.000243421	0.0110743
Sdhd	156.817	-0.591771	0.161653	-3.66074	0.000251485	0.0110949
Ppp2r5a	71.4822	-0.74586	0.203559	-3.6641	0.00024821	0.0110949
Inpp5j	93.4129	-0.751317	0.205271	-3.66012	0.000252094	0.0110949
Arhgef11	100.689	-0.631244	0.172857	-3.65182	0.000260385	0.0113365
Ppm1b	111.22	-0.589059	0.161692	-3.64309	0.000269386	0.0116036
Nav1	67.9459	-0.722524	0.198959	-3.63152	0.000281755	0.0120087
Cyb5r1	67.9963	-0.713368	0.197018	-3.62082	0.000293672	0.0123862
Cox6b1	388.227	-0.601658	0.166376	-3.61626	0.000298889	0.0124763
Rnf26	79.9347	-0.62509	0.173115	-3.61084	0.000305212	0.0126102
Rnf157	318.986	-0.630795	0.175248	-3.59945	0.000318894	0.012912
Fam81a	146.523	-0.629078	0.174695	-3.601	0.000316996	0.012912
Arhgap32	174.431	-0.63282	0.175949	-3.59662	0.000322383	0.012924
Manf	73.051	-0.643187	0.179309	-3.58703	0.00033447	0.0132771
Pabpc1	133.615	-0.563237	0.158139	-3.56167	0.000368506	0.0144862
Pdia6	127.839	-0.586958	0.166241	-3.53077	0.000414346	0.0149209
Rpl18	244.905	-0.485258	0.137699	-3.52405	0.000425	0.0149209
Coro2b	203.269	-0.568639	0.161665	-3.51739	0.00043581	0.0149209
Kcnh5	69.5367	-0.75356	0.214339	-3.51574	0.000438526	0.0149209
Timm17a	108.888	-0.582884	0.16551	-3.52175	0.000428716	0.0149209
Capza2	253.799	-0.577012	0.16368	-3.52525	0.00042309	0.0149209
Ndufb7	156.867	-0.507398	0.143392	-3.53854	0.00040235	0.0149209
Lmtk2	96.0885	-0.604402	0.171133	-3.53177	0.000412796	0.0149209
Mrps6	62.7419	-0.659397	0.187293	-3.52067	0.00043046	0.0149209
Sms	99.0543	-0.585129	0.165372	-3.53826	0.000402773	0.0149209
Nrip3	134.491	-0.564495	0.160034	-3.52735	0.000419742	0.0149209
Atp5j2	252.569	-0.587803	0.167142	-3.51679	0.000436799	0.0149209
Cox5b	486.825	-0.508675	0.144309	-3.5249	0.000423643	0.0149209
Dusp3	146.696	-0.537426	0.152743	-3.51848	0.000434019	0.0149209
Hint3	66.0045	-0.621339	0.176625	-3.51784	0.000435068	0.0149209
Arpc5l	129.286	-0.586454	0.165531	-3.54286	0.000395818	0.0149209
Kcnb1	175.49	-0.550884	0.157094	-3.50672	0.000453663	0.0153073
Kif5a	676.179	-0.532101	0.152809	-3.48213	0.000497437	0.0166456
Cdk16	298.969	-0.538854	0.154853	-3.47978	0.000501816	0.0166545
Myadm	84.3229	-0.73276	0.210823	-3.47571	0.000509509	0.0167724
Dhcr24	150.886	-0.575845	0.165846	-3.47216	0.000516287	0.0168584
Neto2	61.5654	-0.613556	0.177292	-3.46071	0.000538758	0.0169969
Slc25a23	204.114	-0.508756	0.147042	-3.45995	0.000540284	0.0169969
Elavl3	243.704	-0.542045	0.156607	-3.46118	0.00053782	0.0169969
Lrch3	66.1855	-0.608613	0.175599	-3.46592	0.000528414	0.0169969
Plekha6	117.588	-0.716955	0.207252	-3.45933	0.000541516	0.0169969
Ppp2r5b	125.821	-0.542705	0.157589	-3.44379	0.000573614	0.0176558
Zfp385b	90.7543	-0.700683	0.203452	-3.44397	0.000573234	0.0176558
Map1b	359.887	-0.466396	0.135468	-3.44286	0.000575589	0.0176558
Rps6,Rps6-ps4	246.348	-0.43903	0.128023	-3.4293	0.000605133	0.0183196
Bcat1	98.2678	-0.602584	0.175796	-3.42775	0.00060861	0.0183196
Msmo1	123.583	-0.684639	0.199791	-3.42677	0.000610805	0.0183196
Sumo1	161.175	-0.584119	0.170718	-3.42155	0.000622657	0.0184025
Pitpnc1	92.1623	-0.636371	0.185964	-3.42202	0.000621588	0.0184025
Phc2	85.258	-0.604991	0.177144	-3.41524	0.000637254	0.0186974
Sik3	152.502	-0.541467	0.159098	-3.40336	0.000665625	0.0193893
Mif	539.028	-0.581964	0.17126	-3.39813	0.000678483	0.0196227
Lmo4	258.31	-0.679895	0.200627	-3.38886	0.000701848	0.0196899
Ell2	79.0665	-0.663131	0.195754	-3.38758	0.000705122	0.0196899
Chmp2b	84.933	-0.572655	0.16889	-3.3907	0.000697149	0.0196899
Prkag2	120.162	-0.617041	0.18181	-3.39388	0.0006891	0.0196899
Gpr26	95.796	-0.655805	0.19328	-3.39304	0.000691225	0.0196899
Cacybp	101.128	-0.533152	0.157729	-3.38018	0.000724393	0.019868
Rps4x	252.865	-0.551945	0.163322	-3.37948	0.000726218	0.019868
Asap1	133.265	-0.533842	0.157949	-3.37983	0.000725316	0.019868
Camk2n1	1095.75	-0.587979	0.174987	-3.36014	0.00077904	0.02117
Dop1b	73.1377	-0.574994	0.171432	-3.35407	0.000796332	0.0214957
Chchd1	114.79	-0.512981	0.153038	-3.35198	0.000802372	0.0215153
Polb	81.2469	-0.578655	0.17315	-3.34193	0.000831991	0.0221627
Sacm1l	86.2914	-0.563609	0.169027	-3.33444	0.000854718	0.0226193
Rab15	242.202	-0.585546	0.175818	-3.3304	0.000867202	0.0226616
Cox4i1	714.552	-0.470623	0.141467	-3.32673	0.000878704	0.0226616
Arih1	102.114	-0.730758	0.219571	-3.32812	0.000874353	0.0226616
Apba2	315.939	-0.55896	0.167914	-3.32885	0.000872057	0.0226616
Elovl6	92.3817	-0.59549	0.17921	-3.32286	0.000891012	0.0228336
Tomm7	133.097	-0.47494	0.143046	-3.32019	0.000899577	0.0229081
Tsc22d3	88.0714	0.532283	0.160538	3.31563	0.000914383	0.0231396
Ppp2r2b	88.8721	-0.575647	0.173892	-3.31038	0.000931701	0.0232868
Calr	106.542	-0.578528	0.174677	-3.31199	0.000926357	0.0232868
Rab28	109.352	-0.508207	0.153772	-3.30493	0.000949987	0.0235981
Fasn	179.287	-0.506716	0.153948	-3.29148	0.000996624	0.0237372
Ndrg4	1631.33	-0.649331	0.197222	-3.29238	0.000993439	0.0237372
Atp5a1	558.263	-0.604044	0.182984	-3.30108	0.000963145	0.0237372
H4c8	123.945	-0.596989	0.181329	-3.29231	0.000993687	0.0237372
Aars	147.903	-0.551002	0.167214	-3.29519	0.000983542	0.0237372
Prdx2	212.152	-0.569678	0.172727	-3.29815	0.000973251	0.0237372
Polr2f	143.942	-0.520284	0.157675	-3.29972	0.00096782	0.0237372
Agap2	372.162	-0.47696	0.144995	-3.2895	0.00100365	0.0237624
Tpi1	686.215	-0.587327	0.178634	-3.28789	0.00100942	0.0237624
Rps3	243.591	-0.467546	0.142697	-3.2765	0.00105101	0.0244571
Rpl27,LOC108167922	159.679	-0.498827	0.152232	-3.27676	0.00105006	0.0244571
Smpd1	99.7688	-0.572127	0.175248	-3.26467	0.00109591	0.0253562
Rbis	80.1038	-0.552979	0.169515	-3.26212	0.00110583	0.0253806
Kcnc1	229.97	-0.74791	0.229337	-3.26118	0.0011095	0.0253806
Rfxap	73.1737	-0.578971	0.177794	-3.25642	0.00112826	0.0256648
Per1	109.056	0.585326	0.180011	3.25162	0.00114751	0.0258125
Dazap1	117.898	-0.577898	0.177665	-3.25274	0.00114298	0.0258125
Stmn3	675.46	-0.658243	0.202779	-3.24611	0.00116994	0.0261718
Coro6	151.663	-0.65992	0.203517	-3.24258	0.00118455	0.0263529
Rab11a	112.67	-0.576039	0.177821	-3.23944	0.00119766	0.0264991
Lnpk	96.6055	-0.603516	0.186637	-3.23364	0.00122223	0.0266065
Mef2c	396.925	-0.569352	0.175964	-3.23562	0.0012138	0.0266065
Endog	71.2495	-0.556603	0.172091	-3.23435	0.0012192	0.0266065
Smarca2	137.731	-0.530213	0.164152	-3.23001	0.00123784	0.0268022
App	1955.98	-0.636919	0.197288	-3.22837	0.001245	0.0268137
Eif4e	152.332	-0.609661	0.189063	-3.22464	0.0012613	0.0270211
Tmem8b	91.0659	-0.593553	0.184681	-3.21394	0.00130929	0.0271376
Gm10051,Rpl28	286.869	-0.447725	0.139202	-3.21637	0.00129825	0.0271376
Arpc4	165.872	-0.505179	0.15696	-3.21851	0.00128857	0.0271376
Eloc	82.5381	-0.569244	0.176958	-3.21683	0.00129613	0.0271376
Jund	333.16	-0.411235	0.127713	-3.21998	0.00128197	0.0271376
Rabac1	281.686	-0.581217	0.180896	-3.21298	0.00131365	0.0271376
Trip12	96.8569	-0.514969	0.160213	-3.21428	0.00130774	0.0271376
Ndufs6	192.815	-0.511822	0.15982	-3.20249	0.00136247	0.0278587
Igfbp5	75.2588	-0.668298	0.208868	-3.19962	0.00137608	0.0278587
Cx3cl1	446.39	-0.607233	0.189594	-3.20281	0.00136094	0.0278587
Marchf2	158.157	-0.527388	0.164772	-3.20072	0.00137084	0.0278587
Gm6402,Rps17	149.037	-0.453644	0.141912	-3.19665	0.00139033	0.0280071
1700086L19Rik	78.9733	-0.617154	0.193151	-3.19518	0.00139743	0.0280108
Snx27	72.1725	-0.532656	0.166828	-3.19285	0.00140878	0.0280993
Phb	92.9058	-0.576146	0.180686	-3.18866	0.00142936	0.0282316
Rgs19	70.6013	-0.677136	0.212273	-3.18993	0.00142307	0.0282316
Elmo1	170.776	-0.636361	0.199769	-3.18548	0.00144515	0.028405
Crmp1	144.385	-0.472125	0.148449	-3.18038	0.00147083	0.0286137
Raf1	68.4994	-0.616432	0.193881	-3.17944	0.00147561	0.0286137
St8sia5	126.999	-0.508945	0.160157	-3.17779	0.00148404	0.0286137
Nsdhl	65.8833	-0.581878	0.183105	-3.17784	0.00148375	0.0286137
Idi1,Idi1-ps1	95.9217	-0.561039	0.176659	-3.17583	0.00149409	0.0286709
Dmtn	244.953	-0.608431	0.191687	-3.17408	0.0015031	0.0287077
Tcaf1	128.766	-0.527534	0.166431	-3.16968	0.00152607	0.0288741
Emg1	80.6318	-0.578499	0.18246	-3.17056	0.00152145	0.0288741
Nuak1	77.1868	-0.59797	0.189195	-3.1606	0.00157444	0.0293225
Gm14288,2210418O10Rik,Gm14387,Zfp968,Gm4631,Gm14410,Gm14413,Gm14434,Zfp965,Gm14432,Zfp967,Zfp966,Gm16357,Gm4724,Gm2026,Gm2004,Gm2007,Gm14440,Gm14444,Gm14409,Gm11009,Zfp931,Gm14430,Zfp973,Zfp970,Zfp971,Gm14296,Gm14295,Gm14393,Gm6710,Gm14391,Gm14308,Gm14408,Gm14326,Gm14325,Gm14305,Gm14322	490.278	-0.587277	0.185858	-3.15981	0.00157874	0.0293225
Extl3	178.549	-0.550288	0.173944	-3.1636	0.00155831	0.0293225
Ndufa3	255.984	-0.514309	0.162661	-3.16184	0.00156774	0.0293225
Hnrnpa3,LOC115489330,Gm6793	265.215	-0.549302	0.173942	-3.15795	0.00158881	0.0293748
Atp1a3	2038.9	-0.577677	0.183051	-3.15582	0.00160045	0.0294556
Atp5c1	238.924	-0.545682	0.173363	-3.14764	0.00164596	0.0301561
B4galt6	90.9444	-0.521264	0.165736	-3.14514	0.00166007	0.0302147
Pde4d	68.5284	-0.554154	0.176233	-3.14443	0.00166409	0.0302147
Ywhae	395.937	-0.543642	0.173071	-3.14114	0.00168289	0.0304198
Micos10	109.838	-0.490252	0.156183	-3.13895	0.00169554	0.0305123
Crat	60.4014	-0.581638	0.185578	-3.1342	0.00172323	0.0308732
Fth1	1077.74	-0.506875	0.161879	-3.13119	0.00174097	0.0309728
Macrod2	81.02	-0.554985	0.177274	-3.13067	0.00174408	0.0309728
Fam217b	112.689	-0.5589	0.178821	-3.12547	0.00177521	0.0311162
Cox6c	299.474	-0.473972	0.151633	-3.12578	0.00177335	0.0311162
Parp6	101.904	-0.540942	0.172976	-3.12727	0.00176435	0.0311162
Ppp1r13b	97.4539	-0.564248	0.180615	-3.12403	0.00178392	0.031134
Map3k12	89.6244	-0.609545	0.195479	-3.11821	0.00181951	0.0315106
Rack1	156.668	-0.492775	0.158044	-3.11796	0.00182106	0.0315106
Sqle	125.463	-0.457951	0.147219	-3.11069	0.00186651	0.032093
Syngr3	127.694	-0.562586	0.180893	-3.11005	0.00187058	0.032093
Tuba1c,Tuba1b	263.832	-0.56448	0.181965	-3.10213	0.00192134	0.0322801
Clip3	515.733	-0.546024	0.17584	-3.10524	0.00190126	0.0322801
2310061I04Rik	133.01	-0.628712	0.202617	-3.10295	0.00191602	0.0322801
Arl8a	319.447	-0.532983	0.171597	-3.10601	0.00189629	0.0322801
Pals2	75.2052	-0.503529	0.162267	-3.10309	0.00191509	0.0322801
Slc38a1	111.907	-0.486064	0.156755	-3.10079	0.00193007	0.0322928
Ppp2ca	261.142	-0.482122	0.155625	-3.09797	0.0019485	0.032467
Vopp1	107.167	-0.589009	0.190481	-3.09221	0.00198671	0.0329681
Atp6v1d	260.195	-0.522269	0.169058	-3.08928	0.00200642	0.0330244
Chd4	170.95	-0.505187	0.163527	-3.08932	0.00200616	0.0330244
Atcay	163.339	-0.50818	0.164691	-3.08565	0.00203108	0.033295
Emc7	135.468	-0.503596	0.163327	-3.08335	0.00204682	0.0334084
Cox14	130.48	-0.53366	0.173141	-3.08224	0.0020545	0.0334084
Rps7	304.174	-0.393574	0.127766	-3.08042	0.0020671	0.0334787
Tpt1	181.312	-0.4472	0.145244	-3.07896	0.00207727	0.0335094
Ndufs2	167.299	-0.549801	0.178708	-3.07654	0.00209419	0.0336483
Kdm5c	61.0207	-0.633417	0.20598	-3.07513	0.00210409	0.0336737
Plpbp	126.337	-0.58005	0.188822	-3.07193	0.00212677	0.0339027
Zranb2	131.487	-0.611798	0.199588	-3.0653	0.00217449	0.0343926
Madd	135.079	-0.469283	0.153043	-3.06634	0.00216696	0.0343926
Nme2	192.646	-0.515572	0.1683	-3.06341	0.00218832	0.0344767
Bag1	64.7508	-0.54585	0.178286	-3.06165	0.00220124	0.0345457
Gabra1	423.734	-0.54333	0.177576	-3.05971	0.00221553	0.0346359
Srpk2	190.042	-0.457804	0.149988	-3.05227	0.00227114	0.0353687
Ndufa12	188.13	-0.492827	0.161664	-3.04847	0.00230009	0.0354108
Ndufb6	111.576	-0.507963	0.166574	-3.04948	0.00229234	0.0354108
Tmem25	80.9428	-0.528581	0.173287	-3.05032	0.00228594	0.0354108
Atp8b2	64.4576	-0.587093	0.192736	-3.0461	0.00231832	0.0355563
Mrps11	66.7043	-0.590308	0.193947	-3.04365	0.00233723	0.0355769
Prelid1	202.84	-0.494453	0.162417	-3.04435	0.00233186	0.0355769
Rusc2	237.716	-0.508217	0.167077	-3.04181	0.00235159	0.0356614
Cbx5	112.165	-0.539889	0.17758	-3.04026	0.00236371	0.0357115
Ppp1r11	107.848	-0.516533	0.170134	-3.03603	0.00239717	0.0359847
Dbi	175.116	-0.451491	0.148726	-3.03573	0.00239957	0.0359847
Fnbp1l	67.82	-0.669977	0.220924	-3.03262	0.00242445	0.0361994
Safb	145.713	-0.557507	0.183892	-3.0317	0.00243177	0.0361994
Ccni	240.885	-0.429912	0.141897	-3.02975	0.00244756	0.0362438
Zfp207	131.208	-0.494243	0.163164	-3.02912	0.00245266	0.0362438
Bptf	63.1755	-0.555561	0.183515	-3.02734	0.00246717	0.0362679
Atp5h	336.157	-0.530566	0.175294	-3.02672	0.0024722	0.0362679
Irf2bpl	126.508	-0.50465	0.167027	-3.02137	0.00251636	0.0366206
Psip1	178.066	-0.562857	0.186344	-3.02052	0.00252338	0.0366206
Rpl35a	282.15	-0.401856	0.132962	-3.02234	0.00250832	0.0366206
Naca	164.674	-0.533535	0.176783	-3.01802	0.00254434	0.036662
Napg	195.321	-0.589797	0.195392	-3.01853	0.00254006	0.036662
Cntnap1	227.119	-0.471848	0.156792	-3.0094	0.00261768	0.0372519
Phospho1	126.606	-0.458545	0.152397	-3.00889	0.00262208	0.0372519
St3gal2	79.7767	-0.514103	0.170704	-3.01167	0.00259816	0.0372519
Ggps1	66.5497	-0.519033	0.172407	-3.01051	0.00260807	0.0372519
Ndufs8	104.17	-0.491399	0.163595	-3.00375	0.00266674	0.0376224
Dym	74.24	-0.582662	0.193946	-3.00425	0.00266239	0.0376224
Hnrnpa2b1	264.871	-0.520699	0.173501	-3.00113	0.00268983	0.0378164
Dnaja4	118.675	-0.518903	0.173044	-2.99868	0.00271155	0.0379899
Ldhb	729.75	-0.52139	0.174242	-2.99232	0.00276863	0.0386558
Macir	122.215	-0.616287	0.206057	-2.99085	0.00278198	0.0387087
Ppa2	77.0764	-0.546808	0.183146	-2.98564	0.00282989	0.0387102
Anp32e	99.5287	-0.501256	0.167836	-2.98658	0.00282121	0.0387102
Map4k2	79.4713	-0.566796	0.189742	-2.9872	0.00281543	0.0387102
Pnisr	123.511	-0.538496	0.180204	-2.98826	0.00280572	0.0387102
Cuedc2	245.281	-0.55407	0.185467	-2.98744	0.00281328	0.0387102
Mapre2	139.167	-0.497554	0.16691	-2.98097	0.00287342	0.0390164
Plppr4	100.949	-0.505231	0.169533	-2.98014	0.00288118	0.0390164
Map6	85.3991	-0.56221	0.188637	-2.98038	0.0028789	0.0390164
Pip5k1c	394.962	-0.477947	0.160694	-2.97427	0.00293682	0.0396373
Trim37	152.369	-0.486711	0.163739	-2.97248	0.00295409	0.0397379
Rpn2	119.494	-0.468473	0.157693	-2.97079	0.00297037	0.0398246
Macroh2a1	88.2077	-0.48272	0.162875	-2.96375	0.00303919	0.0405293
Myo5a	354.858	-0.506244	0.170834	-2.96337	0.00304295	0.0405293
Bcl11a	100.721	-0.58254	0.196725	-2.9612	0.00306448	0.0406822
Zfp706	158.398	-0.50565	0.170857	-2.95948	0.00308154	0.0407751
Tubb4b	192.965	-0.443482	0.149941	-2.9577	0.00309942	0.040878
Ank1	78.8185	-0.533931	0.180707	-2.95467	0.00313005	0.0408825
Pnrc1	85.5417	-0.549798	0.186043	-2.95522	0.00312446	0.0408825
Mapk10	245	-0.472335	0.159819	-2.95545	0.00312217	0.0408825
Tcf20	94.4949	-0.450563	0.152582	-2.95292	0.00314785	0.0409828
Mapk1	383.006	-0.589934	0.199992	-2.94979	0.00317993	0.0412419
Zmat3	156.192	-0.529202	0.179452	-2.94899	0.00318812	0.0412419
Eif3f	147.601	-0.466026	0.1581	-2.94766	0.00320192	0.0412434
Dnajc5	206.806	-0.453069	0.15379	-2.94603	0.0032188	0.0412434
Hdac5	72.9062	-0.562854	0.191028	-2.94644	0.0032145	0.0412434
Slc25a4	729.387	-0.490737	0.166687	-2.94405	0.00323943	0.0413768
Tardbp	132.844	-0.483474	0.16447	-2.93958	0.00328653	0.0416362
Dlg1	132.774	-0.572559	0.194836	-2.93868	0.00329618	0.0416362
Mroh1	126.214	-0.559657	0.190337	-2.94034	0.00327853	0.0416362
Ptpn11	141.608	-0.405197	0.137905	-2.93823	0.00330087	0.0416362
Mpped1	184.388	-0.467072	0.159175	-2.93433	0.00334267	0.0420325
Septin11	130.718	-0.515004	0.175699	-2.93117	0.00337685	0.0423309
Ttll7	98.8914	-0.442578	0.15121	-2.9269	0.00342357	0.0427841
Ranbp1	119.936	-0.595971	0.203833	-2.92382	0.0034576	0.0430763
Stmn2	353.465	-0.511918	0.175246	-2.92114	0.00348753	0.043316
Prkar1b	934.143	-0.513798	0.175974	-2.91975	0.00350318	0.0433772
Wipf3	88.0447	0.611513	0.209974	2.91232	0.00358752	0.0441515
Upf2	72.6095	-0.515938	0.177112	-2.91307	0.00357897	0.0441515
Aatk	205.895	-0.448271	0.153973	-2.91136	0.0035986	0.0441537
Zfp703	86.6416	-0.493575	0.1696	-2.91022	0.00361172	0.0441808
Cend1	479.155	-0.49559	0.170387	-2.90862	0.00363028	0.0442741
Igip	87.9756	-0.513793	0.176916	-2.90417	0.00368227	0.0446649
Prrc2c	143.548	-0.565136	0.194607	-2.90399	0.00368439	0.0446649
Hnrnpl	150.118	-0.481876	0.166022	-2.90249	0.00370213	0.0447461
Snx5	85.4336	-0.484177	0.166945	-2.90022	0.00372896	0.0449362
Usp9x	101.151	-0.535446	0.1848	-2.89743	0.0037623	0.0452034
Rpl10a	234.324	-0.431592	0.149231	-2.89211	0.00382666	0.0458407
Septin8	261.314	-0.559838	0.193875	-2.88763	0.00388161	0.0462254
Zyx	96.8953	-0.502344	0.173916	-2.88842	0.00387177	0.0462254
Cstf2t	60.9423	0.530133	0.184094	2.87968	0.00398079	0.0466155
Cox7b	299.943	-0.429529	0.149054	-2.88169	0.00395545	0.0466155
Nsd3	118.178	-0.509375	0.176797	-2.88114	0.0039624	0.0466155
Josd2	64.7938	-0.666102	0.231327	-2.87949	0.00398323	0.0466155
Cacnb4	224.795	-0.569745	0.197727	-2.88148	0.00395818	0.0466155
Lpgat1	183.094	-0.531517	0.184588	-2.87947	0.00398344	0.0466155
Tmem50b	86.7822	-0.485031	0.16895	-2.87085	0.00409374	0.0468713
Pmepa1	84.3751	-0.588047	0.204827	-2.87095	0.00409247	0.0468713
Mrps21	94.5193	-0.485365	0.168787	-2.87561	0.00403253	0.0468713
Nmt2	94.6449	-0.498217	0.173349	-2.87407	0.00405222	0.0468713
Sipa1l2	69.8224	-0.493634	0.171732	-2.87445	0.00404733	0.0468713
Calm1	2646.97	-0.477493	0.166344	-2.87052	0.00409791	0.0468713
Ppig	79.0293	-0.580044	0.201974	-2.87188	0.00408041	0.0468713
Ndufs5,Ndufs5-ps	268.233	-0.474677	0.16514	-2.87439	0.00404811	0.0468713
Ppp3cb	235.154	-0.530967	0.185323	-2.86509	0.00416891	0.0474574
Fbxl19	85.5329	-0.587219	0.204977	-2.86481	0.00417259	0.0474574
Mrpl55	69.9212	-0.519866	0.181613	-2.8625	0.00420315	0.0476711
Arap2	74.9847	-0.567615	0.198584	-2.85832	0.00425894	0.0480464
Bri3	116.52	-0.52028	0.182084	-2.85736	0.00427185	0.0480464
Hmgcs1	169.923	-0.437424	0.153059	-2.85788	0.00426482	0.0480464
Lonrf2	72.4533	-0.551724	0.193215	-2.85549	0.00429708	0.0481963
Rpl18a	317.14	-0.381137	0.133829	-2.84795	0.00440022	0.0491081
Rfng	112.308	-0.43142	0.151494	-2.84777	0.00440263	0.0491081
Dynll1	469.374	-0.530418	0.186363	-2.84616	0.00442503	0.0492224
Hmg20a	60.3454	-0.565612	0.19888	-2.84399	0.00445523	0.0494225
Lrrc8a	79.2959	-0.487923	0.171879	-2.83876	0.00452892	0.0501027
Rplp2,Wdr89,Rplp2-ps1	206.733	-0.405624	0.14311	-2.83435	0.00459195	0.0501923
Pcnp	119.39	-0.424397	0.149689	-2.83519	0.0045799	0.0501923
Mdh2	483.506	-0.497939	0.175747	-2.83328	0.00460733	0.0501923
Eif5a2	107.439	-0.471384	0.166391	-2.833	0.00461139	0.0501923
Appl1	120.591	-0.479052	0.168896	-2.83636	0.00456305	0.0501923
Trhde	63.1039	-0.513089	0.180927	-2.83589	0.00456982	0.0501923
Mapre1	65.1669	-0.496665	0.175407	-2.83149	0.00463314	0.0502938
Kdm5b	94.8366	-0.466791	0.164981	-2.82936	0.00466414	0.050495
Eif3h	179.59	-0.460967	0.162997	-2.82807	0.00468298	0.0505637
Ckmt1	263.652	-0.42168	0.149437	-2.82179	0.00477571	0.0514278
Smc3	134.688	-0.533608	0.189715	-2.81269	0.00491297	0.0527656
Neurod2	105.642	0.515186	0.183241	2.81152	0.00493077	0.0528166
Uqcrh	346.621	-0.425776	0.151631	-2.80797	0.00498549	0.0532619
Gucy1a2	65.2189	-0.540212	0.192727	-2.80299	0.00506315	0.0539492
Mpc2	213.306	-0.479666	0.171461	-2.79752	0.00514961	0.0547264
Pikfyve	62.277	-0.497188	0.177948	-2.794	0.005206	0.0548595
Chd5	242.188	-0.524726	0.187863	-2.79313	0.00522011	0.0548595
Trappc10	75.6368	-0.517387	0.185276	-2.79252	0.00522988	0.0548595
Gatad1	77.3173	-0.471118	0.168571	-2.79478	0.00519351	0.0548595
Stx7	108.149	-0.486527	0.174153	-2.79368	0.00521128	0.0548595
Eif3j2,Eif3j1	73.8374	-0.490836	0.175936	-2.78985	0.0052733	0.0551721
Eml1	60.9284	-0.58364	0.209293	-2.78863	0.00529316	0.0552372
Coq5	74.61	-0.532526	0.191091	-2.78677	0.00532359	0.0554118
Rab14	236.959	-0.497452	0.178633	-2.78478	0.00535645	0.055611
Syndig1	93.1669	-0.512966	0.184378	-2.78214	0.00540022	0.0559219
Zbtb9	61.0985	0.510375	0.1836	2.77982	0.00543897	0.0560992
Ndufs1	99.7811	-0.523097	0.188201	-2.77945	0.00544505	0.0560992
Senp3	127.154	-0.466107	0.167869	-2.7766	0.00549302	0.0564499
Celf2	411.288	-0.584552	0.210712	-2.77417	0.00553432	0.0567302
Pcbp1	189.172	-0.38486	0.138784	-2.77308	0.00555278	0.0567758
Sbno1	81.275	-0.506335	0.182845	-2.76921	0.00561931	0.0571756
Ppfia4	74.0168	-0.558393	0.201766	-2.76753	0.00564837	0.0571756
Bhlhe40	105.087	-0.43647	0.157671	-2.76824	0.00563608	0.0571756
Etv1	66.4351	-0.546735	0.197444	-2.76907	0.00562173	0.0571756
Nap1l1	193.017	-0.485106	0.175363	-2.7663	0.00566963	0.057193
Nedd4	170.551	-0.525645	0.190052	-2.7658	0.00567834	0.057193
Paip2	102.882	-0.454192	0.164309	-2.76426	0.00570518	0.0573208
Evl	128.447	-0.477966	0.173087	-2.76142	0.00575511	0.0576793
Slc25a39	67.8201	-0.486141	0.1766	-2.75278	0.00590916	0.0589315
Ppp1ccb,Ppp1cc	176.177	-0.482834	0.175391	-2.7529	0.00590708	0.0589315
Rpl13	388.451	-0.301001	0.109452	-2.75008	0.00595801	0.0592727
Endod1	81.3721	-0.491192	0.178696	-2.74875	0.00598228	0.0593683
Fam168a	215.514	-0.475625	0.173085	-2.74793	0.00599722	0.059371
Hspa9	238.49	-0.466862	0.169998	-2.74628	0.00602756	0.0595113
Hacd3	155.269	-0.460877	0.167968	-2.74384	0.00607254	0.0595113
Kcnh7	91.5408	-0.508194	0.185163	-2.74457	0.00605895	0.0595113
Rtraf	72.5687	-0.479692	0.174721	-2.74547	0.00604252	0.0595113
Eif4a1	259.533	-0.404142	0.147331	-2.74309	0.00608645	0.0595113
Slc22a23	73.2329	-0.473397	0.172623	-2.74238	0.00609958	0.0595113
Park7	184.08	-0.50069	0.182801	-2.73899	0.00616277	0.0595538
Dclk1	848.78	-0.492114	0.17965	-2.73929	0.00615725	0.0595538
Chd6	80.1643	-0.455383	0.166122	-2.74125	0.00612056	0.0595538
Ptk2	224.207	-0.572036	0.208821	-2.73936	0.00615594	0.0595538
Trim32	165.722	-0.396165	0.144768	-2.73655	0.00620862	0.0598541
Rabep1	141.367	-0.460105	0.168311	-2.73366	0.00626343	0.060239
Fam171a2	128.209	-0.454563	0.16637	-2.73224	0.00629055	0.0603565
Prnp	681.776	-0.454315	0.16639	-2.73043	0.00632526	0.060546
Eif1b	200.965	-0.519758	0.190425	-2.72947	0.00634368	0.0605791
Clptm1	141.859	-0.413116	0.15141	-2.72845	0.00636318	0.0605963
Sec62	173.923	-0.45387	0.166385	-2.72782	0.0063754	0.0605963
Adss	127.457	-0.508426	0.186566	-2.72518	0.00642656	0.060936
Gm14719,Ppdpf	120.231	-0.5652	0.207467	-2.72429	0.00644397	0.060936
Usf2	81.9645	-0.444763	0.163296	-2.72366	0.0064563	0.060936
Sod1	350.155	-0.415052	0.152475	-2.7221	0.00648689	0.0610824
Fam135b	87.8286	-0.511246	0.187892	-2.72095	0.00650937	0.0611518
Vps35	108.51	-0.453739	0.167142	-2.7147	0.00663368	0.0621754
Gstm5	130.178	-0.480324	0.177127	-2.71174	0.00669302	0.0625867
Dennd1a	70.2675	-0.478422	0.176565	-2.70961	0.00673633	0.0627021
Rpl22	105.753	-0.416773	0.153793	-2.70996	0.00672916	0.0627021
Lonp2	61.4793	-0.470637	0.173797	-2.70797	0.00676965	0.0627238
Nit1	64.894	-0.568197	0.209818	-2.70805	0.00676797	0.0627238
Gmps	76.4698	-0.576304	0.212948	-2.70631	0.00680351	0.0628937
Cox7a2	328.964	-0.458098	0.169356	-2.70494	0.00683163	0.0630097
Atp5k	150.899	-0.386046	0.142831	-2.70281	0.00687561	0.0632713
Nsfl1c	124.324	-0.490733	0.181664	-2.70132	0.00690658	0.0633949
Cbarp	276.45	-0.576454	0.21345	-2.70065	0.00692036	0.0633949
Cdc42	183.273	-0.467494	0.173334	-2.69707	0.00699527	0.0639365
Hspa8	784.535	-0.520086	0.19289	-2.69628	0.00701184	0.0639436
Aen	68.0493	-0.509767	0.189322	-2.6926	0.00708983	0.0643648
Rpl37,Rpl37rt	302.007	-0.374954	0.139247	-2.69273	0.00708703	0.0643648
Hnrnpul2	145.352	-0.558494	0.20748	-2.69179	0.0071069	0.0643755
Gspt1	112.037	-0.472923	0.175857	-2.68925	0.00716138	0.0647242
Rps16,LOC100862433	219.828	-0.38508	0.143246	-2.68824	0.00718303	0.0647752
Nf2	74.9777	-0.463862	0.172617	-2.68724	0.00720462	0.0648255
Bscl2	110.213	-0.533093	0.19845	-2.68628	0.00722519	0.0648665
Gdi2	166.205	-0.414357	0.154481	-2.68225	0.00731295	0.0655092
Ptpn5	217.796	-0.574958	0.214755	-2.67727	0.0074224	0.0658821
Slc25a3	424.503	-0.479985	0.179291	-2.67712	0.00742571	0.0658821
Pitpna	295.837	-0.438131	0.163775	-2.6752	0.00746848	0.0658821
Hdgfl3	124.713	-0.434375	0.162312	-2.67618	0.00744665	0.0658821
Hk1	391.018	-0.485188	0.181361	-2.67527	0.00746697	0.0658821
Rab5c	143.293	-0.431185	0.161171	-2.67533	0.00746566	0.0658821
Cisd1	150.255	-0.451482	0.168524	-2.67904	0.0073834	0.0658821
Afg3l2	74.8254	-0.478955	0.179215	-2.67251	0.00752851	0.0662672
Stx16	88.8342	-0.536313	0.20082	-2.67061	0.00757135	0.0664998
Fbxw11	77.0049	-0.464225	0.173895	-2.66957	0.00759474	0.0665608
Sumo2	271.029	-0.475446	0.178241	-2.66744	0.00764324	0.0668412
Cdv3	98.8848	-0.464502	0.174191	-2.66663	0.00766164	0.0668577
Pkia	72.0784	-0.487331	0.182968	-2.66348	0.00773377	0.0670536
Praf2	127.132	-0.473132	0.177585	-2.66425	0.00771598	0.0670536
Pfkp	185.966	-0.578313	0.217112	-2.66366	0.00772949	0.0670536
Spns2	108.012	0.499783	0.187734	2.66219	0.00776347	0.0671673
Srpk1	77.0719	-0.510644	0.192111	-2.65807	0.00785905	0.0678492
Smim10l1	103.81	-0.471315	0.177623	-2.65345	0.00796728	0.0686254
Kctd6	72.7127	-0.45633	0.172031	-2.6526	0.00798735	0.0686254
Rpl6	213.041	-0.358359	0.135124	-2.65208	0.0079998	0.0686254
Cdc42se1	84.9102	-0.422963	0.159601	-2.65013	0.00804599	0.0688757
Pten	144.493	-0.458007	0.172983	-2.6477	0.00810424	0.069228
Rabgap1l	97.3671	-0.467055	0.176487	-2.64639	0.00813552	0.0693489
Rtn2	93.2598	-0.419777	0.158735	-2.64451	0.00818102	0.069351
Timmdc1	63.8751	-0.500883	0.189423	-2.64425	0.00818715	0.069351
Synj1	212.786	-0.447228	0.169061	-2.64536	0.00816032	0.069351
Cops8	91.4949	-0.474824	0.179647	-2.64309	0.00821525	0.0694437
Dync1i2	172.947	-0.603971	0.228806	-2.63967	0.00829869	0.0700029
Ndufb3	103.935	-0.428498	0.162453	-2.63767	0.00834769	0.0702698
Col6a1	122.83	-0.951009	0.360703	-2.63654	0.00837566	0.070359
Slc2a13	101.141	-0.418959	0.158979	-2.6353	0.00840628	0.07047
H13	61.7623	-0.552971	0.21022	-2.63044	0.00852751	0.0713386
Mvd	70.3903	-0.502265	0.191022	-2.62935	0.00855471	0.0714186
Rps28	222.193	-0.348438	0.132618	-2.62738	0.00860452	0.0715899
Meaf6	128.425	-0.53257	0.202719	-2.62714	0.00861059	0.0715899
Akap5	89.4145	-0.494808	0.18859	-2.62372	0.00869761	0.0720177
Cyb5d1	63.1845	-0.477053	0.181788	-2.62422	0.00868465	0.0720177
Sorbs2	125.864	-0.495611	0.188955	-2.6229	0.00871846	0.0720429
Exoc1	70.9936	-0.460103	0.175508	-2.62155	0.00875308	0.0721817
Nr1d2	119.454	-0.532022	0.203147	-2.6189	0.00882135	0.0724495
Spr	68.2083	-0.463946	0.177129	-2.61926	0.00881203	0.0724495
Sdha	280.28	-0.405631	0.154982	-2.61729	0.00886314	0.0724987
Gm52436,Gm52416,Gm52446,Gm52437,LOC118568634,Gm52420	1096.99	-0.652819	0.249406	-2.61749	0.00885784	0.0724987
Sfpq	207.421	-0.553819	0.211732	-2.61566	0.00890556	0.0725525
Afdn	89.359	-0.525714	0.200985	-2.61569	0.00890481	0.0725525
Gpr162	301.192	-0.46667	0.178491	-2.61453	0.00893512	0.0726472
Pja2	333.793	-0.515345	0.19736	-2.61118	0.00902292	0.073214
Fbxo11	144.445	-0.480691	0.184209	-2.60948	0.00906802	0.0734329
Raly	100.835	-0.434811	0.16672	-2.60803	0.00910652	0.0735974
Rnf227	171.144	-0.469006	0.180158	-2.6033	0.00923306	0.0744714
Hmgn1	66.1386	-0.459262	0.17657	-2.60102	0.00929468	0.0748194
Ndrg3	297.151	-0.498083	0.191644	-2.59899	0.00934973	0.0749505
Sh3gl2	520.905	-0.506266	0.194758	-2.59947	0.0093368	0.0749505
Cabp1	463.979	-0.435142	0.167467	-2.59838	0.0093665	0.0749505
Sdc3	101.077	-0.419564	0.161591	-2.59646	0.0094191	0.0750747
Npepps	85.905	-0.428424	0.164968	-2.59701	0.00940395	0.0750747
Thap7	63.0214	-0.452799	0.174453	-2.59554	0.00944412	0.0751262
Nptn	783.525	-0.532396	0.205317	-2.59304	0.00951311	0.0755266
Gtpbp2	70.9447	-0.542769	0.209474	-2.5911	0.00956684	0.0758046
Hcfc1r1	151.373	-0.545168	0.210524	-2.58958	0.00960935	0.0759927
Plcb1	118.83	-0.474052	0.183225	-2.58726	0.00967419	0.0763563
Chchd3	94.061	-0.482802	0.186664	-2.58648	0.00969618	0.076381
Erg28	74.6775	-0.497306	0.192641	-2.58152	0.00983662	0.077187
Frrs1l	247.123	-0.451715	0.174966	-2.58172	0.00983084	0.077187
Ppid	63.8153	-0.512862	0.198887	-2.57866	0.00991841	0.0775633
Gm42048,Gm6958	112.489	-0.485182	0.188164	-2.5785	0.00992289	0.0775633
Grin2b	307.621	-0.511955	0.198649	-2.57718	0.00996092	0.0776612
Dctn3	235.228	-0.44414	0.17241	-2.57607	0.00999296	0.0776612
Borcs5	85.367	-0.479083	0.185932	-2.57665	0.00997618	0.0776612
Lancl1	143.027	-0.479828	0.186339	-2.57502	0.0100233	0.0777479
Exd2	69.7561	-0.560172	0.21785	-2.57137	0.0101297	0.0780606
Pvalb	175.905	-0.470378	0.182956	-2.57099	0.0101408	0.0780606
Cyfip2	639.188	-0.508516	0.19765	-2.57281	0.0100877	0.0780606
Rtcb	107.905	-0.422784	0.164423	-2.57132	0.0101313	0.0780606
Aup1	61.463	-0.483921	0.188577	-2.56617	0.0102829	0.0787059
Cops6	92.6316	-0.433053	0.168723	-2.56664	0.0102688	0.0787059
Eif4g3	213.772	-0.514282	0.200404	-2.56623	0.0102811	0.0787059
Tomm5	91.6696	-0.456535	0.178044	-2.56416	0.0103425	0.0790129
Plk2	73.6813	-0.472778	0.184521	-2.56219	0.0104015	0.0792023
Gm21977,Gm7980,Gm3141,Gm8212,Gm16506,Gm8094,Gm6401,Gm17175,Gm6482,Gm7970,Gm8256,Gm8232,Gm8138,1700091H14Rik,Gm21162,Gm17124,Gm3072,Gm17026,Gm9611,Gm8229,Gm8020,Gm8127,Gm8005,Gm8220,Gm8165,Gm7945	77.7802	-0.564413	0.2203	-2.56202	0.0104064	0.0792023
Nars	180.243	-0.451596	0.176315	-2.5613	0.0104281	0.0792183
Mbd3	107.218	-0.438514	0.171267	-2.56041	0.0104549	0.0792733
Satb1	154.496	-0.432686	0.169059	-2.55938	0.010486	0.0792916
Hmgcr	124.985	-0.493534	0.19286	-2.55903	0.0104965	0.0792916
Osbp	70.6463	-0.502853	0.196552	-2.55837	0.0105164	0.0792942
Bmpr2	102.544	-0.44889	0.17557	-2.55675	0.0105654	0.0795153
Ajap1	62.6781	0.46874	0.183507	2.55434	0.0106391	0.0799214
Nrn1	367.592	-0.493912	0.193444	-2.55325	0.0106722	0.0800218
Gtf2h5	93.1366	-0.468493	0.183631	-2.55127	0.0107332	0.0803301
Ddx17	209.964	-0.495767	0.194965	-2.54284	0.0109954	0.0821409
1500009C09Rik	98.5204	-0.497452	0.195739	-2.5414	0.0110408	0.0823283
Ogt	115.903	-0.587503	0.23124	-2.54066	0.0110644	0.0823524
Cox7a2l	150.704	-0.41211	0.162271	-2.53964	0.0110967	0.0824415
Slc6a7	78.5369	-0.508218	0.200179	-2.53882	0.0111228	0.0824841
Rps13	230.863	-0.342032	0.13476	-2.53809	0.0111459	0.0825045
Ints10	105.959	-0.499443	0.196885	-2.53673	0.0111895	0.0826755
Pik3r1	195.647	-0.43255	0.170807	-2.5324	0.0113286	0.0835511
Fads3	62.007	-0.498628	0.197013	-2.53094	0.0113756	0.0837452
Gpat4	86.0273	-0.436066	0.172431	-2.52893	0.0114411	0.0838103
Reep5	307.564	-0.405932	0.160526	-2.52876	0.0114466	0.0838103
Pdap1	154.979	-0.463983	0.183417	-2.52966	0.0114174	0.0838103
Dennd5a	182.519	-0.385773	0.152727	-2.5259	0.0115403	0.0838897
Otub1	243.364	-0.417646	0.165266	-2.52711	0.0115005	0.0838897
Rnf214	69.3422	-0.48368	0.191451	-2.52639	0.0115242	0.0838897
Drosha	106.188	-0.506639	0.200464	-2.52733	0.0114934	0.0838897
Ccnh	61.4392	-0.468303	0.185793	-2.52056	0.0117169	0.0850212
Stk3	60.8745	0.50003	0.198489	2.51917	0.011763	0.0852031
Nbr1	94.7827	-0.463646	0.184155	-2.5177	0.0118123	0.0854074
Rps11	138.428	-0.393196	0.156236	-2.51668	0.0118466	0.0855027
Clasp2	138.885	-0.442049	0.175889	-2.51323	0.011963	0.0861892
Ndufa6	176.059	-0.457782	0.182256	-2.51176	0.0120132	0.0863622
Gfod1	110.335	-0.428601	0.170671	-2.51127	0.0120297	0.0863622
Srebf2	201.612	-0.445407	0.177476	-2.50968	0.0120842	0.0865996
Map4	67.0516	-0.437351	0.174318	-2.50892	0.0121101	0.086632
Rtf2	148.238	-0.401572	0.160106	-2.50817	0.0121359	0.0866634
Elavl4	183.334	-0.446461	0.178097	-2.50684	0.0121817	0.0868374
Gm7931,Hmgn2	122.03	-0.438371	0.175027	-2.50459	0.0122592	0.0872364
Sf3b4	79.6446	-0.407688	0.162946	-2.50199	0.0123498	0.0877267
Papola	114.806	-0.47562	0.190147	-2.50132	0.012373	0.087738
Cops3	68.335	-0.432668	0.173132	-2.49907	0.0124521	0.0878717
Rps25	221.612	-0.356645	0.142719	-2.49893	0.012457	0.0878717
Kndc1	116.011	-0.436345	0.174558	-2.49971	0.0124294	0.0878717
Ptges3	138.901	-0.41452	0.166101	-2.4956	0.0125746	0.0885471
Ndufb8	233.105	-0.430865	0.172712	-2.4947	0.0126065	0.0886176
Iqsec1	288.686	-0.45092	0.180866	-2.49311	0.0126628	0.0887039
Mtmr9	68.8283	-0.4558	0.182868	-2.49251	0.0126845	0.0887039
Phf24	129.499	-0.437012	0.175271	-2.49334	0.0126546	0.0887039
Rpl36al	116.107	-0.423635	0.170044	-2.49132	0.0127269	0.088847
Fastk	110.273	-0.455407	0.183187	-2.48602	0.0129179	0.0900252
Mtmr4	85.7415	-0.44034	0.177178	-2.48529	0.0129445	0.0900557
Apbb2	97.7099	-0.416465	0.16765	-2.48413	0.0129869	0.0901952
Mob4	62.9695	-0.486043	0.195727	-2.48327	0.0130181	0.0902381
Adam11	97.8486	-0.423226	0.170467	-2.48274	0.0130376	0.0902381
Naa38	86.3342	-0.442648	0.178447	-2.48055	0.0131181	0.09064
Bod1	70.5967	-0.445814	0.179802	-2.47947	0.0131576	0.0907585
Ccdc88a	83.8337	-0.49885	0.201356	-2.47745	0.0132324	0.091119
Klc1	788.932	-0.480713	0.194239	-2.47485	0.0133292	0.0916297
Tub	71.8037	-0.454881	0.183987	-2.47235	0.0134228	0.0921166
Pfdn4	65.5821	-0.501892	0.203069	-2.47153	0.0134535	0.0921711
Rpl34-ps1,Rpl34	174.715	-0.366456	0.148319	-2.47073	0.0134837	0.0922224
Tex264	67.3535	-0.446212	0.180847	-2.46735	0.0136119	0.0929417
Pink1	226.931	-0.413763	0.167753	-2.46651	0.0136437	0.0930022
Lztr1	82.0364	-0.41944	0.170284	-2.46318	0.013771	0.0937122
Dok5	59.9112	-0.484889	0.197304	-2.45758	0.0139877	0.0937514
B4galt5	71.0149	-0.442857	0.180009	-2.46019	0.0138863	0.0937514
Rnh1	89.2517	-0.455192	0.185153	-2.45846	0.0139533	0.0937514
Actr2	106.929	-0.436343	0.177357	-2.46025	0.0138839	0.0937514
Vps13c	72.8748	-0.420822	0.171119	-2.45924	0.0139231	0.0937514
Kcnc4	91.475	-0.427835	0.174125	-2.45705	0.0140083	0.0937514
Cct8	179.619	-0.433755	0.176395	-2.45901	0.0139322	0.0937514
Hsp90aa1	696.637	-0.423353	0.171974	-2.46173	0.013827	0.0937514
Eno3	89.9534	0.44394	0.180556	2.45874	0.0139425	0.0937514
Caprin1	152.884	-0.393043	0.159945	-2.45736	0.0139961	0.0937514
Fbxw7	150.207	-0.450075	0.183482	-2.45296	0.0141685	0.0946673
Psmd4	219.456	-0.402312	0.164152	-2.45085	0.0142518	0.0949102
R3hdm1	171.562	-0.451418	0.184153	-2.45132	0.0142334	0.0949102
Arpc3	214.758	-0.420931	0.171849	-2.44942	0.0143086	0.0951186
Stat3	60.7833	-0.486832	0.198798	-2.44888	0.01433	0.0951186
Mcm3ap	204.854	0.489621	0.199996	2.44816	0.0143588	0.0951534
Kif3a	112.547	-0.416565	0.170265	-2.44657	0.0144223	0.0954182
Ndfip2	177	-0.443551	0.181401	-2.44514	0.0144795	0.0955431
Metap1	70.6206	-0.491714	0.201202	-2.44388	0.0145304	0.0955431
Pdp1	154.743	-0.475153	0.194444	-2.44365	0.0145395	0.0955431
Map3k5	78.5094	-0.58511	0.239343	-2.44465	0.0144994	0.0955431
Efna5	62.368	-0.528967	0.216509	-2.44316	0.0145592	0.0955431
Itpr1	259.706	-0.389956	0.159777	-2.44062	0.0146621	0.0959074
4833439L19Rik	136.305	-0.416043	0.170438	-2.44102	0.0146457	0.0959074
Vps13a	83.1894	-0.51989	0.213094	-2.43973	0.0146983	0.09594
Bccip	94.8864	-0.44289	0.181562	-2.43933	0.0147144	0.09594
Serinc3	172.809	-0.430437	0.176507	-2.43865	0.0147423	0.0959672
Lamtor4	79.0375	-0.496904	0.203914	-2.43684	0.0148164	0.0961403
Cyp2d12	149.829	0.431948	0.177237	2.43712	0.0148048	0.0961403
LOC100862324,LOC100862220,Gm20878,Gm13306,Gm21586,LOC100861978,Ccl27b,Ccl27a,LOC108169009,4933409K07Rik,Gm21953	432.999	-0.587616	0.241253	-2.43568	0.0148638	0.0962938
Kpna6	75.7297	-0.421885	0.173303	-2.43438	0.0149175	0.096487
Gm14288,2210418O10Rik,Zfp968,Gm4631,Gm14410,Gm14434,Zfp965,Gm14432,Zfp967,Zfp966,Gm14393,Gm4724,Gm2026,Gm2004,Gm2007,Gm14403,Gm14440,Zfp931,Zfp973,Zfp970,Zfp971,Gm14296,Gm14295,Gm14391,Gm6710,Gm14430,Gm14308,Gm14327,Gm14326,Gm14325,Gm14305,Gm14322	350.885	-0.498004	0.20475	-2.43225	0.0150052	0.0967454
Clec16a	146.035	-0.433781	0.178311	-2.43273	0.0149856	0.0967454
Panx2	92.8978	-0.414575	0.170871	-2.42625	0.0152559	0.0980495
Pianp	172.23	-0.472325	0.194659	-2.42643	0.0152483	0.0980495
Snca	231.444	-0.440349	0.181581	-2.42508	0.0153048	0.0981254
Cdk5	144.237	-0.450785	0.185905	-2.42481	0.0153162	0.0981254
Snrpd3	74.6913	-0.436423	0.180115	-2.42302	0.015392	0.0984555
Srgap2	74.7522	-0.456539	0.188476	-2.42226	0.0154243	0.0985062
Sirt3	106.788	-0.43038	0.177818	-2.42033	0.0155062	0.0988736
Fbxl3	79.6934	-0.397219	0.164187	-2.41931	0.0155498	0.0989493
Plcxd2	140.923	-0.456731	0.188817	-2.41891	0.015567	0.0989493
Zscan26	78.9499	-0.509056	0.210567	-2.41755	0.0156255	0.0991655
Nrsn2	89.1776	-0.456963	0.189522	-2.41114	0.0159029	0.0999855
Ndufa8	155.867	-0.38057	0.15778	-2.41202	0.0158642	0.0999855
Gng3	439.271	-0.517845	0.214613	-2.41293	0.0158249	0.0999855
Aktip	98.4866	-0.390888	0.161979	-2.41321	0.0158129	0.0999855
Myh10	137.166	-0.457141	0.189588	-2.41123	0.0158988	0.0999855
Ptar1	64.3201	-0.444187	0.184175	-2.41176	0.0158756	0.0999855
Lsm11	64.3791	-0.531384	0.220637	-2.4084	0.0160225	0.1
Cpsf6	116.897	-0.51251	0.212669	-2.40989	0.0159572	0.1
Mfsd14a	76.8174	-0.46631	0.19358	-2.40888	0.0160017	0.1
Midn	138.142	-0.400231	0.166146	-2.40891	0.0160004	0.1
Lmbrd1	75.7067	-0.402054	0.166948	-2.40826	0.0160286	0.1
Sf3b2	193	-0.408862	0.169833	-2.40744	0.0160648	0.100071
Syt11	385.369	-0.423069	0.175911	-2.40502	0.0161715	0.100581
Rnft2	102.85	-0.480673	0.200094	-2.40224	0.0162951	0.101047
Ndufb11	114.217	-0.395401	0.164599	-2.40221	0.0162963	0.101047
Golph3	85.4378	-0.471936	0.196591	-2.4006	0.0163682	0.101338
Sipa1l1	302.895	-0.372219	0.155128	-2.39943	0.0164205	0.101506
Cstf2	127.613	-0.427312	0.178168	-2.39837	0.0164684	0.101647
Gprin1	75.4453	-0.476194	0.198658	-2.39706	0.0165274	0.101856
Cct4	95.7412	-0.448924	0.18753	-2.39388	0.0166714	0.102277
Katnal1	91.1139	-0.400975	0.167455	-2.39452	0.0166422	0.102277
Prkaca	155.628	-0.416836	0.174092	-2.39435	0.0166499	0.102277
Atxn2l	136.262	-0.493936	0.206668	-2.38999	0.0168487	0.102863
Map2k5	59.8692	-0.43082	0.180269	-2.38988	0.016854	0.102863
Lamtor1	100.515	-0.417222	0.174522	-2.39065	0.0168185	0.102863
Zfp148	144.194	-0.373901	0.156473	-2.38956	0.0168686	0.102863
Smc5	62.9783	-0.474719	0.198783	-2.38813	0.0169343	0.102918
Adgrl1	387.281	-0.42956	0.179951	-2.38709	0.0169821	0.102918
Gm40755	62.0429	-0.635574	0.266309	-2.38661	0.0170047	0.102918
Suclg1	199.369	-0.388131	0.162527	-2.3881	0.0169359	0.102918
Large1	161.654	-0.514083	0.215396	-2.38669	0.0170007	0.102918
Gfm1	65.6858	-0.417949	0.175208	-2.38544	0.0170585	0.103089
Tcp1	126.634	-0.404018	0.169469	-2.38401	0.017125	0.103337
Ndfip1	495.863	-0.405068	0.169958	-2.38334	0.0171564	0.103372
Mcf2l	81.4819	-0.451758	0.189808	-2.38008	0.0173089	0.103765
Dnajb2	83.5259	-0.395663	0.16621	-2.3805	0.0172894	0.103765
Gabra3	120.507	-0.468567	0.196942	-2.37921	0.0173498	0.103765
Fdft1	203.017	-0.397071	0.166777	-2.38085	0.0172728	0.103765
Tmem151b	76.1827	-0.440186	0.184974	-2.37972	0.0173259	0.103765
Negr1	91.977	-0.495837	0.208552	-2.37753	0.0174292	0.103934
Rbm39	101.383	-0.466565	0.196223	-2.37772	0.0174199	0.103934
Glrx2	77.5739	-0.40682	0.171227	-2.37591	0.0175058	0.104076
Smap2	178.192	-0.476641	0.200622	-2.37582	0.0175102	0.104076
Cntn1	183.219	-0.442196	0.186157	-2.37539	0.0175302	0.104076
Nufip2	64.6329	-0.48637	0.204869	-2.37405	0.017594	0.104302
Picalm	103.669	-0.41351	0.174279	-2.37269	0.0176592	0.104441
Psma6	115.635	-0.444591	0.187395	-2.37248	0.017669	0.104441
Reps2	134.293	-0.43676	0.184168	-2.37153	0.0177146	0.104558
Sars	275.917	-0.421807	0.177926	-2.37069	0.0177551	0.104634
Prkacb	362.557	-0.41014	0.173041	-2.37019	0.0177792	0.104634
Hspe1	129.902	-0.435275	0.183805	-2.36813	0.017878	0.104784
Ubl3	96.0993	-0.448087	0.189223	-2.36804	0.0178824	0.104784
Rit2	65.3949	-0.445846	0.188248	-2.3684	0.0178654	0.104784
Gnaz	91.9734	-0.458582	0.193712	-2.36734	0.0179166	0.104833
Faim2	563.593	-0.490568	0.207287	-2.36661	0.0179517	0.104887
Dbndd2	159.525	-0.410171	0.173384	-2.36567	0.0179974	0.105002
Rps21	291.57	-0.291395	0.123212	-2.36499	0.0180306	0.105044
Kcnab1	100.932	-0.389979	0.164997	-2.36355	0.0181008	0.105151
Ppa1	147.38	-0.442875	0.187373	-2.3636	0.0180982	0.105151
Abhd12	266.074	-0.443924	0.187917	-2.36234	0.0181598	0.105342
Rai1	65.2914	-0.493152	0.209054	-2.35897	0.0183257	0.10569
Cul5	61.3945	-0.434569	0.184241	-2.3587	0.0183391	0.10569
Brms1l	65.7938	-0.525839	0.222957	-2.35848	0.0183501	0.10569
Idh3g	125.826	-0.401992	0.170345	-2.35986	0.0182818	0.10569
Cracdl	141.253	0.497057	0.210591	2.36029	0.0182604	0.10569
Mrps17	60.0768	-0.467075	0.198251	-2.35597	0.0184743	0.10576
Ndufaf4	76.1491	-0.427773	0.181571	-2.35595	0.0184754	0.10576
Tcf25	335.215	-0.399512	0.169477	-2.35732	0.0184074	0.10576
Emc10	300.403	-0.430397	0.182654	-2.35635	0.0184553	0.10576
Rab11b	197.678	-0.425789	0.180756	-2.3556	0.018493	0.10576
Arl2bp	118.435	-0.401069	0.170557	-2.35153	0.0186964	0.106772
Mcu	66.9395	-0.459961	0.195748	-2.34976	0.0187854	0.106979
Ap1g1	92.5411	-0.381285	0.162257	-2.34988	0.0187795	0.106979
Dpy19l1	147.207	-0.422855	0.180014	-2.34902	0.018823	0.107043
Mdh1	812.655	-0.461963	0.196722	-2.34831	0.0188588	0.107096
Zhx1	69.4669	-0.442811	0.188866	-2.34458	0.0190487	0.108022
Rps9	178.989	-0.322966	0.137799	-2.34375	0.019091	0.108111
Rpl26,Gm15772	250.197	-0.316502	0.135129	-2.34221	0.0191697	0.108405
Plaa	68.5539	-0.414463	0.177201	-2.33894	0.0193384	0.109206
Igsf8	186.537	-0.461192	0.197313	-2.33737	0.01942	0.109515
Mtfp1	109.546	-0.480221	0.205502	-2.33682	0.0194486	0.109524
Pea15a	167.303	-0.324383	0.138951	-2.33452	0.0195684	0.110045
Purg	83.4482	-0.441002	0.189001	-2.33333	0.0196306	0.110242
Ehmt2	168.059	-0.429299	0.184103	-2.33184	0.0197091	0.110529
St3gal5	159.376	-0.452287	0.194133	-2.32978	0.0198178	0.110891
Hexim1	62.288	-0.470589	0.202006	-2.32958	0.0198283	0.110891
Mrps25	67.905	-0.450563	0.193511	-2.32836	0.0198928	0.111098
Rbfox1	279.022	-0.509369	0.219354	-2.32213	0.020226	0.111868
Atp5b	1024.87	-0.380828	0.163941	-2.32296	0.0201815	0.111868
Syn2	316.073	-0.406652	0.175007	-2.32363	0.0201451	0.111868
Gpcpd1	119.83	-0.482376	0.207819	-2.32114	0.0202794	0.111868
Sirt2	95.961	-0.36238	0.155959	-2.32357	0.0201487	0.111868
Araf	201.941	-0.404049	0.173878	-2.32374	0.0201392	0.111868
Adcy3	83.0096	-0.407284	0.175372	-2.32241	0.020211	0.111868
Amph	404.26	-0.469189	0.202104	-2.32152	0.0202588	0.111868
Rpn1	95.7105	-0.354275	0.152521	-2.3228	0.0201899	0.111868
Farsb	66.8295	-0.44942	0.193695	-2.32025	0.0203275	0.111981
Ola1	99.7731	-0.433104	0.187084	-2.31502	0.0206116	0.113238
Sult4a1	642.504	-0.465108	0.200908	-2.31503	0.0206111	0.113238
5031439G07Rik	109.656	-0.36503	0.157819	-2.31297	0.0207243	0.113549
6430548M08Rik	335.701	-0.364047	0.157391	-2.31302	0.0207218	0.113549
B2m	98.1985	-0.374984	0.162297	-2.31048	0.0208616	0.114147
BC004004	60.8111	-0.441738	0.191242	-2.30983	0.0208974	0.114188
Ap3s1	83.0172	-0.394811	0.171022	-2.30853	0.0209695	0.114428
Nt5c	78.9537	-0.467024	0.202399	-2.30744	0.0210305	0.114606
Acyp1	101.826	-0.487637	0.211429	-2.30639	0.0210891	0.114771
Adipor1	79.5938	-0.397942	0.172681	-2.30449	0.0211951	0.115039
Cdipt	211.183	-0.46946	0.203704	-2.30462	0.0211878	0.115039
Nrsn1	357.334	-0.414227	0.17986	-2.30306	0.0212756	0.115167
Ptma	420.65	-0.358252	0.155543	-2.30324	0.0212653	0.115167
Stac2	178.413	-0.393668	0.170998	-2.30217	0.0213254	0.115283
Vti1b	68.7098	-0.413699	0.17979	-2.30101	0.0213911	0.115483
Rnf208	156.283	-0.424397	0.184578	-2.29929	0.0214888	0.115856
Resp18	109.575	-0.417328	0.181599	-2.29808	0.0215575	0.116072
B3gat1	97.0506	-0.426137	0.185522	-2.29696	0.0216212	0.116213
Gatad2b	105.813	-0.407988	0.177648	-2.29661	0.021641	0.116213
Mfsd5	66.749	-0.399389	0.173945	-2.29607	0.021672	0.116225
Wasf1	114.188	-0.370994	0.161703	-2.2943	0.0217733	0.116614
Acat1	137.494	-0.411815	0.179716	-2.29147	0.021936	0.11733
Akt1s1	71.6004	-0.403249	0.176235	-2.28813	0.0221301	0.118207
Higd1a	145.272	-0.400599	0.175114	-2.28764	0.0221584	0.118207
Ids	116.288	-0.407495	0.178206	-2.28665	0.022216	0.118341
Mcfd2	81.8212	-0.393008	0.171923	-2.28596	0.0222566	0.118341
Sh3bgrl3	275.511	-0.402937	0.176285	-2.28571	0.0222711	0.118341
Rnasek	260.226	-0.420297	0.184026	-2.2839	0.0223772	0.118639
Rims1	103.013	-0.391545	0.171448	-2.28376	0.0223858	0.118639
Bhlhb9	60.9058	-0.411419	0.180255	-2.28243	0.0224639	0.118897
Acly	104.566	-0.440849	0.193347	-2.28009	0.0226024	0.119318
Hacd2	64.2197	-0.43163	0.189264	-2.28057	0.0225737	0.119318
Micu3	188.997	-0.431101	0.189241	-2.27805	0.0227237	0.119527
BC005624	73.1226	-0.400081	0.175625	-2.27804	0.0227243	0.119527
Mras	136.002	-0.327601	0.143815	-2.27794	0.0227304	0.119527
Arl3	191.365	-0.372929	0.163921	-2.27506	0.0229026	0.119965
Cacng7	221.021	-0.379848	0.166952	-2.2752	0.0228941	0.119965
Necab3	64.0955	-0.473085	0.207907	-2.27546	0.0228782	0.119965
Acss2	73.8104	-0.402338	0.177088	-2.27197	0.0230884	0.120585
Mgrn1	151.625	-0.386256	0.169991	-2.27221	0.0230735	0.120585
Gm6570,Gm12191,Gm7429	116.951	-0.33951	0.149458	-2.27161	0.0231103	0.120585
Sdcbp	146.119	-0.392747	0.172994	-2.2703	0.0231894	0.120842
Robo3	81.9871	-0.507728	0.22379	-2.26877	0.0232823	0.12117
Sh2b1	92.907	-0.402612	0.177531	-2.26784	0.0233388	0.121196
Ptprd	126.118	-0.374789	0.165272	-2.26771	0.0233472	0.121196
Nfyb	69.5824	-0.431585	0.190503	-2.2655	0.0234818	0.121277
Atp5o	192.423	-0.331029	0.146091	-2.26591	0.0234568	0.121277
Ssh1	65.4059	-0.425243	0.187705	-2.26549	0.0234827	0.121277
Fer	71.6905	-0.424778	0.187391	-2.2668	0.0234026	0.121277
Coq9	111.087	-0.382266	0.168851	-2.26393	0.0235786	0.121617
Plekha1	112.075	-0.460582	0.203519	-2.26309	0.0236302	0.121648
Rapgef4	189.553	-0.314024	0.138773	-2.26286	0.0236446	0.121648
Drp2	64.6139	0.463707	0.20524	2.25934	0.0238621	0.122323
Gpr137	107.669	-0.426646	0.188842	-2.25927	0.0238665	0.122323
Rfc2	60.592	-0.39208	0.173491	-2.25995	0.0238245	0.122323
Reep1	114.549	-0.430113	0.190637	-2.25619	0.0240588	0.122688
Tmod1	63.3628	-0.455978	0.202032	-2.25696	0.0240103	0.122688
Kcnab3	170.55	-0.493604	0.218737	-2.25661	0.0240327	0.122688
Thrap3	62.5186	-0.412735	0.1829	-2.25661	0.0240325	0.122688
Sympk	66.4274	0.454162	0.201437	2.25461	0.024158	0.123038
Jun	88.024	-0.386882	0.171797	-2.25197	0.0243241	0.123574
C2cd5	100.382	-0.459596	0.204069	-2.25216	0.0243122	0.123574
Gabarapl2	316.442	-0.401915	0.17856	-2.25086	0.0243942	0.123727
Ubxn2a	75.3154	-0.40798	0.181351	-2.24967	0.02447	0.123727
Arl5a	73.0592	-0.431856	0.191968	-2.24963	0.0244727	0.123727
Capns1	134.882	-0.393079	0.174735	-2.24957	0.0244764	0.123727
Golm2	76.1326	-0.38142	0.169597	-2.24898	0.0245137	0.123761
Ube2m	253.501	-0.314134	0.139737	-2.24804	0.0245734	0.123907
Septin4	171.139	-0.395916	0.176283	-2.24591	0.02471	0.124416
Arf6	102.345	-0.376974	0.167893	-2.24532	0.0247477	0.124416
Gda	130.032	-0.426222	0.189852	-2.24503	0.0247664	0.124416
Dnaja2	209.589	-0.353563	0.157611	-2.24326	0.0248798	0.124676
Strn	68.6524	-0.403039	0.17963	-2.24372	0.0248504	0.124676
Cmas	85.9482	-0.382655	0.170653	-2.2423	0.0249422	0.124725
Vamp2	862.133	-0.380562	0.16973	-2.24216	0.0249512	0.124725
Ccdc50	70.3851	-0.380908	0.169978	-2.24092	0.025031	0.12497
Pqbp1	67.1244	-0.434832	0.194297	-2.23798	0.0252224	0.125771
Qk	172.407	-0.418119	0.186905	-2.23706	0.0252822	0.125791
Ylpm1	73.8922	-0.390918	0.174754	-2.23697	0.0252886	0.125791
Rgs11	86.5548	-0.451513	0.201913	-2.23618	0.0253402	0.125893
Sfswap	69.6729	-0.487948	0.218256	-2.23567	0.0253736	0.125904
Ttc7b	97.9871	-0.467625	0.20966	-2.23039	0.0257215	0.126418
Erc2	188.161	-0.391076	0.175451	-2.22898	0.0258156	0.126418
Vegfa	60.7739	-0.423455	0.189904	-2.22984	0.025758	0.126418
Vapa	127.15	-0.367826	0.164842	-2.23139	0.0256554	0.126418
Uchl1	346.006	-0.377411	0.169243	-2.23	0.0257474	0.126418
Oxct1	196.119	-0.334586	0.150062	-2.22966	0.0257704	0.126418
Khdrbs1	86.3213	-0.41507	0.186222	-2.2289	0.0258205	0.126418
Secisbp2l	103.098	-0.423559	0.189722	-2.23253	0.0255799	0.126418
Pfkm	292.586	-0.435158	0.195219	-2.22908	0.0258088	0.126418
Dpp9	128.5	-0.360713	0.161536	-2.23302	0.0255473	0.126418
Atp6v0a1	239.801	-0.438474	0.196594	-2.23035	0.025724	0.126418
Trf	63.9001	-0.485094	0.217733	-2.22793	0.0258853	0.126582
Jph4	162.523	-0.411639	0.184948	-2.22571	0.0260339	0.127097
Spred1	156.087	-0.346769	0.155822	-2.22541	0.0260535	0.127097
Cyb5a	106.797	-0.474092	0.213163	-2.22408	0.0261432	0.127381
Sema7a	210.155	-0.370179	0.166579	-2.22224	0.0262673	0.127556
Ppp1r2-ps3,Ppp1r2	200.553	-0.438423	0.197227	-2.22294	0.0262196	0.127556
Slc6a17	478.51	-0.491107	0.221006	-2.22214	0.0262736	0.127556
Agtpbp1	169.599	-0.327242	0.147361	-2.22068	0.0263728	0.127885
Mrpl37	68.5313	-0.426435	0.192078	-2.22011	0.0264111	0.127917
Srgap3	209.488	-0.368901	0.166281	-2.21855	0.0265175	0.128279
Per3	83.8868	0.503298	0.227024	2.21694	0.0266274	0.128332
Lgmn	106.533	-0.392381	0.177025	-2.21653	0.0266554	0.128332
H2az1	141.975	-0.408202	0.184115	-2.2171	0.0266164	0.128332
Fbxo41	114.647	-0.375714	0.169492	-2.2167	0.0266435	0.128332
Mal2	105.683	-0.416433	0.188149	-2.21332	0.0268755	0.129085
Cert1	94.3368	-0.369558	0.166955	-2.21352	0.0268619	0.129085
Celf1	98.2234	-0.414892	0.187775	-2.20952	0.0271382	0.129163
6330403K07Rik	151.312	0.428887	0.194043	2.21027	0.0270864	0.129163
Arglu1	191.594	-0.506371	0.229084	-2.21041	0.0270766	0.129163
Agfg1	70.3686	-0.422177	0.190988	-2.21049	0.027071	0.129163
Maea	73.7898	-0.40914	0.185212	-2.20904	0.0271719	0.129163
Hsph1	191.305	-0.377403	0.170828	-2.20926	0.0271564	0.129163
Gtf2i	186.323	-0.321089	0.145286	-2.21005	0.0271017	0.129163
Dstn	156.32	-0.356844	0.161545	-2.20894	0.0271789	0.129163
Ctdnep1	114.046	-0.364816	0.164934	-2.21189	0.026974	0.129163
Clasp1	89.0472	-0.399661	0.181016	-2.20788	0.0272528	0.129317
Trim9	129.932	-0.384409	0.174133	-2.20756	0.0272751	0.129317
Ankrd34a	63.4167	-0.473196	0.214714	-2.20384	0.0275354	0.130399
Eif3m	128.768	-0.381396	0.173361	-2.20001	0.0278061	0.131071
Polr2h	68.3326	-0.384581	0.174809	-2.2	0.0278068	0.131071
Dctn2	284.609	-0.445674	0.202484	-2.20103	0.0277336	0.131071
Ddost	66.2157	-0.392875	0.178558	-2.20027	0.0277879	0.131071
Kctd2	112.003	-0.336618	0.153085	-2.1989	0.0278853	0.131135
Gm52448,Gm52439,Gm52417,Gm52420,Gm52436	261.632	-0.492144	0.223813	-2.1989	0.0278847	0.131135
Pik3r3	67.9184	-0.422095	0.192026	-2.19811	0.0279409	0.131245
Ccnd1	65.9957	-0.454547	0.20694	-2.19652	0.0280551	0.131383
Get3	163.41	-0.383454	0.174588	-2.19634	0.0280677	0.131383
Kcnj6	149.06	-0.453684	0.206551	-2.19647	0.0280581	0.131383
Tsc22d1	248.687	-0.333831	0.152179	-2.19368	0.0282587	0.132124
Slc35e3	68.2362	-0.457536	0.208685	-2.19247	0.0283455	0.132377
Rbfox2	127.107	-0.383911	0.175184	-2.19147	0.0284176	0.132561
Tspan13	80.2915	-0.369956	0.168914	-2.19021	0.0285089	0.132834
Ankrd12	147.742	-0.36314	0.165843	-2.18967	0.0285485	0.132866
Cox5a	443.857	-0.379728	0.173503	-2.18859	0.0286263	0.133075
Pdhb	110.581	-0.367294	0.167897	-2.18762	0.0286972	0.133251
Rnf34	102.81	-0.370421	0.169437	-2.18618	0.0288021	0.133585
Fkbp1a	400.791	-0.356414	0.163255	-2.18317	0.029023	0.133898
Bcl7b	64.6955	-0.376185	0.172202	-2.18455	0.0289218	0.133898
Tspan7	284.023	-0.340764	0.15612	-2.18271	0.0290571	0.133898
Lypla2	78.5778	-0.383864	0.175871	-2.18264	0.0290621	0.133898
Tmem30a	104.703	-0.410395	0.187882	-2.18432	0.0289385	0.133898
Gnb1	389.235	-0.338904	0.155278	-2.18256	0.0290679	0.133898
Pdcd4	106.926	-0.37319	0.171144	-2.18056	0.0292158	0.134426
Ralbp1	112.377	-0.400781	0.18396	-2.17863	0.0293589	0.134931
Pfdn1	95.661	-0.421498	0.193517	-2.1781	0.0293988	0.134961
Lancl2	111.58	-0.412579	0.189615	-2.17588	0.0295644	0.135376
Fam126b	143.278	-0.439609	0.202083	-2.17539	0.0296011	0.135376
Nbea	144.917	-0.377636	0.173544	-2.17602	0.0295535	0.135376
Mrpl27	87.5079	-0.395184	0.181686	-2.1751	0.0296229	0.135376
Kdm1a	96.1483	-0.375514	0.172715	-2.17419	0.0296912	0.135535
Wdr13	73.5936	-0.368262	0.169536	-2.17217	0.0298428	0.136074
Snrk	75.5364	-0.38225	0.17613	-2.17027	0.0299865	0.136575
Clec2l	145.418	-0.43431	0.200225	-2.16911	0.0300743	0.136821
Commd8	62.6206	-0.407802	0.188091	-2.16812	0.0301499	0.137011
Rnf165	60.6831	-0.397168	0.183286	-2.16692	0.0302406	0.137115
Gpr107	68.3342	-0.405236	0.186989	-2.16716	0.0302226	0.137115
Rufy3	258.154	-0.385556	0.178129	-2.16448	0.0304279	0.13781
Eif5a	253.204	-0.340262	0.157275	-2.16348	0.0305043	0.138002
Med19	92.4054	-0.39901	0.184496	-2.16271	0.0305637	0.138116
Bex3	204.869	-0.417641	0.193281	-2.16079	0.0307116	0.13863
Atp5l	183.231	-0.352649	0.163292	-2.15962	0.0308019	0.138883
Gm12669,Glrx3	106.324	-0.39334	0.182183	-2.15904	0.030847	0.138931
Doc2a	87.6811	-0.363054	0.168195	-2.15853	0.0308868	0.138956
Kif5c	295.165	-0.304818	0.141251	-2.158	0.0309281	0.138988
Gabarap	118.182	-0.374126	0.173731	-2.15348	0.031281	0.140107
G3bp1	65.2915	-0.389898	0.181022	-2.15386	0.0312509	0.140107
Nt5dc3	105.163	-0.511916	0.237639	-2.15417	0.0312266	0.140107
Cltb	274.763	-0.389812	0.181106	-2.15239	0.0313664	0.140334
Cpeb3	98.935	-0.417455	0.194023	-2.15158	0.0314304	0.140465
St3gal3	87.5993	-0.365025	0.169702	-2.15098	0.0314776	0.140511
Nrd1	120.893	-0.387797	0.180323	-2.15057	0.03151	0.140511
Mrpl33	61.1548	-0.419198	0.195343	-2.14595	0.0318767	0.141834
Rheb	182.836	-0.400025	0.186377	-2.14631	0.0318479	0.141834
Kpna4	94.7207	-0.368674	0.171904	-2.14465	0.0319812	0.142142
Gm15501,Rps8	237.476	-0.290487	0.135512	-2.14362	0.0320633	0.142351
Asns	149.407	-0.418476	0.195372	-2.14195	0.0321978	0.142636
Hnrnpab	87.1569	-0.397442	0.185546	-2.14201	0.0321926	0.142636
Habp4	384.107	-0.411904	0.192384	-2.14105	0.0322699	0.142799
Scn8a	292.827	-0.399574	0.186705	-2.14013	0.0323441	0.142971
Smim43	72.4778	-0.40474	0.189237	-2.13879	0.0324525	0.143294
Cacnb3	132.735	-0.342373	0.160209	-2.13705	0.0325942	0.143762
Srsf5	304.11	-0.391501	0.183247	-2.13647	0.0326413	0.143814
Upf3a	66.3162	-0.4018	0.188142	-2.13562	0.0327101	0.14396
Mindy2	66.8467	-0.379207	0.177664	-2.13441	0.0328091	0.144239
Pex5l	153.343	-0.329337	0.154648	-2.12959	0.0332051	0.145238
Nus1	100.07	-0.343749	0.161425	-2.12947	0.0332157	0.145238
Nacc1	83.3264	-0.380473	0.178593	-2.1304	0.0331387	0.145238
Ssbp3	150.325	-0.31092	0.146003	-2.12954	0.0332095	0.145238
Timm23	82.9371	-0.384096	0.180341	-2.12983	0.0331856	0.145238
Nudt9	72.6503	-0.403827	0.189886	-2.12668	0.0334465	0.146089
Creb1	73.0543	-0.389378	0.183214	-2.12526	0.0335645	0.14613
Dzip3	71.2883	-0.397512	0.187031	-2.12538	0.0335551	0.14613
Golga7b	111.486	-0.368587	0.173466	-2.12484	0.0336003	0.14613
Cuta	99.384	-0.410029	0.192893	-2.12568	0.0335296	0.14613
Dynlt3	74.8987	-0.374181	0.176267	-2.12281	0.0337696	0.146505
Paqr7	73.0042	-0.392003	0.184649	-2.12296	0.0337569	0.146505
Ndufv2	124.225	-0.346265	0.163139	-2.12251	0.033795	0.146505
Slc4a3	116.039	-0.408421	0.192492	-2.12175	0.0338584	0.146623
Mical2	300.667	-0.373543	0.176156	-2.12053	0.0339617	0.146913
Mink1	201.013	-0.349857	0.165054	-2.11966	0.0340351	0.147074
Mpp2	123.478	-0.4239	0.200035	-2.11913	0.0340797	0.14711
Fnta	64.7158	-0.402295	0.190051	-2.11677	0.0342793	0.147813
Sdr39u1	83.3682	-0.401763	0.189873	-2.11596	0.0343486	0.147955
Matk	306.116	-0.434127	0.205335	-2.11424	0.0344945	0.148425
Ero1a	72.213	-0.442812	0.209499	-2.11367	0.0345432	0.148451
Numbl	140.735	-0.384818	0.182092	-2.11332	0.0345737	0.148451
Pdpk1	127.911	-0.299501	0.141753	-2.11284	0.0346148	0.14847
Gm51400,Fkbp2	128.93	-0.336859	0.159611	-2.1105	0.0348154	0.14888
Dcp2	64.3265	-0.383952	0.181875	-2.11108	0.0347655	0.14888
Gna11	97.467	-0.384329	0.182109	-2.11044	0.0348208	0.14888
Pde1a	166.05	-0.443544	0.210984	-2.10227	0.0355296	0.150032
Rundc3a	265.649	-0.39469	0.187636	-2.10349	0.0354232	0.150032
Zfp827	60.1898	-0.39664	0.188593	-2.10315	0.0354528	0.150032
Fnbp1	65.1826	-0.3858	0.183253	-2.10529	0.0352664	0.150032
Mfsd12	88.3444	-0.384451	0.182745	-2.10376	0.0353993	0.150032
Klk1b21	71.7258	-0.391876	0.186051	-2.10628	0.0351801	0.150032
Rpl7a	264.885	-0.297928	0.141721	-2.10221	0.0355348	0.150032
Apbb1	420.273	-0.381385	0.181351	-2.10302	0.035464	0.150032
Far1	107.513	-0.440372	0.209214	-2.10489	0.0353012	0.150032
Lin7b	76.0624	-0.428417	0.203566	-2.10456	0.0353296	0.150032
Ly6e	207.009	-0.422065	0.200641	-2.10359	0.0354146	0.150032
Oprl1	65.2319	0.422516	0.20088	2.10333	0.0354372	0.150032
Pja1	192.318	-0.386178	0.183865	-2.10034	0.035699	0.150568
Arhgap26	166.053	-0.3898	0.185774	-2.09825	0.0358834	0.151188
Larp1	85.6642	-0.395442	0.188522	-2.09759	0.035941	0.151273
Cluh	122.188	-0.360362	0.171989	-2.09526	0.0361481	0.151987
Rab10	153.141	-0.338622	0.161707	-2.09404	0.0362563	0.152075
Eif3k	124.861	-0.386991	0.184778	-2.09435	0.0362284	0.152075
Epb41l3	150.549	-0.387614	0.185129	-2.09376	0.0362817	0.152075
Akt1	99.7293	-0.393387	0.187943	-2.09312	0.0363384	0.152155
Mms19	61.4239	-0.433043	0.207079	-2.09119	0.0365106	0.152719
Jdp2	183.433	-0.429125	0.205385	-2.08937	0.0366742	0.153244
Atp5mpl	88.2906	-0.348525	0.166999	-2.08699	0.0368887	0.153982
Csnk2a1	117.163	-0.367467	0.176202	-2.08549	0.0370247	0.154391
Arhgef4	191.195	-0.335639	0.160982	-2.08494	0.0370745	0.154398
Srcin1	210.681	-0.364659	0.174927	-2.08463	0.0371028	0.154398
Mrfap1	559.667	-0.327685	0.157336	-2.08271	0.0372775	0.154966
Prps1l3,Prps1	129.134	-0.350999	0.168624	-2.08155	0.0373832	0.155246
Mrps15	60.279	-0.378146	0.18172	-2.08093	0.0374403	0.155323
Atp5d	225.052	-0.320574	0.154084	-2.08051	0.037479	0.155325
Tecr	551.498	-0.371215	0.178506	-2.07956	0.0375657	0.155525
Sap18b,Sap18	142.293	-0.302419	0.145487	-2.07867	0.0376477	0.155705
Luc7l3	69.0804	-0.381264	0.183457	-2.07822	0.0376892	0.155718
Rsph3b,Rsph3a	71.7684	-0.368372	0.177375	-2.0768	0.0378197	0.156065
Sin3b	84.3371	-0.378984	0.18255	-2.07605	0.0378889	0.156065
Laptm4a	136.208	-0.335199	0.161446	-2.07622	0.0378735	0.156065
Rbbp4	128.99	-0.38201	0.184104	-2.07496	0.0379899	0.156194
Rapgefl1	125.993	-0.361448	0.174202	-2.07488	0.0379974	0.156194
Ubr7	66.8805	-0.401459	0.193638	-2.07325	0.038149	0.156341
Rtl8b,Rtl8a	431.627	-0.34825	0.167959	-2.07343	0.0381324	0.156341
Sdhc	68.9024	-0.369011	0.177952	-2.07366	0.0381108	0.156341
Mpi	85.4016	-0.376436	0.181659	-2.07222	0.0382452	0.156577
Pam	94.9667	-0.372345	0.179744	-2.07153	0.0383089	0.15668
Sptan1	465.229	-0.35849	0.173213	-2.06965	0.0384851	0.157241
Nsmf	206.445	-0.285738	0.138187	-2.06776	0.0386627	0.157727
Erp44	64.3116	-0.423519	0.20484	-2.06755	0.038682	0.157727
Msi2	82.2617	-0.380219	0.184146	-2.06477	0.0389452	0.158641
Mobp	262.5	-0.475745	0.230507	-2.06391	0.0390265	0.158812
Rpl23a	296.083	-0.255132	0.123774	-2.06127	0.0392776	0.159231
Gabbr2	380.438	-0.395797	0.192025	-2.06117	0.0392867	0.159231
Pde4dip	109.037	-0.407274	0.197577	-2.06134	0.0392703	0.159231
Ppp2r5e	82.5501	-0.389037	0.188655	-2.06216	0.0391927	0.159231
Noc2l	77.6343	-0.398021	0.193158	-2.0606	0.0393413	0.159293
Dcun1d4	96.3706	-0.357682	0.173632	-2.06001	0.0393981	0.159363
Brd4	120.514	-0.378381	0.183824	-2.05839	0.039553	0.159692
Cox8a	473.216	-0.284646	0.13829	-2.05833	0.0395581	0.159692
Epha10	81.1491	0.449099	0.218413	2.05619	0.0397641	0.159974
Gpi1	549.409	-0.413395	0.201071	-2.05596	0.039786	0.159974
Ensa	517.908	-0.374122	0.181952	-2.05616	0.0397675	0.159974
Hspa5	99.452	-0.394417	0.191812	-2.05626	0.039757	0.159974
Rgs10	78.1177	-0.380933	0.185397	-2.05468	0.0399099	0.160243
Snx3	173.359	-0.328634	0.159962	-2.05445	0.039932	0.160243
Rlim	80.0895	-0.369078	0.179753	-2.05325	0.0400485	0.160551
Ube2q2	79.6824	-0.328395	0.159999	-2.05248	0.0401233	0.160692
Fndc4	103.28	-0.42258	0.20605	-2.05087	0.0402799	0.161043
Kat5	59.6746	-0.41899	0.20431	-2.05076	0.0402906	0.161043
Atraid	83.306	-0.354127	0.17277	-2.0497	0.0403934	0.161295
Klf6	71.5746	-0.422463	0.206259	-2.04822	0.0405386	0.161715
Bri3bp	106.313	-0.408753	0.1997	-2.04683	0.0406744	0.161938
Crebl2	73.789	-0.360808	0.17627	-2.04691	0.0406672	0.161938
Znhit1	98.4003	-0.394911	0.192993	-2.04624	0.0407324	0.161997
Tomm6	74.6672	0.357469	0.174727	2.04587	0.0407692	0.161997
Ube2s	100.947	-0.382932	0.187276	-2.04475	0.0408793	0.162001
Uqcc2	149.228	-0.3279	0.160342	-2.045	0.0408552	0.162001
Gnal	83.371	-0.357278	0.174739	-2.04464	0.0408904	0.162001
Nucks1	236.086	-0.37176	0.181898	-2.04379	0.0409744	0.162017
Hecw1	73.6458	-0.407037	0.199135	-2.04402	0.0409512	0.162017
Ndufb4b,Ndufb4,Ndufb4c	150.744	-0.364381	0.178339	-2.0432	0.0410326	0.162089
Chm	79.3728	-0.350022	0.171351	-2.04272	0.0410801	0.162118
Rpl17,Rpl17-ps8,Rpl17-ps10	411.177	-0.28833	0.141293	-2.04065	0.0412853	0.162769
Iqsec2	132.174	-0.335041	0.164265	-2.03964	0.0413863	0.162889
Rnf19b	88.9826	-0.35691	0.175029	-2.03914	0.0414358	0.162889
Gm14288,2210418O10Rik,Zfp968,Gm4631,Gm14410,Gm14434,Zfp965,Gm14432,Zfp967,Zfp966,LOC115489545,Gm14393,Gm4724,Gm2026,Gm2004,Gm2007,Zfp972,Gm14440,Gm14408,Gm11009,Zfp931,Gm14430,Zfp973,Zfp970,Zfp971,Gm14296,Gm14295,Gm14391,Gm6710,Gm16357,Gm14308,Gm14305,Gm14322	516.637	-0.397129	0.194754	-2.03914	0.0414363	0.162889
Pcbp4	72.8269	-0.377683	0.185265	-2.03861	0.0414885	0.162936
Zdhhc24	78.889	-0.361348	0.177359	-2.03738	0.0416115	0.163261
Nin	65.3914	-0.421769	0.207134	-2.03622	0.0417287	0.163562
S100a10	77.2642	-0.380661	0.187028	-2.03532	0.0418192	0.163758
Prkar1a	584.53	-0.375441	0.184833	-2.03124	0.0422306	0.165149
Plekhm2	78.3325	-0.391099	0.192566	-2.03099	0.0422559	0.165149
Acat2	86.7994	-0.388896	0.191532	-2.03045	0.0423107	0.165203
Camkk1	192.711	0.519348	0.256149	2.02752	0.0426095	0.16621
Lrfn1	65.6021	-0.360751	0.178005	-2.02663	0.0427	0.166403
Glrb	139.859	-0.430654	0.212669	-2.025	0.0428678	0.166896
Me1	71.2185	-0.362049	0.178944	-2.02326	0.0430467	0.167375
Etnk1	236.631	-0.410686	0.203009	-2.023	0.0430736	0.167375
Ncam1	166.819	-0.344586	0.170532	-2.02065	0.0433159	0.168156
Nipa1	89.5103	-0.380384	0.188351	-2.01955	0.0434296	0.168435
Zfp428	59.6375	-0.375206	0.185935	-2.01794	0.0435971	0.168525
Kif1a	309.16	-0.315388	0.156253	-2.01845	0.0435443	0.168525
Igfbp4	177.846	-0.510683	0.253068	-2.01797	0.0435945	0.168525
Oxr1	172.022	-0.373505	0.185112	-2.01773	0.0436192	0.168525
Septin5	777.513	-0.369084	0.182988	-2.01698	0.0436977	0.168667
Sucla2	163.587	-0.305365	0.151436	-2.01647	0.0437514	0.168714
Zfp280d	75.6944	-0.39631	0.196627	-2.01555	0.0438475	0.168923
Med13l	140.342	-0.362254	0.179868	-2.014	0.0440097	0.169387
Cacna1c	89.3244	-0.368896	0.183206	-2.01355	0.0440563	0.169405
Chpf2	105.278	-0.400376	0.198919	-2.01276	0.0441397	0.169488
Nsa2	68.143	-0.363828	0.180779	-2.01255	0.0441615	0.169488
Shc2	61.3309	-0.397329	0.197837	-2.00836	0.0446049	0.170573
Ptp4a2	89.7207	-0.335242	0.166873	-2.00897	0.0445408	0.170573
Mtfr1l	67.0528	-0.400978	0.199635	-2.00856	0.0445841	0.170573
Rab3gap2	82.3513	-0.367689	0.183086	-2.00829	0.0446127	0.170573
Lsm14b	75.0582	-0.341325	0.170029	-2.00745	0.0447018	0.170752
Rab5if	76.5206	-0.336233	0.167629	-2.00582	0.0448753	0.171254
Mff	116.118	-0.324766	0.16199	-2.00485	0.0449789	0.171487
Map7d2	115.926	-0.32228	0.160911	-2.00285	0.0451939	0.172145
Fkbp4	105.322	-0.343736	0.17172	-2.00173	0.0453142	0.172441
Atl2	72.3327	-0.340117	0.170337	-1.99674	0.0458539	0.174167
Pbx1	78.3367	-0.399836	0.200211	-1.99707	0.0458177	0.174167
Cbx7	76.7001	0.358619	0.179683	1.99584	0.0459511	0.17421
Rps24	320.453	-0.264977	0.132747	-1.99611	0.0459221	0.17421
Rpl19	497.133	-0.320518	0.160641	-1.99524	0.0460163	0.174294
Tpgs2	71.0844	-0.359056	0.180151	-1.99309	0.0462519	0.174674
Gm10409,Gm3020,Gm3005,Gm10406,Gm3002,Gm3264,Gm2897,Gm3512,Gm3411,Gm16525,Gm3239,Gm3317,Gm3558,Gm3667,Gm3194,Gm3095,Gm33933,Gm2956,Gm3252,Gm2974,Gm3373,Gm3696,Gm3752,Gm3500,Gm8108,Gm3248,Gm38418,Gm38690,Gm3383,Gm3164,Gm3488,Gm3739	79.5948	-0.369813	0.185596	-1.99257	0.0463082	0.174674
Ap2a2	111.477	-0.39818	0.199711	-1.99378	0.0461761	0.174674
Ssr2	123.166	-0.430798	0.216226	-1.99235	0.0463325	0.174674
Gdap1	83.0595	-0.368742	0.185012	-1.99307	0.0462539	0.174674
Hsp90b1	126.2	-0.316203	0.158747	-1.99187	0.046385	0.17471
Taf10	101.576	-0.397742	0.199775	-1.99095	0.0464862	0.174928
Zbtb4	81.8032	-0.347552	0.174747	-1.98889	0.0467139	0.175622
LOC100861749,Sfi1	82.1083	-0.418254	0.210445	-1.98747	0.04687	0.176045
Arhgef2	141.045	-0.410577	0.206762	-1.98574	0.0470617	0.176601
Ctsb	163.871	0.40382	0.203675	1.98267	0.0474046	0.177551
Uqcrq	117.566	-0.326331	0.164623	-1.98229	0.0474463	0.177551
Ggt7	218.816	-0.382683	0.192991	-1.9829	0.0473784	0.177551
Cnep1r1	64.8832	-0.437888	0.221054	-1.98091	0.0476018	0.177968
Psmb7	165.387	-0.304807	0.153919	-1.98031	0.0476686	0.178054
Pura	251.687	-0.34918	0.176481	-1.97857	0.0478643	0.178455
Pcmtd1	83.8851	-0.345772	0.174728	-1.97891	0.0478259	0.178455
Ipcef1	101.71	-0.461725	0.233455	-1.97779	0.0479527	0.178621
Mpp3	105.248	-0.415869	0.210375	-1.97679	0.0480649	0.178874
Erp29	62.379	-0.434264	0.219766	-1.97604	0.0481508	0.179029
Gm10409,Gm3005,Gm3002,Gm3685,Gm3264,Gm2897,Gm10340,2610042L04Rik,Gm5458,Gm3411,Gm3173,Gm3317,Gm3558,Gm3667,Gm5796,Gm2956,Gm2974,Gm3373,Gm3636,Gm3696,Gm10338,Gm3752,Gm3500,Gm2237,Gm8246,Gm8108,Gm3248,Gm3383,Gm2888,Gm3488	151.289	-0.387766	0.196301	-1.97537	0.0482264	0.179146
Chga	268.331	-0.414713	0.210057	-1.97429	0.048349	0.179436
Kansl2	114.209	-0.398602	0.202081	-1.97249	0.0485538	0.179575
Hnrnpd	160.838	-0.384621	0.194934	-1.97308	0.0484864	0.179575
Insyn1	133.403	-0.364981	0.185044	-1.9724	0.0485637	0.179575
Bnip3	139.76	-0.367441	0.186279	-1.97253	0.0485496	0.179575
Sdhb	206.864	-0.355791	0.180483	-1.97133	0.0486864	0.179781
Pcnx2	104.199	-0.392988	0.199371	-1.97114	0.0487082	0.179781
Slc23a2	118.902	-0.344179	0.174695	-1.97018	0.0488179	0.180021
Psma4	98.1274	-0.3573	0.181417	-1.96949	0.0488969	0.180149
Bin1	63.2224	0.387875	0.197109	1.96782	0.0490884	0.18069
Rab5a	120.798	-0.314599	0.160022	-1.96598	0.0493013	0.181147
Cacnb1	98.553	-0.34064	0.173308	-1.96552	0.049354	0.181147
Cacna1d	102.724	-0.39111	0.19895	-1.96587	0.0493136	0.181147
Zkscan3	62.5128	-0.381252	0.194002	-1.9652	0.0493914	0.181147
Nova2	105.784	-0.375703	0.191246	-1.9645	0.0494725	0.18128
Mapk8ip3	100.159	-0.324562	0.165282	-1.96369	0.0495665	0.181454
Kif21b	63.4918	-0.387512	0.197377	-1.96331	0.0496098	0.181454
Gm5643,Hnrnpa1l2-ps2,Hnrnpa1,Gm10052	256.509	-0.374226	0.190658	-1.96281	0.0496678	0.181502
Rxrb	73.2092	-0.336151	0.171396	-1.96126	0.049849	0.181837
Rgs4	330.638	-0.329436	0.167966	-1.96133	0.0498403	0.181837
Tubb3	301.544	-0.360075	0.183632	-1.96085	0.0498967	0.181847
H2bu2	68.8805	0.363327	0.185554	1.95806	0.0502226	0.182706
B4galnt1	116.595	-0.342574	0.174954	-1.95808	0.0502207	0.182706
Pacsin2	101.31	-0.331153	0.169287	-1.95616	0.0504458	0.183024
Ctbp1	155.483	-0.306083	0.156462	-1.95627	0.0504334	0.183024
Zfand5	112.395	-0.321553	0.164356	-1.95645	0.0504121	0.183024
Osbpl2	84.8479	-0.318915	0.163324	-1.95265	0.0508608	0.184035
Mrps12	95.3147	-0.380561	0.194881	-1.95279	0.0508441	0.184035
Ddhd1	97.0331	-0.429571	0.219985	-1.95273	0.0508515	0.184035
Ap2s1	192.975	-0.360527	0.184731	-1.95163	0.0509822	0.18431
Srp9	79.2009	-0.371177	0.190235	-1.95116	0.0510384	0.184348
Slc39a10	101.184	-0.362436	0.185833	-1.95033	0.0511369	0.184375
Rps18	85.5914	-0.312331	0.16013	-1.95049	0.0511181	0.184375
Mapk8ip1	242.517	-0.252248	0.129415	-1.94914	0.0512787	0.184558
Gstp2,Gstp1	223.496	-0.33043	0.169506	-1.94937	0.0512517	0.184558
Rhoq	69.7778	-0.357136	0.183534	-1.94588	0.0516694	0.184734
Rab11fip3	93.0965	0.322816	0.165836	1.9466	0.0515832	0.184734
Rnf14	240.439	-0.351158	0.180481	-1.94568	0.0516927	0.184734
Pxk	73.8352	-0.35929	0.184575	-1.94658	0.0515853	0.184734
Atp5g3	312.409	-0.313478	0.161004	-1.94702	0.0515319	0.184734
Tasp1	72.7072	-0.356138	0.183014	-1.94596	0.0516594	0.184734
Gm3095	68.9662	-0.417892	0.214563	-1.94764	0.0514581	0.184734
Eif3a	123.697	-0.384608	0.197669	-1.94572	0.0516885	0.184734
Mrpl38	83.472	-0.357301	0.183758	-1.94441	0.0518459	0.185118
Tufm	71.1586	-0.339852	0.174895	-1.94317	0.0519951	0.185324
Shoc2	77.6874	-0.331471	0.170551	-1.94353	0.0519524	0.185324
Plcl2	135.781	-0.342142	0.176184	-1.94195	0.0521428	0.185687
Arfgap2	108.984	-0.344385	0.177493	-1.94027	0.0523465	0.186249
Plbd2	78.9876	-0.367931	0.189686	-1.93968	0.0524184	0.186341
Nsmce3	62.9964	-0.379133	0.195531	-1.93899	0.0525022	0.186475
Rpl35	125.884	-0.351047	0.181165	-1.93772	0.0526574	0.186862
Tada2b	71.1106	-0.347478	0.179479	-1.93603	0.0528639	0.187267
Itm2b	336.384	-0.298463	0.154148	-1.93621	0.0528416	0.187267
Syt13	227.608	-0.361816	0.187153	-1.93327	0.0532033	0.187517
Ndufs3	148.172	-0.33592	0.173646	-1.93451	0.0530502	0.187517
Bub3	76.0101	-0.335453	0.173399	-1.93458	0.0530421	0.187517
Atp2c1	66.9432	-0.389876	0.201675	-1.93319	0.0532123	0.187517
Pfkl	193.486	-0.384737	0.198982	-1.93353	0.0531714	0.187517
Slc8a1	223.542	-0.373544	0.19315	-1.93396	0.0531186	0.187517
Rpl5	196.48	-0.261147	0.135152	-1.93225	0.0533291	0.187765
Pgm2l1	247.486	-0.370561	0.191864	-1.93137	0.0534373	0.187982
Snu13,LOC100862468	97.4385	-0.30163	0.156298	-1.92984	0.0536267	0.18835
Gad1	504.107	-0.47892	0.248174	-1.92977	0.0536349	0.18835
Hnrnpu	143.152	-0.321803	0.16684	-1.92881	0.053754	0.188605
Ppp1r1b	449.97	-0.443162	0.230358	-1.9238	0.0543801	0.189499
Rab24	189.833	-0.361612	0.187879	-1.9247	0.0542668	0.189499
Psmd14	89.4581	-0.35628	0.18517	-1.92407	0.054346	0.189499
Kmt5a	69.5543	-0.363701	0.18908	-1.92353	0.0544134	0.189499
Lmo3	81.7917	-0.332469	0.172776	-1.92427	0.0543202	0.189499
Gm8624,Rps23	269.016	-0.261183	0.135634	-1.92565	0.0541482	0.189499
Pdk1	124.558	-0.333677	0.173389	-1.92444	0.0542991	0.189499
Tmx2	131.497	-0.322931	0.167896	-1.9234	0.0544299	0.189499
Slc2a6	67.0178	-0.374883	0.194799	-1.92446	0.0542967	0.189499
Spred2	101.891	-0.352815	0.183513	-1.92257	0.0545344	0.189699
Iqce	59.9596	-0.377227	0.196251	-1.92217	0.0545846	0.189711
Dalrd3	78.559	-0.445756	0.232222	-1.91953	0.0549175	0.190704
Mrpl30	83.8915	-0.34657	0.180719	-1.91773	0.055145	0.19133
Btbd8	109.347	-0.389746	0.20331	-1.917	0.0552375	0.191487
Scyl1	94.9939	-0.345006	0.180042	-1.91626	0.0553324	0.191652
Tango2	76.6119	-0.387449	0.202237	-1.91582	0.0553882	0.191681
Ncl	147.283	-0.297871	0.155551	-1.91494	0.0555004	0.191905
Bicral	70.1783	-0.349771	0.182848	-1.91291	0.0557598	0.192569
Hspa12a	122.906	-0.33606	0.1757	-1.91269	0.0557875	0.192569
Khdrbs3	208.982	-0.406562	0.212673	-1.91167	0.0559183	0.192692
Psmc4	130.905	-0.338191	0.176907	-1.91169	0.0559166	0.192692
Sfr1	104.493	-0.298517	0.156238	-1.91065	0.056049	0.192978
Klhl22	91.0764	-0.375621	0.196735	-1.90927	0.0562267	0.193426
Chchd6	99.3341	-0.376332	0.197209	-1.90829	0.0563536	0.193533
Camk1	91.9789	-0.331915	0.173906	-1.90859	0.0563145	0.193533
Fdps	115.174	-0.367334	0.192538	-1.90785	0.056411	0.193566
Cckbr	71.0732	-0.421115	0.22083	-1.90696	0.0565253	0.193794
Cpsf7	74.1919	-0.360222	0.189026	-1.90567	0.0566925	0.194203
Dlg4	450.681	-0.300427	0.157705	-1.90499	0.0567817	0.194238
Elavl2	98.4839	-0.320955	0.168526	-1.90449	0.0568467	0.194238
Gnas	1351.52	-0.358912	0.188437	-1.90468	0.0568216	0.194238
Ppp1cb	178.219	-0.295511	0.155227	-1.90373	0.0569458	0.194413
Sgip1	148.856	-0.346884	0.18231	-1.90271	0.0570782	0.194701
D8Ertd738e	117.942	-0.297502	0.156517	-1.90076	0.0573334	0.194742
Cbx4	73.9576	-0.335769	0.176515	-1.90221	0.0571439	0.194742
Rab11fip4	236.863	-0.308624	0.162398	-1.90041	0.0573788	0.194742
Dzank1	165.334	-0.325298	0.171133	-1.90085	0.0573216	0.194742
Tusc2	83.6496	-0.312347	0.16431	-1.90096	0.0573073	0.194742
Pde2a	121.257	-0.331762	0.174573	-1.90042	0.0573781	0.194742
Peg3	269.876	-0.421369	0.222369	-1.89491	0.0581045	0.19704
Ccdc85a	101.315	-0.370077	0.195366	-1.89427	0.058189	0.197161
Tra2b	81.6316	-0.367412	0.194136	-1.89255	0.0584182	0.197277
Btf3l4	113.432	-0.314088	0.165912	-1.89311	0.0583435	0.197277
Rpl21	297.285	-0.303372	0.160219	-1.89349	0.0582933	0.197277
Actr3	117.048	-0.328684	0.17365	-1.8928	0.0583846	0.197277
Nckap1	212.149	-0.332735	0.175979	-1.89077	0.0586554	0.197584
Polr2j	85.5319	-0.307402	0.162564	-1.89096	0.0586291	0.197584
Stx1a	231.281	-0.348826	0.184441	-1.89126	0.0585891	0.197584
Mapk9	78.1814	-0.313712	0.166018	-1.88963	0.0588078	0.197933
Cadps	211.135	-0.427459	0.226307	-1.88885	0.0589124	0.19812
Med24	95.6552	-0.361961	0.191722	-1.88794	0.0590334	0.198362
Wdr47	76.2516	-0.315008	0.166949	-1.88685	0.0591808	0.198692
Kctd13	91.8788	0.307725	0.163329	1.88408	0.0595537	0.199361
Chtop	75.5906	-0.376937	0.200144	-1.88333	0.0596561	0.199361
Lsm14a	75.5773	-0.34542	0.183459	-1.88282	0.0597245	0.199361
Cnih3	65.6239	-0.355401	0.188633	-1.88409	0.059553	0.199361
Rps27,Rps27rt	139.037	-0.273505	0.145246	-1.88304	0.0596948	0.199361
Snx10	99.9229	-0.348774	0.185182	-1.88342	0.0596439	0.199361
Srrm2	225.479	-0.3815	0.202401	-1.88487	0.0594479	0.199361
Rab5b	90.5831	-0.303643	0.16134	-1.88201	0.0598353	0.19948
Mfhas1	85.2511	-0.315892	0.167895	-1.88149	0.0599053	0.19948
Ube2o	127.043	-0.326735	0.17366	-1.88147	0.059908	0.19948
Phyh	93.7912	-0.347339	0.184788	-1.87966	0.0601545	0.199644
Eif2s1	64.2667	-0.337838	0.179733	-1.87966	0.0601545	0.199644
Ralgapa1	96.0113	-0.297693	0.158333	-1.88017	0.0600848	0.199644
Soga3	191.906	-0.401841	0.213757	-1.8799	0.0601217	0.199644
Tceal3	142.687	-0.396403	0.211178	-1.87711	0.0605037	0.200638
Rrp12	98.356	-0.304205	0.162107	-1.87658	0.0605763	0.200715
Gm13306,LOC100861978,Gm2506,Ccl27b,Ccl27a	178.367	-0.387788	0.206894	-1.87433	0.0608853	0.201574
G3bp2	173.91	-0.339525	0.181419	-1.8715	0.0612762	0.202702
H1f0	108.49	-0.353111	0.188816	-1.87013	0.0614655	0.203162
Gm21977,Gm7980,Gm3141,Gm3327,Gm17078,Gm17079,Gm8212,Gm16506,Gm6401,Gm8094,Gm17175,Gm31895,Gm6482,Gm7970,Gm8256,Gm8232,Gm8138,Gm7954,Gm7951,1700091H14Rik,Gm21162,Gm17124,Gm3015,Gm8180,Gm3072,Gm17027,Gm17026,Gm9611,Gm8005,Gm8082,Gm8020,Gm8127,Gm8229,Gm8024,Gm8247,Gm8220,Gm7945	60.4187	-0.497529	0.266186	-1.8691	0.0616084	0.203469
Rab7	248.318	-0.322898	0.172792	-1.86871	0.0616636	0.203485
Dpp6	109.272	-0.327163	0.175134	-1.86808	0.0617511	0.203608
Scoc	184.498	-0.290371	0.155586	-1.8663	0.0619997	0.204095
Epm2a	100.969	-0.297976	0.159651	-1.86642	0.0619827	0.204095
Kcna2	198.746	-0.357792	0.191826	-1.86519	0.0621543	0.204272
Kcnip3	164.111	-0.319539	0.171305	-1.86532	0.062136	0.204272
Rbfox3	228.132	-0.352164	0.188905	-1.86424	0.0622886	0.204326
Rasgrp1	348.761	-0.333708	0.179116	-1.86309	0.0624499	0.204326
Tkt	104.865	-0.3024	0.162212	-1.86423	0.0622894	0.204326
Mtcl1	87.055	-0.39841	0.213895	-1.86264	0.0625125	0.204326
Elavl1	95.1551	-0.325434	0.17468	-1.86303	0.0624577	0.204326
Kif5b	140.382	-0.283188	0.152042	-1.86256	0.0625242	0.204326
Gnaq	93.205	-0.318522	0.170899	-1.8638	0.0623493	0.204326
Naa50	96.311	-0.335097	0.180069	-1.86094	0.062753	0.204909
Dmxl2	128.069	-0.384346	0.206583	-1.86049	0.0628156	0.204948
Kras	96.6564	-0.358455	0.192748	-1.85971	0.0629263	0.205144
Sppl3	107.66	-0.309734	0.166674	-1.85832	0.0631239	0.205457
Gng13	98.5286	-0.357281	0.192226	-1.85865	0.0630772	0.205457
Cs	168.54	-0.319683	0.172121	-1.85732	0.0632653	0.205752
Map2	196.735	-0.245048	0.131985	-1.85664	0.063363	0.205904
Mkrn2	71.1575	-0.338703	0.18259	-1.85499	0.063597	0.206168
Strip1	76.2683	-0.332866	0.179396	-1.85548	0.0635273	0.206168
Krtcap2	93.2993	-0.29285	0.157847	-1.85527	0.0635574	0.206168
Akr1a1	173.786	-0.348743	0.1881	-1.85403	0.0637348	0.20645
Map3k10	178.186	-0.322904	0.174237	-1.85324	0.0638478	0.206651
Fto	98.0312	-0.320159	0.173113	-1.84942	0.0643971	0.207576
Chmp1a	100.909	0.326327	0.176471	1.84918	0.064432	0.207576
Sv2b	257.071	-0.353492	0.191121	-1.84958	0.0643747	0.207576
Tppp	237.28	-0.26144	0.141387	-1.84911	0.0644415	0.207576
Adarb1	117.823	-0.31633	0.170999	-1.84989	0.0643289	0.207576
Dpp3	75.622	-0.296965	0.160584	-1.84928	0.0644181	0.207576
Atp1b1	1371.63	-0.374719	0.202867	-1.84711	0.0647306	0.207782
Trerf1	59.7345	-0.338503	0.183295	-1.84677	0.0647808	0.207782
Brsk2	192.076	-0.328702	0.177867	-1.84802	0.0645997	0.207782
Klf10	76.7305	-0.45423	0.246037	-1.84619	0.0648645	0.207782
Plekha3	72.0728	-0.351067	0.190143	-1.84633	0.0648439	0.207782
Stmn4	294.33	-0.326295	0.176584	-1.84781	0.0646296	0.207782
Pttg1	62.9591	-0.381562	0.206636	-1.84654	0.0648139	0.207782
Necab2	66.6413	-0.398742	0.216175	-1.84453	0.0651052	0.208388
Wdr82	75.4848	-0.314098	0.170507	-1.84214	0.0654542	0.20934
Mettl26	67.0994	-0.337597	0.183473	-1.84004	0.065763	0.210027
Anxa6	65.8102	-0.350154	0.190304	-1.83997	0.0657729	0.210027
Etv5	77.4472	-0.337948	0.183801	-1.83866	0.0659649	0.210474
Cd200	69.182	-0.352922	0.19199	-1.83824	0.0660275	0.210508
Pi4k2a	125.386	-0.280263	0.152553	-1.83716	0.0661868	0.21085
Mrpl41	84.6931	-0.309791	0.168666	-1.83671	0.0662523	0.210893
Ybx1	80.1733	-0.296419	0.161493	-1.83549	0.0664325	0.211134
Timm8b	101.742	-0.352137	0.191813	-1.83584	0.0663813	0.211134
Pi4ka	392.42	-0.366298	0.199731	-1.83396	0.0666603	0.211692
Ube2h	62.841	-0.339567	0.185229	-1.83323	0.0667685	0.21187
Sphkap	89.0924	0.378815	0.206705	1.83263	0.0668569	0.211984
Dyrk1a	85.282	-0.31152	0.170341	-1.8288	0.0674297	0.213466
Elmod1	121.166	-0.420928	0.230161	-1.82884	0.0674232	0.213466
Dpp8	138.951	-0.296307	0.162057	-1.82841	0.0674873	0.213481
Mlec	78.7185	-0.313125	0.171359	-1.8273	0.0676545	0.213843
Nfia	69.6893	-0.397665	0.217781	-1.82598	0.0678529	0.213969
Snrnp200	79.0965	-0.361849	0.198114	-1.82647	0.06778	0.213969
Kifap3	171.604	-0.387844	0.212366	-1.8263	0.0678049	0.213969
Psmb6	138.017	-0.280783	0.153858	-1.82496	0.0680076	0.21429
A830018L16Rik	95.9628	-0.418592	0.229533	-1.82367	0.068202	0.214736
Tmem189,Gm6194	74.5235	-0.308584	0.169304	-1.82266	0.0683542	0.215047
Ccser2	73.0064	-0.336973	0.185093	-1.82056	0.0686743	0.21581
Mrpl51	107.299	-0.29009	0.159358	-1.82037	0.0687031	0.21581
Nlk	130.67	-0.411637	0.226267	-1.81926	0.0688725	0.216007
Tnpo2	87.7943	-0.312811	0.171932	-1.81939	0.0688513	0.216007
Fbxo45	91.7878	-0.358692	0.197402	-1.81707	0.0692067	0.216719
Dhdds	84.1326	-0.320712	0.176496	-1.8171	0.0692012	0.216719
Gfra2	132.684	-0.411784	0.226822	-1.81545	0.0694555	0.21733
Osbp2	91.9009	-0.321791	0.177441	-1.8135	0.0697541	0.217818
Arid2	75.5017	-0.351017	0.19355	-1.81357	0.0697441	0.217818
Clstn2	169.805	-0.388054	0.214015	-1.81321	0.0697993	0.217818
Vps13d	68.6711	-0.318675	0.175769	-1.81303	0.0698267	0.217818
Selenot	129.489	-0.301534	0.166438	-1.81169	0.0700343	0.218072
Cap1	190.176	-0.3295	0.181884	-1.81159	0.0700498	0.218072
Lingo3	79.864	0.358658	0.197994	1.81146	0.0700694	0.218072
Syngap1	214.179	-0.304231	0.168233	-1.80839	0.0705458	0.219217
Klhl3	90.9942	-0.343959	0.190199	-1.80842	0.0705417	0.219217
Strn3	67.2893	-0.362432	0.200526	-1.80741	0.0706989	0.219524
Psmd6	117.642	-0.347959	0.192568	-1.80694	0.0707722	0.219584
Thoc5	61.5291	-0.327178	0.181176	-1.80586	0.0709407	0.219938
Sap130	72.269	-0.322698	0.17885	-1.8043	0.0711842	0.220524
Magi2	90.63	-0.338412	0.187651	-1.80341	0.0713233	0.220786
Ivns1abp	97.0789	-0.328498	0.18227	-1.80226	0.0715041	0.221145
Pnma2	62.221	-0.334113	0.185414	-1.80198	0.0715485	0.221145
Edf1	196.407	-0.311466	0.17291	-1.80132	0.0716521	0.221188
Dtx3	232.731	-0.33699	0.187092	-1.8012	0.0716717	0.221188
Zc2hc1a	61.7451	-0.334222	0.185824	-1.79859	0.0720829	0.222288
Drc3	61.635	-0.327045	0.182341	-1.79359	0.0728783	0.224451
Stk32c	162.36	-0.319358	0.178066	-1.79349	0.0728954	0.224451
Tacc2	93.4978	-0.302622	0.168792	-1.79286	0.0729945	0.224549
Atp6ap1	302.319	-0.387267	0.216037	-1.79259	0.073038	0.224549
Ndufa2	182.175	-0.270177	0.150816	-1.79143	0.0732242	0.22495
Cdk11b	137.12	-0.314761	0.17579	-1.79055	0.0733657	0.225214
Scrn1	156.964	-0.344008	0.192194	-1.78991	0.0734691	0.225361
Ppil2	80.0653	-0.320939	0.179411	-1.78885	0.0736389	0.225525
Atp2b2	653.702	-0.322542	0.180339	-1.78854	0.0736896	0.225525
Ndufv3	189.291	-0.347082	0.194015	-1.78895	0.0736236	0.225525
Grik3	105.021	-0.444363	0.248527	-1.78799	0.0737777	0.225624
Zfp445	118.474	-0.384816	0.215373	-1.78674	0.0739795	0.226029
Atpif1	352.266	-0.347934	0.19476	-1.78648	0.0740218	0.226029
Nap1l3	64.0459	-0.419381	0.234941	-1.78505	0.0742534	0.226224
Arl2	129.03	-0.325617	0.18235	-1.78567	0.0741523	0.226224
Map7	68.0617	-0.319202	0.178817	-1.78507	0.0742495	0.226224
Stoml1	87.8773	-0.349551	0.195913	-1.78422	0.0743882	0.226363
Kcnc3	224.377	-0.349618	0.195965	-1.78408	0.0744107	0.226363
Pfdn5	125.723	-0.292228	0.16385	-1.78351	0.0745038	0.226476
Emc2	104.279	-0.33776	0.189484	-1.78252	0.0746641	0.226793
Rhob	214.621	0.281281	0.157968	1.78063	0.0749737	0.227563
5730455P16Rik	66.1863	-0.354706	0.199668	-1.77647	0.0756547	0.229442
Syt5	206.358	-0.408461	0.229968	-1.77616	0.0757063	0.229442
LOC118568632	354.76	-0.448384	0.252759	-1.77396	0.0760698	0.230371
Snx25	67.1553	-0.308365	0.173984	-1.77237	0.0763333	0.230997
Nomo1	106.882	-0.299347	0.169036	-1.77091	0.0765754	0.231556
Gpr158	176.405	-0.451694	0.255126	-1.77047	0.0766483	0.231604
Ap2b1	245.737	-0.302697	0.171016	-1.76999	0.0767284	0.231673
Mrpl43	76.341	-0.330424	0.187011	-1.76687	0.0772498	0.233073
Plxdc1	108.419	-0.331416	0.187698	-1.76569	0.0774481	0.233324
Gm3005,Gm10406,Gm3002,Gm3264,Gm3252,Gm10340,Gm3512,Lamtor3-ps,Gm3411,Gm3173,Gm3239,Gm3317,Gm3558,Gm3667,Gm3194,Gm5796,Gm3095,Gm33933,Gm2956,Gm2897,Gm2974,Gm3373,Gm3636,Gm8206,Gm3696,2610042L04Rik,Gm3752,Gm3500,Gm2237,Gm8108,Gm3383,Gm3164,Gm3488,Gm3739	123.544	-0.348532	0.197366	-1.76591	0.0774102	0.233324
Limk1	116.39	-0.303342	0.17192	-1.76444	0.0776583	0.233777
Fam168b	156.531	-0.291757	0.165385	-1.76411	0.0777141	0.233777
Arhgap1	86.9318	-0.307749	0.174529	-1.76332	0.0778471	0.23383
Osbpl6	73.216	-0.325932	0.184813	-1.76357	0.0778038	0.23383
Hnrnpdl	179.121	-0.315	0.178921	-1.76055	0.0783142	0.234191
Fdx2	74.0029	-0.385237	0.218759	-1.76101	0.0782363	0.234191
Ankrd52	102.636	-0.336378	0.19103	-1.76086	0.0782619	0.234191
Camta1	261.687	-0.369042	0.209553	-1.76109	0.0782237	0.234191
Mrps22	65.2842	-0.34937	0.198397	-1.76097	0.078244	0.234191
Mrpl18	87.8981	-0.337458	0.191494	-1.76224	0.0780283	0.234191
Caml	69.3024	-0.337084	0.191523	-1.76001	0.0784055	0.234291
Srp19	69.045	0.315468	0.179475	1.75772	0.0787947	0.23528
Tomm40	80.6404	-0.322928	0.183835	-1.75662	0.0789823	0.235667
Gm52800	1206.05	-0.452465	0.257635	-1.75623	0.0790495	0.235693
Dync1li1	118.98	-0.282623	0.161008	-1.75534	0.0792018	0.235974
Dock3	180.383	-0.317842	0.181356	-1.75258	0.0796733	0.237204
Leprotl1	115.732	-0.337372	0.192697	-1.75079	0.0799818	0.237947
Prmt5	83.8115	-0.313697	0.179417	-1.74843	0.0803898	0.238823
Mta3	81.2701	-0.307086	0.175638	-1.7484	0.080394	0.238823
Lmtk3	119.755	-0.37152	0.212879	-1.74521	0.080948	0.239073
Ppp1ca	138.529	-0.304386	0.174481	-1.74452	0.081068	0.239073
Stam2	66.2043	0.313273	0.17961	1.74418	0.0811276	0.239073
Myl6,Gm5915	369.116	-0.294604	0.168807	-1.74521	0.0809479	0.239073
Ube2j1	91.5236	-0.28114	0.16116	-1.74448	0.0810761	0.239073
Cerk	76.0516	-0.306874	0.175861	-1.74498	0.0809888	0.239073
Dpf2	73.337	-0.332259	0.190373	-1.74531	0.0809312	0.239073
Hapln4	205.591	-0.344911	0.197433	-1.74697	0.0806422	0.239073
Spryd3	140.099	-0.291624	0.167054	-1.74569	0.0808651	0.239073
Septin6	73.0966	-0.335761	0.1923	-1.74602	0.0808069	0.239073
Casd1	65.039	-0.299638	0.171711	-1.74501	0.0809832	0.239073
Gm14288,Zfp968,Gm4724,Zfp931,Zfp973,Zfp970,Zfp971,Zfp965,Gm14393,Zfp967,Zfp966,Gm14326,LOC115489545,Gm14322,Gm14325,Gm14440,Gm14444	125.432	-0.298628	0.171255	-1.74376	0.0812007	0.239114
Gm6098,Ube2l3	106.298	-0.301922	0.173226	-1.74294	0.0813441	0.239362
Prpf38a	61.862	-0.335897	0.192885	-1.74144	0.0816066	0.23996
Denr	80.6811	-0.304974	0.175256	-1.74016	0.0818303	0.240443
Nt5m	85.9198	-0.293658	0.168786	-1.73982	0.0818898	0.240444
Tiam1	75.8943	-0.412212	0.236992	-1.73935	0.0819734	0.240515
Psmb2	126.019	-0.276134	0.158792	-1.73896	0.0820413	0.24054
Dip2b	89.4252	-0.320995	0.184808	-1.73691	0.082403	0.240555
Naxe	80.75	-0.33525	0.192995	-1.73709	0.082371	0.240555
Pank2	80.8859	-0.308719	0.177723	-1.73708	0.0823737	0.240555
Mast4	80.4533	-0.303928	0.174959	-1.73713	0.0823635	0.240555
Add1	145.697	-0.324231	0.186665	-1.73697	0.0823933	0.240555
Cdk19	71.2073	-0.316922	0.182371	-1.73778	0.0822488	0.240555
Gm20716,Adnp	71.1376	0.302211	0.17429	1.73396	0.0829248	0.240863
Glo1	93.2777	-0.296465	0.170971	-1.73401	0.0829164	0.240863
Slc1a1	111.495	-0.298827	0.172215	-1.7352	0.0827052	0.240863
Nutf2	79.9313	-0.289786	0.167087	-1.73434	0.0828579	0.240863
Got1	266.811	-0.35003	0.201822	-1.73435	0.082856	0.240863
Cxxc5	68.9614	-0.37242	0.214617	-1.73528	0.0826918	0.240863
Acot7	165.885	-0.345197	0.198849	-1.73597	0.0825688	0.240863
Jakmip1	153.435	-0.310747	0.179276	-1.73335	0.0830334	0.241005
Stmn1	416.183	0.392075	0.226245	1.73297	0.0831008	0.241028
Lrp3	74.6768	-0.32592	0.188124	-1.73247	0.0831894	0.241112
Abcc8	67.5554	-0.35826	0.20704	-1.73039	0.0835605	0.241999
Polr2b	69.5888	-0.297382	0.171888	-1.73009	0.0836148	0.241999
Fzr1	104.467	-0.325084	0.188113	-1.72813	0.0839644	0.242837
Fcho1	98.3604	-0.392461	0.227252	-1.72699	0.0841696	0.243257
Brinp2	88.1348	-0.315908	0.182997	-1.7263	0.0842938	0.243442
Actr3b	84.8889	-0.274944	0.159441	-1.72443	0.0846309	0.244241
Erbb4	74.9933	-0.369267	0.214196	-1.72397	0.084714	0.244307
Nras	60.9581	-0.345724	0.200753	-1.72214	0.0850447	0.244564
Cdc123	91.3108	-0.363985	0.211354	-1.72216	0.0850404	0.244564
Flna	64.4067	-0.368066	0.213723	-1.72217	0.085039	0.244564
Gm21992,Rbm4,Rbm4b	70.1593	-0.342919	0.199034	-1.72291	0.0849042	0.244564
Anapc16	87.6296	-0.317539	0.184431	-1.72172	0.0851207	0.244609
Ina	301.983	-0.322476	0.187418	-1.72062	0.0853191	0.245005
Tmsb4x	823.33	-0.307998	0.17919	-1.71883	0.0856454	0.24542
Cltc	235.652	-0.306637	0.178342	-1.71938	0.0855461	0.24542
Sltm	66.3791	-0.345503	0.200972	-1.71916	0.0855855	0.24542
Polr2c	79.2621	-0.321512	0.187107	-1.71833	0.0857358	0.245505
Myo9a	65.2009	-0.36696	0.213604	-1.71794	0.0858068	0.245535
Maco1	99.6184	-0.2953	0.171976	-1.71711	0.0859595	0.245779
Pick1	66.9223	-0.334483	0.194828	-1.71681	0.0860135	0.245779
Enc1	466.59	-0.357321	0.208252	-1.71581	0.0861967	0.245888
Dnajb12	104.294	-0.293938	0.171318	-1.71574	0.0862093	0.245888
Inpp4a	102.719	-0.317168	0.184872	-1.71561	0.086234	0.245888
Ppfia3	61.2005	-0.322867	0.188585	-1.71205	0.0868866	0.247575
Usp34	63.5185	0.311979	0.182336	1.71101	0.0870786	0.247947
Gm52520	74.3844	-0.454086	0.26549	-1.71037	0.0871978	0.248083
Ube2v2	62.8301	-0.313996	0.183613	-1.71009	0.0872488	0.248083
Cipc	77.771	0.33187	0.194154	1.70931	0.0873929	0.248318
Ndufa11	158.884	-0.275098	0.161023	-1.70844	0.0875545	0.248478
Zmym4	64.6119	-0.325866	0.190769	-1.70817	0.087605	0.248478
Ogfrl1	74.3918	-0.379143	0.221979	-1.70802	0.087633	0.248478
Pcyox1	62.8393	-0.33405	0.195641	-1.70747	0.0877356	0.248595
Cct5	133.424	-0.294902	0.172763	-1.70697	0.0878267	0.248679
Mgst3	181.01	-0.306013	0.179474	-1.70505	0.0881847	0.249518
Gm10409,4930555G01Rik,Gm3005,Gm10406,Gm3002,Gm3383,Gm2897,2610042L04Rik,Gm5458,Gm3411,Gm16525,Gm3173,Gm3317,Gm3558,Gm3667,Gm5796,Gm33933,Gm2956,Gm3373,Gm3636,Gm3696,Gm3500,Gm2237,Gm3264,Gm3488,Gm3739	153.824	-0.412501	0.242149	-1.7035	0.0884746	0.250107
Pfn1	149.729	-0.276635	0.162414	-1.70327	0.0885166	0.250107
Clip2	106.058	-0.304586	0.178918	-1.70238	0.0886838	0.250405
Foxp1	108.6	-0.303655	0.17849	-1.70124	0.0888981	0.250708
Srp54a,Srp54b,Srp54c	149.049	-0.321509	0.188995	-1.70115	0.0889151	0.250708
Chst1	129.732	0.35654	0.20984	1.6991	0.0893	0.250857
Zfp260	84.853	-0.342426	0.201555	-1.69892	0.089334	0.250857
Creld1	102.955	-0.367343	0.216067	-1.70013	0.0891059	0.250857
Isca2	64.6574	0.30414	0.179022	1.69889	0.0893394	0.250857
Cadps2	112.424	-0.320872	0.188844	-1.69914	0.0892935	0.250857
Ndn	159.122	-0.371602	0.218677	-1.69932	0.0892597	0.250857
Ccz1	60.585	-0.31068	0.182945	-1.69822	0.0894659	0.251038
Marchf5	129.798	-0.26732	0.157514	-1.69712	0.0896736	0.251233
Emx1	96.3	-0.34438	0.20298	-1.69662	0.0897689	0.251233
Rnf150	73.23	-0.291213	0.171599	-1.69706	0.0896856	0.251233
Rpl14,Rpl14-ps1	156.654	-0.259981	0.153242	-1.69654	0.0897838	0.251233
Zkscan16	64.0653	0.420624	0.248029	1.69586	0.0899119	0.251418
Rbck1	62.9141	-0.312071	0.184085	-1.69525	0.0900272	0.251567
Ccdc136	120.019	-0.331923	0.196069	-1.69288	0.0904775	0.252651
Znrf1	87.7002	0.331982	0.196322	1.691	0.0908359	0.253356
Psmc3	173.183	-0.318683	0.188469	-1.6909	0.0908553	0.253356
Tfrc	85.1619	-0.306966	0.181676	-1.68964	0.0910969	0.253788
Septin7	375.318	-0.277341	0.164162	-1.68944	0.0911356	0.253788
Gm52441,Gm52437,Gm52435,Gm52446,LOC118568634	1098.53	-0.408301	0.24183	-1.68838	0.0913386	0.254179
Eftud2	99.5528	-0.302188	0.179053	-1.6877	0.0914679	0.254364
Egr1	195.803	-0.414694	0.245768	-1.68734	0.0915384	0.254385
Srrt	150.861	-0.317881	0.188545	-1.68597	0.0918009	0.25494
Fgf12	180.318	-0.276066	0.163869	-1.68468	0.0920506	0.255458
Dlgap1	290.088	-0.284567	0.16904	-1.68343	0.0922919	0.255777
Rab39b	83.4028	-0.305817	0.181638	-1.68366	0.0922473	0.255777
Arpp19	438.186	-0.38101	0.226508	-1.68211	0.0925481	0.255961
Svip	76.7335	-0.294691	0.17519	-1.68213	0.0925444	0.255961
Omg	72.7088	-0.284067	0.168864	-1.68222	0.0925266	0.255961
Sqstm1	359.471	0.285863	0.170071	1.68085	0.092792	0.256461
Fhod3	71.7116	-0.317598	0.189114	-1.6794	0.0930733	0.256721
Pum2	187.247	-0.30857	0.183739	-1.67939	0.0930765	0.256721
Pcyt2	99.0283	-0.339026	0.201864	-1.67948	0.0930583	0.256721
Ik	84.4561	-0.29533	0.175904	-1.67893	0.0931655	0.256792
Prmt1	79.4401	-0.361806	0.215548	-1.67854	0.0932409	0.256825
Irf2bp1	75.8068	-0.299091	0.178413	-1.67639	0.0936609	0.257631
Ankib1	88.4853	-0.291159	0.17368	-1.67642	0.0936568	0.257631
Emc3	70.0859	-0.331648	0.19796	-1.67533	0.0938695	0.257855
Tm9sf3	82.8264	-0.27382	0.163412	-1.67564	0.0938085	0.257855
Spon1	96.1236	-0.28611	0.170826	-1.67486	0.0939608	0.25793
Scg5	266.459	-0.297327	0.177729	-1.67292	0.0943434	0.258805
Slc25a12	151.893	-0.30395	0.181782	-1.67206	0.0945131	0.259095
Gm15319,Gm21119,4930467E23Rik	76.254	0.372931	0.223144	1.67125	0.0946716	0.259354
Senp2	85.2503	-0.294907	0.176585	-1.67006	0.0949072	0.259765
Atp6ap2	139.556	-0.319594	0.191425	-1.66955	0.0950084	0.259765
Nub1	86.1971	-0.35017	0.209742	-1.66952	0.0950141	0.259765
Hspd1	92.5458	-0.302642	0.181313	-1.66917	0.0950843	0.259782
Kcnd2	71.0499	-0.350565	0.210513	-1.66529	0.0958553	0.261535
Clcn2	63.7576	-0.386556	0.232084	-1.66559	0.0957955	0.261535
Mboat7	175.221	-0.268016	0.161012	-1.66457	0.0959981	0.261748
Mars1	67.6713	-0.319117	0.191932	-1.66265	0.0963817	0.262617
Rtn4r	96.4579	-0.297952	0.179286	-1.66188	0.0965369	0.262864
Kif21a	88.3907	-0.320328	0.192901	-1.66058	0.0967978	0.263242
Mpc1	108.854	0.310141	0.186807	1.66022	0.0968709	0.263242
Hsbp1	106.048	-0.294359	0.177278	-1.66043	0.0968274	0.263242
Ctsd	222.97	-0.257766	0.155446	-1.65823	0.0972708	0.264151
Dlst	110.626	-0.34494	0.208084	-1.6577	0.0973778	0.264265
Xbp1	72.5155	-0.324239	0.195646	-1.65727	0.0974644	0.26429
Lrpap1	96.7009	-0.254941	0.153856	-1.65701	0.0975177	0.26429
Grhpr	78.2716	-0.301456	0.182	-1.65635	0.0976513	0.264475
Kalrn	488.693	-0.408753	0.246838	-1.65595	0.0977311	0.264514
Rps14	301.664	-0.236446	0.142846	-1.65525	0.0978734	0.264722
Repin1	72.8155	-0.286478	0.173192	-1.6541	0.098107	0.265177
Atp6v1c1	92.941	-0.294911	0.17865	-1.65077	0.0987855	0.266833
Aurkaip1	77.6928	-0.327349	0.198372	-1.65018	0.0989061	0.266981
Mta1	71.9255	-0.355598	0.215579	-1.64951	0.0990439	0.267174
Ralgds	80.2119	-0.288505	0.174951	-1.64906	0.0991349	0.267242
Stxbp1	736.005	-0.353394	0.214587	-1.64686	0.0995872	0.268282
2310022A10Rik	70.3537	-0.316686	0.192368	-1.64625	0.0997118	0.268365
Rraga	185.153	-0.25472	0.154775	-1.64574	0.0998165	0.268365
Emc9	73.7232	-0.306854	0.186449	-1.64578	0.0998084	0.268365
Mctp1	67.9787	-0.34383	0.209038	-1.64482	0.100007	0.268699
Mef2a	136.049	-0.30886	0.187864	-1.64407	0.100163	0.268938
Atxn2	82.8722	-0.309893	0.188577	-1.64332	0.100317	0.269173
Epn1	373.171	-0.234347	0.142771	-1.64141	0.100711	0.269696
Sgtb	99.4674	-0.387312	0.235947	-1.64153	0.100688	0.269696
Ubtf	85.4363	-0.301196	0.183452	-1.64182	0.100627	0.269696
Ryr2	161.071	-0.321811	0.196131	-1.6408	0.10084	0.269861
Eif4g1	205.441	-0.326815	0.199326	-1.6396	0.101088	0.270346
Tmod2	125.107	-0.252924	0.154327	-1.63889	0.101237	0.270567
Taf9,Taf9-ps	111.275	-0.298888	0.18244	-1.63828	0.101363	0.270724
Gpx4	201.704	-0.288103	0.175999	-1.63695	0.10164	0.270999
Gramd1a	131.489	-0.366874	0.224131	-1.63687	0.101657	0.270999
Txn1	77.3474	-0.307529	0.187918	-1.63651	0.101734	0.270999
Stim2	76.5119	-0.295037	0.180283	-1.63652	0.101731	0.270999
Ncoa7	71.2798	-0.312964	0.191313	-1.63588	0.101865	0.271172
Cep170	80.1872	-0.334121	0.204331	-1.6352	0.102008	0.271374
Calu	77.0406	-0.278292	0.170322	-1.63392	0.102277	0.271731
Slc22a17	575.544	-0.345301	0.211303	-1.63415	0.102227	0.271731
Tspan3	162.751	-0.277794	0.170141	-1.63273	0.102527	0.272161
Rchy1	63.4678	-0.298222	0.182678	-1.63251	0.102573	0.272161
Enpp5	224.247	-0.284471	0.174735	-1.62802	0.103521	0.274498
Psma5	80.3845	-0.296338	0.182183	-1.6266	0.103822	0.275116
Impact	127.39	-0.313499	0.192815	-1.6259	0.103971	0.275329
Lgi1	91.3085	-0.301017	0.185572	-1.6221	0.104781	0.276751
Ppp1r14b	64.7852	-0.287924	0.177498	-1.62212	0.104777	0.276751
Cacng2	118.414	-0.294505	0.181539	-1.62227	0.104745	0.276751
Mafg	65.3229	-0.289646	0.178561	-1.62211	0.104779	0.276751
Exoc3	65.5651	-0.312702	0.193002	-1.6202	0.105189	0.277646
Fndc5	93.8213	-0.285975	0.176651	-1.61886	0.105476	0.278224
Slc37a3	63.9429	-0.294375	0.181936	-1.61801	0.10566	0.278527
Sgta	140.928	-0.293037	0.181246	-1.61679	0.105924	0.27904
Psmd7	90.8643	-0.295462	0.183093	-1.61373	0.106586	0.280602
Ddx6	113.415	-0.266993	0.165491	-1.61334	0.106671	0.280643
Inka2	103.175	-0.273793	0.169927	-1.61124	0.107127	0.28075
Ndufb2	89.605	-0.312116	0.193644	-1.6118	0.107005	0.28075
Cacna1a	243.274	-0.342064	0.212298	-1.61125	0.107126	0.28075
Pcdh7	234.291	-0.30267	0.187733	-1.61223	0.106911	0.28075
Dcun1d5	78.6023	-0.288327	0.178858	-1.61204	0.106954	0.28075
Ankrd11	77.8352	-0.276664	0.171572	-1.61253	0.106847	0.28075
Dnal1	66.3049	-0.29683	0.184303	-1.61055	0.107277	0.28096
Anapc2	67.4921	-0.314534	0.195385	-1.60982	0.107437	0.281197
Dusp7	159.667	-0.351932	0.218758	-1.60877	0.107666	0.281482
Nol3	82.3065	-0.321131	0.199623	-1.60869	0.107685	0.281482
Esrrg	61.1441	-0.348739	0.217121	-1.6062	0.108231	0.282727
Myef2	93.5802	-0.384633	0.239576	-1.60547	0.10839	0.282959
Flii	67.3742	-0.295119	0.184099	-1.60305	0.108924	0.283623
Zfp955b,Zfp955a	76.0438	-0.310509	0.193613	-1.60376	0.108767	0.283623
Pomgnt1	63.9861	-0.278001	0.173399	-1.60324	0.108881	0.283623
Nrbp2	105.048	-0.40464	0.252373	-1.60334	0.108859	0.283623
Morf4l1b,Morf4l1-ps1,Morf4l1	356.494	-0.290255	0.181166	-1.60215	0.109123	0.283957
Pdia3	204.41	-0.284119	0.177451	-1.60111	0.109352	0.284371
Tmem178	172.022	-0.387891	0.242379	-1.60035	0.109521	0.284445
Csdc2	84.1937	-0.261688	0.163518	-1.60037	0.109518	0.284445
Trak1	72.6154	0.274704	0.172079	1.59638	0.110404	0.286554
Pcp4	851.847	-0.352045	0.220609	-1.59579	0.110536	0.286648
Sema4a	127.783	-0.386623	0.242308	-1.59559	0.110581	0.286648
Sorl1	215.725	-0.271614	0.170401	-1.59397	0.110943	0.287402
Saraf	210.426	-0.265063	0.166333	-1.59356	0.111034	0.287452
Slc20a1	106.942	-0.310394	0.194819	-1.59325	0.111105	0.287452
Pcmt1	172.678	-0.296558	0.186284	-1.59197	0.111391	0.288009
Gabrg2	91.2923	-0.340977	0.214318	-1.59099	0.111613	0.288215
Cyb561	114.8	-0.273252	0.171733	-1.59115	0.111577	0.288215
Pafah1b1	322.881	-0.25939	0.163173	-1.58966	0.111911	0.288799
Dnm3	66.5552	0.34484	0.217066	1.58864	0.112142	0.28885
Rpl10	196.999	-0.216498	0.136312	-1.58825	0.112231	0.28885
Itgav	71.786	-0.287777	0.18122	-1.588	0.112287	0.28885
Btbd6	78.7982	-0.278855	0.175577	-1.58822	0.112237	0.28885
C1qbp	66.5208	-0.284449	0.179016	-1.58896	0.11207	0.28885
Map1lc3a	213.205	-0.255828	0.161157	-1.58745	0.11241	0.288984
Dpysl2	548.401	-0.264977	0.167286	-1.58398	0.113198	0.290616
Rgs2	99.6542	-0.324599	0.204934	-1.58392	0.113211	0.290616
Prrt3	122.516	-0.292102	0.184442	-1.58371	0.113261	0.290616
Thrsp	68.3893	-0.274576	0.173575	-1.58189	0.113675	0.291126
Pdxp	250.361	-0.317824	0.200887	-1.5821	0.113627	0.291126
Laptm4b	98.0802	-0.318521	0.201324	-1.58213	0.11362	0.291126
Rgmb	112.864	-0.271176	0.171611	-1.58018	0.114066	0.291759
Zrsr1	123.537	-0.28682	0.181479	-1.58046	0.114001	0.291759
Nploc4	68.0339	-0.307234	0.194533	-1.57934	0.114257	0.292063
Scn2b	135.062	-0.297322	0.188526	-1.57709	0.114775	0.293202
Tmed9	116.824	-0.245335	0.1558	-1.57468	0.11533	0.294317
Acvr1b	110.594	-0.26086	0.165704	-1.57425	0.11543	0.294317
Gnptg	62.9767	-0.342767	0.217724	-1.57432	0.115413	0.294317
Sae1	84.0525	-0.294697	0.187443	-1.57219	0.115906	0.294788
Yars	77.6929	0.261219	0.166084	1.57281	0.115763	0.294788
Sarnp	66.0562	-0.286227	0.182032	-1.5724	0.115858	0.294788
Cds1	90.5266	-0.266624	0.169494	-1.57305	0.115706	0.294788
Rita1	65.8718	-0.280426	0.17847	-1.57128	0.116117	0.29514
Gria2	205.372	-0.369199	0.235023	-1.57091	0.116205	0.295151
Lmbrd2	71.6284	-0.277721	0.176821	-1.57064	0.116267	0.295151
Nlgn3	93.0089	-0.319146	0.203292	-1.56989	0.116441	0.295222
Kmt2a	90.3147	-0.293228	0.186766	-1.57003	0.116408	0.295222
Gdpd1	66.7968	-0.290346	0.184987	-1.56955	0.116521	0.295239
Phf20l1	70.8292	-0.342758	0.218502	-1.56867	0.116725	0.295571
Ahsa1	129.243	-0.288149	0.183963	-1.56634	0.117268	0.296658
Zfr	192.462	-0.261119	0.166721	-1.56621	0.117301	0.296658
Mast2	97.9214	-0.268097	0.171219	-1.56581	0.117393	0.296676
Cdh22	74.0047	-0.278859	0.178122	-1.56555	0.117454	0.296676
Nck2	70.9069	-0.329172	0.210487	-1.56386	0.11785	0.297428
Mpv17	82.6969	-0.338607	0.216548	-1.56365	0.117899	0.297428
Pdk2	131.632	-0.256319	0.163983	-1.56308	0.118033	0.297583
Scarb2	79.1244	-0.258651	0.165543	-1.56244	0.118184	0.297591
Cep170b	191.447	-0.240335	0.153801	-1.56263	0.118139	0.297591
Tprgl	74.0127	0.276335	0.176901	1.56209	0.118267	0.297616
Phf20	78.5345	-0.290025	0.185766	-1.56124	0.118467	0.297749
Eno2	1256.46	-0.342755	0.219538	-1.56125	0.118464	0.297749
Tom1l2	75.9215	-0.285601	0.183099	-1.55981	0.118804	0.29841
Cirbp	76.3598	0.30209	0.193973	1.55738	0.11938	0.299672
Kcnf1	66.2053	-0.289951	0.186237	-1.55689	0.119496	0.299777
Oat	81.3676	-0.27062	0.173967	-1.55558	0.119809	0.300375
Atp6v1e1	327.061	-0.339011	0.218058	-1.55469	0.120021	0.300534
Purb	383.203	-0.211918	0.136293	-1.55487	0.119978	0.300534
Ift57	70.2479	-0.308209	0.19846	-1.553	0.120424	0.301188
Sez6l	163.002	-0.297675	0.191758	-1.55235	0.120579	0.301188
Efna3	97.6004	-0.3754	0.241823	-1.55237	0.120573	0.301188
Stimate	67.0658	0.310471	0.199941	1.55281	0.120469	0.301188
Prdx1	61.9199	-0.325342	0.209696	-1.55149	0.120784	0.301512
Rgs6	79.4511	-0.305363	0.196925	-1.55066	0.120984	0.30155
Klf13	69.8361	0.303051	0.195493	1.55019	0.121096	0.30155
Cers4	72.1819	-0.292647	0.188779	-1.55021	0.121091	0.30155
Ccdc6	73.2702	0.289599	0.186807	1.55026	0.121079	0.30155
Trank1	121.279	-0.334807	0.216101	-1.54931	0.121307	0.301703
Slc27a4	85.8279	-0.295896	0.190948	-1.54962	0.121233	0.301703
Fbxo9	150.04	-0.259849	0.167786	-1.54869	0.121455	0.301812
Arhgap21	94.9621	-0.297688	0.192242	-1.54851	0.1215	0.301812
Psmd3	118.277	-0.286385	0.185015	-1.5479	0.121646	0.301988
Car11	114.579	-0.2945	0.190556	-1.54548	0.122231	0.303255
Pym1	79.2191	0.279313	0.180783	1.54502	0.122342	0.303345
Ankrd45	61.8405	-0.327214	0.211862	-1.54447	0.122475	0.303489
Ing1	62.6101	-0.287412	0.186193	-1.54362	0.122679	0.303668
Hectd4	108.084	-0.281424	0.182323	-1.54355	0.122697	0.303668
Timp2	110.982	-0.257077	0.166716	-1.54201	0.123071	0.304107
Pds5a	78.8894	-0.272461	0.176703	-1.54192	0.123093	0.304107
Pcbp2	130.301	-0.246477	0.159854	-1.54189	0.1231	0.304107
Oaz1-ps,Oaz1	137.385	-0.312723	0.202883	-1.5414	0.12322	0.304219
Ubr5	73.7006	-0.287227	0.186397	-1.54095	0.12333	0.304304
Atp1a1	352.333	0.348998	0.226641	1.53987	0.123593	0.304766
H2bc12,H2bc11,H2bc23,H2bc4,H2bc7,H2bc24	95.1095	0.314636	0.20437	1.53954	0.123672	0.304777
Thoc7	75.4027	-0.257039	0.16704	-1.53879	0.123855	0.305043
Psmb4	248.72	-0.279425	0.181656	-1.53821	0.123997	0.305206
Pdzd8	103.636	-0.26237	0.170627	-1.53768	0.124126	0.30525
Ogdh	110.452	-0.261312	0.17016	-1.53569	0.124615	0.30525
Prkca	87.9341	-0.309193	0.201258	-1.5363	0.124464	0.30525
Snrpe	62.3443	-0.269879	0.175739	-1.53568	0.124618	0.30525
Acbd5	64.1372	-0.277853	0.180807	-1.53674	0.124358	0.30525
Prpf40b	81.3059	-0.310315	0.202018	-1.53607	0.124521	0.30525
Fars2	65.6232	-0.293467	0.190936	-1.53699	0.124296	0.30525
Rnf11	251.719	-0.273038	0.177736	-1.5362	0.124489	0.30525
Rnd2	76.8809	-0.289085	0.18834	-1.53491	0.124806	0.305525
Cnksr2	205.743	-0.280216	0.18272	-1.53358	0.125133	0.305956
Brap	63.247	-0.272022	0.177347	-1.53384	0.125069	0.305956
Gabrb2	151.327	-0.327209	0.213538	-1.53233	0.125442	0.306527
Mon2	67.4393	-0.31468	0.205471	-1.53151	0.125644	0.306832
Gon4l	64.0256	-0.33644	0.219722	-1.53121	0.125718	0.306832
Dpf1	79.4253	-0.268191	0.175198	-1.53079	0.125822	0.306899
Xpnpep1	64.0374	-0.265346	0.1734	-1.53025	0.125954	0.307037
Sap30l	90.8411	-0.257525	0.168421	-1.52906	0.12625	0.307491
Orc4	61.0671	-0.296426	0.193884	-1.52889	0.126292	0.307491
Calm2	1463.58	-0.325392	0.212975	-1.52784	0.126552	0.307938
Isca1	184.504	-0.232212	0.152162	-1.52609	0.126989	0.308815
Cldn11	68.1089	-0.36207	0.237346	-1.5255	0.127135	0.308985
Med13	65.3697	-0.265746	0.174257	-1.52503	0.127252	0.309085
Fry	115.781	-0.291938	0.191506	-1.52443	0.127401	0.30926
Fam20b	72.1969	-0.299496	0.196688	-1.52269	0.127836	0.31013
Adora1	295.484	-0.319722	0.210177	-1.5212	0.128209	0.310709
Myt1l	110.319	-0.323833	0.212933	-1.52082	0.128305	0.310709
Gm52481	152.364	-0.367471	0.241603	-1.52097	0.128266	0.310709
Btf3	151.285	-0.266528	0.175302	-1.52039	0.128413	0.310784
Cacna2d3	79.0061	-0.334653	0.220235	-1.51953	0.12863	0.311012
Tubb5	172.571	-0.270237	0.177857	-1.51941	0.12866	0.311012
Rhbdd2	93.6802	-0.270587	0.178141	-1.51894	0.128776	0.311039
Hipk3	68.9522	-0.294186	0.193708	-1.51871	0.128835	0.311039
Dr1	64.38	-0.281981	0.185704	-1.51845	0.128902	0.311039
Dennd5b	103.79	-0.293245	0.19317	-1.51807	0.128998	0.311085
Cdr2	64.8665	0.288393	0.190158	1.5166	0.129369	0.311667
Tbc1d14	79.1492	-0.250236	0.165009	-1.5165	0.129393	0.311667
Coa3	76.6853	-0.308371	0.203504	-1.51531	0.129695	0.31181
Csrnp3	83.7361	-0.298406	0.196934	-1.51526	0.129708	0.31181
Atp2b3	112.436	-0.274565	0.181298	-1.51444	0.129914	0.31181
Sel1l	78.0214	-0.261395	0.172568	-1.51474	0.129839	0.31181
Lsm3	64.6996	0.283526	0.18718	1.51472	0.129844	0.31181
Rell1	63.3628	-0.307686	0.203076	-1.51513	0.12974	0.31181
Rps29	261.562	-0.21479	0.141915	-1.51352	0.130148	0.311971
Unc80	111.969	-0.254021	0.167831	-1.51355	0.13014	0.311971
Gapvd1	69.3949	-0.29467	0.194761	-1.51299	0.130283	0.311971
Mien1	124.942	-0.267354	0.176709	-1.51296	0.13029	0.311971
Celf5	150.066	-0.284151	0.188032	-1.51119	0.130741	0.312867
Gorasp2	88.5546	-0.270648	0.179245	-1.50994	0.13106	0.313445
Kcnq3	74.2324	-0.29564	0.195999	-1.50837	0.13146	0.314029
Stim1	71.04	0.290261	0.19241	1.50855	0.131414	0.314029
Ubn2	82.3834	-0.289149	0.19182	-1.50739	0.131709	0.314441
Lrrc4b	90.5137	-0.268991	0.178492	-1.50702	0.131806	0.314485
Spsb3	79.0726	0.249893	0.165967	1.50568	0.132149	0.315095
Eif5b	72.058	-0.267644	0.177787	-1.50542	0.132217	0.315095
Cnih2	157.523	-0.240725	0.159941	-1.50509	0.132301	0.315111
Prdx5	425.675	-0.29699	0.197423	-1.50433	0.132497	0.315206
Rnf115	132.269	-0.303666	0.201845	-1.50445	0.132465	0.315206
Ntrk2	393.621	-0.234622	0.156123	-1.5028	0.132889	0.315954
Adprh	105.048	-0.27423	0.182529	-1.50239	0.132996	0.316021
Cdip1	117.495	-0.258895	0.172392	-1.50178	0.133153	0.31621
Necab1	62.1728	-0.301487	0.200812	-1.50134	0.133267	0.316295
Psen1	80.8742	-0.292914	0.195319	-1.49967	0.133701	0.316767
Rogdi	164.537	-0.331369	0.220922	-1.49994	0.133631	0.316767
Anp32a	283.146	-0.310716	0.207178	-1.49975	0.133679	0.316767
Slc4a4	63.2868	-0.27289	0.182059	-1.49891	0.133897	0.317046
Nsd1	114.553	-0.282703	0.188783	-1.4975	0.134262	0.317689
Ccny	120.905	-0.25468	0.170097	-1.49726	0.134325	0.317689
Rad23b	150.011	-0.261431	0.17472	-1.49628	0.13458	0.317924
Eif3i	77.8537	-0.258661	0.17287	-1.49628	0.134582	0.317924
Psmd8	113.097	-0.2799	0.18716	-1.49551	0.134781	0.318209
Lamp5	89.9556	-0.287959	0.192684	-1.49446	0.135055	0.31867
Cotl1	92.3837	-0.283333	0.189692	-1.49365	0.135268	0.318987
Chmp7	103.841	-0.262094	0.17562	-1.49239	0.135596	0.319411
Smu1	62.5086	-0.29738	0.199309	-1.49206	0.135685	0.319411
Cdk4	77.7035	-0.251421	0.168495	-1.49215	0.135659	0.319411
Atp6v0c,Atp6v0c-ps2	654.328	-0.301116	0.202109	-1.48987	0.136258	0.320203
Pdxdc1	84.4534	-0.245549	0.164809	-1.4899	0.13625	0.320203
Cyrib	168.42	-0.289513	0.194277	-1.49021	0.13617	0.320203
Ep300	62.4575	0.273119	0.183446	1.48883	0.136533	0.320662
Bloc1s1	80.1668	-0.254438	0.171023	-1.48774	0.136819	0.321148
Ints3	82.9822	-0.279534	0.187941	-1.48734	0.136924	0.321208
Rbbp7	63.609	0.28173	0.189726	1.48493	0.137562	0.322517
Rnf40	79.5897	-0.25193	0.169958	-1.48231	0.138258	0.323962
Bzw1	82.6286	0.289843	0.195624	1.48163	0.138439	0.324198
Kmt2e	122.866	-0.282422	0.190777	-1.48038	0.138773	0.324793
Smpd4	67.8191	-0.290814	0.196644	-1.47889	0.139171	0.325513
Scube1	64.9325	-0.299495	0.202573	-1.47845	0.139287	0.325513
Mef2d	280.811	-0.250567	0.169494	-1.47832	0.139322	0.325513
Atg3	63.5074	0.309427	0.209394	1.47773	0.139481	0.325697
Dcaf11	63.042	-0.262625	0.177956	-1.47579	0.140001	0.326723
Arhgdia	168.655	-0.226705	0.153722	-1.47478	0.140272	0.327167
Mfn2	127.684	-0.30776	0.209145	-1.47152	0.141151	0.329028
Rnf146	79.2121	-0.260623	0.177383	-1.46927	0.141761	0.330068
Rell2	129.572	-0.251205	0.170941	-1.46954	0.141685	0.330068
Rap1gap	401.14	-0.302304	0.205821	-1.46877	0.141896	0.330193
Mrpl52	74.5196	-0.289433	0.197291	-1.46704	0.142366	0.331097
Apod	70.1963	-0.557604	0.380262	-1.46637	0.142548	0.33114
Lhfpl4	101.484	-0.254869	0.173788	-1.46655	0.142498	0.33114
U2af1	77.2089	-0.270814	0.184959	-1.46418	0.143144	0.332143
Ptp4a3	125.867	-0.22232	0.15181	-1.46446	0.143067	0.332143
Csde1	149.423	-0.228617	0.156365	-1.46208	0.14372	0.332937
Cic	92.1818	-0.240144	0.164288	-1.46173	0.143815	0.332937
Eml2	247.386	-0.242786	0.166047	-1.46215	0.143701	0.332937
Nop53	88.1916	-0.243166	0.166342	-1.46184	0.143784	0.332937
Tbc1d30	63.7609	-0.279264	0.191279	-1.45998	0.144295	0.333858
Drg1	77.6821	-0.266244	0.182423	-1.45949	0.14443	0.333904
Ptprf	77.5822	-0.281541	0.192928	-1.45931	0.14448	0.333904
Rps15	315.138	-0.181322	0.124315	-1.45857	0.144684	0.333993
Rims3	89.5559	-0.289898	0.198719	-1.45884	0.14461	0.333993
Armc1	83.7085	-0.27148	0.186194	-1.45805	0.144827	0.334134
Gm8580,Rpl29	217.948	-0.245513	0.168694	-1.45537	0.145566	0.335392
Eno1b,Eno1	775.484	-0.295057	0.202731	-1.45541	0.145557	0.335392
Celf3	76.3126	-0.349973	0.240502	-1.45518	0.145621	0.335392
Lpcat4	121.99	-0.306641	0.210805	-1.45462	0.145775	0.335557
Sugp2	72.453	-0.282606	0.194394	-1.45378	0.146008	0.33571
Lingo1	288.105	-0.281779	0.193802	-1.45396	0.145959	0.33571
Ckb	1163.59	-0.21639	0.149254	-1.44981	0.147111	0.336972
Nckipsd	93.3058	-0.241614	0.166526	-1.45091	0.146806	0.336972
Rasd2	63.3286	-0.27897	0.19222	-1.45131	0.146693	0.336972
Dok6	80.6666	0.313438	0.216207	1.44971	0.147139	0.336972
Dbp	73.209	0.294622	0.203075	1.45081	0.146833	0.336972
Pgrmc1	164.396	-0.30316	0.20909	-1.4499	0.147086	0.336972
Psma7	165.825	-0.268437	0.185054	-1.45058	0.146896	0.336972
Snap47	252.757	-0.268463	0.185321	-1.44864	0.147439	0.337468
Hbs1l	75.97	-0.281683	0.194558	-1.4478	0.147672	0.33757
Psmc6	101.502	-0.243183	0.167992	-1.44758	0.147734	0.33757
Eif4e3	93.7593	-0.261191	0.18038	-1.448	0.147616	0.33757
Klhdc3	252.528	-0.291593	0.201561	-1.44668	0.147987	0.337959
Ngef	214.464	-0.312374	0.216025	-1.44601	0.148175	0.338085
Clpb	60.6564	-0.270756	0.18726	-1.44588	0.14821	0.338085
Hax1	95.5037	-0.26687	0.18473	-1.44465	0.148556	0.338685
Slc7a14	101.147	-0.32129	0.222547	-1.4437	0.148825	0.339095
Ppp3r1	926.36	-0.279615	0.193717	-1.44342	0.148904	0.339095
Caly	89.3414	0.268656	0.186246	1.44248	0.149167	0.339122
Nr2c2	101.061	-0.258954	0.179509	-1.44256	0.149143	0.339122
Serpinb8	71.0305	-0.261273	0.181091	-1.44277	0.149086	0.339122
Sar1a	81.7318	-0.244312	0.169497	-1.44139	0.149475	0.339632
Zcchc17	81.548	-0.231722	0.160947	-1.43974	0.149941	0.340308
Dlat	145.728	-0.252023	0.17502	-1.43997	0.149877	0.340308
Enoph1	93.8972	0.250898	0.174398	1.43865	0.150251	0.340821
Slirp	69.9707	-0.29845	0.207695	-1.43696	0.150729	0.341714
Aebp2	88.2691	-0.265261	0.184685	-1.43629	0.15092	0.341956
Fam189b	60.8515	-0.259135	0.180521	-1.43548	0.15115	0.342285
Lifr	61.3464	-0.26841	0.187087	-1.43468	0.151379	0.342613
Ksr2	67.0201	-0.283018	0.197314	-1.43435	0.151472	0.34263
Itpa	87.6947	-0.282113	0.196773	-1.4337	0.151657	0.342754
Septin3	359.99	-0.279487	0.194959	-1.43357	0.151696	0.342754
Fzd3	76.7116	-0.260339	0.181657	-1.43313	0.15182	0.342844
Grb2	184.049	-0.270073	0.188533	-1.43249	0.152003	0.343066
Dus3l	68.369	-0.331213	0.23127	-1.43215	0.152101	0.343096
Babam1	64.017	-0.299236	0.209018	-1.43163	0.152251	0.343243
Grsf1	104.079	-0.295131	0.206636	-1.42827	0.153215	0.345224
Ankmy2	65.827	-0.269244	0.188874	-1.42552	0.154006	0.345468
Prr14	65.382	-0.275933	0.193507	-1.42595	0.153881	0.345468
Pdzd11	63.1965	-0.270033	0.189426	-1.42554	0.154003	0.345468
Tbc1d22b	65.1791	-0.261644	0.183316	-1.42729	0.153497	0.345468
Pitpnm1	101.872	-0.26352	0.184752	-1.42634	0.15377	0.345468
1500011B03Rik	69.8357	0.295051	0.206685	1.42754	0.153424	0.345468
Dtnbp1	63.5488	-0.275316	0.193057	-1.42609	0.153843	0.345468
Lrrn2	81.7159	-0.259143	0.181602	-1.42698	0.153584	0.345468
Syncrip	81.2867	-0.241973	0.169791	-1.42512	0.154122	0.345537
Fmn2	83.7014	-0.279587	0.196279	-1.42444	0.15432	0.345598
Pgbd5	132.309	-0.307736	0.21603	-1.42451	0.154299	0.345598
Bdh1	70.2063	-0.259585	0.182386	-1.42327	0.154657	0.346162
Rab26	98.5383	-0.30041	0.211125	-1.4229	0.154766	0.346215
Metap2	79.2925	-0.270523	0.190181	-1.42245	0.154895	0.346312
Fxr1	75.1703	-0.258047	0.181522	-1.42157	0.155151	0.346693
Mcrs1	98.9874	-0.240638	0.169313	-1.42126	0.155242	0.346704
Fgfr1op2	116.841	-0.245067	0.172697	-1.41906	0.155881	0.34794
Stard3nl	60.1179	0.2817	0.198864	1.41655	0.156615	0.348808
Eid2	88.9687	-0.26514	0.187146	-1.41675	0.156555	0.348808
Dnaja1	287.398	-0.263757	0.186142	-1.41697	0.156492	0.348808
Spire1	179.592	-0.229926	0.162283	-1.41682	0.156535	0.348808
Bap1	78.8688	-0.241132	0.170312	-1.41583	0.156826	0.349087
Zfp941	61.485	0.257639	0.182098	1.41484	0.157116	0.34954
Gm13363,Ptp4a1	105.774	-0.227355	0.160785	-1.41403	0.157352	0.349872
Smarcd1	70.3713	-0.254024	0.180074	-1.41066	0.158345	0.350749
Smim14	107.88	-0.250646	0.177561	-1.41161	0.158066	0.350749
Mrpl2	71.7253	-0.257531	0.18248	-1.41128	0.158161	0.350749
Agpat1	136.313	-0.267637	0.189668	-1.41108	0.158221	0.350749
Fbl	79.9824	-0.277364	0.19654	-1.41123	0.158176	0.350749
Actr1a	158.01	-0.225421	0.159802	-1.41063	0.158353	0.350749
Srcap	125.591	-0.235011	0.166395	-1.41237	0.157842	0.350749
Cibar1	73.7146	-0.264327	0.187601	-1.40899	0.158839	0.351443
Nedd8	133.861	-0.259354	0.184039	-1.40923	0.158767	0.351443
Cux1	64.5773	-0.283307	0.201201	-1.40808	0.159108	0.351623
Sh3bp5l	80.4637	-0.276556	0.196441	-1.40783	0.159181	0.351623
Cnot7	71.4512	-0.245868	0.174635	-1.40789	0.159163	0.351623
Smap1	78.6632	-0.273029	0.194123	-1.40648	0.159583	0.352318
Idh3a	128.365	-0.24244	0.172571	-1.40487	0.160059	0.353144
Vps51	61.9907	-0.268174	0.190921	-1.40463	0.160132	0.353144
Stt3b	74.1158	-0.254814	0.181559	-1.40347	0.160476	0.353711
Cadm4	373.267	-0.254323	0.181277	-1.40295	0.160631	0.35379
Nono	90.4509	-0.255796	0.182351	-1.40277	0.160687	0.35379
Baiap2	162.841	0.291951	0.208181	1.40239	0.160799	0.353845
Ncor1	96.4858	-0.265493	0.189556	-1.4006	0.161332	0.354634
Brinp3	69.2832	-0.312265	0.222922	-1.40078	0.16128	0.354634
Nrxn3	183.359	-0.281476	0.20103	-1.40017	0.161463	0.354677
Timm44	61.829	-0.292143	0.208923	-1.39833	0.162013	0.354677
Ncan	137.868	-0.212588	0.152044	-1.3982	0.162053	0.354677
Dhps	64.1012	-0.292353	0.209085	-1.39825	0.162038	0.354677
Syt4	114.929	-0.243837	0.174336	-1.39866	0.161915	0.354677
Cdc5l	70.4739	-0.277492	0.198452	-1.39828	0.162028	0.354677
Bcl2l1	88.0634	-0.249293	0.178168	-1.39921	0.161751	0.354677
Usp32	107.138	-0.237719	0.169902	-1.39915	0.161767	0.354677
Cndp2	99.4802	-0.232691	0.166545	-1.39716	0.162365	0.355167
Slc9a1	78.2362	-0.26393	0.188988	-1.39655	0.16255	0.355381
Ephb2	64.0976	-0.288851	0.206877	-1.39624	0.162641	0.355388
Fchsd2	62.0272	-0.271225	0.194374	-1.39538	0.162901	0.355765
Cntn4	59.5744	-0.293779	0.210848	-1.39332	0.163523	0.356929
Atp6v0e2	215.128	-0.245817	0.176506	-1.39268	0.163716	0.35716
Ctnnb1	132.234	-0.242999	0.174643	-1.3914	0.164103	0.357579
Zmat2	279.963	-0.274867	0.197533	-1.3915	0.164075	0.357579
Aimp2	63.3194	0.266928	0.191878	1.39114	0.164184	0.357579
Sec61a1	72.8024	-0.270307	0.194342	-1.39088	0.164262	0.357579
Rnf181	74.3951	-0.251884	0.181144	-1.39052	0.164371	0.357624
Myl4	155.609	-0.455259	0.327509	-1.39007	0.164509	0.357732
Hectd1	77.9521	-0.249252	0.179409	-1.38929	0.164743	0.358049
Lmbr1	67.7606	-0.247607	0.178272	-1.38892	0.164856	0.358073
Map4k3	79.7256	-0.293758	0.211553	-1.38858	0.16496	0.358073
Ccdc124	175.626	-0.253249	0.182405	-1.38839	0.16502	0.358073
Tcf4	92.4775	-0.225363	0.162485	-1.38698	0.165449	0.358812
Wsb2	135.148	-0.214305	0.154734	-1.38499	0.166055	0.359934
Ndufa9	120.369	-0.228395	0.165281	-1.38186	0.167015	0.361627
Dcun1d1	81.541	-0.247969	0.179421	-1.38205	0.166957	0.361627
Rtn3	812.751	-0.265474	0.192189	-1.38132	0.167182	0.361795
Slc25a11	120.545	-0.266205	0.192765	-1.38098	0.167285	0.361824
Hlf	74.8507	-0.263508	0.19104	-1.37933	0.167793	0.362134
Syngr1	479.817	-0.280874	0.203606	-1.37949	0.167743	0.362134
Dip2c	69.1076	-0.266067	0.193012	-1.3785	0.16805	0.362134
Lrsam1	70.5511	-0.27355	0.198433	-1.37855	0.168034	0.362134
Fam222b	80.562	-0.241522	0.175051	-1.37972	0.167671	0.362134
Nfx1	69.9497	-0.270627	0.196283	-1.37876	0.167969	0.362134
Sacs	117.467	-0.228993	0.16612	-1.37848	0.168054	0.362134
Abcg4	82.5934	-0.291922	0.211844	-1.37801	0.168201	0.362259
Tuba4a	183.249	-0.245333	0.178128	-1.37729	0.168423	0.362543
Snx2	65.7204	-0.265012	0.192541	-1.37639	0.1687	0.362948
1110051M20Rik	67.9363	-0.256241	0.186241	-1.37586	0.168866	0.363112
Fus	151.546	0.2859	0.207925	1.37501	0.169127	0.36348
Rbm33	71.2557	-0.300074	0.218532	-1.37314	0.16971	0.36387
Ablim1	59.7999	-0.28078	0.204445	-1.37338	0.169635	0.36387
Scamp5	336.319	-0.274102	0.19964	-1.37298	0.169758	0.36387
Ndufa10	100.996	-0.251251	0.182969	-1.37319	0.169694	0.36387
Dctn5	99.9608	-0.239277	0.174145	-1.37401	0.169437	0.36387
Zfp651	82.5479	-0.257038	0.187292	-1.37239	0.169941	0.364069
Abhd8	231.085	-0.210679	0.153749	-1.37028	0.1706	0.365288
Gm6579,Set	141.618	-0.227176	0.16586	-1.36969	0.170785	0.36549
Elp1	62.6194	-0.249089	0.182049	-1.36825	0.171233	0.366257
Nsun2	65.3383	-0.262572	0.192276	-1.3656	0.172064	0.367257
Smarcc2	150.527	-0.234985	0.172026	-1.36598	0.171944	0.367257
Lamtor5	69.7995	-0.262387	0.192055	-1.36621	0.171873	0.367257
Dnajb6	261.065	-0.222449	0.162862	-1.36587	0.171979	0.367257
Actr1b	253.044	-0.242511	0.177957	-1.36275	0.172961	0.368396
Etl4	81.8785	-0.267918	0.196483	-1.36357	0.172703	0.368396
Cttnbp2	71.7833	-0.286191	0.209976	-1.36297	0.172892	0.368396
Cd2bp2	62.9625	0.289708	0.212573	1.36286	0.172926	0.368396
Zfp365	288.323	-0.214295	0.157535	-1.3603	0.173734	0.369653
Dctn6	73.7116	-0.252945	0.185944	-1.36033	0.173725	0.369653
Cttn	120.574	-0.240592	0.177128	-1.35829	0.174372	0.370815
Coro1c	125.266	-0.236402	0.174093	-1.35791	0.174493	0.370878
Ints11	64.0326	-0.253418	0.186772	-1.35683	0.174835	0.37141
Syp	1113.93	-0.282069	0.208167	-1.35501	0.175414	0.372248
Ppm1l	95.5281	-0.257487	0.189993	-1.35525	0.175339	0.372248
Celsr2	188.57	-0.231836	0.171161	-1.3545	0.175578	0.372403
Sh3bp5	92.8095	-0.268919	0.198801	-1.3527	0.17615	0.373324
Ttc19	83.1648	-0.248247	0.183539	-1.35256	0.176197	0.373324
Hp1bp3	72.3852	-0.258115	0.190954	-1.35171	0.176468	0.373703
Ppp1r12c	154.183	-0.26971	0.199773	-1.35008	0.17699	0.374612
Hmox2	75.6619	-0.263441	0.195196	-1.34962	0.177137	0.374727
Pin1	113.034	-0.248215	0.184056	-1.34858	0.177471	0.375237
Kdm7a	84.5568	-0.264481	0.196393	-1.34669	0.178079	0.376326
Fbxl17	75.5909	-0.286645	0.213195	-1.34452	0.178779	0.377382
Gopc	67.8958	-0.257682	0.191767	-1.34372	0.179038	0.377382
Ndufc2	253.67	-0.212833	0.15837	-1.3439	0.178982	0.377382
Mia2	81.991	-0.243323	0.181084	-1.3437	0.179044	0.377382
Kat2a	64.1883	-0.244197	0.18172	-1.34381	0.179011	0.377382
Chrm4	78.2381	-0.246548	0.18363	-1.34263	0.179391	0.377523
Bsg	344.615	-0.23368	0.173996	-1.34302	0.179265	0.377523
Scrt2	84.9679	0.254212	0.189318	1.34278	0.179344	0.377523
Vmn1r151,Vmn1r152,Vmn1r155,Vmn1r157,Vmn1r159,Vmn1r259,Vmn1r252,Vmn1r257,Vmn1r256,Vmn1r254,Vmn1r125,Vmn1r124,Vmn1r91,Vmn1r120,Vmn1r123,Vmn1r122,Vmn1r107,Vmn1r160,Vmn1r163,Vmn1r104,Vmn1r165,Vmn1r128,Vmn1r166,Vmn1r143,Vmn1r142,Vmn1r148,Vmn1r95,Vmn1r248,Vmn1r242,Vmn1r244,Vmn1r138,Vmn1r246,Vmn1r139,Vmn1r103,Vmn1r132,Vmn1r130,Vmn1r131,Vmn1r118,Vmn1r137,Vmn1r94,Vmn1r135,Vmn1r115,Vmn1r116,Vmn1r100,Vmn1r1…	84.6963	-0.261811	0.195115	-1.34183	0.17965	0.377601
Btbd1	90.193	-0.237	0.176647	-1.34166	0.179708	0.377601
Phf2	60.1142	-0.242405	0.18063	-1.342	0.179596	0.377601
Psme4	61.7418	0.258897	0.193072	1.34094	0.179941	0.377896
Ube2k	62.5152	-0.237532	0.177234	-1.34022	0.180175	0.378191
Nt5c2	69.2162	-0.249643	0.186484	-1.33868	0.180675	0.379042
Gas7	264.977	-0.277512	0.207599	-1.33677	0.181298	0.380152
Sidt1	67.7344	-0.247955	0.185585	-1.33607	0.181526	0.380435
Eif4a2	787.447	-0.266747	0.19974	-1.33547	0.181722	0.380648
Kcnt1	172.135	-0.308919	0.231523	-1.33429	0.182109	0.381137
Dnlz	85.7242	-0.22082	0.16551	-1.33418	0.182144	0.381137
Spsb1	81.3613	0.247811	0.185851	1.33339	0.182405	0.381487
Uqcr11	267.262	-0.252623	0.189598	-1.33242	0.182723	0.381955
Arf1	374.89	-0.243955	0.18326	-1.3312	0.183124	0.382594
Sobp	73.8135	-0.235115	0.176735	-1.33032	0.183412	0.382801
Rnf220	213.377	-0.225281	0.169329	-1.33044	0.183374	0.382801
Snn	143.052	-0.258218	0.194165	-1.32989	0.183555	0.382903
Bola2	80.0729	-0.217541	0.163638	-1.3294	0.183715	0.383039
Tmem59	92.9283	-0.236543	0.178066	-1.3284	0.184046	0.383532
Ssbp4	145.742	-0.244388	0.184249	-1.3264	0.184706	0.38471
Zeb2	71.6531	-0.273517	0.20628	-1.32596	0.184855	0.384821
Slc38a2	67.882	-0.23668	0.178548	-1.32558	0.184979	0.384833
Gtf3c1	62.7568	-0.26197	0.197659	-1.32536	0.185051	0.384833
Rprml	136.447	-0.243019	0.183424	-1.3249	0.185203	0.384952
Cdkn1a	79.3589	0.469837	0.35513	1.323	0.185835	0.386068
Slc25a42	71.3825	-0.267107	0.202013	-1.32222	0.186094	0.386302
Erf	68.5566	-0.277781	0.210152	-1.32181	0.186232	0.386302
Arf3	404.692	0.27321	0.206695	1.3218	0.186234	0.386302
Lzts3	66.4735	-0.259739	0.196601	-1.32114	0.186454	0.386333
Agfg2	85.7686	-0.220466	0.167109	-1.31929	0.187071	0.386333
Ppm1e	180.936	-0.268526	0.203533	-1.31933	0.18706	0.386333
Slc25a44	80.7438	0.244664	0.185466	1.31918	0.187108	0.386333
Ptdss2	76.077	-0.234906	0.177856	-1.32077	0.186579	0.386333
Cinp	69.7982	-0.233445	0.17693	-1.31942	0.187029	0.386333
Adam23	143.499	-0.226728	0.171833	-1.31947	0.187012	0.386333
Fip1l1	71.747	-0.232555	0.176165	-1.3201	0.186802	0.386333
Aco1	65.7687	-0.227386	0.172218	-1.32034	0.186722	0.386333
Nap1l4	78.6044	-0.254083	0.19275	-1.3182	0.187438	0.386818
Edc4	81.4124	-0.281804	0.21395	-1.31715	0.187789	0.387345
Rgl1	70.1437	-0.224767	0.170848	-1.31559	0.188311	0.387631
Hivep2	98.2564	-0.241081	0.183192	-1.316	0.188175	0.387631
Galnt17	60.8757	-0.249306	0.189469	-1.31581	0.188237	0.387631
Prdx3	88.0326	-0.255442	0.194156	-1.31565	0.188291	0.387631
Adcy2	123.804	-0.260298	0.198024	-1.31448	0.188686	0.388108
Cep19	61.391	-0.255093	0.194116	-1.31412	0.188804	0.388108
Mrps14,Gm17764	78.6818	-0.246151	0.187322	-1.31405	0.18883	0.388108
Chmp4b	243.192	-0.212108	0.161541	-1.31303	0.189174	0.38842
Cox17	130.519	-0.245037	0.18662	-1.31303	0.189173	0.38842
Rabgap1	76.9822	-0.232071	0.176886	-1.31198	0.189526	0.388501
Dnajb9,Gm6568	73.8222	-0.226805	0.172875	-1.31196	0.189534	0.388501
Ptov1	150.291	-0.21747	0.165695	-1.31247	0.18936	0.388501
Ptprt	147.53	-0.336855	0.256794	-1.31177	0.189597	0.388501
Selenok	150.352	-0.213792	0.163092	-1.31087	0.189902	0.388929
Retreg1	70.8411	-0.228803	0.174636	-1.31017	0.190137	0.389215
Dctn1	233.271	-0.224855	0.171955	-1.30764	0.190996	0.390775
Srp14	146.261	-0.219091	0.167616	-1.3071	0.191178	0.39095
Camk2n2	107.633	-0.231424	0.177121	-1.30658	0.191355	0.391113
Flot1	93.3636	-0.237131	0.181543	-1.3062	0.191486	0.391184
Clstn1	260.286	0.424241	0.324897	1.30577	0.19163	0.391282
Megf9	81.4456	-0.249039	0.190945	-1.30424	0.192151	0.391997
Dnajc1	63.3725	-0.244326	0.187342	-1.30417	0.192174	0.391997
Pdzd3	65.0795	-0.27472	0.210824	-1.30307	0.19255	0.392566
Spcs1	82.6872	0.227647	0.17482	1.30218	0.192854	0.392987
Hecw2	67.6631	-0.266958	0.20511	-1.30154	0.193073	0.393236
Taf15	87.5591	-0.226666	0.174362	-1.29997	0.19361	0.393801
Slc3a2	130.349	0.201146	0.154692	1.3003	0.193497	0.393801
Rrp1	422.679	-0.242496	0.186553	-1.29988	0.193642	0.393801
Calm3	401.963	0.2281	0.175781	1.29764	0.194412	0.395167
Marf1	120.238	-0.224956	0.17341	-1.29725	0.194545	0.39524
Sc5d	62.4273	-0.225163	0.173761	-1.29581	0.195039	0.395912
Acot13	106.605	-0.224617	0.173444	-1.29504	0.195306	0.395912
Tspyl4	160.718	-0.195518	0.151027	-1.29459	0.195463	0.395912
Iglon5	88.7171	-0.248105	0.191504	-1.29556	0.195127	0.395912
Bok	75.1382	0.236603	0.182743	1.29473	0.195412	0.395912
Rnf38	72.8349	-0.256808	0.198313	-1.29496	0.195333	0.395912
[truncated: 17,741 more rows]

## Sheet: neuron_3BP_vs_veh
	baseMean	log2FoldChange	lfcSE	stat	pvalue	padj
Polr2m	166.775	-1.03673	0.157959	-6.56324	5.26514e-11	3.94517e-07
Nefh	133.163	-0.961657	0.160036	-6.00899	1.86687e-09	4.66281e-06
Dynlrb1	155.188	-0.945355	0.157232	-6.0125	1.82683e-09	4.66281e-06
Ndufab1	192.085	-0.939865	0.15882	-5.9178	3.26284e-09	6.11212e-06
Nefl	710.025	-0.926666	0.157755	-5.87408	4.25186e-09	6.37183e-06
Scn1b	809.191	-0.888201	0.154386	-5.75312	8.76134e-09	9.37839e-06
Etv1	66.4351	-1.16931	0.203017	-5.75969	8.42699e-09	9.37839e-06
Crmp1	144.385	-0.858408	0.150021	-5.72193	1.0532e-08	9.86452e-06
Nrip3	134.491	-0.902392	0.161241	-5.59655	2.18665e-08	1.59212e-05
Coro6	151.663	-1.1401	0.205206	-5.55587	2.76225e-08	1.59212e-05
Rps3a1	418.445	-0.745389	0.134068	-5.55977	2.70132e-08	1.59212e-05
Pdap1	154.979	-1.03491	0.185691	-5.5733	2.49962e-08	1.59212e-05
Rpl38	465.328	-0.703669	0.126617	-5.55746	2.73725e-08	1.59212e-05
Jund	333.16	-0.708766	0.128143	-5.53106	3.18305e-08	1.70361e-05
Hnrnpl	150.118	-0.910673	0.167662	-5.4316	5.58515e-08	2.78997e-05
Gmfb	98.5219	-0.878367	0.162061	-5.41997	5.96083e-08	2.79153e-05
Sms	99.0543	-0.898978	0.166788	-5.38993	7.04853e-08	3.02898e-05
Map1b	359.887	-0.730708	0.135713	-5.38421	7.27635e-08	3.02898e-05
Pak1	297.857	-0.909979	0.170708	-5.33062	9.78779e-08	3.85999e-05
Ndufb1	186.152	-0.913726	0.172536	-5.29585	1.18462e-07	4.22685e-05
Hnrnpk	122.819	-0.7671	0.144721	-5.30054	1.15458e-07	4.22685e-05
Timp2	110.982	-0.90102	0.170824	-5.27454	1.33087e-07	4.33575e-05
Rps2,Gm45855	265.171	-0.802237	0.152023	-5.27708	1.31259e-07	4.33575e-05
Ndfip1	495.863	-0.894282	0.17055	-5.24352	1.57545e-07	4.91868e-05
Fkbp3	163.191	-0.903893	0.173336	-5.21468	1.84132e-07	5.33696e-05
Thy1	992.532	-1.00674	0.193097	-5.21362	1.85187e-07	5.33696e-05
Nefm	459.634	-1.095	0.210397	-5.20443	1.94594e-07	5.40034e-05
Rpl4	446.653	-0.810622	0.156453	-5.18126	2.20394e-07	5.50471e-05
Apba2	315.939	-0.873514	0.168308	-5.18998	2.10321e-07	5.50471e-05
Plcxd2	140.923	-0.990283	0.190954	-5.18598	2.14878e-07	5.50471e-05
Camk2n1	1095.75	-0.90593	0.175093	-5.174	2.29139e-07	5.53852e-05
Setd3	188.702	-0.757244	0.146989	-5.15172	2.58114e-07	6.04391e-05
BC005537	112.651	-0.792417	0.154986	-5.11284	3.17352e-07	7.20581e-05
Rpl31-ps12,Rpl31	360.474	-0.590588	0.117251	-5.03697	4.72966e-07	0.000104233
Ntan1	86.9753	-0.857778	0.170565	-5.02903	4.92967e-07	0.000105537
Ndrg4	1631.33	-0.991059	0.197301	-5.02309	5.08463e-07	0.000105831
Lmtk2	96.0885	-0.856599	0.171868	-4.98406	6.22648e-07	0.000126095
Dclk1	848.78	-0.892707	0.17988	-4.9628	6.94841e-07	0.000137012
Polr2f	143.942	-0.778973	0.158225	-4.92321	8.51373e-07	0.000163573
Zfp385a	142.417	-0.776256	0.157994	-4.91321	8.95969e-07	0.000163744
Extl3	178.549	-0.858162	0.174588	-4.91537	8.86148e-07	0.000163744
Sdhd	156.817	-0.7901	0.161724	-4.88548	1.03178e-06	0.000184075
Rps26	210.65	-0.704251	0.144366	-4.87824	1.07034e-06	0.000184517
Ppp2r5b	125.821	-0.770149	0.157952	-4.87583	1.08351e-06	0.000184517
Nmt2	94.6449	-0.847465	0.175176	-4.8378	1.31282e-06	0.000218599
Scube1	64.9325	-1.00796	0.209126	-4.81987	1.43651e-06	0.000233994
Rpl22l1,Gm15421	133.356	-0.749264	0.156714	-4.78108	1.74357e-06	0.000272179
Spock3	152.756	-0.819199	0.171212	-4.78472	1.71229e-06	0.000272179
B3gat3	151.17	-0.796854	0.167542	-4.75614	1.97328e-06	0.000301751
Nrxn1	277.852	-0.866941	0.182449	-4.75169	2.01719e-06	0.000302297
Capza2	253.799	-0.775469	0.1637	-4.73713	2.16767e-06	0.000318477
Zmat4	101.551	-0.853728	0.180693	-4.72476	2.30392e-06	0.000331986
Atp5a1	558.263	-0.862699	0.183083	-4.71206	2.45222e-06	0.000346688
Ppp1r11	107.848	-0.804726	0.171074	-4.70396	2.55161e-06	0.000353351
Ppp2ca	261.142	-0.732648	0.155862	-4.70063	2.59366e-06	0.000353351
Asap1	133.265	-0.741212	0.158133	-4.68728	2.7686e-06	0.000364731
Rpn2	119.494	-0.742818	0.15849	-4.68684	2.77455e-06	0.000364731
Rabep1	141.367	-0.7931	0.169356	-4.68305	2.82643e-06	0.000365146
Nfe2l1	253.977	-0.851281	0.182004	-4.67727	2.90713e-06	0.000369205
Cx3cl1	446.39	-0.886395	0.189769	-4.67091	2.99875e-06	0.000374494
Marchf9	66.8594	-0.843117	0.180746	-4.66465	3.09139e-06	0.000379734
Rcan2	289.694	-0.744878	0.160246	-4.64834	3.34622e-06	0.000404407
Eloc	82.5381	-0.82498	0.177862	-4.63831	3.51276e-06	0.000417796
Ppfia4	74.0168	-0.945075	0.204055	-4.63146	3.63095e-06	0.000418565
Cend1	479.155	-0.790479	0.170593	-4.63372	3.59148e-06	0.000418565
Hnrnpc	110.094	-0.805275	0.174196	-4.62281	3.78569e-06	0.000423375
Ssbp3	150.325	-0.681215	0.147317	-4.62413	3.76175e-06	0.000423375
Pcnp	119.39	-0.693232	0.150503	-4.60609	4.10303e-06	0.000445565
Dazap1	117.898	-0.820969	0.178136	-4.60867	4.05243e-06	0.000445565
Pde4a	151.753	-0.764185	0.16606	-4.60187	4.18708e-06	0.000448197
Stmn2	353.465	-0.80501	0.175508	-4.58674	4.5022e-06	0.000462123
Enah	161.324	-0.654951	0.142672	-4.59061	4.41947e-06	0.000462123
Ppm1b	111.22	-0.740411	0.161423	-4.58678	4.50137e-06	0.000462123
Rhoa	206.585	-0.616963	0.134633	-4.58256	4.59312e-06	0.000465085
Cox7b	299.943	-0.68269	0.149269	-4.57356	4.79496e-06	0.000467091
Fam217b	112.689	-0.82036	0.179416	-4.57238	4.82211e-06	0.000467091
Ubqln1	122.75	-0.782481	0.171099	-4.57328	4.80147e-06	0.000467091
Cdc42bpa	98.9798	-0.737207	0.161386	-4.56797	4.92462e-06	0.000467091
Atp5pb	345.283	-0.748405	0.163837	-4.56798	4.92437e-06	0.000467091
Naca	164.674	-0.808169	0.177282	-4.55868	5.14772e-06	0.000476195
Fbxo11	144.445	-0.845241	0.185342	-4.56043	5.10487e-06	0.000476195
Ndufb7	156.867	-0.650566	0.1431	-4.54625	5.46111e-06	0.000499026
Gnao1	577.176	-0.674514	0.148952	-4.5284	5.94309e-06	0.000536525
Neto2	61.5654	-0.803023	0.177626	-4.52086	6.15896e-06	0.000549394
Nrsn1	357.334	-0.814358	0.180404	-4.51407	6.35939e-06	0.000556788
Arhgef11	100.689	-0.778645	0.172532	-4.51304	6.39047e-06	0.000556788
Atp5g2	267.415	-0.746028	0.165473	-4.50847	6.52976e-06	0.000562385
Chga	268.331	-0.948617	0.211091	-4.49388	6.99372e-06	0.000583083
Cox6b1	388.227	-0.747015	0.16624	-4.49358	7.00353e-06	0.000583083
Phyhipl	199.207	-0.888552	0.197572	-4.49736	6.88015e-06	0.000583083
Cox5b	486.825	-0.64703	0.144173	-4.48789	7.19332e-06	0.000592303
Slc25a3	424.503	-0.802476	0.179567	-4.46896	7.86004e-06	0.000629117
Nav1	67.9459	-0.888668	0.198814	-4.46984	7.82773e-06	0.000629117
Arl8a	319.447	-0.767244	0.171717	-4.46808	7.8923e-06	0.000629117
Hnrnpdl	179.121	-0.803469	0.180421	-4.45329	8.45627e-06	0.000636636
Tmem8b	91.0659	-0.825153	0.185191	-4.45568	8.36292e-06	0.000636636
St13	160.34	-0.75702	0.169691	-4.46118	8.15102e-06	0.000636636
Ube2m	253.501	-0.62452	0.140268	-4.45233	8.49418e-06	0.000636636
Ghitm	435.538	-0.78673	0.176703	-4.45228	8.49642e-06	0.000636636
Ckmt1	263.652	-0.666467	0.149656	-4.45332	8.45507e-06	0.000636636
Gm10051,Rpl28	286.869	-0.618256	0.139116	-4.44418	8.82274e-06	0.00065187
Atp6v1d	260.195	-0.751696	0.169189	-4.44294	8.87371e-06	0.00065187
Kctd6	72.7127	-0.770742	0.173845	-4.4335	9.2717e-06	0.000674494
Mat2a	178.704	-0.777656	0.175876	-4.42162	9.79638e-06	0.00070581
Rps20	196.98	-0.560405	0.126901	-4.41608	1.00506e-05	0.00071046
Macrod2	81.02	-0.785757	0.177887	-4.41717	9.99999e-06	0.00071046
Ndufb8	233.105	-0.763967	0.173292	-4.40854	1.04069e-05	0.000728771
Stmn3	675.46	-0.891166	0.202821	-4.39385	1.11361e-05	0.000772619
Calr	106.542	-0.766976	0.174723	-4.38967	1.13523e-05	0.000780395
Evl	128.447	-0.762156	0.17382	-4.38474	1.16122e-05	0.000791005
Coro2b	203.269	-0.704084	0.161384	-4.36279	1.28414e-05	0.000854135
B4galt6	90.9444	-0.724192	0.166019	-4.36212	1.2881e-05	0.000854135
Pals2	75.2052	-0.710472	0.162758	-4.36522	1.26997e-05	0.000854135
Extl2	98.629	-0.711379	0.163227	-4.35822	1.31125e-05	0.000859701
Clip3	515.733	-0.76548	0.175879	-4.35231	1.3471e-05	0.000859701
App	1955.98	-0.859179	0.197298	-4.35473	1.33234e-05	0.000859701
R3hdm2	222.973	-0.77418	0.177916	-4.35137	1.35291e-05	0.000859701
Pde4d	68.5284	-0.769419	0.176829	-4.35121	1.35386e-05	0.000859701
Atp1a3	2038.9	-0.795152	0.183059	-4.3437	1.40103e-05	0.000878977
Mdh2	483.506	-0.763795	0.175882	-4.34266	1.40768e-05	0.000878977
Cyria	177.701	-0.796835	0.183753	-4.33644	1.44808e-05	0.000896734
Fam32a	114.772	-0.667182	0.153924	-4.33448	1.46107e-05	0.000897363
Kcnb1	175.49	-0.678907	0.156717	-4.33206	1.47723e-05	0.000899796
Cox4i1	714.552	-0.6122	0.141376	-4.3303	1.48905e-05	0.000899796
Rpl10a	234.324	-0.644706	0.149337	-4.31713	1.58069e-05	0.00094753
Rnf157	318.986	-0.754598	0.175028	-4.3113	1.62299e-05	0.000965165
St8sia5	126.999	-0.689212	0.160138	-4.30388	1.67834e-05	0.000982482
Cisd1	150.255	-0.727955	0.169107	-4.3047	1.67215e-05	0.000982482
Eef1g	332.368	-0.739593	0.171944	-4.30136	1.69752e-05	0.000986012
Madd	135.079	-0.656181	0.153075	-4.28665	1.81387e-05	0.00104548
Kcnh5	69.5367	-0.917232	0.21412	-4.28372	1.83797e-05	0.00105129
Srgap3	209.488	-0.713479	0.167005	-4.2722	1.9355e-05	0.00109869
Atp8b2	64.4576	-0.826191	0.19355	-4.26861	1.96693e-05	0.00110813
Nrn1	367.592	-0.825896	0.19379	-4.26181	2.02775e-05	0.0011172
Slc2a13	101.141	-0.681125	0.159786	-4.26273	2.01943e-05	0.0011172
Msmo1	123.583	-0.850921	0.199627	-4.26255	2.02108e-05	0.0011172
Nrep	58.8216	-0.830027	0.195297	-4.25008	2.13694e-05	0.0011603
Myo5a	354.858	-0.726381	0.170901	-4.2503	2.13485e-05	0.0011603
Rpn1	95.7105	-0.649936	0.153868	-4.22398	2.40021e-05	0.00128462
Hnrnpa2b1	264.871	-0.733159	0.173567	-4.22408	2.39923e-05	0.00128462
Rpl35a	282.15	-0.56076	0.132826	-4.22177	2.42389e-05	0.0012881
Gabra1	423.734	-0.74907	0.177595	-4.21786	2.4663e-05	0.00130141
Tmsb10	269.427	-0.711871	0.169091	-4.20998	2.55397e-05	0.00130786
Ranbp1	119.936	-0.860489	0.204361	-4.21064	2.54653e-05	0.00130786
Slc25a23	204.114	-0.616626	0.146604	-4.20606	2.59863e-05	0.00130786
S100a10	77.2642	-0.79772	0.189614	-4.20707	2.58707e-05	0.00130786
Satb2	168.433	-0.639355	0.152015	-4.20588	2.6007e-05	0.00130786
Tcp1	126.634	-0.717392	0.170435	-4.20918	2.56302e-05	0.00130786
Epop	197.694	-0.597167	0.141862	-4.20949	2.55944e-05	0.00130786
Polb	81.2469	-0.726369	0.172824	-4.20293	2.63477e-05	0.00131616
Pitpna	295.837	-0.688598	0.163971	-4.19951	2.67491e-05	0.00132361
Lnpk	96.6055	-0.783026	0.186594	-4.19642	2.71167e-05	0.00132361
Prrc2c	143.548	-0.81811	0.194988	-4.1957	2.72034e-05	0.00132361
Mef2c	396.925	-0.738307	0.175895	-4.19744	2.6995e-05	0.00132361
Tpi1	686.215	-0.747646	0.178579	-4.18663	2.83125e-05	0.00136868
Pfdn4	65.5821	-0.858189	0.205213	-4.18195	2.8902e-05	0.00137938
BC029722	81.9824	-0.683332	0.163368	-4.18277	2.87981e-05	0.00137938
Ppp2r2b	88.8721	-0.725175	0.173581	-4.17772	2.94447e-05	0.00139639
Prnp	681.776	-0.694638	0.16645	-4.17326	3.00275e-05	0.00141507
Zranb2	131.487	-0.833513	0.1998	-4.17173	3.02302e-05	0.00141572
Rpl18	244.905	-0.572088	0.13721	-4.16943	3.05365e-05	0.00141846
Atcay	163.339	-0.686236	0.164626	-4.16845	3.06674e-05	0.00141846
Kif1a	309.16	-0.651598	0.156731	-4.15742	3.21862e-05	0.00147958
Lpgat1	183.094	-0.768057	0.184813	-4.15586	3.24067e-05	0.00148063
Ttll7	98.8914	-0.628129	0.151325	-4.15087	3.31215e-05	0.00150412
Ywhae	395.937	-0.716546	0.173012	-4.14158	3.44915e-05	0.00152026
Slc38a1	111.907	-0.649016	0.156601	-4.14439	3.40726e-05	0.00152026
Efr3b	107.025	-0.661314	0.159667	-4.14182	3.44555e-05	0.00152026
Pja2	333.793	-0.819616	0.197644	-4.14694	3.36955e-05	0.00152026
Arpc5l	129.286	-0.682894	0.164841	-4.14275	3.43166e-05	0.00152026
B3gat1	97.0506	-0.773419	0.187005	-4.13582	3.53692e-05	0.00154983
Selenom	189.492	-0.643549	0.155704	-4.13316	3.57812e-05	0.00155877
Ndufs2	167.299	-0.73755	0.178689	-4.12756	3.66633e-05	0.00158797
Ndufb6	111.576	-0.686726	0.166543	-4.1234	3.73314e-05	0.00160761
Kif2a	89.7419	-0.704916	0.171115	-4.11955	3.79615e-05	0.0016254
Dnajc5	206.806	-0.632621	0.153735	-4.11501	3.8717e-05	0.00164833
Elavl3	243.704	-0.642451	0.1562	-4.11301	3.90533e-05	0.00165326
Rpl13a,Gm11478	386.205	-0.549933	0.133878	-4.1077	3.99612e-05	0.00168219
Psmd4	219.456	-0.675108	0.164512	-4.10371	4.06583e-05	0.00169449
Lamp2	68.9714	-0.725443	0.176789	-4.10344	4.07058e-05	0.00169449
Cox14	130.48	-0.709913	0.173063	-4.10205	4.09511e-05	0.00169528
Mpped1	184.388	-0.652622	0.159153	-4.10059	4.12097e-05	0.00169662
Fmr1	58.6998	-0.731111	0.17843	-4.09747	4.17692e-05	0.00170294
Sparcl1	634.641	-0.574962	0.14033	-4.0972	4.18179e-05	0.00170294
Atp5c1	238.924	-0.709268	0.173238	-4.09417	4.23677e-05	0.00171601
2310061I04Rik	133.01	-0.828977	0.202672	-4.09023	4.30941e-05	0.00173604
Pip5k1c	394.962	-0.65676	0.160648	-4.08819	4.3476e-05	0.00174206
Itsn1	91.4925	-0.648222	0.158787	-4.08233	4.45857e-05	0.00177703
Mapk10	245	-0.651573	0.159762	-4.07841	4.53455e-05	0.00178828
Bccip	94.8864	-0.745064	0.182635	-4.07952	4.51293e-05	0.00178828
Micos10	109.838	-0.635201	0.155866	-4.0753	4.59549e-05	0.00180283
Prkar1b	934.143	-0.716888	0.175977	-4.07375	4.62612e-05	0.00180539
Aatk	205.895	-0.626775	0.153913	-4.07226	4.65586e-05	0.00180758
Otub1	243.364	-0.673815	0.165519	-4.07092	4.68274e-05	0.00180865
Man2a2	91.7859	-0.646159	0.159038	-4.06293	4.84613e-05	0.00186216
Atp5j2	252.569	-0.677146	0.166722	-4.06154	4.87506e-05	0.00186372
Mb21d2	52.0128	-0.798652	0.197052	-4.053	5.05646e-05	0.00192028
Prdx2	212.152	-0.698532	0.172435	-4.051	5.09997e-05	0.00192028
Kcnab3	170.55	-0.889561	0.219654	-4.04983	5.12552e-05	0.00192028
Zmat3	156.192	-0.727251	0.179497	-4.05161	5.08667e-05	0.00192028
Mtmr7	78.5846	-0.758182	0.187297	-4.04803	5.16515e-05	0.0019255
Lmo4	258.31	-0.808631	0.200395	-4.03518	5.45615e-05	0.00201394
Desi1	127.13	-0.671286	0.166351	-4.03537	5.45161e-05	0.00201394
Pabpc1	133.615	-0.634277	0.157262	-4.03325	5.50096e-05	0.00202052
Mpnd	125.103	-0.678736	0.168373	-4.03115	5.55037e-05	0.00202873
Rps4x	252.865	-0.656664	0.16296	-4.0296	5.58725e-05	0.0020323
Cdk16	298.969	-0.622025	0.154454	-4.02724	5.64351e-05	0.00204284
Atp5h	336.157	-0.703403	0.175226	-4.01426	5.9633e-05	0.00214822
Rpl27,LOC108167922	159.679	-0.608447	0.151718	-4.01038	6.06216e-05	0.00217248
Inpp5j	93.4129	-0.818812	0.204226	-4.00935	6.08862e-05	0.00217248
Hspa9	238.49	-0.681576	0.170083	-4.00731	6.14144e-05	0.00218094
Lrpap1	96.7009	-0.623904	0.1558	-4.00453	6.21421e-05	0.00219637
Parp6	101.904	-0.690697	0.172677	-3.99993	6.33617e-05	0.00222896
Mboat7	175.221	-0.647619	0.16211	-3.99494	6.47108e-05	0.00226579
Rps3	243.591	-0.567803	0.142279	-3.99078	6.58573e-05	0.0022952
Rusc2	237.716	-0.665075	0.166928	-3.98419	6.771e-05	0.00233376
Cox6a1	690.184	-0.471521	0.118368	-3.98353	6.78979e-05	0.00233376
Hspa8	784.535	-0.768966	0.192946	-3.9854	6.73668e-05	0.00233376
LOC100044627,LOC100862455,Rpl23	253.278	-0.457932	0.115104	-3.97843	6.93722e-05	0.00234726
Ell2	79.0665	-0.775664	0.194996	-3.97784	6.95437e-05	0.00234726
Mrs2	90.0772	-0.671049	0.168587	-3.98043	6.87893e-05	0.00234726
Prkacb	362.557	-0.689346	0.173251	-3.97889	6.92365e-05	0.00234726
Hk1	391.018	-0.721297	0.181455	-3.97508	7.03544e-05	0.00236397
Trip12	96.8569	-0.634312	0.159628	-3.97369	7.0769e-05	0.00236729
Dzip3	71.2883	-0.751567	0.189239	-3.97152	7.14157e-05	0.0023783
Abr	238.968	-0.605445	0.152641	-3.96647	7.2946e-05	0.00241851
Pmepa1	84.3751	-0.81355	0.205233	-3.96402	7.36967e-05	0.00243264
Prkaca	155.628	-0.691789	0.174604	-3.96203	7.43138e-05	0.00244225
Rnf26	79.9347	-0.679433	0.171691	-3.95731	7.57983e-05	0.00248016
Plxnd1	47.8307	-1.39372	0.353212	-3.94584	7.95217e-05	0.00259068
Nars	180.243	-0.696368	0.17659	-3.94342	8.0328e-05	0.00259932
Senp3	127.154	-0.662075	0.167957	-3.94193	8.08278e-05	0.00259932
Lrrfip1	58.3093	-0.804004	0.203926	-3.94263	8.05931e-05	0.00259932
Sod1	350.155	-0.600429	0.152446	-3.93864	8.19439e-05	0.00262395
Arhgap32	174.431	-0.689028	0.175196	-3.9329	8.39269e-05	0.00267602
Hnrnpm	74.334	-0.710999	0.181034	-3.92744	8.58533e-05	0.00270153
Rnf227	171.144	-0.70868	0.180424	-3.92785	8.5708e-05	0.00270153
Tcaf1	128.766	-0.651714	0.165976	-3.92656	8.61691e-05	0.00270153
Tubb3	301.544	-0.723108	0.184126	-3.92726	8.59205e-05	0.00270153
Ywhaq	125.682	-0.666629	0.169823	-3.92543	8.65751e-05	0.00270295
Praf2	127.132	-0.697818	0.177854	-3.92354	8.72585e-05	0.00271298
Ppp1r13b	97.4539	-0.706651	0.180238	-3.92066	8.83075e-05	0.00273425
Kcnab1	100.932	-0.649567	0.165736	-3.91929	8.88105e-05	0.00273851
Dhcr24	150.886	-0.646347	0.165075	-3.91548	9.02232e-05	0.00277066
Ppa2	77.0764	-0.716325	0.183046	-3.91336	9.10193e-05	0.00277602
Rps7	304.174	-0.498566	0.127411	-3.91305	9.11387e-05	0.00277602
Mrps17	60.0768	-0.783093	0.200231	-3.91094	9.1936e-05	0.00278897
Ndufs6	192.815	-0.622808	0.159396	-3.90731	9.33301e-05	0.00280852
Zfp644	85.1938	-0.634554	0.162397	-3.90743	9.32821e-05	0.00280852
Arpc3	214.758	-0.671883	0.1721	-3.90403	9.4604e-05	0.00283547
Nuak1	77.1868	-0.736242	0.188736	-3.9009	9.58347e-05	0.00284956
Cuedc2	245.281	-0.723204	0.185371	-3.90139	9.5642e-05	0.00284956
Mroh1	126.214	-0.741925	0.19029	-3.89892	9.66221e-05	0.00286162
Nap1l1	193.017	-0.683618	0.175394	-3.89761	9.71459e-05	0.0028658
Clptm1	141.859	-0.589685	0.151359	-3.89594	9.78171e-05	0.00287429
Synj1	212.786	-0.65847	0.169149	-3.89285	9.90752e-05	0.00289988
Abhd12	266.074	-0.732097	0.188222	-3.88955	0.000100431	0.00292814
Rnf34	102.81	-0.662101	0.170418	-3.88515	0.000102267	0.00295863
Zfp207	131.208	-0.632677	0.162809	-3.88601	0.000101904	0.00295863
Luc7l2	109.159	-0.628003	0.161735	-3.88291	0.000103212	0.0029718
Thrap3	62.5186	-0.717334	0.184775	-3.8822	0.000103515	0.0029718
Hacd3	155.269	-0.651503	0.167985	-3.87834	0.00010517	0.00297373
Chmp2b	84.933	-0.650808	0.167799	-3.8785	0.000105102	0.00297373
Atp5d	225.052	-0.599425	0.154485	-3.88015	0.000104393	0.00297373
Resp18	109.575	-0.707502	0.182414	-3.87855	0.000105082	0.00297373
Sorl1	215.725	-0.66323	0.171285	-3.87208	0.000107911	0.00298074
Hnrnpa3,LOC115489330,Gm6793	265.215	-0.672403	0.173684	-3.87142	0.000108203	0.00298074
Slc6a7	78.5369	-0.779189	0.201129	-3.87407	0.000107031	0.00298074
Lrrc8a	79.2959	-0.665678	0.171903	-3.87241	0.000107763	0.00298074
Gm14288,2210418O10Rik,Gm14387,Zfp968,Gm4631,Gm14410,Gm14413,Gm14434,Zfp965,Gm14432,Zfp967,Zfp966,Gm16357,Gm4724,Gm2026,Gm2004,Gm2007,Gm14440,Gm14444,Gm14409,Gm11009,Zfp931,Gm14430,Zfp973,Zfp970,Zfp971,Gm14296,Gm14295,Gm14393,Gm6710,Gm14391,Gm14308,Gm14408,Gm14326,Gm14325,Gm14305,Gm14322	490.278	-0.719825	0.185731	-3.87563	0.000106348	0.00298074
Gpx1	133.68	-0.68103	0.175769	-3.87458	0.000106811	0.00298074
Napg	195.321	-0.756941	0.195271	-3.87636	0.000106031	0.00298074
Nsd3	118.178	-0.683835	0.176707	-3.86989	0.000108884	0.00298852
Osbpl2	84.8479	-0.637696	0.164898	-3.86722	0.000110085	0.00299951
Kcnh2	54.6664	-0.736109	0.190311	-3.86793	0.000109762	0.00299951
Lztr1	82.0364	-0.661066	0.171031	-3.86517	0.00011101	0.00301375
Lasp1	89.1849	-0.658716	0.1705	-3.86344	0.000111803	0.00302434
Grm7	51.8551	-0.801158	0.207433	-3.86225	0.000112345	0.00302807
Bcat1	98.2678	-0.674699	0.174788	-3.86011	0.000113336	0.00304381
Prkag2	120.162	-0.69793	0.180976	-3.85648	0.00011503	0.00307828
Timm17a	108.888	-0.633113	0.164297	-3.85346	0.000116458	0.00310542
Rbm39	101.383	-0.758195	0.197101	-3.84674	0.000119701	0.00318057
Phb	92.9058	-0.692072	0.180051	-3.84376	0.000121162	0.00319671
Aars	147.903	-0.640312	0.166566	-3.84419	0.000120949	0.00319671
Tuba1c,Tuba1b	263.832	-0.698033	0.181751	-3.8406	0.000122735	0.00321558
Pikfyve	62.277	-0.684405	0.178197	-3.84072	0.000122675	0.00321558
Kansl2	114.209	-0.781003	0.20354	-3.83709	0.0001245	0.00325043
Slc25a4	729.387	-0.638942	0.166618	-3.83476	0.000125686	0.00327001
Gda	130.032	-0.730625	0.190623	-3.83282	0.000126684	0.00327431
Hsp90aa1	696.637	-0.659329	0.172026	-3.83274	0.000126725	0.00327431
Stx7	108.149	-0.666561	0.174116	-3.82826	0.000129053	0.003323
Phospho1	126.606	-0.581124	0.151911	-3.82543	0.000130542	0.00334984
Myh10	137.166	-0.726803	0.190086	-3.82354	0.000131548	0.00336414
Lrrtm1	57.6009	-0.770935	0.20175	-3.82124	0.000132784	0.00337271
Cntnap1	227.119	-0.598032	0.156493	-3.82147	0.000132658	0.00337271
Cacybp	101.128	-0.597262	0.156587	-3.81425	0.0001366	0.0034347
Arpc4	165.872	-0.596443	0.156353	-3.81472	0.000136336	0.0034347
Rtcb	107.905	-0.628047	0.164634	-3.81482	0.000136283	0.0034347
Sdha	280.28	-0.590524	0.154949	-3.81109	0.000138358	0.00346727
Dusp3	146.696	-0.577709	0.151727	-3.80755	0.000140349	0.00350545
Gm6402,Rps17	149.037	-0.537244	0.141159	-3.80595	0.000141264	0.00351658
Prelid1	202.84	-0.615795	0.162065	-3.79968	0.000144886	0.00352011
Plk2	73.6813	-0.704105	0.185212	-3.80161	0.000143759	0.00352011
2310057M21Rik	52.8766	-0.71703	0.188546	-3.80295	0.000142985	0.00352011
Trim37	152.369	-0.620618	0.163389	-3.7984	0.000145634	0.00352011
Strn	68.6524	-0.68778	0.180981	-3.80028	0.000144532	0.00352011
Uchl1	346.006	-0.644003	0.169438	-3.80081	0.000144226	0.00352011
Rpl6	213.041	-0.512622	0.134944	-3.79877	0.000145418	0.00352011
Fam222b	80.562	-0.675224	0.177743	-3.79889	0.000145347	0.00352011
Nsfl1c	124.324	-0.690555	0.181757	-3.79934	0.000145083	0.00352011
Ndufv2	124.225	-0.622242	0.163887	-3.79678	0.00014659	0.00353183
Dnaja2	209.589	-0.59896	0.157874	-3.7939	0.000148299	0.00356155
Rps6,Rps6-ps4	246.348	-0.482827	0.127293	-3.79302	0.000148827	0.00356281
Ctdnep1	114.046	-0.627884	0.165623	-3.79105	0.000150011	0.00357972
Rab5c	143.293	-0.610377	0.161121	-3.78831	0.000151678	0.0035966
Rheb	182.836	-0.708244	0.186934	-3.78874	0.000151415	0.0035966
Lsm4	58.5319	-0.671445	0.177384	-3.78527	0.00015354	0.00362926
Syn2	316.073	-0.662782	0.17519	-3.78321	0.000154817	0.00363807
Marchf2	158.157	-0.621104	0.164178	-3.78311	0.000154884	0.00363807
Ptprf	77.5822	-0.740446	0.195869	-3.78031	0.000156634	0.00366769
Ndn	159.122	-0.830629	0.219978	-3.77597	0.000159385	0.00370891
Rack1	156.668	-0.594634	0.157473	-3.77609	0.00015931	0.00370891
Mrps11	66.7043	-0.73001	0.19348	-3.77306	0.000161259	0.00373285
Snx27	72.1725	-0.625339	0.165816	-3.77129	0.000162406	0.00373285
Cox6c	299.474	-0.570706	0.151287	-3.77235	0.000161718	0.00373285
Cltb	274.763	-0.684337	0.18143	-3.77191	0.000162003	0.00373285
Bhlhe40	105.087	-0.5928	0.15746	-3.76477	0.0001667	0.00381982
Smpd1	99.7688	-0.655867	0.174319	-3.76246	0.00016825	0.00384358
Tomm7	133.097	-0.533682	0.14204	-3.75726	0.000171787	0.00390059
Eif4a1	259.533	-0.552982	0.147148	-3.758	0.000171277	0.00390059
Pip4k2a	71.641	-0.669467	0.178381	-3.75302	0.000174718	0.00395517
Cbx5	112.165	-0.661996	0.177063	-3.73876	0.000184927	0.00417367
Pja1	192.318	-0.688634	0.184359	-3.73529	0.000187497	0.00421896
Sh2b1	92.907	-0.665158	0.178323	-3.73007	0.000191425	0.00429446
Lingo1	288.105	-0.725204	0.194552	-3.72756	0.000193341	0.0043245
Sap130	72.269	-0.674069	0.180884	-3.72652	0.000194145	0.00432954
Sars	275.917	-0.663422	0.178083	-3.72535	0.000195045	0.00433671
Cdk5	144.237	-0.691563	0.186202	-3.71406	0.000203963	0.00450825
Atp6v0a1	239.801	-0.73156	0.196938	-3.71468	0.000203463	0.00450825
Rmnd5a	136.363	-0.611036	0.164648	-3.71117	0.000206305	0.00454659
Chd5	242.188	-0.696388	0.187776	-3.70861	0.000208402	0.00457196
Syt11	385.369	-0.652612	0.175988	-3.70827	0.000208676	0.00457196
Bptf	63.1755	-0.677497	0.182835	-3.70551	0.000210967	0.00460867
Mcfd2	81.8212	-0.63925	0.172679	-3.70195	0.00021395	0.00466026
Kcnip3	164.111	-0.636324	0.172019	-3.69914	0.000216332	0.0046854
Ndufa3	255.984	-0.60015	0.162242	-3.69911	0.000216355	0.0046854
Slc9a7	54.413	-0.793694	0.214769	-3.69557	0.000219393	0.0047375
Sdhb	206.864	-0.668734	0.180994	-3.69479	0.000220071	0.00473849
Znhit1	98.4003	-0.716624	0.194106	-3.69193	0.000222561	0.00477837
Gatad2b	105.813	-0.657789	0.178211	-3.69106	0.000223321	0.00477902
Lrrc4	86.1544	-0.649428	0.175976	-3.69044	0.000223867	0.00477902
Bod1	70.5967	-0.665383	0.180352	-3.68936	0.000224822	0.00478577
Cnih3	65.6239	-0.70393	0.19086	-3.6882	0.000225846	0.00479394
Mrpl55	69.9212	-0.667954	0.181281	-3.68462	0.000229041	0.00484804
Sdcbp	146.119	-0.638099	0.173356	-3.68085	0.000232456	0.00490645
Tubb4b	192.965	-0.550146	0.149501	-3.67989	0.000233334	0.00491116
Mical2	300.667	-0.648965	0.176408	-3.67877	0.00023436	0.00491893
Mbd3	107.218	-0.629772	0.171341	-3.67555	0.000237338	0.00495369
Pde2a	121.257	-0.645138	0.175521	-3.67556	0.00023733	0.00495369
Ldhb	729.75	-0.639871	0.174139	-3.67449	0.000238327	0.00496052
Tpt1	181.312	-0.531313	0.144624	-3.67375	0.000239021	0.00496118
Nudt19	47.3617	-0.756401	0.205938	-3.67296	0.00023976	0.00496277
Mtmr9	68.8283	-0.672228	0.183358	-3.66621	0.000246171	0.00508142
Gng3	439.271	-0.787035	0.214739	-3.66508	0.000247263	0.00508994
Plekha6	117.588	-0.754743	0.20617	-3.66078	0.000251445	0.00516186
Reep5	307.564	-0.58734	0.160482	-3.65985	0.000252362	0.00516654
Pcbp1	189.172	-0.506136	0.138394	-3.65722	0.000254967	0.00520563
Appl1	120.591	-0.615401	0.168511	-3.652	0.000260204	0.00529811
Fbxo41	114.647	-0.620122	0.169991	-3.64798	0.000264315	0.00535273
Mdh1	812.655	-0.717898	0.19678	-3.64822	0.00026406	0.00535273
Map4k2	79.4713	-0.689785	0.189126	-3.64723	0.000265079	0.00535375
Kdm5b	94.8366	-0.599889	0.164521	-3.64627	0.000266071	0.00535933
Rnasek	260.226	-0.671306	0.184216	-3.64412	0.000268313	0.00539
Pnisr	123.511	-0.654456	0.179662	-3.6427	0.00026979	0.00540517
Rab28	109.352	-0.555148	0.152519	-3.63986	0.000272788	0.00544848
Mtfr1l	67.0528	-0.733024	0.20142	-3.63928	0.000273405	0.00544848
Ppp2r5a	71.4822	-0.732069	0.201286	-3.63696	0.00027587	0.005483
Cops8	91.4949	-0.652982	0.179618	-3.63539	0.000277561	0.00550202
Zfp385b	90.7543	-0.733592	0.202025	-3.6312	0.000282112	0.00557747
Clec16a	146.035	-0.647794	0.178463	-3.62986	0.000283575	0.00559166
Ncl	147.283	-0.565753	0.156111	-3.62404	0.000290042	0.00570416
Ndufa12	188.13	-0.58373	0.161136	-3.62259	0.000291664	0.00572104
Rit2	65.3949	-0.684301	0.189038	-3.61991	0.0002947	0.00573882
Ndufs1	99.7811	-0.680488	0.18796	-3.62039	0.000294159	0.00573882
Cacnb4	224.795	-0.715027	0.197534	-3.61977	0.000294868	0.00573882
Ndufb3	103.935	-0.587197	0.162259	-3.61888	0.000295876	0.00574352
Gspt1	112.037	-0.634845	0.17567	-3.61386	0.000301675	0.00584096
Dlg1	132.774	-0.702395	0.194451	-3.6122	0.00030361	0.00586328
Aup1	61.463	-0.682246	0.188924	-3.61122	0.000304763	0.0058704
Mapre1	65.1669	-0.630509	0.174913	-3.6047	0.000312518	0.00600436
Rabac1	281.686	-0.650292	0.180487	-3.60299	0.000314577	0.00602844
Cdc42	183.273	-0.623209	0.173153	-3.59918	0.000319227	0.00610195
Hint3	66.0045	-0.627065	0.174267	-3.59829	0.000320312	0.00610712
Cdk17	180.785	-0.563424	0.156715	-3.59521	0.00032413	0.00614862
Wipf3	88.0447	0.747603	0.207943	3.59523	0.000324099	0.00614862
Sel1l3	123.27	-0.587747	0.163583	-3.59297	0.000326935	0.00617059
Map4	67.0516	-0.627162	0.174541	-3.59321	0.000326632	0.00617059
Cltc	235.652	-0.64235	0.178896	-3.59063	0.000329881	0.00621055
Afdn	89.359	-0.721701	0.201084	-3.58905	0.000331887	0.00623266
Rfng	112.308	-0.541228	0.150872	-3.58733	0.000334079	0.00625814
Cct8	179.619	-0.632569	0.176433	-3.58532	0.00033666	0.00627512
Tomm5	91.6696	-0.638507	0.178072	-3.58567	0.000336209	0.00627512
Tiam1	75.8943	-0.857357	0.239278	-3.5831	0.000339535	0.00631299
Kcnc4	91.475	-0.6244	0.174295	-3.58243	0.000340408	0.00631355
Ndrg3	297.151	-0.686051	0.191619	-3.58029	0.000343212	0.00634984
Iqsec1	288.686	-0.647404	0.180868	-3.57944	0.000344333	0.0063549
Septin11	130.718	-0.626655	0.175155	-3.57772	0.000346601	0.00638104
Zfp703	86.6416	-0.603552	0.168877	-3.57391	0.000351687	0.00645881
Gfod1	110.335	-0.608906	0.170647	-3.56822	0.000359414	0.00658457
Slc25a39	67.8201	-0.628472	0.176214	-3.56652	0.000361747	0.00659636
Ndufs5,Ndufs5-ps	268.233	-0.58788	0.164835	-3.56647	0.000361818	0.00659636
Sap18b,Sap18	142.293	-0.519639	0.145736	-3.56562	0.000362995	0.00660175
Ubxn2a	75.3154	-0.648848	0.182067	-3.56379	0.000365543	0.00662877
Borcs5	85.367	-0.662561	0.185941	-3.56328	0.00036625	0.00662877
Agap2	372.162	-0.514725	0.144519	-3.56164	0.000368539	0.00665413
Psmb2	126.019	-0.566462	0.159632	-3.54855	0.000387352	0.00695698
Lancl1	143.027	-0.661071	0.186283	-3.54875	0.000387068	0.00695698
Hsp90b1	126.2	-0.564972	0.159263	-3.54742	0.000389026	0.00695698
Fastk	110.273	-0.650129	0.183265	-3.54747	0.000388947	0.00695698
Rpl27a,Gm46076	305.712	-0.472704	0.133291	-3.54642	0.000390502	0.00696206
Cyfip2	639.188	-0.700828	0.197641	-3.54597	0.000391169	0.00696206
Fam216a	97.765	-0.564494	0.159262	-3.54444	0.000393445	0.00698599
Plaa	68.5539	-0.629213	0.177747	-3.53994	0.000400214	0.00707265
Arl5a	73.0592	-0.682603	0.192811	-3.54027	0.000399721	0.00707265
Chpf2	105.278	-0.707283	0.199852	-3.53903	0.000401606	0.00708055
Dyrk1a	85.282	-0.605905	0.17162	-3.53051	0.000414755	0.00728762
Kdm1a	96.1483	-0.611619	0.173255	-3.53017	0.000415296	0.00728762
Dynlt2a2,Dynlt2a3,Dynlt2a1	51.1378	-0.715509	0.202755	-3.52893	0.000417243	0.00730061
Slit2	39.7284	-0.76026	0.215465	-3.52846	0.000417985	0.00730061
Kif3a	112.547	-0.600662	0.17027	-3.52771	0.000419176	0.00730439
Syngap1	214.179	-0.594798	0.168665	-3.5265	0.000421088	0.00732068
Mif	539.028	-0.602217	0.170936	-3.52306	0.000426591	0.00739918
Sipa1l2	69.8224	-0.601528	0.170909	-3.51959	0.000432219	0.00747948
Zfp706	158.398	-0.599119	0.170279	-3.51846	0.000434063	0.00749408
Rasgrf1	292.45	-0.781465	0.222262	-3.51595	0.000438177	0.00754773
Vgf	174.531	-0.790337	0.225039	-3.512	0.000444748	0.00763168
Nckap1	212.149	-0.619432	0.176386	-3.5118	0.000445088	0.00763168
Atl2	72.3327	-0.601092	0.171401	-3.50695	0.000453282	0.00771919
Prkar2a	66.6582	-0.61357	0.174933	-3.50745	0.000452419	0.00771919
Sucla2	163.587	-0.532147	0.151696	-3.50799	0.000451508	0.00771919
Chd4	170.95	-0.570848	0.162806	-3.50632	0.000454356	0.00771994
Ptgfrn	47.5907	-0.741066	0.211434	-3.50495	0.0004567	0.0077316
Vamp2	862.133	-0.594913	0.169747	-3.50471	0.000457107	0.0077316
Thsd7a	45.8795	-0.856916	0.244581	-3.50361	0.000458999	0.00774613
Klc1	788.932	-0.680127	0.194239	-3.5015	0.00046265	0.00775449
Sirt2	95.961	-0.546435	0.156038	-3.50194	0.000461876	0.00775449
Zfand5	112.395	-0.577508	0.164958	-3.50093	0.000463634	0.00775449
Numbl	140.735	-0.639231	0.182498	-3.50266	0.00046063	0.00775449
6430548M08Rik	335.701	-0.550567	0.157364	-3.49868	0.00046756	0.00780274
Stxbp6	51.2824	-0.726425	0.207861	-3.49476	0.000474496	0.00790088
Ube2s	100.947	-0.65674	0.188017	-3.49298	0.000477658	0.00793591
Mff	116.118	-0.567324	0.162493	-3.49138	0.000480528	0.00796592
Lrp1b	68.1896	-0.749467	0.214776	-3.48954	0.000483861	0.00796829
Calm1	2646.97	-0.580363	0.166307	-3.48971	0.000483547	0.00796829
Bag1	64.7508	-0.617436	0.176915	-3.49001	0.000483005	0.00796829
Rusc1	91.9374	-0.712282	0.204319	-3.48612	0.000490085	0.00805309
Mink1	201.013	-0.575734	0.165224	-3.48457	0.000492922	0.00808198
Arl3	191.365	-0.571228	0.16396	-3.48395	0.000494068	0.00808308
Arfgap3	54.1438	-0.675574	0.194029	-3.48182	0.00049801	0.00811229
Srrm2	225.479	-0.706394	0.202881	-3.48182	0.000498019	0.00811229
Golm2	76.1326	-0.591841	0.170065	-3.48008	0.000501259	0.00814737
Sumo2	271.029	-0.618931	0.178064	-3.4759	0.000509151	0.00825772
Gpr162	301.192	-0.619619	0.178355	-3.47408	0.000512603	0.00829576
Galntl6	55.4556	-0.662642	0.19094	-3.47042	0.000519637	0.00839147
Mcu	66.9395	-0.680736	0.196282	-3.46814	0.000524065	0.00844477
Gm40469	44.4897	-0.724338	0.209029	-3.46525	0.000529739	0.00851788
St3gal5	159.376	-0.672041	0.194275	-3.45922	0.000541737	0.00869216
Map6	85.3991	-0.648142	0.187643	-3.45412	0.000552102	0.00883952
Pgm2l1	247.486	-0.66368	0.192187	-3.45331	0.000553747	0.00884696
Ptp4a2	89.7207	-0.577568	0.167558	-3.44696	0.000566925	0.00903462
Frrs1l	247.123	-0.602463	0.174804	-3.4465	0.000567904	0.00903462
Tmx2	131.497	-0.579688	0.168377	-3.4428	0.000575731	0.00913972
Pcmtd1	83.8851	-0.604189	0.175564	-3.44142	0.000578679	0.00916711
Phf24	129.499	-0.602514	0.175118	-3.44063	0.000580367	0.00917445
Ccni	240.885	-0.485974	0.141274	-3.43995	0.000581822	0.00917809
Rab15	242.202	-0.602213	0.1751	-3.43926	0.000583305	0.00918215
Mpc2	213.306	-0.588304	0.171086	-3.43865	0.000584616	0.0091835
Nectin1	51.269	-0.719262	0.209404	-3.4348	0.000592998	0.00929568
Cox7a2l	150.704	-0.55611	0.161986	-3.43307	0.000596783	0.00933547
Plpbp	126.337	-0.644944	0.187953	-3.43141	0.000600449	0.00937326
Dmtn	244.953	-0.655604	0.191161	-3.42959	0.000604502	0.00941691
Phc2	85.258	-0.600398	0.175183	-3.42727	0.000609692	0.00945843
Smg7	74.7537	-0.634254	0.185046	-3.42756	0.000609042	0.00945843
Sdc3	101.077	-0.55207	0.16114	-3.42602	0.000612494	0.00948226
Plekho1	75.2582	-0.654059	0.190973	-3.42488	0.000615065	0.00950244
D630045J12Rik	44.6167	-0.810541	0.236829	-3.42247	0.000620538	0.00951923
Rlim	80.0895	-0.618026	0.180578	-3.42249	0.00062051	0.00951923
Psmb6	138.017	-0.528166	0.154306	-3.42285	0.000619682	0.00951923
Clip2	106.058	-0.615977	0.179996	-3.42217	0.000621234	0.00951923
Gm51400,Fkbp2	128.93	-0.54675	0.15982	-3.42103	0.000623848	0.00953978
Gpat4	86.0273	-0.588861	0.172165	-3.42033	0.000625464	0.00954501
Stx1a	231.281	-0.631492	0.184769	-3.41774	0.000631441	0.00961664
Tsc22d3	88.0714	0.543206	0.158996	3.41649	0.000634343	0.00963167
Nt5dc3	105.163	-0.814357	0.23838	-3.41621	0.000634999	0.00963167
Pdia6	127.839	-0.561766	0.164618	-3.41254	0.000643595	0.00974234
Tmem25	80.9428	-0.586564	0.171972	-3.41082	0.000647688	0.00978453
Vapa	127.15	-0.562266	0.164912	-3.40948	0.000650868	0.00981279
Scin	47.7071	0.687333	0.201722	3.40732	0.000656031	0.00987077
Brd4	120.514	-0.627759	0.184279	-3.40657	0.000657842	0.00987817
Atp5b	1024.87	-0.557767	0.163919	-3.40269	0.00066725	0.0099994
Pnrc1	85.5417	-0.629277	0.185026	-3.40101	0.000671371	0.0100411
Rtn2	93.2598	-0.537504	0.158132	-3.39908	0.000676137	0.0100922
Hmgcr	124.985	-0.65472	0.192666	-3.39821	0.000678293	0.0101043
Pex5l	153.343	-0.524677	0.154705	-3.39147	0.0006952	0.0102957
Eif3f	147.601	-0.533403	0.157279	-3.39144	0.000695262	0.0102957
Mtpap	53.5499	-0.640944	0.188964	-3.39188	0.000694139	0.0102957
B2m	98.1985	-0.550137	0.162258	-3.3905	0.000697648	0.0103106
Mrps36	72.3141	-0.597161	0.176307	-3.38706	0.000706462	0.0104203
Sik3	152.502	-0.53417	0.157843	-3.38418	0.000713918	0.0104954
Atp5o	192.423	-0.493902	0.145952	-3.38401	0.000714355	0.0104954
Polr2j	85.5319	-0.552348	0.163312	-3.38215	0.000719199	0.0105459
Suclg1	199.369	-0.54884	0.162374	-3.3801	0.000724605	0.0106044
Tfrc	85.1619	-0.61772	0.182965	-3.37616	0.000735046	0.0107363
Kcnn2	93.5133	-0.612919	0.181604	-3.37503	0.00073808	0.0107387
Sec62	173.923	-0.560014	0.165917	-3.37526	0.000737452	0.0107387
Hnrnpul2	145.352	-0.698222	0.207189	-3.36998	0.000751735	0.0109162
Nova2	105.784	-0.646319	0.191924	-3.36758	0.000758315	0.0109904
Sgip1	148.856	-0.615042	0.182758	-3.36534	0.000764487	0.0110585
Midn	138.142	-0.557684	0.165943	-3.36069	0.00077747	0.0112246
Sar1a	81.7318	-0.575355	0.171237	-3.35999	0.000779446	0.0112315
Mapk8ip1	242.517	-0.434468	0.129387	-3.35789	0.000785411	0.0112741
Srsf5	304.11	-0.615659	0.183327	-3.35825	0.000784376	0.0112741
Mapre2	139.167	-0.557109	0.166021	-3.35565	0.000791789	0.0113227
Ptprd	126.118	-0.554024	0.16523	-3.35305	0.00079925	0.0113227
Ppp3cb	235.154	-0.620204	0.184914	-3.35402	0.000796479	0.0113227
Myadm	84.3229	-0.699491	0.208608	-3.35314	0.000798995	0.0113227
Dclk2	51.3403	-0.705413	0.210294	-3.35441	0.000795333	0.0113227
Scn8a	292.827	-0.62643	0.186797	-3.35354	0.000797853	0.0113227
Dpp6	109.272	-0.589333	0.175762	-3.35301	0.000799375	0.0113227
Gtf2h5	93.1366	-0.614304	0.183287	-3.3516	0.000803459	0.0113276
Naa38	86.3342	-0.597165	0.178188	-3.35133	0.000804258	0.0113276
Gm16440,Gm10408,4930555G01Rik,Gm9602,Gm3005,Gm8271,Gm10340,2610042L04Rik,Gm8050,Gm5458,Gm3411,Gm2244,Gm3558,Gm3667,Gm5796,Gm2956,Gm2974,Gm3696,Gm3278,D830030K20Rik,Gm3752,Gm2237,Gm8108,Gm3383,Gm3043	51.0354	-0.741228	0.221129	-3.35201	0.00080227	0.0113276
Oxct1	196.119	-0.502339	0.149949	-3.35007	0.000807915	0.0113578
Ndfip2	177	-0.606896	0.181254	-3.34832	0.000813033	0.0114084
Ndufs3	148.172	-0.582174	0.174004	-3.34575	0.000820595	0.011413
Negr1	91.977	-0.698437	0.208684	-3.34686	0.000817311	0.011413
H2az1	141.975	-0.616372	0.184224	-3.34578	0.000820519	0.011413
Ddx17	209.964	-0.651732	0.194802	-3.34562	0.000820979	0.011413
Setd7	161.44	-0.487432	0.145649	-3.34663	0.000818016	0.011413
Plcl2	135.781	-0.59058	0.17659	-3.34437	0.000824707	0.0114436
Plcb1	118.83	-0.610912	0.182856	-3.34096	0.000834905	0.0115637
Rpl18a	317.14	-0.445299	0.133353	-3.33924	0.000840068	0.011571
Tada2b	71.1106	-0.602673	0.18044	-3.34001	0.000837757	0.011571
Cyb5r1	67.9963	-0.647498	0.193901	-3.33933	0.000839818	0.011571
Celf2	411.288	-0.702587	0.210551	-3.3369	0.00084718	0.0115838
Camk4	102.409	-0.574816	0.172229	-3.33752	0.00084531	0.0115838
Slc9a1	78.2362	-0.637137	0.190893	-3.33766	0.000844873	0.0115838
Cdv3	98.8848	-0.579223	0.17357	-3.33711	0.000846542	0.0115838
Ndufs8	104.17	-0.541682	0.162404	-3.3354	0.000851781	0.0116255
Pmpcb	53.0983	-0.665348	0.199541	-3.33439	0.000854865	0.0116402
Eif5a	253.204	-0.52424	0.157239	-3.33403	0.000855962	0.0116402
Snca	231.444	-0.604614	0.181462	-3.33191	0.000862525	0.011687
Epb41l4a	45.904	0.728278	0.218549	3.33233	0.000861223	0.011687
Park7	184.08	-0.607234	0.182392	-3.32929	0.000870687	0.0117551
Dctn2	284.609	-0.674489	0.202575	-3.32958	0.000869762	0.0117551
Rtf2	148.238	-0.531677	0.159731	-3.32858	0.000872886	0.0117636
Gpr101	39.9712	0.764069	0.229586	3.32803	0.000874617	0.0117657
Wasf1	114.188	-0.536899	0.161566	-3.32309	0.00089025	0.0118963
Tsc22d1	248.687	-0.505457	0.152092	-3.32336	0.000889405	0.0118963
Nckipsd	93.3058	-0.558113	0.167957	-3.32296	0.000890677	0.0118963
Map1lc3a	213.205	-0.536979	0.161567	-3.32356	0.000888749	0.0118963
Osbp2	91.9009	-0.591927	0.178265	-3.32049	0.000898608	0.0119809
Gtf3c2	59.3088	-0.679115	0.20463	-3.31875	0.000904204	0.0120341
Arglu1	191.594	-0.760852	0.22931	-3.31801	0.000906626	0.0120449
Gpr12	40.7794	-0.762397	0.230116	-3.31309	0.000922701	0.0122368
Fkbp1a	400.791	-0.540286	0.163223	-3.31011	0.000932588	0.0122511
Ppil2	80.0653	-0.597682	0.180481	-3.31161	0.000927624	0.0122511
Zdhhc24	78.889	-0.588717	0.177846	-3.31026	0.0009321	0.0122511
Adgrl1	387.281	-0.595471	0.179877	-3.31043	0.000931539	0.0122511
Tm9sf3	82.8264	-0.544538	0.164479	-3.31069	0.000930659	0.0122511
Golph3	85.4378	-0.650507	0.196539	-3.30981	0.00093359	0.0122511
Ndufa8	155.867	-0.521037	0.157481	-3.30857	0.000937725	0.0122624
Mgrn1	151.625	-0.56223	0.169911	-3.30897	0.000936407	0.0122624
Pi4k2a	125.386	-0.505117	0.152889	-3.30382	0.000953754	0.0124503
Pde1a	166.05	-0.697533	0.211268	-3.30165	0.000961192	0.0125256
Sulf2	84.4225	-0.753446	0.2284	-3.2988	0.000970997	0.0126314
Clec2l	145.418	-0.660865	0.200415	-3.29748	0.000975556	0.0126687
Eif1b	200.965	-0.626527	0.190041	-3.2968	0.000977935	0.0126776
Mrps6	62.7419	-0.606268	0.184188	-3.29157	0.000996289	0.0128932
Sh3glb1	58.0077	-0.641587	0.194976	-3.29059	0.000999791	0.0129163
Scyl1	94.9939	-0.59353	0.180651	-3.28552	0.00101796	0.0131284
Shoc2	77.6874	-0.562184	0.17117	-3.28436	0.00102214	0.0131597
Creb3	57.8638	-0.598794	0.182527	-3.28058	0.00103594	0.0133144
Tspan3	162.751	-0.559283	0.170641	-3.27755	0.00104712	0.013435
Nus1	100.07	-0.528991	0.161487	-3.27574	0.00105384	0.0134981
Smim12	57.1037	-0.658305	0.200999	-3.27517	0.00105599	0.0135027
Gstp2,Gstp1	223.496	-0.555167	0.169639	-3.27264	0.00106549	0.0136008
Laptm4a	136.208	-0.527923	0.161492	-3.26904	0.00107914	0.0137517
Eno3	89.9534	0.582031	0.178193	3.26629	0.00108966	0.0138387
Nme2	192.646	-0.547072	0.16749	-3.2663	0.00108963	0.0138387
Slc4a3	116.039	-0.629034	0.192719	-3.264	0.00109852	0.0139047
Ivns1abp	97.0789	-0.597358	0.183015	-3.26399	0.00109857	0.0139047
Traf1	39.8599	0.73364	0.224954	3.26128	0.00110909	0.0139703
Atp5g3	312.409	-0.525346	0.161057	-3.26185	0.00110686	0.0139703
Capns1	134.882	-0.569599	0.174658	-3.26122	0.00110935	0.0139703
Dpp8	138.951	-0.529355	0.162377	-3.26003	0.00111401	0.0140055
Dctn3	235.228	-0.560758	0.1721	-3.25834	0.00112068	0.0140465
Lrch3	66.1855	-0.56268	0.172694	-3.25825	0.00112102	0.0140465
Mrpl44	56.2514	-0.659598	0.202529	-3.2568	0.00112676	0.0140713
Dtnbp1	63.5488	-0.636186	0.195331	-3.25696	0.00112614	0.0140713
Sv2c	56.9908	-0.606688	0.186346	-3.25572	0.00113107	0.0140782
Ncam1	166.819	-0.555633	0.17065	-3.25599	0.00112997	0.0140782
Omg	72.7088	-0.553448	0.170045	-3.25471	0.00113507	0.0141046
Pik3r1	195.647	-0.553228	0.170456	-3.24558	0.00117213	0.014541
Slc6a17	478.51	-0.716762	0.22105	-3.24254	0.00118471	0.0146728
Pdcd4	106.926	-0.5545	0.171126	-3.24031	0.001194	0.0147635
Ufsp2	57.8261	-0.595801	0.183943	-3.23905	0.0011993	0.0148045
Chchd1	114.79	-0.489632	0.151209	-3.23812	0.00120322	0.0148079
Cox5a	443.857	-0.561704	0.17347	-3.23804	0.00120352	0.0148079
Stk17b	52.9508	0.673743	0.208142	3.23694	0.00120818	0.0148408
Anp32e	99.5287	-0.538563	0.166463	-3.23532	0.00121505	0.0149008
Polr2h	68.3326	-0.565554	0.174895	-3.23368	0.00122205	0.0149621
Agtpbp1	169.599	-0.475375	0.147121	-3.23118	0.0012328	0.0150691
Gpr26	95.796	-0.61643	0.191225	-3.22359	0.00126595	0.0154491
Habp4	384.107	-0.619961	0.192407	-3.22214	0.00127238	0.0155023
Atpif1	352.266	-0.628033	0.194954	-3.22143	0.00127551	0.0155153
Arhgap1	86.9318	-0.564584	0.17531	-3.22049	0.00127973	0.0155403
Far1	107.513	-0.67474	0.209547	-3.22	0.00128191	0.0155403
Pxk	73.8352	-0.596344	0.185224	-3.21958	0.00128379	0.0155403
Fam81a	146.523	-0.556954	0.173022	-3.21898	0.00128649	0.0155475
Cibar1	73.7146	-0.609658	0.189422	-3.21852	0.00128854	0.0155475
Exoc3	65.5651	-0.625972	0.194669	-3.21558	0.00130182	0.0156778
Raf1	68.4994	-0.616295	0.191681	-3.2152	0.00130352	0.0156778
Atp6v0c,Atp6v0c-ps2	654.328	-0.65007	0.202293	-3.21351	0.00131122	0.0157451
Stx16	88.8342	-0.642784	0.200094	-3.21241	0.00131625	0.0157803
Cyp2d12	149.829	0.564268	0.175741	3.21079	0.00132371	0.0158443
Ddit4	60.4945	0.650547	0.202652	3.21018	0.00132653	0.0158528
R3hdm1	171.562	-0.59	0.183874	-3.20872	0.00133326	0.0159078
Sumo1	161.175	-0.54334	0.169371	-3.20798	0.00133669	0.0159235
Kif5a	676.179	-0.488288	0.152435	-3.20326	0.00135881	0.016136
Trim3	144.892	-0.557616	0.174078	-3.20325	0.00135885	0.016136
Ensa	517.908	-0.58271	0.18197	-3.20223	0.00136367	0.0161677
Asns	149.407	-0.625593	0.195449	-3.20079	0.0013705	0.0161974
Syngr3	127.694	-0.575033	0.179631	-3.2012	0.00136856	0.0161974
Elovl6	92.3817	-0.566531	0.177104	-3.19887	0.00137969	0.0162804
Aktip	98.4866	-0.51626	0.161467	-3.19731	0.00138713	0.0163424
Cul5	61.3945	-0.588139	0.183996	-3.19647	0.0013912	0.0163646
Mapk1	383.006	-0.637805	0.199659	-3.19446	0.0014009	0.0164332
Sult4a1	642.504	-0.641677	0.200878	-3.19436	0.00140141	0.0164332
Cacnb3	132.735	-0.511177	0.16009	-3.19305	0.00140778	0.016482
Mrps22	65.2842	-0.637596	0.199726	-3.19236	0.00141117	0.016496
Ube2z	50.9924	-0.605048	0.189772	-3.1883	0.00143114	0.0165783
Sc5d	62.4273	-0.561593	0.17608	-3.18943	0.00142556	0.0165783
Ap5z1	58.291	-0.616911	0.193457	-3.18888	0.00142827	0.0165783
Itch	41.2448	-0.662899	0.20791	-3.18839	0.00143069	0.0165783
Trim32	165.722	-0.459396	0.143993	-3.19041	0.00142073	0.0165783
Ppp1cb	178.219	-0.495096	0.155289	-3.18823	0.00143149	0.0165783
Gm10409,Gm3020,Gm3005,Gm10406,Gm3002,Gm3264,Gm2897,Gm3512,Gm3411,Gm16525,Gm3239,Gm3317,Gm3558,Gm3667,Gm3194,Gm3095,Gm33933,Gm2956,Gm3252,Gm2974,Gm3373,Gm3696,Gm3752,Gm3500,Gm8108,Gm3248,Gm38418,Gm38690,Gm3383,Gm3164,Gm3488,Gm3739	79.5948	-0.592893	0.186042	-3.18688	0.00143817	0.01663
Bex3	204.869	-0.615821	0.193297	-3.18588	0.00144314	0.0166617
Atp6v0d1	214.615	-0.519965	0.163257	-3.18494	0.00144782	0.01669
Pfdn5	125.723	-0.522517	0.16419	-3.18239	0.00146066	0.0168122
Snrpd1	46.0853	-0.619252	0.194798	-3.17895	0.00147812	0.01698
Ppa1	147.38	-0.594863	0.187145	-3.17862	0.00147977	0.01698
Stk3	60.8745	0.621626	0.195684	3.17668	0.00148971	0.0170449
Cops6	92.6316	-0.533467	0.167935	-3.17663	0.00148998	0.0170449
Ipo7	86.7894	-0.616201	0.194019	-3.17598	0.00149331	0.017057
Opcml	123.263	-0.635899	0.200311	-3.17455	0.00150068	0.0170997
Kcnc1	229.97	-0.725685	0.228607	-3.17437	0.00150161	0.0170997
Secisbp2l	103.098	-0.601713	0.189657	-3.17264	0.0015106	0.0171759
Lsm12	53.9124	-0.596561	0.18811	-3.17133	0.00151741	0.0172272
Sacm1l	86.2914	-0.528142	0.16671	-3.16802	0.0015348	0.0172321
Phb2	76.1008	-0.569603	0.179707	-3.16961	0.00152641	0.0172321
Rnf123	54.2353	-0.659603	0.208041	-3.17054	0.00152155	0.0172321
Ogfr	41.3157	-0.725132	0.228841	-3.16871	0.00153115	0.0172321
Macroh2a1	88.2077	-0.510806	0.161272	-3.16735	0.00153835	0.0172321
Btbd3	54.2705	-0.655494	0.206759	-3.17033	0.00152268	0.0172321
Ccng1	114.388	-0.526981	0.166349	-3.16793	0.00153526	0.0172321
Gatad1	77.3173	-0.529852	0.167221	-3.16857	0.0015319	0.0172321
Ptges3	138.901	-0.524397	0.165565	-3.16731	0.00153854	0.0172321
Sptan1	465.229	-0.54816	0.173196	-3.16497	0.00155101	0.0173282
Rpl22	105.753	-0.483363	0.152729	-3.16483	0.00155174	0.0173282
Tcf25	335.215	-0.535664	0.169307	-3.16387	0.00155686	0.0173415
Pou3f2	40.3467	-0.628476	0.19865	-3.16374	0.00155757	0.0173415
Hacd2	64.2197	-0.59812	0.189153	-3.16209	0.00156641	0.0174141
Fstl4	56.4381	-0.614526	0.194522	-3.15915	0.00158227	0.0175263
Slc23a2	118.902	-0.552453	0.174857	-3.15945	0.00158067	0.0175263
Lss	42.6986	-0.62605	0.198184	-3.15893	0.00158352	0.0175263
Cpeb3	98.935	-0.612547	0.194098	-3.15586	0.00160025	0.0176853
Fyn	88.983	-0.521945	0.1656	-3.15184	0.00162245	0.0179043
Rbmxl1	47.2654	-0.686465	0.218086	-3.14768	0.0016457	0.0181342
Srpk2	190.042	-0.468955	0.149005	-3.14725	0.00164814	0.0181344
Cbarp	276.45	-0.670536	0.213152	-3.14581	0.0016563	0.0181974
Erc2	188.161	-0.550878	0.175291	-3.14266	0.00167422	0.0183406
Exoc1	70.9936	-0.548182	0.174423	-3.14284	0.00167318	0.0183406
Pitpnc1	92.1623	-0.576764	0.183607	-3.1413	0.00168201	0.0183722
Nedd4	170.551	-0.595155	0.189437	-3.14171	0.00167965	0.0183722
Cryba1	42.8873	0.647137	0.206133	3.13942	0.00169282	0.018383
Snx3	173.359	-0.502059	0.159873	-3.14037	0.00168737	0.018383
Nacc1	83.3264	-0.560824	0.178609	-3.13996	0.0016897	0.018383
Ap3s1	83.0172	-0.535752	0.170635	-3.13974	0.00169095	0.018383
Oxr1	172.022	-0.580587	0.185186	-3.13516	0.0017176	0.0185982
Ptp4a3	125.867	-0.477869	0.152402	-3.13557	0.0017152	0.0185982
Ggt7	218.816	-0.605261	0.1931	-3.13445	0.00172177	0.0186165
Raly	100.835	-0.519642	0.165829	-3.13361	0.00172669	0.0186428
Gabbr2	380.438	-0.601369	0.192043	-3.13142	0.00173962	0.0187284
Lmo3	81.7917	-0.542188	0.173126	-3.13175	0.00173768	0.0187284
Gapvd1	69.3949	-0.614506	0.196378	-3.1292	0.00175285	0.0188437
Ap1g1	92.5411	-0.505035	0.161724	-3.12281	0.00179133	0.0192023
Hcfc1r1	151.373	-0.656101	0.210091	-3.12294	0.00179053	0.0192023
Ptpn5	217.796	-0.668836	0.214378	-3.11989	0.00180917	0.0193107
Ccdc136	120.019	-0.613701	0.196691	-3.12013	0.00180772	0.0193107
Mtmr4	85.7415	-0.550555	0.176457	-3.12005	0.00180823	0.0193107
Rps25	221.612	-0.443432	0.142209	-3.11817	0.00181978	0.0193818
Arih1	102.114	-0.678954	0.217755	-3.11797	0.001821	0.0193818
Ndufa11	158.884	-0.502223	0.161255	-3.11447	0.00184276	0.0195578
Ccdc88a	83.8337	-0.625418	0.200796	-3.11469	0.00184137	0.0195578
Elavl4	183.334	-0.553257	0.177669	-3.11398	0.00184583	0.0195626
Cav2	58.7293	-0.609351	0.195723	-3.11333	0.00184989	0.019578
Hnrnpab	87.1569	-0.577419	0.185528	-3.1123	0.00185637	0.0196189
Gm7931,Hmgn2	122.03	-0.542534	0.17442	-3.1105	0.00186768	0.0197066
Thoc5	61.5291	-0.566192	0.182047	-3.11015	0.00186994	0.0197066
Txn1	77.3474	-0.587406	0.188952	-3.10875	0.00187878	0.019772
Idi1,Idi1-ps1	95.9217	-0.542987	0.174719	-3.10777	0.00188505	0.0197825
Pdlim7	100.347	-0.492006	0.158314	-3.10779	0.00188494	0.0197825
Ggps1	66.5497	-0.528873	0.170258	-3.1063	0.00189446	0.019798
Dync1li1	118.98	-0.501061	0.161301	-3.10638	0.00189391	0.019798
Gnb1	389.235	-0.481928	0.155139	-3.10643	0.00189363	0.019798
Marchf5	129.798	-0.489276	0.1578	-3.10061	0.00193123	0.0201542
Icam5	44.7463	0.733849	0.237063	3.09558	0.00196428	0.0204421
Cacna1c	89.3244	-0.567632	0.183355	-3.09581	0.00196278	0.0204421
Kcna2	198.746	-0.593692	0.191997	-3.09219	0.00198683	0.0205342
Dipk1a	40.4441	-0.618786	0.200054	-3.09309	0.00198084	0.0205342
Kpna4	94.7207	-0.531032	0.171731	-3.09223	0.00198659	0.0205342
Dnajb6	261.065	-0.504706	0.163186	-3.09282	0.00198263	0.0205342
Cox7a2	328.964	-0.522567	0.168971	-3.09264	0.00198385	0.0205342
Trnau1ap	40.8064	0.705899	0.228339	3.09145	0.00199185	0.0205577
Prss41	43.7985	0.683981	0.221357	3.08994	0.00200194	0.0206335
Ppp2r3a	40.7059	-0.636961	0.206182	-3.08932	0.00200615	0.0206484
Coq9	111.087	-0.519928	0.168472	-3.08614	0.00202771	0.0208418
Atp5l	183.231	-0.503174	0.163077	-3.0855	0.00203213	0.0208586
Ndufaf2	42.8948	-0.676833	0.21949	-3.08366	0.00204473	0.0209591
Vps13c	72.8748	-0.524908	0.170269	-3.08282	0.00205051	0.0209897
Ccny	120.905	-0.526293	0.17075	-3.08225	0.00205442	0.021001
Thap7	63.0214	-0.533843	0.173245	-3.08144	0.00206004	0.0210298
Sltm	66.3791	-0.622753	0.202154	-3.08058	0.00206596	0.0210615
Sf3b4	79.6446	-0.498818	0.16202	-3.07875	0.00207874	0.0211631
Gzf1	47.8158	-0.630178	0.204744	-3.07789	0.00208471	0.0211951
Fbxl3	79.6934	-0.502785	0.163408	-3.07687	0.00209189	0.0212392
Isca1	184.504	-0.46849	0.152423	-3.07361	0.00211485	0.0214432
Clasp2	138.885	-0.538259	0.175279	-3.07087	0.00213437	0.0216119
Kcnh7	91.5408	-0.564034	0.183944	-3.06633	0.00216701	0.0218245
Ptpn11	141.608	-0.418946	0.136615	-3.06661	0.00216498	0.0218245
Dnajb12	104.294	-0.52668	0.171744	-3.06666	0.00216468	0.0218245
Agpat4	62.0224	0.578355	0.188596	3.06663	0.00216489	0.0218245
Pwwp2b	53.0358	0.603691	0.196996	3.06449	0.00218044	0.0219009
Smarca2	137.731	-0.49824	0.162582	-3.06456	0.00217994	0.0219009
Eif3j2,Eif3j1	73.8374	-0.534082	0.174352	-3.06324	0.00218954	0.0219334
Ddost	66.2157	-0.546273	0.178319	-3.06346	0.00218795	0.0219334
Psmb7	165.387	-0.470983	0.15379	-3.06251	0.00219487	0.0219575
Spred1	156.087	-0.475857	0.155447	-3.06123	0.00220433	0.0220227
Scoc	184.498	-0.476093	0.155567	-3.06037	0.00221066	0.0220272
Foxp1	108.6	-0.547859	0.178995	-3.06075	0.00220783	0.0220272
Maea	73.7898	-0.565979	0.184969	-3.05985	0.00221446	0.0220358
Smpd4	67.8191	-0.606097	0.198218	-3.05773	0.0022302	0.0221467
Naa50	96.311	-0.551516	0.180378	-3.05755	0.00223152	0.0221467
Trappc14	50.6705	-0.598707	0.195999	-3.05464	0.00225328	0.0223072
Zdhhc14	42.8712	0.649246	0.212547	3.0546	0.00225364	0.0223072
Fbxo9	150.04	-0.513485	0.168182	-3.05316	0.00226446	0.0223552
Ubtf	85.4363	-0.562728	0.184301	-3.05331	0.00226328	0.0223552
Slc25a12	151.893	-0.555958	0.182119	-3.05271	0.00226784	0.0223592
Ube2o	127.043	-0.53029	0.173778	-3.05153	0.00227678	0.0224177
Gnal	83.371	-0.532948	0.174722	-3.05027	0.00228637	0.0224826
Plppr4	100.949	-0.512034	0.167911	-3.04944	0.00229268	0.0225152
Tmod4	41.9977	0.656949	0.215476	3.04882	0.00229741	0.022532
Tex264	67.3535	-0.548412	0.179956	-3.04748	0.00230766	0.022603
Jcad	97.2361	-0.566601	0.186025	-3.04583	0.0023204	0.0226981
Ndufb4b,Ndufb4,Ndufb4c	150.744	-0.542853	0.178269	-3.04513	0.00232583	0.0227059
Sf3b2	193	-0.515844	0.169421	-3.04475	0.00232873	0.0227059
Faim2	563.593	-0.630839	0.207203	-3.04455	0.00233029	0.0227059
Fth1	1077.74	-0.491847	0.161678	-3.04213	0.00234908	0.0228593
Gm14288,2210418O10Rik,Zfp968,Gm4631,Gm14410,Gm14434,Zfp965,Gm14432,Zfp967,Zfp966,LOC115489545,Gm14393,Gm4724,Gm2026,Gm2004,Gm2007,Zfp972,Gm14440,Gm14408,Gm11009,Zfp931,Gm14430,Zfp973,Zfp970,Zfp971,Gm14296,Gm14295,Gm14391,Gm6710,Gm16357,Gm14308,Gm14305,Gm14322	516.637	-0.592332	0.194747	-3.04154	0.00235374	0.0228749
Wac	55.0622	-0.564932	0.185816	-3.04027	0.00236366	0.0229119
Nptn	783.525	-0.623919	0.205203	-3.04049	0.00236191	0.0229119
Stub1	162.319	-0.526094	0.173164	-3.03813	0.00238054	0.0230457
Mapk8ip3	100.159	-0.501733	0.165255	-3.03611	0.0023965	0.0231204
B4galt5	71.0149	-0.543803	0.179119	-3.03599	0.00239751	0.0231204
Tra2b	81.6316	-0.590554	0.194513	-3.03606	0.00239692	0.0231204
Rhobtb3	49.0854	-0.602194	0.198476	-3.03409	0.00241262	0.0232362
Thoc7	75.4027	-0.509281	0.167925	-3.0328	0.00242297	0.0232761
Safb	145.713	-0.554211	0.182731	-3.03293	0.00242192	0.0232761
Eif5a2	107.439	-0.499806	0.164988	-3.02935	0.00245082	0.0235134
Ap2b1	245.737	-0.51782	0.171097	-3.02646	0.00247433	0.0236697
Pdrg1	57.0404	-0.591839	0.195573	-3.02619	0.00247659	0.0236697
Klf11	44.9473	0.661052	0.218418	3.02655	0.00247364	0.0236697
Psmc3	173.183	-0.570283	0.188743	-3.02149	0.00251536	0.0239487
Trib2	49.2604	-0.609304	0.201645	-3.02167	0.00251382	0.0239487
Arhgap26	166.053	-0.56106	0.185668	-3.02186	0.0025123	0.0239487
Bicral	70.1783	-0.553	0.183143	-3.0195	0.00253195	0.0239847
Gucy1a2	65.2189	-0.576686	0.190941	-3.02023	0.00252579	0.0239847
Gpr158	176.405	-0.771995	0.255592	-3.02043	0.0025242	0.0239847
Gde1	154.768	-0.508826	0.168502	-3.01971	0.00253016	0.0239847
Nr1d2	119.454	-0.610748	0.202412	-3.01734	0.00255	0.0241252
Pdzd4	79.0791	-0.514926	0.170745	-3.01575	0.00256343	0.0242217
Reep1	114.549	-0.573844	0.19031	-3.01532	0.00256711	0.0242259
Rtn4rl2	91.156	-0.641513	0.212901	-3.01319	0.00258515	0.0243509
Fgf12	180.318	-0.49413	0.164012	-3.01276	0.00258881	0.0243509
Atxn2	82.8722	-0.570414	0.189342	-3.01261	0.00259011	0.0243509
Ccser2	73.0064	-0.559077	0.185602	-3.01223	0.00259339	0.0243512
Zfp260	84.853	-0.609043	0.202307	-3.01048	0.00260834	0.0244304
Sacs	117.467	-0.502418	0.166869	-3.01085	0.00260514	0.0244304
Kcnip2	121.507	-0.569162	0.189114	-3.00963	0.00261568	0.0244685
Mapk9	78.1814	-0.499944	0.166151	-3.00897	0.00262139	0.0244914
Grip2	58.3891	-0.593736	0.197387	-3.00798	0.00262993	0.0245405
Lonp1	56.5311	-0.560209	0.186364	-3.00599	0.00264714	0.0246704
Ctbp1	155.483	-0.469384	0.156313	-3.00284	0.0026747	0.0248963
Manf	73.051	-0.527193	0.17564	-3.00155	0.0026861	0.0249714
Rgs4	330.638	-0.503822	0.167902	-3.00069	0.00269369	0.0250109
Arl2bp	118.435	-0.509804	0.169964	-2.99948	0.00270437	0.0250481
Mrps15	60.279	-0.544981	0.181678	-2.99971	0.00270233	0.0250481
Grb2	184.049	-0.566762	0.188995	-2.99882	0.00271025	0.0250715
Tardbp	132.844	-0.488877	0.163136	-2.99675	0.00272878	0.0251829
Smarcc2	150.527	-0.517196	0.172587	-2.99672	0.00272902	0.0251829
Cyp2w1	47.7951	0.630634	0.210474	2.99626	0.00273314	0.0251899
Grina	319.2	-0.488169	0.163002	-2.99487	0.00274564	0.025243
Psma6	115.635	-0.559722	0.186874	-2.99518	0.00274282	0.025243
Pitpnm1	101.872	-0.555196	0.185619	-2.99106	0.00278013	0.0255288
Tuba4a	183.249	-0.533796	0.178572	-2.98925	0.00279662	0.0256488
Sema7a	210.155	-0.496507	0.166276	-2.98603	0.00282621	0.0258397
Snrpd3	74.6913	-0.535023	0.179227	-2.98517	0.00283424	0.0258397
Rnh1	89.2517	-0.550189	0.184311	-2.98512	0.00283468	0.0258397
Eapp	48.9458	-0.615451	0.206168	-2.98519	0.00283406	0.0258397
Snap47	252.757	-0.554149	0.185627	-2.98528	0.00283318	0.0258397
Rnf40	79.5897	-0.509832	0.170863	-2.98387	0.00284624	0.0258822
Cabp1	463.979	-0.498888	0.16719	-2.98396	0.00284547	0.0258822
Ogt	115.903	-0.687791	0.230638	-2.98212	0.00286257	0.0259991
Lonp2	61.4793	-0.512704	0.172035	-2.98023	0.00288037	0.026129
Mpp3	105.248	-0.626944	0.21054	-2.97779	0.00290338	0.026306
Eif4e	152.332	-0.558453	0.187612	-2.97664	0.00291426	0.0263726
Cacng2	118.414	-0.541615	0.181995	-2.97599	0.00292043	0.0263966
Rfc2	60.592	-0.514318	0.172859	-2.97536	0.00292647	0.0264193
Ube2j1	91.5236	-0.479901	0.161373	-2.97386	0.00294076	0.0265163
Mrpl42	60.4081	-0.550525	0.185159	-2.97325	0.00294661	0.0265372
Zfp386	39.2026	-0.649555	0.218495	-2.97286	0.00295034	0.0265389
Zbtb9	61.0985	0.539125	0.181557	2.96946	0.00298328	0.026803
Rab24	189.833	-0.557409	0.187889	-2.96669	0.00301029	0.0270133
Dgkb	74.1838	-0.610246	0.205763	-2.96576	0.00301933	0.027062
Septin5	777.513	-0.542394	0.182959	-2.96457	0.00303106	0.0271347
Mta3	81.2701	-0.521691	0.176059	-2.96316	0.003045	0.027227
Prkar1a	584.53	-0.5475	0.184793	-2.96278	0.00304879	0.0272284
Fam135b	87.8286	-0.551824	0.186442	-2.95976	0.00307874	0.0274631
Vmn1r191	40.1078	0.639238	0.216097	2.95811	0.00309536	0.0275785
Max	87.0255	-0.534493	0.180827	-2.95582	0.0031184	0.0277508
Cntnap2	86.4064	-0.522372	0.176792	-2.95473	0.00312946	0.0278162
Hdac5	72.9062	-0.558154	0.188929	-2.95431	0.00313366	0.0278205
Tmem50b	86.7822	-0.493796	0.167194	-2.95342	0.00314272	0.0278597
Rnf14	240.439	-0.532801	0.180432	-2.95292	0.00314783	0.0278597
Cct4	95.7412	-0.551602	0.186807	-2.95278	0.00314923	0.0278597
Pkia	72.0784	-0.535532	0.18147	-2.95108	0.00316662	0.0278835
Jun	88.024	-0.50521	0.171172	-2.95147	0.00316264	0.0278835
Sv2b	257.071	-0.564155	0.19117	-2.95106	0.00316681	0.0278835
Dpp9	128.5	-0.475327	0.161011	-2.95214	0.00315582	0.0278835
Smc3	134.688	-0.556524	0.188679	-2.94958	0.00318202	0.0279518
Vps13d	68.6711	-0.519429	0.176101	-2.94961	0.0031817	0.0279518
Brsk2	192.076	-0.524468	0.177882	-2.94841	0.00319413	0.0280253
Psip1	178.066	-0.546378	0.185337	-2.94802	0.0031982	0.0280282
Gsk3a	233.146	-0.502743	0.170558	-2.94763	0.0032022	0.0280305
Zfp512b	41.3115	-0.66552	0.225824	-2.94707	0.00320796	0.0280471
Nt5m	85.9198	-0.498184	0.169064	-2.94673	0.00321158	0.0280471
Rnft2	102.85	-0.587682	0.199465	-2.94629	0.00321612	0.028054
Pik3r2	159.303	-0.44841	0.152312	-2.94403	0.00323974	0.0281944
Acot7	165.885	-0.586145	0.199078	-2.9443	0.00323681	0.0281944
Zcchc12	39.3991	0.74464	0.252984	2.94342	0.00324606	0.0282166
Lrch1	49.3696	-0.602438	0.204705	-2.94295	0.00325099	0.0282267
Trim24	58.5652	-0.570471	0.193921	-2.94177	0.00326341	0.0283017
Rps23rg1,Gm5148	42.5627	-0.614332	0.208857	-2.94141	0.00326725	0.0283023
Nsdhl	65.8833	-0.529922	0.180189	-2.94092	0.00327243	0.0283144
Zyx	96.8953	-0.506188	0.172196	-2.93961	0.00328627	0.0283686
Mafg	65.3229	-0.527391	0.179399	-2.93976	0.00328466	0.0283686
Hck	39.1537	0.652475	0.222045	2.93849	0.0032982	0.0284389
Gm3005,Gm10406,Gm3002,Gm3264,Gm3252,Gm10340,Gm3512,Lamtor3-ps,Gm3411,Gm3173,Gm3239,Gm3317,Gm3558,Gm3667,Gm3194,Gm5796,Gm3095,Gm33933,Gm2956,Gm2897,Gm2974,Gm3373,Gm3636,Gm8206,Gm3696,2610042L04Rik,Gm3752,Gm3500,Gm2237,Gm8108,Gm3383,Gm3164,Gm3488,Gm3739	123.544	-0.580274	0.197621	-2.9363	0.00332149	0.0286068
Lrfn3	38.9061	-0.636535	0.216858	-2.93527	0.00333263	0.0286369
Septin8	261.314	-0.567217	0.193235	-2.93537	0.00333149	0.0286369
Med13l	140.342	-0.527112	0.179716	-2.93302	0.00335679	0.0288115
Caprin1	152.884	-0.466791	0.159207	-2.93198	0.00336811	0.0288755
Mesd	51.8671	-0.578318	0.19729	-2.93132	0.00337528	0.0289039
Large1	161.654	-0.629946	0.215014	-2.92979	0.00339188	0.029013
Septin7	375.318	-0.480925	0.16418	-2.92925	0.00339777	0.0290302
Zkscan1	85.7866	-0.485831	0.165876	-2.92888	0.00340183	0.0290318
Eif3m	128.768	-0.506303	0.172915	-2.92805	0.0034109	0.0290761
Ube2n	52.7371	-0.560297	0.191405	-2.92729	0.0034193	0.0291145
Igip	87.9756	-0.512073	0.175067	-2.92501	0.0034444	0.029252
Atf5	43.1573	0.641622	0.219335	2.9253	0.00344122	0.029252
Higd1a	145.272	-0.510725	0.174621	-2.92477	0.00344715	0.029252
Nomo1	106.882	-0.49465	0.169147	-2.92438	0.00345148	0.0292556
Gns	48.0644	-0.58288	0.199477	-2.92203	0.00347755	0.0294432
Kif5c	295.165	-0.411708	0.140935	-2.92126	0.00348618	0.029483
Pde4dip	109.037	-0.575897	0.197429	-2.91698	0.00353435	0.0297342
Coro1c	125.266	-0.509667	0.174703	-2.91732	0.00353048	0.0297342
Hars	111.989	-0.556308	0.190712	-2.917	0.00353416	0.0297342
Rfxap	73.1737	-0.510216	0.174894	-2.91729	0.0035309	0.0297342
H13	61.7623	-0.608841	0.208732	-2.91686	0.00353573	0.0297342
Ntrk2	393.621	-0.455512	0.156187	-2.91645	0.00354043	0.0297404
Hmgn3	71.8412	-0.595578	0.204311	-2.91505	0.00355631	0.0298404
Trhde	63.1039	-0.520661	0.178699	-2.91363	0.00357255	0.0299431
Tspan7	284.023	-0.453902	0.155843	-2.91256	0.00358483	0.0300023
Map2k1	116.169	-0.497669	0.170885	-2.91231	0.00358762	0.0300023
Fam126b	143.278	-0.587326	0.20183	-2.91001	0.00361422	0.030191
Lamtor4	79.0375	-0.590523	0.203003	-2.90894	0.00362656	0.0302604
LOC100862324,LOC100862220,Gm20878,Gm13306,Gm21586,LOC100861978,Ccl27b,Ccl27a,LOC108169009,4933409K07Rik,Gm21953	432.999	-0.700433	0.241109	-2.90505	0.00367192	0.0303381
Cops3	68.335	-0.499146	0.171754	-2.90616	0.00365893	0.0303381
Gdi2	166.205	-0.446131	0.153495	-2.90649	0.00365508	0.0303381
Elavl2	98.4839	-0.489411	0.168419	-2.90591	0.00366189	0.0303381
Eml1	60.9284	-0.60205	0.207219	-2.90538	0.00366804	0.0303381
Amph	404.26	-0.587114	0.201936	-2.90743	0.00364413	0.0303381
Elmo1	170.776	-0.577042	0.19847	-2.90744	0.00364395	0.0303381
Idh3g	125.826	-0.493162	0.169661	-2.90675	0.00365209	0.0303381
Hmgn1	66.1386	-0.508132	0.174915	-2.90502	0.00367231	0.0303381
Gm14288,2210418O10Rik,Zfp968,Gm4631,Gm14410,Gm14434,Zfp965,Gm14432,Zfp967,Zfp966,Gm14393,Gm4724,Gm2026,Gm2004,Gm2007,Gm14403,Gm14440,Zfp931,Zfp973,Zfp970,Zfp971,Gm14296,Gm14295,Gm14391,Gm6710,Gm14430,Gm14308,Gm14327,Gm14326,Gm14325,Gm14305,Gm14322	350.885	-0.593611	0.204503	-2.9027	0.00369957	0.0305296
Mrfap1	559.667	-0.45599	0.157211	-2.90051	0.0037256	0.0306849
Pigyl	58.3838	-0.52849	0.182211	-2.90042	0.00372658	0.0306849
Gm6098,Ube2l3	106.298	-0.502642	0.173366	-2.89932	0.00373977	0.0307597
Tfdp1	57.6737	-0.560362	0.19342	-2.89713	0.00376598	0.0309413
Maf1	56.0937	-0.513974	0.177528	-2.89517	0.00378955	0.0311009
Tspyl4	160.718	-0.438017	0.151368	-2.89371	0.00380715	0.0312112
Ptprn	489.67	-0.617946	0.213579	-2.89329	0.00381226	0.0312167
Ppig	79.0293	-0.578744	0.200075	-2.89263	0.00382033	0.0312167
Gdap1	83.0595	-0.534765	0.184864	-2.89274	0.00381899	0.0312167
Coq5	74.61	-0.547112	0.189235	-2.89118	0.00383797	0.0313267
Arhgap21	94.9621	-0.557344	0.192857	-2.88994	0.00385316	0.0314165
1500009C09Rik	98.5204	-0.562747	0.194757	-2.88948	0.00385879	0.0314282
Neurod6	58.7931	-0.712843	0.246843	-2.88784	0.00387894	0.031519
Tfg	58.2514	-0.614796	0.212913	-2.88755	0.00388256	0.031519
Spon1	96.1236	-0.494125	0.171089	-2.88812	0.00387549	0.031519
Kifap3	171.604	-0.613038	0.212496	-2.88494	0.0039149	0.0317032
Dync1i2	172.947	-0.65826	0.228191	-2.88469	0.00391795	0.0317032
Pcbp2	130.301	-0.461804	0.160085	-2.88475	0.00391723	0.0317032
Prss32	43.9306	0.670008	0.232398	2.88302	0.00393888	0.0318039
Dpf1	79.4253	-0.507086	0.175881	-2.88312	0.00393756	0.0318039
Rpl10	196.999	-0.392605	0.136254	-2.88142	0.00395882	0.0319305
Dock9	68.7529	-0.525023	0.182349	-2.87922	0.00398663	0.032017
Gm13363,Ptp4a1	105.774	-0.464633	0.161333	-2.87997	0.00397714	0.032017
Gramd1a	131.489	-0.646851	0.224624	-2.87971	0.00398047	0.032017
Dscaml1	52.357	-0.570449	0.198116	-2.87936	0.00398478	0.032017
Clcn2	63.7576	-0.670553	0.23309	-2.8768	0.00401727	0.0321596
Psmd6	117.642	-0.554416	0.192684	-2.87733	0.00401056	0.0321596
Cacna1a	243.274	-0.611505	0.212541	-2.87712	0.0040132	0.0321596
Adss	127.457	-0.53329	0.18544	-2.87581	0.0040299	0.0322263
Tecr	551.498	-0.512951	0.178413	-2.87508	0.00403921	0.0322663
Trmt10a	40.8079	0.649594	0.22597	2.87469	0.0040443	0.0322726
Mia2	81.991	-0.523435	0.182148	-2.87368	0.00405721	0.0323412
Adm	42.1978	0.619616	0.215755	2.87185	0.00408071	0.0324939
Depdc5	54.7875	-0.554847	0.193254	-2.87107	0.0040908	0.0325397
Emc7	135.468	-0.464261	0.161722	-2.87073	0.00409529	0.0325408
Rab11fip4	236.863	-0.465417	0.162251	-2.8685	0.00412423	0.0327361
Stk32c	162.36	-0.510565	0.178063	-2.86733	0.0041395	0.0328225
H4c8	123.945	-0.514242	0.179378	-2.86681	0.00414631	0.0328418
Drc3	61.635	-0.523531	0.182687	-2.86572	0.00416061	0.0329077
Scrib	58.6613	-0.61029	0.212978	-2.86551	0.00416342	0.0329077
St3gal2	79.7767	-0.482001	0.168307	-2.86382	0.0041856	0.0330481
Robo1	38.8735	-0.595449	0.208036	-2.86224	0.00420661	0.033112
Pam	94.9667	-0.513241	0.179362	-2.86149	0.00421661	0.033112
Ank1	78.8185	-0.510808	0.178507	-2.86156	0.00421559	0.033112
Lamtor1	100.515	-0.496675	0.173609	-2.86088	0.00422462	0.033112
Fbxo3	79.1825	-0.57537	0.201097	-2.86116	0.0042209	0.033112
Hsd17b7	51.9809	-0.543381	0.189835	-2.86238	0.00420469	0.033112
Slc20a1	106.942	-0.558676	0.195268	-2.86107	0.00422212	0.033112
Triap1	42.8652	0.612255	0.214117	2.85944	0.00424388	0.0332282
Sppl3	107.66	-0.476065	0.166538	-2.8586	0.00425514	0.0332816
Slc22a23	73.2329	-0.487875	0.170691	-2.85824	0.00425994	0.0332844
Smc5	62.9783	-0.564687	0.197684	-2.85651	0.00428331	0.033328
Rbis	80.1038	-0.475779	0.166558	-2.85654	0.00428282	0.033328
Bmpr2	102.544	-0.498384	0.174422	-2.85735	0.00427193	0.033328
Dip2a	54.8295	-0.592196	0.207307	-2.85661	0.00428192	0.033328
Hdgfl3	124.713	-0.459933	0.161055	-2.85574	0.00429362	0.0333389
Lemd3	44.4396	-0.568784	0.199156	-2.85597	0.00429054	0.0333389
Rasgrp1	348.761	-0.511278	0.179066	-2.85526	0.00430023	0.0333557
Taf9,Taf9-ps	111.275	-0.521002	0.182704	-2.85162	0.00434967	0.0337043
Brinp2	88.1348	-0.522422	0.183232	-2.85115	0.00435618	0.0337199
Epb41l3	150.549	-0.526833	0.184836	-2.85028	0.0043681	0.0337773
Erg28	74.6775	-0.544783	0.191197	-2.84933	0.00438117	0.0338434
Tsr2	43.1898	-0.608278	0.213612	-2.84758	0.00440531	0.0339598
Chm	79.3728	-0.486736	0.170919	-2.84776	0.00440275	0.0339598
Map7d2	115.926	-0.457032	0.160521	-2.84717	0.004411	0.0339688
Arhgef4	191.195	-0.456806	0.160629	-2.84386	0.004457	0.0342722
Paip2	102.882	-0.462646	0.162693	-2.84368	0.00445955	0.0342722
Smad2	55.1313	-0.548671	0.193119	-2.8411	0.00449576	0.0344465
Gm5113	43.3823	-0.589921	0.207639	-2.84109	0.00449602	0.0344465
Zfp148	144.194	-0.442253	0.155654	-2.84126	0.0044935	0.0344465
Pdhb	110.581	-0.474864	0.167278	-2.83878	0.00452869	0.0345555
Rnf146	79.2121	-0.505727	0.178095	-2.83964	0.00451639	0.0345555
Dock4	46.5355	-0.582143	0.205033	-2.83927	0.00452163	0.0345555
Clstn3	323.15	-0.525068	0.184953	-2.83893	0.00452658	0.0345555
Ccdc85a	101.315	-0.55439	0.195344	-2.83803	0.00453935	0.0345664
Dzank1	165.334	-0.485226	0.170966	-2.83815	0.00453759	0.0345664
Commd8	62.6206	-0.531805	0.187438	-2.83723	0.00455072	0.0346178
Bbof1	46.3174	-0.580838	0.204758	-2.8367	0.00455821	0.0346397
Il34	57.9225	-0.540655	0.190648	-2.83588	0.00456991	0.0346583
Inpp4a	102.719	-0.524806	0.185046	-2.83609	0.00456698	0.0346583
Krtcap2	93.2993	-0.446887	0.157632	-2.835	0.00458262	0.0347195
Mob4	62.9695	-0.550674	0.194287	-2.83433	0.00459214	0.0347214
Smg9	52.4846	-0.579361	0.204405	-2.83437	0.00459155	0.0347214
Acvr1b	110.594	-0.469592	0.165923	-2.83018	0.00465214	0.0350689
Slc35e3	68.2362	-0.589144	0.208145	-2.83046	0.00464817	0.0350689
Fry	115.781	-0.543253	0.191942	-2.8303	0.00465043	0.0350689
Prps1l3,Prps1	129.134	-0.475912	0.168199	-2.82945	0.00466276	0.0351136
Dpy19l1	147.207	-0.507128	0.179368	-2.82731	0.0046941	0.0353141
Fam168a	215.514	-0.48705	0.17231	-2.82658	0.00470473	0.0353501
Hexim1	62.288	-0.568019	0.200979	-2.82626	0.00470948	0.0353501
Cdip1	117.495	-0.488132	0.172728	-2.82602	0.00471303	0.0353501
Atp5k	150.899	-0.400099	0.141615	-2.82526	0.00472417	0.0353982
Uqcrh	346.621	-0.426535	0.15105	-2.82381	0.00474571	0.0355241
Rnf126	143.941	-0.475283	0.168391	-2.8225	0.00476514	0.0355984
Nrcam	174.632	-0.538596	0.190807	-2.82273	0.00476163	0.0355984
Enc1	466.59	-0.587299	0.208306	-2.81941	0.00481124	0.035907
Srebf2	201.612	-0.498449	0.176831	-2.81879	0.00482049	0.0359402
Serinc3	172.809	-0.495564	0.175862	-2.81792	0.00483363	0.0359666
Larp1	85.6642	-0.529942	0.188053	-2.81805	0.00483165	0.0359666
Sae1	84.0525	-0.529323	0.187942	-2.81641	0.0048564	0.0361002
Fcho1	98.3604	-0.641104	0.227668	-2.81596	0.00486312	0.0361143
Acat1	137.494	-0.504068	0.179087	-2.81465	0.00488302	0.0362262
Zfp523	49.0437	-0.569152	0.202306	-2.81332	0.00490327	0.0363405
Gm52436,Gm52416,Gm52446,Gm52437,LOC118568634,Gm52420	1096.99	-0.700948	0.249306	-2.8116	0.00492964	0.0364998
Haghl	83.3527	-0.597016	0.212445	-2.81022	0.00495074	0.0365886
Mcrip1	113.348	-0.492224	0.175158	-2.81018	0.0049514	0.0365886
Prkca	87.9341	-0.567036	0.201893	-2.8086	0.00497575	0.0367323
Rpf1	49.0101	-0.521032	0.185547	-2.80809	0.00498368	0.0367546
Fam98c	64.1872	-0.557737	0.198655	-2.80757	0.0049917	0.0367776
Rap1gap	401.14	-0.578029	0.205973	-2.80633	0.005011	0.0368648
Lmtk3	119.755	-0.597987	0.213097	-2.80617	0.00501338	0.0368648
Gps1	108.278	-0.466987	0.166534	-2.80416	0.00504481	0.0370596
Galnt13	50.8671	-0.558291	0.199279	-2.80155	0.00508571	0.0373234
Usf2	81.9645	-0.452257	0.161458	-2.80108	0.0050932	0.0373418
Samd8	58.2146	-0.526268	0.187961	-2.79987	0.00511228	0.0374085
Kndc1	116.011	-0.485809	0.173495	-2.80013	0.0051082	0.0374085
Syp	1113.93	-0.582762	0.208236	-2.79857	0.00513301	0.0375235
Eml2	247.386	-0.46489	0.166156	-2.79792	0.00514333	0.0375623
Spr	68.2083	-0.490239	0.175269	-2.79707	0.00515686	0.0376245
Mkrn1	92.4717	-0.471296	0.168577	-2.79573	0.00517825	0.0377438
Btf3l4	113.432	-0.462602	0.16563	-2.79299	0.0052224	0.0380286
Sike1	57.3144	-0.521374	0.186742	-2.79194	0.00523927	0.0381144
Irf2bpl	126.508	-0.461171	0.165236	-2.79099	0.00525465	0.0381874
Fnbp1l	67.82	-0.608698	0.218117	-2.7907	0.0052595	0.0381874
Doc2a	87.6811	-0.466829	0.167423	-2.78832	0.00529827	0.0382894
Usp9x	101.151	-0.510541	0.183054	-2.78901	0.0052869	0.0382894
Zfp638	58.4148	-0.595369	0.213509	-2.7885	0.00529525	0.0382894
Gnaz	91.9734	-0.537551	0.192743	-2.78895	0.00528798	0.0382894
Pink1	226.931	-0.466122	0.167173	-2.78827	0.00529909	0.0382894
Rpl5	196.48	-0.37564	0.134742	-2.78784	0.00530607	0.0383029
Ndufb11	114.217	-0.455297	0.163607	-2.78286	0.0053882	0.0388583
Rtl8b,Rtl8a	431.627	-0.466751	0.16779	-2.78175	0.00540659	0.0389535
Necap1	164.107	-0.471863	0.169727	-2.78013	0.00543369	0.0391111
Gpx4	201.704	-0.489289	0.176035	-2.77949	0.00544436	0.0391503
Ltv1	38.8401	-0.598104	0.215264	-2.77847	0.0054616	0.0392366
Akt1	99.7293	-0.520644	0.187454	-2.77746	0.00547863	0.0393212
Lkaaear1	39.7733	-0.703278	0.253465	-2.77465	0.0055261	0.039624
Upf2	72.6095	-0.484048	0.174587	-2.77253	0.00556225	0.0398241
Enpp5	224.247	-0.484494	0.174757	-2.77239	0.00556464	0.0398241
Cox6a2	39.5746	-0.599845	0.216428	-2.77157	0.00557871	0.0398867
Apbb2	97.7099	-0.460642	0.166373	-2.76874	0.00562737	0.0401963
Ccnh	61.4392	-0.509456	0.184035	-2.76825	0.00563573	0.0402177
Mfsd12	88.3444	-0.503701	0.182134	-2.76555	0.00568269	0.0405142
Mindy4	45.7363	0.609264	0.22034	2.76511	0.00569033	0.0405301
Nsd1	114.553	-0.522951	0.189167	-2.76449	0.00570116	0.0405687
Ptcd3	57.3103	-0.531049	0.19213	-2.76401	0.00570963	0.0405903
Gm15501,Rps8	237.476	-0.372968	0.135002	-2.76268	0.00573281	0.0407166
Atp6v1e1	327.061	-0.602481	0.218204	-2.76109	0.00576083	0.0408768
Endod1	81.3721	-0.487546	0.176821	-2.75728	0.00582849	0.0412787
Ankrd52	102.636	-0.526875	0.191072	-2.75746	0.0058252	0.0412787
Lypla2	78.5778	-0.48223	0.174995	-2.75567	0.00585714	0.0414425
Msl2	57.4511	-0.554956	0.201492	-2.75424	0.0058829	0.0415855
Mpi	85.4016	-0.498512	0.181075	-2.75306	0.00590404	0.0416563
Rps16,LOC100862433	219.828	-0.391938	0.142362	-2.7531	0.00590346	0.0416563
Syndig1	93.1669	-0.502569	0.182605	-2.75222	0.00591923	0.0417242
Hspe1	129.902	-0.503554	0.182992	-2.75178	0.00592727	0.0417416
Ralgds	80.2119	-0.481695	0.175124	-2.75059	0.00594874	0.0418534
Zfp445	118.474	-0.592423	0.215482	-2.7493	0.00597235	0.0419801
Mef2a	136.049	-0.516707	0.187971	-2.74887	0.0059801	0.0419952
Tango2	76.6119	-0.555392	0.202085	-2.74831	0.00599037	0.0420279
Dtx3	232.731	-0.513751	0.187026	-2.74695	0.00601517	0.0421625
Kras	96.6564	-0.528901	0.192618	-2.74586	0.00603528	0.0422639
Cic	92.1818	-0.451925	0.16462	-2.74526	0.00604637	0.0422751
Dennd1b	49.6276	-0.526444	0.191772	-2.74516	0.00604817	0.0422751
Snu13,LOC100862468	97.4385	-0.427509	0.155798	-2.744	0.00606946	0.0423844
Eif3a	123.697	-0.541022	0.197447	-2.74009	0.00614219	0.0428524
Caml	69.3024	-0.525044	0.191637	-2.73978	0.00614795	0.0428526
Sgsm1	111.093	-0.527444	0.192539	-2.73942	0.00615483	0.0428607
Gorasp2	88.5546	-0.49177	0.179635	-2.73761	0.00618875	0.0429923
Micu3	188.997	-0.516653	0.188764	-2.73703	0.00619976	0.0429923
Fbxo45	91.7878	-0.540095	0.197365	-2.73652	0.00620925	0.0429923
Rps21	291.57	-0.33545	0.122591	-2.73633	0.00621284	0.0429923
Clasp1	89.0472	-0.49318	0.180179	-2.73717	0.00619708	0.0429923
Gng7	38.9471	-0.589929	0.21553	-2.73711	0.00619813	0.0429923
Maneal	46.1951	-0.536968	0.19624	-2.73628	0.00621388	0.0429923
Nbr1	94.7827	-0.50016	0.18282	-2.7358	0.00622281	0.0430143
Akr1a1	173.786	-0.51408	0.187967	-2.73495	0.00623892	0.043086
Grin2b	307.621	-0.54173	0.198179	-2.73355	0.00626564	0.0432306
Rab14	236.959	-0.486075	0.177862	-2.73288	0.00627836	0.0432396
Purg	83.4482	-0.51346	0.187883	-2.73287	0.00627848	0.0432396
Adcy6	46.659	-0.585373	0.214346	-2.73097	0.00631476	0.0434396
Septin6	73.0966	-0.525418	0.192408	-2.73075	0.00631913	0.0434396
Bcl7b	64.6955	-0.467332	0.171167	-2.73027	0.00632825	0.0434625
Iqsec2	132.174	-0.446521	0.163742	-2.72698	0.00639176	0.0434832
Mtdh	100.907	-0.539543	0.197798	-2.72776	0.00637668	0.0434832
Cert1	94.3368	-0.453112	0.166026	-2.72917	0.00634943	0.0434832
Fjx1	51.8171	-0.499307	0.183027	-2.72805	0.00637105	0.0434832
Rnf208	156.283	-0.501952	0.183957	-2.72864	0.00635958	0.0434832
Ppp2r5e	82.5501	-0.513337	0.188077	-2.72939	0.00634511	0.0434832
Xpnpep1	64.0374	-0.474299	0.173896	-2.72749	0.0063819	0.0434832
Dgcr8	55.6907	-0.563785	0.206714	-2.72737	0.00638421	0.0434832
Ankrd12	147.742	-0.450678	0.1652	-2.72808	0.00637035	0.0434832
Fgfr1op2	116.841	-0.47176	0.173008	-2.7268	0.00639511	0.0434832
Wdr41	42.1395	0.612749	0.224587	2.72834	0.00636545	0.0434832
Sec31a	77.6656	-0.469552	0.1724	-2.72362	0.00645705	0.0438646
Rprd2	40.7931	-0.584109	0.214536	-2.72266	0.00647579	0.0439123
Uqcc2	149.228	-0.435206	0.159841	-2.72273	0.0064744	0.0439123
Gm9234,Ppia	1249.12	-0.495069	0.181909	-2.72152	0.00649823	0.0439848
Gcc1	65.845	0.486516	0.178748	2.7218	0.00649284	0.0439848
Rtn4r	96.4579	-0.487861	0.179345	-2.72024	0.00652338	0.0441152
Sdr39u1	83.3682	-0.514581	0.189214	-2.71957	0.00653664	0.044165
Gmppb	44.1913	-0.611333	0.224887	-2.71841	0.00655967	0.0442409
Ctsd	222.97	-0.422273	0.155326	-2.71862	0.00655553	0.0442409
Atp1b1	1371.63	-0.551224	0.202853	-2.71735	0.00658062	0.0442626
Med22	68.2169	-0.474001	0.174419	-2.7176	0.00657574	0.0442626
Plpp7	50.834	-0.55019	0.202457	-2.71756	0.00657645	0.0442626
Nebl	59.4166	-0.496727	0.182849	-2.7166	0.00659561	0.0443237
Robo2	98.0734	-0.527103	0.194062	-2.71616	0.00660441	0.0443431
Nploc4	68.0339	-0.529752	0.195059	-2.71585	0.00661061	0.0443449
Vstm2l	83.7578	-0.615496	0.226723	-2.71475	0.0066325	0.0444245
Ptar1	64.3201	-0.4957	0.182601	-2.71466	0.00663433	0.0444245
Celsr2	188.57	-0.465014	0.171356	-2.71374	0.0066529	0.0445091
Snrnp70	157.777	-0.565645	0.20849	-2.71306	0.00666653	0.0445605
Matk	306.116	-0.55643	0.205136	-2.71249	0.00667796	0.0445971
Saraf	210.426	-0.450643	0.166302	-2.70978	0.00673282	0.0449234
Sorbs2	125.864	-0.508458	0.187689	-2.70905	0.00674768	0.0449825
Pi4ka	392.42	-0.54085	0.199681	-2.70857	0.00675733	0.0450069
Map3k12	89.6244	-0.522421	0.192944	-2.70763	0.00677649	0.0450543
Psmc4	130.905	-0.478125	0.176584	-2.70764	0.00677636	0.0450543
Kdm5c	61.0207	-0.548005	0.202563	-2.70535	0.00682314	0.0452276
Cluh	122.188	-0.463509	0.171367	-2.70477	0.00683507	0.0452276
Itm2b	336.384	-0.416292	0.153916	-2.70467	0.00683721	0.0452276
Srgap2	74.7522	-0.506026	0.187062	-2.70512	0.00682788	0.0452276
Nt5c2	69.2162	-0.506989	0.187455	-2.70459	0.00683894	0.0452276
Pcmt1	172.678	-0.503961	0.186355	-2.7043	0.0068448	0.0452276
Osbpl6	73.216	-0.499882	0.184771	-2.70542	0.00682185	0.0452276
Prpf40b	81.3059	-0.547358	0.202522	-2.70271	0.00687778	0.0453748
Atp6ap1	302.319	-0.583861	0.216034	-2.70264	0.00687919	0.0453748
Wdr82	75.4848	-0.4597	0.170178	-2.70128	0.00690725	0.0454821
Emc6	55.7297	-0.506047	0.187337	-2.70127	0.0069076	0.0454821
Adam11	97.8486	-0.456703	0.169096	-2.70084	0.00691637	0.0454999
Ifi27	53.513	-0.520174	0.192641	-2.70023	0.00692921	0.0455443
Mfsd4b2	49.1034	0.582888	0.215903	2.69977	0.00693876	0.0455671
Sh3bgrl3	275.511	-0.474314	0.175878	-2.69684	0.00700019	0.0456903
Pafah1b1	322.881	-0.44004	0.163128	-2.69751	0.00698596	0.0456903
Map4k3	79.7256	-0.573217	0.212424	-2.69846	0.00696612	0.0456903
Gnas	1351.52	-0.508183	0.188405	-2.6973	0.00699049	0.0456903
Strip1	76.2683	-0.483103	0.179097	-2.69744	0.00698749	0.0456903
Mfsd5	66.749	-0.465547	0.172594	-2.69736	0.00698919	0.0456903
Nbea	144.917	-0.466323	0.172906	-2.69697	0.00699733	0.0456903
Gm6579,Set	141.618	-0.447702	0.166075	-2.69579	0.00702225	0.0457693
Emg1	80.6318	-0.483749	0.179454	-2.69568	0.00702451	0.0457693
Mapk4	39.0417	-0.551074	0.204471	-2.69512	0.00703633	0.0458065
Rgmb	112.864	-0.462055	0.171661	-2.69167	0.00710942	0.0462293
Matr3	281.44	-0.509751	0.189395	-2.69148	0.00711363	0.0462293
Abcd3	47.3825	-0.522974	0.194364	-2.69069	0.00713052	0.0462989
Tafa5	130.728	-0.405062	0.150645	-2.68886	0.00716973	0.0465132
Gabarapl2	316.442	-0.479144	0.178225	-2.68842	0.00717917	0.0465342
Mrps21	94.5193	-0.447951	0.16669	-2.68733	0.00720265	0.0466077
Fam3c	80.2528	-0.530067	0.197269	-2.68702	0.00720917	0.0466077
Dipk1b	109.307	-0.583502	0.217141	-2.6872	0.00720542	0.0466077
Uqcrq	117.566	-0.44082	0.164076	-2.68669	0.00721644	0.0466145
Xrcc1	48.2483	0.535065	0.19933	2.68432	0.00726764	0.0469048
Tpd52l2	48.917	0.548523	0.204374	2.68391	0.00727658	0.046909
Ethe1	48.5602	-0.502633	0.18729	-2.68372	0.00728082	0.046909
Epha4	230.953	-0.412503	0.153804	-2.682	0.0073183	0.04711
Meaf6	128.425	-0.540461	0.201573	-2.68121	0.00733557	0.0471806
Rad23b	150.011	-0.468573	0.174823	-2.68027	0.00735625	0.047273
Rab11a	112.67	-0.470427	0.175543	-2.67984	0.00736565	0.0472929
Gm10409,Gm3005,Gm3002,Gm3685,Gm3264,Gm2897,Gm10340,2610042L04Rik,Gm5458,Gm3411,Gm3173,Gm3317,Gm3558,Gm3667,Gm5796,Gm2956,Gm2974,Gm3373,Gm3636,Gm3696,Gm10338,Gm3752,Gm3500,Gm2237,Gm8246,Gm8108,Gm3248,Gm3383,Gm2888,Gm3488	151.289	-0.525134	0.196006	-2.67918	0.00738034	0.0473467
Btbd6	78.7982	-0.470701	0.175742	-2.67836	0.0073983	0.0474213
Nop16	57.1466	-0.570214	0.213003	-2.67702	0.00742796	0.0475707
Rpl36al	116.107	-0.451729	0.168794	-2.67622	0.00744578	0.0476441
Tcf20	94.4949	-0.402217	0.150311	-2.67589	0.00745307	0.04765
Metap2	79.2925	-0.510524	0.190808	-2.67558	0.00745991	0.0476531
Adi1	56.4418	0.5934	0.221927	2.67385	0.00749867	0.0478599
Atxn10	131.597	-0.506654	0.189574	-2.67259	0.00752683	0.047958
Sin3b	84.3371	-0.48594	0.18181	-2.67279	0.00752222	0.047958
Mast2	97.9214	-0.457642	0.171291	-2.67173	0.00754609	0.0480384
Hars2	46.6948	-0.5676	0.212476	-2.67136	0.00755438	0.0480384
Ap1b1	176.089	-0.426841	0.159808	-2.67096	0.00756346	0.0480384
Lgals3bp	38.6567	0.590802	0.221201	2.67089	0.00756511	0.0480384
Me2	52.0366	-0.503519	0.188554	-2.67043	0.00757543	0.0480632
Cstf2	127.613	-0.472854	0.177179	-2.66878	0.00761265	0.0482178
Rapgefl1	125.993	-0.463336	0.173604	-2.66893	0.00760936	0.0482178
Timmdc1	63.8751	-0.499393	0.187158	-2.6683	0.0076237	0.048247
Map2k5	59.8692	-0.476472	0.178599	-2.66783	0.00763418	0.0482725
Rps6ka3	41.347	-0.542553	0.203433	-2.66698	0.00765358	0.0483544
Drosha	106.188	-0.531203	0.199211	-2.66653	0.00766396	0.0483792
Lrrc47	52.6145	-0.524361	0.196671	-2.66618	0.00767185	0.0483882
Sfr1	104.493	-0.414962	0.155674	-2.66558	0.00768553	0.0484337
Rasgrf2	43.4068	-0.568546	0.213365	-2.66467	0.00770646	0.0485248
Csde1	149.423	-0.416597	0.156371	-2.66415	0.00771828	0.0485584
Fktn	43.4803	-0.551302	0.207118	-2.66178	0.00777293	0.0488612
Fubp1	75.0707	-0.497933	0.187177	-2.66023	0.00780881	0.0490456
4833439L19Rik	136.305	-0.450499	0.169426	-2.65898	0.00783776	0.0491862
Nap1l5	236.678	-0.518777	0.195216	-2.65744	0.00787358	0.0493696
Emc10	300.403	-0.484115	0.182236	-2.65654	0.00789481	0.0494614
Tspan13	80.2915	-0.445623	0.167797	-2.65572	0.00791391	0.0495396
Atp5j	184.938	-0.390001	0.147061	-2.65197	0.0080023	0.0500248
Rab11b	197.678	-0.477716	0.180143	-2.65187	0.00800477	0.0500248
Gnaq	93.205	-0.451966	0.170458	-2.65147	0.00801415	0.0500417
Actr8	88.6631	-0.464771	0.175353	-2.65049	0.00803742	0.0501452
Lrfn1	65.6021	-0.469539	0.17719	-2.64992	0.00805102	0.0501883
Dpp3	75.622	-0.424037	0.160071	-2.64905	0.00807186	0.0502764
Ints10	105.959	-0.517939	0.195563	-2.64845	0.00808619	0.0503237
Ptpn3	97.8982	-0.466394	0.176181	-2.64725	0.00811503	0.0504614
Smim10l1	103.81	-0.465323	0.175989	-2.64405	0.00819215	0.0507544
Ncan	137.868	-0.402108	0.15209	-2.64389	0.00819603	0.0507544
Glo1	93.2777	-0.451461	0.170732	-2.64427	0.00818675	0.0507544
Adam23	143.499	-0.455026	0.172075	-2.64435	0.00818475	0.0507544
Pcnx2	104.199	-0.526169	0.198956	-2.64465	0.00817744	0.0507544
Gprc5b	84.2197	-0.427532	0.161804	-2.64228	0.00823496	0.0507926
Afg3l2	74.8254	-0.467879	0.177061	-2.64248	0.00823024	0.0507926
Dlx5	39.1199	0.603371	0.228328	2.64257	0.00822802	0.0507926
Atraid	83.306	-0.454323	0.171983	-2.64168	0.00824965	0.0507926
Oxld1	54.9622	0.50575	0.191429	2.64197	0.00824253	0.0507926
Rpl17,Rpl17-ps8,Rpl17-ps10	411.177	-0.372458	0.140991	-2.64171	0.0082489	0.0507926
Phf10	52.3388	-0.499026	0.188825	-2.64279	0.00822258	0.0507926
Flna	64.4067	-0.564633	0.213885	-2.63989	0.00829319	0.0509351
Pfkm	292.586	-0.514581	0.194889	-2.64038	0.0082814	0.0509351
Rpl37,Rpl37rt	302.007	-0.36562	0.138495	-2.63994	0.00829202	0.0509351
Trpc6	38.6667	0.582984	0.220902	2.63911	0.00831233	0.0510109
Nlk	130.67	-0.596943	0.226221	-2.63876	0.00832109	0.0510186
Syt13	227.608	-0.493094	0.186914	-2.63809	0.00833755	0.0510186
Srsf12	40.6707	0.59858	0.226958	2.6374	0.00835444	0.0510186
Epm2a	100.969	-0.419715	0.159122	-2.63769	0.00834717	0.0510186
Cdh22	74.0047	-0.470329	0.178294	-2.63795	0.00834097	0.0510186
Cadps	211.135	-0.596635	0.226214	-2.63748	0.00835248	0.0510186
Ppp1ccb,Ppp1cc	176.177	-0.459501	0.174274	-2.63666	0.00837264	0.0510881
Scn2b	135.062	-0.496746	0.188582	-2.63411	0.0084359	0.0513662
Spcs3	58.2237	-0.487441	0.185068	-2.63385	0.00844239	0.0513662
Ndufaf4	76.1491	-0.474415	0.180107	-2.63408	0.00843662	0.0513662
Pfkp	185.966	-0.569573	0.216262	-2.63372	0.00844563	0.0513662
Gad1	504.107	-0.65305	0.24814	-2.63178	0.00849398	0.0514514
Trim9	129.932	-0.45627	0.173346	-2.63214	0.00848491	0.0514514
Vmn1r22	42.2342	0.539287	0.204856	2.63252	0.00847529	0.0514514
Scn1a	109.128	-0.590287	0.224281	-2.63191	0.00849056	0.0514514
Fndc5	93.8213	-0.464992	0.176624	-2.63267	0.00847166	0.0514514
Myg1	42.3312	-0.578677	0.219972	-2.63068	0.00852135	0.0515755
Glrb	139.859	-0.55838	0.212313	-2.62999	0.00853871	0.0516389
Scamp5	336.319	-0.525151	0.199767	-2.62882	0.00856821	0.0517755
Gm10961	40.0134	0.549397	0.209012	2.62854	0.00857515	0.0517757
Tmed9	116.824	-0.40888	0.155654	-2.62685	0.00861801	0.0519926
Tenm4	56.3572	-0.493466	0.187932	-2.62578	0.00864516	0.0521144
Lsm11	64.3791	-0.574436	0.218984	-2.62319	0.00871114	0.0524636
Bmf	42.1569	0.585021	0.223039	2.62295	0.0087171	0.0524636
Nsmf	206.445	-0.360685	0.137591	-2.62143	0.00875626	0.052657
Ddx24	301.706	-0.494967	0.188886	-2.62046	0.00878118	0.0527645
Ids	116.288	-0.464102	0.177218	-2.61881	0.0088236	0.0529345
Mcm3ap	204.854	0.521977	0.199303	2.61901	0.00881856	0.0529345
Ptov1	150.291	-0.434119	0.165867	-2.61727	0.00886351	0.0530889
Gm52448,Gm52439,Gm52417,Gm52420,Gm52436	261.632	-0.585011	0.223508	-2.6174	0.00886014	0.0530889
Bdh1	70.2063	-0.478615	0.182905	-2.61674	0.00887736	0.0530923
Bri3	116.52	-0.471788	0.180298	-2.61671	0.00887824	0.0530923
L3mbtl3	50.4061	-0.51482	0.196782	-2.61619	0.00889178	0.0531309
Apbb1	420.273	-0.473578	0.181129	-2.61459	0.00893341	0.0532946
Mrpl27	87.5079	-0.472465	0.180701	-2.61462	0.00893259	0.0532946
Fbxw11	77.0049	-0.449006	0.171765	-2.61408	0.00894688	0.0533325
Abhd11	41.347	-0.542579	0.207633	-2.61317	0.00897075	0.0534323
Mfsd14a	76.8174	-0.501557	0.192056	-2.61151	0.0090144	0.0536496
Ehmt2	168.059	-0.478619	0.183359	-2.61028	0.00904674	0.0537994
Rnf165	60.6831	-0.475116	0.182047	-2.60985	0.00905824	0.053825
Ndufa2	182.175	-0.392567	0.150452	-2.60925	0.00907416	0.0538769
Rbfox2	127.107	-0.454893	0.174366	-2.60884	0.00908488	0.0538979
Dop1b	73.1377	-0.436845	0.167521	-2.6077	0.00911523	0.0540351
Zrsr1	123.537	-0.47315	0.181465	-2.60739	0.00912361	0.0540421
Atp6v0b	137.255	-0.455174	0.174713	-2.60526	0.00918044	0.0543357
Nedd8	133.861	-0.479893	0.18424	-2.60472	0.00919487	0.0543782
Atxn2l	136.262	-0.535759	0.205791	-2.60342	0.00922988	0.0544992
Sh3kbp1	51.3439	-0.51453	0.197618	-2.60366	0.00922346	0.0544992
Epn1	373.171	-0.370961	0.142605	-2.60132	0.00928647	0.0547902
Timm10	47.6897	-0.502001	0.193	-2.60104	0.00929415	0.0547923
Rab7	248.318	-0.448667	0.172541	-2.60035	0.00931293	0.0548229
Me1	71.2185	-0.463008	0.178059	-2.60031	0.00931397	0.0548229
Akt1s1	71.6004	-0.454257	0.174769	-2.59918	0.00934462	0.0548585
Gtpbp2	70.9447	-0.539435	0.207523	-2.5994	0.00933861	0.0548585
Boc	46.0254	-0.542464	0.208689	-2.59938	0.00933914	0.0548585
Crem	52.3022	-0.477772	0.183829	-2.59901	0.0093493	0.0548585
Rbm6	55.9505	-0.545997	0.210166	-2.59793	0.00937888	0.054989
Crhr1	40.1716	-0.548498	0.211265	-2.59626	0.00942461	0.0551708
Rps28	222.193	-0.341751	0.131625	-2.5964	0.00942055	0.0551708
Eif3h	179.59	-0.41959	0.161737	-2.59427	0.0094792	0.0552455
Ndufaf5	55.543	-0.479753	0.184929	-2.59425	0.00947963	0.0552455
Cbx3	118.705	-0.430566	0.165955	-2.59447	0.0094736	0.0552455
Fam241b	50.8321	-0.516907	0.199256	-2.59418	0.00948161	0.0552455
Srrt	150.861	-0.488895	0.188433	-2.59453	0.00947204	0.0552455
Csnk1d	93.4507	-0.418463	0.161241	-2.59525	0.00945211	0.0552455
Ptma	420.65	-0.402477	0.155173	-2.59373	0.00949418	0.0552757
Vmn1r168,Vmn1r177	40.0628	0.582099	0.224458	2.59335	0.00950449	0.0552928
Psmb4	248.72	-0.470745	0.181642	-2.59161	0.00955291	0.0554686
Ppp2r2a	56.0666	-0.532489	0.205462	-2.59166	0.00955135	0.0554686
Reps2	134.293	-0.474832	0.183229	-2.59146	0.00955692	0.0554686
Rab5a	120.798	-0.412638	0.159355	-2.58942	0.00961383	0.0557127
Gm3115,Gm6337,Gm3642	39.2935	-0.537271	0.207473	-2.58959	0.00960896	0.0557127
4921524J17Rik	39.4446	0.568858	0.219734	2.58884	0.00962992	0.0557628
Clvs1	51.2021	-0.537626	0.207849	-2.58662	0.00969227	0.0560804
Mrps23	82.8121	-0.500347	0.193482	-2.58602	0.00970921	0.0561351
Elavl1	95.1551	-0.450272	0.174163	-2.58535	0.00972814	0.0562012
Ascc1	39.3006	0.575941	0.222917	2.58365	0.00977606	0.0563911
Katnal1	91.1139	-0.428782	0.165944	-2.5839	0.00976911	0.0563911
Agbl4	50.5923	-0.525699	0.203543	-2.58274	0.00980185	0.0564963
Cystm1	74.3344	-0.432443	0.167482	-2.58203	0.0098222	0.0565701
Fam171a2	128.209	-0.425317	0.16474	-2.58174	0.00983029	0.0565732
Rpl13	388.451	-0.280498	0.1087	-2.58049	0.00986606	0.0567355
Atp2b2	653.702	-0.464942	0.180261	-2.57926	0.00990112	0.0568935
Gm13306,LOC100861978,Gm2506,Ccl27b,Ccl27a	178.367	-0.532822	0.206678	-2.57802	0.00993672	0.0570233
Adcy3	83.0096	-0.44827	0.173887	-2.57795	0.00993893	0.0570233
Spryd3	140.099	-0.429477	0.166732	-2.57585	0.00999943	0.0573265
Pole4	70.4249	-0.467601	0.18156	-2.57546	0.0100106	0.0573465
Stam2	66.2043	0.454238	0.176441	2.57445	0.01004	0.0574275
Golga7b	111.486	-0.44434	0.172594	-2.57448	0.0100392	0.0574275
Ppp1r2-ps3,Ppp1r2	200.553	-0.506097	0.1967	-2.57295	0.0100837	0.0576333
Vps35	108.51	-0.425365	0.165344	-2.5726	0.0100938	0.0576468
Nf2	74.9777	-0.437801	0.170244	-2.5716	0.0101228	0.0577688
Tprgl	74.0127	0.446364	0.173611	2.57106	0.0101389	0.0578164
Ergic1	105.505	-0.50121	0.194965	-2.57077	0.0101474	0.0578209
Zfp335	51.0181	-0.582024	0.226455	-2.57015	0.0101654	0.0578792
Alx4	41.7552	0.565345	0.22005	2.56916	0.0101944	0.0580006
Plxdc1	108.419	-0.481442	0.187413	-2.56889	0.0102025	0.0580025
Mettl16	50.2564	-0.496386	0.193251	-2.5686	0.0102109	0.0580064
9030025P20Rik,Ermard,Gm3435	49.9459	-0.536163	0.20881	-2.56771	0.0102372	0.0581117
Dynlt3	74.8987	-0.449334	0.175089	-2.56632	0.0102785	0.0582578
Lin9	42.2	0.545509	0.212561	2.56637	0.010277	0.0582578
Gm6570,Gm12191,Gm7429	116.951	-0.380333	0.148279	-2.56498	0.0103181	0.058438
Dennd5b	103.79	-0.495655	0.193283	-2.5644	0.0103354	0.0584553
Zkscan3	62.5128	-0.495499	0.193225	-2.56436	0.0103367	0.0584553
Agfg2	85.7686	-0.429089	0.167422	-2.56292	0.0103796	0.0586536
Flot1	93.3636	-0.466276	0.181954	-2.5626	0.0103893	0.0586638
Crat	60.4014	-0.465138	0.181541	-2.56216	0.0104025	0.058694
Nol9	44.2031	-0.547669	0.213937	-2.55996	0.0104685	0.0590222
Mrpl41	84.6931	-0.430179	0.168076	-2.55943	0.0104843	0.0590503
Eftud2	99.5528	-0.457623	0.17881	-2.55927	0.0104892	0.0590503
Myl6,Gm5915	369.116	-0.43148	0.168655	-2.55835	0.0105169	0.0591613
Cep170b	191.447	-0.392919	0.153609	-2.55792	0.0105301	0.0591615
Usp47	82.4746	-0.410688	0.160561	-2.55783	0.0105327	0.0591615
Ddit3	57.2381	-0.512183	0.200289	-2.55722	0.0105513	0.0591774
Psmd2	169.217	-0.468552	0.18322	-2.55732	0.0105481	0.0591774
Fyttd1	89.236	-0.510919	0.199958	-2.55513	0.0106148	0.0594888
Polr2b	69.5888	-0.438077	0.171506	-2.55429	0.0106404	0.0595878
Necab1	62.1728	-0.513673	0.201202	-2.55302	0.0106793	0.0596716
Tmsb4x	823.33	-0.457354	0.179135	-2.55312	0.0106763	0.0596716
Parpbp	39.0066	0.590324	0.231191	2.55341	0.0106674	0.0596716
Gfm1	65.6858	-0.442184	0.173295	-2.55163	0.010722	0.059866
Bscl2	110.213	-0.502002	0.196801	-2.55081	0.0107473	0.0599624
Mrpl2	71.7253	-0.46632	0.182847	-2.55032	0.0107624	0.0600017
Cacna2d3	79.0061	-0.562281	0.220609	-2.54877	0.0108103	0.0601351
Arf6	102.345	-0.424976	0.166726	-2.54894	0.010805	0.0601351
Kmt2a	90.3147	-0.476063	0.186759	-2.54907	0.0108011	0.0601351
Naa20	43.6699	-0.591197	0.23202	-2.54805	0.0108328	0.0602039
Akr1e1	51.9168	-0.49758	0.195294	-2.54785	0.0108388	0.0602039
Dnaja1	287.398	-0.474257	0.186185	-2.54724	0.0108577	0.0602645
Luc7l3	69.0804	-0.464379	0.182353	-2.54659	0.010878	0.0603324
Dr1	64.38	-0.473037	0.185918	-2.54433	0.0109489	0.0606806
Slc6a8	227.486	-0.441717	0.173647	-2.54377	0.0109664	0.0607266
Timm23	82.9371	-0.455906	0.179241	-2.54354	0.0109734	0.0607266
Osbp	70.6463	-0.494422	0.194422	-2.54303	0.0109896	0.0607714
Ttc37	49.9808	-0.586781	0.230926	-2.54099	0.0110538	0.0610365
Pclo	100.788	-0.42105	0.16569	-2.54119	0.0110476	0.0610365
Tppp	237.28	-0.358125	0.140968	-2.54046	0.0110707	0.0610649
Clock	50.7315	-0.499226	0.196521	-2.54031	0.0110753	0.0610649
Thoc2	51.8925	-0.485975	0.191387	-2.53923	0.0111098	0.0611827
Actr3	117.048	-0.439481	0.173083	-2.53913	0.011113	0.0611827
Kmt2d	87.8566	-0.458631	0.180774	-2.53705	0.0111793	0.0615023
Rnd2	76.8809	-0.477948	0.18842	-2.5366	0.0111934	0.061535
Eif4g3	213.772	-0.506187	0.19962	-2.53575	0.0112206	0.061639
Slc25a25	90.1963	-0.418975	0.165313	-2.53444	0.0112627	0.0618084
Brap	63.247	-0.449596	0.177406	-2.53428	0.0112679	0.0618084
Hmg20a	60.3454	-0.495857	0.195717	-2.53355	0.0112915	0.0618925
D8Ertd738e	117.942	-0.394664	0.155821	-2.5328	0.0113156	0.0619784
Trmt13	41.5722	0.556179	0.219612	2.53255	0.0113237	0.0619784
Zcchc17	81.548	-0.407563	0.160963	-2.53204	0.0113402	0.0620237
Gpr107	68.3342	-0.469958	0.185644	-2.5315	0.0113576	0.0620731
Dph3	46.6112	-0.539682	0.213484	-2.52798	0.0114721	0.0626534
Gna11	97.467	-0.457802	0.181158	-2.52708	0.0115015	0.0627681
Mtx2	53.0652	-0.530013	0.209867	-2.52547	0.0115544	0.0630112
Tbc1d9	55.6589	-0.494084	0.195678	-2.52499	0.0115701	0.0630508
Ssr2	123.166	-0.544641	0.215763	-2.52426	0.0115944	0.0631371
Atp6ap2	139.556	-0.482658	0.19126	-2.52357	0.011617	0.0632141
Sap30l	90.8411	-0.424637	0.168299	-2.5231	0.0116324	0.0632524
Prrx2	39.8745	0.553628	0.219461	2.52267	0.0116467	0.0632841
Mrpl38	83.472	-0.461432	0.182996	-2.52154	0.0116842	0.063442
Kat2a	64.1883	-0.459564	0.182276	-2.52125	0.011694	0.0634489
Rabgap1	76.9822	-0.44656	0.177291	-2.5188	0.0117756	0.0638458
Dpf2	73.337	-0.478455	0.19001	-2.51805	0.0118007	0.0639355
Mau2	68.1203	-0.501701	0.199379	-2.51632	0.0118587	0.0641206
Pianp	172.23	-0.487726	0.193829	-2.51627	0.0118606	0.0641206
Rrm2b	58.6699	-0.456174	0.181278	-2.51643	0.0118551	0.0641206
Senp2	85.2503	-0.44329	0.176273	-2.5148	0.01191	0.0643417
Pdha1	145.021	-0.412527	0.164062	-2.51446	0.0119214	0.0643566
Lrrfip2	46.2334	-0.482949	0.192194	-2.51281	0.0119773	0.0644302
Nrsn2	89.1776	-0.47229	0.187973	-2.51254	0.0119866	0.0644302
Usp28	42.6003	0.534784	0.212828	2.51275	0.0119794	0.0644302
Cacng7	221.021	-0.417906	0.166298	-2.513	0.011971	0.0644302
Jdp2	183.433	-0.515082	0.204936	-2.51339	0.0119578	0.0644302
Mbnl2	178.846	-0.485276	0.193073	-2.51343	0.0119563	0.0644302
Hsbp1	106.048	-0.444637	0.177001	-2.51205	0.0120031	0.0644726
Gm12669,Glrx3	106.324	-0.454767	0.18115	-2.51045	0.0120578	0.0647201
Psmd7	90.8643	-0.459108	0.182917	-2.50992	0.0120758	0.0647705
Slc22a17	575.544	-0.530248	0.211284	-2.50965	0.0120851	0.0647739
Map1s	49.6895	-0.493101	0.196544	-2.50886	0.0121123	0.064826
Fndc4	103.28	-0.515167	0.205337	-2.50889	0.0121112	0.064826
Exosc5	45.1308	-0.489769	0.195235	-2.50861	0.0121208	0.064826
Lrrc24	51.0696	-0.470798	0.187712	-2.50809	0.0121386	0.0648286
Rps13	230.863	-0.335629	0.133812	-2.50822	0.0121341	0.0648286
Lrrc59	50.7775	-0.470087	0.187592	-2.5059	0.0122141	0.0651634
BC004004	60.8111	-0.474444	0.189341	-2.50576	0.0122187	0.0651634
Foxj3	40.2888	-0.523493	0.209007	-2.50466	0.0122568	0.0653202
Orc4	61.0671	-0.485956	0.19407	-2.50402	0.012279	0.0653918
Vmn1r205,Vmn1r208	39.4325	0.530188	0.211839	2.50279	0.0123219	0.0654932
Rbfox3	228.132	-0.472125	0.188629	-2.50293	0.012317	0.0654932
Ldb2	51.9479	-0.534041	0.213384	-2.50272	0.0123242	0.0654932
Polr3k	72.7884	-0.473277	0.189178	-2.50175	0.012358	0.0656262
Satb1	154.496	-0.419442	0.167784	-2.49989	0.0124232	0.0659258
Psma5	80.3845	-0.454633	0.181963	-2.49849	0.0124723	0.0661393
Atp2a2	370.744	-0.442804	0.177263	-2.49801	0.0124893	0.0661829
Stk32b	41.6581	0.587314	0.235235	2.49671	0.0125353	0.0663793
Ubr3	173.628	-0.438822	0.175791	-2.49628	0.0125505	0.0664131
B630019K06Rik	41.4068	-0.502335	0.201343	-2.49492	0.0125985	0.0666199
Map3k10	178.186	-0.433535	0.173824	-2.4941	0.0126277	0.0667271
Bsdc1	51.8874	-0.539918	0.21654	-2.49339	0.012653	0.0667669
Khdrbs1	86.3213	-0.461104	0.184927	-2.49343	0.0126514	0.0667669
Cacng8	147.536	-0.413775	0.166037	-2.49207	0.0127003	0.0669691
Med13	65.3697	-0.434112	0.174229	-2.49162	0.0127163	0.0670067
Rundc3a	265.649	-0.466356	0.18722	-2.49095	0.0127403	0.0670092
Rufy3	258.154	-0.44235	0.177643	-2.49011	0.0127705	0.0670092
Sfswap	69.6729	-0.540162	0.216891	-2.49048	0.0127571	0.0670092
Dym	74.24	-0.475019	0.190744	-2.49035	0.0127618	0.0670092
Thtpa	51.206	-0.499555	0.200531	-2.49116	0.0127327	0.0670092
Ap2s1	192.975	-0.459016	0.184308	-2.49048	0.0127569	0.0670092
Acss2	73.8104	-0.436881	0.175498	-2.48939	0.0127964	0.067075
Agps	38.8027	0.553553	0.222399	2.48901	0.0128099	0.067075
Mark1	105.491	-0.454116	0.182442	-2.48909	0.0128069	0.067075
Prss45	41.0173	0.53262	0.214024	2.4886	0.0128246	0.067105
Susd4	98.6528	-0.482721	0.194015	-2.48805	0.0128445	0.0671155
Pomgnt2	63.2425	-0.495635	0.1992	-2.48812	0.0128419	0.0671155
Tmem63c	50.9101	-0.488039	0.196269	-2.48658	0.0128977	0.0673469
Fhod3	71.7116	-0.46931	0.188815	-2.48555	0.0129351	0.0674375
Sh3gl2	520.905	-0.483131	0.194391	-2.48536	0.0129421	0.0674375
Farsb	66.8295	-0.476883	0.191866	-2.4855	0.0129368	0.0674375
Psd3	226.822	-0.381465	0.153531	-2.48462	0.012969	0.067531
Prdm2	49.8846	-0.513158	0.206593	-2.48391	0.0129949	0.0676187
Lamp5	89.9556	-0.478457	0.192725	-2.48259	0.013043	0.0678216
Rab3gap2	82.3513	-0.451494	0.182097	-2.47941	0.0131599	0.0683824
Gpr89	43.4248	-0.48768	0.196723	-2.47901	0.0131747	0.0684117
Wdr1	91.1097	-0.410992	0.16584	-2.47824	0.0132031	0.0684644
Drp2	64.6139	0.503659	0.203231	2.47826	0.0132024	0.0684644
Pvalb	175.905	-0.450752	0.181902	-2.47799	0.0132125	0.0684657
Eid2b	50.4453	0.486547	0.196436	2.47687	0.013254	0.0686332
Eif4g1	205.441	-0.493332	0.199214	-2.47639	0.0132717	0.0686376
Ccdc88c	47.2366	-0.536998	0.21685	-2.47635	0.0132732	0.0686376
Rab12	162.798	-0.417803	0.168793	-2.47524	0.0133146	0.0687679
Map2k4	177.723	-0.420465	0.169872	-2.47518	0.0133167	0.0687679
Vasp	40.0859	0.533121	0.215419	2.47481	0.0133306	0.068792
Rgs19	70.6013	-0.51609	0.208683	-2.47308	0.0133955	0.0690794
Prkaa2	68.5078	-0.526178	0.212872	-2.4718	0.0134435	0.0692315
Ankrd34a	63.4167	-0.527112	0.213245	-2.47186	0.0134412	0.0692315
Srcap	125.591	-0.411064	0.166328	-2.47141	0.013458	0.0692588
Cdipt	211.183	-0.501723	0.203108	-2.47023	0.0135027	0.069441
Rps11	138.428	-0.382278	0.15481	-2.46933	0.0135365	0.0695195
Gmps	76.4698	-0.519896	0.210523	-2.46955	0.0135284	0.0695195
Ndufv3	189.291	-0.478364	0.193746	-2.46903	0.0135479	0.0695304
Clip4	44.0585	-0.522217	0.211531	-2.46874	0.0135589	0.0695391
Herc3	169.989	-0.423986	0.171764	-2.46842	0.0135711	0.0695544
Per3	83.8868	0.556265	0.225429	2.46759	0.0136028	0.0696688
Srpk1	77.0719	-0.468079	0.189712	-2.46732	0.013613	0.0696735
Mta1	71.9255	-0.531581	0.215493	-2.46681	0.0136321	0.0696759
Nol3	82.3065	-0.492072	0.199496	-2.46657	0.0136413	0.0696759
Eif2b5	100.443	-0.416933	0.169021	-2.46675	0.0136346	0.0696759
Flii	67.3742	-0.453356	0.183898	-2.46526	0.0136913	0.0698836
Cdc42se1	84.9102	-0.387577	0.15728	-2.46425	0.0137301	0.0700339
Scrn3	52.2014	-0.470848	0.191096	-2.46393	0.0137424	0.0700491
Pin1	113.034	-0.453715	0.184188	-2.46333	0.0137654	0.0701186
Cry1	43.5059	-0.506596	0.205724	-2.4625	0.0137972	0.0701374
Zfp612	43.2508	-0.522793	0.212291	-2.46262	0.0137925	0.0701374
Mrpl30	83.8915	-0.442926	0.179859	-2.46263	0.0137923	0.0701374
Denr	80.6811	-0.430111	0.174707	-2.4619	0.0138202	0.0702065
Gm8580,Rpl29	217.948	-0.415015	0.168594	-2.46163	0.0138308	0.0702128
Pank2	80.8859	-0.436106	0.177189	-2.46124	0.0138457	0.0702409
Cttn	120.574	-0.436036	0.177188	-2.46087	0.0138599	0.0702656
Sgsm3	81.4659	-0.501945	0.204073	-2.45963	0.0139081	0.0704414
Efnb2	50.107	-0.534073	0.217148	-2.45949	0.0139134	0.0704414
Nln	41.9422	-0.514417	0.20927	-2.45815	0.0139656	0.0704674
Rexo1	51.978	-0.464192	0.188827	-2.45829	0.0139601	0.0704674
Pdyn	53.8773	-0.591553	0.240616	-2.4585	0.013952	0.0704674
Arhgef25	187.001	-0.461607	0.187739	-2.45878	0.0139412	0.0704674
Rps27,Rps27rt	139.037	-0.355224	0.144495	-2.45838	0.0139564	0.0704674
Usp45	54.9436	-0.449431	0.182916	-2.45704	0.0140087	0.0706375
Trappc8	43.4657	0.51607	0.210087	2.45645	0.0140316	0.0706578
Mal2	105.683	-0.459414	0.187018	-2.45652	0.014029	0.0706578
Ina	301.983	-0.459922	0.187254	-2.45614	0.0140438	0.0706717
Ube2v1	86.7998	-0.407128	0.165811	-2.45536	0.0140742	0.070777
Creld1	102.955	-0.529963	0.215873	-2.45498	0.0140894	0.070781
Gpcpd1	119.83	-0.507506	0.206735	-2.45486	0.0140939	0.070781
Slc12a5	276.486	-0.505508	0.205988	-2.45407	0.0141248	0.0708891
Mapk6	121.691	-0.541812	0.220926	-2.45246	0.0141883	0.07116
Ppm1a	227.933	-0.469559	0.191489	-2.45214	0.0142009	0.0711753
Mapk14	46.061	-0.526685	0.214894	-2.45091	0.0142496	0.0713354
Aen	68.0493	-0.457322	0.186597	-2.45085	0.0142518	0.0713354
Pdzrn3	59.119	-0.470447	0.191988	-2.45041	0.0142696	0.0713764
Zfp282	43.5609	-0.504901	0.206121	-2.44953	0.0143042	0.0714541
Psmc6	101.502	-0.411234	0.167874	-2.44966	0.014299	0.0714541
Inka2	103.175	-0.414787	0.169577	-2.44602	0.0144444	0.0720586
Nucks1	236.086	-0.443842	0.181451	-2.44607	0.0144423	0.0720586
Zfp672	48.0887	-0.535858	0.219379	-2.44262	0.0145812	0.0726927
Cacna1d	102.724	-0.484065	0.198199	-2.44232	0.0145932	0.0727038
Arhgdig	119.455	-0.427695	0.175153	-2.44183	0.014613	0.0727061
Sec11c	47.7521	-0.508914	0.208409	-2.4419	0.0146103	0.0727061
Krt80	38.9177	0.635366	0.260269	2.44119	0.014639	0.0727386
Nutf2	79.9313	-0.406323	0.166444	-2.44119	0.0146389	0.0727386
Idh3a	128.365	-0.420839	0.172511	-2.43949	0.0147079	0.0730329
Zfp827	60.1898	-0.456172	0.187118	-2.43789	0.0147733	0.073309
Phospho2	45.2982	-0.506727	0.208016	-2.436	0.0148506	0.0736438
Psma4	98.1274	-0.439748	0.180545	-2.43567	0.0148644	0.0736633
Ptprn2	227.342	-0.420602	0.172739	-2.4349	0.0148958	0.0737699
Chd6	80.1643	-0.397662	0.163421	-2.43336	0.0149592	0.0740174
Ubl3	96.0993	-0.456729	0.187725	-2.43297	0.0149754	0.0740174
Gm21977,Gm7980,Gm3141,Gm8212,Gm16506,Gm8094,Gm6401,Gm17175,Gm6482,Gm7970,Gm8256,Gm8232,Gm8138,1700091H14Rik,Gm21162,Gm17124,Gm3072,Gm17026,Gm9611,Gm8229,Gm8020,Gm8127,Gm8005,Gm8220,Gm8165,Gm7945	77.7802	-0.530803	0.21817	-2.43298	0.0149752	0.0740174
Fam20b	72.1969	-0.477709	0.196665	-2.42905	0.0151384	0.0747741
St6galnac4	64.4383	-0.463713	0.190923	-2.4288	0.015149	0.0747769
Khdrbs3	208.982	-0.515673	0.212348	-2.42844	0.0151641	0.0748022
Mef2d	280.811	-0.411286	0.169382	-2.42816	0.0151758	0.0748107
Pdp2	51.7562	0.4825	0.19874	2.4278	0.0151908	0.0748355
Catsperd	39.0485	0.539813	0.222411	2.4271	0.0152201	0.0749304
Rtn3	812.751	-0.466318	0.19219	-2.42634	0.0152521	0.0750386
Sgce	44.265	-0.502478	0.207163	-2.42552	0.0152866	0.075071
Dffa	64.8587	-0.488881	0.201562	-2.42547	0.0152887	0.075071
Brd9	84.5498	-0.419227	0.172814	-2.42589	0.015271	0.075071
Cct5	133.424	-0.417902	0.172329	-2.42502	0.0153074	0.0751136
Vdac3	141.23	-0.458142	0.188974	-2.42437	0.015335	0.0751999
Gm13547	39.7173	0.560518	0.231288	2.42346	0.0153734	0.0753385
Rab5if	76.5206	-0.403162	0.1664	-2.42285	0.0153995	0.0754172
Galnt1	57.6078	-0.486916	0.201182	-2.42027	0.0155089	0.0759034
Gm21154,Gm8267,Gm8104,Gm3371,1700049E17Rik2,Gm7152,Gm7991,Gm7995,Gm5622,1700024B05Rik,Gm8032,Gm2959,AY358078,1700049E17Rik1,Gm5930	45.0412	-0.557799	0.230533	-2.4196	0.0155374	0.0759933
Smim14	107.88	-0.429429	0.177512	-2.41916	0.0155564	0.0760364
Lonrf2	72.4533	-0.460117	0.190216	-2.41892	0.0155668	0.0760376
Ankrd11	77.8352	-0.413823	0.171149	-2.41791	0.01561	0.076199
Stxbp1	736.005	-0.518619	0.214551	-2.41722	0.0156394	0.0762932
Cpsf2	51.0516	-0.483292	0.19998	-2.4167	0.0156618	0.0763524
Map2	196.735	-0.317268	0.131332	-2.41576	0.0157024	0.0765006
Lmbr1	67.7606	-0.430744	0.178364	-2.41497	0.0157364	0.0766165
Bloc1s1	80.1668	-0.411928	0.170819	-2.4115	0.0158873	0.0772506
Ralgapa1	96.0113	-0.379574	0.157399	-2.41154	0.0158852	0.0772506
Fnta	64.7158	-0.454519	0.188504	-2.4112	0.0159003	0.0772624
Mapk11	47.5843	-0.520517	0.215989	-2.40992	0.015956	0.0772624
Surf4	76.0766	-0.448038	0.185981	-2.40906	0.0159938	0.0772624
Cs	168.54	-0.413487	0.171609	-2.40947	0.0159759	0.0772624
Slc35f5	39.2003	0.60448	0.250881	2.40943	0.0159773	0.0772624
Shkbp1	44.3931	-0.498138	0.206766	-2.40918	0.0159883	0.0772624
Pik3r3	67.9184	-0.458766	0.190361	-2.40998	0.0159536	0.0772624
Srpx	47.7811	0.488802	0.20292	2.40884	0.0160031	0.0772624
Lhfpl4	101.484	-0.41846	0.173622	-2.41018	0.0159448	0.0772624
Lrrc8c	45.4134	-0.520031	0.215814	-2.40963	0.0159689	0.0772624
Arf5	279.033	-0.464647	0.192793	-2.41008	0.0159489	0.0772624
Sqle	125.463	-0.348459	0.14474	-2.40749	0.0160626	0.0774998
U2af1	77.2089	-0.44502	0.18491	-2.40669	0.0160978	0.0776197
Gabrb2	151.327	-0.513767	0.213501	-2.40639	0.016111	0.0776333
Rnps1	84.1787	-0.436246	0.181412	-2.40473	0.0161843	0.0777365
Adcy2	123.804	-0.476627	0.198186	-2.40495	0.0161747	0.0777365
Rnf170	52.8329	-0.451067	0.187544	-2.40513	0.0161668	0.0777365
Ndufa9	120.369	-0.397269	0.165163	-2.40532	0.0161581	0.0777365
Rnf11	251.719	-0.427186	0.177594	-2.4054	0.0161546	0.0777365
D17H6S53E	39.6464	-0.497814	0.207097	-2.40377	0.0162271	0.0778731
Eif2s3x	74.2405	-0.511921	0.212987	-2.40353	0.0162377	0.0778731
Tmod2	125.107	-0.3697	0.153824	-2.40339	0.0162439	0.0778731
Plekhj1	68.2548	-0.473671	0.197145	-2.40265	0.0162769	0.0779812
Nceh1	94.1078	-0.475957	0.198169	-2.40177	0.016316	0.0781058
Whrn	55.6808	-0.513318	0.21374	-2.4016	0.0163237	0.0781058
G3bp2	173.91	-0.434438	0.180919	-2.40128	0.016338	0.0781242
Iqgap2	52.6754	-0.521162	0.217167	-2.39982	0.0164032	0.0783861
Nol11	43.7125	-0.495926	0.206751	-2.39867	0.0164549	0.0785326
Pdcd6	87.7975	-0.420979	0.175503	-2.3987	0.0164536	0.0785326
Cntn1	183.219	-0.444304	0.185252	-2.39838	0.0164679	0.0785449
Ddx6	113.415	-0.395608	0.165054	-2.39685	0.0165368	0.0788234
Plekhm2	78.3325	-0.458774	0.191438	-2.39647	0.016554	0.0788551
Caln1	67.2554	-0.446083	0.186202	-2.3957	0.0165887	0.0789701
Lsm6	58.7058	-0.445822	0.18614	-2.39509	0.0166162	0.0790508
Fchsd2	62.0272	-0.46599	0.194636	-2.39415	0.0166587	0.079203
Strn4	228.486	-0.472856	0.197524	-2.39392	0.0166694	0.0792035
Nbas	49.4467	-0.485747	0.203097	-2.3917	0.0167707	0.079577
Rhot1	45.1526	-0.514534	0.215216	-2.39078	0.0168126	0.079577
Smad7	42.2028	-0.505371	0.211402	-2.39057	0.0168224	0.079577
Rnf19b	88.9826	-0.4156	0.173839	-2.39072	0.0168153	0.079577
Eif3g	135.581	-0.437546	0.18301	-2.39083	0.0168102	0.079577
Ccm2	51.1714	-0.484673	0.202668	-2.39146	0.0167815	0.079577
Dbi	175.116	-0.351671	0.14707	-2.39118	0.0167944	0.079577
Prmt1	79.4401	-0.51449	0.215244	-2.39026	0.0168365	0.0795938
Csnk2a1	117.163	-0.418643	0.175177	-2.38983	0.0168561	0.0796362
Ndufa6	176.059	-0.432851	0.181182	-2.38904	0.0168923	0.0797569
Actr1b	253.044	-0.424754	0.177913	-2.38743	0.0169668	0.0799572
Galt	76.9395	-0.458499	0.192019	-2.38779	0.0169501	0.0799572
Pdcd5	66.4126	-0.519953	0.217773	-2.38759	0.0169591	0.0799572
Elmo2	152.323	-0.410077	0.171809	-2.38682	0.0169947	0.0800383
Wfdc6b	42.9636	0.48936	0.205269	2.384	0.0171257	0.0806048
Srp54a,Srp54b,Srp54c	149.049	-0.449653	0.188649	-2.38354	0.0171468	0.0806535
Cnbd2	41.4068	0.48663	0.204317	2.38173	0.0172314	0.080815
Cfl1	1096.26	-0.374761	0.157368	-2.38142	0.0172458	0.080815
Stk25	208.156	-0.364374	0.153	-2.38152	0.0172413	0.080815
Ptk2	224.207	-0.495095	0.207819	-2.38234	0.0172031	0.080815
Klhl11	133.228	-0.443314	0.186123	-2.38183	0.0172269	0.080815
Hmgcs1	169.923	-0.360842	0.151484	-2.38205	0.0172168	0.080815
Igsf21	71.8753	0.460435	0.193433	2.38034	0.0172968	0.0810033
Bcl6	46.9444	-0.457611	0.192272	-2.38002	0.0173117	0.0810224
Inpp5a	55.2873	-0.473201	0.198944	-2.37856	0.0173802	0.0812537
Hnrnph1	94.9395	-0.434705	0.18279	-2.37817	0.0173987	0.0812537
Med24	95.6552	-0.45407	0.190942	-2.37805	0.0174045	0.0812537
Gtf2i	186.323	-0.343318	0.144362	-2.37818	0.0173981	0.0812537
Cmas	85.9482	-0.401584	0.168978	-2.37655	0.0174756	0.0814796
Dcp2	64.3265	-0.428254	0.180234	-2.37611	0.0174964	0.0814796
Rell2	129.572	-0.40565	0.170716	-2.37617	0.0174935	0.0814796
Rnf10	111.45	-0.413403	0.173964	-2.37638	0.0174836	0.0814796
Gak	98.1109	-0.430598	0.181252	-2.37569	0.0175161	0.0815205
Lifr	61.3464	-0.444372	0.187128	-2.37469	0.0175637	0.0816913
Pqbp1	67.1244	-0.456651	0.192422	-2.37318	0.0176359	0.0819689
Timm8b	101.742	-0.453542	0.191127	-2.37298	0.0176453	0.0819689
Aurkaip1	77.6928	-0.469705	0.197972	-2.37258	0.0176641	0.0820056
Cndp2	99.4802	-0.394418	0.166375	-2.37066	0.0177563	0.0823828
Pcdhgc4	45.9155	-0.473607	0.199818	-2.37019	0.017779	0.0823892
Hapln4	205.591	-0.467273	0.197147	-2.37017	0.0177797	0.0823892
Stx12	110.255	-0.464219	0.195942	-2.36916	0.0178286	0.0825647
Tatdn2	81.8716	-0.411363	0.173688	-2.3684	0.0178653	0.0826836
Syt5	206.358	-0.543857	0.229756	-2.36711	0.0179276	0.0829207
Nufip2	64.6329	-0.479004	0.202526	-2.36515	0.0180228	0.0833098
Slc2a6	67.0178	-0.458042	0.193689	-2.36483	0.0180381	0.083329
Nrd1	120.893	-0.42382	0.17924	-2.36455	0.0180522	0.0833425
Ssbp4	145.742	-0.435361	0.184251	-2.36287	0.0181341	0.0836694
Ncoa7	71.2798	-0.450808	0.190853	-2.36207	0.0181732	0.083695
Ppp1r12c	154.183	-0.472068	0.199824	-2.36242	0.0181559	0.083695
Get3	163.41	-0.410334	0.173714	-2.36212	0.0181706	0.083695
Txnl1	67.4361	-0.428577	0.181509	-2.36119	0.0182163	0.0838419
Dnajb2	83.5259	-0.387479	0.164198	-2.35983	0.0182831	0.0840977
Itpr1	259.706	-0.375124	0.158981	-2.35955	0.018297	0.08411
Fbxl19	85.5329	-0.476944	0.202179	-2.35901	0.0183236	0.0841291
Trpm1	39.5894	0.514661	0.218159	2.35911	0.0183188	0.0841291
H1f0	108.49	-0.443176	0.188089	-2.35621	0.0184627	0.0847159
Casd1	65.039	-0.40247	0.170844	-2.35578	0.0184837	0.0847603
Adipor1	79.5938	-0.402137	0.170777	-2.35475	0.018535	0.0849436
Araf	201.941	-0.407179	0.173024	-2.35331	0.0186069	0.085169
Cyb561	114.8	-0.403129	0.1713	-2.35335	0.0186053	0.085169
Gria2	205.372	-0.552808	0.234977	-2.3526	0.0186426	0.085279
Nr2c2	101.061	-0.421855	0.179331	-2.35238	0.0186537	0.085279
Pdzd11	63.1965	-0.445356	0.189424	-2.35111	0.0187175	0.0854663
Zcwpw1	50.2412	0.48638	0.206858	2.35128	0.0187089	0.0854663
Pum2	187.247	-0.431011	0.18341	-2.34998	0.0187743	0.0856734
Ddx55	52.0233	-0.47838	0.20376	-2.34776	0.0188865	0.0860804
Dock3	180.383	-0.424808	0.180941	-2.34778	0.0188857	0.0860804
Gfra2	132.684	-0.531279	0.226418	-2.34645	0.0189531	0.0863293
Rpl19	497.133	-0.376239	0.160359	-2.34624	0.0189641	0.0863293
Nsg1	257.098	-0.442252	0.188629	-2.34456	0.0190495	0.0866653
Rasgef1a	135.976	-0.427548	0.182407	-2.34393	0.0190819	0.0867601
Sirt7	43.5219	-0.476719	0.20343	-2.34341	0.0191086	0.0868288
Snapin	48.0826	-0.470434	0.200823	-2.34253	0.0191535	0.0868749
Enthd1	49.1874	0.488303	0.208428	2.34279	0.0191403	0.0868749
Slc35b4	56.6999	-0.439212	0.187493	-2.34255	0.0191524	0.0868749
Lrfn5	49.1309	-0.485356	0.207329	-2.34099	0.0192326	0.0871809
Atp6v1b2	393.909	-0.499156	0.213291	-2.34026	0.0192702	0.0872983
Dstn	156.32	-0.375514	0.160492	-2.33977	0.0192954	0.0873598
Npas2	51.0731	-0.468967	0.200571	-2.33817	0.0193787	0.0875435
Shisa9	46.0445	-0.484638	0.207319	-2.33764	0.0194061	0.0875435
Nfyb	69.5824	-0.440952	0.188562	-2.33849	0.0193616	0.0875435
Crnkl1	53.525	-0.445629	0.190622	-2.33776	0.0193995	0.0875435
Dlst	110.626	-0.48562	0.207739	-2.33765	0.0194055	0.0875435
Hdac1	39.3527	-0.503488	0.215343	-2.33807	0.0193834	0.0875435
Zfp384	48.8781	-0.48751	0.208639	-2.33662	0.019459	0.0877043
Mapre3	117.322	-0.397413	0.170089	-2.3365	0.0194651	0.0877043
Snrk	75.5364	-0.407403	0.174416	-2.33581	0.0195012	0.0877612
Mrpl28	55.204	-0.441772	0.189118	-2.33596	0.0194935	0.0877612
Aacs	57.7529	-0.457737	0.196035	-2.33498	0.0195444	0.0879031
Lage3	45.434	-0.488959	0.209436	-2.33465	0.019562	0.0879291
Wdr13	73.5936	-0.391658	0.167811	-2.33393	0.0195994	0.0880446
Papola	114.806	-0.4397	0.188503	-2.33258	0.0196701	0.0881506
Cbx7	76.7001	0.414299	0.177592	2.33287	0.0196551	0.0881506
Ppargc1a	46.6387	-0.492664	0.211208	-2.3326	0.0196694	0.0881506
Rps18	85.5914	-0.370607	0.158844	-2.33315	0.0196405	0.0881506
Soga3	191.906	-0.497471	0.213357	-2.33164	0.0197196	0.0883198
Mrps2	59.0802	-0.454712	0.195109	-2.33055	0.019777	0.0885241
Grin2a	251.743	-0.477267	0.204836	-2.32999	0.0198065	0.0886032
Pcdhac2	50.2328	-0.547838	0.235178	-2.32946	0.0198348	0.0886766
Map3k7	41.4786	-0.498622	0.214107	-2.32884	0.0198676	0.0887705
Supt16	69.9746	-0.442953	0.19024	-2.32839	0.0198915	0.0888243
Peg3	269.876	-0.516822	0.222094	-2.32705	0.0199627	0.0890241
Pacsin2	101.31	-0.391478	0.168235	-2.32698	0.0199666	0.0890241
Abhd8	231.085	-0.357303	0.153555	-2.32688	0.0199719	0.0890241
Nudc	183.806	-0.388189	0.166858	-2.32646	0.0199939	0.0890689
Dnajc7	117.587	-0.395291	0.169944	-2.32601	0.0200181	0.0890709
Impact	127.39	-0.447693	0.192466	-2.32609	0.0200139	0.0890709
Pdzd8	103.636	-0.395769	0.170211	-2.32517	0.0200626	0.0891238
Lgmn	106.533	-0.408361	0.17562	-2.32525	0.0200585	0.0891238
Actr1a	158.01	-0.370967	0.159549	-2.3251	0.0200664	0.0891238
Slc9a3r1	48.2881	0.475774	0.204643	2.3249	0.0200775	0.0891238
Snrnp200	79.0965	-0.458233	0.197256	-2.32304	0.0201772	0.0895132
Mrpl22	65.2073	-0.460865	0.198468	-2.32212	0.0202267	0.0896697
Pten	144.493	-0.397958	0.171391	-2.32194	0.0202364	0.0896697
Ndufa4	307.974	-0.402083	0.173212	-2.32134	0.0202687	0.0897599
Arap2	74.9847	-0.453473	0.195371	-2.32108	0.0202823	0.0897668
Med19	92.4054	-0.42474	0.183078	-2.32	0.0203411	0.089868
Cox8a	473.216	-0.319994	0.137916	-2.32021	0.0203293	0.089868
Rpl35	125.884	-0.418446	0.180361	-2.32004	0.0203387	0.089868
Mapk8	44.6341	-0.453196	0.195405	-2.31927	0.0203806	0.0899893
Pcf11	57.1621	-0.41892	0.180645	-2.31902	0.0203938	0.0899946
Cds2	223.729	-0.352088	0.151908	-2.31776	0.0204621	0.090243
Dzip1l	40.1902	-0.510502	0.220396	-2.31629	0.0205424	0.0905435
Bloc1s4	42.7701	0.477988	0.206435	2.31545	0.0205885	0.0906935
Zfp503	60.0556	-0.625427	0.270198	-2.3147	0.0206295	0.0907849
Ola1	99.7731	-0.429391	0.185512	-2.31462	0.0206335	0.0907849
Mrpl36	51.3642	-0.457247	0.197568	-2.31438	0.0206471	0.0907913
Ap1s1	145.391	-0.395839	0.171089	-2.31364	0.0206875	0.0909158
Camk2n2	107.633	-0.409463	0.177065	-2.3125	0.0207501	0.0911375
Arl2	129.03	-0.42017	0.181715	-2.31225	0.0207638	0.091144
Rnf115	132.269	-0.466254	0.201678	-2.31187	0.0207847	0.0911824
Dynll1	469.374	-0.429453	0.18579	-2.31149	0.0208058	0.0912219
Cog6	45.6902	-0.494955	0.21417	-2.31104	0.0208307	0.0912773
Dennd1a	70.2675	-0.400966	0.173528	-2.31067	0.0208512	0.091314
Rbfox1	279.022	-0.505533	0.218826	-2.31021	0.0208765	0.0913715
Gcc2	48.2676	-0.461646	0.199928	-2.30906	0.0209401	0.0915962
Glrx2	77.5739	-0.390266	0.169045	-2.30865	0.0209629	0.0916424
Rab3c	78.4489	-0.437821	0.189738	-2.30751	0.0210265	0.0918668
Zfp955b,Zfp955a	76.0438	-0.445415	0.193135	-2.30624	0.0210971	0.0921215
Usp30	39.1808	0.505391	0.219169	2.30594	0.021114	0.0921415
Cables2	54.6636	-0.428706	0.185973	-2.30521	0.0211547	0.0922655
Ajap1	62.6781	0.419687	0.182213	2.30328	0.0212631	0.0926305
Ctnna3	44.0006	0.516139	0.224079	2.30338	0.0212577	0.0926305
Sgta	140.928	-0.41629	0.18085	-2.30185	0.0213435	0.0928725
Rplp2,Wdr89,Rplp2-ps1	206.733	-0.326111	0.141669	-2.30191	0.02134	0.0928725
Thop1	41.4641	-0.515005	0.223792	-2.30126	0.0213768	0.0929391
Prss40	46.2657	0.462561	0.201014	2.30114	0.0213836	0.0929391
Jakmip1	153.435	-0.411208	0.178746	-2.30052	0.0214189	0.0930389
Adprh	105.048	-0.41906	0.18221	-2.29987	0.0214555	0.0931203
Lrp3	74.6768	-0.430816	0.18735	-2.29953	0.021475	0.0931203
Cdh24	38.5679	0.572562	0.248983	2.2996	0.0214706	0.0931203
Gnl3l	146.169	-0.417451	0.181692	-2.29758	0.0215858	0.0935467
Wdr26	88.982	-0.361394	0.157341	-2.29688	0.0216257	0.0936657
Ttbk1	62.2978	-0.423932	0.184606	-2.29641	0.0216523	0.0937264
Vwce	39.692	0.528989	0.230452	2.29544	0.0217081	0.093914
Dennd5a	182.519	-0.347306	0.15142	-2.29367	0.0218096	0.0942984
Efna5	62.368	-0.490155	0.213867	-2.29187	0.021913	0.0946911
Stac2	178.413	-0.389541	0.169984	-2.29163	0.0219271	0.0946973
Exd2	69.7561	-0.492802	0.215147	-2.29053	0.0219904	0.0949161
Sumo3	124.58	-0.406391	0.177442	-2.29027	0.0220056	0.0949269
1190007I07Rik,1810014B01Rik	48.5236	-0.468428	0.204613	-2.28934	0.0220598	0.0951061
Cdc14b	45.7719	0.503066	0.219787	2.28888	0.0220863	0.0951652
Chchd3	94.061	-0.421927	0.18447	-2.28724	0.0221816	0.0955212
Armcx3	114.862	-0.408437	0.178682	-2.28583	0.022264	0.0958037
Ube2k	62.5152	-0.40501	0.177194	-2.28568	0.0222728	0.0958037
Lcmt1	55.5706	-0.46787	0.204717	-2.28545	0.0222866	0.0958081
Cbln2	52.3336	-0.463086	0.202688	-2.28472	0.0223294	0.0959368
Pgbd5	132.309	-0.493368	0.215991	-2.28421	0.0223593	0.0960103
Trak2	43.2019	0.484249	0.21207	2.28343	0.0224048	0.0961506
Acbd5	64.1372	-0.411616	0.180319	-2.28271	0.0224475	0.0962519
B4galnt1	116.595	-0.397055	0.173949	-2.2826	0.0224541	0.0962519
Hnrnpd	160.838	-0.443295	0.19427	-2.28185	0.0224981	0.0963857
Gpr180	53.8594	-0.459624	0.201462	-2.28144	0.0225225	0.0964014
Gstm5	130.178	-0.399975	0.175323	-2.28135	0.0225275	0.0964014
Swi5	168.499	-0.350418	0.153662	-2.28044	0.0225814	0.0964576
Snx5	85.4336	-0.373631	0.163839	-2.28047	0.0225797	0.0964576
Phyh	93.7912	-0.419247	0.183838	-2.28052	0.0225767	0.0964576
Nudt9	72.6503	-0.429053	0.188165	-2.2802	0.0225958	0.0964576
Trmt12	49.0133	0.456542	0.200234	2.28004	0.022605	0.0964576
Sfpq	207.421	-0.480271	0.210697	-2.27944	0.0226408	0.0965553
Atp6v1c1	92.941	-0.405689	0.178008	-2.27904	0.0226645	0.0966012
Fam131a	286.209	-0.496817	0.218021	-2.27876	0.0226814	0.0966183
Neurod2	105.642	0.415863	0.182655	2.27677	0.0227999	0.0969578
Ncbp1	55.4001	-0.433764	0.190506	-2.27691	0.0227915	0.0969578
Slc1a1	111.495	-0.390501	0.171487	-2.27714	0.0227777	0.0969578
Gm52441,Gm52437,Gm52435,Gm52446,LOC118568634	1098.53	-0.550282	0.241793	-2.27584	0.0228556	0.0971395
Tgoln2,Tgoln1	75.1513	-0.394245	0.173286	-2.27511	0.0228994	0.0972706
Atp6v0e2	215.128	-0.401117	0.176352	-2.27453	0.0229343	0.0973634
Alg1	47.5607	-0.441991	0.194534	-2.27205	0.0230832	0.0977026
Fbxo34	52.7951	-0.452453	0.199116	-2.27231	0.0230677	0.0977026
Sugp2	72.453	-0.44112	0.194163	-2.2719	0.0230924	0.0977026
Trp53rka,Trp53rkb	41.7582	0.495658	0.218169	2.2719	0.0230923	0.0977026
Zbtb4	81.8032	-0.394042	0.173435	-2.27198	0.0230877	0.0977026
Drap1	153.378	-0.365639	0.160934	-2.27199	0.0230872	0.0977026
H2bu2	68.8805	0.41651	0.183408	2.27095	0.0231499	0.0978195
Oga	104.864	-0.418242	0.184183	-2.2708	0.0231592	0.0978195
Actg1	848.769	-0.35784	0.157558	-2.27116	0.0231373	0.0978195
Selenok	150.352	-0.369822	0.162895	-2.27032	0.0231884	0.0978325
Cd47	47.7598	0.521851	0.229854	2.27036	0.023186	0.0978325
Tacc2	93.4978	-0.380947	0.167813	-2.27007	0.0232033	0.0978404
Fam189b	60.8515	-0.408768	0.180259	-2.26767	0.0233495	0.0983713
Ppp1ca	138.529	-0.394231	0.173856	-2.26757	0.0233555	0.0983713
Pcgf3	45.9886	-0.466916	0.205964	-2.26697	0.0233919	0.0984693
Vmn2r2	39.0046	0.546677	0.241182	2.26666	0.0234113	0.0984957
Pfkfb3	52.0649	-0.491433	0.216942	-2.26528	0.0234956	0.0987393
Pgs1	52.9773	-0.435571	0.19227	-2.26541	0.0234876	0.0987393
Aptx	58.4647	-0.440963	0.194729	-2.2645	0.0235437	0.0988861
Sh3bgrl2	57.2725	-0.407197	0.17994	-2.26296	0.0236382	0.0989505
Luzp1	46.2014	-0.477569	0.211029	-2.26305	0.0236325	0.0989505
Aplp2	317.535	-0.434203	0.191819	-2.26361	0.0235982	0.0989505
Gopc	67.8958	-0.433995	0.191731	-2.26356	0.0236012	0.0989505
Trappc10	75.6368	-0.412191	0.182127	-2.26321	0.0236226	0.0989505
Skp1	309.871	-0.373475	0.164996	-2.26355	0.0236021	0.0989505
Metap1	70.6206	-0.449648	0.198791	-2.26192	0.0237026	0.0991093
Borcs8	49.2387	-0.471236	0.208326	-2.26201	0.0236966	0.0991093
Cdh10	80.2609	-0.356512	0.157681	-2.26097	0.0237613	0.0992993
Kcnk12	47.6011	-0.479292	0.212085	-2.25991	0.0238269	0.0995177
Miip	49.0181	-0.462313	0.204634	-2.25922	0.0238696	0.0996406
Hprt	118.256	-0.444062	0.196585	-2.25888	0.0238907	0.099673
Lrrc57	42.9382	-0.472237	0.209099	-2.25844	0.0239182	0.0997323
Tspan5	163.011	-0.444841	0.197054	-2.25746	0.0239794	0.0997615
Smyd2	42.666	-0.502736	0.222716	-2.25729	0.0239898	0.0997615
Tkt	104.865	-0.363793	0.161166	-2.25726	0.0239917	0.0997615
Selenoi	48.8978	-0.432906	0.191742	-2.25775	0.0239611	0.0997615
Aebp2	88.2691	-0.416351	0.184391	-2.25798	0.0239472	0.0997615
Ube2q2	79.6824	-0.357438	0.158404	-2.25649	0.0240399	0.0999063
Kmt5a	69.5543	-0.423431	0.187692	-2.25599	0.0240713	0.0999639
Pdia4	53.4213	-0.422972	0.187518	-2.25563	0.0240938	0.0999639
Bri3bp	106.313	-0.447963	0.198593	-2.25568	0.0240904	0.0999639
Borcs6	43.4746	-0.456786	0.20255	-2.25518	0.0241218	0.100025
Septin4	171.139	-0.395092	0.175298	-2.25384	0.0242065	0.100044
Bex4	43.0036	0.470498	0.208749	2.25389	0.0242029	0.100044
Tmed7	52.149	-0.412248	0.182849	-2.25459	0.0241591	0.100044
Klc2	369.663	-0.424578	0.188306	-2.25473	0.0241503	0.100044
Nt5c	78.9537	-0.451776	0.200432	-2.25401	0.0241955	0.100044
Psma7	165.825	-0.416641	0.184835	-2.25413	0.0241882	0.100044
Sipa1l1	302.895	-0.347865	0.154397	-2.25306	0.0242555	0.100191
Tlk2	66.2806	-0.386151	0.17149	-2.25174	0.0243385	0.100479
Stk40	54.1222	-0.42572	0.189141	-2.25081	0.0243976	0.100667
Dnpep	56.7392	-0.409449	0.18194	-2.25047	0.0244193	0.100701
Atg4c	60.7331	-0.501049	0.222687	-2.25001	0.0244481	0.100764
Slc29a2	44.3476	-0.479127	0.213076	-2.24861	0.0245371	0.101075
Vdac2	97.9441	-0.388426	0.172786	-2.24802	0.0245751	0.101177
Ttc7b	97.9871	-0.4679	0.208188	-2.24749	0.0246087	0.101236
Kcnj6	149.06	-0.461934	0.205545	-2.24737	0.0246166	0.101236
Emc2	104.279	-0.423862	0.188699	-2.24623	0.0246895	0.101315
Picalm	103.669	-0.387545	0.172497	-2.24667	0.024661	0.101315
Cap1	190.176	-0.407306	0.181346	-2.24601	0.0247033	0.101315
Cdk14	99.4883	-0.385533	0.17165	-2.24605	0.0247009	0.101315
Snx10	99.9229	-0.413732	0.184167	-2.2465	0.0246717	0.101315
Shc2	61.3309	-0.44041	0.196174	-2.24499	0.0247685	0.101526
Polr3a	41.1121	-0.530592	0.236384	-2.24462	0.0247926	0.101561
Eif3k	124.861	-0.412247	0.183675	-2.24444	0.024804	0.101561
Prrt4	49.0999	0.450688	0.200866	2.24373	0.02485	0.101694
Hs6st1	68.4473	-0.393903	0.175707	-2.24182	0.024973	0.102141
Dlg4	450.681	-0.352805	0.157392	-2.24157	0.0249892	0.102152
Hdlbp	110.929	-0.425681	0.189939	-2.24115	0.0250166	0.102208
Brox	63.8733	-0.407354	0.18185	-2.24006	0.0250872	0.10244
Fbxw7	150.207	-0.407729	0.182071	-2.23939	0.0251306	0.102491
Scg5	266.459	-0.397286	0.17742	-2.23924	0.0251406	0.102491
Dnaja4	118.675	-0.38193	0.170545	-2.23947	0.0251254	0.102491
Syt4	114.929	-0.389586	0.174033	-2.23857	0.0251839	0.102612
Rab34	39.0363	0.537042	0.239942	2.23821	0.0252071	0.10265
Ik	84.4561	-0.391601	0.175068	-2.23685	0.0252963	0.102958
Pcbp3	53.6385	-0.470011	0.210233	-2.23566	0.0253738	0.103192
Tiam2	65.1885	-0.463224	0.207208	-2.23555	0.0253813	0.103192
Rbm45	41.5866	-0.501538	0.22438	-2.23521	0.0254035	0.103226
Rpl34-ps1,Rpl34	174.715	-0.328124	0.146971	-2.23258	0.0255766	0.103873
Smn1	46.4331	-0.458328	0.205322	-2.23224	0.0255988	0.103907
Mlec	78.7185	-0.379741	0.170151	-2.23179	0.0256287	0.103928
St3gal3	87.5993	-0.374903	0.167986	-2.23175	0.0256318	0.103928
Nemf	57.4657	-0.411184	0.184477	-2.22892	0.0258191	0.104631
Zyg11b	137.098	-0.408496	0.183345	-2.22801	0.0258795	0.104819
Noc2l	77.6343	-0.426512	0.19153	-2.22687	0.0259562	0.104855
Mlf2	493.573	-0.454522	0.204035	-2.22766	0.0259031	0.104855
Gpc1	158.868	-0.357277	0.160433	-2.22696	0.02595	0.104855
Zmynd19	52.3354	-0.429137	0.192712	-2.22684	0.0259583	0.104855
Cnbp	233.356	-0.401931	0.180484	-2.22696	0.0259499	0.104855
Mrps18a	54.5545	-0.497084	0.22329	-2.22619	0.0260018	0.104974
Uba3	51.8213	-0.460067	0.206686	-2.22592	0.0260192	0.104988
Rapgef1	118.593	-0.330462	0.148476	-2.2257	0.0260346	0.104993
Hdac3	79.0193	-0.468703	0.210658	-2.22495	0.0260846	0.105138
Abi2	117.015	-0.411676	0.185067	-2.22447	0.0261167	0.105211
Gpm6b	280.016	-0.347924	0.156475	-2.22351	0.0261817	0.105416
Pitrm1	40.2125	-0.485632	0.21858	-2.22176	0.0262998	0.105835
Marchf7	61.9135	-0.428192	0.192813	-2.22077	0.0263669	0.106048
Tmem151b	76.1827	-0.405466	0.182616	-2.22032	0.0263973	0.106113
Ppp6c	52.0821	-0.423962	0.191	-2.2197	0.0264393	0.106168
Acly	104.566	-0.425697	0.191775	-2.21977	0.0264342	0.106168
Cox20	45.8184	-0.45467	0.204913	-2.21885	0.026497	0.106343
Magee1	95.5382	-0.47116	0.212489	-2.21734	0.0265998	0.106698
Capn15	71.7112	-0.41744	0.188306	-2.21681	0.0266358	0.106741
Cdh11	57.072	-0.449451	0.202751	-2.21677	0.0266389	0.106741
Ankrd40	91.0617	-0.374667	0.169151	-2.21499	0.0267607	0.107172
Ambra1	54.2034	0.451529	0.203905	2.2144	0.0268011	0.107276
Pcx	51.163	-0.464523	0.209874	-2.21335	0.0268738	0.107452
Nagk	38.5642	-0.461447	0.208472	-2.21347	0.0268649	0.107452
Cds1	90.5266	-0.373566	0.168802	-2.21304	0.026895	0.10748
Tom1l2	75.9215	-0.403729	0.182458	-2.21273	0.0269164	0.107508
Nsmce3	62.9964	-0.429206	0.193991	-2.21251	0.0269315	0.107511
Mrpl57	62.4254	-0.394423	0.178302	-2.2121	0.0269596	0.107566
Ndufb10	114.711	-0.418877	0.189434	-2.21121	0.0270216	0.107755
Tmem65	51.1369	0.437893	0.198053	2.21098	0.0270369	0.107759
Gng13	98.5286	-0.422594	0.191232	-2.20984	0.027116	0.108017
Prdx3	88.0326	-0.428754	0.194057	-2.20943	0.027145	0.108075
Mycbp2	101.421	-0.464156	0.210129	-2.20892	0.0271805	0.108159
Calm2	1463.58	-0.470152	0.212947	-2.20784	0.0272555	0.1084
Actr2	106.929	-0.38734	0.175469	-2.20746	0.0272819	0.108448
Ccdc50	70.3851	-0.370056	0.167685	-2.20685	0.0273242	0.108558
Mlx	57.113	-0.422344	0.191535	-2.20505	0.0274504	0.109001
Wars2	40.4053	0.494322	0.224202	2.20481	0.0274674	0.109011
Prpf38a	61.862	-0.422438	0.191819	-2.20227	0.027646	0.109662
Noc4l	47.9466	-0.455857	0.207039	-2.2018	0.0276797	0.10968
Cdk11b	137.12	-0.385399	0.175027	-2.20194	0.0276698	0.10968
Pura	251.687	-0.387171	0.175927	-2.20074	0.0277542	0.109858
Preb	44.4926	-0.439363	0.199643	-2.20074	0.0277542	0.109858
Morf4l1b,Morf4l1-ps1,Morf4l1	356.494	-0.398122	0.180948	-2.2002	0.0277927	0.109895
Eif4a2	787.447	-0.439416	0.199712	-2.20025	0.0277894	0.109895
G3bp1	65.2915	-0.393418	0.178858	-2.19961	0.0278343	0.110001
Fasn	179.287	-0.3337	0.151872	-2.19725	0.0280024	0.110607
Pdxp	250.361	-0.440804	0.200662	-2.19674	0.0280387	0.110692
Iars	57.9938	-0.417902	0.190305	-2.19595	0.0280952	0.110857
Adarb1	117.823	-0.373353	0.170055	-2.19548	0.028129	0.110932
Il1r2	46.7545	0.482796	0.219964	2.19488	0.0281721	0.111043
Gpi1	549.409	-0.440715	0.200816	-2.19462	0.0281907	0.111058
Arhgap39	93.0471	-0.387215	0.176487	-2.19401	0.0282348	0.111174
Adra1b	69.8078	-0.441609	0.201304	-2.19374	0.0282542	0.111192
Mtx3	42.5199	-0.466452	0.212656	-2.19346	0.0282744	0.111213
Ap2a2	111.477	-0.43561	0.198659	-2.19276	0.028325	0.111353
Creb1	73.0543	-0.397202	0.181273	-2.19119	0.0284384	0.111623
Eif3i	77.8537	-0.377431	0.172249	-2.1912	0.0284372	0.111623
Wdr47	76.2516	-0.362729	0.165533	-2.19128	0.0284318	0.111623
Rhoq	69.7778	-0.398452	0.181952	-2.18988	0.0285329	0.111849
Sirt3	106.788	-0.385349	0.175977	-2.18977	0.0285406	0.111849
Actr3b	84.8889	-0.346793	0.158365	-2.18984	0.0285361	0.111849
Rtraf	72.5687	-0.375252	0.171423	-2.18904	0.0285939	0.11194
Azin2	52.4253	-0.406331	0.185618	-2.18907	0.0285915	0.11194
Yipf6	47.5827	-0.44301	0.202401	-2.18877	0.0286133	0.111958
Fbl	79.9824	-0.42929	0.196238	-2.1876	0.0286991	0.112235
Lemd1	46.3274	0.469573	0.214673	2.18738	0.0287146	0.112237
Rrp7a	123.388	-0.367922	0.16822	-2.18715	0.0287314	0.112244
Ogdh	110.452	-0.370804	0.169562	-2.18683	0.0287549	0.112277
Ppp3r1	926.36	-0.42333	0.193668	-2.18586	0.0288259	0.112496
Bud31	67.8293	-0.382964	0.175229	-2.18551	0.0288512	0.112536
Asb3	49.9165	-0.460014	0.210564	-2.18468	0.0289124	0.112716
Tmem205	55.0252	-0.46208	0.211565	-2.1841	0.0289546	0.112822
Cstf3	69.0047	-0.427471	0.195811	-2.18308	0.02903	0.113057
Rai1	65.2914	-0.450568	0.206442	-2.18254	0.0290697	0.113087
Zmat2	279.963	-0.430834	0.197417	-2.18236	0.0290829	0.113087
Fam76b	42.442	-0.463348	0.212295	-2.18257	0.0290675	0.113087
Cobl	58.6205	-0.41717	0.191321	-2.18047	0.0292226	0.113512
Coq10b	58.7212	-0.450719	0.206701	-2.18054	0.0292175	0.113512
Luzp2	42.5969	-0.514509	0.23604	-2.17975	0.0292757	0.11366
Mrpl33	61.1548	-0.420602	0.193105	-2.1781	0.0293988	0.114019
Rpl23a	296.083	-0.267997	0.12304	-2.17814	0.0293958	0.114019
Klk1b21	71.7258	-0.400963	0.184153	-2.17734	0.0294554	0.114079
Nap1l2	109.193	-0.435318	0.199937	-2.17728	0.0294598	0.114079
Tle5	122.96	-0.402889	0.185015	-2.17761	0.0294354	0.114079
Gm5643,Hnrnpa1l2-ps2,Hnrnpa1,Gm10052	256.509	-0.413738	0.190131	-2.17607	0.02955	0.11431
Dscam	59.8745	-0.405172	0.186185	-2.17617	0.0295424	0.11431
Trpc4ap	77.9783	-0.393899	0.181032	-2.17585	0.0295662	0.114314
Dcaf11	63.042	-0.38575	0.17734	-2.1752	0.0296151	0.114326
Cacnb1	98.553	-0.374098	0.171956	-2.17554	0.0295894	0.114326
Ints8	50.9732	-0.446151	0.205098	-2.17531	0.0296072	0.114326
5031439G07Rik	109.656	-0.33917	0.155983	-2.17441	0.0296744	0.114495
Mtpn	165.91	-0.356131	0.163819	-2.17393	0.0297107	0.114576
Cd200	69.182	-0.414485	0.190688	-2.17363	0.0297332	0.114604
Mfsd6	90.554	-0.393888	0.181258	-2.17308	0.029774	0.114703
Pak6	51.0578	-0.409457	0.188513	-2.17204	0.029853	0.114948
Avl9	46.8003	-0.433416	0.199661	-2.17076	0.0299497	0.115261
Ccdc92b	39.4522	0.463792	0.213792	2.16936	0.0300557	0.115609
Plekha3	72.0728	-0.40945	0.188791	-2.1688	0.0300976	0.115711
Rogdi	164.537	-0.478642	0.220716	-2.16859	0.0301142	0.115716
Rapgef4	189.553	-0.29839	0.137626	-2.16813	0.0301491	0.115791
Sobp	73.8135	-0.382248	0.176416	-2.16674	0.0302547	0.116136
Rbmx	53.2054	-0.48397	0.223437	-2.16602	0.0303095	0.116228
Cux1	64.5773	-0.435154	0.200886	-2.16617	0.0302982	0.116228
Igsf8	186.537	-0.425084	0.196329	-2.16516	0.0303755	0.116421
Snx25	67.1553	-0.373734	0.172659	-2.16458	0.0304197	0.116531
B4gat1	96.5879	-0.433588	0.200546	-2.16204	0.0306149	0.117099
Tagln3	182.802	-0.350728	0.162217	-2.16209	0.0306109	0.117099
Fdft1	203.017	-0.358362	0.165723	-2.16242	0.0305855	0.117099
Gpr137b,Gpr137b-ps	56.1649	-0.456816	0.211424	-2.16066	0.0307216	0.117448
Crebrf	53.5951	0.408942	0.18931	2.16018	0.0307589	0.11753
Gsr	41.9321	-0.459253	0.212652	-2.15964	0.0308004	0.117629
Washc5	41.6091	-0.451844	0.209248	-2.15937	0.0308216	0.11765
Pfkl	193.486	-0.428201	0.198373	-2.15856	0.0308841	0.117828
Arfrp1	69.2142	-0.397681	0.184371	-2.15696	0.0310084	0.118222
Sf1	88.7672	-0.380886	0.176595	-2.15683	0.0310189	0.118222
Lrrc4b	90.5137	-0.383343	0.177871	-2.15518	0.031148	0.118654
Pnkd	110.183	-0.352896	0.163785	-2.15463	0.0311907	0.118756
Lgr5	40.2156	0.467715	0.217119	2.15418	0.031226	0.11883
Tasp1	72.7072	-0.390341	0.181344	-2.15249	0.0313588	0.119214
Gprin1	75.4453	-0.422085	0.196082	-2.1526	0.0313503	0.119214
Uty	38.4987	0.478121	0.222196	2.1518	0.0314128	0.119359
Ndufb9	163.061	-0.338076	0.15722	-2.15034	0.0315284	0.119737
Serinc1	604.339	-0.449637	0.209269	-2.14861	0.0316657	0.120167
Aspscr1	58.2488	-0.393142	0.182984	-2.14851	0.0316735	0.120167
Atp2b3	112.436	-0.38828	0.180768	-2.14795	0.0317175	0.120273
Rab30	56.0555	-0.381193	0.177509	-2.14746	0.0317566	0.12036
Cept1	51.2266	0.433745	0.202129	2.14588	0.0318824	0.120776
Fam228b	41.2033	0.465121	0.216914	2.14426	0.0320121	0.121145
Fam168b	156.531	-0.353046	0.164639	-2.14437	0.0320032	0.121145
Dhx15	118.012	-0.347717	0.162203	-2.14372	0.0320551	0.121246
Tmprss12	39.627	0.497359	0.232153	2.14238	0.0321632	0.121594
Mrpl48	58.1797	-0.384898	0.179711	-2.14177	0.0322123	0.121657
Pdpk1	127.911	-0.300394	0.140244	-2.14194	0.032198	0.121657
Hsph1	191.305	-0.363259	0.169806	-2.13926	0.0324147	0.122359
Pigu	39.8556	-0.485739	0.227081	-2.13906	0.0324309	0.122359
Gabarap	118.182	-0.368379	0.172306	-2.13793	0.0325222	0.122642
Cenpt	53.5557	-0.398183	0.186271	-2.13766	0.0325445	0.122664
Wdr36	40.2511	0.454973	0.212918	2.13684	0.0326107	0.122852
Amacr	43.5324	0.487475	0.22816	2.13655	0.0326347	0.12288
Add1	145.697	-0.397334	0.185993	-2.13629	0.032656	0.122899
Dmd	51.8077	-0.431771	0.202206	-2.1353	0.0327363	0.123022
Cln8	56.3228	-0.432025	0.202327	-2.13528	0.032738	0.123022
Jade2	56.0648	-0.387929	0.181643	-2.13567	0.0327065	0.123022
Ambp	38.7207	0.478028	0.223907	2.13494	0.0327658	0.123065
Nenf	122.246	-0.38437	0.180064	-2.13463	0.0327915	0.1231
Naa40	39.0689	-0.45582	0.21364	-2.13359	0.0328763	0.123356
Gad2	101.083	-0.510071	0.239094	-2.13335	0.0328956	0.123367
Tmem151a	157.05	-0.395079	0.185384	-2.13114	0.033078	0.123989
[truncated: 17,741 more rows]
