# Supplementary material for: Transcriptional and neuroprotective effects of hexokinase-2 inhibitors administered after stroke
Source: J Neuroinflammation. 2025 Oct 28;22:247. doi: 10.1186/s12974-025-03594-1 (PMC12570821; doi:10.1186/s12974-025-03594-1)
Supplement: Supplementary file 9 — Supplementary Material 9. [file 12974_2025_3594_MOESM9_ESM.xlsx]

## Sheet: DEGs_neuron_ipsi2_veh_vs_2DG
	baseMean	log2FoldChange	lfcSE	stat	pvalue	padj
Cfh	22.8572	-1.03799	0.271858	-3.81812	0.000134475	NA
Lmntd2	36.1355	-0.92485	0.223404	-4.13981	3.47588884905549e-05	NA
Olfr1024	32.9668	-0.908918	0.242486	-3.74833	0.000178015	NA
Bmp4	34.5202	-0.893792	0.221376	-4.03743	5.40397770051568e-05	NA
Tfap2d	33.7246	-0.875491	0.232329	-3.76833	0.000164345	NA
Acat3	37.6372	-0.85707	0.224205	-3.82271	0.000131991	NA
Olfr303	31.2569	-0.847382	0.243286	-3.48307	0.000495702	NA
Lrrc2	47.0405	-0.832473	0.192912	-4.31531	1.59379814314333e-05	NA
A3galt2	31.1843	-0.828785	0.245233	-3.37959	0.00072595	NA
Olfr629	34.7096	-0.826092	0.22212	-3.71913	0.000199909	NA
H2-T3	20.8542	-0.821575	0.276129	-2.97533	0.00292675	NA
Irx6	36.8078	-0.819794	0.21977	-3.73023	0.000191303	NA
Avpr2	35.6607	-0.817222	0.231949	-3.52329	0.000426227	NA
Mapkapk3	38.1665	-0.802349	0.222726	-3.60241	0.000315277	NA
Car13	32.0956	-0.799583	0.234643	-3.40765	0.000655238	NA
Rps6ka6	39.0124	-0.78564	0.213978	-3.67159	0.000241042	NA
Bche	49.5044	-0.784205	0.206846	-3.79124	0.000149895	NA
Tlr6	33.6788	-0.779404	0.235533	-3.30911	0.000935936	NA
Lgals2	55.1921	-0.779349	0.190122	-4.0992	4.14573907339917e-05	NA
Fndc11	36.95	-0.778258	0.222764	-3.49364	0.000476479	NA
Lyz2	36.7164	-0.777548	0.224349	-3.46579	0.00052867	NA
Lim2	58.8929	-0.774326	0.18561	-4.17179	3.02210040454973e-05	NA
Gzme	28.5154	-0.773673	0.241572	-3.20266	0.00136166	NA
Raet1a,Raet1c,Raet1b	24.7391	-0.770267	0.258478	-2.98001	0.00288243	NA
Prkag3	25.8075	-0.764948	0.265388	-2.88238	0.00394689	NA
Gm8369	25.4417	-0.764692	0.257406	-2.97076	0.00297065	NA
Dio3	29.0942	-0.763886	0.258131	-2.95929	0.0030835	NA
Catsperb	34.6145	-0.761456	0.241866	-3.14826	0.00164245	NA
Tlr4	47.7445	-0.759593	0.207227	-3.66552	0.000246841	NA
Olfr954	36.5572	-0.759365	0.214094	-3.54687	0.000389837	NA
Olfr255	29.2617	-0.758561	0.245944	-3.08429	0.00204039	NA
Olfr1338	33.6543	-0.75593	0.238495	-3.16958	0.0015266	NA
Crisp2	33.6438	-0.752141	0.227126	-3.31156	0.000927789	NA
Mamdc2	35.9323	-0.749967	0.218722	-3.42886	0.000606128	NA
Snx9	35.5235	-0.748911	0.220065	-3.40314	0.000666152	NA
Abca6	35.8676	-0.745241	0.238763	-3.12126	0.0018008	NA
Sox7	30.5323	-0.744806	0.241351	-3.08598	0.0020288	NA
Zfp660	28.1308	-0.744608	0.24377	-3.05455	0.00225397	NA
Sox15	38.3337	-0.744033	0.230306	-3.23062	0.00123521	NA
Igbp1b	24.2328	-0.74377	0.26316	-2.8263	0.00470888	NA
Itih2	31.1926	-0.739463	0.241515	-3.06177	0.00220031	NA
Gm6569	28.4921	-0.731289	0.243993	-2.99718	0.00272494	NA
Smok2a	37.4863	-0.731018	0.214336	-3.41062	0.00064816	NA
Tyms	34.9722	-0.730241	0.221803	-3.2923	0.000993723	NA
Etv4	28.075	-0.722492	0.249561	-2.89505	0.00379093	NA
Map3k7cl	39.4668	-0.722135	0.239044	-3.02093	0.00252002	NA
Plcb2	38.7192	-0.714313	0.223657	-3.19379	0.00140418	NA
Fkbp6	33.6299	-0.714106	0.227345	-3.14107	0.0016833	NA
Ppef1	30.2479	-0.714098	0.241108	-2.96174	0.00305907	NA
Tspan8	43.7209	-0.71299	0.219698	-3.24532	0.00117321	NA
Tgm3	37.862	-0.712632	0.220358	-3.23397	0.00122082	NA
Bmp5	47.1132	-0.710773	0.203892	-3.48603	0.000490244	NA
Snx33	31.1504	-0.708224	0.239536	-2.95665	0.00310998	NA
Glra3	33.1088	-0.707957	0.228633	-3.09647	0.00195839	NA
Atp6v0a4	39.7573	-0.707766	0.217209	-3.25845	0.00112022	NA
Lpp	31.7853	-0.70735	0.232751	-3.03908	0.00237298	NA
Prss37	31.2947	-0.706991	0.249749	-2.8308	0.00464312	NA
Dach1	37.7388	-0.705274	0.225022	-3.13425	0.00172297	NA
Hic1	26.5628	-0.701655	0.26529	-2.64486	0.00817255	NA
Olfr692	26.8502	-0.70096	0.254361	-2.75577	0.0058555	NA
Gramd3	40.1883	-0.698814	0.223612	-3.12511	0.00177736	NA
Naip5	30.7169	-0.698207	0.241043	-2.8966	0.00377226	NA
Ptgir	32.6394	-0.697126	0.238139	-2.92739	0.00341818	NA
Mrgprb5	41.4191	-0.697011	0.219999	-3.16825	0.00153359	NA
B3gnt6	49.7985	-0.693272	0.190888	-3.63183	0.000281418	NA
Klra21	19.4981	-0.693217	0.29177	-2.3759	0.0175062	NA
Lipo3,Lipo2,Lipo4	48.0899	-0.69294	0.197696	-3.50508	0.000456476	NA
Olfr1392	30.8908	-0.692591	0.243623	-2.84288	0.00447078	NA
Gjd4	24.9256	-0.692304	0.268543	-2.578	0.00993746	NA
Cavin2	34.0962	-0.691778	0.229349	-3.01627	0.00255904	NA
Olfr720	30.7772	-0.688544	0.246616	-2.79197	0.00523879	NA
Gm46139	28.4688	-0.685049	0.253904	-2.69806	0.00697447	NA
I830077J02Rik	32.0418	-0.683762	0.256811	-2.66252	0.0077559	NA
Ly6a2,Ly6c1,Ly6a,Ly6c2	98.7846	-0.683265	0.283333	-2.41153	0.0158858	0.0845059
Bmp2k	48.9062	-0.683038	0.208723	-3.27247	0.00106613	NA
Adtrp	28.8627	-0.681276	0.253835	-2.68393	0.00727614	NA
Ccdc87	31.9631	-0.680304	0.235127	-2.89334	0.00381164	NA
Msr1	28.1451	-0.679617	0.253467	-2.68129	0.00733398	NA
Ltc4s	38.4125	-0.678272	0.230591	-2.94145	0.00326679	NA
Poli	61.024	-0.677004	0.189098	-3.58017	0.000343369	NA
H2-M10.5	26.2637	-0.675096	0.270698	-2.49391	0.0126346	NA
Lrrc69	32.5389	-0.674014	0.233029	-2.8924	0.00382307	NA
Ly6f	33.7413	-0.672049	0.228448	-2.9418	0.00326307	NA
Gfap	121.467	-0.671911	0.196937	-3.41181	0.000645328	0.0172537
Smagp	30.998	-0.670694	0.24404	-2.74829	0.00599061	NA
Magea8,Magea3,Magea2,Magea1,Magea6,Magea5	36.4223	-0.66974	0.225367	-2.97177	0.00296088	NA
Gm884	29.9158	-0.669411	0.257354	-2.60113	0.00929171	NA
Hmx2	38.8725	-0.668495	0.211365	-3.16276	0.00156281	NA
Phf19	23.6358	-0.668256	0.26819	-2.49172	0.0127125	NA
Spatc1	34.491	-0.666672	0.238076	-2.80025	0.00510636	NA
Plpp2	36.649	-0.66269	0.227874	-2.90814	0.00363588	NA
Stx11	31.6902	-0.660519	0.236835	-2.78894	0.00528813	NA
Lrrc56	45.0007	-0.659593	0.201407	-3.27492	0.00105693	NA
Lrrc43	37.4878	-0.657587	0.209063	-3.1454	0.0016586	NA
Vmn2r90	37.7408	-0.655504	0.220508	-2.97269	0.00295202	NA
Mrgprx1	34.5181	-0.654843	0.228623	-2.86429	0.00417939	NA
H2-Ea	27.2326	-0.653089	0.253077	-2.5806	0.00986289	NA
Glipr1l1	27.4912	-0.652809	0.24524	-2.66192	0.00776973	NA
Slurp1	26.9105	-0.652233	0.257985	-2.52819	0.0114653	NA
Fam166b	34.3897	-0.651225	0.235775	-2.76207	0.00574366	NA
Lyg2	46.7065	-0.651161	0.193808	-3.35983	0.000779911	NA
Lman1l	41.1572	-0.650999	0.215358	-3.02288	0.00250384	NA
Foxh1	22.7869	-0.650177	0.278389	-2.3355	0.0195172	NA
Pls1	15.8385	-0.649379	0.313728	-2.06988	0.0384638	NA
Ccdc24	36.8418	-0.648969	0.223929	-2.89809	0.00375437	NA
Nfkb2	34.4237	-0.647235	0.230379	-2.80944	0.00496278	NA
Ror2	31.2189	-0.646227	0.254077	-2.54343	0.010977	NA
Cep55	35.9266	-0.643354	0.224826	-2.86157	0.00421553	NA
Bpifb1	32.4895	-0.641985	0.239728	-2.67797	0.00740701	NA
Cyp1a2	42.9253	-0.641628	0.206059	-3.11382	0.00184685	NA
Il19	36.8415	-0.640874	0.220023	-2.91276	0.00358248	NA
Serpinb3d	54.9535	-0.640185	0.189664	-3.37536	0.000737201	NA
Dnaaf6	20.8579	-0.639791	0.275588	-2.32155	0.0202572	NA
Olfr64	31.5715	-0.637201	0.233389	-2.73021	0.00632944	NA
Gja5	29.4647	-0.633841	0.25349	-2.50046	0.0124032	NA
Tfcp2l1	34.8611	-0.633352	0.228025	-2.77756	0.00547693	NA
Prrxl1	45.6544	-0.633213	0.20747	-3.05207	0.00227266	NA
Aknad1	32.7882	-0.633124	0.23492	-2.69507	0.00703748	NA
Six3	36.293	-0.632345	0.229228	-2.75858	0.00580527	NA
Cyp2j12	29.9213	-0.631866	0.239695	-2.63612	0.00838599	NA
Calb2	44.4447	-0.630801	0.207879	-3.03447	0.00240962	NA
Gm9922	30.1752	-0.630287	0.2373	-2.65607	0.00790563	NA
Itlnb	31.3009	-0.629179	0.236538	-2.65995	0.00781525	NA
Rfpl4b	25.1086	-0.628913	0.260259	-2.41649	0.0156709	NA
Lmx1b	40.3772	-0.628875	0.221137	-2.84383	0.00445744	NA
Mtarc1	27.9326	-0.627754	0.252737	-2.48382	0.0129981	NA
4930438A08Rik	32.7301	-0.627724	0.237375	-2.64444	0.00818257	NA
Ms4a20	30.929	-0.626617	0.232849	-2.69108	0.00712205	NA
Chek1	44.2732	-0.625467	0.211314	-2.9599	0.00307736	NA
Lsm10	46.6954	-0.624065	0.197451	-3.16061	0.0015744	NA
H2ap	25.2937	-0.623696	0.259128	-2.4069	0.0160885	NA
Bpifa6	38.0755	-0.623629	0.232526	-2.68198	0.00731881	NA
Gpr82	28.608	-0.623253	0.245744	-2.53619	0.0112066	NA
Napsa	26.3279	-0.622911	0.262472	-2.37325	0.0176325	NA
Pramex1	33.3616	-0.622837	0.249456	-2.49678	0.0125326	NA
Olfr1362	32.7706	-0.622624	0.233635	-2.66495	0.00770007	NA
Cd37	39.0622	-0.622388	0.222996	-2.79102	0.00525417	NA
Ripply3	28.3257	-0.622383	0.255858	-2.43253	0.0149936	NA
Mc2r	28.4204	-0.62173	0.245741	-2.53003	0.0114053	NA
Cald1	42.5727	-0.620803	0.207303	-2.99467	0.00274745	NA
Olfr1	33.5974	-0.620333	0.232139	-2.67225	0.00753453	NA
Rbpms2	27.3863	-0.620055	0.245779	-2.52281	0.0116421	NA
Atp2a3	32.6131	-0.619918	0.236729	-2.61869	0.00882689	NA
Myo1f	29.9797	-0.617958	0.253934	-2.43354	0.0149519	NA
Pltp	47.1404	-0.617881	0.209023	-2.95605	0.00311609	NA
Serpinb2	32.0371	-0.617638	0.24663	-2.50431	0.012269	NA
Trim25	58.703	-0.617556	0.18289	-3.37665	0.000733731	NA
Kcnn3	25.4411	-0.617312	0.264138	-2.33708	0.0194351	NA
Olfr671,Olfr675	37.1062	-0.61717	0.226787	-2.72136	0.00650145	NA
Gm38564	33.4182	-0.61657	0.231029	-2.6688	0.0076123	NA
H2-M10.4	26.9571	-0.616234	0.252	-2.44537	0.0144704	NA
Olfr988,Olfr987	21.409	-0.616214	0.274998	-2.24079	0.0250396	NA
Dnase2b	41.0897	-0.615535	0.219653	-2.80231	0.00507386	NA
Enpp1	51.9553	-0.614232	0.192346	-3.19338	0.00140619	NA
Treml4	68.5329	-0.613664	0.172155	-3.5646	0.000364413	NA
Gm10277	29.1932	-0.613557	0.241776	-2.53771	0.011158	NA
Myo1a	26.1985	-0.61349	0.264394	-2.32036	0.0203214	NA
Fign	38.5227	-0.612143	0.218114	-2.80653	0.00500786	NA
Slc25a47	29.0334	-0.611652	0.246946	-2.47686	0.0132543	NA
Gm10024	25.5595	-0.610986	0.258602	-2.36265	0.0181449	NA
Hnf1a	43.0071	-0.610722	0.211978	-2.88107	0.00396325	NA
Hc	28.8568	-0.610479	0.245782	-2.48382	0.0129982	NA
Lfng	48.2407	-0.609609	0.194314	-3.13724	0.00170544	NA
Gata4	50.2689	-0.609065	0.201198	-3.02719	0.00246839	NA
Thbd	33.6326	-0.609022	0.237084	-2.5688	0.010205	NA
Bmp15	38.3111	-0.608917	0.217545	-2.79904	0.00512545	NA
Cd300lg	50.5866	-0.608863	0.200085	-3.04302	0.00234215	NA
Foxa1	39.1108	-0.607264	0.209696	-2.89593	0.00378039	NA
Gm11992	48.5647	-0.607038	0.218965	-2.7723	0.00556611	NA
Btnl6	39.6856	-0.606258	0.215031	-2.81939	0.00481148	NA
Ifnlr1	34.0215	-0.605685	0.233967	-2.58876	0.00963229	NA
Serpina12	22.2374	-0.605235	0.278833	-2.1706	0.0299615	NA
Zpbp2	26.8787	-0.605232	0.252443	-2.3975	0.0165075	NA
Rnase12	33.6091	-0.604711	0.228784	-2.64316	0.00821373	NA
Lipn	51.7266	-0.604531	0.208521	-2.89914	0.00374187	NA
Rassf9	48.1785	-0.604355	0.200768	-3.01021	0.00261064	NA
Olfr923	41.4098	-0.603641	0.213692	-2.82482	0.00473079	NA
Map7d3	38.2117	-0.603478	0.209671	-2.87822	0.00399925	NA
Plin2	42.4781	-0.603374	0.209623	-2.87838	0.0039973	NA
Hsf3	25.1456	-0.60265	0.259514	-2.32222	0.0202209	NA
Mpeg1	34.358	-0.602462	0.224597	-2.68242	0.0073092	NA
Sppl2c	37.1025	-0.602265	0.220709	-2.72877	0.00635706	NA
Cdkn1c	47.5802	-0.60147	0.202586	-2.96896	0.00298809	NA
Naalad2	33.8926	-0.60142	0.228194	-2.63556	0.00839974	NA
1700084M14Rik	27.6859	-0.601291	0.250517	-2.4002	0.0163861	NA
Olfr570	36.142	-0.600422	0.219159	-2.73967	0.00615016	NA
Baiap3	38.4334	-0.600276	0.221339	-2.71203	0.00668733	NA
Bcl2l14	33.8293	-0.59901	0.235706	-2.54135	0.0110426	NA
Olfr183	43.4148	-0.597512	0.200475	-2.98048	0.00287793	NA
Olfr600	24.2966	-0.597176	0.262755	-2.27275	0.0230414	NA
Olfr74	22.0464	-0.59668	0.278669	-2.14118	0.0322598	NA
Olfr195	28.128	-0.596458	0.245657	-2.42801	0.015182	NA
Olfr555	34.6987	-0.596395	0.228774	-2.60692	0.00913616	NA
Nupr1	45.898	-0.595303	0.242894	-2.45088	0.0142507	NA
Bnc1	45.2237	-0.59444	0.205787	-2.88862	0.0038694	NA
Olfr1302	30.3672	-0.594281	0.228169	-2.60457	0.00919902	NA
Cnn2	43.4153	-0.594215	0.211413	-2.81068	0.00494362	NA
Sdr16c5	30.5826	-0.593822	0.23714	-2.5041	0.0122764	NA
Gm6657	27.9919	-0.593525	0.266213	-2.22951	0.02578	NA
Vnn3	42.7924	-0.593384	0.211683	-2.80317	0.00506024	NA
Odf4	31.4246	-0.593351	0.250485	-2.36881	0.0178456	NA
H60a	23.2462	-0.592797	0.262805	-2.25565	0.0240924	NA
Dbx2	42.786	-0.592624	0.201731	-2.93769	0.00330667	NA
Invs	46.0739	-0.592445	0.214536	-2.76152	0.00575335	NA
Fmo6	33.7359	-0.591929	0.227692	-2.5997	0.00933062	NA
Grxcr2	27.2566	-0.590894	0.245194	-2.40991	0.0159565	NA
Oscar	34.1174	-0.590875	0.234807	-2.51642	0.0118552	NA
Neil3	29.6343	-0.590656	0.243893	-2.42179	0.0154445	NA
Tas2r126	24.6078	-0.590596	0.265528	-2.22423	0.0261328	NA
Ifitm3	33.0784	-0.590595	0.230637	-2.56072	0.0104456	NA
Spib	34.2397	-0.590252	0.231055	-2.5546	0.0106311	NA
Kcnj10	99.5966	-0.590245	0.17906	-3.29636	0.000979463	0.0202811
Loxl3	46.4113	-0.589533	0.218157	-2.70233	0.00688544	NA
Ffar3	28.0525	-0.589521	0.247909	-2.37797	0.0174081	NA
Zdhhc24	117.452	-0.589204	0.156664	-3.76095	0.000169269	0.00878701
Adra2b	33.8904	-0.588676	0.242557	-2.42696	0.0152258	NA
Clec2h	31.5516	-0.58856	0.24129	-2.43922	0.0147189	NA
Pgm5	35.225	-0.588347	0.217375	-2.70659	0.00679776	NA
Olfr1314	34.4299	-0.586901	0.224725	-2.61164	0.00901089	NA
Gpr4	29.3166	-0.586642	0.239093	-2.45362	0.0141428	NA
Gal3st4	39.3029	-0.585797	0.221104	-2.64941	0.00806314	NA
Gjb2	26.469	-0.585469	0.260745	-2.24537	0.0247444	NA
Lrrc52	44.0621	-0.585148	0.202609	-2.88806	0.00387624	NA
Bloc1s5	45.8966	-0.585122	0.199807	-2.92843	0.00340677	NA
Gm867	30.1361	-0.584361	0.242085	-2.41387	0.0157841	NA
Depp1	35.0606	-0.584311	0.225902	-2.58656	0.00969385	NA
Tesl1	27.9594	-0.583537	0.268548	-2.17293	0.0297854	NA
Slc26a5	47.7931	-0.583321	0.200521	-2.90903	0.0036255	NA
Lyg1	38.2691	-0.583061	0.240136	-2.42804	0.0151806	NA
Zfp42	36.0637	-0.582927	0.220129	-2.64811	0.00809421	NA
Itpripl2	27.9289	-0.582264	0.246254	-2.36449	0.0180551	NA
Olfr1040	28.1446	-0.581659	0.247564	-2.34953	0.0187973	NA
Pwwp3b	42.7873	-0.581479	0.222178	-2.61717	0.00886618	NA
Cd209e	44.0607	-0.581443	0.207134	-2.80708	0.00499927	NA
Gm29776	26.8775	-0.581275	0.253181	-2.29589	0.0216824	NA
Cyp2f2	29.1975	-0.579283	0.243364	-2.38032	0.0172977	NA
Ufm1	71.8281	-0.579009	0.16944	-3.41719	0.000632703	NA
Sox21	32.2794	-0.577636	0.23005	-2.51092	0.0120417	NA
Runx3	29.1536	-0.577215	0.24559	-2.35032	0.0187574	NA
Lratd2	36.233	-0.576892	0.229554	-2.51309	0.0119677	NA
Gm6268	27.6496	-0.576196	0.242282	-2.3782	0.0173973	NA
Tex26	37.2715	-0.575352	0.213709	-2.69222	0.00709781	NA
Pkmyt1	34.043	-0.574371	0.227156	-2.52853	0.011454	NA
Mab21l4	39.5049	-0.574317	0.22847	-2.51376	0.0119452	NA
Rag1	40.7212	-0.57369	0.203932	-2.81314	0.00490607	NA
Rtl3	41.8364	-0.573172	0.212951	-2.69156	0.00711183	NA
Olfr902	23.9763	-0.573113	0.266495	-2.15056	0.0315113	NA
Cyp2j5	31.2298	-0.573012	0.234899	-2.4394	0.0147118	NA
Loxl2	36.3806	-0.572848	0.227675	-2.51608	0.011867	NA
Retnla	18.1397	-0.572561	0.293702	-1.94946	0.0512403	NA
L3mbtl4	33.6486	-0.572557	0.256591	-2.2314	0.0256547	NA
Bace2	40.6764	-0.572489	0.219445	-2.60881	0.00908584	NA
Rdh5	21.5752	-0.572237	0.293677	-1.94852	0.0513527	NA
A530016L24Rik	29.9053	-0.57176	0.251683	-2.27174	0.023102	NA
Olfr1356	32.9155	-0.571405	0.232681	-2.45574	0.0140594	NA
Zp3	35.5844	-0.570952	0.230716	-2.4747	0.0133349	NA
Ccdc146	36.7246	-0.570395	0.227698	-2.50505	0.0122435	NA
Olfr228	28.0228	-0.570284	0.253921	-2.24591	0.0247095	NA
Pkp3	32.4461	-0.569722	0.228948	-2.48843	0.0128309	NA
Cks1b	44.6182	-0.569694	0.201451	-2.82796	0.00468456	NA
Skint5	44.3388	-0.569452	0.207307	-2.7469	0.00601624	NA
Nlrp9b	24.8369	-0.569041	0.268475	-2.11953	0.0340457	NA
Lrrk1	39.3995	-0.568834	0.211649	-2.68763	0.00719605	NA
Car5a	46.6504	-0.567564	0.203075	-2.79484	0.0051925	NA
Ngfr	34.799	-0.565858	0.223161	-2.53565	0.011224	NA
Il11	23.634	-0.565361	0.254874	-2.2182	0.0265413	NA
Ncr1	34.8782	-0.565244	0.226327	-2.49747	0.0125085	NA
Slc15a3	46.0686	-0.564978	0.20521	-2.75317	0.00590219	NA
Irx4	34.7347	-0.564521	0.230172	-2.45261	0.0141825	NA
Bbox1	31.9774	-0.564433	0.239177	-2.3599	0.0182799	NA
Gdnf	32.7367	-0.564298	0.251648	-2.24241	0.0249348	NA
Tex11	47.8702	-0.564152	0.206662	-2.72983	0.0063367	NA
Evx2	36.8457	-0.563959	0.221912	-2.54136	0.0110422	NA
Il13	28.476	-0.56359	0.24891	-2.26424	0.0235596	NA
Casp4	40.5606	-0.563572	0.213189	-2.64353	0.00820466	NA
Olfr263	38.6804	-0.56322	0.214201	-2.6294	0.00855352	NA
Olfr622	24.9874	-0.563024	0.2575	-2.1865	0.0287791	NA
Tcfl5	28.8966	-0.562565	0.240964	-2.33465	0.0195618	NA
Sema4g	31.0362	-0.56239	0.23739	-2.36905	0.0178336	NA
Cfd	51.6252	-0.562	0.192443	-2.92034	0.00349645	NA
Zc3h8	51.1597	-0.561624	0.212484	-2.64313	0.00821435	NA
Amtn	31.6779	-0.560935	0.230042	-2.4384	0.0147524	NA
Drc7	35.1307	-0.560882	0.225936	-2.48248	0.0130471	NA
Olfr554	34.4841	-0.560717	0.232888	-2.40767	0.0160546	NA
Gucy2f	33.5779	-0.559498	0.245989	-2.27449	0.0229367	NA
C1qa	54.3397	-0.557824	0.203482	-2.74139	0.00611797	NA
Slc22a8	41.5003	-0.557619	0.215191	-2.59128	0.009562	NA
Lhcgr	71.3932	-0.5576	0.176447	-3.16016	0.00157683	NA
Plg	38.0027	-0.55742	0.223163	-2.49782	0.012496	NA
Gm6557	28.4023	-0.557405	0.253978	-2.19469	0.0281856	NA
Olfr631	30.6829	-0.556636	0.242327	-2.29705	0.021616	NA
Lrrc38	40.3711	-0.556321	0.214856	-2.58927	0.00961801	NA
Gucy2e	38.4465	-0.555652	0.216556	-2.56586	0.0102919	NA
H2al3	27.614	-0.554921	0.246066	-2.25517	0.0241227	NA
Rhod	58.5861	-0.554804	0.189933	-2.92106	0.00348848	NA
Olfr610	25.0432	-0.55474	0.251144	-2.20886	0.0271847	NA
Gpr149	32.2898	-0.554362	0.235611	-2.35287	0.0186291	NA
Cga	46.9553	-0.554339	0.192934	-2.87321	0.0040633	NA
Slc4a5	30.6139	-0.554236	0.24409	-2.27062	0.0231699	NA
Ifi202b,LOC100044068	41.6412	-0.553838	0.21201	-2.61231	0.00899319	NA
Sox6	33.1807	-0.553008	0.249293	-2.21831	0.0265339	NA
Gstm7	40.2258	-0.551501	0.21384	-2.57903	0.00990772	NA
Tex29	46.1187	-0.551358	0.217665	-2.53306	0.0113072	NA
Hs3st6	27.1737	-0.551347	0.240023	-2.29706	0.0216154	NA
Slamf7	55.8978	-0.551294	0.184941	-2.98091	0.00287392	NA
Poln	46.7822	-0.55122	0.205944	-2.67656	0.00743825	NA
Olfr1458	42.3318	-0.550894	0.215683	-2.55418	0.0106439	NA
Crtam	32.2378	-0.550583	0.228883	-2.40552	0.0161494	NA
Olfr467,Olfr471-ps1	35.7628	-0.550214	0.227535	-2.41815	0.0155995	NA
Olfr572	27.1801	-0.550053	0.251281	-2.18899	0.0285973	NA
Kcnj5	31.1704	-0.54999	0.239862	-2.29295	0.0218509	NA
Smco3	34.5807	-0.549686	0.226722	-2.4245	0.0153296	NA
2310057N15Rik	36.5777	-0.548619	0.228736	-2.39848	0.0164631	NA
Igsf11	49.5614	-0.548537	0.217071	-2.52699	0.0115045	NA
Ifi30	52.1445	-0.547709	0.196863	-2.78219	0.0053993	NA
Tex22	56.5588	-0.547701	0.190939	-2.86846	0.0041248	NA
Alpi	30.5592	-0.547616	0.237762	-2.30321	0.0212673	NA
Cabp5	32.0749	-0.547376	0.242798	-2.25444	0.0241682	NA
Gchfr	39.3892	-0.546838	0.210622	-2.5963	0.00942335	NA
Slc45a2	46.7238	-0.546296	0.20989	-2.60278	0.00924721	NA
Lhfpl1	32.4766	-0.546285	0.242667	-2.25117	0.0243745	NA
Col6a4	34.8116	-0.546197	0.236849	-2.30609	0.0211053	NA
Bnc2	48.402	-0.545946	0.187346	-2.9141	0.00356714	NA
Stkld1	34.1471	-0.545934	0.22969	-2.37683	0.0174624	NA
Oas1c	39.9077	-0.545767	0.211002	-2.58655	0.00969432	NA
Mrgpra1	36.5306	-0.545394	0.223661	-2.43849	0.0147487	NA
Gm45943	35.4004	-0.545338	0.227347	-2.39871	0.0164531	NA
Gstt1	36.1886	-0.545155	0.234009	-2.32963	0.0198255	NA
Hand1	20.6402	-0.544807	0.274441	-1.98515	0.0471274	NA
Fut1	32.9127	-0.543865	0.244921	-2.22057	0.0263801	NA
Paxx	60.8723	-0.543752	0.190025	-2.86147	0.00421678	NA
Fmo3	36.0651	-0.543533	0.219594	-2.47517	0.0133173	NA
Nos2	25.9915	-0.543401	0.260602	-2.08518	0.0370532	NA
Tcea3	44.1072	-0.543219	0.21884	-2.48226	0.0130551	NA
Kcnk15	26.8177	-0.543213	0.242116	-2.24361	0.0248574	NA
S100a2	32.7779	-0.543098	0.238106	-2.28091	0.0225538	NA
Olfr441,Olfr237	42.4233	-0.542816	0.215884	-2.51439	0.011924	NA
Lpar5	44.0143	-0.542569	0.206124	-2.63225	0.00848219	NA
Mcidas	43.625	-0.54256	0.205088	-2.64549	0.00815717	NA
Nkx2-3	37.6174	-0.542322	0.221379	-2.44974	0.0142958	NA
4930486L24Rik	29.6664	-0.542319	0.257464	-2.10639	0.0351708	NA
Prl2b1	41.3084	-0.54205	0.219335	-2.47133	0.0134612	NA
A730046J19Rik	30.8914	-0.541914	0.243856	-2.22227	0.0262648	NA
Cd1d1	43.5724	-0.54111	0.220036	-2.45919	0.0139252	NA
Ppic	22.3742	-0.540552	0.26826	-2.01503	0.0439014	NA
Tnip3	33.6302	-0.540216	0.234373	-2.30494	0.0211697	NA
Olfr132	20.2157	-0.540197	0.298281	-1.81104	0.0701352	NA
Glod5	30.2924	-0.540033	0.238375	-2.26547	0.0234837	NA
Sectm1b	41.7848	-0.539718	0.208759	-2.58536	0.00972762	NA
Doxl1	30.5987	-0.539709	0.238231	-2.26549	0.0234828	NA
Il2rg	44.2266	-0.539342	0.206564	-2.61102	0.00902727	NA
Olfr8,Olfr1354	37.1876	-0.537639	0.21319	-2.52188	0.0116729	NA
Olfr960	33.8606	-0.537064	0.228619	-2.34916	0.0188158	NA
Gstm1	133.942	-0.536933	0.199303	-2.69405	0.00705896	0.0545267
Foxa2	24.8514	-0.536593	0.258553	-2.07537	0.0379523	NA
Slc25a18	98.181	-0.53658	0.193034	-2.77971	0.00544067	0.0473959
Ifi44	36.3276	-0.535784	0.228527	-2.34452	0.0190518	NA
Nox1	26.6996	-0.535715	0.259773	-2.06224	0.0391846	NA
Tdh	35.8232	-0.535399	0.231368	-2.31406	0.0206643	NA
Adam25	37.2845	-0.534771	0.223943	-2.38798	0.0169413	NA
Olfr1466	34.2947	-0.534676	0.229641	-2.32831	0.0198956	NA
Lexm	23.8197	-0.534428	0.264489	-2.0206	0.0433208	NA
Gsdmc3	28.5984	-0.533852	0.244741	-2.18129	0.0291619	NA
Frem3	32.2138	-0.533825	0.245823	-2.17158	0.0298871	NA
Chrng	37.1659	-0.533558	0.223567	-2.38657	0.0170063	NA
Mzb1	26.4487	-0.533158	0.25833	-2.06386	0.0390307	NA
Nckap5	27.9751	-0.532365	0.243341	-2.18773	0.0286894	NA
Vmn2r26,Vmn2r25	34.9424	-0.532299	0.229428	-2.32012	0.0203346	NA
Gimap7	38.2014	-0.531877	0.218876	-2.43004	0.0150973	NA
Tas2r115	26.5295	-0.530891	0.248624	-2.13532	0.0327353	NA
Olfr799	29.2357	-0.530493	0.258062	-2.05568	0.0398134	NA
Sigirr	34.0726	-0.529844	0.223773	-2.36778	0.0178952	NA
Trim6	54.4011	-0.529429	0.200955	-2.63456	0.00842455	NA
Ocstamp	31.2168	-0.52932	0.247726	-2.13672	0.0326211	NA
Paqr5	35.2546	-0.529251	0.232976	-2.2717	0.0231046	NA
Itgb7	46.1568	-0.528845	0.199375	-2.65252	0.00798938	NA
Olfr683	28.3605	-0.528416	0.243463	-2.17041	0.0299754	NA
Ctss	60.6836	-0.527996	0.196201	-2.6911	0.00712161	NA
Gm44150,Gm38706	25.7407	-0.527834	0.247395	-2.13357	0.0328782	NA
Cldn3	32.4098	-0.527789	0.229417	-2.30057	0.0214161	NA
Gm35586	34.0923	-0.527647	0.235634	-2.23926	0.025139	NA
Fam90a1a	26.7719	-0.527517	0.255926	-2.06121	0.0392829	NA
Prnd,Prn	40.6906	-0.52708	0.213317	-2.47088	0.0134783	NA
Nsl1	27.2068	-0.526985	0.261454	-2.01559	0.0438428	NA
Pde6a	34.2535	-0.526958	0.239644	-2.19892	0.0278833	NA
Pitx2	37.2611	-0.526918	0.211457	-2.49184	0.0127082	NA
Rbm46	47.3647	-0.526748	0.200058	-2.63297	0.00846407	NA
Ankrd65	42.3788	-0.526585	0.225072	-2.33963	0.0193028	NA
Mme	50.8766	-0.526092	0.194795	-2.70075	0.00691829	NA
Fam3d	29.9638	-0.526078	0.238761	-2.20336	0.0275693	NA
Ltbr	33.7311	-0.525444	0.240153	-2.18795	0.0286731	NA
Casq2	42.0571	-0.525411	0.208004	-2.52597	0.0115381	NA
Pglyrp4	41.3401	-0.52518	0.214428	-2.44922	0.0143167	NA
Olfr49	39.6998	-0.524741	0.214393	-2.44757	0.0143825	NA
Skint1	34.0961	-0.52472	0.230189	-2.27952	0.0226364	NA
Gsx1	27.8677	-0.52466	0.253124	-2.07274	0.0381968	NA
Lipk	42.6056	-0.524533	0.213682	-2.45474	0.0140986	NA
Gm10685,BC107364	33.882	-0.523994	0.22349	-2.34459	0.0190479	NA
Lin28a	44.5206	-0.523905	0.215798	-2.42775	0.0151927	NA
Acot10	35.3556	-0.523829	0.232509	-2.25294	0.0242631	NA
Shisa2	41.4616	-0.523617	0.205442	-2.54873	0.0108115	NA
Serpina1a,Serpina1d	38.7423	-0.523443	0.212941	-2.45816	0.013965	NA
Lrg1	49.8376	-0.523153	0.190483	-2.74645	0.00602445	NA
Lrp4	47.9134	-0.52315	0.20178	-2.59268	0.00952314	NA
Them5	42.2659	-0.523146	0.206424	-2.53433	0.0112662	NA
Tc2n	36.0014	-0.522922	0.226778	-2.30587	0.0211178	NA
Olfr384	26.4956	-0.522919	0.259821	-2.01261	0.0441554	NA
Atp6v0d2	38.0634	-0.522266	0.21936	-2.38086	0.0172722	NA
Tgfbr1	49.0057	-0.522144	0.196183	-2.66151	0.007779	NA
Antxrl	27.7138	-0.521991	0.248879	-2.09737	0.0359611	NA
Ivl	32.0871	-0.521937	0.242434	-2.1529	0.0313265	NA
Mrc1	37.2033	-0.521095	0.223927	-2.32708	0.0199613	NA
Htra3	29.6735	-0.521	0.247127	-2.10823	0.0350111	NA
Olfr78	35.2052	-0.520762	0.219145	-2.37634	0.0174854	NA
Tex47	31.3965	-0.520724	0.237199	-2.19531	0.0281416	NA
Plch1	47.4283	-0.520539	0.20264	-2.56879	0.0102055	NA
Dap	44.2277	-0.520442	0.209655	-2.48237	0.0130513	NA
Olfr557	27.8195	-0.520408	0.250969	-2.07359	0.038117	NA
Cxcl10	31.022	-0.52002	0.23892	-2.17654	0.0295149	NA
Olfr1389	40.8324	-0.519661	0.203327	-2.55579	0.0105946	NA
Zswim2	31.6367	-0.519366	0.232944	-2.22957	0.0257758	NA
Zfp641	35.2309	-0.519208	0.220998	-2.34938	0.0188047	NA
Tmem154	51.4385	-0.518725	0.196643	-2.6379	0.00834212	NA
Fgf6	38.8725	-0.518719	0.21753	-2.38458	0.0170985	NA
Slc7a13	33.1913	-0.518415	0.228109	-2.27266	0.0230465	NA
Hmgcs2	35.5219	-0.518414	0.233741	-2.2179	0.0265616	NA
Gzma	28.9736	-0.518296	0.24633	-2.10407	0.0353721	NA
Olfr1312	36.2465	-0.517801	0.221355	-2.33923	0.0193233	NA
Tbc1d8b	46.4874	-0.517626	0.211528	-2.44708	0.0144017	NA
Sntn	34.4666	-0.517123	0.24362	-2.12266	0.0337821	NA
Trim69	28.3948	-0.517104	0.255061	-2.02737	0.0426244	NA
Nipsnap3a	34.3499	-0.517103	0.228897	-2.25911	0.0238766	NA
Gpr160	24.3014	-0.516691	0.262371	-1.96931	0.0489172	NA
Palmd	39.6813	-0.516588	0.208757	-2.47459	0.013339	NA
Dnase1	34.5764	-0.516244	0.229645	-2.248	0.0245759	NA
Olfr19	41.6647	-0.516145	0.232006	-2.2247	0.0261012	NA
Dsc2	43.3613	-0.515584	0.212874	-2.42202	0.0154346	NA
Cidec	43.6839	-0.515341	0.202236	-2.54821	0.0108277	NA
Grpr	31.157	-0.515324	0.239698	-2.14989	0.0315642	NA
Olfr107	34.4334	-0.514857	0.219646	-2.34403	0.0190765	NA
Ms4a5	34.5317	-0.514624	0.23788	-2.16338	0.0305119	NA
Myot	23.9537	-0.514579	0.264073	-1.94863	0.0513401	NA
Clnk	40.0892	-0.514542	0.216897	-2.37228	0.0176786	NA
Tyrobp	44.1803	-0.514515	0.214687	-2.39658	0.0165488	NA
Tnfrsf10b	45.9629	-0.514475	0.215161	-2.39111	0.0167974	NA
Cyp1b1	26.0799	-0.514135	0.255724	-2.01051	0.0443773	NA
Olfr434	31.6218	-0.514083	0.233168	-2.20478	0.0274697	NA
Pla2g4c	31.1761	-0.513807	0.243872	-2.10687	0.0351291	NA
Col1a1	37.0665	-0.51379	0.21756	-2.3616	0.018196	NA
Gpc3	31.1268	-0.513612	0.234743	-2.18798	0.0286714	NA
Dnah10	35.9366	-0.513552	0.219504	-2.3396	0.0193043	NA
Gkn1	23.121	-0.513367	0.283877	-1.80841	0.070542	NA
Capn12	40.5645	-0.513227	0.214395	-2.39384	0.016673	NA
Tas2r124	37.2793	-0.513162	0.219009	-2.34311	0.0191239	NA
Mab21l3	46.3138	-0.512443	0.205699	-2.49123	0.0127303	NA
Upk2	35.1846	-0.512315	0.236396	-2.16719	0.0302203	NA
Timm8a2	35.2649	-0.512087	0.248742	-2.0587	0.0395227	NA
Olfr488	36.4688	-0.511674	0.228932	-2.23505	0.0254143	NA
Zar1	36.3194	-0.511465	0.22071	-2.31736	0.020484	NA
Serinc4	30.8882	-0.511206	0.239731	-2.13242	0.0329723	NA
Cyp4b1	35.6022	-0.511132	0.231913	-2.20398	0.027526	NA
Pgbd1	36.4877	-0.510817	0.222767	-2.29306	0.0218447	NA
Ms4a4a	27.7359	-0.510198	0.244124	-2.08992	0.0366253	NA
Spdl1	41.6547	-0.509831	0.211256	-2.41334	0.0158073	NA
Lkaaear1	60.5573	-0.509758	0.180043	-2.83132	0.00463559	NA
Crnn	30.4568	-0.509631	0.263142	-1.93672	0.0527799	NA
Slc5a9	36.6297	-0.509602	0.226704	-2.24788	0.024584	NA
Vmn2r105	47.9976	-0.509007	0.216301	-2.35324	0.0186108	NA
Hk3	40.3927	-0.508884	0.209052	-2.43424	0.0149231	NA
Hoxc9	30.0325	-0.508774	0.253408	-2.00773	0.0446723	NA
Spertl	30.9446	-0.508336	0.236099	-2.15307	0.0313135	NA
Ms4a12	28.6426	-0.507392	0.233514	-2.17286	0.0297912	NA
Gm5431,9930111J21Rik1	40.8291	-0.507006	0.215184	-2.35615	0.0184655	NA
Heg1	38.0085	-0.50689	0.210445	-2.40867	0.016011	NA
Olfr1054	27.1668	-0.506785	0.250477	-2.02328	0.0430439	NA
Gm36803	34.632	-0.506644	0.248352	-2.04002	0.0413479	NA
Hoxd12	32.6309	-0.506595	0.233991	-2.16502	0.0303864	NA
Iqgap1	35.7424	-0.50656	0.220111	-2.30138	0.02137	NA
Pitx3	37.8895	-0.506515	0.214749	-2.35864	0.0183422	NA
Ces1h	45.7089	-0.506471	0.219672	-2.30558	0.0211342	NA
Lyve1	44.7943	-0.505981	0.208716	-2.42426	0.0153396	NA
Dgkk	30.0586	-0.505765	0.238956	-2.11657	0.0342967	NA
Foxd3	27.0194	-0.505711	0.259496	-1.94882	0.0513172	NA
Tmem26	41.5182	-0.505644	0.219833	-2.30013	0.0214411	NA
Abi3	35.0445	-0.505419	0.238508	-2.11909	0.034083	NA
Olfr417	37.5356	-0.505072	0.225443	-2.24036	0.0250677	NA
Slc6a20b	29.3626	-0.504941	0.240172	-2.10242	0.0355167	NA
Hbq1b	27.9042	-0.504902	0.244552	-2.0646	0.0389608	NA
Prl3a1	41.9574	-0.504823	0.214245	-2.35629	0.0184587	NA
Cfap57	35.1126	-0.504617	0.230184	-2.19223	0.0283627	NA
Itgb3bp	39.1295	-0.504527	0.219542	-2.29808	0.021557	NA
Gfy	30.9736	-0.504375	0.25194	-2.00197	0.0452881	NA
Lrrc10	42.8412	-0.504227	0.209338	-2.40868	0.0160104	NA
Gm52612	27.1733	-0.504023	0.247028	-2.04035	0.0413155	NA
Gulo	29.2813	-0.503874	0.240679	-2.09355	0.0362999	NA
Olfr1494	31.7875	-0.503819	0.235291	-2.14126	0.032253	NA
Itgb6	35.719	-0.503649	0.225757	-2.23094	0.0256853	NA
Olfr1410	29.2717	-0.503629	0.242799	-2.07426	0.0380551	NA
Muc1	42.5378	-0.503579	0.211585	-2.38003	0.0173114	NA
B4galnt2	55.7793	-0.503397	0.182859	-2.75292	0.00590666	NA
Olfr913	35.0595	-0.503254	0.240172	-2.09539	0.0361365	NA
Laptm5	31.3698	-0.503216	0.230426	-2.18386	0.0289729	NA
Bricd5	31.3123	-0.503131	0.240168	-2.09491	0.036179	NA
Vmn2r106	37.8096	-0.503031	0.226519	-2.2207	0.0263712	NA
Fbxo39	35.5158	-0.502921	0.250121	-2.01071	0.0443562	NA
Olfr679,Olfr681	30.3045	-0.502092	0.23718	-2.11692	0.0342664	NA
Oip5	26.6235	-0.502085	0.250932	-2.00088	0.0454054	NA
Otof	22.6345	-0.502024	0.265495	-1.8909	0.0586373	NA
Btnl1	38.9499	-0.502016	0.214393	-2.34157	0.0192028	NA
Rab44	49.236	-0.501969	0.193225	-2.59785	0.009381	NA
Hoga1	34.6954	-0.501598	0.233953	-2.14402	0.0320317	NA
Icosl	40.3966	-0.501593	0.218764	-2.29285	0.0218568	NA
Gm42061	27.3835	-0.501367	0.24721	-2.0281	0.0425499	NA
Krt35	38.7676	-0.501002	0.225876	-2.21804	0.0265522	NA
Gpr17	33.4621	-0.500895	0.231024	-2.16816	0.0301467	NA
Stx19	29.1668	-0.500788	0.24867	-2.01386	0.044024	NA
Catsper1	40.637	-0.500602	0.216123	-2.31629	0.0205426	NA
Stat5a	50.5838	-0.50057	0.19673	-2.54445	0.0109451	NA
Adamts14	30.5341	-0.500365	0.242869	-2.06023	0.0393766	NA
Rbp2	25.1609	-0.500134	0.254746	-1.96327	0.0496153	NA
Pcdhb1	37.3022	-0.499977	0.216738	-2.30682	0.0210646	NA
Sall1	43.0835	-0.499968	0.212474	-2.35307	0.018619	NA
Ttll13	30.1299	-0.499935	0.244006	-2.04887	0.0404751	NA
Ppp1r3b	38.2831	-0.499869	0.21507	-2.32422	0.0201139	NA
4930595M18Rik	34.7612	-0.499743	0.225395	-2.21719	0.02661	NA
Svs4	32.1553	-0.499713	0.249115	-2.00596	0.0448609	NA
Tert	29.2927	-0.499373	0.251863	-1.98271	0.0473996	NA
Bard1	30.4127	-0.498247	0.244943	-2.03413	0.0419381	NA
Pcdh12	36.8552	-0.497993	0.229092	-2.17377	0.0297222	NA
Saa1	31.861	-0.497796	0.240004	-2.07412	0.0380686	NA
Lrif1	51.1655	-0.497684	0.20043	-2.48307	0.0130254	NA
Frem2	26.3756	-0.49764	0.259837	-1.9152	0.0554667	NA
Strc	30.7675	-0.497512	0.255314	-1.94863	0.0513398	NA
Slc22a29,Slc22a27	41.0529	-0.497502	0.214145	-2.3232	0.0201682	NA
Olfr883	43.1711	-0.497335	0.211495	-2.35152	0.018697	NA
Orc1	26.1563	-0.497121	0.252666	-1.9675	0.0491257	NA
Prlr	36.1826	-0.496878	0.245262	-2.02591	0.0427738	NA
Olfr474,Olfr473	32.0299	-0.496804	0.226679	-2.19167	0.0284036	NA
Barx1	36.9922	-0.496688	0.215668	-2.30302	0.0212775	NA
Tgm6	47.7712	-0.496674	0.202805	-2.44902	0.0143244	NA
Dkk4	36.1879	-0.496644	0.225066	-2.20666	0.0273379	NA
Olfr1272	34.3352	-0.496598	0.224162	-2.21535	0.0267357	NA
Ghrl	26.5505	-0.496592	0.246439	-2.01507	0.043897	NA
Cldn15	41.8111	-0.496584	0.20453	-2.42793	0.0151853	NA
Cyp4a12a,Cyp4a12b	30.6181	-0.496225	0.231411	-2.14435	0.032005	NA
Zfp768	28.2981	-0.496201	0.246357	-2.01415	0.0439934	NA
Prl2a1	33.6994	-0.496143	0.225018	-2.2049	0.0274609	NA
Foxn1	31.296	-0.496074	0.231271	-2.14499	0.0319535	NA
Vmn2r77	30.2264	-0.496046	0.237368	-2.08977	0.0366381	NA
Gm5592	29.9281	-0.495856	0.236744	-2.09448	0.0362173	NA
Slc25a48	31.6432	-0.495722	0.238185	-2.08125	0.0374108	NA
Tcp11x2	28.8519	-0.49554	0.262563	-1.88732	0.0591174	NA
Olfr291,Olfr290	35.9523	-0.495483	0.239027	-2.07291	0.0381804	NA
Slc22a18	28.6187	-0.495448	0.250107	-1.98094	0.0475975	NA
Olfr1444	28.5253	-0.495078	0.247867	-1.99736	0.0457866	NA
Dynap	34.1998	-0.495073	0.24428	-2.02666	0.0426968	NA
Rnase2a	37.7002	-0.494951	0.221635	-2.23318	0.0255371	NA
Fam83a	29.4308	-0.494925	0.242579	-2.04026	0.041324	NA
Ccdc105	33.7248	-0.494874	0.251916	-1.96444	0.0494793	NA
Olfr655	28.1569	-0.494811	0.248686	-1.9897	0.046624	NA
Cldn16	46.7331	-0.494803	0.209529	-2.3615	0.0182013	NA
Skint9	33.3267	-0.494751	0.232573	-2.12729	0.0333956	NA
Gm11166,Ttll2	46.0345	-0.49452	0.200763	-2.46321	0.0137701	NA
Serpina3j	47.44	-0.494339	0.205797	-2.40206	0.0163029	NA
Litaf	41.6247	-0.494286	0.209223	-2.36248	0.018153	NA
Rpe65	39.5463	-0.493888	0.213016	-2.31855	0.0204197	NA
Nat8f5	31.1782	-0.493876	0.228759	-2.15894	0.030855	NA
Rgs1	38.1279	-0.493815	0.223798	-2.20651	0.027348	NA
Six6	40.8578	-0.493693	0.212962	-2.31822	0.0204375	NA
Nlrp4b	27.9425	-0.493509	0.254038	-1.94266	0.0520577	NA
Lhx3	39.8423	-0.49329	0.209747	-2.35183	0.0186813	NA
Slc12a1	43.9313	-0.493272	0.214445	-2.30023	0.0214353	NA
Ces1g	54.5602	-0.49321	0.199731	-2.46938	0.0135349	NA
H2ab1,H2ab3	24.2792	-0.493129	0.258569	-1.90714	0.0565021	NA
Gpr174	28.2155	-0.492837	0.242654	-2.03103	0.0422519	NA
Nkx6-3	32.7992	-0.492808	0.238923	-2.06262	0.0391485	NA
Tnnt2	49.5677	-0.492736	0.196524	-2.50726	0.0121672	NA
Lrmp	27.1552	-0.492655	0.252919	-1.94787	0.05143	NA
Olfr177	37.9619	-0.492649	0.2168	-2.27237	0.0230644	NA
Muc4	35.3046	-0.492204	0.219584	-2.24153	0.0249917	NA
Bcam	43.7348	-0.492158	0.216244	-2.27593	0.02285	NA
Trim72	58.0222	-0.491703	0.186266	-2.63978	0.00829593	NA
Fcrl6	34.2813	-0.491637	0.233187	-2.10834	0.0350014	NA
Fam183b	35.0929	-0.49138	0.231106	-2.12621	0.0334857	NA
4931428L18Rik	37.7611	-0.491357	0.22473	-2.18643	0.028784	NA
Ctla2b	37.6923	-0.491303	0.23064	-2.13018	0.033157	NA
Shox2	49.6252	-0.491069	0.200224	-2.45259	0.014183	NA
Zfp185	31.1765	-0.491045	0.243985	-2.01261	0.0441561	NA
Slc35g3	41.7189	-0.490953	0.2168	-2.26454	0.0235407	NA
Enpep	54.641	-0.490906	0.199788	-2.45714	0.0140049	NA
Spag16	28.0828	-0.490775	0.254076	-1.93161	0.053408	NA
Olfr1022	23.7217	-0.490677	0.260022	-1.88706	0.0591519	NA
Defb2	35.0527	-0.490505	0.231305	-2.1206	0.0339553	NA
Sparc	55.2521	-0.49034	0.202988	-2.41562	0.0157085	NA
Bgn	43.0382	-0.489858	0.215946	-2.26843	0.0233032	NA
Terb1	43.8374	-0.489798	0.204138	-2.39934	0.0164244	NA
C1qb	60.7133	-0.489401	0.196672	-2.48842	0.0128314	NA
Ikzf1	46.3543	-0.489124	0.19664	-2.48741	0.0128677	NA
Ccl7	33.6168	-0.488961	0.222373	-2.19884	0.0278896	NA
Cabyr	50.0586	-0.488909	0.190731	-2.56334	0.0103669	NA
Olfr566	36.6026	-0.48845	0.218633	-2.23411	0.0254756	NA
Hoxd3	32.6242	-0.488342	0.236741	-2.06277	0.0391346	NA
Zfp459	32.7698	-0.488328	0.242127	-2.01683	0.0437136	NA
Tfap4	26.2387	-0.488263	0.256783	-1.90146	0.057242	NA
Rufy4	36.0962	-0.487934	0.220093	-2.21695	0.0266268	NA
Tlr12	39.6838	-0.487869	0.208003	-2.34549	0.019002	NA
Slc35d2	31.2194	-0.487647	0.228877	-2.13061	0.0331215	NA
Lrrtm1	106.432	-0.487522	0.196075	-2.48641	0.0129041	0.0761737
Olfr705	30.9781	-0.487477	0.24122	-2.02088	0.0432921	NA
Lgals12	40.7151	-0.487471	0.214745	-2.27	0.0232076	NA
Cel	50.1249	-0.487399	0.197247	-2.471	0.0134735	NA
Il25	32.2822	-0.487273	0.243343	-2.00242	0.0452399	NA
Slc11a1	49.931	-0.48687	0.195778	-2.48685	0.012888	NA
Tnnt1	43.0791	-0.486774	0.22048	-2.20779	0.0272587	NA
Crygb	35.4761	-0.486536	0.234176	-2.07765	0.0377412	NA
Shmt1	42.6686	-0.486462	0.223137	-2.1801	0.0292497	NA
Plac1	24.8045	-0.486426	0.261909	-1.85723	0.0632779	NA
Olfr127,Olfr128	38.1572	-0.486104	0.217702	-2.23289	0.0255563	NA
Spata20	33.1883	-0.485997	0.239896	-2.02586	0.0427788	NA
Olfr1079	32.346	-0.485985	0.240135	-2.0238	0.042991	NA
Adam7	39.5607	-0.485777	0.227432	-2.13592	0.0326859	NA
Sh2d7	36.2556	-0.485737	0.234264	-2.07346	0.0381292	NA
Olfr1101	27.9344	-0.485605	0.245993	-1.97406	0.048375	NA
Gucy2g	34.0952	-0.485592	0.232768	-2.08617	0.0369635	NA
Olfr835	26.3909	-0.485516	0.271106	-1.79087	0.0733141	NA
Coa4	22.2765	-0.48515	0.273732	-1.77236	0.0763353	NA
Olfr611	31.3705	-0.485056	0.231625	-2.09415	0.0362469	NA
Dffb	34.9686	-0.485036	0.223926	-2.16605	0.0303073	NA
Pla2g2a	39.3431	-0.484992	0.228567	-2.12188	0.0338478	NA
Cst6	44.7803	-0.484846	0.20057	-2.41734	0.0156344	NA
Pate11	27.3473	-0.484527	0.258556	-1.87397	0.0609339	NA
Rtp3	45.2445	-0.484295	0.20757	-2.33317	0.0196392	NA
Gvin2,Gvin1	34.2921	-0.484238	0.23506	-2.06006	0.0393929	NA
Lmod3	41.5846	-0.484188	0.210013	-2.30552	0.0211376	NA
Fhl3	42.5586	-0.484139	0.201666	-2.40069	0.016364	NA
Mx2	28.5167	-0.484099	0.249232	-1.94237	0.0520928	NA
BC048507	23.709	-0.483819	0.260404	-1.85795	0.0631756	NA
Trim52	60.3543	-0.483678	0.200436	-2.41313	0.0158162	NA
Cldn7	40.0839	-0.483509	0.217989	-2.21804	0.0265519	NA
Hsd3b2	31.3039	-0.483506	0.238879	-2.02406	0.0429639	NA
Tagln2	39.6484	-0.483327	0.233806	-2.06721	0.0387139	NA
Olfr577	28.1306	-0.483221	0.253466	-1.90645	0.0565917	NA
Olfr702	35.1613	-0.48322	0.24129	-2.00265	0.0452146	NA
Ankrd2	32.1465	-0.483184	0.23758	-2.03378	0.0419743	NA
Tubb2b	71.7603	-0.48314	0.189921	-2.5439	0.0109623	NA
Plp1	406.703	-0.483112	0.164732	-2.93272	0.00336009	0.0375867
Hbq1a	36.5941	-0.483008	0.217781	-2.21786	0.0265645	NA
Olfr1123	38.6633	-0.482973	0.227131	-2.1264	0.0334696	NA
Card11	41.4467	-0.482603	0.212389	-2.27226	0.0230708	NA
AU015836	39.2656	-0.482476	0.222479	-2.16864	0.0301104	NA
Olfr1256	32.9857	-0.482351	0.227209	-2.12294	0.0337587	NA
Dppa4	41.019	-0.482326	0.209454	-2.30278	0.0212912	NA
Mroh2b	37.0701	-0.482315	0.234956	-2.05279	0.0400931	NA
Mal	39.3408	-0.482114	0.232018	-2.07792	0.0377171	NA
Olfr1135	31.5674	-0.481971	0.243269	-1.98123	0.0475656	NA
Ly6g	50.5777	-0.481967	0.195517	-2.46509	0.0136979	NA
Xlr3b,Xlr3c,Xlr3a	57.1272	-0.481941	0.192594	-2.50237	0.0123364	NA
Glra4	27.4073	-0.481639	0.244889	-1.96676	0.0492103	NA
Otc	29.3198	-0.481589	0.241035	-1.998	0.0457163	NA
Capn3	35.7375	-0.48145	0.235107	-2.04779	0.0405805	NA
1700019N19Rik	38.7326	-0.481114	0.216676	-2.22043	0.0263894	NA
Gm9	28.844	-0.481089	0.247972	-1.94009	0.0523684	NA
Lims2	47.9778	-0.481014	0.210866	-2.28114	0.0225402	NA
Taar1	33.3508	-0.480821	0.225131	-2.13574	0.0327006	NA
Trip6	44.0239	-0.480643	0.200866	-2.39286	0.0167177	NA
Chdh	47.321	-0.48032	0.201779	-2.38042	0.0172929	NA
Aqp9	34.0399	-0.480306	0.233755	-2.05474	0.0399038	NA
Gstm3	25.6112	-0.480018	0.255717	-1.87715	0.0604979	NA
Olfr66	31.5569	-0.479956	0.234563	-2.04617	0.0407393	NA
Sorbs3	41.1729	-0.479709	0.213503	-2.24685	0.0246495	NA
F7	36.1804	-0.479657	0.221457	-2.16592	0.0303173	NA
Olfr218	30.338	-0.479543	0.245133	-1.95625	0.0504352	NA
Mybpc3	26.9767	-0.479296	0.25028	-1.91504	0.0554875	NA
1700029H14Rik	30.2248	-0.479211	0.244791	-1.95763	0.050273	NA
Tnfrsf23	54.7155	-0.479195	0.198284	-2.41671	0.0156615	NA
Fat2	32.2951	-0.478846	0.225399	-2.12444	0.0336333	NA
A930004D18Rik	33.0385	-0.478771	0.233309	-2.05209	0.0401609	NA
Esyt3	24.7352	-0.478743	0.258516	-1.85189	0.0640413	NA
Slc16a4	46.4735	-0.478704	0.200875	-2.3831	0.0171675	NA
Olfr1264	25.9979	-0.478671	0.255336	-1.87467	0.0608379	NA
Il12b	40.5868	-0.478597	0.225349	-2.1238	0.0336865	NA
Tdrd9	54.7235	-0.478386	0.191463	-2.49858	0.0124694	NA
Cyp8b1	30.664	-0.478181	0.247343	-1.93327	0.0532023	NA
Ly6g6d	46.1813	-0.478041	0.195045	-2.45093	0.0142486	NA
Ddi1	42.5411	-0.47746	0.212966	-2.24195	0.0249645	NA
Tm4sf5	40.4977	-0.477403	0.217943	-2.1905	0.0284883	NA
Rnase10	27.8018	-0.476686	0.251883	-1.89249	0.0584251	NA
Ccdc27	42.604	-0.476492	0.203997	-2.33578	0.0195028	NA
Lrwd1	45.8977	-0.476178	0.19741	-2.41213	0.0158597	NA
Nodal	33.6898	-0.475709	0.236131	-2.0146	0.043947	NA
Atp1a2	256.146	-0.475475	0.195321	-2.43433	0.0149195	0.0820969
Ubd	39.949	-0.475242	0.214239	-2.21828	0.026536	NA
Olfr1230	25.82	-0.475238	0.252643	-1.88106	0.0599633	NA
Olfr800,Olfr777	35.5112	-0.475086	0.217092	-2.18841	0.0286397	NA
Vmn1r53,Vmn1r50	35.7186	-0.474715	0.231883	-2.04722	0.0406365	NA
Bmp8a	39.6454	-0.474302	0.216075	-2.19508	0.0281578	NA
Olfm5	26.5585	-0.474164	0.261753	-1.81149	0.0700644	NA
Olfr1509	31.8187	-0.474057	0.240739	-1.96918	0.0489325	NA
Gm4922	27.4338	-0.473106	0.257653	-1.83621	0.0663264	NA
Ermn	56.747	-0.472855	0.188925	-2.50287	0.0123189	NA
Mamstr	52.9096	-0.472785	0.1831	-2.58211	0.00981982	NA
Frmpd2	40.6793	-0.472653	0.211957	-2.22994	0.0257512	NA
Pld1	37.6484	-0.472104	0.230098	-2.05175	0.0401941	NA
Osr2	27.3894	-0.471536	0.246156	-1.91559	0.0554167	NA
Muc16	29.5351	-0.471341	0.248075	-1.89999	0.0574342	NA
Tlcd2	38.5382	-0.471109	0.229175	-2.05568	0.0398138	NA
Olfr686	40.8193	-0.470993	0.2186	-2.15458	0.0311945	NA
Nr5a1	35.2761	-0.470679	0.22575	-2.08495	0.0370735	NA
Olfr995	30.3798	-0.47046	0.2436	-1.93128	0.0534485	NA
Sostdc1	29.0286	-0.470274	0.244302	-1.92497	0.054233	NA
Olfr480	34.7099	-0.469888	0.227584	-2.06468	0.0389531	NA
Igha	23.586	-0.469805	0.285179	-1.6474	0.0994753	NA
Prr33	48.1496	-0.469716	0.1994	-2.35565	0.0184904	NA
Zranb3	56.2643	-0.469619	0.2037	-2.30544	0.0211417	NA
Prdx6b	23.529	-0.469438	0.26197	-1.79195	0.0731405	NA
H2-M9	30.2465	-0.46904	0.249509	-1.87986	0.0601277	NA
Tomm20l	39.3232	-0.468807	0.220211	-2.1289	0.0332627	NA
Gm35339	49.8695	-0.468634	0.193176	-2.42594	0.0152687	NA
Pla2g4a	33.3001	-0.468632	0.240054	-1.95219	0.0509152	NA
Hhex	31.6286	-0.468429	0.243658	-1.92248	0.054545	NA
Olfr536	33.3757	-0.46829	0.233639	-2.00433	0.0450344	NA
Olfr1263	29.0807	-0.468278	0.261192	-1.79285	0.0729974	NA
Cxcl1	36.3088	-0.468244	0.226872	-2.06391	0.0390262	NA
Syne2	34.0337	-0.468021	0.231237	-2.02399	0.0429712	NA
Defb38	40.4347	-0.467999	0.214256	-2.1843	0.0289401	NA
Rnf224	40.3105	-0.467968	0.217179	-2.15476	0.0311806	NA
Zfp773	51.0243	-0.467949	0.191241	-2.4469	0.014409	NA
Magea10	43.4967	-0.467843	0.208392	-2.24501	0.0247676	NA
Fscb	31.9873	-0.46775	0.265282	-1.76322	0.077863	NA
Olfr205	32.0135	-0.467727	0.244728	-1.91121	0.0559776	NA
Selenop	109.479	-0.467701	0.20124	-2.3241	0.0201201	0.0941482
Spatc1l	29.5191	-0.467593	0.249886	-1.87123	0.0613138	NA
5031410I06Rik,Gm7347	35.0074	-0.467516	0.217477	-2.14973	0.0315769	NA
Wdr38	43.6822	-0.467395	0.211039	-2.21473	0.0267784	NA
Pla2g7	25.9867	-0.467347	0.260614	-1.79326	0.0729321	NA
Cdcp2	37.3587	-0.467288	0.222648	-2.09878	0.0358366	NA
Cct8l1	43.5172	-0.467172	0.213716	-2.18595	0.0288192	NA
F2rl1	29.7088	-0.467078	0.251421	-1.85775	0.0632043	NA
Olfr1062,Olfr1057	32.2844	-0.467077	0.237103	-1.96994	0.0488457	NA
Slc35f2	33.2759	-0.466966	0.231705	-2.01535	0.0438684	NA
Olfr103	35.6463	-0.466962	0.222592	-2.09784	0.0359193	NA
Olfr390	35.6792	-0.46678	0.219941	-2.1223	0.0338127	NA
Pik3c2g	35.2544	-0.466541	0.229249	-2.03509	0.0418423	NA
Gbp2b	29.5038	-0.466525	0.233063	-2.00172	0.0453151	NA
Afp	28.3125	-0.466386	0.251457	-1.85473	0.0636342	NA
Ifi27l2a	43.334	-0.466214	0.205624	-2.26731	0.0233711	NA
Alox5	32.3667	-0.465571	0.229871	-2.02536	0.0428308	NA
Prr30	24.142	-0.465216	0.258356	-1.80068	0.071754	NA
Vsir	45.4072	-0.465066	0.203548	-2.2848	0.0223246	NA
Esp15	35.9083	-0.464878	0.232372	-2.00057	0.0454383	NA
Hspb6	37.9997	-0.464863	0.223534	-2.0796	0.0375619	NA
Themis3	35.4418	-0.464711	0.228794	-2.03113	0.0422416	NA
Olfr351	31.4434	-0.464618	0.235149	-1.97584	0.0481727	NA
Olfr23	38.1996	-0.464359	0.206531	-2.24837	0.0245524	NA
Lmbr1l	52.0183	-0.464126	0.19513	-2.37855	0.017381	NA
Olfr507	34.7095	-0.463883	0.227193	-2.0418	0.0411714	NA
Lrrc36	47.8943	-0.463468	0.20374	-2.2748	0.0229181	NA
Olfr1033,Olfr1032	35.2549	-0.463153	0.230877	-2.00606	0.0448499	NA
Tcl1b1	45.0522	-0.46304	0.20439	-2.26547	0.023484	NA
Tmem63a	39.4167	-0.462799	0.218986	-2.11337	0.0345691	NA
Igfals	45.8665	-0.462773	0.214066	-2.16183	0.0306314	NA
Higd1b	36.7744	-0.462638	0.224243	-2.06311	0.0391022	NA
Olfr491	43.6616	-0.462597	0.211225	-2.19007	0.028519	NA
Tmem211	46.8321	-0.462236	0.195876	-2.35985	0.0182825	NA
Olfr120	42.6511	-0.462017	0.206084	-2.24189	0.0249684	NA
Tex45	32.7156	-0.461969	0.235244	-1.96378	0.0495551	NA
Zscan30	43.8318	-0.461566	0.211694	-2.18035	0.0292317	NA
Bst1	50.3333	-0.461403	0.192474	-2.39722	0.0165199	NA
Fgl2	40.3168	-0.461384	0.211134	-2.18527	0.0288693	NA
Olfr96	30.2968	-0.461205	0.251797	-1.83166	0.0670025	NA
Fcrls	40.8111	-0.461197	0.211365	-2.18199	0.0291104	NA
Egfl8	44.817	-0.46118	0.206677	-2.23141	0.0256542	NA
Bicra	56.7804	-0.460929	0.189235	-2.43575	0.0148609	NA
Ugt1a6a	32.6709	-0.460337	0.22964	-2.0046	0.0450053	NA
Slco5a1	39.5051	-0.460331	0.225047	-2.04549	0.0408064	NA
Cylc1	40.4888	-0.460286	0.218997	-2.10179	0.0355717	NA
Odf3	29.8394	-0.460213	0.238333	-1.93097	0.0534871	NA
Pcdhb15	37.0591	-0.460171	0.225147	-2.04387	0.0409669	NA
Smim1	32.42	-0.460111	0.232415	-1.97969	0.047738	NA
Lmo2	47.5626	-0.460027	0.213528	-2.15441	0.0312079	NA
Abcb11	30.722	-0.45998	0.23599	-1.94915	0.0512777	NA
Ppara	30.5957	-0.459951	0.244391	-1.88202	0.0598327	NA
Slc26a9	32.0945	-0.459908	0.238799	-1.92592	0.0541146	NA
Fam221a	40.89	-0.459865	0.228671	-2.01103	0.0443219	NA
Glis3	29.638	-0.45963	0.250939	-1.83164	0.0670046	NA
Bpifa1	38.7041	-0.459417	0.219832	-2.08986	0.0366304	NA
Cldn23	29.9133	-0.459403	0.248049	-1.85207	0.064016	NA
Pfpl	35.3075	-0.459275	0.21922	-2.09504	0.0361674	NA
Gm52451	31.2361	-0.459202	0.232109	-1.97839	0.0478847	NA
Dab2	35.6639	-0.459144	0.225357	-2.03741	0.0416092	NA
Pbld1	50.0727	-0.4588	0.199708	-2.29736	0.0215983	NA
Olfr734	34.6279	-0.45872	0.229043	-2.00277	0.0452022	NA
Met	45.5809	-0.458535	0.204757	-2.23941	0.0251292	NA
Prok2	34.698	-0.458435	0.226821	-2.02114	0.0432658	NA
1700007K13Rik	38.5813	-0.458376	0.21851	-2.09774	0.0359284	NA
Tmem71	38.8279	-0.45834	0.221562	-2.06868	0.038576	NA
Gpr183	31.2954	-0.458317	0.229548	-1.99661	0.0458677	NA
Ubl4b	33.6334	-0.458302	0.239275	-1.91538	0.0554439	NA
Olfr58,Olfr857	37.6641	-0.458245	0.216877	-2.11293	0.0346071	NA
Cyren	30.2202	-0.457719	0.243964	-1.87618	0.0606311	NA
Kap	29.9435	-0.457664	0.244212	-1.87404	0.060925	NA
Cd36	39.2273	-0.45755	0.216778	-2.11069	0.0347994	NA
Umod	45.7398	-0.457532	0.211912	-2.15906	0.0308453	NA
Olfr332	49.3241	-0.457497	0.197051	-2.32172	0.0202478	NA
Mroh3	36.5738	-0.457267	0.223528	-2.04568	0.0407874	NA
Olfr1298,Olfr1294	29.8399	-0.457101	0.235763	-1.93882	0.0525236	NA
Dpf3	38.682	-0.457079	0.214021	-2.13567	0.0327066	NA
Teddm3,Gm6551	35.1786	-0.456881	0.228707	-1.99767	0.0457528	NA
Ptpn22	45.1195	-0.456801	0.202536	-2.2554	0.0241083	NA
Pon3	33.4078	-0.45652	0.229462	-1.98952	0.0466435	NA
Pde6g	36.4699	-0.456352	0.225834	-2.02074	0.0433067	NA
Shpk	51.3622	-0.455474	0.201429	-2.26122	0.0237457	NA
Mob3b	33.263	-0.455113	0.232788	-1.95506	0.0505763	NA
Krt78	44.8585	-0.455049	0.202516	-2.24698	0.0246415	NA
Hsd11b1	45.0183	-0.454995	0.21685	-2.0982	0.0358878	NA
Lrrc72	35.59	-0.454845	0.221414	-2.05428	0.039949	NA
Trmo	47.2357	-0.454776	0.193229	-2.35356	0.0185947	NA
Zfp850	43.4465	-0.454662	0.211898	-2.14566	0.0319	NA
Cfap44	52.3898	-0.45465	0.197575	-2.30115	0.0213832	NA
Limd1	34.2461	-0.454581	0.22166	-2.0508	0.0402864	NA
Gm815	34.2171	-0.454535	0.22175	-2.04976	0.0403874	NA
Cubn	33.67	-0.454521	0.237199	-1.9162	0.0553391	NA
Lrrc40	63.6679	-0.454468	0.171408	-2.65138	0.00801639	NA
Lbx2	37.022	-0.454358	0.225813	-2.0121	0.0442093	NA
Heatr4	23.5256	-0.454316	0.262561	-1.73033	0.0835718	NA
Slc26a8	45.1042	-0.454076	0.215546	-2.10663	0.0351497	NA
Gm30733	24.9043	-0.45407	0.269837	-1.68276	0.092422	NA
Skint8,Skint7	42.0869	-0.454058	0.206285	-2.20112	0.0277274	NA
Bpifb6	39.9133	-0.453912	0.21192	-2.1419	0.0322018	NA
Olfr350	43.6876	-0.453896	0.201264	-2.25522	0.0241193	NA
Trim61	54.0078	-0.453744	0.187004	-2.42638	0.0152502	NA
BC016579	36.3723	-0.453658	0.221804	-2.04531	0.0408239	NA
Bms1	45.9288	-0.453656	0.198448	-2.28602	0.022253	NA
Lrrc14	77.0097	-0.453643	0.162859	-2.7855	0.0053445	NA
Ppp1r1c	32.6846	-0.453169	0.23525	-1.92633	0.0540633	NA
Gm19935	47.2652	-0.452883	0.201684	-2.24551	0.0247356	NA
Olfr366	32.5925	-0.452883	0.232102	-1.95122	0.0510309	NA
Hyal6	35.7598	-0.452843	0.23917	-1.89339	0.0583054	NA
Gm6833,Gm21129,Gm29258	37.3206	-0.452454	0.225238	-2.00878	0.04456	NA
Pramel13	31.2237	-0.452246	0.233261	-1.9388	0.052526	NA
Tmprss9	48.6067	-0.45217	0.195581	-2.31193	0.0207816	NA
Pabpc1l	26.9834	-0.452166	0.260096	-1.73846	0.0821295	NA
Evpl	33.4341	-0.452159	0.241617	-1.87139	0.0612915	NA
Hnf4g	29.9088	-0.451887	0.237298	-1.9043	0.056871	NA
Olfr981	35.8509	-0.451877	0.219894	-2.05498	0.0398813	NA
Slc38a3	52.4882	-0.451857	0.196812	-2.29588	0.0216829	NA
Mks1	50.0634	-0.451776	0.200435	-2.25398	0.0241974	NA
Olfr994	33.0161	-0.451572	0.230178	-1.96184	0.0497816	NA
Hjurp	81.7948	-0.451478	0.407117	-1.10896	0.267446	NA
Cps1	33.9066	-0.451472	0.231466	-1.95049	0.0511173	NA
Hexim2	36.5945	-0.451118	0.225727	-1.99851	0.0456611	NA
Bpifb9b,Bpifb9a	42.5127	-0.450926	0.204156	-2.20873	0.0271935	NA
Hikeshi	132.401	-0.450875	0.170804	-2.63972	0.00829733	0.0590478
Bcl3	42.5565	-0.450823	0.211013	-2.13647	0.0326413	NA
Gngt2	26.1623	-0.4508	0.249566	-1.80634	0.0708658	NA
Rab19	35.8472	-0.450783	0.226024	-1.9944	0.0461085	NA
Myom1	25.198	-0.450747	0.258968	-1.74055	0.0817627	NA
Gcm2	32.3226	-0.450729	0.229312	-1.96557	0.0493486	NA
As3mt	39.5561	-0.450621	0.213808	-2.1076	0.0350659	NA
Frmd8	49.0714	-0.450421	0.200972	-2.24121	0.0250122	NA
Krtap4-9	34.0055	-0.450318	0.230324	-1.95515	0.0505652	NA
Nfam1	41.5473	-0.449927	0.212354	-2.11876	0.0341104	NA
Ddc	41.6698	-0.449887	0.218928	-2.05495	0.0398836	NA
Igbp1	71.0279	-0.449865	0.167915	-2.67912	0.00738158	NA
Dpep3	39.6997	-0.449686	0.203589	-2.20879	0.0271893	NA
Reg3g	30.7086	-0.449349	0.253745	-1.77087	0.0765824	NA
Dcaf8l	44.3481	-0.449324	0.213523	-2.10434	0.0353491	NA
Hps4	40.0229	-0.449309	0.210568	-2.13379	0.0328596	NA
Olfr607	29.5131	-0.448907	0.234654	-1.91306	0.0557402	NA
Olfr594	33.8997	-0.448738	0.230102	-1.95017	0.051156	NA
Gzmg	32.1837	-0.448734	0.225876	-1.98663	0.0469629	NA
Vmn1r69	45.2881	-0.448441	0.22004	-2.03799	0.0415504	NA
Vmn1r24	31.6537	-0.448327	0.232183	-1.93092	0.0534932	NA
Map2k6	61.081	-0.448284	0.180937	-2.47757	0.013228	NA
Gm20605,Sap25	54.7016	-0.448125	0.195014	-2.29791	0.0215668	NA
Chrm5	39.7389	-0.447885	0.216678	-2.06705	0.0387292	NA
Skint10	37.08	-0.447661	0.223139	-2.0062	0.0448351	NA
Gzmm	27.891	-0.447402	0.241622	-1.85166	0.0640751	NA
Dnaaf2	51.679	-0.447272	0.195759	-2.28481	0.0223241	NA
Rgn	60.593	-0.447158	0.183638	-2.435	0.0148918	NA
Col22a1	33.6549	-0.447045	0.233245	-1.91663	0.0552848	NA
Oaz3	30.3237	-0.446794	0.237115	-1.88429	0.0595251	NA
Pilra	19.1757	-0.446502	0.285835	-1.56209	0.118266	NA
Tbx3	29.1477	-0.446418	0.237838	-1.87699	0.06052	NA
Slc39a8	32.339	-0.446347	0.229772	-1.94257	0.0520686	NA
Olfr582	29.9145	-0.446276	0.247269	-1.80482	0.0711026	NA
Macrod1	51.2644	-0.446265	0.211619	-2.10882	0.0349605	NA
Fbxo36	36.5917	-0.446181	0.234328	-1.90409	0.0568984	NA
Art2a	29.5577	-0.446116	0.234168	-1.90511	0.0567656	NA
Adam18	49.6714	-0.446101	0.208972	-2.13473	0.0327827	NA
Tcf21	41.1101	-0.446084	0.223898	-1.99235	0.0463325	NA
H2ac1	27.4396	-0.446062	0.254656	-1.75162	0.0798388	NA
Ins2	37.3168	-0.446006	0.224337	-1.98811	0.0467997	NA
Olfr801,Olfr784,Olfr818	38.9028	-0.44589	0.227573	-1.95932	0.0500748	NA
Snx18	45.0014	-0.445887	0.20264	-2.20039	0.027779	NA
Siglec1	43.0195	-0.445673	0.203458	-2.19049	0.0284886	NA
Ccdc194	34.3692	-0.445455	0.237012	-1.87946	0.0601811	NA
Defb13	33.7659	-0.445399	0.23602	-1.88712	0.0591436	NA
Bpifb3	38.303	-0.445252	0.209024	-2.13015	0.0331594	NA
Tlr9	42.1684	-0.445224	0.221949	-2.00598	0.0448587	NA
Ifit2	45.8768	-0.445197	0.205853	-2.16269	0.0305648	NA
Tac4	42.8156	-0.445148	0.206087	-2.16001	0.0307722	NA
Olfr1411	40.4358	-0.445132	0.220247	-2.02106	0.0432735	NA
Hamp2	28.7294	-0.445112	0.250787	-1.77486	0.0759204	NA
Gstp3	27.7731	-0.445054	0.257277	-1.72986	0.0836548	NA
Gfra3	35.4992	-0.444912	0.220071	-2.02167	0.0432106	NA
Lmnb2	56.7975	-0.444731	0.180155	-2.46861	0.013564	NA
Krtap27-1	42.1741	-0.444376	0.220157	-2.01845	0.0435442	NA
Tmem119	34.0177	-0.444337	0.231863	-1.91638	0.055317	NA
Rhoj	52.6659	-0.444182	0.19733	-2.25097	0.0243877	NA
Hfe	28.5488	-0.444054	0.242286	-1.83277	0.0668373	NA
Defb36	40.7675	-0.443943	0.217539	-2.04075	0.0412755	NA
Tgif2lx1,Tgif2lx2	35.9116	-0.443664	0.224174	-1.9791	0.0478044	NA
Itgb2l	33.1746	-0.443639	0.229324	-1.93455	0.0530454	NA
Stap1	36.7072	-0.443614	0.229025	-1.93697	0.0527493	NA
F2rl3	29.6961	-0.443608	0.247726	-1.79072	0.0733388	NA
Pax7	19.2795	-0.443587	0.285493	-1.55376	0.120242	NA
Olfr1061	32.6717	-0.443517	0.231583	-1.91516	0.0554724	NA
Cldn20	34.0601	-0.443447	0.241588	-1.83555	0.066424	NA
C4b	46.6649	-0.443369	0.201867	-2.19634	0.0280677	NA
Mybpc2	25.168	-0.443123	0.262605	-1.68741	0.091524	NA
Gdpd4	30.757	-0.443041	0.234286	-1.89103	0.058621	NA
Olfr402	45.6411	-0.443007	0.20326	-2.17951	0.0292937	NA
Gm281	34.6222	-0.443006	0.218871	-2.02405	0.042965	NA
Olfr1006	30.2734	-0.442945	0.237762	-1.86298	0.0624656	NA
Ehhadh	39.9263	-0.442883	0.212427	-2.08487	0.0370815	NA
Prom1	38.8887	-0.442817	0.217707	-2.034	0.0419516	NA
Pilrb2	33.0661	-0.442631	0.229095	-1.93208	0.0533496	NA
Olfr576	28.9087	-0.442575	0.248987	-1.7775	0.0754856	NA
Fgf23	36.0271	-0.442512	0.220851	-2.00367	0.0451058	NA
Tbx10	31.3613	-0.442439	0.253003	-1.74875	0.0803347	NA
Gm9903	35.3524	-0.442435	0.225854	-1.95894	0.0501198	NA
Tmem200b	60.3526	-0.442327	0.183564	-2.40966	0.0159674	NA
Csrp2	43.305	-0.442262	0.206118	-2.14567	0.0318992	NA
Rgs19	122.164	-0.442051	0.198756	-2.22409	0.0261427	0.108168
Pax3	36.4767	-0.441835	0.224103	-1.97158	0.048658	NA
Gimd1	33.7777	-0.44178	0.233871	-1.88899	0.0588935	NA
Gm6040	34.9389	-0.441736	0.222845	-1.98226	0.0474507	NA
4930512M02Rik	34.0126	-0.441633	0.237032	-1.86318	0.0624372	NA
Nr1h3	39.2371	-0.441605	0.213958	-2.06399	0.0390191	NA
Gck	41.0315	-0.441557	0.21005	-2.10216	0.0355395	NA
F11r	34.2159	-0.441422	0.225758	-1.95529	0.0505488	NA
Mogat1	39.9834	-0.441345	0.213847	-2.06384	0.0390332	NA
Gbp2	38.4604	-0.441269	0.215292	-2.04963	0.0404006	NA
I0C0044D17Rik	36.6746	-0.44118	0.229426	-1.92297	0.0544832	NA
Kctd18	30.786	-0.44116	0.256141	-1.72233	0.0850092	NA
H2-Q4,H2-K1	41.1324	-0.440852	0.20839	-2.11552	0.034386	NA
2310002L09Rik	35.1778	-0.440523	0.237212	-1.85709	0.0632983	NA
Svs6	34.2789	-0.44051	0.232465	-1.89495	0.0580986	NA
Gpr37l1	113.011	-0.440502	0.210383	-2.09381	0.036277	0.130888
Wwc1	83.9591	-0.4403	0.172366	-2.55444	0.0106358	NA
Magt1	46.0049	-0.440149	0.204574	-2.15154	0.0314333	NA
Ms4a18	41.7699	-0.44011	0.204315	-2.15408	0.0312342	NA
Cmtm7	35.796	-0.440105	0.239189	-1.83999	0.0657704	NA
Bmp8b	46.562	-0.440089	0.2007	-2.19277	0.0283239	NA
Tspan10	46.0275	-0.439919	0.202217	-2.17548	0.0295945	NA
Ftdc1	45.124	-0.439665	0.202868	-2.16725	0.030216	NA
Scn4a	31.9779	-0.439523	0.244321	-1.79896	0.0720255	NA
Olfr1189	33.6378	-0.43947	0.228923	-1.91973	0.0548918	NA
Lypd9	52.4589	-0.439347	0.19351	-2.27041	0.023183	NA
Evx1	38.483	-0.439309	0.212278	-2.0695	0.0384995	NA
BC024139	34.6943	-0.439225	0.228595	-1.92141	0.0546802	NA
Hoxa6	34.3554	-0.439141	0.232081	-1.89219	0.0584657	NA
Gzmk	30.3881	-0.438919	0.234763	-1.86962	0.0615359	NA
Nlrp3	32.9849	-0.438797	0.225942	-1.94208	0.0521272	NA
Il36g	23.6436	-0.438759	0.27952	-1.56968	0.116488	NA
Spaca7	39.3814	-0.438719	0.210314	-2.08602	0.0369772	NA
Magea4	30.5828	-0.438609	0.24008	-1.82693	0.067711	NA
Sphk1	45.7507	-0.438443	0.199798	-2.19443	0.0282048	NA
Mrap	27.5952	-0.438121	0.251444	-1.74242	0.0814349	NA
Lce3d,Lce3e,Lce3f,Lce3a,Lce3b,Lce3c	37.3868	-0.438044	0.220333	-1.9881	0.0468006	NA
Tas2r107	27.3481	-0.437897	0.244463	-1.79126	0.0732513	NA
Dnah11	29.9017	-0.437567	0.23945	-1.82738	0.0676421	NA
Ppfibp2	48.9735	-0.437551	0.19187	-2.28046	0.0225805	NA
Tssk4	50.0154	-0.437333	0.194275	-2.2511	0.0243793	NA
Phf8	48.6176	-0.437271	0.195979	-2.23121	0.0256671	NA
Ednra	31.162	-0.437073	0.244181	-1.78996	0.0734608	NA
Myf6	22.6009	-0.436981	0.269693	-1.62029	0.105171	NA
Toporsl	29.7608	-0.436748	0.238528	-1.83101	0.0670988	NA
Sntb2	32.2905	-0.436736	0.239016	-1.82723	0.0676654	NA
Olfr697	25.5895	-0.436604	0.257579	-1.69503	0.0900699	NA
Chst13	40.2553	-0.436559	0.216181	-2.01941	0.0434445	NA
Olfr685	31.2097	-0.436205	0.227655	-1.91608	0.0553553	NA
Plcg2	52.5275	-0.436148	0.186789	-2.33497	0.0195448	NA
Lpar2	46.1116	-0.435942	0.196137	-2.22264	0.0262403	NA
Uncx	32.4407	-0.435834	0.2338	-1.86414	0.0623027	NA
Il27	30.1613	-0.435125	0.234377	-1.85651	0.0633804	NA
Sp1	49.8639	-0.435113	0.201245	-2.1621	0.0306101	NA
Bora	46.9087	-0.435101	0.205229	-2.12007	0.0340001	NA
Lmo1	34.2008	-0.435063	0.226084	-1.92434	0.0543119	NA
Tmem249	33.8109	-0.435032	0.244233	-1.78122	0.0748767	NA
Best2	41.259	-0.434847	0.207613	-2.09451	0.036215	NA
Mybph	32.5012	-0.43479	0.236559	-1.83798	0.0660653	NA
Olfr508	44.0131	-0.434548	0.21524	-2.0189	0.0434973	NA
Cbx2	36.3026	-0.434453	0.228381	-1.90231	0.0571301	NA
Batf3	43.6054	-0.434398	0.21023	-2.0663	0.0388002	NA
Tnfrsf9	56.144	-0.434271	0.193017	-2.24991	0.0244544	NA
Lrrc39	44.6728	-0.434163	0.201193	-2.15794	0.0309325	NA
Flnc	38.9604	-0.434063	0.216692	-2.00313	0.0451631	NA
Map3k1	48.3695	-0.434047	0.199401	-2.17675	0.0294989	NA
Cdc20	43.0966	-0.433983	0.201956	-2.1489	0.0316422	NA
Lrp5	50.7785	-0.433801	0.198337	-2.18719	0.0287289	NA
Olfr435	23.9253	-0.43373	0.272144	-1.59375	0.110992	NA
Olfr360	29.7164	-0.433723	0.240982	-1.79982	0.0718897	NA
Brca1	41.1324	-0.433618	0.21027	-2.06219	0.0391896	NA
Lrrc15	44.7707	-0.433404	0.204161	-2.12286	0.0337659	NA
Tex13c1	45.0171	-0.433384	0.199794	-2.16915	0.0300714	NA
Ccdc14	34.1327	-0.432789	0.243053	-1.78064	0.0749716	NA
Gckr	45.7209	-0.432398	0.202394	-2.13642	0.0326449	NA
Cybb	36.8301	-0.432386	0.241051	-1.79375	0.072853	NA
Draxin	29.9665	-0.432373	0.237579	-1.81991	0.0687724	NA
Slc6a3	35.8573	-0.432348	0.215361	-2.00755	0.0446913	NA
Tmem260	51.9391	-0.432247	0.183276	-2.35845	0.0183517	NA
Spry3	36.8271	-0.432192	0.216191	-1.99913	0.0455948	NA
Kiss1	30.6713	-0.431936	0.239927	-1.80028	0.0718165	NA
Tent5b	44.8882	-0.431497	0.208261	-2.07191	0.0382742	NA
Slc13a2	37.3572	-0.431484	0.219195	-1.9685	0.0490108	NA
Prr11	42.0059	-0.431459	0.21087	-2.04609	0.0407479	NA
Nepro	39.2183	-0.431449	0.215858	-1.99876	0.0456344	NA
Sfxn4	59.651	-0.431291	0.192505	-2.24042	0.0250639	NA
Hnf1b	32.6072	-0.431063	0.224005	-1.92434	0.0543118	NA
Olfr472	39.2002	-0.431043	0.211045	-2.04243	0.0411094	NA
Defb47	32.5175	-0.430954	0.242084	-1.78018	0.0750466	NA
Lrit3	37.449	-0.43092	0.223159	-1.931	0.0534833	NA
4930558K02Rik	29.3447	-0.430775	0.257818	-1.67085	0.094751	NA
Gabre	37.0329	-0.430712	0.22727	-1.89515	0.058072	NA
Trim58	66.958	-0.430439	0.183591	-2.34455	0.01905	NA
Naip7,Naip6	31.2907	-0.430226	0.23803	-1.80745	0.0706929	NA
Loxl4	43.7799	-0.430215	0.214402	-2.00658	0.0447945	NA
E2f2	33.3694	-0.430198	0.225962	-1.90385	0.0569291	NA
Mid1	134.805	-0.430038	0.527346	-0.815477	0.414799	0.56893
Ednrb	48.6651	-0.430001	0.212154	-2.02683	0.0426799	NA
Nccrp1	30.5874	-0.429955	0.237044	-1.81382	0.0697057	NA
Il2rb	38.3412	-0.429943	0.211802	-2.02993	0.0423634	NA
Olfr743	23.9	-0.429902	0.264299	-1.62657	0.103828	NA
Cfap54	56.812	-0.429893	0.224279	-1.91678	0.0552659	NA
Olfr985	37.8476	-0.429732	0.218002	-1.97123	0.0486978	NA
Garem2	33.9687	-0.429214	0.236013	-1.8186	0.0689724	NA
Suclg2	41.7098	-0.429085	0.215194	-1.99395	0.0461577	NA
Klrg1	33.0707	-0.429074	0.237908	-1.80352	0.071306	NA
Xrcc4	46.1636	-0.428988	0.204616	-2.09655	0.0360336	NA
Gm38425	35.5517	-0.428956	0.230827	-1.85834	0.0631202	NA
Nr2f2	36.3005	-0.428843	0.219718	-1.95178	0.0509638	NA
Bpifa2	45.4909	-0.428674	0.206742	-2.07348	0.038128	NA
Tnfsf14	41.9527	-0.428457	0.217396	-1.97086	0.0487402	NA
Gm14725,4930567H17Rik	43.2151	-0.427603	0.210057	-2.03566	0.0417849	NA
E130308A19Rik	57.1108	-0.427568	0.184264	-2.32041	0.0203188	NA
Ros1	35.4477	-0.427456	0.233357	-1.83177	0.0669861	NA
Tmem269	35.8613	-0.427402	0.242249	-1.76431	0.0776794	NA
Trarg1	38.5449	-0.427361	0.22522	-1.89753	0.0577583	NA
Olfr1299	35.422	-0.427168	0.225308	-1.89593	0.0579693	NA
Adgrl4	42.4716	-0.427112	0.214446	-1.9917	0.0464041	NA
Cfhr4	27.2542	-0.427068	0.255831	-1.66934	0.0950499	NA
Olfr1228	32.8216	-0.426982	0.235178	-1.81557	0.0694363	NA
Dand5	48.2359	-0.426934	0.194583	-2.1941	0.0282284	NA
Serpina3k	52.8621	-0.42689	0.20365	-2.0962	0.0360646	NA
Gbp5	24.4113	-0.426766	0.262552	-1.62545	0.104066	NA
Vmn1r82	55.675	-0.4267	0.187786	-2.27226	0.0230705	NA
Calcrl	30.8614	-0.426509	0.249755	-1.7077	0.0876912	NA
Snai2	34.1565	-0.426225	0.228315	-1.86683	0.0619252	NA
Tcf12	60.22	-0.42611	0.188742	-2.25764	0.0239684	NA
Lrrc74a	47.6505	-0.426093	0.19646	-2.16885	0.0300937	NA
Tmem196	69.6948	-0.426067	0.181834	-2.34316	0.0191209	NA
Nxph2	32.9646	-0.425998	0.256408	-1.66141	0.0966321	NA
Sox9	60.9091	-0.425984	0.174644	-2.43916	0.0147216	NA
Mageb18	41.1494	-0.425881	0.211096	-2.01748	0.0436457	NA
C1s2	30.9716	-0.425807	0.242601	-1.75518	0.0792289	NA
Mrgprh	36.3738	-0.425737	0.228864	-1.86022	0.0628545	NA
Acadl	65.8628	-0.425446	0.178738	-2.38028	0.0172996	NA
Zfp957	37.67	-0.425358	0.221171	-1.9232	0.0544543	NA
Olfr1423	28.8053	-0.425233	0.235668	-1.80438	0.0711724	NA
Gpr20	19.5426	-0.425122	0.290476	-1.46353	0.143321	NA
Vmn1r45	33.1237	-0.425029	0.240331	-1.76851	0.076975	NA
Myrf	29.7857	-0.424934	0.267442	-1.58888	0.112088	NA
Slc13a4	34.4416	-0.424884	0.23124	-1.83742	0.0661477	NA
Rffl	53.1714	-0.424709	0.195033	-2.17763	0.0294337	NA
Esrrb	26.4796	-0.424684	0.261644	-1.62314	0.10456	NA
Olfr1179	35.1972	-0.424644	0.242508	-1.75106	0.0799364	NA
Olfr731	36.4163	-0.424417	0.221373	-1.9172	0.0552124	NA
Hoxb8	29.3741	-0.424241	0.235721	-1.79976	0.0718987	NA
Ctdsp1	62.0755	-0.424191	0.184579	-2.29815	0.0215531	NA
Olfr18	31.1476	-0.423975	0.248273	-1.7077	0.0876928	NA
Mrgprx2	29.7221	-0.42394	0.238029	-1.78104	0.0749055	NA
Pm20d1	45.0963	-0.423894	0.205238	-2.06537	0.0388877	NA
Olfr733	32.2263	-0.423782	0.230733	-1.83668	0.0662568	NA
Myo7b	27.3393	-0.423746	0.252451	-1.67853	0.0932442	NA
Olfr569	38.6449	-0.423583	0.216457	-1.95689	0.0503606	NA
Idi2	43.2853	-0.423554	0.217434	-1.94796	0.0514195	NA
Ccdc141	41.8915	-0.423552	0.222874	-1.90041	0.0573795	NA
Adam29	38.902	-0.423443	0.221198	-1.91432	0.0555796	NA
Olfr94	39.4869	-0.423404	0.22791	-1.85777	0.0632017	NA
Efhb	32.5502	-0.42331	0.232421	-1.8213	0.0685608	NA
Wmp	27.6045	-0.423271	0.251535	-1.68275	0.0924232	NA
Tnfaip8l2	39.5385	-0.423148	0.21964	-1.92655	0.0540357	NA
Cyp2j9	45.2175	-0.422892	0.205154	-2.06133	0.0392711	NA
Mplkip	79.168	-0.42284	0.184475	-2.29212	0.0218986	NA
Ndp	38.1209	-0.422752	0.217438	-1.94424	0.0518662	NA
Cfap221	49.0073	-0.422749	0.202374	-2.08896	0.0367118	NA
Plb1	44.6619	-0.422743	0.203729	-2.07503	0.0379838	NA
Top2a	37.6762	-0.422458	0.223459	-1.89054	0.0586857	NA
Slc2a12	51.9504	-0.422443	0.197066	-2.14366	0.0320598	NA
Snx8	26.2646	-0.422385	0.25285	-1.6705	0.0948209	NA
Irgc1	37.8969	-0.422176	0.208795	-2.02196	0.0431801	NA
Vmn1r4	28.5875	-0.422131	0.251196	-1.68048	0.092863	NA
Alx1	42.821	-0.421997	0.216827	-1.94624	0.051626	NA
Olfr749,Olfr747	40.6977	-0.421978	0.229325	-1.84009	0.0657553	NA
4930523C07Rik	33.1237	-0.421733	0.241466	-1.74655	0.0807149	NA
Olfr549	36.3908	-0.42154	0.230329	-1.83016	0.0672257	NA
Gal3st2c	34.5719	-0.421327	0.23063	-1.82685	0.0677223	NA
Pom121l12	44.0449	-0.421156	0.197076	-2.13703	0.0325959	NA
LTO1	61.7653	-0.420886	0.175584	-2.39706	0.0165271	NA
Lmntd1	35.9181	-0.42075	0.22634	-1.85893	0.0630372	NA
Prdm13	27.8103	-0.420627	0.245387	-1.71414	0.0865037	NA
Olfr1106	35.5166	-0.420521	0.221946	-1.8947	0.0581328	NA
Gm14137	29.6755	-0.420472	0.258656	-1.62561	0.104034	NA
Gabrq	31.849	-0.420292	0.233031	-1.80359	0.0712952	NA
Lipt1	42.8597	-0.420267	0.200016	-2.10117	0.0356263	NA
Oit3	34.1265	-0.420245	0.226606	-1.85451	0.0636657	NA
Spaca5	34.333	-0.420244	0.241335	-1.74133	0.0816251	NA
Olfr867	26.6105	-0.420204	0.258355	-1.62646	0.103852	NA
Mapk13	48.882	-0.420194	0.206117	-2.03862	0.0414878	NA
Boll	41.9039	-0.419834	0.211982	-1.98052	0.0476452	NA
Olfr147	35.2443	-0.41983	0.219561	-1.91214	0.0558588	NA
Pnp2,Pnp	53.5174	-0.419704	0.197871	-2.1211	0.0339133	NA
Hmgb4	42.01	-0.419696	0.218559	-1.92029	0.0548215	NA
Ccrl2	53.523	-0.419614	0.199532	-2.10299	0.0354668	NA
Olfr639	35.7515	-0.419597	0.233925	-1.79372	0.0728581	NA
Cer1	41.4574	-0.419401	0.205629	-2.0396	0.0413898	NA
Alg13	33.0804	-0.41936	0.231893	-1.80842	0.070541	NA
Cip2a	44.4015	-0.418917	0.209596	-1.99869	0.0456417	NA
Gstm2	35.5953	-0.418902	0.223508	-1.87422	0.0609003	NA
Ubash3a	34.78	-0.41859	0.226482	-1.84823	0.0645695	NA
Lrrc58	99.5707	-0.418437	0.153769	-2.72121	0.0065043	0.0525746
Tcf23	43.2179	-0.418374	0.206761	-2.02347	0.043025	NA
Fmo5	31.7069	-0.418347	0.230382	-1.81588	0.0693885	NA
Fanci	27.6906	-0.418339	0.239638	-1.74571	0.0808618	NA
Acot6,Acot4,Acot2,Acot1	40.3004	-0.418279	0.232876	-1.79614	0.072472	NA
Vmn2r-ps158,Vmn2r62	43.4439	-0.418067	0.21688	-1.92764	0.0539002	NA
Mcmdc2	43.5411	-0.418016	0.204439	-2.0447	0.0408844	NA
Hmx3	33.1711	-0.417921	0.220255	-1.89744	0.0577694	NA
Bco2	32.7768	-0.417718	0.231331	-1.80571	0.0709635	NA
Kcnk13	48.5746	-0.417631	0.199626	-2.09207	0.0364325	NA
Rcsd1	33.1638	-0.417579	0.228457	-1.82782	0.0675766	NA
H2-M11	23.6785	-0.417482	0.258456	-1.61529	0.106247	NA
Ifna2	27.0697	-0.417455	0.240421	-1.73635	0.0825022	NA
Ctsr	20.7653	-0.417433	0.290377	-1.43755	0.150561	NA
Cngb1	51.3094	-0.417317	0.202069	-2.06522	0.038902	NA
Sdr16c6	41.506	-0.417285	0.228104	-1.82937	0.0673449	NA
Gm773	28.1248	-0.417267	0.25601	-1.62989	0.103125	NA
Il18rap	33.1913	-0.417245	0.236349	-1.76538	0.0774999	NA
Defb22	33.5018	-0.417101	0.237132	-1.75894	0.0785876	NA
Tdrd6	39.5006	-0.41703	0.213922	-1.94945	0.0512421	NA
S100a6	30.6372	-0.416848	0.233083	-1.78841	0.0737097	NA
Prl8a2	45.4406	-0.416727	0.203517	-2.04763	0.040596	NA
Pmf1	42.1652	-0.41668	0.206799	-2.01491	0.0439145	NA
Slc30a2	45.4583	-0.416618	0.199389	-2.08947	0.0366655	NA
Klk15	32.951	-0.416613	0.237653	-1.75303	0.0795966	NA
Gm2240	38.9997	-0.41654	0.215634	-1.9317	0.0533966	NA
Cxcl5	29.4015	-0.416289	0.248702	-1.67385	0.0941605	NA
Lypd11	37.4837	-0.416055	0.22245	-1.87033	0.0614377	NA
Parp9	54.9109	-0.416015	0.203154	-2.04778	0.0405815	NA
Rho	47.7897	-0.415995	0.202486	-2.05444	0.0399333	NA
Map3k21	43.1379	-0.415899	0.202708	-2.05171	0.0401978	NA
Esp36	42.2165	-0.415853	0.226523	-1.83581	0.0663865	NA
Itm2a	39.2229	-0.415841	0.251074	-1.65625	0.0976715	NA
Cnga1	35.3668	-0.415759	0.224158	-1.85476	0.0636308	NA
Tmco5b	37.2159	-0.415741	0.213811	-1.94443	0.051843	NA
Bhlhe22	64.6924	-0.415515	0.184162	-2.25625	0.024055	NA
Pln	27.6745	-0.415423	0.246368	-1.68619	0.0917587	NA
Gm38664	39.1195	-0.415422	0.225826	-1.83957	0.0658314	NA
Olfr1104	35.2536	-0.415318	0.233014	-1.78237	0.0746886	NA
Olfr131	36.8212	-0.415312	0.211092	-1.96744	0.0491321	NA
4933428M09Rik	34.8958	-0.415283	0.227294	-1.82707	0.0676892	NA
Itprip	33.0659	-0.415267	0.228573	-1.81678	0.0692511	NA
Krt85	31.6876	-0.41525	0.237893	-1.74553	0.0808927	NA
Trpa1	38.0695	-0.415207	0.232257	-1.7877	0.073824	NA
Gm13043,Pramel20,Gm13040,Gm13057	33.4836	-0.415002	0.236304	-1.75622	0.0790504	NA
Ism2	31.9787	-0.414971	0.237523	-1.74708	0.080624	NA
Spdye4a	31.8871	-0.414954	0.23636	-1.7556	0.0791564	NA
Ptpn6	31.3351	-0.414906	0.241937	-1.71493	0.0863578	NA
Nlrp5-ps,Vmn1r90	50.1231	-0.414818	0.203283	-2.04059	0.0412918	NA
Rfx6	45.8819	-0.414692	0.199624	-2.07736	0.0377681	NA
Olfr1317	32.2588	-0.414616	0.233982	-1.772	0.0763942	NA
Icam1	38.7446	-0.414588	0.226666	-1.82907	0.0673896	NA
Lix1	76.9879	-0.414362	0.161292	-2.56902	0.0101987	NA
Bend3	48.0529	-0.414024	0.191492	-2.16209	0.0306109	NA
Gcgr	33.7257	-0.413995	0.22147	-1.8693	0.0615807	NA
Gm6377	30.2773	-0.413861	0.23251	-1.77998	0.0750799	NA
Arhgap9	37.1979	-0.41364	0.224117	-1.84564	0.0649439	NA
A830031A19Rik	31.0962	-0.413239	0.249749	-1.65462	0.0980019	NA
Pax5	29.5836	-0.413174	0.248943	-1.65971	0.0969724	NA
Hrc	29.8779	-0.412973	0.241764	-1.70816	0.0876058	NA
Irx3	22.3641	-0.412845	0.271241	-1.52206	0.127994	NA
Nkx3-2	35.1894	-0.412823	0.227753	-1.81259	0.0698954	NA
Cibar2	37.9696	-0.412809	0.21379	-1.93091	0.0534942	NA
Oc90	35.1223	-0.412787	0.344966	-1.1966	0.231463	NA
Cst3	538.711	-0.412687	0.155296	-2.65743	0.00787398	0.0571764
Olfr1020	24.6771	-0.412574	0.265875	-1.55176	0.12072	NA
Shcbp1	35.8835	-0.412533	0.218948	-1.88416	0.0595432	NA
Teddm1b	28.8783	-0.412527	0.246679	-1.67233	0.0944601	NA
Mis18a	37.1478	-0.412384	0.217476	-1.89623	0.0579298	NA
Serpinh1	34.2887	-0.412296	0.224128	-1.83956	0.0658333	NA
Ccr4	50.171	-0.412103	0.212229	-1.94178	0.0521634	NA
Spdye4c	37.3151	-0.41208	0.235959	-1.74641	0.0807403	NA
Ankar	51.7577	-0.412068	0.190001	-2.16877	0.0301	NA
Pnpla7	51.56	-0.412033	0.190827	-2.1592	0.0308349	NA
Sprr2d	52.7317	-0.412009	0.187607	-2.19613	0.028083	NA
Fanca	34.3448	-0.411878	0.221087	-1.86297	0.062467	NA
Olfr965	30.8951	-0.411877	0.244207	-1.68659	0.0916829	NA
Olfr975	29.7664	-0.411831	0.247857	-1.66156	0.0966006	NA
Atp13a4	44.6481	-0.411749	0.20889	-1.97113	0.0487085	NA
Pld6	38.2553	-0.411728	0.216723	-1.89979	0.0574611	NA
Suox	44.5034	-0.411718	0.214299	-1.92123	0.0547028	NA
Tex55	39.0082	-0.411716	0.217137	-1.89611	0.0579451	NA
Pnma5	40.7021	-0.411368	0.21547	-1.90917	0.0562405	NA
Akp3	30.8097	-0.411333	0.247444	-1.66233	0.0964465	NA
Fancd2	32.1014	-0.411233	0.235939	-1.74296	0.0813407	NA
Pou4f1	23.1102	-0.411206	0.266184	-1.54482	0.12239	NA
Nudt16l2	31.4823	-0.411081	0.238565	-1.72314	0.0848632	NA
Lrtm1	41.1539	-0.411066	0.211881	-1.94008	0.0523706	NA
Atp6v1b1	32.3315	-0.411049	0.229192	-1.79347	0.0728973	NA
Timd2	41.9825	-0.411029	0.218038	-1.88512	0.0594135	NA
Pllp	46.9613	-0.410954	0.20433	-2.01123	0.0443016	NA
Spink10	59.1415	-0.41093	0.179997	-2.28298	0.0224314	NA
Mroh9	31.385	-0.410794	0.239636	-1.71424	0.0864848	NA
Myof	30.3552	-0.410757	0.242342	-1.69494	0.0900859	NA
Lax1	44.1775	-0.410629	0.205784	-1.99544	0.0459954	NA
Olfr592	27.1929	-0.410463	0.253206	-1.62106	0.105004	NA
Gm52363	30.1545	-0.410431	0.244772	-1.67679	0.0935829	NA
Zfp457	21.5852	-0.410187	0.272569	-1.5049	0.132351	NA
Thbs4	44.0414	-0.409946	0.204914	-2.00058	0.0454379	NA
Olfr167	31.274	-0.409867	0.235245	-1.7423	0.081456	NA
Scgb2a2	25.1355	-0.409673	0.266323	-1.53826	0.123986	NA
Cxcl14	96.5871	-0.409358	0.198581	-2.06142	0.0392633	0.13549
Cdc25a	42.7354	-0.409126	0.203485	-2.0106	0.0443682	NA
Alppl2	24.8092	-0.408993	0.268231	-1.52478	0.127314	NA
Olfr215	33.6917	-0.408982	0.231529	-1.76644	0.0773216	NA
Syt9	57.0982	-0.408975	0.190221	-2.15	0.0315554	NA
Olfr656	31.6291	-0.408499	0.225524	-1.81133	0.0700896	NA
Lrrc30	42.7053	-0.408499	0.204899	-1.99366	0.0461896	NA
Itprid1	35.2431	-0.408353	0.220254	-1.854	0.0637385	NA
Mdfic2	28.1931	-0.408195	0.241069	-1.69327	0.0904038	NA
Izumo1	42.1249	-0.408144	0.218919	-1.86436	0.062271	NA
B3gnt8	40.0386	-0.408115	0.217457	-1.87676	0.0605505	NA
Fam83c	31.9316	-0.407971	0.233255	-1.74903	0.0802859	NA
Fxyd4	41.7953	-0.407901	0.229396	-1.77815	0.0753788	NA
Fbxw25	24.3168	-0.407871	0.262056	-1.55643	0.119607	NA
Ticam2	37.7068	-0.407703	0.229426	-1.77706	0.075558	NA
Olfr769	26.7155	-0.407662	0.258223	-1.57872	0.114401	NA
Olfr65,Olfr623	36.9693	-0.407528	0.219483	-1.85677	0.0633441	NA
Aqp6	24.9576	-0.407483	0.273506	-1.48985	0.136263	NA
Card6	31.9017	-0.407386	0.238913	-1.70516	0.088164	NA
A630095N17Rik	29.0368	-0.407219	0.249535	-1.63191	0.102698	NA
Zbed4	54.6974	-0.407157	0.194284	-2.09568	0.0361103	NA
Scrg1	58.0868	-0.407128	0.195502	-2.08247	0.0372996	NA
Olfr270	33.5701	-0.407024	0.229428	-1.77408	0.0760497	NA
Dock11	44.4134	-0.406973	0.199134	-2.04372	0.0409816	NA
Bdh2	48.8771	-0.406728	0.201598	-2.01753	0.0436406	NA
Gpx3	42.3823	-0.406401	0.203612	-1.99596	0.0459386	NA
Wt1	43.7057	-0.406373	0.211948	-1.91732	0.0551973	NA
Vnn1	35.2846	-0.406358	0.228904	-1.77523	0.0758595	NA
Mepe	36.1326	-0.406267	0.22219	-1.82847	0.0674791	NA
Rarres1	53.7746	-0.40612	0.189433	-2.14387	0.0320434	NA
Cib3	38.5934	-0.406069	0.214062	-1.89697	0.057832	NA
Cenpi	38.4657	-0.405897	0.21286	-1.90687	0.0565375	NA
Prima1	49.8594	-0.405797	0.204568	-1.98367	0.0472923	NA
Mbd3l1	36.3747	-0.405721	0.219939	-1.8447	0.0650812	NA
Pld4	35.7134	-0.405248	0.2222	-1.8238	0.0681817	NA
Batf2	34.112	-0.404965	0.231214	-1.75147	0.0798653	NA
Clec4a3	28.5502	-0.404856	0.25648	-1.57851	0.114449	NA
Ngb	36.415	-0.404634	0.217909	-1.85689	0.0633264	NA
Mtmr10	52.9682	-0.404611	0.188649	-2.14478	0.0319702	NA
A4galt	35.8	-0.404502	0.223563	-1.80934	0.0703979	NA
Bcdin3d	51.4027	-0.404453	0.191356	-2.11362	0.0345481	NA
Zbtb10	59.7999	-0.404392	0.188609	-2.14407	0.0320271	NA
Olfr1451	36.6925	-0.404383	0.222654	-1.81619	0.0693407	NA
Stom	37.2924	-0.404045	0.221759	-1.822	0.0684554	NA
Hsd17b13	35.576	-0.403967	0.225399	-1.79223	0.073096	NA
Ces1b	52.1147	-0.403892	0.190413	-2.12114	0.0339104	NA
Insc	36.7885	-0.40372	0.227115	-1.7776	0.075469	NA
Nat8f7,Nat8f6,Nat8f3	36.4737	-0.403602	0.228616	-1.76542	0.0774937	NA
Plekhf2	40.7283	-0.403536	0.21825	-1.84896	0.064463	NA
Rtl4	40.0788	-0.403321	0.213835	-1.88613	0.0592769	NA
Disc1	44.6312	-0.403306	0.198455	-2.03222	0.0421311	NA
Slamf1	35.6724	-0.403106	0.221772	-1.81766	0.069116	NA
Arhgef26	38.3005	-0.402706	0.219952	-1.83088	0.0671177	NA
Rhobtb1	43.9781	-0.402328	0.199726	-2.01439	0.0439682	NA
Svs1	24.1372	-0.402173	0.262673	-1.53108	0.12575	NA
Nrtn	36.9365	-0.402074	0.222349	-1.8083	0.0705601	NA
Cd1d2	50.5514	-0.402048	0.196932	-2.04156	0.0411956	NA
Tspo	42.6925	-0.401987	0.221436	-1.81537	0.0694671	NA
Atp6v1g3	32.2454	-0.401726	0.239769	-1.67547	0.0938411	NA
Tmed6	39.3517	-0.401225	0.222777	-1.80102	0.0717	NA
Tgm5	37.1766	-0.401211	0.235693	-1.70226	0.0887071	NA
Olfr1381,Olfr1380,Olfr1382,Olfr1371,Olfr1373	51.2718	-0.40119	0.214648	-1.86906	0.0616138	NA
Lrrc66	31.6854	-0.40113	0.228026	-1.75914	0.0785532	NA
Il31ra	51.0328	-0.401074	0.191791	-2.09121	0.0365095	NA
Ubc	50.5238	-0.400966	0.189128	-2.12008	0.0339995	NA
Cldn13	47.4034	-0.400885	0.201409	-1.99041	0.0465463	NA
Lrrc75a	53.0951	-0.400588	0.184827	-2.16737	0.0302063	NA
F9	28.5149	-0.400274	0.238782	-1.67632	0.0936759	NA
Med26	44.455	-0.400229	0.218765	-1.82949	0.0673256	NA
Clca1	38.0915	-0.400208	0.220405	-1.81578	0.0694039	NA
Olfr1120	33.0646	-0.400007	0.232734	-1.71873	0.0856638	NA
Lrrc3c	40.2854	-0.399852	0.209947	-1.90454	0.05684	NA
Arl13a	43.1828	-0.399834	0.217818	-1.83563	0.0664124	NA
Rasal3	44.3159	-0.399587	0.216208	-1.84816	0.0645793	NA
BC051019	33.8839	-0.399469	0.233632	-1.70982	0.0872993	NA
Olfr196	69.3786	-0.39939	0.175983	-2.26949	0.0232388	NA
Smlr1	63.5412	-0.399161	0.181943	-2.19388	0.0282439	NA
Taf7l	33.2123	-0.399143	0.235376	-1.69577	0.0899301	NA
Slc6a11	130.298	-0.399094	0.17801	-2.24198	0.0249629	0.105259
Foxd2	37.725	-0.399047	0.219506	-1.81794	0.069074	NA
Gdpd3	28.6335	-0.398965	0.24774	-1.61042	0.107307	NA
Mpig6b	36.8744	-0.398954	0.220721	-1.8075	0.070684	NA
Cklf	43.7316	-0.398272	0.208376	-1.91131	0.0559644	NA
Ffar2	34.7517	-0.39814	0.22222	-1.79165	0.0731898	NA
G430095P16Rik	42.54	-0.398095	0.208776	-1.90681	0.0565458	NA
Slc30a1	74.8161	-0.398074	0.167313	-2.37922	0.0173493	NA
Zfp72	46.1542	-0.397666	0.207262	-1.91866	0.055027	NA
Scarf2	50.2818	-0.397604	0.20216	-1.96678	0.0492087	NA
Casp3	37.458	-0.397567	0.223767	-1.7767	0.0756173	NA
Myod1	28.2772	-0.397153	0.245441	-1.61812	0.105638	NA
Fzd6	36.6727	-0.397054	0.220812	-1.79815	0.0721527	NA
Scn5a	45.7786	-0.397052	0.202497	-1.96078	0.049905	NA
Pnpla5	41.7369	-0.396965	0.216469	-1.83382	0.0666811	NA
Lrch2	42.9812	-0.39696	0.201255	-1.97243	0.0485609	NA
Ceacam5,Gm5155	29.6966	-0.396921	0.237104	-1.67403	0.0941239	NA
Hnf4a	34.671	-0.396753	0.237521	-1.67039	0.0948423	NA
Trim12a,Trim12c,Trim5	68.403	-0.39661	0.178481	-2.22214	0.0262737	NA
Pla2g2e	34.4933	-0.396607	0.223058	-1.77805	0.0753963	NA
Polq	45.697	-0.396516	0.210096	-1.88731	0.0591188	NA
Ska3	37.5653	-0.395968	0.228388	-1.73375	0.0829619	NA
Cbln3	34.1094	-0.395727	0.230815	-1.71447	0.0864416	NA
Tsc22d4	90.9368	-0.395686	0.172916	-2.28831	0.0221193	0.0983176
Krt23	31.6444	-0.395674	0.238	-1.66249	0.0964141	NA
Ibsp	28.2264	-0.395646	0.258849	-1.52848	0.126394	NA
Cd96	44.9091	-0.395502	0.208898	-1.89328	0.058321	NA
Lyzl4	35.4021	-0.395297	0.220695	-1.79114	0.0732704	NA
Azgp1	34.8382	-0.395269	0.242927	-1.62711	0.103714	NA
Dennd1c	41.3064	-0.395035	0.219293	-1.8014	0.0716395	NA
Cabp4	33.9176	-0.394824	0.235578	-1.67598	0.0937415	NA
Tk1	51.7103	-0.394782	0.195032	-2.02418	0.0429512	NA
Fhl5	34.5243	-0.394745	0.22042	-1.79088	0.0733131	NA
Pla1a	34.5439	-0.39474	0.231857	-1.70252	0.0886582	NA
Tent5a	63.1508	-0.394667	0.177441	-2.22422	0.0261337	NA
Smpd5	34.1945	-0.394619	0.231893	-1.70173	0.0888064	NA
Il1r1	30.7106	-0.394239	0.236193	-1.66914	0.0950899	NA
H2bc21	32.4218	-0.394118	0.233928	-1.68479	0.0920299	NA
Serpina11	24.9665	-0.394005	0.256147	-1.5382	0.124	NA
Arsk	39.4962	-0.393912	0.219845	-1.79177	0.07317	NA
Trac	25.072	-0.393908	0.270685	-1.45523	0.145607	NA
Pcdhga2	48.1062	-0.393875	0.209991	-1.87568	0.0606998	NA
Gm52456	28.5158	-0.393754	0.245194	-1.60589	0.108299	NA
Rhbdf1	51.3773	-0.393623	0.198402	-1.98397	0.0472596	NA
Il9r	41.4703	-0.393576	0.227116	-1.73293	0.083108	NA
Depdc7	49.966	-0.393425	0.200674	-1.96052	0.0499346	NA
Prss44	43.0132	-0.39342	0.212159	-1.85437	0.0636868	NA
Olfr532	37.3984	-0.393403	0.222664	-1.7668	0.0772619	NA
Olfr1043	43.3339	-0.393368	0.198275	-1.98395	0.0472615	NA
Tcstv1	41.1933	-0.393247	0.211812	-1.85659	0.0633694	NA
Ddah2	52.283	-0.393213	0.196368	-2.00243	0.0452386	NA
Fabp7	37.195	-0.393052	0.225193	-1.7454	0.0809157	NA
Fam227b	32.0259	-0.393007	0.255519	-1.53807	0.124031	NA
Best1	48.242	-0.392974	0.195901	-2.00598	0.0448584	NA
Mia	40.4873	-0.392872	0.207977	-1.88902	0.0588891	NA
Olfr651	26.4143	-0.392621	0.249881	-1.57123	0.116128	NA
Smco1	32.3654	-0.392607	0.225184	-1.7435	0.0812472	NA
Frmd4b	32.0648	-0.392592	0.24178	-1.62376	0.104427	NA
Tsacc	50.1161	-0.392576	0.214457	-1.83056	0.0671666	NA
Tns2	42.9123	-0.392518	0.209385	-1.87463	0.0608443	NA
Kcnmb1	29.2812	-0.392355	0.246215	-1.59354	0.111038	NA
Gm28269	26.7179	-0.392175	0.252236	-1.5548	0.119995	NA
Olfr212	36.1441	-0.39216	0.214058	-1.83203	0.0669477	NA
Ecm1	37.6756	-0.392152	0.216526	-1.81111	0.0701238	NA
Ctla2a	49.7854	-0.392091	0.232175	-1.68878	0.0912624	NA
Lrrc32	41.922	-0.392091	0.207736	-1.88745	0.0590997	NA
Kctd14	28.9185	-0.392008	0.245853	-1.59448	0.110828	NA
Hacd4	35.4411	-0.391849	0.222168	-1.76375	0.0777735	NA
Odf3l1	29.2588	-0.391797	0.251794	-1.55602	0.119703	NA
Baat	35.4498	-0.39178	0.221397	-1.76958	0.0767963	NA
Slc9c1	39.5505	-0.391606	0.217332	-1.80188	0.0715645	NA
Klrb1a	33.9572	-0.391518	0.232116	-1.68674	0.0916543	NA
Aadat	32.231	-0.391504	0.235447	-1.66281	0.0963501	NA
F10	37.3826	-0.391421	0.219727	-1.7814	0.0748478	NA
Prdm5	32.4102	-0.391146	0.239156	-1.63552	0.101939	NA
Olfr1495	37.8469	-0.391039	0.224242	-1.74383	0.0811886	NA
Tmem176a	48.7113	-0.390945	0.200012	-1.95461	0.0506291	NA
Lgals3	42.6086	-0.39082	0.204664	-1.90957	0.0561886	NA
Slc17a8	43.4068	-0.390797	0.222237	-1.75847	0.0786674	NA
C1rl	35.8317	-0.390745	0.228787	-1.7079	0.0876554	NA
Vcpkmt	70.0719	-0.39066	0.174746	-2.23558	0.0253792	NA
Gm2696	43.008	-0.39045	0.20574	-1.89779	0.0577242	NA
Bpifa5	37.4857	-0.390186	0.211789	-1.84234	0.065426	NA
Lrrc59	87.4259	-0.390163	0.159006	-2.45376	0.0141371	NA
Olfr514	44.497	-0.389994	0.202785	-1.92319	0.0544561	NA
Tle2	55.7586	-0.389992	0.186999	-2.08553	0.0370215	NA
Clec4a1	28.9436	-0.389727	0.247387	-1.57538	0.11517	NA
Tktl2	39.3072	-0.389587	0.217715	-1.78944	0.0735437	NA
Phox2b	35.9273	-0.389537	0.218126	-1.78584	0.074126	NA
Olfr513	21.5856	-0.389378	0.282241	-1.3796	0.167711	NA
Grk4	31.7218	-0.389249	0.237364	-1.63989	0.101029	NA
Anxa3	44.6236	-0.389209	0.221491	-1.75722	0.0788801	NA
1700001P01Rik	43.382	-0.389164	0.21862	-1.78009	0.0750606	NA
Cgnl1	58.0057	-0.389161	0.189752	-2.0509	0.0402771	NA
Olfr1271	37.3666	-0.38913	0.232147	-1.67622	0.0936948	NA
Defb30	29.458	-0.389115	0.238363	-1.63245	0.102585	NA
Fkbp7	37.8086	-0.388896	0.218186	-1.7824	0.0746833	NA
Spem2	30.8029	-0.388801	0.245659	-1.58269	0.113493	NA
Tinagl1	63.8214	-0.388699	0.186929	-2.0794	0.037581	NA
Cetn1	41.6254	-0.388697	0.208755	-1.86198	0.0626066	NA
Plekho2	45.4373	-0.388683	0.204895	-1.89699	0.0578296	NA
C1galt1	54.9935	-0.388493	0.190258	-2.04193	0.0411585	NA
Ear4,Ear14	31.0042	-0.388377	0.236715	-1.6407	0.10086	NA
Tmtc4	54.5437	-0.388343	0.195272	-1.98873	0.046731	NA
4933428G20Rik	41.0948	-0.38829	0.212182	-1.82998	0.0672522	NA
Pcdha11	55.3216	-0.388242	0.188946	-2.05478	0.0399005	NA
Cxcr3	38.1158	-0.388043	0.225181	-1.72325	0.0848428	NA
Nat8f2	32.6592	-0.388015	0.248879	-1.55905	0.118984	NA
Ccl2	36.4244	-0.388011	0.219155	-1.77049	0.076646	NA
Apoc4	29.0968	-0.387959	0.246617	-1.57312	0.115691	NA
Tfcp2	50.8364	-0.387941	0.195827	-1.98104	0.0475866	NA
Olfr993	31.2847	-0.387638	0.252389	-1.53587	0.124569	NA
Pla2g2f	35.6103	-0.387574	0.217544	-1.78159	0.0748162	NA
Aim2	37.2568	-0.387518	0.229743	-1.68675	0.0916518	NA
Pdcd1	30.5631	-0.387471	0.243859	-1.58892	0.112079	NA
Gm6614	23.9384	-0.387381	0.256272	-1.5116	0.130636	NA
Nox3	27.3669	-0.387363	0.25382	-1.52613	0.126977	NA
Gm46933	22.2478	-0.38734	0.281687	-1.37508	0.169108	NA
Ptch2	37.735	-0.38728	0.228989	-1.69126	0.0907869	NA
Bmp7	39.0707	-0.387275	0.229226	-1.68949	0.0911253	NA
Tmem114	33.7361	-0.387184	0.235442	-1.6445	0.100073	NA
Hipk4	32.1956	-0.386749	0.236016	-1.63865	0.101285	NA
Olfr933	31.3672	-0.386736	0.2374	-1.62905	0.103303	NA
Ibtk	48.362	-0.386635	0.204698	-1.8888	0.058918	NA
Neurod4	39.7612	-0.386629	0.230672	-1.67609	0.0937199	NA
Tigd5	44.3733	-0.386361	0.200132	-1.93052	0.053542	NA
Uhrf1	39.522	-0.386044	0.226934	-1.70113	0.0889189	NA
Gm39500	39.9727	-0.385954	0.223824	-1.72436	0.0846421	NA
Calhm2	46.3891	-0.385733	0.205369	-1.87824	0.0603478	NA
Spata31d1d	46.8018	-0.385696	0.203437	-1.8959	0.0579735	NA
Ccdc8	42.8713	-0.385653	0.209022	-1.84504	0.0650319	NA
Raph1	32.2978	-0.385642	0.222867	-1.73036	0.0835652	NA
Myh2	28.8911	-0.385588	0.246163	-1.56639	0.117257	NA
Msantd5	52.4525	-0.385492	0.198032	-1.94662	0.0515809	NA
Derl3	56.5747	-0.385252	0.188308	-2.04586	0.0407701	NA
Espn	38.6859	-0.385124	0.228669	-1.6842	0.0921434	NA
Olfr706	17.948	-0.385018	0.307241	-1.25315	0.210152	NA
Olfr115	41.2805	-0.384694	0.218118	-1.7637	0.0777832	NA
Atp13a5	34.9227	-0.384654	0.226421	-1.69885	0.0893484	NA
Itga8	27.3293	-0.384629	0.250697	-1.53424	0.124971	NA
Leap2	42.6738	-0.38457	0.214031	-1.7968	0.0723679	NA
Olfr770	30.0419	-0.384556	0.252018	-1.5259	0.127034	NA
Oprm1	54.9153	-0.38451	0.195407	-1.96774	0.049098	NA
Nt5e	28.4742	-0.384507	0.250663	-1.53396	0.12504	NA
4933427I04Rik	34.1929	-0.384385	0.233279	-1.64775	0.0994044	NA
Cby3	32.0986	-0.384296	0.238911	-1.60853	0.107718	NA
Rtbdn	47.9685	-0.384232	0.203297	-1.89001	0.0587572	NA
Bnip5	49.5486	-0.383964	0.191489	-2.00515	0.0449473	NA
Phgr1	36.4491	-0.383939	0.223366	-1.71888	0.0856357	NA
9930012K11Rik	36.0495	-0.383823	0.241086	-1.59206	0.111371	NA
Zfp661	40.3189	-0.383728	0.214212	-1.79135	0.0732377	NA
Cyp4f40	35.5753	-0.383717	0.231182	-1.65981	0.0969537	NA
Gm4792	25.053	-0.383697	0.26273	-1.46042	0.144175	NA
Copz2	38.565	-0.383498	0.218775	-1.75294	0.079613	NA
Olfr1168	30.0098	-0.383407	0.251071	-1.52709	0.126739	NA
Dppa2	47.5546	-0.383104	0.204305	-1.87516	0.0607706	NA
Ugt2b37	46.4383	-0.383096	0.206453	-1.85561	0.0635086	NA
Dtl	29.5655	-0.382859	0.253522	-1.51016	0.131002	NA
Pnoc	48.8754	-0.382736	0.197272	-1.94015	0.0523618	NA
Gml	29.3669	-0.382652	0.239957	-1.59467	0.110786	NA
Arap3	34.2796	-0.382606	0.244798	-1.56295	0.118065	NA
Lipm	36.157	-0.382545	0.227896	-1.67859	0.0932312	NA
Gm17783	25.5913	-0.38249	0.270242	-1.41536	0.156962	NA
Bpifa3	42.7305	-0.382477	0.211254	-1.81051	0.0702173	NA
Pou4f3	36.5686	-0.382409	0.224576	-1.70281	0.0886042	NA
Satl1	47.2031	-0.382392	0.207551	-1.8424	0.0654167	NA
Prlh	28.0722	-0.382392	0.251082	-1.52298	0.127764	NA
Gm12253	36.6308	-0.382367	0.217888	-1.75488	0.0792794	NA
Mlc1	77.0558	-0.382357	0.189717	-2.01541	0.0438618	NA
Sdc1	30.9867	-0.382282	0.241321	-1.58412	0.113166	NA
Gm6408,Gm5565,1700001J03Rik	38.6161	-0.382238	0.219868	-1.73849	0.0821247	NA
Vmn2r103	33.7929	-0.382055	0.228322	-1.67332	0.0942639	NA
Gm5478,Krt6b	32.9606	-0.382037	0.236915	-1.61255	0.106843	NA
Glb1l3	32.8009	-0.381881	0.226856	-1.68336	0.0923046	NA
Wdr49	38.1457	-0.381717	0.231142	-1.65144	0.0986495	NA
S100a5	25.4124	-0.381536	0.259766	-1.46877	0.141896	NA
Pate10	62.3125	-0.381391	0.183963	-2.07319	0.0381546	NA
Gm7694	34.0909	-0.381353	0.232573	-1.63971	0.101065	NA
Myo3a	28.2426	-0.381298	0.245192	-1.5551	0.119923	NA
Zfp449	35.3541	-0.380981	0.228453	-1.66766	0.0953834	NA
Oasl2	30.4368	-0.380872	0.240848	-1.58138	0.113792	NA
Olfr893	33.6076	-0.380735	0.235745	-1.61503	0.106304	NA
Wdr93	73.9926	-0.380709	0.177078	-2.14995	0.0315589	NA
AY074887	37.7479	-0.380686	0.218295	-1.7439	0.081176	NA
Gm5475	31.3045	-0.380676	0.246531	-1.54413	0.122557	NA
C6	34.6225	-0.38066	0.223741	-1.70134	0.0888796	NA
Fmo9	33.1637	-0.380602	0.226607	-1.67957	0.0930412	NA
Skint2	44.1658	-0.380592	0.21558	-1.76543	0.0774915	NA
Itk	32.5717	-0.3803	0.232204	-1.63778	0.101467	NA
Zfp217	35.7182	-0.380265	0.229541	-1.65663	0.0975938	NA
Aurkb	27.6345	-0.380262	0.253094	-1.50245	0.132981	NA
Runx1	38.7788	-0.380022	0.226065	-1.68103	0.0927569	NA
Fabp1	26.6098	-0.379984	0.266684	-1.42485	0.154202	NA
Lurap1l	57.5455	-0.379682	0.193327	-1.96394	0.049537	NA
Pcdhb16	42.3231	-0.379663	0.208018	-1.82514	0.0679794	NA
Bex6	35.1928	-0.379586	0.244677	-1.55137	0.120812	NA
Olfr698	31.5583	-0.379584	0.239474	-1.58507	0.11295	NA
Pycr1	25.0553	-0.379496	0.262013	-1.44838	0.14751	NA
Mcph1	50.4837	-0.379484	0.209634	-1.81022	0.070261	NA
Gimap1	35.1936	-0.379367	0.22116	-1.71535	0.0862813	NA
Gzmd	21.0249	-0.379293	0.268272	-1.41384	0.157409	NA
Postn	44.0144	-0.379171	0.206923	-1.83242	0.0668883	NA
Chodl	45.5352	-0.379129	0.203458	-1.86342	0.0624027	NA
Tas2r122	55.0915	-0.379092	0.188908	-2.00676	0.0447756	NA
Tgfb1	31.3265	-0.379036	0.230748	-1.64264	0.100457	NA
Gm9918	26.8205	-0.379032	0.248411	-1.52582	0.127054	NA
Lcp2	30.7224	-0.379025	0.240091	-1.57868	0.11441	NA
Tmem39a	43.608	-0.37899	0.214259	-1.76884	0.0769202	NA
Sohlh2	49.8937	-0.378921	0.195438	-1.93883	0.0525225	NA
Mip	41.9839	-0.378788	0.21915	-1.72845	0.0839085	NA
Flt1	50.7243	-0.378785	0.196801	-1.92471	0.054266	NA
Tas2r137	14.1602	-0.378747	0.314124	-1.20573	0.227923	NA
Klhl35	37.5618	-0.378469	0.215674	-1.75482	0.0792905	NA
Gm5941	23.6367	-0.378455	0.275495	-1.37373	0.169526	NA
Gja4	36.4619	-0.378341	0.218402	-1.73231	0.0832176	NA
Asic3	25.2297	-0.378163	0.269733	-1.40199	0.160919	NA
Olfr476	36.6583	-0.378053	0.227893	-1.6589	0.0971358	NA
Fgl1	37.1848	-0.377986	0.227919	-1.65843	0.0972314	NA
Olfr382	51.5564	-0.377953	0.196995	-1.91859	0.0550364	NA
Olfr895	31.5749	-0.377733	0.241834	-1.56195	0.118299	NA
Cfb	26.0778	-0.377703	0.252049	-1.49853	0.133995	NA
Ctsm	32.8392	-0.37766	0.235512	-1.60357	0.108809	NA
Gas1	45.3315	-0.377358	0.198762	-1.89854	0.057625	NA
Ldlrad1	34.5711	-0.377238	0.223595	-1.68715	0.091575	NA
A230072I06Rik	32.1056	-0.377053	0.238482	-1.58105	0.113866	NA
Ccdc9b	38.6652	-0.377002	0.222995	-1.69063	0.0909068	NA
Gsc	29.1569	-0.376952	0.237831	-1.58495	0.112977	NA
Car2	93.1168	-0.376469	0.165531	-2.27432	0.0229469	0.100233
Hmcn1	34.9655	-0.376152	0.234075	-1.60697	0.108061	NA
Swt1	59.0479	-0.376134	0.179008	-2.10122	0.035622	NA
Pcnx3	31.1972	-0.375983	0.235376	-1.59737	0.110183	NA
Olfr970	28.8736	-0.375906	0.261997	-1.43477	0.151352	NA
Gm5150	28.869	-0.375872	0.244793	-1.53547	0.124668	NA
Plk4	45.3984	-0.375816	0.204456	-1.83812	0.0660442	NA
Taar5	39.7404	-0.375552	0.219735	-1.70911	0.0874301	NA
Fgf17	42.7201	-0.375546	0.221138	-1.69824	0.0894625	NA
Scgb2b27	43.1258	-0.375397	0.2116	-1.77408	0.0760492	NA
Tead2	48.8432	-0.37526	0.19702	-1.90468	0.0568215	NA
Kat2b	63.4308	-0.375247	0.187271	-2.00377	0.0450946	NA
Lmod2	39.3942	-0.375068	0.224438	-1.67114	0.0946931	NA
Apol6	38.3319	-0.374901	0.217854	-1.72089	0.0852717	NA
Zfp488	30.857	-0.374878	0.240561	-1.55835	0.119151	NA
Glipr1	29.4232	-0.374821	0.234691	-1.59709	0.110246	NA
Bola1	50.0788	-0.374781	0.194563	-1.92627	0.0540703	NA
Cd3d	39.5363	-0.37474	0.219163	-1.70987	0.0872897	NA
Bpifb5	35.5819	-0.374717	0.231016	-1.62204	0.104796	NA
Tmem238l	35.1731	-0.374622	0.223685	-1.67478	0.0939779	NA
Has1	23.331	-0.374576	0.271013	-1.38213	0.16693	NA
Neurod1	31.4503	-0.374468	0.230787	-1.62257	0.104682	NA
Havcr2	28.5214	-0.374431	0.237563	-1.57613	0.114995	NA
Gm45521	22.7286	-0.374337	0.252822	-1.48063	0.138704	NA
Ccl1	42.684	-0.374313	0.224131	-1.67007	0.0949062	NA
Il36rn	44.9899	-0.374218	0.207602	-1.80258	0.0714546	NA
Cts8	29.6712	-0.374147	0.254273	-1.47144	0.141172	NA
C1galt1c1	59.486	-0.374095	0.201771	-1.85405	0.0637315	NA
Prss33	31.0364	-0.374093	0.229003	-1.63357	0.102349	NA
Tnfsf10	47.5173	-0.374086	0.212001	-1.76454	0.0776405	NA
Vsig10l	43.8138	-0.374081	0.202529	-1.84705	0.0647398	NA
Spns3	39.4716	-0.374036	0.212565	-1.75964	0.0784694	NA
Tdgf1	38.6652	-0.373897	0.218253	-1.71313	0.0866882	NA
Olfr665	23.0648	-0.373844	0.266396	-1.40334	0.160516	NA
Olfr646	41.5644	-0.373758	0.225652	-1.65634	0.0976524	NA
Fermt3	30.0765	-0.373689	0.244002	-1.5315	0.125646	NA
Lpcat2b	50.7316	-0.373681	0.188871	-1.9785	0.0478721	NA
Gm8439	30.4065	-0.37367	0.245008	-1.52514	0.127225	NA
Pik3cg	39.239	-0.373283	0.213923	-1.74494	0.0809957	NA
Xaf1	47.4617	-0.373252	0.204262	-1.82732	0.0676523	NA
Prpmp5	31.3985	-0.373105	0.234617	-1.59027	0.111773	NA
Plac8	38.3318	-0.372908	0.216819	-1.7199	0.0854501	NA
Sh3glb1	94.3257	-0.372908	0.154429	-2.41476	0.0157457	0.0844272
Olfr551	31.0765	-0.372835	0.243245	-1.53276	0.125335	NA
Gm33543	41.8204	-0.372776	0.21963	-1.69729	0.0896417	NA
Tmcc2	52.629	-0.372639	0.187616	-1.98618	0.047013	NA
Pbp2	40.531	-0.372582	0.21195	-1.75787	0.0787688	NA
Chrnb3	45.3787	-0.372394	0.223701	-1.66469	0.0959738	NA
Gm10209	25.8756	-0.372338	0.258483	-1.44047	0.149733	NA
Olfr768	27.3822	-0.372336	0.266553	-1.39686	0.162456	NA
Lrfn3	63.6664	-0.372257	0.182884	-2.03548	0.0418021	NA
Mobp	322.533	-0.372124	0.173573	-2.1439	0.0320405	0.121775
Nhlh2	28.4142	-0.372102	0.243235	-1.52981	0.126064	NA
Tas2r136	27.2948	-0.372039	0.255072	-1.45857	0.144684	NA
Zfp954	67.0687	-0.372024	0.180148	-2.0651	0.0389134	NA
Gpt	40.6165	-0.371875	0.223372	-1.66483	0.0959475	NA
Gm16867,Slc25a37	38.4706	-0.371863	0.220964	-1.68291	0.0923922	NA
Gm42323	28.7212	-0.37186	0.239703	-1.55134	0.120821	NA
Krt12	40.7125	-0.371748	0.220423	-1.68652	0.0916954	NA
Olfr492	35.4336	-0.371679	0.222829	-1.66801	0.0953147	NA
Gal	42.3658	-0.371678	0.205438	-1.8092	0.0704204	NA
Lce1e	38.334	-0.371464	0.23718	-1.56617	0.117309	NA
Chst4	32.5523	-0.371359	0.23416	-1.58592	0.112757	NA
Clca3b	37.5463	-0.371187	0.222639	-1.66721	0.0954719	NA
Lrrc10b	39.0435	-0.370869	0.227182	-1.63248	0.102579	NA
Tmem30b	42.9653	-0.370813	0.226601	-1.63642	0.101752	NA
Gm128	30.6088	-0.370662	0.236638	-1.56637	0.117262	NA
Gpr18	43.3587	-0.370506	0.205426	-1.8036	0.0712944	NA
Borcs6	69.3064	-0.370465	0.17449	-2.12313	0.0337432	NA
Igf2	46.9211	-0.370452	0.217269	-1.70504	0.0881876	NA
Fshb	35.1897	-0.370377	0.23683	-1.56389	0.117842	NA
Clspn	41.4498	-0.370014	0.218532	-1.69318	0.0904211	NA
Castor1	48.2723	-0.369974	0.2007	-1.84342	0.0652682	NA
Nmur1	39.8577	-0.369743	0.209949	-1.76111	0.0782193	NA
Ptprb	38.6199	-0.369736	0.217265	-1.70178	0.0887973	NA
Zbtb20	54.4956	-0.369695	0.193397	-1.91158	0.0559299	NA
Usp18	47.1968	-0.369486	0.203694	-1.81393	0.0696889	NA
Olfr317	32.4837	-0.369363	0.22331	-1.65404	0.0981195	NA
Cd19	38.3644	-0.369255	0.23494	-1.5717	0.11602	NA
Cpm	35.9631	-0.369155	0.224308	-1.64575	0.099815	NA
Bank1	29.7988	-0.369017	0.249465	-1.47923	0.139079	NA
Rs1	40.0203	-0.368898	0.208603	-1.76842	0.07699	NA
Hcls1	28.6056	-0.368723	0.243238	-1.5159	0.129546	NA
Tlx1	41.1992	-0.368692	0.2353	-1.56691	0.117137	NA
Fan1	50.5867	-0.368516	0.205653	-1.79193	0.0731445	NA
Gm31160	39.5114	-0.368505	0.218745	-1.68464	0.0920589	NA
Tfec	35.2434	-0.368375	0.238401	-1.54519	0.1223	NA
Nppb	34.6731	-0.368314	0.230036	-1.60112	0.109351	NA
Gm11563,Krtap4-2	39.3992	-0.368228	0.211604	-1.74017	0.0818287	NA
Mob1a	48.7829	-0.368149	0.193588	-1.90171	0.0572086	NA
Fam107a	189.833	-0.36812	0.185431	-1.98521	0.0471206	0.149666
Ticam1	48.0031	-0.368035	0.199154	-1.84799	0.064604	NA
Rab3il1	38.8815	-0.368019	0.216093	-1.70306	0.0885568	NA
Lmcd1	61.9881	-0.368011	0.185481	-1.98408	0.0472466	NA
Gm3238,Gm7137,Gm3250,Gm3233,Gm7138	39.245	-0.36801	0.245476	-1.49917	0.13383	NA
Galnt10	40.5063	-0.367963	0.219011	-1.68012	0.0929347	NA
Olfr1141	32.585	-0.367932	0.243691	-1.50983	0.131087	NA
Mxd3	27.2512	-0.367772	0.258148	-1.42466	0.154257	NA
Ccbe1	41.9431	-0.367734	0.203167	-1.81001	0.0702949	NA
Rnase6	44.9545	-0.367506	0.207624	-1.77006	0.0767179	NA
1700015G11Rik	41.2611	-0.367495	0.22125	-1.66099	0.0967145	NA
Olfr649	29.2819	-0.367408	0.243403	-1.50947	0.131179	NA
Vmn1r51	40.1563	-0.367382	0.210709	-1.74355	0.0812373	NA
1700034I23Rik	27.7242	-0.367352	0.247364	-1.48506	0.137527	NA
Fancc	36.8577	-0.367351	0.215405	-1.7054	0.0881199	NA
Tdpoz3	42.3401	-0.367186	0.213808	-1.71736	0.0859126	NA
Ttc29	24.0243	-0.367186	0.267619	-1.37205	0.170048	NA
Rgs9bp	50.7775	-0.367043	0.20062	-1.82955	0.0673177	NA
Plac8l1	41.0037	-0.36698	0.212973	-1.72313	0.0848655	NA
Eif2ak2	36.6771	-0.366834	0.22632	-1.62086	0.105047	NA
Tmem131l	87.091	-0.36681	0.157741	-2.3254	0.0200508	NA
Lrrc9	39.4544	-0.366773	0.21125	-1.7362	0.0825281	NA
Spta1	45.247	-0.366747	0.208647	-1.75774	0.0787919	NA
Olfr1499	31.0482	-0.366545	0.249721	-1.46782	0.142154	NA
Nuggc	32.1002	-0.366366	0.238661	-1.53509	0.124762	NA
Vmn1r30,Vmn1r25	41.6805	-0.366329	0.221326	-1.65516	0.0978928	NA
Plaat5	28.4682	-0.366303	0.244282	-1.49951	0.133742	NA
Trib2	95.8081	-0.366178	0.199526	-1.83524	0.0664706	0.184932
Gm46065	29.0582	-0.365898	0.238126	-1.53658	0.124397	NA
Prickle3	31.6086	-0.365883	0.241304	-1.51628	0.129449	NA
Ccnjl	46.383	-0.365864	0.207515	-1.76307	0.077888	NA
Mospd1	60.2998	-0.365792	0.180594	-2.0255	0.0428163	NA
Sycp2l	40.0922	-0.365771	0.230372	-1.58774	0.112345	NA
Rgs5	103.121	-0.36574	0.191938	-1.90551	0.0567136	0.168376
Vmn1r229	57.4389	-0.365579	0.186069	-1.96475	0.0494431	NA
Zfp719	48.3749	-0.365577	0.191868	-1.90536	0.0567332	NA
Dpep2	50.3629	-0.365482	0.199535	-1.83167	0.0670001	NA
D130052B06Rik	31.0592	-0.365312	0.236405	-1.54528	0.122278	NA
Tex50	31.8268	-0.365229	0.229723	-1.58987	0.111864	NA
Prr15	44.2165	-0.365198	0.214703	-1.70094	0.088954	NA
Fbxw27,Fbxw15	34.7621	-0.36503	0.220606	-1.65467	0.0979912	NA
Olfr619	25.8695	-0.365011	0.257803	-1.41585	0.156819	NA
Lama3	35.4791	-0.364968	0.230491	-1.58344	0.113322	NA
Slc25a41	45.5618	-0.364889	0.197672	-1.84593	0.0649023	NA
Rnf125	32.8659	-0.36487	0.231438	-1.57653	0.114903	NA
Pla2g5	34.3347	-0.364769	0.222828	-1.637	0.10163	NA
Ehf	40.6035	-0.364589	0.209392	-1.74117	0.0816532	NA
P3r3urf	44.524	-0.364485	0.207436	-1.7571	0.0789011	NA
Myh13	34.2528	-0.364468	0.232689	-1.56633	0.117272	NA
Dtx3l	44.984	-0.364438	0.20604	-1.76877	0.076932	NA
Plbd1	39.6647	-0.364392	0.229198	-1.58986	0.111867	NA
Prg2	30.0742	-0.364264	0.241782	-1.50658	0.131918	NA
Spink5	40.6132	-0.364226	0.220596	-1.6511	0.0987184	NA
Kcnk18	29.4467	-0.364127	0.243266	-1.49682	0.134439	NA
Gm6660,Gm6664,Gm14625,Gm14594,Gm14595,Gm14596,Gm14590,Gm7958,Gm16430,Gm16404,Gm16405,Gm7950,Slxl1	60.0438	-0.36397	0.225298	-1.61551	0.106201	NA
Oxt	46.0871	-0.363902	0.201962	-1.80184	0.0715711	NA
Rnf148	35.1826	-0.363895	0.232888	-1.56254	0.118162	NA
Olfr1167,Olfr1170	39.94	-0.363863	0.214476	-1.69652	0.0897873	NA
Rnf122	26.3591	-0.363823	0.257266	-1.41419	0.157305	NA
Gltpd2	31.1176	-0.363815	0.239587	-1.51851	0.128886	NA
Cd2	41.8872	-0.363704	0.201736	-1.80287	0.0714091	NA
Uaca	39.9386	-0.363682	0.213114	-1.70652	0.0879117	NA
Hormad2	30.2214	-0.363591	0.243584	-1.49267	0.135524	NA
Cldn24	33.5213	-0.363545	0.242118	-1.50152	0.133222	NA
Itgam	34.1524	-0.363543	0.220829	-1.64626	0.0997094	NA
Dmc1	34.0849	-0.363446	0.246914	-1.47196	0.141033	NA
Olfr51	34.4139	-0.363395	0.222051	-1.63654	0.101727	NA
Olfr1321	34.5408	-0.362988	0.223435	-1.62458	0.104251	NA
Mmp1b	41.492	-0.362952	0.218612	-1.66026	0.0968619	NA
Trim43b,Trim43c	74.5884	-0.362841	0.167028	-2.17234	0.0298299	NA
Adam34	50.8229	-0.362664	0.207477	-1.74798	0.0804682	NA
Tmprss4	43.8326	-0.362602	0.231139	-1.56876	0.116703	NA
Msn	43.2038	-0.362517	0.206082	-1.75909	0.0785623	NA
Lrrn4	30.5856	-0.362476	0.248688	-1.45755	0.144964	NA
Mymx	27.3848	-0.362335	0.246079	-1.47243	0.140904	NA
Tas2r131	27.9403	-0.362307	0.249336	-1.45309	0.1462	NA
Gm15217	39.2002	-0.362275	0.229947	-1.57547	0.115148	NA
Mcpt4	40.7067	-0.362265	0.208703	-1.7358	0.0826	NA
Nkd2	32.5699	-0.362253	0.230141	-1.57405	0.115476	NA
Tll1	52.2522	-0.362055	0.193641	-1.86972	0.0615228	NA
Smok2b	26.9054	-0.361725	0.255132	-1.4178	0.156251	NA
Efna4	48.6642	-0.361626	0.193021	-1.87351	0.0609985	NA
Abca9	36.041	-0.361494	0.216608	-1.66889	0.0951397	NA
Gm5878	33.2977	-0.36127	0.232818	-1.55173	0.120728	NA
Olfr159	27.6317	-0.361124	0.246176	-1.46693	0.142395	NA
Kynu	36.361	-0.360996	0.225182	-1.60313	0.108906	NA
Ism1	36.6139	-0.360995	0.219115	-1.64751	0.0994527	NA
Olfr323	32.4639	-0.360873	0.244063	-1.47861	0.139245	NA
Epp13	43.1513	-0.360845	0.210285	-1.71598	0.0861657	NA
Cpa1	32.6142	-0.360836	0.228485	-1.57925	0.114278	NA
Olfr785	27.1911	-0.360796	0.248025	-1.45467	0.14576	NA
Inka1	30.293	-0.360548	0.237684	-1.51692	0.129286	NA
Lrrc31	45.1251	-0.36046	0.207673	-1.73571	0.0826153	NA
Cfap161	45.2804	-0.360422	0.207681	-1.73546	0.0826597	NA
Carns1	42.469	-0.360318	0.213048	-1.69125	0.0907893	NA
Fcgr2b	43.9506	-0.360317	0.201381	-1.78923	0.0735777	NA
Pde6h	35.6161	-0.360256	0.220323	-1.63513	0.102022	NA
Vmn1r237	45.591	-0.360128	0.212386	-1.69563	0.0899553	NA
Npb	28.9026	-0.360125	0.247177	-1.45695	0.14513	NA
Dhh	31.5271	-0.359958	0.248745	-1.4471	0.14787	NA
4931417E11Rik	42.4402	-0.359925	0.213306	-1.68737	0.0915322	NA
Pole	48.9722	-0.359803	0.20796	-1.73015	0.0836035	NA
Smo	30.2203	-0.359788	0.25462	-1.41304	0.157644	NA
Defa43,Defa39,Defa42,Defa29	43.8961	-0.359781	0.19807	-1.81644	0.0693037	NA
Shroom4	48.3744	-0.359674	0.201209	-1.78756	0.0738471	NA
Il22ra1	32.3588	-0.359318	0.244412	-1.47013	0.141527	NA
Olfr56	34.3438	-0.359235	0.228576	-1.57162	0.116038	NA
Fndc8	35.1177	-0.359207	0.233363	-1.53926	0.123741	NA
Ccl12	48.8242	-0.359199	0.198149	-1.81277	0.0698669	NA
Klre1	32.9262	-0.358987	0.229635	-1.5633	0.117983	NA
Angptl7	35.003	-0.358942	0.227489	-1.57784	0.114602	NA
Tceal8	68.0584	-0.358912	0.177599	-2.02092	0.0432883	NA
Btbd18	40.9067	-0.35868	0.216779	-1.65459	0.0980079	NA
Adam6a	44.5101	-0.358495	0.207976	-1.72374	0.0847554	NA
Ooep	29.5924	-0.358478	0.238137	-1.50534	0.132236	NA
Disp1	40.7477	-0.358463	0.209477	-1.71123	0.0870388	NA
Gm9376	23.4961	-0.358434	0.263122	-1.36223	0.173124	NA
Pla2g2d	38.3243	-0.358432	0.216448	-1.65598	0.0977268	NA
Olfr1052	29.8167	-0.358383	0.228936	-1.56543	0.117482	NA
Gm648	32.99	-0.358378	0.236204	-1.51724	0.129206	NA
Rgl3	24.5078	-0.358371	0.266303	-1.34572	0.178392	NA
Slc10a3	47.5075	-0.358286	0.201023	-1.78231	0.074699	NA
Kncn	36.0973	-0.358026	0.224902	-1.59192	0.111402	NA
Olfr309	39.8865	-0.357913	0.212106	-1.68742	0.0915217	NA
Taar7e	38.8444	-0.357847	0.21917	-1.63274	0.102524	NA
Pramel11	36.0072	-0.357831	0.215964	-1.6569	0.0975387	NA
Tmem89	46.3485	-0.357754	0.199652	-1.79188	0.0731515	NA
Prss51	50.841	-0.35771	0.208977	-1.71172	0.0869484	NA
Gm8773	26.6999	-0.357709	0.262938	-1.36043	0.173694	NA
Gsc2	29.1574	-0.357688	0.244419	-1.46342	0.143352	NA
Polm	35.3569	-0.357645	0.233572	-1.53119	0.125721	NA
Ppm1j	47.9828	-0.357632	0.208392	-1.71615	0.0861343	NA
Ostn	31.0467	-0.357582	0.229591	-1.55748	0.119357	NA
Cpa6	38.4587	-0.357546	0.218682	-1.635	0.102048	NA
Gm6760	32.3975	-0.357417	0.22929	-1.5588	0.119044	NA
Myzap	27.5773	-0.357357	0.246952	-1.44707	0.147877	NA
Olfr419	28.907	-0.357353	0.239152	-1.49425	0.135111	NA
Cftr	35.2954	-0.357234	0.231198	-1.54514	0.122312	NA
S1pr4	35.1043	-0.357197	0.21999	-1.6237	0.10444	NA
Sbspon	38.3266	-0.357169	0.223193	-1.60027	0.10954	NA
Samd11	54.4286	-0.357106	0.193066	-1.84966	0.0643628	NA
Bmper	54.112	-0.357089	0.201093	-1.77574	0.0757756	NA
Ly96	37.7643	-0.356905	0.217988	-1.63727	0.101574	NA
Il27ra	40.7691	-0.356866	0.215112	-1.65898	0.0971199	NA
Tmc7	55.9778	-0.356854	0.189686	-1.88129	0.0599323	NA
Hlcs	51.6352	-0.356852	0.193928	-1.84013	0.0657488	NA
Pou3f2	76.7787	-0.356601	0.216433	-1.64763	0.0994289	NA
Defb42	29.3123	-0.356454	0.242288	-1.4712	0.141237	NA
1700018G05Rik	34.9184	-0.3564	0.232682	-1.5317	0.125596	NA
Olfr71	27.6143	-0.35638	0.244298	-1.45879	0.144624	NA
Adam20	49.5672	-0.356352	0.206746	-1.72363	0.0847753	NA
Mroh7	29.013	-0.356218	0.251974	-1.41371	0.157448	NA
Rrad	52.0716	-0.356169	0.198743	-1.7921	0.0731162	NA
Olfr151	33.1747	-0.356153	0.225239	-1.58122	0.113828	NA
Zfp944	43.1546	-0.356068	0.208531	-1.70751	0.0877279	NA
S100a14	42.2487	-0.356046	0.212463	-1.6758	0.0937768	NA
Flrt3	51.6463	-0.356026	0.20367	-1.74806	0.0804542	NA
Ascl1	33.2652	-0.355966	0.242109	-1.47027	0.141488	NA
Vsig4	56.6213	-0.35595	0.198536	-1.79288	0.0729928	NA
Rgs22	50.7491	-0.355885	0.214898	-1.65606	0.0977095	NA
Isg15	36.2202	-0.355875	0.223316	-1.5936	0.111026	NA
Sh3gl3	63.7631	-0.35577	0.191891	-1.85402	0.0637366	NA
Klhl4	31.5983	-0.355589	0.236307	-1.50477	0.132382	NA
Xlr5a,Xlr5b,Xlr5c	44.968	-0.355534	0.214862	-1.65471	0.0979842	NA
Rhox11	38.2517	-0.355155	0.234726	-1.51306	0.130264	NA
H2-DMb2	22.1371	-0.355089	0.282302	-1.25784	0.208451	NA
Fthl17f	33.4423	-0.355044	0.241814	-1.46825	0.142035	NA
Ntng1	34.4187	-0.354875	0.225132	-1.5763	0.114957	NA
Ttc36	31.7301	-0.35476	0.232127	-1.5283	0.126438	NA
Olfr972,Olfr968,Olfr969	46.5467	-0.354751	0.209327	-1.69472	0.0901284	NA
Tgfbi	31.1934	-0.354695	0.234642	-1.51164	0.130625	NA
Haao	31.5518	-0.354594	0.233001	-1.52185	0.128046	NA
Axdnd1	42.5936	-0.354586	0.202149	-1.75408	0.0794168	NA
Slc52a3	35.0989	-0.354563	0.218297	-1.62422	0.104328	NA
Pou4f2	35.1687	-0.354489	0.236766	-1.49721	0.134338	NA
Tnfrsf26	38.9945	-0.354466	0.220169	-1.60997	0.107405	NA
Spata32	37.9162	-0.354407	0.226608	-1.56396	0.117827	NA
Otud7b	52.4378	-0.35435	0.204483	-1.73291	0.083112	NA
Inhbc	37.0978	-0.354295	0.229222	-1.54564	0.122192	NA
Lyn	51.868	-0.354227	0.194215	-1.82389	0.0681694	NA
Lsm6	96.7361	-0.354202	0.158394	-2.2362	0.0253385	0.106474
Itih1	32.2857	-0.35418	0.2417	-1.46537	0.14282	NA
Lta	41.1085	-0.35412	0.208345	-1.69968	0.0891917	NA
Ccdc130	37.6079	-0.354106	0.212174	-1.66894	0.0951289	NA
Olfr524	38.4142	-0.354087	0.217885	-1.62511	0.10414	NA
AB124611	36.9957	-0.353987	0.234587	-1.50898	0.131304	NA
Sec14l4	33.6767	-0.353964	0.23222	-1.52426	0.127443	NA
Gpr83	24.8872	-0.353913	0.254412	-1.3911	0.164195	NA
Tmprss7	53.824	-0.353785	0.193863	-1.82492	0.0680135	NA
Olfr907	31.1664	-0.353692	0.255845	-1.38245	0.166834	NA
Tab3	45.7417	-0.353688	0.207462	-1.70483	0.0882261	NA
Il20rb	30.6414	-0.353457	0.253514	-1.39423	0.163249	NA
Tmem139	62.7929	-0.353426	0.189911	-1.86101	0.0627424	NA
Ttc39d	33.6371	-0.353385	0.228994	-1.54321	0.122781	NA
Pnldc1	48.0922	-0.35338	0.196054	-1.80246	0.0714733	NA
Olfr203	36.662	-0.353268	0.228453	-1.54635	0.12202	NA
Prrg4	42.5915	-0.353218	0.216633	-1.63049	0.102999	NA
Pkp2	38.8363	-0.353195	0.218387	-1.61729	0.105816	NA
Ankmy1	35.0309	-0.353174	0.223848	-1.57774	0.114625	NA
Vmn1r67	41.2788	-0.352913	0.216724	-1.6284	0.10344	NA
Klhl34	27.368	-0.352858	0.247387	-1.42634	0.15377	NA
Gpihbp1	19.3955	-0.352666	0.291643	-1.20924	0.226571	NA
Vmn1r203	44.7819	-0.352646	0.209585	-1.68259	0.0924544	NA
Eva1c	43.7461	-0.352645	0.220035	-1.60267	0.109007	NA
Slc17a4	31.9955	-0.352634	0.232996	-1.51348	0.130158	NA
Olfr1275	33.63	-0.352584	0.228081	-1.54588	0.122134	NA
Hoxb5	29.9787	-0.352552	0.241692	-1.45869	0.144651	NA
Clec4e	36.8255	-0.352382	0.225495	-1.5627	0.118122	NA
Gm826	29.4492	-0.352304	0.24504	-1.43774	0.150508	NA
Ets1	48.3773	-0.352282	0.192883	-1.8264	0.0677896	NA
Col14a1	33.3669	-0.352236	0.227201	-1.55033	0.121063	NA
Hacl1	38.0834	-0.352211	0.224308	-1.57021	0.116366	NA
S100z	35.1764	-0.352142	0.225587	-1.561	0.118523	NA
Krtap21-1	33.3799	-0.352109	0.228651	-1.53994	0.123574	NA
Glyat	30.8357	-0.351959	0.241623	-1.45665	0.145214	NA
Scgb3a1	25.3892	-0.35191	0.247727	-1.42056	0.155446	NA
Lpin3	32.3561	-0.351883	0.235418	-1.49471	0.134989	NA
Mad2l1	48.3574	-0.351763	0.196213	-1.79276	0.0730109	NA
Rxfp4	35.0484	-0.351719	0.21752	-1.61695	0.105888	NA
Hoxc5	31.284	-0.351654	0.230782	-1.52375	0.127571	NA
Fli1	37.2434	-0.351616	0.217898	-1.61367	0.106598	NA
Olfr247,Gm10310,Olfr819	34.9913	-0.3515	0.232919	-1.50911	0.131271	NA
Rgs13	45.618	-0.351478	0.211536	-1.66155	0.0966028	NA
Tlr3	32.6033	-0.351313	0.2303	-1.52546	0.127145	NA
Calr3	38.159	-0.351262	0.212004	-1.65686	0.0975469	NA
Gprc6a	28.3899	-0.351239	0.246228	-1.42648	0.15373	NA
Mmp13	31.7672	-0.351127	0.238698	-1.47101	0.141289	NA
Olfr1012	34.6353	-0.35086	0.224669	-1.56168	0.118364	NA
Cd248	44.7771	-0.350855	0.208209	-1.68511	0.0919672	NA
Rhox1	47.6388	-0.350818	0.199339	-1.7599	0.078424	NA
Gli1	25.7715	-0.350777	0.257841	-1.36044	0.173691	NA
Frrs1	39.0986	-0.350758	0.232203	-1.51057	0.130898	NA
Pth1r	46.8285	-0.350752	0.199315	-1.75979	0.0784439	NA
Krtap3-1	29.651	-0.350731	0.240643	-1.45748	0.144985	NA
Trim65	60.5489	-0.350667	0.183324	-1.91283	0.0557697	NA
Lgsn	37.7714	-0.350577	0.218146	-1.60708	0.108037	NA
Tgif2	41.3294	-0.350569	0.222062	-1.5787	0.114405	NA
Zfp784	41.3116	-0.350544	0.209188	-1.67573	0.0937909	NA
Ubqlnl	38.4536	-0.350484	0.223231	-1.57005	0.116404	NA
Casp12	42.1867	-0.350475	0.210969	-1.66126	0.0966609	NA
Mag	67.2756	-0.350465	0.173099	-2.02465	0.0429031	NA
Gm51579	32.5362	-0.350452	0.237147	-1.47778	0.139466	NA
Fgf4	35.8302	-0.350392	0.222187	-1.57701	0.114792	NA
Itgb1bp2	34.9693	-0.350383	0.237336	-1.47632	0.139859	NA
Cacna1f	45.8127	-0.350381	0.209868	-1.66953	0.0950133	NA
Lrig3	42.0774	-0.350326	0.207329	-1.68971	0.0910833	NA
Tmie	38.7561	-0.350294	0.218894	-1.60029	0.109534	NA
Slc5a12	40.2921	-0.350273	0.229416	-1.5268	0.126811	NA
Tnfrsf13c	60.6617	-0.350206	0.188486	-1.858	0.0631694	NA
Olfr700	25.5824	-0.350199	0.253273	-1.38269	0.166759	NA
Rom1	41.8122	-0.35013	0.20774	-1.68542	0.0919072	NA
Acaa2	43.7389	-0.350081	0.201164	-1.74028	0.0818107	NA
Tmco4	34.737	-0.349943	0.238078	-1.46987	0.141597	NA
Crip1	35.4017	-0.349873	0.231137	-1.5137	0.130101	NA
Gng11	34.4328	-0.34987	0.220609	-1.58593	0.112756	NA
Btn1a1	35.3255	-0.349815	0.223549	-1.56483	0.117624	NA
Uts2r	53.6419	-0.349602	0.200736	-1.7416	0.0815778	NA
Pde11a	30.3185	-0.349593	0.237961	-1.46912	0.141801	NA
Il16	45.4453	-0.349564	0.210365	-1.6617	0.096572	NA
Plppr1	37.6186	-0.349453	0.224301	-1.55796	0.119242	NA
Alpk3	32.6705	-0.349387	0.239088	-1.46133	0.143924	NA
Rtkn2	45.2844	-0.349276	0.207446	-1.6837	0.0922403	NA
Itln1	38.6031	-0.349245	0.215032	-1.62416	0.104342	NA
Ube2c	33.8794	-0.349209	0.240963	-1.44922	0.147275	NA
Bco1	42.3661	-0.349208	0.212642	-1.64223	0.100542	NA
Abcc6	27.1511	-0.349045	0.248528	-1.40445	0.160186	NA
Fgfrl1	39.5113	-0.348867	0.234845	-1.48552	0.137406	NA
Olfr732	34.5422	-0.348845	0.225743	-1.54532	0.122269	NA
Pcdhb9	55.2354	-0.348802	0.192591	-1.81111	0.0701246	NA
Armh1	24.2717	-0.348776	0.264192	-1.32016	0.186783	NA
Lca5l	30.4775	-0.348757	0.242816	-1.4363	0.150916	NA
Pate6	44.3421	-0.348719	0.205506	-1.69688	0.0897188	NA
Olfr1129,Olfr1130	27.4583	-0.348688	0.251702	-1.38532	0.165955	NA
Tagap	41.1287	-0.348612	0.216709	-1.60867	0.10769	NA
Gask1a	36.4086	-0.348495	0.223817	-1.55705	0.119458	NA
Tmc2	29.5721	-0.348353	0.244847	-1.42274	0.154812	NA
Cep76	39.8987	-0.348217	0.21488	-1.62052	0.105121	NA
Cox6a2	73.4861	-0.348095	0.211918	-1.64259	0.100468	NA
Cfap73	62.4779	-0.348051	0.180625	-1.92693	0.0539883	NA
Mlph	41.4562	-0.348007	0.213961	-1.6265	0.103844	NA
Olfr1535	37.2799	-0.348007	0.225604	-1.54255	0.122939	NA
Olfr814	31.6384	-0.347767	0.239251	-1.45356	0.146068	NA
Gm4841	32.7754	-0.347763	0.2366	-1.46984	0.141606	NA
Cd3g	45.2377	-0.347717	0.211955	-1.64053	0.100896	NA
Hoxd4	37.5711	-0.347699	0.23089	-1.50591	0.132091	NA
Hes2	26.3119	-0.347535	0.252648	-1.37557	0.168955	NA
Zdhhc25	56.4457	-0.347511	0.197546	-1.75914	0.0785536	NA
Phldb3	30.2696	-0.347502	0.25694	-1.35246	0.176228	NA
Igsf9	30.7365	-0.347433	0.249102	-1.39474	0.163093	NA
Sntb1	41.0308	-0.347428	0.206607	-1.68159	0.0926481	NA
Usp50	33.8001	-0.347266	0.232269	-1.4951	0.134887	NA
Hspb7	38.3869	-0.347172	0.226951	-1.52972	0.126086	NA
Cblc	31.1532	-0.347101	0.247564	-1.40207	0.160895	NA
Olfr1023	32.2415	-0.347089	0.230806	-1.50381	0.132629	NA
Calml3	35.4418	-0.34694	0.22388	-1.54967	0.12122	NA
Zfp35	69.4329	-0.346866	0.172843	-2.00682	0.0447684	NA
Tcaf2	31.0478	-0.346828	0.252864	-1.3716	0.170188	NA
Gbp7	42.6776	-0.346744	0.211186	-1.64189	0.100613	NA
Olfr1122	20.1408	-0.346558	0.286885	-1.208	0.227046	NA
Zbtb42	45.1234	-0.346552	0.215559	-1.60769	0.107903	NA
Slc10a7	31.1869	-0.346496	0.245582	-1.41092	0.158269	NA
Pnmt	44.2802	-0.346483	0.221369	-1.56518	0.11754	NA
Nlrp1a	27.0977	-0.346416	0.26242	-1.32008	0.186807	NA
Celsr1	44.7063	-0.346295	0.219764	-1.57576	0.115081	NA
Gm725	31.6371	-0.346281	0.231055	-1.4987	0.133952	NA
Vmn1r5	41.306	-0.34623	0.220586	-1.56959	0.116511	NA
Gm973	36.5576	-0.346226	0.225984	-1.53208	0.125502	NA
4933440N22Rik	31.8257	-0.346077	0.235878	-1.46719	0.142325	NA
Olfr497,Olfr494	45.8501	-0.346043	0.207864	-1.66475	0.0959622	NA
Ccdc178	43.2643	-0.346031	0.203288	-1.70217	0.0887237	NA
Olfr728	29.7196	-0.345988	0.238863	-1.44848	0.147483	NA
Gm6588	25.0578	-0.345869	0.253093	-1.36657	0.17176	NA
Cenpj	49.8818	-0.345792	0.198076	-1.74575	0.0808541	NA
Ttc24	44.2386	-0.345787	0.215639	-1.60355	0.108814	NA
Adgre5	44.5824	-0.345726	0.20554	-1.68204	0.092561	NA
Chil5	39.3531	-0.34563	0.210313	-1.64341	0.100298	NA
Prim1	42.418	-0.345517	0.209564	-1.64874	0.0992016	NA
Bcl2l10	34.8961	-0.345392	0.221642	-1.55833	0.119154	NA
Theg	35.7062	-0.345274	0.22631	-1.52567	0.127093	NA
Prdm1	34.8837	-0.345263	0.225664	-1.52999	0.126019	NA
Olfml3	37.7045	-0.345252	0.219146	-1.57544	0.115154	NA
Slc22a19	43.3398	-0.345231	0.214068	-1.61272	0.106805	NA
Katna1	53.7403	-0.345117	0.200652	-1.71997	0.0854371	NA
Krt77	48.5565	-0.345098	0.204697	-1.6859	0.0918157	NA
Plet1	46.291	-0.345072	0.204245	-1.6895	0.0911238	NA
Il15	33.5967	-0.345061	0.223763	-1.54208	0.123054	NA
Fbxo17	38.8994	-0.345046	0.224378	-1.53779	0.1241	NA
Fam110d	30.9221	-0.345046	0.240867	-1.43252	0.151996	NA
Rhpn2	62.6683	-0.344956	0.181758	-1.89788	0.0577113	NA
Rasl12	38.7079	-0.344928	0.222495	-1.55028	0.121075	NA
Pkp1	36.1805	-0.344911	0.222274	-1.55174	0.120725	NA
Trcg1	43.5758	-0.344875	0.21907	-1.57427	0.115425	NA
Gm52578	24.4218	-0.344743	0.253994	-1.35729	0.17469	NA
Hamp	25.3914	-0.344695	0.252654	-1.36429	0.172475	NA
Olfr146	32.3012	-0.344537	0.232006	-1.48504	0.137534	NA
Muc3	29.9383	-0.34444	0.240778	-1.43053	0.152564	NA
Txndc2	35.5305	-0.344399	0.232391	-1.48198	0.138345	NA
Glipr1l2	26.6419	-0.344303	0.252627	-1.36289	0.172918	NA
Lnx2	48.0236	-0.344058	0.208038	-1.65382	0.0981641	NA
Dnaaf1	19.598	-0.344014	0.305318	-1.12674	0.259852	NA
Angel1	54.8348	-0.343959	0.185996	-1.84928	0.0644172	NA
Treml2	65.9656	-0.3436	0.173582	-1.97947	0.0477631	NA
Acsm3	42.8338	-0.343451	0.212165	-1.61879	0.105492	NA
Mov10	43.9392	-0.343441	0.217019	-1.58254	0.113526	NA
Bbs12	45.5875	-0.34343	0.204945	-1.67571	0.0937945	NA
Mertk	62.8294	-0.343111	0.188465	-1.82055	0.0686753	NA
Pin1rt1	23.9078	-0.342926	0.259678	-1.32058	0.186641	NA
Zfp707	60.2257	-0.342828	0.181956	-1.88412	0.0595483	NA
Olfr398	38.9481	-0.342756	0.227248	-1.50829	0.131481	NA
Cd9	59.9031	-0.342675	0.18923	-1.81089	0.0701576	NA
Ctsg	42.7923	-0.342607	0.213529	-1.6045	0.108604	NA
Klri2	43.6844	-0.342576	0.217098	-1.57798	0.11457	NA
Folr2	38.7487	-0.342542	0.221813	-1.54428	0.12252	NA
Tmem40	54.3306	-0.342513	0.18842	-1.81782	0.0690924	NA
Slc44a3	32.6577	-0.342432	0.233601	-1.46588	0.14268	NA
H1f6	29.3706	-0.342371	0.239259	-1.43097	0.15244	NA
Ttc23	37.9281	-0.342344	0.249511	-1.37206	0.170045	NA
Evi2a	48.0135	-0.342318	0.196362	-1.7433	0.081281	NA
Soga1	54.7026	-0.342284	0.184952	-1.85067	0.0642175	NA
Olfr307	34.443	-0.342107	0.224581	-1.52331	0.12768	NA
Ccdc138	42.7956	-0.342098	0.215418	-1.58807	0.112271	NA
Olfr982	35.8377	-0.342002	0.22613	-1.51241	0.13043	NA
Spata46	34.2232	-0.341953	0.227337	-1.50416	0.132539	NA
Magee2	37.8057	-0.34181	0.216412	-1.57944	0.114235	NA
Tmc8	39.6811	-0.341781	0.209426	-1.63199	0.102682	NA
Ccdc190	43.8082	-0.341517	0.207783	-1.64362	0.100254	NA
Mgat4f	35.5101	-0.34151	0.217264	-1.57186	0.115982	NA
Cd274	39.3856	-0.341429	0.224904	-1.51811	0.128987	NA
Rbl1	50.8321	-0.341349	0.195883	-1.74262	0.0814004	NA
Chil6	51.316	-0.341033	0.195434	-1.745	0.0809846	NA
Ubtfl1	29.6199	-0.340995	0.242598	-1.4056	0.159843	NA
[truncated: 17,955 more rows]

## Sheet: neuron_2DG_vs_veh
	baseMean	log2FoldChange	lfcSE	stat	pvalue	padj
Clstn1	463.59	0.641722	0.111968	5.7313	9.96634e-09	5.17851e-05
H4c9,H4c18,H4c17	453.157	0.563477	0.104126	5.41149	6.25014e-08	0.000109799
Cd99	1273.42	0.668696	0.123628	5.40895	6.33946e-08	0.000109799
Olfm1	351.271	0.680629	0.137464	4.95131	7.37137e-07	0.000957541
AI413582	244.098	0.711582	0.146133	4.86943	1.11919e-06	0.00116306
Pcbd2	714.113	0.543785	0.113927	4.7731	1.8141e-06	0.00157101
Cyp2d12	246.178	0.700321	0.147873	4.73595	2.18028e-06	0.00160917
Aplp1	1343.49	0.505817	0.107443	4.70777	2.50444e-06	0.00160917
Dnm2	674.732	0.626522	0.133704	4.68591	2.78725e-06	0.00160917
Sh3glb2	227.97	0.609722	0.130904	4.65779	3.19625e-06	0.00166077
Chic2	9675.4	0.501421	0.108398	4.62574	3.73263e-06	0.00176316
Per3	125.089	0.905485	0.197073	4.59467	4.33435e-06	0.00187677
Pfn2	445.592	0.603794	0.134193	4.49945	6.81306e-06	0.00252862
Rrp36	790.682	0.667435	0.147914	4.51231	6.41254e-06	0.00252862
Stmn1	762.827	0.593025	0.134124	4.42147	9.80309e-06	0.00305897
Nsf	651.204	0.596618	0.136492	4.37109	1.2363e-05	0.00305897
Calm3	725.324	0.516996	0.117598	4.39631	1.10107e-05	0.00305897
Rufy2	151.377	0.648184	0.147625	4.39074	1.12967e-05	0.00305897
Slc17a7	2081.04	0.541864	0.123867	4.37458	1.21665e-05	0.00305897
Fkbp8	321.133	0.536257	0.121988	4.396	1.10266e-05	0.00305897
Sf3b1	204.868	0.685871	0.154554	4.43775	9.09042e-06	0.00305897
Ptms	2243.3	0.482772	0.110935	4.35186	1.34986e-05	0.00318813
Arl4d	134.723	0.882907	0.20373	4.33371	1.4662e-05	0.00331233
Brk1	306.608	0.553656	0.128089	4.32243	1.54323e-05	0.0033411
Arhgap44	212.431	0.551953	0.128324	4.30124	1.69843e-05	0.00353001
Ccdc85b	369.406	0.615519	0.143976	4.27516	1.91e-05	0.00381706
Psma2	167.101	0.590909	0.138589	4.26376	2.01015e-05	0.00386842
Nmnat2	295.83	0.601478	0.141553	4.24914	2.14594e-05	0.00398226
Gm29667,Gapdh,Gm12070	2563.9	0.505141	0.120585	4.1891	2.80065e-05	0.00430441
Snn	232.959	0.551791	0.131727	4.1889	2.80316e-05	0.00430441
Anks1b	107.613	0.652093	0.154764	4.21346	2.51485e-05	0.00430441
Actn4	162.315	0.68809	0.163729	4.20261	2.63858e-05	0.00430441
Rgs4	669.406	0.520445	0.124663	4.17482	2.98227e-05	0.00430441
Cyp46a1	162.426	0.678365	0.160942	4.21497	2.49816e-05	0.00430441
Tbr1	201.8	0.747798	0.179028	4.17699	2.95395e-05	0.00430441
Fscn1	297.438	0.584474	0.139674	4.18456	2.85723e-05	0.00430441
Ctsb	275.047	0.61843	0.148537	4.16348	3.13438e-05	0.00432609
Actb	1002.95	0.617353	0.148773	4.14962	3.33032e-05	0.00432609
Ctxn1	350.133	0.584737	0.140673	4.1567	3.22878e-05	0.00432609
Trank1	220.418	0.733875	0.176749	4.15208	3.29469e-05	0.00432609
Rbm25	90.4142	0.7237	0.175847	4.11551	3.86323e-05	0.00460876
Ephb6	239.779	0.569928	0.138646	4.11068	3.9449e-05	0.00460876
Nppa	213.682	0.586537	0.14278	4.10798	3.99142e-05	0.00460876
Dnm1	566.24	0.550675	0.133719	4.11816	3.81907e-05	0.00460876
Gabrb3	270.909	0.542602	0.13176	4.11812	3.81976e-05	0.00460876
Prpf38b	119.313	0.645062	0.15755	4.09433	4.234e-05	0.00478258
Atp1a1	696.149	0.535127	0.131956	4.05535	5.00592e-05	0.00553421
Sqstm1	662.364	0.480638	0.118901	4.04235	5.29193e-05	0.0056116
Rpl3	543.104	0.492109	0.121655	4.0451	5.23003e-05	0.0056116
Ap3d1	146.77	0.567227	0.1413	4.01436	5.96074e-05	0.00573556
Fem1b	103.475	0.83543	0.208063	4.01527	5.93772e-05	0.00573556
Rprm	97.5397	0.906181	0.225403	4.02027	5.81313e-05	0.00573556
Gm14288,Zfp968,Gm4724,Zfp931,Zfp973,Zfp970,Zfp971,Zfp965,Gm14393,Zfp967,Zfp966,Gm14326,LOC115489545,Gm14322,Gm14325,Gm14440,Gm14444	214.457	0.58473	0.145244	4.02583	5.67744e-05	0.00573556
Snap25	6114.76	0.540411	0.134349	4.02243	5.76001e-05	0.00573556
Coro1b	132.92	0.611845	0.152667	4.00772	6.1307e-05	0.00579184
Ppp3ca	1165.1	0.458094	0.11472	3.99315	6.52008e-05	0.00594357
Ldha	316.143	0.653985	0.163764	3.99346	6.51156e-05	0.00594357
Ccsap	172.776	0.641635	0.161566	3.97135	7.14651e-05	0.00622337
Stk25	361.815	0.509573	0.128151	3.97633	6.99869e-05	0.00622337
Klf13	109.535	0.645201	0.162518	3.97003	7.18634e-05	0.00622337
Rsrp1	275.965	0.681983	0.172497	3.9536	7.69841e-05	0.00655753
Arhgef3	193.143	0.570179	0.144524	3.94523	7.97243e-05	0.00661103
Mmd	118.502	0.639029	0.162029	3.94393	8.01569e-05	0.00661103
Arhgef9	259.493	0.540112	0.137177	3.93734	8.23892e-05	0.00661367
Aldoa	2275.92	0.549077	0.139489	3.93634	8.27345e-05	0.00661367
Ptk2b	410.897	0.504508	0.128435	3.92811	8.56159e-05	0.00674031
Eif5	85.1836	0.722707	0.18507	3.90505	9.42065e-05	0.00730593
Tmem132a	187.315	0.545794	0.139898	3.90138	9.56466e-05	0.00730852
Homer1	107.277	0.639173	0.164268	3.89104	9.9816e-05	0.00751658
Dnajc6	300.77	0.587491	0.151495	3.87796	0.000105336	0.00781895
Ncdn	1151.06	0.393439	0.101617	3.87177	0.000108047	0.00784458
Ppme1	389.277	0.667304	0.172417	3.8703	0.000108701	0.00784458
Plppr2	186.244	0.690367	0.179441	3.84732	0.000119418	0.00825054
H4c11,H4c12	183.973	0.588992	0.153322	3.84154	0.000122266	0.00825054
Iqschfp,Schip1	498.107	0.631773	0.164378	3.84342	0.00012133	0.00825054
Mapk8ip2	413.812	0.428961	0.111525	3.84632	0.000119906	0.00825054
Slc4a10	341.108	0.640094	0.166195	3.85147	0.000117413	0.00825054
Mgat5	106.78	0.626012	0.163264	3.83436	0.00012589	0.0083214
Crebzf	151.393	0.575972	0.150261	3.83314	0.000126519	0.0083214
Atf2	145.34	0.551322	0.144003	3.82853	0.000128911	0.00837074
Gm14288,2210418O10Rik,Zfp968,Gm4631,Gm14410,Gm14434,Zfp965,Gm14432,Zfp967,Zfp966,LOC115489545,Gm14393,Gm4724,Gm2026,Gm2004,Gm2007,Zfp972,Gm14440,Gm14408,Gm11009,Zfp931,Gm14430,Zfp973,Zfp970,Zfp971,Gm14296,Gm14295,Gm14391,Gm6710,Gm16357,Gm14308,Gm14305,Gm14322	871.366	0.515437	0.134736	3.82553	0.000130491	0.00837074
Dalrd3	135.612	0.559887	0.146708	3.81635	0.000135442	0.00858242
Cacna1e	246.529	0.570396	0.149771	3.80846	0.000139833	0.0087539
Leng8	114.116	0.681624	0.179122	3.80537	0.000141593	0.00875856
Arpp21	482.195	0.528914	0.139334	3.796	0.000147048	0.00879735
Ncald	311.672	0.683111	0.179772	3.79988	0.000144766	0.00879735
Chd8	84.3962	0.664639	0.175151	3.79467	0.000147842	0.00879735
Adcy9	224.727	0.611342	0.161187	3.79274	0.000148993	0.00879735
Adgrb3	125.348	0.543448	0.143457	3.78822	0.00015173	0.00885832
Btbd8	197.364	0.578489	0.152984	3.78137	0.000155967	0.00900451
Arpp19	823.67	0.604305	0.160191	3.77239	0.000161691	0.00923235
Neurod2	178.04	0.649171	0.172392	3.76566	0.000166113	0.00924777
Sbf1	228.769	0.497768	0.132249	3.76388	0.0001673	0.00924777
Ewsr1	201.344	0.574236	0.152396	3.76806	0.000164522	0.00924777
Zdhhc24	117.45	-0.589065	0.156623	-3.76104	0.000169208	0.0092548
Nav3	155.525	0.490557	0.130717	3.75282	0.000174857	0.00937286
Rnf166	95.0763	0.659753	0.17581	3.75265	0.000174974	0.00937286
Nkiras1	243.83	0.514666	0.13776	3.73595	0.000187009	0.00967657
Armc9	101.297	0.596653	0.159874	3.73201	0.000189956	0.00967657
Arf3	699.864	0.504158	0.13494	3.73618	0.000186839	0.00967657
Hspa4	143.975	0.537538	0.143981	3.73341	0.000188908	0.00967657
Kctd16	187.623	0.513154	0.137206	3.74002	0.000184003	0.00967657
Gm9758	209.703	0.527099	0.141446	3.72652	0.000194145	0.00979393
Lat	189.44	0.572515	0.154573	3.70384	0.000212363	0.01061
Defa40	211.452	0.52752	0.142659	3.69776	0.000217514	0.0106161
Ankrd33b	224.898	0.636287	0.172119	3.69679	0.000218345	0.0106161
Fam177a,Fam177a2	97.8632	0.64881	0.175521	3.69647	0.000218614	0.0106161
Kalrn	867.756	0.60981	0.165234	3.69059	0.000223737	0.0106409
Fos	87.191	1.57387	0.426655	3.68885	0.000225268	0.0106409
Marcks	159.553	0.549154	0.148702	3.69297	0.000221647	0.0106409
Scn2a	267.544	0.539016	0.146586	3.67714	0.00023586	0.0110408
Rab11fip3	164.851	0.533106	0.145851	3.65514	0.000257039	0.0119248
Supt6	205.966	0.498768	0.136771	3.64673	0.000265598	0.0122128
Stx1b	175.432	0.5569	0.152891	3.64247	0.000270037	0.0122671
Nbea	254.402	0.501109	0.137627	3.64108	0.0002715	0.0122671
Pip4k2c	191.279	0.534061	0.146927	3.63486	0.00027813	0.0124583
Kcna6	117.803	0.553276	0.15238	3.6309	0.000282434	0.0124738
Pabpn1	226.108	0.592133	0.163116	3.63013	0.000283277	0.0124738
Acss2	114.957	0.526146	0.1453	3.62111	0.000293347	0.0124937
6330403K07Rik	289.348	0.445766	0.123056	3.62246	0.000291815	0.0124937
S100a9	234.305	0.52756	0.145667	3.62169	0.000292689	0.0124937
Eef1a2	1367.75	0.388125	0.107048	3.62569	0.000288192	0.0124937
Retreg2	191.156	0.468356	0.129481	3.61717	0.000297843	0.012582
Dlgap1	525.038	0.480326	0.132958	3.61263	0.000303111	0.0127013
Prrt2	740.083	0.464258	0.12882	3.60394	0.000313429	0.0127987
Wipf3	133.01	0.607959	0.168954	3.59837	0.000320215	0.0127987
Gm52861,Gm36327,Gm40367,Gm40364,Gm40365,Gm40363,Gm40369	428.87	0.518674	0.144115	3.59901	0.000319427	0.0127987
Slc39a10	193.68	0.481786	0.133688	3.60381	0.000313587	0.0127987
Camk2b	411.052	0.510349	0.141719	3.60113	0.000316835	0.0127987
Ap2m1	706.84	0.475783	0.132093	3.60188	0.000315925	0.0127987
Mcm3ap	417.617	0.499041	0.139066	3.58852	0.000332558	0.0130907
Ext1	221.393	0.56179	0.156491	3.58991	0.000330798	0.0130907
Ktn1	100.1	0.599682	0.167899	3.57168	0.000354699	0.0138573
Csnk1a1	453.052	0.481639	0.134934	3.56945	0.000357736	0.0138716
Chst1	252.98	0.563729	0.158803	3.54985	0.000385444	0.0145783
Dtnb	126.326	0.700866	0.197314	3.55203	0.000382277	0.0145783
Mprip	90.2318	0.608769	0.171586	3.5479	0.000388312	0.0145783
Ciart	94.4818	0.621576	0.175245	3.54691	0.000389783	0.0145783
Pcsk1n	175.447	0.5134	0.144751	3.54677	0.000389988	0.0145783
Tax1bp1	166.003	0.502832	0.142412	3.53082	0.000414268	0.0150422
Eif3c	208.496	0.497137	0.140685	3.5337	0.000409788	0.0150422
Mrpl53	125.812	0.526294	0.149178	3.52795	0.000418793	0.0150422
Srsf3	272.94	0.419878	0.118974	3.52917	0.000416872	0.0150422
Arrb1	299.294	0.436605	0.123816	3.52626	0.000421481	0.0150422
Prkce	523.272	0.539019	0.152752	3.52872	0.000417573	0.0150422
Pacsin1	548.678	0.447902	0.127046	3.52551	0.000422664	0.0150422
Epb41l1	372.483	0.469435	0.133616	3.51331	0.000442559	0.0156032
Arpc1a	264.18	0.483498	0.137663	3.51219	0.000444433	0.0156032
Ube2ql1	189.447	0.53593	0.152813	3.50709	0.000453036	0.0157985
Unc13a	190.024	0.541955	0.15465	3.5044	0.000457641	0.0158527
Psd	472.017	0.467498	0.133584	3.49966	0.000465847	0.0159092
Acat2	98.0039	0.586385	0.167686	3.49693	0.000470651	0.0159092
Dbn1	211.804	0.483206	0.138121	3.49844	0.000467996	0.0159092
Tmem178	289.814	0.567451	0.162294	3.49643	0.000471521	0.0159092
Zfyve28	166.807	0.679133	0.194995	3.48281	0.000496172	0.0165263
1520401A03Rik	152.204	0.513274	0.147312	3.48425	0.000493511	0.0165263
Odf2	141.059	0.702265	0.202444	3.46893	0.000522533	0.0172875
Rnf187	313.381	0.447343	0.12908	3.46562	0.000529005	0.0172875
Ypel3	240.973	0.451179	0.130139	3.46689	0.000526508	0.0172875
Rtn4	489.696	0.491741	0.142284	3.45606	0.000548133	0.017473
Macir	201.423	0.604834	0.174963	3.45692	0.000546377	0.017473
Gng2	144.584	0.554737	0.160422	3.45799	0.000544215	0.017473
1110065P20Rik	243.975	0.489231	0.141476	3.45806	0.000544076	0.017473
Cpne5	145.635	0.679672	0.196798	3.45364	0.000553065	0.0175227
Serbp1	353.427	0.421534	0.122321	3.44612	0.00056869	0.0175888
Gnai1	182.381	0.504016	0.146062	3.4507	0.000559125	0.0175888
Rtn1	1804.75	0.379609	0.110149	3.44633	0.000568255	0.0175888
Dcaf7	159.106	0.476306	0.13811	3.44873	0.000563221	0.0175888
Nol6	153.632	0.498341	0.144839	3.44066	0.000580303	0.0178417
Naa10	113.641	0.614966	0.179201	3.43171	0.000599795	0.0180146
Gnb5	114.649	0.667569	0.194389	3.43419	0.000594325	0.0180146
Selenow	985.971	0.37944	0.110467	3.43487	0.000592838	0.0180146
Tubg1	175.386	0.494298	0.144011	3.43235	0.000598369	0.0180146
Mdm4	115.732	0.555727	0.162222	3.42573	0.000613157	0.0182212
Cab39	194.631	0.502225	0.14677	3.42184	0.000621991	0.0182212
Cadm4	590.261	0.500752	0.146474	3.41871	0.000629176	0.0182212
Nisch	520.405	0.418715	0.122563	3.41632	0.000634727	0.0182212
Atp6v1g2	741.264	0.480033	0.140334	3.42066	0.000624697	0.0182212
Sema6b	147.231	0.47422	0.138764	3.41747	0.000632065	0.0182212
Pgam1	990.622	0.459376	0.134305	3.4204	0.000625286	0.0182212
Amd2,Amd1	206.905	0.480608	0.140599	3.41828	0.000630183	0.0182212
Rab26	165.03	0.449534	0.131752	3.41198	0.000644918	0.0183513
Ndufa1	269.42	0.420182	0.12317	3.41139	0.000646323	0.0183513
Ptpn5	376.808	0.433651	0.127181	3.40971	0.000650319	0.0183644
Stim1	113.792	0.505948	0.148467	3.40782	0.000654847	0.0183924
Mt3	334.584	0.430149	0.126489	3.40068	0.000672181	0.0187777
Hagh	255.212	0.657831	0.19431	3.38547	0.000710575	0.0194323
Nipal3	155.186	0.459302	0.135668	3.38548	0.000710527	0.0194323
Ppp1r12b	96.6804	0.543565	0.160537	3.38592	0.000709392	0.0194323
Kctd17	300.241	0.489133	0.144447	3.38625	0.000708543	0.0194323
Pacsin3	115.025	0.670483	0.198187	3.38309	0.000716748	0.0194898
Pcdhgc5	151.773	0.490837	0.145142	3.38178	0.000720176	0.0194898
Psmb3	188.657	0.41819	0.123713	3.38031	0.000724042	0.0194928
Gdi1	715.855	0.440626	0.130495	3.37658	0.000733926	0.0195563
Gde1	283.751	0.447961	0.132663	3.37669	0.000733629	0.0195563
Gpm6a	1045.07	0.46001	0.13651	3.3698	0.000752225	0.0199386
Cnbp	403.907	0.441405	0.131041	3.36844	0.000755948	0.0199386
Mrps12	165.208	0.457953	0.136176	3.36294	0.000771159	0.0200413
Sirpa	404.349	0.492158	0.146238	3.36545	0.000764189	0.0200413
Tmem181a	166.959	0.468835	0.139416	3.36285	0.000771412	0.0200413
Btbd9	159.729	0.471602	0.140762	3.35034	0.000807114	0.0201945
Slc8a2	306.815	0.473114	0.141165	3.35151	0.000803724	0.0201945
Rogdi	269.97	0.459785	0.137199	3.35123	0.000804526	0.0201945
Olfm2	187.613	0.468902	0.139586	3.35923	0.000781601	0.0201945
Acly	177.454	0.434902	0.129633	3.35487	0.000794018	0.0201945
Myo9a	124.465	0.465126	0.138848	3.3499	0.000808403	0.0201945
Clip1	164.94	0.553449	0.165126	3.35167	0.000803246	0.0201945
Cracdl	243.764	0.552198	0.164612	3.35454	0.000794965	0.0201945
Sec16a	101.353	0.548976	0.164027	3.34686	0.000817324	0.0202023
Gm52298,Gm3255	389.572	0.436385	0.130499	3.34398	0.000825851	0.0202023
B4galnt1	211.603	0.430295	0.128654	3.34458	0.000824077	0.0202023
Kcnq2	373.22	0.480223	0.143641	3.34321	0.000828156	0.0202023
Nfix	344.797	0.506085	0.151326	3.34432	0.000824834	0.0202023
Sh2d4b	254.387	0.526674	0.157605	3.34173	0.000832578	0.0202153
Grin2b	578.444	0.482315	0.144602	3.33547	0.000851559	0.0203087
Sec23a	99.5667	0.507413	0.152134	3.33531	0.000852058	0.0203087
Ip6k1	266.681	0.447007	0.133989	3.33613	0.00084952	0.0203087
Tacc1	283.64	0.527878	0.158237	3.336	0.000849929	0.0203087
Reep2	199.36	0.48192	0.14487	3.32657	0.000879227	0.0207634
Ttc9b	543.677	0.42175	0.126829	3.32533	0.000883124	0.0207634
Golt1b	97.3786	0.602783	0.181152	3.32749	0.000876308	0.0207634
Usp19	300.527	0.395975	0.119331	3.31829	0.000905688	0.0209245
Ddit4	102.609	0.632022	0.190459	3.31842	0.000905288	0.0209245
Cct6a	144.204	0.510618	0.153744	3.32122	0.000896236	0.0209245
Mrpl40	107.409	0.514295	0.154993	3.31817	0.000906082	0.0209245
Dcaf8	237.915	0.455582	0.137418	3.3153	0.000915455	0.020956
Sympk	112.327	0.484286	0.146077	3.31528	0.000915513	0.020956
Rbm39	169.238	0.504594	0.152318	3.31278	0.00092375	0.0210518
Rimbp2	381.261	0.906394	0.273733	3.31124	0.000928846	0.0210755
Agap3	398.037	0.373883	0.113034	3.30769	0.000940677	0.0212511
Cmip	361.951	0.433828	0.131298	3.30413	0.0009527	0.0213627
Stard3nl	110.457	0.526871	0.159474	3.3038	0.000953838	0.0213627
Rprml	244.782	0.460206	0.139441	3.30037	0.000965568	0.0214406
Celf4	132.807	0.580527	0.175855	3.30116	0.00096285	0.0214406
Zmynd8	196.647	0.521156	0.158065	3.29709	0.000976919	0.0216003
Mgat1	287.282	0.405234	0.123105	3.29178	0.000995545	0.0218264
Epb41	168.014	0.520041	0.157945	3.29255	0.000992827	0.0218264
Fosb	107.42	1.69657	0.516092	3.28735	0.00101135	0.0218688
Etnk1	397.297	0.439483	0.133722	3.28653	0.00101429	0.0218688
Nrd1	218.481	0.416324	0.126676	3.28653	0.00101432	0.0218688
Nlgn2	246.682	0.445906	0.135618	3.28795	0.00100919	0.0218688
Dnajb1	110.472	0.498765	0.152014	3.28105	0.0010342	0.0218705
Pebp1	856.585	0.412566	0.125799	3.27957	0.00103965	0.0218705
H3c10,H3c11,H3c8,H3c1	287.405	0.481184	0.146655	3.28105	0.00103422	0.0218705
Gm10265	994.846	0.617353	0.188198	3.28033	0.00103685	0.0218705
Polr2e	132.872	0.45512	0.138759	3.27993	0.00103834	0.0218705
Sulf2	147.991	0.563484	0.17175	3.28083	0.00103502	0.0218705
Vxn	211.835	0.544013	0.165995	3.27729	0.00104807	0.0218706
Eif5b	125.791	0.487382	0.148697	3.27769	0.0010466	0.0218706
Psmd7	159.462	0.45488	0.139023	3.27198	0.00106797	0.0221403
Tbc1d24	263.448	0.6175	0.188747	3.27157	0.00106952	0.0221403
Pdia3	342.445	0.347333	0.106234	3.26952	0.00107732	0.0222132
Fbxw8	104.31	0.47541	0.145612	3.26492	0.00109497	0.0224879
Crybb2	95.6475	0.67822	0.207835	3.26326	0.0011014	0.0225311
Mpp3	171.724	0.543093	0.166547	3.2609	0.00111058	0.0225718
Tpm1	447.198	0.474754	0.145607	3.26052	0.00111208	0.0225718
Gnl1	186.281	0.42893	0.131759	3.25541	0.00113229	0.0228037
Cplx2	1332.77	0.423381	0.130046	3.25564	0.00113138	0.0228037
Puf60	91.0836	0.523434	0.160997	3.2512	0.00114918	0.0230545
Sptbn4	237.978	0.413558	0.127484	3.244	0.00117866	0.023555
Prickle2	155.822	0.537296	0.166059	3.23558	0.00121396	0.0241676
Narf	106.976	0.5476	0.169314	3.23422	0.00121977	0.0241905
Kifc2	412.112	0.389569	0.120548	3.23165	0.00123078	0.0243161
Mon2	105.809	0.500228	0.155102	3.22514	0.0012591	0.0245965
Med10	165.792	0.613664	0.190436	3.22241	0.00127117	0.0245965
Cck	346.667	0.515482	0.159897	3.22383	0.0012649	0.0245965
Plekhb2	188.431	0.45859	0.142471	3.21884	0.00128711	0.0245965
Klhl11	234.473	0.438709	0.136275	3.2193	0.00128502	0.0245965
Ehd3	292.157	0.591701	0.183716	3.22074	0.00127861	0.0245965
Elp3	123.848	0.468309	0.145186	3.22558	0.00125717	0.0245965
Errfi1	117.26	0.518494	0.160885	3.22276	0.00126963	0.0245965
Hsph1	303.092	0.475864	0.147842	3.21873	0.00128758	0.0245965
Nedd8	245.33	0.417806	0.129852	3.21755	0.00129291	0.0246078
Gria1	361.798	0.44438	0.138292	3.21334	0.00131202	0.0248805
Kif1b	560.959	0.410857	0.127985	3.21021	0.0013264	0.0248808
Ywhaz	314.71	0.523372	0.162938	3.2121	0.00131769	0.0248808
Napa	275.964	0.447586	0.139418	3.2104	0.00132551	0.0248808
Ndufs7	253.301	0.415091	0.129462	3.20628	0.00134461	0.0250489
Fam160b2	84.7533	0.53689	0.167454	3.2062	0.001345	0.0250489
Prkcsh	116.204	0.48049	0.15003	3.20263	0.0013618	0.025271
Gria2	364.821	0.494032	0.154512	3.19738	0.00138684	0.0255557
Ank	396.88	0.439522	0.137465	3.19735	0.00138697	0.0255557
Dctn1	396.567	0.40308	0.126135	3.19562	0.00139531	0.0256184
Rgs7bp	362.06	0.422007	0.132264	3.19065	0.00141954	0.02579
L1cam	105.788	0.488182	0.152921	3.19238	0.00141107	0.02579
Mark4	205.038	0.52173	0.163486	3.19128	0.00141645	0.02579
Ap2a1	424.507	0.438742	0.137588	3.1888	0.00142866	0.0258653
2210016L21Rik	254.597	0.454573	0.142735	3.18472	0.00144892	0.0261409
Canx	319.746	0.447444	0.140584	3.18275	0.00145884	0.0262288
Dlg3	209.461	0.44565	0.14035	3.17528	0.00149693	0.0268208
Entr1	142.384	0.427373	0.13481	3.17019	0.00152338	0.0271221
Dnm1l	123.144	0.49363	0.155764	3.16909	0.00152917	0.0271221
Ywhah	1110.5	0.370732	0.116986	3.16905	0.00152941	0.0271221
Eprs	123.231	0.512872	0.161977	3.16633	0.00154377	0.0272838
Lysmd2	84.977	0.538663	0.170219	3.16453	0.00155332	0.0273595
Eif1,Emd	563.466	0.366558	0.116072	3.15803	0.00158839	0.0277878
Gprasp2	151.875	0.482597	0.152807	3.15821	0.00158742	0.0277878
Ppp5c	160.331	0.516457	0.163588	3.15706	0.00159368	0.0277878
Celsr2	339.34	0.391731	0.124438	3.14801	0.00164385	0.0285668
Grina	567.101	0.373479	0.118723	3.14581	0.00165629	0.0286778
Slc24a2	343.661	0.512785	0.163052	3.14493	0.00166128	0.0286778
Cpeb1	107.287	0.517863	0.16472	3.14389	0.0016672	0.0286846
Bsg	614.741	0.375218	0.119456	3.14104	0.00168347	0.0287741
Scand1	150.11	0.463604	0.147595	3.14104	0.00168347	0.0287741
Dnajc8	231.434	0.423987	0.135223	3.13547	0.00171581	0.0291352
Prkcg	273.991	0.54626	0.174197	3.13588	0.00171341	0.0291352
Sv2a	799.599	0.434921	0.138859	3.13211	0.00173557	0.0291887
Nrg3	96.2799	0.579025	0.18487	3.13206	0.00173582	0.0291887
Arfgap1	151.559	0.513566	0.163875	3.13389	0.00172506	0.0291887
Tubb4a	413.654	0.416389	0.133033	3.12997	0.00174824	0.0292148
Eno1b,Eno1	1282.03	0.41932	0.133972	3.12991	0.00174861	0.0292148
Adprh	197.765	0.437459	0.139907	3.12678	0.00176735	0.0292457
Ssbp4	231.666	0.390077	0.124698	3.12818	0.00175894	0.0292457
Arhgdia	286.556	0.466773	0.149246	3.12754	0.00176277	0.0292457
Kidins220	265.445	0.380529	0.121879	3.1222	0.00179503	0.0293241
Uqcrc1	121.783	0.535333	0.171507	3.12134	0.0018003	0.0293241
Ankrd17	155.671	0.453572	0.145152	3.12481	0.0017792	0.0293241
Tuba1a	444.895	0.373738	0.119642	3.1238	0.00178535	0.0293241
Ndufc2	432.466	0.421051	0.134857	3.12221	0.001795	0.0293241
Cyth2	240.593	0.410099	0.13161	3.11601	0.00183313	0.0297654
Ddx39b	215.872	0.434294	0.139577	3.1115	0.00186137	0.0300496
Ccnl2	135.451	0.460027	0.147853	3.11137	0.00186219	0.0300496
Tanc2	96.514	0.475138	0.15288	3.10791	0.00188413	0.0302159
Add1	259.628	0.418584	0.134662	3.10839	0.0018811	0.0302159
Necap1	288.937	0.441545	0.14217	3.10576	0.00189791	0.0303432
Dmxl2	229.046	0.451909	0.145603	3.1037	0.00191118	0.0303685
Plpp6	108.629	0.540549	0.174112	3.1046	0.00190536	0.0303685
Rbm5	112.463	0.50934	0.164258	3.10086	0.00192959	0.0305675
Elob	283.279	0.359507	0.116153	3.09511	0.00196743	0.0310722
Srm	171.527	0.428398	0.138498	3.09318	0.00198023	0.0311797
Gfra2	257.912	0.367243	0.118777	3.09188	0.00198892	0.0312219
Fam155a	277.398	0.420748	0.136399	3.0847	0.00203759	0.0316985
Fdps	146.947	0.429172	0.139109	3.08514	0.00203458	0.0316985
Stub1	297.454	0.3768	0.122112	3.08568	0.00203087	0.0316985
Fez1	263.529	0.457376	0.148328	3.08355	0.00204547	0.0317261
Ogfrl1	126.834	0.498527	0.161761	3.08188	0.00205699	0.0318099
Snca	409.211	0.46029	0.149437	3.08015	0.00206897	0.0319002
Tmem130	178.03	0.451449	0.146694	3.0775	0.00208748	0.0319016
Adcyap1r1	112.577	0.513904	0.166895	3.07921	0.00207551	0.0319016
St6gal2	113.372	0.475615	0.154543	3.07757	0.00208696	0.0319016
Per2	155.889	0.430026	0.139777	3.0765	0.00209445	0.0319143
Ppp2r1a	658.414	0.369823	0.120623	3.06594	0.0021699	0.0326429
Auh	171.028	0.469848	0.153617	3.05857	0.00222394	0.0326429
Chgb	987.568	0.434405	0.141574	3.0684	0.00215205	0.0326429
Atrnl1	109.999	0.496417	0.161807	3.06797	0.00215521	0.0326429
Cibar1	118.342	0.438205	0.143201	3.06008	0.00221278	0.0326429
Klf9	388.548	0.499602	0.163343	3.05861	0.00222363	0.0326429
Nptxr,Npcd	416.282	0.45211	0.147505	3.06504	0.00217639	0.0326429
Amph	750.873	0.545612	0.178328	3.05959	0.00221639	0.0326429
Atp8a1	217.374	0.473193	0.154494	3.06286	0.00219235	0.0326429
Commd4	120.186	0.435988	0.142254	3.06485	0.00217777	0.0326429
Sec63	193.888	0.475173	0.15531	3.05951	0.00221701	0.0326429
Cdkl5	277.883	0.550465	0.17978	3.06189	0.00219944	0.0326429
LOC100862446,Ftl1	277.441	0.400432	0.130773	3.06204	0.00219833	0.0326429
Srsf9	145.57	0.461768	0.15108	3.05644	0.00223982	0.0327834
Sh3bgrl3	515.039	0.331013	0.108406	3.05346	0.00226221	0.0328441
Arpc5	159.5	0.528072	0.173004	3.05238	0.00227036	0.0328441
Pfkp	322.931	0.446422	0.146138	3.0548	0.00225207	0.0328441
Pdlim7	160.134	0.466289	0.152739	3.05286	0.00226673	0.0328441
Skp1	545.564	0.411207	0.134747	3.05169	0.00227557	0.0328441
Prr7	135.059	0.489668	0.160968	3.04202	0.00234999	0.0338243
Josd1	156.97	0.407467	0.133984	3.04115	0.00235673	0.0338275
Nme1	135.801	0.465465	0.153104	3.04018	0.00236438	0.0338438
Aph1a	97.5884	0.46751	0.153916	3.03744	0.00238595	0.0339655
Agrn	126.449	0.457139	0.150468	3.03811	0.00238067	0.0339655
Cttn	180.173	0.46041	0.151949	3.03003	0.00244533	0.0344984
Tagln3	343.586	0.420496	0.138702	3.03165	0.00243218	0.0344984
Psme4	98.8443	0.486084	0.160452	3.02946	0.00244995	0.0344984
Camk2g	288.726	0.429187	0.141638	3.03017	0.00244414	0.0344984
Spin1	269.743	0.400168	0.132165	3.02779	0.00246349	0.0345022
Emc4	275.612	0.42717	0.141079	3.02788	0.00246276	0.0345022
Fxyd7	231.37	0.392728	0.129862	3.02418	0.00249305	0.0347545
Stx4a	98.715	0.485031	0.160396	3.02396	0.00249489	0.0347545
Adam19	91.8421	0.527766	0.174673	3.02145	0.00251566	0.0349502
Sub1	561.178	0.41882	0.138774	3.01799	0.00254455	0.0351526
Fbxw7	285.718	0.459341	0.152237	3.01728	0.00255052	0.0351526
Sgsm1	204.377	0.463846	0.153723	3.01742	0.00254936	0.0351526
Rab36	134.806	0.66022	0.218953	3.01536	0.00256677	0.0351898
Cap1	314.66	0.560144	0.185743	3.0157	0.00256389	0.0351898
Got2	230.206	0.39312	0.130584	3.01048	0.00260837	0.035666
Kcnip3	304.745	0.353767	0.117548	3.00956	0.00261629	0.0356804
Pi4ka	727.239	0.429031	0.142639	3.00782	0.00263127	0.0357908
Psmb4	430.962	0.371767	0.123718	3.00496	0.00265618	0.0359622
Slc7a4	310.889	0.518082	0.172419	3.00478	0.00265771	0.0359622
Cnksr2	384.808	0.399822	0.13313	3.00324	0.00267121	0.0360509
Itm2c	770.542	0.481592	0.160624	2.99825	0.00271532	0.0364569
Bex3	358.225	0.369965	0.123388	2.99839	0.00271413	0.0364569
Nr4a1	150.76	0.914361	0.30506	2.99732	0.00272364	0.0364743
Syt1	1352.22	0.394156	0.131592	2.99529	0.00274183	0.0365328
Atp6v0b	238.872	0.405428	0.135356	2.99526	0.00274207	0.0365328
Kcnj6	265.503	0.558311	0.186577	2.99239	0.00276804	0.0367844
Ssh3	132.71	0.491525	0.164675	2.98481	0.00283753	0.0373901
Zgpat	157.536	0.544917	0.182688	2.98278	0.00285644	0.0373901
Eid1	476.845	0.399691	0.133926	2.98441	0.00284128	0.0373901
Zfp934,Zfp935,Gm5141,Gm21145,Zfp808,Gm3325,BC052688,Platr25,6720489N17Rik,Gm36298	161.955	0.462977	0.155218	2.98274	0.00285679	0.0373901
Ndufv1	176.1	0.421862	0.141324	2.98508	0.00283507	0.0373901
Nup93	115.296	0.488913	0.163889	2.9832	0.00285247	0.0373901
Pfdn2	237.818	0.376642	0.126311	2.98187	0.00286493	0.0374024
Gdpd5	121.468	0.558173	0.187276	2.98048	0.00287799	0.0374788
Cdk7	95.84	0.48632	0.163225	2.97945	0.00288766	0.0375107
Ccdc127	85.164	0.5568	0.187033	2.97702	0.00291068	0.0377154
Dynll1	822.539	0.411278	0.138229	2.97533	0.00292678	0.0378298
Phactr1	270.923	0.40897	0.137725	2.96947	0.00298311	0.0381779
Cfap36	179.237	0.437005	0.147161	2.96956	0.00298224	0.0381779
Psmc5	226.89	0.424036	0.142752	2.97045	0.00297368	0.0381779
Atp6v1f	323.69	0.330944	0.111445	2.96957	0.00298219	0.0381779
Sel1l3	239.565	0.392791	0.132331	2.96824	0.00299506	0.0382366
Gm12657,H3f3a	161.845	0.389405	0.131247	2.96697	0.00300752	0.0383016
Myl6,Gm5915	635.893	0.354356	0.119478	2.96587	0.00301831	0.0383451
Actn1	175.953	0.557563	0.188173	2.96303	0.00304628	0.0386061
Gnptg	111.557	0.468645	0.158305	2.96038	0.00307258	0.0388117
Grin2a	454.143	0.496383	0.167703	2.95989	0.00307745	0.0388117
Reep1	196.843	0.44116	0.149203	2.95677	0.0031088	0.038961
Pcdh9	174.658	0.396439	0.13406	2.95719	0.00310459	0.038961
Basp1	546.71	0.409977	0.138671	2.95647	0.00311178	0.038961
Limk2	114.142	0.434969	0.147199	2.95498	0.0031269	0.0390562
Pitpnm3	108.756	0.504423	0.170765	2.9539	0.00313783	0.0390987
Cmpk1	145.37	0.4255	0.144094	2.95294	0.00314763	0.039127
Chid1	146.302	0.406301	0.1377	2.95063	0.00317125	0.0393266
Srp68	173.542	0.403615	0.136918	2.94785	0.0031999	0.0394705
Med14	135.021	0.405131	0.137405	2.94844	0.00319379	0.0394705
Rab2a	320.532	0.394162	0.133737	2.9473	0.00320565	0.0394705
Herc1	169.787	0.449755	0.152706	2.94523	0.00322719	0.0396418
Arl1	266.837	0.392004	0.133166	2.94373	0.00324286	0.0397182
Klhl9	141.456	0.416163	0.141435	2.94244	0.00325634	0.0397182
Ndufs4	107.125	0.476702	0.161986	2.94286	0.00325196	0.0397182
Pcnx2	185.984	0.462412	0.157251	2.9406	0.00327574	0.0398612
Tsnax	153.555	0.417026	0.141968	2.93745	0.00330918	0.040138
Enpp5	406.223	0.388172	0.132166	2.93701	0.00331393	0.040138
Agpat1	245.219	0.342299	0.116642	2.93462	0.00333959	0.0401835
Plp1	406.714	-0.48312	0.164635	-2.9345	0.00334089	0.0401835
Jarid2	84.5824	0.534679	0.182191	2.93472	0.00333849	0.0401835
Lynx1	246.648	0.362531	0.123594	2.93323	0.00335456	0.0402548
Atg13	112.607	0.445707	0.152026	2.93177	0.00337035	0.0402582
Matk	542.714	0.415354	0.141651	2.93224	0.00336526	0.0402582
Sel1l	125.124	0.431445	0.1473	2.92903	0.00340027	0.0404155
Nrxn2	223.645	0.444408	0.151689	2.92972	0.00339265	0.0404155
Plekhg5	218.65	0.515175	0.175922	2.92842	0.00340685	0.0404155
Dhx15	197.008	0.397874	0.136022	2.92508	0.00344371	0.0407597
Adrb1	100.063	0.458647	0.15706	2.92021	0.00349798	0.0408127
Gm20716,Dpm1	117.469	0.466868	0.159799	2.9216	0.00348244	0.0408127
Snap91	209.263	0.438836	0.150167	2.92231	0.00347442	0.0408127
Clptm1l	124.141	0.412519	0.141286	2.91975	0.00350317	0.0408127
Npdc1	217.549	0.479011	0.163837	2.92371	0.00345886	0.0408127
Epha5	102.114	0.437872	0.149962	2.91988	0.00350168	0.0408127
Ppt1	138.938	0.42229	0.144465	2.92314	0.00346525	0.0408127
Spock1	422.161	0.407131	0.139608	2.91624	0.00354273	0.0411813
Zwint	785.17	0.408809	0.14029	2.91402	0.00356812	0.0413838
Aprt	96.5363	0.538334	0.184784	2.91332	0.00357613	0.0413844
Atg16l1	110.662	0.483795	0.166143	2.91193	0.00359206	0.0414763
Hsbp1	180.317	0.421175	0.144685	2.91098	0.00360297	0.04151
Mkrn2	116.578	0.420777	0.144625	2.90943	0.00362092	0.0416246
Nlgn3	169.292	0.398069	0.136868	2.90841	0.00363268	0.0416676
Hpca	998.638	0.361714	0.12441	2.90744	0.00364396	0.0417048
Atf6	138.555	0.425696	0.146508	2.90561	0.00366539	0.0417866
Parp1	163.107	0.486722	0.16752	2.90546	0.00366719	0.0417866
Amigo1	120.75	0.463028	0.159618	2.90085	0.00372151	0.0423129
Tigar	284.75	0.462524	0.159578	2.89843	0.00375041	0.0425484
Ndufb5	352.835	0.414391	0.143008	2.89768	0.00375929	0.0425561
Actg1	1341.03	0.371686	0.128353	2.8958	0.00378197	0.0426451
Lsm7	132.186	0.450992	0.155747	2.89567	0.00378356	0.0426451
Fam193b	91.4357	0.469261	0.162097	2.89494	0.00379229	0.042651
Flywch1	303.396	0.402687	0.139154	2.89383	0.00380578	0.0427102
Ccdc28b	86.2708	0.483877	0.16733	2.89175	0.00383106	0.0428677
Slc43a2	125.216	0.512813	0.177363	2.89132	0.00383632	0.0428677
Creg2	121.383	0.461789	0.159792	2.88994	0.00385313	0.0429632
Hnrnpu	248.374	0.414706	0.143597	2.88798	0.00387727	0.0431398
Pdhb	182.671	0.392479	0.136043	2.88497	0.00391455	0.0433198
Arpc4	292.138	0.366507	0.127054	2.88465	0.00391846	0.0433198
Pick1	123.228	0.434427	0.150579	2.88505	0.00391352	0.0433198
Hyou1	127.235	0.411665	0.142748	2.88386	0.00392829	0.0433363
Mark2	142.059	0.388536	0.13476	2.88317	0.00393692	0.0433395
Epha10	120.917	0.590886	0.205336	2.87765	0.00400645	0.0435186
Mtch2	121.382	0.447032	0.155368	2.87725	0.00401155	0.0435186
Srrm1	188.139	0.428166	0.148621	2.88092	0.00396511	0.0435186
Mmp17	441.765	0.475175	0.165119	2.87777	0.00400502	0.0435186
Ppp1r37	311.023	0.451318	0.156767	2.8789	0.00399061	0.0435186
Adap1	186.866	0.409933	0.142475	2.87723	0.00401182	0.0435186
Ptprn2	408.775	0.394186	0.136971	2.87788	0.00400355	0.0435186
Exog	90.3518	0.465083	0.161755	2.87523	0.0040373	0.0437038
Kcnj9	193.193	0.479844	0.167317	2.86788	0.00413237	0.0445789
Fam98a	91.9364	0.449256	0.156663	2.86765	0.0041353	0.0445789
Btbd1	143.108	0.446961	0.156003	2.86508	0.00416907	0.0446649
Gm5451,Rpl9	411.582	0.326168	0.113818	2.86569	0.00416098	0.0446649
Agbl4	87.4457	0.497411	0.173588	2.86546	0.004164	0.0446649
Cap2	257.401	0.39922	0.13944	2.86302	0.00419625	0.0448636
Arnt2	202.903	0.406879	0.142226	2.86079	0.00422588	0.0449032
Atp6v1a	465.778	0.389044	0.135962	2.86141	0.00421759	0.0449032
Snrnp70	277.537	0.456094	0.159422	2.86092	0.00422419	0.0449032
Rbfox2	223.558	0.43292	0.15143	2.85887	0.00425153	0.0450835
Suds3	173.881	0.376542	0.131858	2.85566	0.00429481	0.0453731
Crip2	187.609	0.586106	0.205252	2.85555	0.0042963	0.0453731
Gatd3a	167.587	0.410399	0.143853	2.85291	0.00433208	0.0455657
Mecp2	129.238	0.396991	0.139126	2.85346	0.00432464	0.0455657
Map1lc3b	248.278	0.394327	0.138352	2.85017	0.00436961	0.045799
Slc35f6	105.392	0.457717	0.160602	2.85	0.00437188	0.045799
Arl6ip5	274.015	0.346323	0.121562	2.84894	0.00438651	0.0458598
1700020L24Rik	94.5881	0.437485	0.153828	2.84399	0.00445519	0.0464843
Gm52481	271.982	0.450162	0.158489	2.84034	0.00450655	0.046832
Myl12b	640.752	0.336803	0.118562	2.84072	0.00450121	0.046832
Atad1	123.885	0.438579	0.15454	2.83796	0.00454033	0.0469134
Diras2	461.548	0.492215	0.173428	2.83816	0.00453746	0.0469134
Dagla	226.614	0.418835	0.147587	2.83788	0.00454146	0.0469134
Srsf2	157.962	0.378187	0.133343	2.83619	0.00456548	0.0469202
Ppip5k1	159.061	0.447467	0.157785	2.83593	0.00456921	0.0469202
Grcc10	271.021	0.360198	0.126994	2.83633	0.00456359	0.0469202
Fus	277.335	0.483552	0.170608	2.83429	0.00459277	0.0469764
Glyr1	266.861	0.436506	0.154009	2.83429	0.00459275	0.0469764
Mllt11	541.117	0.331662	0.11706	2.83326	0.00460756	0.0470266
Gprin1	127.553	0.421337	0.148741	2.83269	0.00461578	0.0470266
Ak5	175.076	0.461785	0.163172	2.83006	0.00465399	0.0472307
Hmgcs1	216.248	0.42807	0.151252	2.83017	0.00465227	0.0472307
Cct7	265.057	0.353576	0.125047	2.82755	0.00469057	0.0474167
Pcbp2	233.033	0.359684	0.127201	2.82767	0.00468876	0.0474167
Kcnh1	151.804	0.545957	0.193192	2.82599	0.00471352	0.047464
Rgs2	166.481	0.491957	0.174052	2.82649	0.00470607	0.047464
Cdk5r1	359.025	0.423836	0.150091	2.82386	0.00474492	0.0476656
Nipsnap1	168.925	0.4217	0.149359	2.82339	0.00475189	0.0476656
B230307C23Rik,Gm4983,Zfp933,Gm21297,BC052688,Gm6626,Zfp119a,Gm50598,3110053B16Rik,Gm4425,Gm20472,Gm9222,Gm4101,LOC108167391,Gm5953,AU041133,9030624G23Rik,5730507C01Rik,Zfp958,6030426L16Rik,Gm17330,Gm38702,LOC108167368,Gm9257,Gm10479,Gm36445,Gm3973,Gm10476,Gm40881,Zfp119b,Gm38699,LOC118567992,Gm40864,Gm40847,Gm38538,Gm3993,Gm5784,Gm40880	400.995	0.400627	0.142168	2.81798	0.0048327	0.0483343
Usp14	121.123	0.404357	0.143538	2.81707	0.00484646	0.0483343
Crebbp	182.485	0.359529	0.127607	2.81747	0.00484033	0.0483343
Trir	152.023	0.378259	0.134311	2.81629	0.00485825	0.0483591
Leprotl1	207.509	0.353931	0.125753	2.81449	0.0048855	0.0484955
Baiap2	283.101	0.486896	0.173017	2.81415	0.00489062	0.0484955
Chmp7	181.419	0.367974	0.130847	2.81224	0.0049198	0.0485994
Uqcr10	152.571	0.380955	0.135456	2.8124	0.00491739	0.0485994
Eif3m	215.396	0.414779	0.147618	2.80982	0.00495694	0.0487411
Epha7	97.7896	0.448451	0.159556	2.81062	0.00494466	0.0487411
Hgs	107.126	0.4507	0.160422	2.80947	0.00496229	0.0487411
Gdap1l1	85.4349	0.519975	0.185129	2.80872	0.00497393	0.0487571
Aff4	147.144	0.368859	0.131353	2.80815	0.00498268	0.0487571
Ppp1r1a	148.034	0.48269	0.171934	2.80742	0.00499402	0.0487665
St8sia3	147.514	0.415041	0.147866	2.80688	0.00500242	0.0487665
Garnl3	130.53	0.587908	0.209517	2.80601	0.00501591	0.0488065
Cpt1c	161.7	0.373292	0.1331	2.80459	0.00503804	0.0489302
Tsc22d1	426.507	0.4346	0.155047	2.80302	0.0050627	0.0489865
Atp5g1	379.372	0.362756	0.129408	2.8032	0.00505977	0.0489865
Msl1	161.174	0.357453	0.127589	2.8016	0.00508493	0.0491102
Timm10	84.3985	0.45221	0.161584	2.79861	0.00513237	0.0494765
Abhd2	181.588	0.497941	0.178001	2.79741	0.00515134	0.0495025
Actr1a	274.891	0.345885	0.123652	2.79724	0.00515413	0.0495025
H2bc12,H2bc11,H2bc23,H2bc4,H2bc7,H2bc24	163.194	0.398964	0.142783	2.7942	0.00520282	0.0495906
Mms19	104.068	0.43746	0.156509	2.79512	0.0051881	0.0495906
Rab6a	368.933	0.373798	0.133801	2.79369	0.00521102	0.0495906
Bex2	337.851	0.386998	0.138493	2.79435	0.00520041	0.0495906
Brinp1	271.735	0.768678	0.27494	2.7958	0.00517714	0.0495906
Sun1	190.308	0.444183	0.159068	2.79241	0.00523178	0.0496584
Efhd2	1167.99	0.736206	0.263678	2.79207	0.00523726	0.0496584
Hdac3	139.107	0.429019	0.153759	2.79021	0.00526743	0.0497628
Rap2a	190.198	0.387792	0.138964	2.79059	0.00526119	0.0497628
Map2k4	306.585	0.418414	0.15003	2.78887	0.00528931	0.0497885
Eif4a2	1543.11	0.357644	0.128221	2.78928	0.00528261	0.0497885
Chp1	166.374	0.356412	0.127976	2.785	0.00535273	0.0502874
Gabbr2	670.166	0.434935	0.156201	2.78446	0.00536167	0.0502874
Nsg2	264.972	0.350333	0.125917	2.78224	0.00539846	0.0503752
Ssu72	233.088	0.350627	0.125986	2.78307	0.00538476	0.0503752
Bmerb1	209.727	0.352885	0.126854	2.78182	0.00540545	0.0503752
Ran	224.946	0.398781	0.143366	2.78156	0.0054098	0.0503752
Slc25a18	98.1822	-0.536479	0.192945	-2.78047	0.00542801	0.0504543
Hpcal4	449.172	0.536889	0.19332	2.7772	0.00548296	0.050874
Son	84.6076	0.460611	0.165901	2.77642	0.00549605	0.0509046
Supt5	151.395	0.392792	0.141532	2.77529	0.0055152	0.050991
Rpl8	225.021	0.340842	0.122888	2.7736	0.00554404	0.0511667
Epdr1	236.18	0.374821	0.135168	2.77299	0.00555431	0.0511706
Gopc	116.629	0.415588	0.150063	2.76943	0.00561536	0.0516306
Upf1	104.133	0.434853	0.157047	2.76893	0.00562412	0.0516306
Ubr5	128.147	0.438658	0.158492	2.76769	0.00564546	0.0517351
Rps19	293.512	0.34077	0.123237	2.76517	0.00568928	0.0520349
Cacna1a	437.704	0.441121	0.159557	2.76466	0.0056982	0.0520349
Sod2	311.739	0.398594	0.144215	2.76388	0.00571178	0.0520508
Caly	153.927	0.4126	0.149308	2.76342	0.00571998	0.0520508
Kcnk1	234.624	0.42618	0.154292	2.76216	0.00574198	0.0520686
Kcnk2	100.426	0.484335	0.175339	2.76227	0.00574002	0.0520686
Copg1	276.316	0.401652	0.145463	2.76121	0.00575883	0.0521305
Hecw1	131.654	0.412885	0.149585	2.7602	0.00577657	0.0522001
Nt5c	140.645	0.390508	0.141544	2.75892	0.00579927	0.0523142
Psma3	130.698	0.422912	0.153469	2.75568	0.00585702	0.0525614
Smarca4	183.887	0.359344	0.130375	2.75622	0.0058473	0.0525614
Prkcz	245.8	0.345673	0.125432	2.75586	0.00585381	0.0525614
Nvl	85.6017	0.48416	0.175855	2.75318	0.0059019	0.0526912
Nsg1	459.226	0.390814	0.141923	2.75372	0.00589227	0.0526912
Plec	298.159	0.410424	0.149061	2.7534	0.00589803	0.0526912
Herc2	91.5305	0.490396	0.178241	2.7513	0.00593584	0.0529033
Jakmip1	249.833	0.45229	0.164535	2.74889	0.00597968	0.0532027
Ndufv2	204.531	0.387703	0.14107	2.7483	0.00599053	0.0532082
Kcnj11	103.609	0.486512	0.177095	2.74719	0.0060109	0.053298
Slc30a3	119.763	0.47826	0.174145	2.74633	0.00602667	0.0533468
Osbpl10	110.696	0.495988	0.181061	2.73934	0.00615621	0.0538728
Junb	191.584	1.00903	0.368364	2.73921	0.00615867	0.0538728
Akap6	230.957	0.384083	0.14016	2.74031	0.00613815	0.0538728
Dkk3	600.113	0.488088	0.178162	2.73957	0.00615199	0.0538728
Gabrb1	87.4014	0.416463	0.151853	2.74255	0.00609649	0.0538728
Rap1gds1	358.308	0.459762	0.167836	2.73935	0.00615608	0.0538728
Ranbp6	127.435	0.439557	0.160445	2.73961	0.00615129	0.0538728
Psmb1	285.797	0.370974	0.135491	2.738	0.00618144	0.0539811
Fam220a	102.422	0.438744	0.160412	2.73511	0.00623601	0.0543663
Arcn1	151.255	0.414026	0.151411	2.73445	0.00624837	0.0543828
Dhrs1	87.7395	0.454237	0.166184	2.73334	0.00626953	0.0544757
Slc25a5	267.309	0.359575	0.131646	2.73139	0.00630682	0.0545152
Nptx1	968.29	0.53755	0.196823	2.73113	0.00631171	0.0545152
Gls	463.813	0.366137	0.134098	2.73036	0.00632653	0.0545152
Gas2l1	89.5729	0.429957	0.157471	2.73039	0.00632585	0.0545152
Cacng2	192.727	0.444166	0.162567	2.73221	0.00629108	0.0545152
Tomm6	130.672	0.382417	0.140176	2.72811	0.00636974	0.0547967
Nptxr	97.9997	0.457042	0.167646	2.72623	0.00640628	0.0550199
Gm21992,Rbm14	84.9879	0.510166	0.187193	2.72535	0.00642338	0.0550757
Camkv	224.218	0.453415	0.166439	2.7242	0.00644567	0.0551758
Smarcd1	129.654	0.375918	0.138184	2.72042	0.00651989	0.0557193
Ano3	120.298	0.393088	0.144691	2.71674	0.00659294	0.0562511
Rpl24,Gm9385	280.734	0.298927	0.110133	2.71424	0.00664283	0.0565838
Cacna1b	101.413	0.407819	0.150316	2.71307	0.00666632	0.056691
Ankrd46	234.938	0.350575	0.129522	2.70668	0.00679605	0.0567448
Mtcl1	141.481	0.488629	0.180485	2.70732	0.00678289	0.0567448
Zfp281	90.9739	0.441695	0.16301	2.70962	0.00673606	0.0567448
Snrnp200	142.948	0.411289	0.151854	2.70844	0.00676001	0.0567448
Ndufa9	203.362	0.395288	0.145998	2.7075	0.00677926	0.0567448
Ywhag	806.735	0.330657	0.121956	2.71128	0.00670237	0.0567448
Ipo5	291.901	0.558051	0.206245	2.70577	0.00681462	0.0567448
Ppid	99.4061	0.425155	0.15698	2.70833	0.00676218	0.0567448
Rraga	334.621	0.339072	0.125126	2.70985	0.00673129	0.0567448
Gprasp1	208.366	0.434482	0.160572	2.70584	0.0068132	0.0567448
Cyld	126.552	0.424496	0.156588	2.71091	0.00670994	0.0567448
Abca2	266.725	0.362971	0.133902	2.71072	0.00671377	0.0567448
Dido1	153.552	0.398255	0.147133	2.70677	0.00679416	0.0567448
1500011B03Rik	117.826	0.425422	0.157292	2.70467	0.00683726	0.0568422
Ensa	982.287	0.296865	0.109833	2.70287	0.0068744	0.0570598
Kcna1	419.319	0.372299	0.137908	2.69961	0.00694201	0.0574349
Dgat2	147.757	0.498809	0.184806	2.6991	0.00695276	0.0574349
Zmym2	97.553	0.465874	0.172581	2.69946	0.0069452	0.0574349
H2aj	134.654	0.398063	0.147659	2.69583	0.0070213	0.0578614
Tarsl2	104.159	0.417196	0.154831	2.69452	0.00704893	0.0578614
Pde1b	123.223	0.416956	0.154696	2.69533	0.00703198	0.0578614
Cd2bp2	109.129	0.414633	0.153851	2.69503	0.00703817	0.0578614
Ndufb9	289.061	0.311666	0.115695	2.69385	0.00706324	0.0578874
Chchd10	673.077	0.389733	0.144757	2.69233	0.00709552	0.0579688
Eif4h	266.303	0.39281	0.145915	2.69204	0.00710168	0.0579688
Add2	202.301	0.362903	0.134818	2.69181	0.00710665	0.0579688
Aamp	189.252	0.362532	0.134766	2.69009	0.00714338	0.0579953
Lmtk3	205.529	0.385697	0.143372	2.69019	0.00714115	0.0579953
Plxna2	94.48	0.445533	0.16559	2.69058	0.00713276	0.0579953
Opa1	159.145	0.361262	0.134343	2.6891	0.00716444	0.0580755
Dpysl2	902.19	0.332528	0.12372	2.68776	0.00719341	0.058129
Chrm1	306.773	0.3655	0.135982	2.68784	0.00719149	0.058129
Herc4	132.114	0.404139	0.15041	2.68691	0.00721165	0.058158
Kcnt1	298.842	0.445376	0.16578	2.68655	0.00721939	0.058158
Arl6ip1	229.485	0.355032	0.132244	2.68467	0.00726005	0.0583048
Eno2	2231.23	0.33935	0.126398	2.68478	0.0072577	0.0583048
Ndufa5	247.713	0.348225	0.129762	2.68357	0.00728411	0.0584078
Oga	190.725	0.389717	0.145288	2.68238	0.00731006	0.0585255
Ache	157.753	0.351746	0.131184	2.68132	0.00733334	0.0586216
Rab6b	717.896	0.354629	0.132319	2.6801	0.00736006	0.0587448
Spcs2	121.905	0.391516	0.146185	2.67823	0.00740131	0.0588932
Ppp1ca	240.981	0.33153	0.123771	2.67858	0.00739353	0.0588932
Ptpra	170.849	0.358492	0.134036	2.67459	0.00748204	0.0594445
Cul3	191.275	0.405584	0.151698	2.67363	0.00750343	0.0595234
Nrn1	753.867	0.498264	0.186519	2.67139	0.00755387	0.0597363
Ncan	228.044	0.371298	0.138972	2.67175	0.0075457	0.0597363
Arf5	498.771	0.320422	0.119968	2.6709	0.00756476	0.0597363
Slc7a14	174.467	0.361415	0.135362	2.67	0.00758523	0.0598071
Map4k4	124.946	0.380806	0.142718	2.66824	0.00762494	0.0600291
Slc9a6	124.414	0.386662	0.145012	2.66642	0.00766634	0.0601727
Scg3	419.81	0.391589	0.146859	2.66643	0.00766612	0.0601727
Hsp90ab1	1160.89	0.358567	0.134518	2.66556	0.00768592	0.0602354
Arhgap6	142.283	0.392733	0.147442	2.66364	0.00773003	0.0602837
Rpl10	344.223	0.314596	0.118096	2.66391	0.00772383	0.0602837
Comt	242.978	0.458689	0.172235	2.66317	0.0077409	0.0602837
Asic2	164.256	0.410475	0.154176	2.66239	0.0077589	0.0602837
Map7d1	229.292	0.341719	0.128357	2.66226	0.0077617	0.0602837
Slc36a1	149.963	0.439977	0.16521	2.66315	0.00774137	0.0602837
Cadm2	207.276	0.404217	0.152048	2.65849	0.0078491	0.0606344
Abce1	118.295	0.396744	0.149217	2.65884	0.00784108	0.0606344
Actr10	234.769	0.346785	0.130415	2.65909	0.00783528	0.0606344
Sgtb	172.244	0.379488	0.142761	2.6582	0.00785599	0.0606344
Rims3	177.743	0.383418	0.144261	2.6578	0.0078652	0.0606344
Gnl3l	259.036	0.342976	0.129074	2.6572	0.00787923	0.0606525
Zmat2	509.414	0.32907	0.123876	2.65644	0.00789705	0.0606889
Fbxo21	174.935	0.412225	0.155205	2.656	0.00790731	0.0606889
Ergic2	96.1687	0.488035	0.183801	2.65524	0.00792523	0.0607367
Rab1a	261.016	0.391123	0.147477	2.65209	0.0079995	0.0612156
Etl4	145.455	0.38865	0.146619	2.65074	0.00803148	0.06137
Hecw2	111.044	0.502594	0.189832	2.64757	0.00810719	0.0618575
Sec61a2	129.643	0.448256	0.169664	2.64202	0.00824132	0.0623605
Rasgrp1	620.933	0.395516	0.149679	2.64243	0.00823145	0.0623605
Atp6v1e1	590.338	0.363511	0.137587	2.64205	0.00824067	0.0623605
Rrp1	713.656	0.370332	0.140204	2.64137	0.00825712	0.0623605
Trim17,H2aw	184.921	0.381494	0.144408	2.64178	0.00824719	0.0623605
Appl1	204.431	0.348574	0.131938	2.64195	0.00824294	0.0623605
Hikeshi	132.401	-0.450859	0.170654	-2.64195	0.00824293	0.0623605
Tmem200c	174.145	0.359422	0.136212	2.6387	0.00832239	0.0627621
Elavl4	325.197	0.406969	0.154281	2.63784	0.00834347	0.06283
Eif2s2	155.568	0.375382	0.142336	2.63729	0.00835719	0.0628422
Prmt8	131.433	0.448464	0.170087	2.63667	0.00837242	0.0628658
Ociad1	314.518	0.380231	0.144237	2.63615	0.00838517	0.0628706
Numbl	263.253	0.403629	0.153153	2.63547	0.00840212	0.0629069
Manbal	96.8995	0.412426	0.156529	2.63482	0.00841813	0.0629361
Pepd	83.879	0.444196	0.168624	2.63424	0.00843266	0.0629542
Zfr	345.101	0.336829	0.127895	2.63364	0.00844761	0.0629753
Fbxl16	461.429	0.327017	0.124235	2.63225	0.00848225	0.0631218
Srcin1	353.021	0.349809	0.132913	2.63187	0.00849155	0.0631218
Dexi	87.4038	0.468342	0.178072	2.63007	0.00853662	0.0633661
R3hdm4	514.56	0.265672	0.101049	2.62913	0.00856029	0.0634512
Acaa1a	118.778	0.417866	0.159094	2.62653	0.00862592	0.0638466
Eny2	223.677	0.312609	0.119067	2.62549	0.00865251	0.0639247
Ppp1r7	205.046	0.383472	0.146076	2.62515	0.00866109	0.0639247
Atg4c	105.363	0.428944	0.163436	2.62454	0.00867667	0.0639489
Nrxn3	330.79	0.373474	0.142332	2.62397	0.00869113	0.0639648
Atxn10	227.687	0.390205	0.148786	2.6226	0.00872609	0.064091
Ankrd52	183.904	0.358607	0.136751	2.62234	0.00873295	0.064091
Armcx1	131.856	0.355359	0.135548	2.62165	0.00875065	0.0641303
Dlg4	800.298	0.275134	0.104989	2.6206	0.00877758	0.0641977
Coq10a	118.274	0.453728	0.173157	2.62033	0.00878456	0.0641977
Las1l	97.2855	0.442197	0.168826	2.61925	0.00881237	0.0643105
Gm20716,Adnp	114.918	0.415138	0.158616	2.61725	0.00886416	0.0645977
Gabrg2	159.627	0.407982	0.156109	2.61344	0.00896363	0.0652312
Sdk2	88.4113	0.473528	0.181223	2.61296	0.00897628	0.0652318
Mib1	325.559	0.351266	0.134699	2.60778	0.00911319	0.0661343
Ppp2r5d	103.181	0.413241	0.158513	2.60698	0.00913458	0.066197
Arfip2	158.142	0.361066	0.1386	2.60509	0.00918511	0.0663781
Prkab2	84.5802	0.511892	0.196487	2.60522	0.00918157	0.0663781
Zfyve27	169.553	0.369491	0.141908	2.60374	0.00922134	0.0665474
Gm5643,Hnrnpa1l2-ps2,Hnrnpa1,Gm10052	428.64	0.325324	0.125123	2.60004	0.00932123	0.0667961
Ppm1e	301.101	0.412375	0.158653	2.59923	0.00934345	0.0667961
Ngef	394.491	0.348348	0.133929	2.601	0.00929531	0.0667961
Morf4l2	344.244	0.352383	0.135535	2.59995	0.00932379	0.0667961
Cdk11b	216.897	0.360367	0.138644	2.59922	0.00934351	0.0667961
Eps15	243.148	0.343352	0.132126	2.59867	0.00935865	0.0667961
Dym	125.205	0.380677	0.146488	2.59869	0.00935809	0.0667961
Dusp8	156.341	0.37455	0.144077	2.59966	0.00933171	0.0667961
Ints6	91.7491	0.420146	0.161818	2.59642	0.00942005	0.0671421
Cttnbp2	120.605	0.47437	0.182794	2.59511	0.00945614	0.0672591
Hmgcr	187.325	0.368335	0.141947	2.59488	0.00946235	0.0672591
Adgrl3	163.48	0.386414	0.149073	2.59211	0.00953886	0.0672904
Phb2	121.771	0.411046	0.158544	2.59262	0.00952468	0.0672904
Rnf208	251.154	0.361732	0.13958	2.59157	0.0095538	0.0672904
Got1	468.541	0.351502	0.135606	2.59208	0.00953963	0.0672904
Stxbp5l	202.362	0.399607	0.154193	2.5916	0.00955298	0.0672904
Mgll	210.649	0.356947	0.137683	2.59254	0.00952711	0.0672904
Abcc5	118.569	0.391157	0.150942	2.59144	0.00955741	0.0672904
Dapk1	199.945	0.39893	0.15405	2.58961	0.00960858	0.0675591
Numb	97.5505	0.420695	0.162501	2.58888	0.009629	0.0676112
Stag2	92.669	0.407664	0.157586	2.58693	0.00968358	0.0678112
Fam43a	104.992	0.908912	0.351335	2.58702	0.00968098	0.0678112
Dync1h1	269.304	0.353723	0.137094	2.58015	0.00987579	0.0689713
Plekha1	185.092	0.416167	0.161289	2.58027	0.00987239	0.0689713
Alyref	214.006	0.363776	0.141016	2.57968	0.00988928	0.0689728
Psmd3	208.151	0.392221	0.152094	2.5788	0.00991436	0.069055
Elmod1	209.264	0.396569	0.153847	2.57767	0.00994676	0.0690954
Dyrk1b	115.989	0.394769	0.15314	2.57784	0.00994201	0.0690954
Pgk1	705.068	0.379928	0.147428	2.57703	0.00996525	0.0691314
Gm52523	2061.86	0.414911	0.161097	2.57554	0.0100084	0.0692458
Akap11	136.651	0.388847	0.150954	2.57592	0.00999725	0.0692458
Kif3c	343.751	0.316244	0.122827	2.57471	0.0100325	0.0693201
Peak1	89.3113	0.40735	0.158405	2.57157	0.0101238	0.0698582
H2-T23,H2-T-ps	88.8876	0.516104	0.200802	2.57022	0.0101634	0.0700385
Serpini1	242.441	0.446605	0.173933	2.56769	0.010238	0.07018
Hint1	552.087	0.368022	0.143277	2.5686	0.010211	0.07018
Uap1	96.7463	0.39601	0.154213	2.56795	0.0102303	0.07018
Mlycd	89.2763	0.476772	0.185635	2.56833	0.0102188	0.07018
Nedd4l	109.244	0.420343	0.164095	2.56158	0.0104198	0.0713325
Srrm2	415.107	0.373758	0.146008	2.55985	0.0104716	0.071593
Zkscan16	107.6	0.428076	0.167356	2.55788	0.0105312	0.0719056
Mmut	423.361	0.414036	0.161981	2.55609	0.0105856	0.0721519
Pdyn	83.9467	0.501995	0.196416	2.55578	0.0105951	0.0721519
Wwc1	83.9585	-0.440136	0.172308	-2.55435	0.0106387	0.0723545
Timm23	153.188	0.34472	0.135065	2.55224	0.0107033	0.0726982
Snrpb	181.33	0.353874	0.138684	2.55165	0.0107214	0.0727265
Polr1d	95.5226	0.425829	0.16692	2.5511	0.0107383	0.0727458
Egln2	297.002	0.295602	0.115979	2.54876	0.0108107	0.0728822
Dgki	145.034	0.393957	0.154576	2.54864	0.0108145	0.0728822
Armc1	140.344	0.392249	0.15385	2.54956	0.010786	0.0728822
Nos1ap	570.141	0.476758	0.187057	2.54873	0.0108116	0.0728822
Mat2b	249.916	0.369797	0.145146	2.54776	0.0108417	0.072971
Dvl1	163.108	0.376275	0.147976	2.54281	0.0109966	0.0739177
Med24	159.961	0.362172	0.14257	2.54031	0.0110753	0.0743505
Ppm1l	155.743	0.465978	0.183512	2.53922	0.01111	0.0744875
Atg9a	188.213	0.373134	0.147001	2.53832	0.0111387	0.0745837
Mark1	184.417	0.354179	0.139595	2.53719	0.0111745	0.0747269
Rnaset2a,Rnaset2b	289.718	0.354778	0.139891	2.53609	0.0112097	0.0747696
Ptprj	181.675	0.461874	0.182102	2.53635	0.0112014	0.0747696
Mtmr12	85.2621	0.44706	0.176405	2.53429	0.0112675	0.0749236
Rap1gap	669.545	0.494302	0.195066	2.53403	0.011276	0.0749236
Arl2bp	207.592	0.334413	0.131949	2.53442	0.0112635	0.0749236
Lrr1	7488.48	0.421592	0.166419	2.53332	0.0112989	0.0749796
1810013L24Rik	153.591	0.379494	0.149929	2.53116	0.0113686	0.0753459
Kpnb1	136.366	0.37338	0.147663	2.52859	0.0114521	0.0758029
Zswim8	183.076	0.391713	0.155071	2.52602	0.0115363	0.0760794
Atn1	112.646	0.373186	0.147693	2.52676	0.011512	0.0760794
Ogt	202.25	0.394243	0.156076	2.52597	0.0115378	0.0760794
Sp3	99.7559	0.399695	0.158364	2.52391	0.0116058	0.0764307
Slc4a8	135.192	0.375548	0.148937	2.52152	0.0116849	0.0768544
Dok5	96.1503	0.401698	0.159434	2.51952	0.0117514	0.0769018
Nipsnap2	163.443	0.350199	0.138981	2.51976	0.0117436	0.0769018
Cycs	408.68	0.341115	0.135323	2.52076	0.0117102	0.0769018
Ap2b1	424.662	0.365828	0.14518	2.51983	0.0117413	0.0769018
Atp5e	300.705	0.313326	0.124383	2.51904	0.0117677	0.0769116
Ppp3r1	1651.46	0.314992	0.125073	2.51848	0.0117864	0.0769373
Surf4	129.424	0.365686	0.145246	2.5177	0.0118125	0.0770112
Dnm3	122.992	0.408588	0.162451	2.51514	0.0118985	0.0770882
Rnps1	134.985	0.363327	0.144422	2.51574	0.0118784	0.0770882
Gdi2	287.015	0.352986	0.140275	2.51638	0.0118569	0.0770882
1700037H04Rik	111.675	0.488809	0.194343	2.51519	0.011897	0.0770882
Scamp1	291.452	0.289888	0.115241	2.51549	0.0118866	0.0770882
Gnpat	93.146	0.394813	0.15704	2.5141	0.0119338	0.0772206
Prrc2a	233.091	0.339046	0.134882	2.51365	0.011949	0.0772227
Zyg11b	244.386	0.354883	0.141253	2.51239	0.0119918	0.0774027
H1f4	178.248	0.43923	0.17496	2.51047	0.0120571	0.0777281
Slc22a17	1008.64	0.328166	0.130846	2.50804	0.0121404	0.0780873
Adam15	236.896	0.384285	0.153226	2.50796	0.0121429	0.0780873
Taf15	149.331	0.445944	0.177875	2.50706	0.012174	0.078145
Mest	169.17	0.40889	0.16311	2.50683	0.012182	0.078145
St3gal5	273.814	0.347775	0.138776	2.50602	0.0122099	0.0781777
Micu1	160.533	0.401169	0.160096	2.50581	0.0122171	0.0781777
Lcmt1	100.833	0.381933	0.152471	2.50496	0.0122464	0.0782083
Mark3	174.217	0.34045	0.135919	2.5048	0.012252	0.0782083
Pkm	1829.75	0.369449	0.147563	2.50367	0.0122912	0.078362
Tppp	424.896	0.327663	0.130967	2.50187	0.0123538	0.0786646
Actr3	200.637	0.367869	0.147138	2.50017	0.0124134	0.0789477
Ggnbp2	129.671	0.391232	0.156527	2.49945	0.0124388	0.0790122
Nrgn	5981.76	0.331421	0.132678	2.49793	0.012492	0.0791569
Dnajb12	177.146	0.342577	0.137128	2.49823	0.0124815	0.0791569
Adar	168.799	0.356487	0.142819	2.49608	0.0125573	0.0794735
Cxxc5	118.543	0.50315	0.201647	2.4952	0.0125885	0.0795741
Ddx42	85.8205	0.447459	0.179393	2.4943	0.0126205	0.0796025
Ep400	171.832	0.350553	0.140571	2.49378	0.012639	0.0796025
Napb	507.392	0.35287	0.141485	2.49405	0.0126293	0.0796025
Fam117b	161.427	0.347777	0.139482	2.49334	0.0126546	0.0796046
Gm40847,LOC108167368,1700030C10Rik,Gm38538,Gm10479,9030624G23Rik,5730507C01Rik,Gm10476,Gm5784,3110053B16Rik,6030426L16Rik,Asap2	116.41	0.46975	0.188567	2.49116	0.0127328	0.0799996
Atp5md	415.918	0.303763	0.122016	2.48953	0.0127912	0.0800762
Mbnl2	296.567	0.401298	0.161171	2.48989	0.0127784	0.0800762
Copa	147.9	0.360327	0.144704	2.49011	0.0127705	0.0800762
Lrrtm1	106.432	-0.487324	0.195877	-2.48791	0.0128496	0.080345
Taf10	185.62	0.343152	0.13803	2.48606	0.0129165	0.0804845
Ltn1	160.005	0.352978	0.141939	2.48683	0.0128888	0.0804845
Rpl11	338.651	0.284509	0.114444	2.48601	0.0129184	0.0804845
Stau1	138.951	0.346065	0.139422	2.48214	0.0130597	0.0811703
Oxld1	90.5425	0.391504	0.157705	2.4825	0.0130463	0.0811703
Stxbp1	1367.63	0.340003	0.137108	2.47983	0.0131445	0.0811929
Ovca2	91.6028	0.408782	0.164965	2.47799	0.0132123	0.0811929
Sec14l1	300.652	0.507909	0.204821	2.47977	0.0131467	0.0811929
Enc1	823.56	0.37383	0.150872	2.4778	0.0132196	0.0811929
Ip6k2	220.775	0.346229	0.139599	2.48017	0.013132	0.0811929
Ntrk3	184.261	0.412537	0.166471	2.47813	0.0132073	0.0811929
Rpl37a	329.865	0.28845	0.116405	2.47798	0.0132129	0.0811929
Scamp4	91.5414	0.419596	0.16914	2.48076	0.0131101	0.0811929
Pcdh7	370.431	0.354092	0.142861	2.47858	0.0131907	0.0811929
Osbpl1a	310.538	0.378411	0.152486	2.4816	0.0130792	0.0811929
Gm14288,2210418O10Rik,Zfp968,Gm4631,Gm14410,Gm14434,Zfp965,Gm14432,Zfp967,Zfp966,Gm14393,Gm4724,Gm2026,Gm2004,Gm2007,Gm14403,Gm14440,Zfp931,Zfp973,Zfp970,Zfp971,Gm14296,Gm14295,Gm14391,Gm6710,Gm14430,Gm14308,Gm14327,Gm14326,Gm14325,Gm14305,Gm14322	599.343	0.373256	0.150694	2.47691	0.0132525	0.0812984
Trim3	249.898	0.410041	0.1656	2.47609	0.013283	0.0813897
Srf	121.67	0.376756	0.152222	2.47504	0.0133222	0.0814429
Sh3gl2	885.622	0.353772	0.142937	2.47502	0.013323	0.0814429
Mtpn	303.549	0.331398	0.133998	2.47315	0.0133926	0.0817722
Dis3l2	87.6417	0.394301	0.159515	2.47188	0.0134405	0.0819682
Svop	202.719	0.344634	0.139468	2.47106	0.0134713	0.0820599
Atp6v0d1	389.89	0.320792	0.129879	2.46993	0.013514	0.0821274
Vdac1	443.152	0.30604	0.123898	2.47009	0.013508	0.0821274
Rpusd1	107.075	0.371948	0.150627	2.46934	0.0135363	0.0821667
Penk	114.239	0.521351	0.211181	2.46875	0.0135587	0.0822065
Btbd10	203.672	0.379335	0.153709	2.46788	0.0135916	0.0823103
Samd4b	120.251	0.338662	0.137346	2.46576	0.0136725	0.0825112
Slc3a2	209.921	0.349668	0.141803	2.46587	0.0136681	0.0825112
Insyn1	225.737	0.298239	0.120922	2.46638	0.0136487	0.0825112
Syn2	560.589	0.382913	0.155386	2.46427	0.0137292	0.0826631
Npy	106.268	0.511507	0.20757	2.46426	0.0137295	0.0826631
Nop56	126.88	0.41329	0.167922	2.4612	0.0138472	0.0832754
Rangap1	328.2	0.348673	0.141767	2.45947	0.0139141	0.0835813
Entpd7	150.297	0.479064	0.194985	2.45693	0.0140129	0.0840776
Cdk9	320.335	0.313863	0.127816	2.4556	0.0140651	0.0841847
Prr3	84.8909	0.408588	0.166409	2.45533	0.0140757	0.0841847
Tlcd3b	212.168	0.351534	0.143177	2.45523	0.0140794	0.0841847
Rsc1a1,Ddi2	137.62	0.461717	0.188151	2.45397	0.014129	0.0843841
Lrrc59	87.4247	-0.390044	0.15902	-2.4528	0.014175	0.0845616
Kif5a	1130.3	-0.296231	0.12084	-2.45144	0.0142286	0.084784
Arel1	163.278	0.380768	0.155389	2.45041	0.0142694	0.0849298
Atp6v0e2	392.74	0.300795	0.122793	2.44961	0.0143012	0.0849892
Swi5	292.683	0.331773	0.135484	2.44879	0.0143338	0.0849892
Ppp2r2c	557.731	0.268758	0.109728	2.44931	0.0143131	0.0849892
Spred1	277.438	0.30038	0.122679	2.44851	0.0143448	0.0849892
Fbxl5	100.916	0.364179	0.148773	2.44789	0.0143696	0.0850392
Syt13	443.639	0.361286	0.147708	2.44594	0.0144473	0.0852082
Ajm1	102.255	0.407954	0.166759	2.44637	0.0144301	0.0852082
Tecr	956.613	0.339956	0.138982	2.44605	0.0144431	0.0852082
Dlgap4	287.672	0.393008	0.160812	2.4439	0.0145293	0.0854975
Fam131b	197.206	0.319917	0.130891	2.44414	0.0145198	0.0854975
Copb2	117.157	0.380854	0.155964	2.44193	0.0146089	0.0858684
Scoc	310.823	0.322236	0.132027	2.44068	0.0146594	0.0858743
Rundc3a	497.052	0.2933	0.120137	2.44138	0.0146314	0.0858743
Ccdc47	130.791	0.359308	0.147197	2.441	0.0146467	0.0858743
Map3k9	149.478	0.387865	0.159141	2.43724	0.0147997	0.0862099
Pa2g4	126.585	0.35726	0.146518	2.43834	0.014755	0.0862099
Daglb	128.588	0.424267	0.174068	2.43736	0.014795	0.0862099
Adrm1	109.175	0.39121	0.160489	2.43761	0.0147846	0.0862099
Grsf1	172.665	0.389168	0.159618	2.43812	0.014764	0.0862099
Ntm	102.987	0.390425	0.160361	2.43466	0.0149056	0.0867298
Htt	173.907	0.312809	0.128633	2.4318	0.015024	0.0869316
Pcsk2	573.15	0.322358	0.132535	2.43225	0.0150053	0.0869316
Ppp1r9a	254.776	0.356635	0.146639	2.43206	0.0150133	0.0869316
Igsf9b	133.069	0.411246	0.169051	2.43268	0.0149876	0.0869316
Eef1akmt2	98.6421	0.365034	0.150072	2.4324	0.0149993	0.0869316
Csrnp2	105.375	0.352929	0.145284	2.42922	0.0151312	0.0874545
Flna	86.2266	0.406914	0.167568	2.42836	0.0151673	0.0875659
Zfp318	90.1824	0.403423	0.166201	2.42732	0.0152107	0.087584
Ube2e2	149.037	0.309354	0.127481	2.42668	0.0152379	0.087584
Gpatch8	127.82	0.383862	0.158169	2.42691	0.0152279	0.087584
Coa5	127.232	0.341243	0.140564	2.42766	0.0151964	0.087584
Exoc4	134.022	0.372024	0.153382	2.42548	0.0152882	0.0877761
Dazap2	178.055	0.337468	0.139184	2.42462	0.0153243	0.0878864
Eif4enif1	93.8972	0.389769	0.16086	2.42304	0.0153914	0.0880108
Slc6a8	386.404	0.357775	0.147733	2.42176	0.0154455	0.0880108
Kcnj4	340.947	0.47198	0.194895	2.42171	0.0154476	0.0880108
Gpi1	863.347	0.361155	0.14905	2.42305	0.0153908	0.0880108
Gabra4	129.363	0.399472	0.164904	2.42246	0.0154158	0.0880108
Syt6	126.144	0.801515	0.330857	2.42254	0.0154123	0.0880108
Stxbp5	107.123	0.421251	0.174054	2.42023	0.0155106	0.0882728
Nudc	321.183	0.284648	0.11766	2.41924	0.0155529	0.0883885
Med4	86.2896	0.405606	0.167678	2.41896	0.015565	0.0883885
Pik3r2	263.897	0.32711	0.13545	2.41498	0.0157359	0.0887761
Ndufa13	289.771	0.293751	0.121587	2.41599	0.0156927	0.0887761
Dlgap2	134.946	0.46239	0.191592	2.41341	0.0158041	0.0887761
Gpbp1	90.0318	0.425403	0.176158	2.4149	0.0157397	0.0887761
Kif17	112.796	0.445794	0.184703	2.41357	0.0157969	0.0887761
Gnb2	353.716	0.293987	0.121777	2.41414	0.0157724	0.0887761
Sh3glb1	94.3251	-0.372816	0.154471	-2.4135	0.0157999	0.0887761
Ube2v1	146.267	0.325366	0.134777	2.41411	0.0157738	0.0887761
Snx1	103.748	0.491457	0.20337	2.41656	0.0156679	0.0887761
Gsk3b	209.272	0.370145	0.153291	2.41467	0.0157497	0.0887761
Skil	92.6483	0.489438	0.202846	2.41285	0.0158281	0.0888152
Cct5	225.818	0.358772	0.148739	2.41209	0.0158613	0.0889054
Kifbp	263.641	0.331403	0.137451	2.41106	0.0159062	0.0890211
Egr3	287.37	0.842248	0.349393	2.4106	0.0159261	0.0890211
Ly6a2,Ly6c1,Ly6a,Ly6c2	98.7865	-0.683309	0.283479	-2.41044	0.0159333	0.0890211
Galt	137.548	0.347848	0.144442	2.40822	0.0160303	0.0892751
Epm2aip1	178.655	0.342573	0.14223	2.40858	0.0160146	0.0892751
Cdk19	133.044	0.334443	0.13887	2.40831	0.0160264	0.0892751
Scamp5	579.078	0.340627	0.141547	2.40646	0.0161081	0.0894386
Slc6a17	891.158	0.419596	0.174349	2.40665	0.0160998	0.0894386
Mfsd4a	170.544	0.333041	0.138399	2.40638	0.0161113	0.0894386
Fmn2	139.03	0.330938	0.137667	2.40391	0.0162209	0.0899507
Lgi1	179.428	0.326352	0.13582	2.40282	0.0162691	0.0901219
Kctd13	148.773	0.320497	0.133467	2.40131	0.0163363	0.0903245
Ptpa	213.44	0.338385	0.140968	2.40044	0.0163752	0.0903245
Pomp	302.187	0.29808	0.124162	2.40074	0.0163618	0.0903245
Hspa5	161.705	0.339512	0.141408	2.40093	0.0163534	0.0903245
Arfgef2	138.619	0.330058	0.137537	2.39977	0.0164053	0.090333
Zc3h14	135.688	0.340074	0.141719	2.39963	0.0164115	0.090333
Rnf150	113.769	0.42148	0.175727	2.39849	0.016463	0.0905206
2410002F23Rik	134.977	0.346456	0.144526	2.39718	0.0165217	0.0906959
P4ha1	84.7074	0.395621	0.165048	2.397	0.0165298	0.0906959
Agtpbp1	284.621	0.306196	0.127878	2.39445	0.0166455	0.0908695
Smim10l1	180.733	0.351805	0.146999	2.39325	0.0166997	0.0908695
Arhgef1	102.531	0.412804	0.172489	2.39322	0.0167014	0.0908695
Srebf2	322.821	0.306034	0.127737	2.39581	0.0165835	0.0908695
Ntrk2	735.54	0.369134	0.154205	2.39379	0.0166753	0.0908695
Fam234b	353.825	0.38044	0.158946	2.39352	0.0166876	0.0908695
Neurl4	129.793	0.360108	0.150354	2.39506	0.0166175	0.0908695
Nudcd3	134.903	0.366921	0.153255	2.39419	0.016657	0.0908695
Chpf2	174.394	0.324311	0.135542	2.39269	0.0167253	0.0909043
Cmc2	108.879	0.349682	0.146196	2.39188	0.0167624	0.0910111
Anapc11	177.858	0.30024	0.125677	2.38899	0.0168947	0.0916337
Cwc15	164.086	0.36546	0.15316	2.38614	0.0170262	0.0922505
Camkk2	380.624	0.357816	0.150022	2.38508	0.0170753	0.0923446
Ndufc1	144.225	0.355721	0.149149	2.385	0.0170791	0.0923446
D6Wsu163e	87.9481	0.379109	0.158998	2.38436	0.0171089	0.0924094
Armcx2	113.949	0.346044	0.145252	2.38237	0.0172018	0.0925265
Asphd1	85.4899	0.411225	0.172596	2.38258	0.0171916	0.0925265
Mrps33	107.134	0.34655	0.145451	2.38259	0.0171915	0.0925265
Pfn1	240.056	0.319916	0.134231	2.38333	0.0171567	0.0925265
Gm13306,LOC100861978,Gm2506,Ccl27b,Ccl27a	304.83	0.354544	0.148893	2.3812	0.0172561	0.0927228
Apmap	85.2433	0.423869	0.178035	2.38081	0.0172744	0.0927252
H2ac8,H2ac7,H2ac6,H2ac24,H2ac22,H2ac23,H2ac15,H2ac13,H2ac12,H2ac11,H2ac10	108.166	0.35878	0.150887	2.37782	0.0174156	0.0927827
Myadm	134.41	0.384251	0.16156	2.37838	0.017389	0.0927827
Dlat	240.168	0.318397	0.133801	2.37963	0.0173299	0.0927827
Znrf1	155.491	0.325989	0.137111	2.37755	0.017428	0.0927827
Sncb	571.776	0.35102	0.147592	2.37831	0.0173923	0.0927827
Spns2	176.452	0.405288	0.170415	2.37824	0.0173953	0.0927827
Syt12	172.755	0.323366	0.135904	2.37937	0.0173423	0.0927827
Pgrmc1	294.756	0.331267	0.139212	2.37958	0.0173323	0.0927827
Chrm4	128.31	0.417494	0.175688	2.37634	0.0174853	0.0929927
Per1	200.979	0.360231	0.15162	2.37589	0.0175067	0.0930109
Hid1	98.7354	0.380178	0.160054	2.37531	0.0175344	0.0930632
Vps39	129.392	0.395305	0.166484	2.37444	0.0175757	0.0931868
Ecpas	155.565	0.38883	0.163845	2.37315	0.0176369	0.0933828
Sorbs2	246.7	0.297544	0.125392	2.37291	0.0176485	0.0933828
Igfbp4	255.037	0.483785	0.204006	2.37142	0.0177197	0.0936636
Dnajc13	87.9002	0.383169	0.16162	2.3708	0.0177494	0.0937257
Lamtor4	134.186	0.341443	0.144115	2.36924	0.0178247	0.0940275
Ppp1r1b	758.826	0.475355	0.200766	2.3677	0.017899	0.0943215
Gas6	194.913	0.319994	0.135171	2.36733	0.0179167	0.0943215
Ptprs	375.546	0.313034	0.132284	2.36638	0.0179632	0.0944706
C1ql3	96.2006	0.506023	0.213912	2.36557	0.0180023	0.0945803
Ppil2	134.293	0.361624	0.153084	2.36227	0.0181636	0.0948575
Tysnd1	152.726	0.333735	0.141323	2.3615	0.0182011	0.0948575
Rtl6	101.876	0.350869	0.148566	2.36171	0.0181909	0.0948575
Wbp2	293.234	0.30072	0.127288	2.36251	0.0181515	0.0948575
Camta1	447.447	0.346901	0.14684	2.36244	0.0181549	0.0948575
Sez6l2	331.399	0.335999	0.142254	2.36197	0.0181783	0.0948575
Ahi1	106.162	0.364808	0.154451	2.36198	0.0181778	0.0948575
Pcyt2	140.834	0.350557	0.148371	2.36271	0.0181417	0.0948575
Anxa11	198.73	0.368092	0.156071	2.35849	0.0183494	0.0951171
Dhdds	142.831	0.333666	0.141464	2.35866	0.0183408	0.0951171
Ostm1	115.073	0.355979	0.150893	2.35915	0.0183168	0.0951171
Lrp1b	109.567	0.346453	0.146886	2.35865	0.0183417	0.0951171
Nelfb	86.1087	0.383382	0.162583	2.35807	0.0183702	0.0951171
Erf	117.237	0.331282	0.140451	2.35871	0.0183387	0.0951171
Slc25a22	232.713	0.315891	0.133972	2.35789	0.018379	0.0951171
Idh3b	199.299	0.323091	0.13709	2.35679	0.0184337	0.0951261
Inka2	171.617	0.367948	0.1561	2.35713	0.0184167	0.0951261
Dgkz	267.277	0.32921	0.139688	2.35675	0.0184357	0.0951261
Nelfcd	100.176	0.374559	0.158965	2.35624	0.0184611	0.0951627
E2f6	90.1288	0.388627	0.165171	2.35288	0.0186286	0.0956464
H2af-ps2,H2ac20,H2ac19,H2ac18	126.081	0.371546	0.157895	2.35312	0.0186164	0.0956464
Atp2a2	663.857	0.366452	0.155678	2.35391	0.018577	0.0956464
Dgkd	113.522	0.377881	0.160558	2.35356	0.0185948	0.0956464
Gigyf2	127.381	0.332365	0.141322	2.35183	0.0186811	0.0958215
Pde1a	267.085	0.356298	0.151537	2.35124	0.0187111	0.0958807
Klhdc3	453.629	0.276266	0.117523	2.35073	0.0187367	0.0959172
Selenot	241.459	0.332285	0.141414	2.34973	0.0187872	0.0960808
Spry2	198.037	0.308411	0.131309	2.34873	0.0188374	0.0961206
Klhl3	154.98	0.45158	0.192312	2.34816	0.0188666	0.0961206
Elmo2	262.574	0.3381	0.143988	2.34811	0.0188689	0.0961206
Bnip3	226.947	0.326006	0.138795	2.34882	0.018833	0.0961206
Dync1i2	303.973	0.282083	0.120192	2.34693	0.0189287	0.0963304
Kif21b	109.717	0.386828	0.164874	2.34621	0.0189654	0.096423
Nptx2	306.809	1.27511	0.544082	2.3436	0.0190986	0.0966574
Creld1	172.919	0.368618	0.157237	2.34435	0.0190601	0.0966574
5730409E04Rik	157.516	0.317311	0.135401	2.34349	0.0191045	0.0966574
Rbm42	107.152	0.368633	0.157257	2.34415	0.0190706	0.0966574
Kdsr	157.433	0.426736	0.181988	2.34486	0.0190341	0.0966574
Cox17	240.686	0.301354	0.12874	2.34079	0.0192427	0.097262
Erc2	348.191	0.372151	0.159047	2.33988	0.01929	0.0974061
Cdk5r2	276.343	0.312487	0.13366	2.33792	0.0193913	0.0976416
Micos10	187.028	0.317268	0.135668	2.33856	0.0193583	0.0976416
Gabarapl1	1184.11	0.2955	0.126396	2.33789	0.019393	0.0976416
Mcf2l	131.714	0.343063	0.146808	2.33682	0.0194486	0.0977019
Zmym3	112.295	0.361541	0.154731	2.33657	0.0194614	0.0977019
Rpl5	351.149	0.297452	0.127298	2.33667	0.0194565	0.0977019
Gm12174,Rpl7	149.284	0.314742	0.134743	2.33586	0.0194983	0.0977927
Hdgfl2	108.88	0.361981	0.155152	2.33308	0.0196441	0.0979565
Rtl8c	190.898	0.321451	0.137735	2.33384	0.0196042	0.0979565
Mbnl1	99.4375	0.40135	0.172021	2.33315	0.0196404	0.0979565
Ccar1	116.179	0.399962	0.171356	2.3341	0.0195903	0.0979565
Fut9	107.641	0.329522	0.141142	2.33469	0.0195598	0.0979565
Rnf181	126.208	0.382625	0.163982	2.33333	0.0196308	0.0979565
Ankhd1	100.268	0.384754	0.164999	2.33185	0.0197086	0.0981841
Wasl	173.227	0.326312	0.14002	2.33046	0.019782	0.098361
G6pc3	118.247	0.35389	0.151845	2.3306	0.0197746	0.098361
Rbx1	182.063	0.359901	0.154458	2.33009	0.0198016	0.0983645
Romo1	221.048	0.313857	0.134745	2.32926	0.0198453	0.0984872
Nfasc	258.427	0.33302	0.143061	2.32782	0.0199216	0.0987651
Arhgdig	206.115	0.314771	0.135274	2.32691	0.01997	0.0987651
Ryr2	278.926	0.372589	0.160131	2.32677	0.0199773	0.0987651
Large1	308.411	0.31429	0.135066	2.32693	0.0199691	0.0987651
Igsf21	121.382	0.40829	0.175635	2.32465	0.0200906	0.0988547
Cpsf4	102.79	0.356534	0.153359	2.32482	0.0200814	0.0988547
Insig2	96.5575	0.394879	0.169807	2.32546	0.0200473	0.0988547
Exoc3	108.16	0.369248	0.158783	2.32548	0.0200461	0.0988547
Selenop	109.481	-0.467641	0.201124	-2.32513	0.0200648	0.0988547
Tmem131l	87.0897	-0.36669	0.157778	-2.32409	0.0201206	0.098909
Atxn7l3b	258.422	0.336634	0.14493	2.32274	0.0201932	0.0990309
Abcg4	141.372	0.383066	0.16489	2.32315	0.0201709	0.0990309
Snx10	162.65	0.368765	0.158775	2.32256	0.0202026	0.0990309
Atp5j	307.257	0.325774	0.140358	2.32103	0.0202853	0.0992492
Sv2b	468.036	0.331824	0.142956	2.32116	0.0202783	0.0992492
Rubcn	135.235	0.365903	0.157697	2.3203	0.0203249	0.0992858
Acsl6	204.178	0.321613	0.138616	2.32018	0.020331	0.0992858
Eri3	213.576	0.307191	0.132478	2.3188	0.0204057	0.0995569
Prm1	109.301	0.399807	0.17247	2.31812	0.0204426	0.0996435
Dnajb14	190.542	0.3021	0.130365	2.31734	0.0204852	0.0997576
Adora1	487.605	0.422511	0.18236	2.31691	0.0205087	0.0997782
Pafah1b1	581.278	0.31229	0.134844	2.31593	0.0205618	0.0999432
Pcmt1	290.492	0.326848	0.141215	2.31454	0.020638	0.100154
Drosha	181.541	0.300368	0.12978	2.31444	0.0206437	0.100154
Gns	85.0304	0.410813	0.177582	2.31337	0.0207023	0.100345
Prkcb	1073.45	0.323766	0.139985	2.31287	0.0207298	0.100366
Med15	114.096	0.392475	0.169713	2.31259	0.0207454	0.100366
Atp6v1b2	724.545	0.33996	0.147096	2.31115	0.0208248	0.100379
Slc25a42	119.557	0.428929	0.185576	2.31134	0.0208142	0.100379
Podxl2	196.049	0.32874	0.142242	2.31113	0.0208254	0.100379
Mrpl18	154.895	0.317015	0.137139	2.31164	0.0207974	0.100379
Syt5	357.668	0.384623	0.166535	2.30957	0.0209119	0.100703
Stx16	148.683	0.386644	0.16759	2.30709	0.02105	0.101198
Exoc7	140.352	0.336913	0.146038	2.30702	0.0210538	0.101198
Fbxo2	95.7388	0.386398	0.16753	2.30644	0.021086	0.101221
Tmem38a	123.382	0.340468	0.147629	2.30624	0.0210975	0.101221
Fhod3	126.744	0.346932	0.150503	2.30515	0.0211582	0.101232
Fam135b	147.191	0.41311	0.179186	2.30548	0.02114	0.101232
Klhl2	391.687	0.666258	0.289022	2.30521	0.0211546	0.101232
Kpna6	126.79	0.380354	0.165083	2.30402	0.0212214	0.101276
Numa1	120.994	0.368937	0.160133	2.30394	0.0212259	0.101276
Kctd2	186.057	0.341673	0.148266	2.30446	0.0211971	0.101276
Slc25a46	122.396	0.340835	0.147997	2.30298	0.0212801	0.101442
Chtop	136.776	0.320894	0.139392	2.30209	0.0213298	0.101585
Celf5	276.264	0.310788	0.135058	2.30115	0.0213831	0.101668
Dus1l	84.0826	0.407662	0.17717	2.30097	0.0213934	0.101668
Elp5	126.252	0.35162	0.152847	2.30048	0.0214211	0.101668
Grm5	156.443	0.37801	0.164323	2.3004	0.0214255	0.101668
Zmynd11	179.879	0.330256	0.143616	2.29957	0.0214723	0.101798
Ablim2	195.307	0.383232	0.16673	2.29852	0.0215322	0.101989
Cnot8	84.2976	0.367938	0.160137	2.29764	0.0215822	0.102132
Adarb1	201.548	0.312245	0.135923	2.29721	0.0216066	0.102155
Nudt3	324.66	0.34164	0.148866	2.29494	0.0217363	0.102433
Tmem259	110.048	0.352967	0.153831	2.29451	0.0217613	0.102433
Slc25a36	124.549	0.405899	0.176904	2.29446	0.021764	0.102433
Rwdd1	116.208	0.364298	0.158761	2.29464	0.0217539	0.102433
Kcnc3	378.402	0.414076	0.180449	2.2947	0.0217505	0.102433
Bbln	166.469	0.346015	0.150902	2.29298	0.0218491	0.10274
Gm30181,Rac1	115.309	0.354646	0.15472	2.29219	0.0218948	0.102862
Sorl1	426.149	0.381861	0.166635	2.29159	0.0219291	0.10293
Sf3a2	119.761	0.332653	0.14519	2.29116	0.0219543	0.102955
Smim14	189.735	0.335575	0.146498	2.29065	0.0219838	0.102995
Ptk2	348.967	0.380555	0.166158	2.29033	0.0220024	0.102995
1810037I17Rik	212.333	0.286265	0.12506	2.28903	0.0220779	0.10307
Itpr1	441.662	0.31564	0.137874	2.28933	0.0220603	0.10307
4932438A13Rik	106.272	0.358767	0.156719	2.28924	0.0220652	0.10307
Ccnt2	85.9315	0.358329	0.156649	2.28747	0.0221686	0.103123
Ppp1r12a	148.816	0.335604	0.146675	2.28809	0.0221326	0.103123
Tsc22d4	90.9375	-0.395617	0.172928	-2.28775	0.0221522	0.103123
Ppm1h	102.331	0.646928	0.282772	2.28781	0.0221485	0.103123
Ipo9	166.684	0.356759	0.156181	2.28427	0.0223556	0.1039
Prdx5	752.076	0.27757	0.121538	2.28381	0.0223829	0.103933
Camta2	139.543	0.374836	0.164234	2.28233	0.0224701	0.10411
H1f10	123.846	0.345898	0.151567	2.28214	0.0224809	0.10411
Ncam1	295.775	0.274493	0.120258	2.28254	0.0224573	0.10411
Srsf1	246.566	0.336826	0.147674	2.28087	0.0225563	0.104365
Serf2	250.674	0.292282	0.128175	2.28034	0.0225873	0.104416
Adra1b	119.011	0.380326	0.166951	2.27807	0.0227225	0.104483
Gm13363,Ptp4a1	169.241	0.306706	0.134586	2.27888	0.022674	0.104483
Abl2	91.1425	0.42193	0.185128	2.27912	0.0226599	0.104483
Slc1a1	179.258	0.288508	0.126629	2.27838	0.0227042	0.104483
Gria3	212.871	0.368179	0.161598	2.27837	0.0227047	0.104483
Tsc2	118.731	0.327638	0.143741	2.27937	0.022645	0.104483
Polr2g	115.927	0.329249	0.144598	2.27699	0.0227866	0.104685
Nupl1	88.1768	0.372766	0.163822	2.27543	0.0228802	0.105023
Pacs1	125.302	0.339719	0.149352	2.27462	0.0229287	0.105152
Ndufa4	542.135	0.345956	0.15215	2.27378	0.0229791	0.10529
Acat1	228.598	0.357413	0.15722	2.27333	0.023006	0.105321
AI837181	102.151	0.373407	0.16434	2.27217	0.0230764	0.105365
Phf12	93.2311	0.36365	0.160022	2.2725	0.0230564	0.105365
Pnisr	222.208	0.326019	0.143451	2.27269	0.023045	0.105365
Irf2bpl	217.805	0.307803	0.135501	2.2716	0.0231105	0.105428
Ubqln2	159.47	0.308295	0.135756	2.27095	0.0231502	0.105504
Cystm1	124.918	0.328633	0.14473	2.27065	0.0231679	0.105504
Khdrbs3	397.081	0.366877	0.161664	2.26938	0.0232453	0.105764
Ndufaf3	90.6881	0.355293	0.15662	2.2685	0.0232986	0.105914
Nolc1	87.4335	0.397213	0.175195	2.26726	0.0233744	0.106101
Mapt	400.98	0.294957	0.1301	2.26716	0.0233805	0.106101
Slc39a7	181.294	0.323138	0.142611	2.26587	0.0234591	0.106364
Sppl3	201.328	0.306575	0.135357	2.26494	0.0235164	0.106531
Itpka	297.614	0.59969	0.264908	2.26377	0.0235884	0.106764
Dpp6	186.955	0.332816	0.147137	2.26195	0.0237004	0.107085
Lime1	117.392	0.404417	0.178771	2.2622	0.0236848	0.107085
Abcg1	184.029	0.335978	0.14858	2.26126	0.0237435	0.107186
Enox1	94.2896	0.354523	0.156901	2.25953	0.0238506	0.107576
Cfdp1	130.726	0.330933	0.146509	2.25879	0.0238963	0.107689
Clasp2	244.056	0.292994	0.12975	2.25814	0.0239369	0.107778
Gpr137	176.458	0.321778	0.142624	2.25612	0.0240629	0.108252
Srp19	112.831	0.34593	0.153436	2.25456	0.024161	0.108372
Srrm3	125.523	0.323344	0.143432	2.25434	0.0241747	0.108372
Vopp1	191.166	0.3797	0.168377	2.25505	0.0241301	0.108372
Oaz1-ps,Oaz1	250.211	0.276348	0.12262	2.2537	0.0242148	0.108372
Sfswap	112.47	0.358182	0.158866	2.25461	0.0241577	0.108372
Prepl	395.27	0.359479	0.159499	2.2538	0.0242089	0.108372
Nmt1	269.405	0.340217	0.151	2.25309	0.0242533	0.108451
Otud7a	130.1	0.327707	0.145593	2.25084	0.0243956	0.1089
Anp32a	470.91	0.413047	0.183498	2.25096	0.024388	0.1089
Dctn3	411.476	0.271461	0.120662	2.24977	0.0244638	0.109017
Uqcrc2	231.535	0.308937	0.137318	2.24979	0.0244623	0.109017
Atg2b	93.0434	0.384868	0.171162	2.24856	0.0245406	0.109172
Sphkap	186.931	0.323986	0.144083	2.24861	0.0245374	0.109172
Cct2	233.057	0.303083	0.134815	2.24814	0.0245672	0.109197
Dusp15	114.067	0.334609	0.148863	2.24776	0.0245913	0.109211
Srp14	263.934	0.341689	0.15207	2.24692	0.0246452	0.109305
Klc2	658.653	0.308198	0.137174	2.24677	0.0246547	0.109305
Dap3	177.217	0.320946	0.143082	2.24309	0.0248909	0.110258
Ipo13	95.8862	0.353425	0.157714	2.24092	0.0250313	0.110786
Fbxl19	149.334	0.288644	0.128837	2.24038	0.0250664	0.110847
Cfap97d2	87.5958	0.376905	0.168361	2.23866	0.0251777	0.111245
Atp2b4	101.71	0.49165	0.219663	2.2382	0.0252083	0.111285
Rbbp4	215.401	0.321542	0.143737	2.23702	0.0252852	0.11153
Chmp5	96.8415	0.371299	0.166028	2.23636	0.0253279	0.111623
Lsm6	96.7355	-0.35409	0.15842	-2.23514	0.0254082	0.111882
Gorasp2	151.185	0.35611	0.159381	2.23433	0.0254613	0.111936
Antkmt	168.409	0.345841	0.154787	2.2343	0.0254634	0.111936
Edc4	137.23	0.317225	0.142082	2.2327	0.0255688	0.112304
Cdc37	164.381	0.312128	0.139833	2.23214	0.0256055	0.112354
Golga3	105.346	0.375822	0.168389	2.23187	0.0256234	0.112354
Ralgds	122.044	-0.315806	0.141525	-2.23146	0.0256509	0.11238
Kdm7a	133.294	0.355356	0.159313	2.23056	0.0257103	0.112545
Nop10	139.865	0.359452	0.161279	2.22877	0.0258295	0.112971
Pls3	104.59	0.349148	0.156704	2.22807	0.0258757	0.113057
Pagr1a	129.071	0.372405	0.167161	2.22782	0.0258925	0.113057
Cyc1	238.909	0.33685	0.15132	2.22608	0.0260091	0.113079
Myrip	86.7215	0.502838	0.225968	2.22527	0.0260633	0.113079
Nsd2	138.023	0.314319	0.141183	2.22632	0.0259927	0.113079
Rgs19	122.167	-0.441851	0.198523	-2.22569	0.0260348	0.113079
Serinc3	308.072	0.292655	0.131515	2.22525	0.0260643	0.113079
Rnf34	173.229	0.360331	0.161882	2.22589	0.0260218	0.113079
Sh3bp5l	130.302	0.340787	0.153153	2.22514	0.0260718	0.113079
Ddx54	115.783	0.329361	0.147935	2.22639	0.025988	0.113079
Slf2	91.9422	0.377853	0.169854	2.22457	0.0261101	0.113151
Fdft1	262.084	0.361756	0.162682	2.2237	0.0261689	0.113311
Syt4	213.635	0.288764	0.12993	2.22245	0.0262529	0.113443
Lingo1	605.739	0.313465	0.141016	2.22291	0.0262221	0.113443
Ppp1ccb,Ppp1cc	308.698	0.336429	0.15139	2.22227	0.0262648	0.113443
Acap3	198.417	0.35789	0.161179	2.22045	0.026388	0.11388
Ric3	168.174	0.310031	0.139745	2.21855	0.0265176	0.113967
Bcap31	130.584	0.313199	0.141132	2.21919	0.0264736	0.113967
Grm7	99.1417	0.379312	0.17094	2.21898	0.0264881	0.113967
Eif2ak3	117.368	0.381263	0.171812	2.21908	0.0264815	0.113967
Csnk1g3	86.87	0.426072	0.192037	2.21869	0.0265075	0.113967
Rab3gap2	141.863	0.343918	0.155221	2.21566	0.0267148	0.114625
Gsk3a	413.409	0.285668	0.128931	2.21567	0.0267142	0.114625
Stau2	177.593	0.300539	0.135709	2.21458	0.026789	0.114753
Ddx17	397.058	0.340289	0.153652	2.21467	0.0267824	0.114753
Cript	126.495	0.334202	0.151001	2.21324	0.0268809	0.115052
Rassf5	107.761	0.362025	0.16369	2.21165	0.0269907	0.115427
Ldb1	174.252	0.39589	0.179189	2.20934	0.0271509	0.115851
Pex5	182.737	0.295089	0.133589	2.20894	0.0271791	0.115851
Scyl1	153.788	0.302314	0.136854	2.20903	0.0271724	0.115851
Arhgap1	155.928	0.307241	0.139061	2.2094	0.0271467	0.115851
Kcnc4	150.334	0.339726	0.15388	2.20773	0.0272632	0.116114
Fbxo31	282.307	0.28605	0.129597	2.20722	0.0272988	0.116171
Fbxo25	107.696	0.319252	0.144673	2.20672	0.0273339	0.116225
Hdgf	207.785	0.283323	0.12842	2.20623	0.0273679	0.116274
Pcp4l1	135.226	0.400465	0.181641	2.2047	0.0274748	0.116633
Epc1	117.722	0.345848	0.156947	2.2036	0.0275524	0.116798
Jpt1	117.958	0.315529	0.143193	2.20351	0.0275585	0.116798
Rock2	200.489	0.325269	0.147651	2.20296	0.0275978	0.116869
Nin	111.033	0.378951	0.172067	2.20234	0.027641	0.116956
Gm9234,Ppia	2240.8	0.2873	0.130619	2.19953	0.0278404	0.117705
Ganab	140.254	0.325495	0.148126	2.19742	0.0279904	0.118242
Ptdss2	127.445	0.299419	0.136333	2.19623	0.0280752	0.118364
Itfg1	214.136	0.31339	0.142747	2.19543	0.0281331	0.118364
Rnf25	91.3314	0.353478	0.160977	2.19583	0.0281039	0.118364
Lias	87.0987	0.36306	0.165358	2.1956	0.0281205	0.118364
Rpl15	340.427	0.256646	0.116853	2.19631	0.0280694	0.118364
Psma7	305.912	0.288777	0.131601	2.19435	0.0282104	0.118593
Cdc42bpb	191.212	0.277028	0.126323	2.19302	0.0283061	0.118899
Elovl4	192.606	0.301474	0.13751	2.19239	0.0283516	0.118994
Ttll11	173.028	0.351392	0.160348	2.19143	0.0284205	0.118995
Trim2	202.909	0.333438	0.152229	2.19038	0.028497	0.118995
Klhdc10	111.746	0.321706	0.146849	2.19072	0.0284719	0.118995
Stard7	104.054	0.362997	0.165737	2.1902	0.0285097	0.118995
Gm14288,2210418O10Rik,Gm14387,Zfp968,Gm4631,Gm14410,Gm14413,Gm14434,Zfp965,Gm14432,Zfp967,Zfp966,Gm16357,Gm4724,Gm2026,Gm2004,Gm2007,Gm14440,Gm14444,Gm14409,Gm11009,Zfp931,Gm14430,Zfp973,Zfp970,Zfp971,Gm14296,Gm14295,Gm14393,Gm6710,Gm14391,Gm14308,Gm14408,Gm14326,Gm14325,Gm14305,Gm14322	835.774	0.320711	0.146417	2.1904	0.0284953	0.118995
Mapk6	202.734	0.603519	0.275558	2.19017	0.0285122	0.118995
Cops7a	154.199	0.298401	0.136219	2.19059	0.0284813	0.118995
Abhd16a	141.059	0.320421	0.146334	2.18966	0.0285492	0.119048
Pik3r1	328.829	0.277238	0.12663	2.18936	0.0285707	0.119048
Fbll1	110.411	0.340009	0.155341	2.18879	0.0286118	0.119124
Fam120a	179.267	0.295107	0.134933	2.18707	0.0287372	0.119551
Necab1	109.402	0.361775	0.165462	2.18645	0.0287824	0.119551
Cables2	85.4801	0.339052	0.15507	2.18644	0.0287834	0.119551
Psmb7	287.535	0.275049	0.125853	2.18548	0.0288534	0.119746
Atg12	157.985	0.311735	0.142678	2.18489	0.028897	0.119832
Tspyl1	190.197	0.300913	0.137763	2.18428	0.0289419	0.119846
Ptpru	92.2102	0.360381	0.165032	2.18371	0.0289837	0.119846
Cbx1	86.469	0.358	0.163951	2.18358	0.0289928	0.119846
Ntng2	120.905	0.401081	0.183667	2.18373	0.0289818	0.119846
Sez6l	265.947	0.324969	0.148845	2.18327	0.029016	0.119847
Atp13a2	210.019	0.305145	0.139845	2.18203	0.0291074	0.120129
Ift57	124.784	0.328297	0.150614	2.17973	0.0292776	0.120448
Fzd3	137.396	0.317212	0.14552	2.17985	0.0292685	0.120448
Map3k5	132.799	0.394167	0.180822	2.17986	0.0292675	0.120448
Pfkm	533.802	0.289535	0.132828	2.17978	0.0292735	0.120448
Dtx3	395.108	0.262805	0.120665	2.17798	0.0294076	0.120792
Emc9	117.605	0.345124	0.158447	2.17816	0.0293938	0.120792
Prpf40b	138.662	0.334437	0.153617	2.17708	0.0294746	0.120972
Vgf	349.674	0.314569	0.144584	2.17569	0.0295785	0.121302
Brd8	99.4453	0.349418	0.160626	2.17535	0.0296041	0.121312
Gramd1a	227.02	0.336852	0.154967	2.17371	0.0297272	0.12172
Hcn2	94.1621	0.380739	0.175222	2.1729	0.0297878	0.121872
Eea1	93.7648	0.365206	0.168141	2.17203	0.0298537	0.122045
Edrf1	94.7982	0.374061	0.172341	2.17046	0.0299717	0.122431
Ddx5	790.557	0.30394	0.140115	2.16921	0.0300666	0.122723
Sppl2b	114.964	0.334897	0.154491	2.16774	0.0301785	0.123083
Mgrn1	253.534	0.276857	0.127795	2.16641	0.03028	0.123214
Cox7c,Gm12338	121.493	0.347047	0.160196	2.16639	0.0302817	0.123214
Matr3	512.447	0.32947	0.152072	2.16654	0.03027	0.123214
Mrps34	139.502	0.346409	0.160008	2.16494	0.0303919	0.123565
Aig1	114.063	0.312133	0.144197	2.16463	0.0304161	0.123567
Wdr77	115.834	0.346693	0.160294	2.16286	0.030552	0.124022
Psmd5	137.25	0.322254	0.149151	2.16059	0.030727	0.124635
Clstn3	610.889	0.292577	0.135447	2.16008	0.0307664	0.124698
Ppa1	250.359	0.289014	0.133834	2.1595	0.0308112	0.124782
Snapc3	89.7285	0.351406	0.162756	2.15911	0.030842	0.124809
G3bp2	293.375	0.279347	0.129414	2.15856	0.0308845	0.124884
Sipa1l1	518.112	0.25325	0.117357	2.15794	0.0309326	0.124981
Polr2a	101.493	0.351647	0.163053	2.15664	0.0310338	0.125154
Ccdc92	229.105	0.293132	0.135895	2.15705	0.0310018	0.125154
Cntn4	105.924	0.368884	0.17106	2.15646	0.0310477	0.125154
Mapre2	247.783	0.26775	0.12424	2.15511	0.0311533	0.125483
Pcdh10	215.778	0.326284	0.151467	2.15415	0.0312283	0.125687
Plxna4	162.276	0.334226	0.155243	2.15291	0.0313254	0.12598
Rab24	332.911	0.32322	0.150165	2.15243	0.0313635	0.126001
Pmvk	97.3871	0.332713	0.15459	2.15223	0.031379	0.126001
Asah1	98.7739	0.316138	0.146959	2.1512	0.0314607	0.126231
Tmsb4x	1482.12	0.285419	0.132701	2.15084	0.0314886	0.126246
Btf3	259.722	0.260709	0.121233	2.15048	0.0315174	0.126264
Yaf2	239.668	0.274139	0.127515	2.14986	0.0315662	0.126362
Syn3	96.0385	0.346263	0.161168	2.14846	0.0316772	0.126709
Klhdc2	147.273	0.339832	0.158244	2.14751	0.0317526	0.126757
Vdac3	245.334	0.320291	0.149145	2.14752	0.031752	0.126757
Vps28	140.192	0.322841	0.150341	2.14739	0.0317624	0.126757
Mobp	322.541	-0.372125	0.173453	-2.14539	0.0319216	0.127294
Dgcr2	182.86	0.314643	0.146723	2.14448	0.0319948	0.127391
Spsb3	144.829	0.325393	0.151714	2.14477	0.0319712	0.127391
Gm44502,Chkb	99.5216	0.327017	0.152591	2.14309	0.0321059	0.127557
Dapk3	88.5947	0.358575	0.167321	2.14304	0.0321102	0.127557
Iscu	170.779	0.30302	0.141373	2.1434	0.0320808	0.127557
Klk1b21	119.176	0.29667	0.138468	2.14251	0.0321527	0.127628
Kpna1	134.632	0.359705	0.167942	2.14184	0.032206	0.127645
Eif4a1	439.093	0.278884	0.130191	2.14212	0.0321841	0.127645
Smc5	108.827	0.33715	0.157448	2.14134	0.0322469	0.12771
Mrpl3	106.353	0.347578	0.162455	2.13953	0.0323926	0.128091
Ube2o	212.204	0.320478	0.149777	2.1397	0.0323789	0.128091
Entpd4b,Entpd4	182.351	0.420377	0.196533	2.13897	0.032438	0.128106
Bri3bp	193.085	0.277869	0.129913	2.13888	0.0324457	0.128106
Fads3	90.106	0.399176	0.18673	2.13772	0.0325394	0.128379
Pmm1	314.986	0.260651	0.121966	2.13708	0.0325916	0.128487
Grik3	160.963	0.396532	0.185648	2.13593	0.0326848	0.128731
Capzb	224.252	0.293572	0.137459	2.13571	0.032703	0.128731
Luc7l3	117.305	0.372929	0.174682	2.13491	0.0327687	0.128892
Cd99l2	93.8086	0.348685	0.163501	2.13261	0.0329564	0.129487
Rpl19	859.413	0.221777	0.104001	2.13245	0.0329698	0.129487
Gm51592	105.58	0.397768	0.186558	2.13214	0.0329951	0.129488
Npm1	192.63	0.292413	0.137234	2.13076	0.0331086	0.129836
Fbxo38	96.3823	0.349785	0.164188	2.1304	0.0331387	0.129856
Ndufa8	270.436	0.283682	0.133301	2.12814	0.0333258	0.130392
Coro1a	111.643	0.308707	0.145048	2.12831	0.0333113	0.130392
Camkk1	347.664	0.665463	0.312812	2.12736	0.0333905	0.130547
Farsa	119.554	0.335635	0.157845	2.12636	0.0334732	0.130631
Psmd14	157.881	0.305042	0.143465	2.12624	0.033483	0.130631
Thra	431.46	0.283237	0.133213	2.12619	0.0334874	0.130631
Xpot	88.0443	0.346753	0.163123	2.12572	0.0335268	0.130686
Ss18	89.0307	0.353431	0.166295	2.12533	0.0335593	0.130715
Med27	102.532	0.325708	0.153325	2.1243	0.0336448	0.130818
Ndufa6	303.951	0.268277	0.126268	2.12467	0.0336145	0.130818
Exd2	128.432	0.308948	0.145448	2.12411	0.0336613	0.130818
Cd81	186.592	0.271835	0.128048	2.12292	0.0337606	0.131106
Asphd2	190.627	0.371521	0.17508	2.12201	0.0338373	0.131306
Vsnl1	811.02	0.263437	0.12419	2.12125	0.0339011	0.131365
H3f3b,Gm6485	474.404	0.246435	0.116176	2.12122	0.0339031	0.131365
Dcun1d2	105.354	0.338321	0.159546	2.12052	0.0339624	0.131497
Ndufb2	156.865	0.279355	0.131815	2.1193	0.0340647	0.13161
Rnf126	257.378	0.255991	0.120766	2.11973	0.0340288	0.13161
Cog5	89.5403	0.336134	0.158608	2.11927	0.0340676	0.13161
Kcnmb4	158.033	0.332854	0.157209	2.11727	0.0342366	0.132165
Ahdc1	142.6	0.321448	0.151908	2.11606	0.0343396	0.132463
Rab15	446.887	0.253019	0.11963	2.115	0.0344296	0.132712
Spred2	189.748	0.329221	0.155708	2.11435	0.0344858	0.13283
Fam131a	515.087	0.291719	0.138005	2.11384	0.0345293	0.132899
Ngrn	100.589	0.358148	0.169503	2.11293	0.0346069	0.1331
Pias1	88.6085	0.336845	0.159455	2.11247	0.0346459	0.133151
Nbr1	160.505	0.316174	0.149907	2.10913	0.0349332	0.133269
Miga1	179.856	0.294108	0.13928	2.11163	0.0347185	0.133269
Npm3-ps1,Npm3	112.687	0.31209	0.147878	2.11046	0.0348184	0.133269
Letm1	100.633	0.315132	0.149349	2.11004	0.0348548	0.133269
Pak3	121.125	0.36052	0.170775	2.11108	0.034765	0.133269
Zpr1	111.556	0.373311	0.176822	2.11122	0.0347534	0.133269
Ddx50	103.269	0.329137	0.155957	2.11043	0.034821	0.133269
Ighm	101.662	0.442036	0.209535	2.1096	0.0348926	0.133269
Zer1	87.2447	0.351016	0.166423	2.10918	0.0349288	0.133269
Dock3	313.483	0.313277	0.148486	2.10981	0.0348749	0.133269
Selenok	264.44	0.292852	0.13901	2.10669	0.0351442	0.133976
Atad3a	105.53	0.350376	0.166371	2.10599	0.0352056	0.134054
Grhpr	121.548	0.316745	0.150411	2.10586	0.0352163	0.134054
Slc35f1	112.164	0.325084	0.154403	2.10542	0.0352544	0.134101
Gps1	202.365	0.278709	0.132406	2.10496	0.0352944	0.134155
Pgbd5	241.291	0.445056	0.211494	2.10434	0.035349	0.134172
Ykt6	172.343	0.305628	0.145238	2.10432	0.0353504	0.134172
Gad2	175.451	0.327566	0.155702	2.1038	0.0353956	0.134245
Trnp1	87.6383	0.380846	0.181394	2.09956	0.0357677	0.135557
Sema7a	385.569	0.327277	0.155911	2.09913	0.0358053	0.135601
Mical3	138.652	0.377326	0.179843	2.09809	0.0358973	0.13585
Ankrd45	98.2846	0.343703	0.163893	2.09712	0.0359831	0.136076
Mast2	170.766	0.271038	0.129298	2.09622	0.0360623	0.136177
Uhmk1	98.9825	0.328278	0.156598	2.09632	0.0360541	0.136177
Rtn4r	183.76	0.277359	0.132439	2.09425	0.0362381	0.136217
Gpr37l1	113.015	-0.440423	0.210214	-2.09512	0.0361604	0.136217
Map3k12	147.025	0.289426	0.138192	2.09437	0.0362273	0.136217
Ubald1	200.495	0.307172	0.146689	2.09404	0.0362563	0.136217
Tmem191c	102.6	0.326651	0.155967	2.09436	0.0362276	0.136217
Ctif	104.317	0.354181	0.169114	2.09433	0.0362304	0.136217
Dync1li1	210.062	0.309904	0.147876	2.0957	0.0361091	0.136217
Phactr3	114.879	0.319882	0.15279	2.09361	0.0362946	0.136262
Slc8a1	412.728	0.313939	0.150048	2.09226	0.0364152	0.136616
Abcf1	106.131	0.314025	0.150228	2.09032	0.0365892	0.13717
Tef	160.508	0.341863	0.163618	2.0894	0.0366714	0.13728
Arhgap35	144.844	0.294795	0.141087	2.08945	0.0366668	0.13728
Cmtm4	113.989	0.294505	0.141001	2.08868	0.0367369	0.137367
Banf1	85.334	0.337772	0.161725	2.08856	0.0367475	0.137367
Rpl41	791.788	0.248639	0.119103	2.08759	0.0368348	0.137594
Gm51400,Fkbp2	221.721	0.269952	0.129344	2.08708	0.0368805	0.137666
Adgrl2	233.252	0.295757	0.141734	2.0867	0.0369157	0.137698
Casc3	109.481	0.373593	0.179108	2.08586	0.0369914	0.137821
Klhl7	109.138	0.342453	0.164187	2.08575	0.0370015	0.137821
Psd3	380.078	0.284771	0.136555	2.08539	0.0370339	0.137843
Sprn	105.688	0.34284	0.164425	2.08509	0.0370613	0.137846
Brd7	99.6699	0.325789	0.156311	2.08424	0.0371385	0.137936
Sh2d5	122.104	0.321713	0.154339	2.08446	0.037118	0.137936
Cspg5	222.814	0.270084	0.129644	2.08327	0.0372264	0.138065
Slc12a5	499.796	0.31262	0.150043	2.08354	0.037202	0.138065
Myt1l	181.409	0.302894	0.145487	2.08193	0.0373486	0.138217
Fam174a	154.905	0.284535	0.136693	2.08157	0.0373818	0.138217
Rps6kb2	148.911	0.335968	0.161381	2.08183	0.0373584	0.138217
Septin5	1440.94	0.246731	0.118543	2.08137	0.0374004	0.138217
Eif5a2	176.566	0.289495	0.13903	2.08224	0.0373201	0.138217
Rapgef2	119.871	0.318238	0.152946	2.08072	0.0374592	0.138335
Cnnm1	176.914	0.333544	0.160378	2.07974	0.0375494	0.138488
Megf9	148.979	0.295394	0.142156	2.07795	0.0377137	0.138488
Mpp2	218.584	0.252191	0.121364	2.07797	0.0377118	0.138488
Arhgef7	171.535	0.279922	0.134697	2.07817	0.0376938	0.138488
Cep170b	332.907	0.230303	0.110829	2.07801	0.0377081	0.138488
Mybbp1a	94.4156	0.310892	0.149539	2.07901	0.0376165	0.138488
Pclo	176.492	0.279789	0.134621	2.07834	0.0376778	0.138488
Ripor1	93.7371	0.328678	0.158144	2.07835	0.0376769	0.138488
Aplp2	572.017	0.298344	0.143639	2.07704	0.0377982	0.138505
Camsap2	183.057	0.302616	0.14568	2.07727	0.0377767	0.138505
Kcnq5	141.078	0.345545	0.166353	2.07719	0.0377845	0.138505
Gm3636,Gm3512,2610042L04Rik,Gm3005,Gm38418,Gm10406,Gm3264,Gm3173,Gm3696,Gm3194,Gm3383,Gm3739	99.5755	0.341282	0.164363	2.0764	0.0378571	0.138622
Actr1b	455.897	0.244842	0.117955	2.07572	0.0379201	0.138755
Edf1	348.673	0.240202	0.11581	2.0741	0.0380697	0.139009
Nrcam	312.937	0.297096	0.143215	2.07447	0.0380352	0.139009
Hmces	86.0936	0.350068	0.168777	2.07414	0.0380663	0.139009
Cers4	125.481	0.312392	0.150715	2.07273	0.038197	0.139376
Fabp5	204.478	0.251015	0.121164	2.07169	0.0382948	0.139635
Anapc4	101.004	0.320664	0.154831	2.07106	0.0383536	0.139653
Dstn	253.331	0.343946	0.16605	2.07134	0.0383272	0.139653
Csmd1	98.6514	0.317424	0.153315	2.07041	0.038414	0.139775
Mif	903.506	0.286559	0.138449	2.06978	0.0384729	0.139892
Slc2a13	195.1	0.323231	0.1562	2.06934	0.0385146	0.139945
Omg	124.311	0.302422	0.146203	2.0685	0.038593	0.140046
Rnf6	154.313	0.353408	0.170855	2.06847	0.0385963	0.140046
Cpeb3	169.231	0.325264	0.15733	2.06739	0.0386971	0.140314
Ddx1	276.588	0.296227	0.143342	2.06657	0.0387749	0.140498
Mtmr4	133.218	0.32683	0.158174	2.06627	0.038803	0.140502
Cfl1	1980.76	0.276778	0.133994	2.0656	0.0388663	0.140633
Apc	122.872	0.291757	0.141288	2.06498	0.0389253	0.140749
Adam23	258.243	0.29241	0.141641	2.06444	0.0389759	0.140834
Vps13a	148.06	0.293187	0.142159	2.06239	0.0391703	0.140866
Sdf2	88.2896	0.343436	0.166527	2.06235	0.0391746	0.140866
Vamp4	84.6791	0.328996	0.159427	2.06361	0.0390546	0.140866
Palm	84.1853	0.330653	0.160261	2.06321	0.0390922	0.140866
Txn2	98.3967	0.323137	0.15667	2.06253	0.0391572	0.140866
Adam22	292.174	0.244087	0.118338	2.06263	0.0391482	0.140866
Arf1	675.068	0.263288	0.127641	2.06272	0.0391394	0.140866
Os9	181.027	0.32385	0.157052	2.06206	0.0392019	0.140867
Scg2	348.065	0.32301	0.156696	2.06138	0.0392672	0.140897
4933434E20Rik	99.9329	0.322078	0.156264	2.06112	0.0392918	0.140897
Dync1li2	103.605	0.357217	0.173284	2.06146	0.0392595	0.140897
Nlk	241.349	0.321783	0.156296	2.05881	0.0395126	0.141396
Tmem59l	164.373	0.297393	0.144438	2.05898	0.0394966	0.141396
Sacs	186.299	0.348821	0.169418	2.05893	0.0395005	0.141396
Tet3	105.698	0.340238	0.165306	2.05824	0.0395675	0.141418
Unc5a	175.537	0.30189	0.146693	2.05796	0.0395936	0.141418
Slc20a1	175.161	0.273343	0.132827	2.0579	0.0396002	0.141418
Dpysl4	116.714	0.345672	0.168065	2.05678	0.0397074	0.141703
Cyb5b	186.42	0.265942	0.129345	2.05607	0.0397759	0.141753
Adsl	104.377	0.335164	0.162998	2.05625	0.0397582	0.141753
Ubr3	300.33	0.337066	0.164011	2.05514	0.0398651	0.141973
Atxn2l	228.489	0.302546	0.147299	2.05396	0.0399799	0.142285
Gm1673	116.872	0.360201	0.175521	2.05218	0.0401521	0.1428
Snhg14,Snrpn,Snurf	655.998	0.31234	0.15224	2.05162	0.0402062	0.142894
Ccdc71l	116.261	0.327175	0.159507	2.05116	0.040251	0.142956
U2af1	125.85	0.318729	0.155459	2.05025	0.0403402	0.143077
Gnb1	700.156	0.270983	0.132153	2.05053	0.0403129	0.143077
Hspa12a	204.488	0.324208	0.158175	2.04967	0.0403964	0.143118
Elmo1	297.579	0.332679	0.162317	2.04957	0.0404068	0.143118
Sugp2	131.334	0.337369	0.164766	2.04757	0.0406023	0.143712
Atp9a	253.974	0.284064	0.138805	2.0465	0.0407076	0.143987
Gfm1	103.971	0.329523	0.161071	2.04582	0.0407737	0.144123
Mpc1	178.488	0.326227	0.159579	2.0443	0.0409242	0.144556
C2cd2l	142.182	0.284416	0.139276	2.0421	0.0411413	0.144794
Ncor1	159.647	0.286015	0.140062	2.04206	0.0411457	0.144794
Rp9	112.086	0.415016	0.203203	2.04237	0.0411147	0.144794
Mrpl57	105.681	0.311036	0.152311	2.04212	0.0411399	0.144794
Lrp11	151.783	0.270404	0.13234	2.04325	0.0410282	0.144794
Noct	120.904	0.36263	0.177592	2.04193	0.0411587	0.144794
Dnaja1	502.697	0.283459	0.138846	2.04154	0.0411974	0.144832
Arl8b	213.066	0.265602	0.130119	2.04121	0.0412295	0.144847
Kdm5b	150.154	0.332276	0.16288	2.04	0.04135	0.145074
Appbp2	94.0956	0.324284	0.158958	2.04007	0.0413438	0.145074
Cacna1d	165.065	0.336967	0.165258	2.03904	0.041446	0.145247
Fam98b	101.023	0.353655	0.173473	2.03867	0.0414832	0.145247
Tmem222	113.702	0.323879	0.158852	2.03887	0.0414631	0.145247
Fasn	248.669	0.298886	0.146781	2.03628	0.0417225	0.145361
Ndufa11	273.462	0.299801	0.147196	2.03675	0.041675	0.145361
Zcchc7	137.603	0.281521	0.138196	2.03711	0.0416395	0.145361
Gabrb2	281.815	0.300759	0.147713	2.03611	0.0417395	0.145361
Eef1d	84.9861	0.347744	0.170655	2.0377	0.0415798	0.145361
Rtn3	1457.77	0.301469	0.148054	2.03621	0.0417288	0.145361
Senp5	101.743	0.328592	0.161316	2.03694	0.0416558	0.145361
Syn1	1198.13	0.246521	0.120999	2.03738	0.0416121	0.145361
Gga3	119.319	0.329133	0.161709	2.03534	0.0418169	0.145533
Dgkg	124.787	0.324944	0.159684	2.03491	0.0418598	0.145585
Srek1	174.225	0.27465	0.135008	2.03433	0.0419188	0.145692
Nat8l	490.689	0.313743	0.154323	2.03303	0.0420492	0.14595
Nrbp2	163.785	0.29812	0.146621	2.03326	0.0420261	0.14595
Cnot1	116.136	0.290683	0.143006	2.03265	0.0420875	0.145986
Trak1	121.904	0.294617	0.145016	2.03163	0.0421916	0.146249
Cabin1	113.472	0.357836	0.176171	2.03118	0.0422364	0.146307
Scn4b	201.194	0.365803	0.180184	2.03016	0.0423399	0.146568
Apbb1	751.879	0.253049	0.124683	2.02954	0.0424032	0.146689
Gba2	110.197	0.309065	0.152347	2.02869	0.0424895	0.14689
Cnih1	91.6836	0.349453	0.172284	2.02835	0.0425244	0.146913
Trmt112	111.917	0.29372	0.144899	2.02707	0.0426548	0.147212
Pten	259.101	0.292026	0.144071	2.02695	0.0426676	0.147212
Sf3a1	139.348	0.278101	0.137289	2.02566	0.0427999	0.147321
Oaz2	208.262	0.260773	0.128697	2.02626	0.0427386	0.147321
Sfxn3	246.333	0.296872	0.146549	2.02575	0.0427904	0.147321
Mgat3	266.077	0.296193	0.14623	2.02553	0.0428126	0.147321
Pomgnt2	107.82	0.324573	0.16033	2.02441	0.042928	0.147538
Phf20l1	114.078	0.287408	0.141974	2.02437	0.0429326	0.147538
Dld	156.892	0.296898	0.146734	2.02338	0.0430339	0.147633
Cul2	85.8077	0.325375	0.160794	2.02356	0.0430157	0.147633
Xxylt1	86.3151	0.338084	0.167121	2.02299	0.0430739	0.147633
Esd	169.891	0.324028	0.160165	2.02309	0.0430642	0.147633
Zbtb9	107.368	-0.310696	0.153612	-2.0226	0.0431144	0.147675
Rab11fip5	278.672	0.317636	0.157231	2.02018	0.0433645	0.148238
Ddx3x	118.609	0.323029	0.159901	2.02019	0.0433641	0.148238
Psap	2217.86	0.279028	0.138107	2.02038	0.0433441	0.148238
Atp6v0c,Atp6v0c-ps2	1170.13	0.263384	0.130416	2.01957	0.0434283	0.148359
Setd5	96.5304	0.342849	0.169954	2.01731	0.0436636	0.148967
Taok2	166.937	0.281961	0.139758	2.01749	0.043644	0.148967
Cdc42	324.878	0.256561	0.127431	2.01333	0.0440801	0.150289
Sgsm3	142.772	0.343047	0.170421	2.01294	0.0441209	0.150329
Pdha1	260.436	0.284988	0.141632	2.01218	0.0442011	0.150405
Slc35e1	117.189	0.293515	0.145867	2.01221	0.0441978	0.150405
Ramp1	138.135	0.323475	0.160816	2.01146	0.0442771	0.150565
Abhd14a	91.8318	0.322715	0.160469	2.01108	0.0443174	0.150604
Ppfia3	110.201	0.305554	0.151959	2.01076	0.0443504	0.150617
Napg	333.609	0.301343	0.149923	2.00998	0.0444328	0.150799
Ankrd13c	90.466	0.324371	0.161462	2.00896	0.0445418	0.150974
Hnrnpd	292.646	0.24548	0.12221	2.00868	0.0445716	0.150974
Eno3	153.441	0.277762	0.138268	2.00887	0.044551	0.150974
Cdip1	215.905	0.293385	0.146091	2.00823	0.044619	0.151036
Pdhx	86.7172	0.319975	0.159355	2.00794	0.0446497	0.151042
Cds1	152.954	0.344156	0.171425	2.00762	0.0446839	0.151059
Pitpnm2	128.873	0.28886	0.143911	2.00721	0.0447274	0.151108
Atp2b2	1178.81	0.255802	0.127475	2.00668	0.0447836	0.151199
Kcmf1	109.144	0.306968	0.153037	2.00584	0.0448735	0.151306
Lrsam1	111.43	0.366915	0.182915	2.00593	0.0448636	0.151306
Fam114a2	109.394	0.307523	0.153429	2.00434	0.0450339	0.151748
Psmb5	194.901	0.248074	0.1238	2.00382	0.0450889	0.151835
Cope	254.435	0.270215	0.134877	2.00342	0.0451325	0.151884
Atp5l	318.867	0.264378	0.131986	2.00308	0.0451687	0.151903
Dhx30	180.64	0.265547	0.13261	2.00246	0.0452351	0.151903
Rnpep	117.141	0.316553	0.158097	2.00228	0.0452551	0.151903
Eif4e2	109.991	0.304383	0.152015	2.00232	0.0452498	0.151903
Minpp1	109.23	0.306299	0.153084	2.00085	0.0454085	0.15226
Zyx	155.849	0.300894	0.150391	2.00074	0.04542	0.15226
Prrt1	236.35	0.282156	0.141109	1.99956	0.0455473	0.152588
Doc2a	143.058	0.302008	0.151081	1.99898	0.0456102	0.152601
Morn1	148.246	0.324192	0.1622	1.99871	0.0456393	0.152601
Myh10	240.703	0.322593	0.16138	1.99897	0.045612	0.152601
Cstf2	227.842	0.341784	0.171088	1.99771	0.0457481	0.152866
Rasl10a	93.9621	0.358703	0.179738	1.9957	0.0459669	0.153499
Synj1	381.231	0.281508	0.141101	1.99509	0.0460335	0.153524
Vps13d	102.644	0.320654	0.160713	1.9952	0.0460212	0.153524
Dctn5	164.404	0.265456	0.133081	1.99469	0.046077	0.15357
Atp6v1g1	188.728	0.255152	0.127954	1.99408	0.0461428	0.153691
Slc2a3	196.986	0.555517	0.278691	1.99331	0.0462277	0.153868
Mob4	101.936	0.292155	0.146592	1.99298	0.0462633	0.153868
Gnao1	1000.26	0.226461	0.11364	1.99279	0.0462846	0.153868
Exoc8	141.661	0.284334	0.142772	1.99152	0.0464235	0.154132
Akain1	89.6859	0.330922	0.166149	1.99171	0.0464027	0.154132
Gpr158	333.003	0.402075	0.202061	1.98987	0.046605	0.154636
Fkbp1a	718.305	0.263191	0.1324	1.98784	0.0468295	0.155246
Rusc1	158.794	0.297447	0.149655	1.98755	0.046861	0.155246
Ranbp2	123.186	0.330684	0.166391	1.9874	0.0468785	0.155246
Riok3	87.9946	0.313269	0.1577	1.98648	0.0469801	0.155483
Psmd1	109.429	0.312488	0.157465	1.98449	0.0472008	0.155765
Armcx3	194.211	0.307606	0.155003	1.98451	0.0471988	0.155765
Glo1	156.45	0.299121	0.150739	1.98436	0.0472152	0.155765
Cct8	305.971	0.267435	0.1347	1.98542	0.0470982	0.155765
Znhit2	92.3289	0.327691	0.165072	1.98514	0.0471284	0.155765
Speer4b	105.171	0.322753	0.162779	1.98277	0.047393	0.156211
Tusc3	204.389	0.276586	0.139506	1.98261	0.0474106	0.156211
Cdc27	98.5199	0.320028	0.161501	1.98158	0.0475264	0.156494
Spr	116.74	0.343894	0.173691	1.97992	0.0477126	0.157007
Pptc7	114.223	0.315666	0.159475	1.97941	0.0477698	0.157096
Zfyve9	103.621	0.346961	0.17562	1.97563	0.0481966	0.158199
Rnf145	118.478	0.358387	0.181355	1.97616	0.0481366	0.158199
Eml2	400.267	0.309517	0.156666	1.97565	0.0481945	0.158199
Zranb2	233.59	0.327635	0.166074	1.97282	0.0485156	0.159046
Ubb,Ubb-ps	7138.21	0.259941	0.131755	1.97291	0.0485062	0.159046
Atg3	109.8	0.300277	0.152287	1.97178	0.0486345	0.159335
Dnajc27	208.88	0.285247	0.144715	1.9711	0.0487127	0.15949
Aifm3	186.444	0.380626	0.19323	1.9698	0.0488608	0.159874
Mbd6	95.7491	0.336927	0.171128	1.96886	0.0489694	0.160028
Hnrnpll	113.977	0.333206	0.169217	1.9691	0.0489411	0.160028
Rapgef5	112.948	0.356235	0.180974	1.96843	0.0490183	0.160087
Dad1	87.7614	0.345154	0.175627	1.96527	0.0493832	0.161178
Smpd3	130.37	0.38671	0.19701	1.9629	0.0496584	0.161771
Dctn6	126.234	0.285624	0.145511	1.9629	0.049658	0.161771
Rexo2	123.175	0.326217	0.16616	1.96327	0.0496147	0.161771
Psme3ip1	100.481	0.296422	0.151039	1.96256	0.0496978	0.161798
Stmn4	494.759	0.297841	0.151839	1.96156	0.0498133	0.162072
Asb8	88.6061	0.331396	0.16898	1.96115	0.0498611	0.162127
Cstb	136.768	0.287847	0.146831	1.9604	0.0499492	0.16221
Abcf3	126.79	0.296977	0.151472	1.9606	0.0499253	0.16221
Arhgap32	310.978	0.327562	0.167332	1.95756	0.0502817	0.162883
Ddx46	92.0077	0.332269	0.169736	1.95756	0.0502816	0.162883
Katnb1	117.708	0.274125	0.140005	1.95797	0.0502341	0.162883
Kcnf1	116.256	0.312807	0.159785	1.95767	0.0502692	0.162883
Drp2	110.225	0.300025	0.153521	1.9543	0.0506658	0.163821
Hdlbp	188.3	0.334533	0.171146	1.95466	0.0506227	0.163821
Anapc5	92.8153	0.314977	0.161167	1.95435	0.0506598	0.163821
Dbnl	119.229	0.31594	0.161773	1.95298	0.0508219	0.164223
Ctnnb1	227.035	0.261473	0.134106	1.94975	0.0512059	0.165361
Kcnn2	154.241	0.357709	0.183566	1.94867	0.051335	0.165675
Rsrc2	114.303	0.299759	0.153885	1.94795	0.0514212	0.165747
Laptm4b	163.964	0.288511	0.148105	1.94801	0.0514133	0.165747
Csnk2b	233.026	0.267598	0.137437	1.94707	0.0515267	0.165984
Chmp1b	204.717	-0.239677	0.123123	-1.94665	0.0515764	0.166041
Cers5	85.8496	0.343069	0.176299	1.94595	0.0516608	0.166179
Kremen1	86.2957	0.401204	0.206193	1.94577	0.051683	0.166179
Timm13	147.721	0.262428	0.13497	1.94434	0.0518547	0.166628
Urgcp	107.49	0.299213	0.154126	1.94135	0.0522154	0.167579
Cpne9	111.088	0.340214	0.175228	1.94155	0.0521913	0.167579
Syngr1	849.687	0.273885	0.141146	1.94045	0.0523254	0.167701
Nfat5	95.2478	0.304589	0.156985	1.94024	0.05235	0.167701
Tbc1d10b	156.541	0.280716	0.14466	1.94052	0.0523162	0.167701
Lamtor3	108.142	0.342583	0.176593	1.93996	0.0523846	0.167708
Akap8l	156.678	0.349476	0.180197	1.93941	0.0524513	0.167818
Dip2b	154.793	0.373697	0.19275	1.93876	0.05253	0.167881
Ssr3	97.7989	0.3058	0.157733	1.93872	0.0525354	0.167881
Ece1	95.3126	0.388321	0.200504	1.93672	0.0527796	0.168557
Nell2	438.618	0.29371	0.151729	1.93575	0.052898	0.168586
Rai1	110.803	0.355807	0.183805	1.93579	0.0528936	0.168586
Taldo1	98.3958	0.315256	0.162876	1.93556	0.052921	0.168586
Zbtb7a	118.305	0.299432	0.154682	1.93579	0.0528928	0.168586
Prdx3	143.257	0.267938	0.138446	1.93532	0.0529508	0.168586
Taf11	195.516	0.269209	0.139203	1.93393	0.0531219	0.169015
Tspan5	275.473	0.327287	0.169255	1.9337	0.0531506	0.169015
Ankrd40	160.071	0.288237	0.149295	1.93065	0.0535261	0.170105
Vegfa	92.2244	0.355324	0.184153	1.9295	0.0536689	0.170455
Paqr9	120.322	0.290713	0.150759	1.92832	0.0538148	0.170709
Cby1	149.009	0.302833	0.157025	1.92857	0.0537845	0.170709
Gid8	115.639	0.313756	0.162791	1.92736	0.0539353	0.170798
Zeb2	124.595	0.292175	0.151578	1.92756	0.0539101	0.170798
Atp2b3	190.052	0.263405	0.13667	1.92731	0.0539415	0.170798
Sike1	92.3885	-0.292143	0.151626	-1.92674	0.0540126	0.170919
Ttc3	240.357	0.266806	0.138506	1.92632	0.0540645	0.170979
Kri1	87.2497	0.304588	0.158145	1.926	0.0541039	0.171
Dohh	92.908	0.314732	0.163609	1.92369	0.0543941	0.171731
Nfx1	111.185	0.318661	0.165656	1.92363	0.0544014	0.171731
Fkbp4	180.564	0.276741	0.143886	1.92333	0.0544383	0.171744
Slirp	120.966	0.300971	0.156644	1.92137	0.0546854	0.172418
Lrrc8b	340.77	0.308736	0.160716	1.921	0.0547317	0.17246
Limk1	184.064	0.29696	0.154739	1.9191	0.0549716	0.173015
Cdk3	112.829	0.334312	0.174205	1.91908	0.0549745	0.173015
Mrpl12	165.468	0.269121	0.140258	1.91875	0.0550156	0.173025
Ctsf	84.5854	0.341137	0.177812	1.91853	0.0550443	0.173025
Egr1	442.303	0.564007	0.294052	1.91805	0.0551049	0.173087
Snrpa	93.5649	0.31835	0.165994	1.91785	0.0551306	0.173087
Npas2	93.6177	0.296633	0.154703	1.91743	0.0551834	0.173148
Rab3a	1498.15	0.281509	0.146859	1.91687	0.0552544	0.173266
Mink1	356.479	0.238461	0.124449	1.91613	0.0553487	0.173346
Meaf6	223.752	0.276753	0.144456	1.91583	0.0553864	0.173346
Cnot3	103.034	0.324836	0.169595	1.91536	0.0554468	0.173346
Tubb3	552.178	0.308258	0.160864	1.91626	0.0553317	0.173346
Capns1	224.91	0.238138	0.124315	1.91559	0.055417	0.173346
Adss	235.908	0.284486	0.14863	1.91406	0.0556126	0.173656
Npr2	86.1469	0.310357	0.162125	1.91431	0.0555811	0.173656
Slc30a9	123.448	0.281771	0.147275	1.91323	0.0557187	0.173698
Gadd45b	126.879	0.685382	0.358259	1.91309	0.0557361	0.173698
Susd4	171.193	0.251318	0.13138	1.91291	0.05576	0.173698
Kars	88.5534	0.299927	0.156761	1.91328	0.0557127	0.173698
Cpsf6	200.553	0.318582	0.166652	1.91166	0.0559199	0.174092
Ppp1r15b	101.124	0.296493	0.15515	1.91102	0.0560024	0.174245
Kif21a	155.678	0.271216	0.142025	1.90964	0.05618	0.174276
Tmem9	140.456	0.305416	0.159879	1.91029	0.0560956	0.174276
Lgalsl	153.328	0.284899	0.149154	1.9101	0.0561206	0.174276
Stx1a	397.938	0.284439	0.14892	1.91001	0.0561318	0.174276
Atp6v1h	194.844	0.279883	0.146551	1.90979	0.05616	0.174276
Ccdc124	309.06	0.214388	0.112319	1.90875	0.0562948	0.174527
Rasl11b	140.446	0.288587	0.151216	1.90845	0.0563332	0.174542
Micos13	156.275	0.30575	0.160316	1.90717	0.0564991	0.174952
Mrpl4	89.7657	0.296766	0.155682	1.90623	0.0566203	0.175119
Rgs5	103.123	-0.365643	0.19179	-1.90648	0.0565877	0.175119
Pcbp1	348.274	0.245779	0.128962	1.90582	0.0566733	0.175178
Taok1	115.803	0.286044	0.150145	1.90512	0.056765	0.175357
Mien1	218.791	0.244653	0.128473	1.90431	0.0568699	0.175577
Rassf3	132.21	0.329724	0.173222	1.90347	0.0569792	0.17581
Spindoc	89.0901	0.306274	0.160978	1.90258	0.0570952	0.176063
Sema4a	207.339	0.565674	0.297364	1.9023	0.0571322	0.176073
Clta	532.065	0.252535	0.132771	1.90203	0.0571668	0.176075
Fyttd1	151.078	0.296049	0.155723	1.90112	0.0572861	0.176323
Gak	162.874	0.330869	0.174059	1.9009	0.0573153	0.176323
Apbb3	109.946	0.285739	0.150424	1.89956	0.0574914	0.17676
Akt3	242.681	0.239034	0.125936	1.89806	0.0576886	0.177262
Mfap1b,Mfap1a	182.578	0.273537	0.14423	1.89654	0.0578892	0.17729
Psmb2	225.565	0.285481	0.150442	1.89761	0.0577471	0.17729
Sstr4	94.8345	0.388682	0.204982	1.89618	0.0579365	0.17729
Ncl	259.847	0.285823	0.150657	1.89717	0.057805	0.17729
Rgl2	195.435	0.263207	0.138757	1.89689	0.0578423	0.17729
Psmd13	112.021	0.277047	0.146089	1.89643	0.0579027	0.17729
Gpd2	111.403	0.286016	0.1508	1.89666	0.0578731	0.17729
Ckb	2084.92	0.223205	0.11773	1.8959	0.0579739	0.1773
Snu13,LOC100862468	164.717	0.255335	0.134789	1.89434	0.0581805	0.177618
Rab7	437.766	0.26588	0.140353	1.89437	0.0581762	0.177618
Srsf5	543.513	0.283173	0.149464	1.89459	0.0581473	0.177618
C1d	125.392	0.277784	0.146763	1.89274	0.0583921	0.177846
Sbds	127.039	0.303588	0.160379	1.89294	0.0583653	0.177846
Dynll2	1284.11	0.240253	0.126902	1.89322	0.0583288	0.177846
Mrps23	134.209	0.279264	0.147543	1.89277	0.0583891	0.177846
Amfr	158.783	0.273951	0.144895	1.89068	0.0586667	0.17838
Tmem94	126.868	0.332179	0.175759	1.88997	0.0587621	0.17838
Gpr162	515.939	0.310624	0.164359	1.88992	0.0587689	0.17838
Rab18	232.637	0.258392	0.13664	1.89104	0.0586186	0.17838
Ssbp2	258.375	0.247122	0.130717	1.89051	0.0586898	0.17838
Bscl2	187.506	0.264621	0.140019	1.88989	0.0587733	0.17838
Dhcr24	205.965	0.315319	0.166928	1.88895	0.0588987	0.178656
Psmb10	99.1334	0.29703	0.15727	1.88866	0.0589372	0.178669
Snap47	455.588	0.277582	0.14701	1.88818	0.0590016	0.178759
Cipc	128.994	0.304444	0.161296	1.88749	0.059094	0.178831
Crk	101.467	0.292566	0.154989	1.88766	0.0590721	0.178831
Smap1	140.16	0.291627	0.154557	1.88686	0.0591796	0.178985
Ddt	102.775	0.297752	0.157871	1.88605	0.0592883	0.179176
Tacc2	158.339	0.290427	0.154001	1.88588	0.0593116	0.179176
Pkia	123.588	0.289312	0.153555	1.88409	0.0595523	0.179278
Cdk13	119.139	0.283001	0.150134	1.88499	0.0594309	0.179278
Sms	162.424	0.304899	0.161819	1.8842	0.059538	0.179278
Mtmr3	86.6468	0.323734	0.171781	1.88458	0.0594865	0.179278
Cdkn2d	95.949	0.296461	0.157328	1.88435	0.0595181	0.179278
Eif3l	108.896	0.333673	0.17699	1.88526	0.059395	0.179278
Map1lc3a	401.601	0.248056	0.131701	1.88347	0.0596361	0.179426
Srsf6	191.253	0.245498	0.130427	1.88225	0.0598016	0.179644
Mmadhc	96.1194	0.278912	0.148186	1.88218	0.0598122	0.179644
Ophn1	92.3073	0.306164	0.162637	1.8825	0.0597678	0.179644
Celsr3	137.618	0.324772	0.172706	1.88048	0.0600422	0.180231
Dzip3	128.176	0.311473	0.16584	1.87816	0.0603592	0.180887
Dffa	104.257	0.295757	0.157476	1.87812	0.0603654	0.180887
Hectd1	135.924	0.272582	0.145111	1.87843	0.0603219	0.180887
Dnajc15	150.702	0.292261	0.155672	1.87742	0.0604606	0.181068
Atp6ap2	242.188	0.243673	0.129834	1.8768	0.0605459	0.181181
Safb	253.9	0.276201	0.147179	1.87664	0.0605679	0.181181
Ephx4	200.154	0.248591	0.132535	1.87567	0.0607008	0.181474
Picalm	171.846	0.283596	0.151298	1.87442	0.0608729	0.181664
Dhps	118.071	0.312931	0.166933	1.87459	0.0608487	0.181664
Psmd8	200.991	0.249005	0.132878	1.87394	0.0609392	0.181664
Ywhab	506.533	0.238531	0.127225	1.87487	0.0608103	0.181664
Sccpdh	132.945	0.313371	0.167204	1.87418	0.0609055	0.181664
Srxn1	196.844	0.308777	0.164865	1.8729	0.0610818	0.181984
Dmd	84.9743	0.297845	0.159091	1.87217	0.0611827	0.182041
Tnr	94.2599	0.287159	0.153421	1.87171	0.061247	0.182041
Maz	227.1	0.225807	0.120644	1.87168	0.0612507	0.182041
Epha4	414.746	0.337795	0.180486	1.87159	0.0612632	0.182041
Oxr1	317.294	0.311908	0.166662	1.8715	0.061276	0.182041
Socs6	85.5508	0.309942	0.165743	1.87001	0.0614819	0.182549
Nucb1	100.947	0.303229	0.162258	1.86881	0.0616497	0.182843
Aspscr1	103.206	0.302151	0.161682	1.86879	0.0616516	0.182843
Dgkb	135.164	0.314802	0.16859	1.86726	0.0618653	0.183373
Hspbp1	99.7767	0.310821	0.166498	1.86682	0.0619272	0.183451
Sdf4	312.775	0.223262	0.11966	1.86579	0.0620701	0.18377
Sgk1	113.011	0.333888	0.179054	1.86473	0.0622196	0.184108
Ap3s1	156.077	0.262283	0.140746	1.86352	0.0623895	0.184505
Paxip1	121.379	0.266935	0.143271	1.86314	0.0624426	0.184557
Hnrnph2	179.78	0.255835	0.13742	1.8617	0.0626447	0.185049
Tmed2	96.4998	0.282502	0.151872	1.86013	0.0628678	0.185603
Pabpc4	135.481	0.279357	0.150353	1.85801	0.0631681	0.186383
Ero1a	115.203	0.292734	0.157597	1.85749	0.0632421	0.186496
Ttc19	139.232	0.279415	0.150468	1.85697	0.0633153	0.186606
Erh	129.655	0.286844	0.154543	1.85607	0.063443	0.18677
Acp1	125.518	0.260513	0.140345	1.85623	0.0634206	0.18677
Spata2l	88.6198	0.30683	0.165385	1.85525	0.0635608	0.187011
Cinp	127.56	0.316522	0.170731	1.85392	0.0637499	0.187462
Insr	98.87	0.311325	0.167955	1.85362	0.0637938	0.187485
Camk1d	135.223	0.294444	0.15896	1.85232	0.06398	0.187819
Flrt1	93.5507	0.346898	0.187262	1.85247	0.0639577	0.187819
Stip1	124.129	0.264976	0.143182	1.85063	0.0642228	0.188426
Cyb5r3	92.1108	0.33128	0.179094	1.84975	0.0643489	0.188689
Plxdc1	168.892	0.361723	0.195751	1.84787	0.064621	0.188847
Sfpq	380.525	0.28706	0.155328	1.84809	0.06459	0.188847
Col6a1	203.595	0.390032	0.211019	1.84833	0.0645545	0.188847
Gabbr1	727.125	0.251441	0.136057	1.84806	0.0645936	0.188847
Rnf11	450.048	0.250179	0.135377	1.84802	0.0645994	0.188847
Ptp4a3	240.521	0.283157	0.153152	1.84886	0.0644776	0.188847
Sc5d	91.2216	0.30248	0.163939	1.84508	0.0650264	0.189925
Rps27a	246.279	0.250895	0.13605	1.84415	0.0651616	0.190107
Marchf6	132.648	0.288671	0.156525	1.84425	0.0651472	0.190107
Vmp1	119.592	0.268298	0.145525	1.84366	0.065233	0.190208
Ociad2	211.171	0.335259	0.181967	1.84241	0.0654145	0.19063
Crip3	214.024	0.350354	0.190294	1.84112	0.0656042	0.191076
Eif3h	328.536	0.235088	0.127732	1.84047	0.065699	0.1912
Kcnh3	92.0887	0.309453	0.168151	1.84033	0.0657203	0.1912
Tpm3	149.291	0.238286	0.129574	1.839	0.065915	0.19161
Zfp941	105.681	0.294758	0.160387	1.8378	0.0660922	0.19161
Tbc1d22b	110.846	0.289672	0.157645	1.8375	0.0661363	0.19161
Tox4	105.056	0.267421	0.14553	1.83756	0.0661274	0.19161
Emc1	118.238	0.262797	0.142943	1.83847	0.0659929	0.19161
Eif5a	454.544	0.217803	0.118487	1.8382	0.0660328	0.19161
Rpl12	362.804	0.238381	0.129741	1.83736	0.0661564	0.19161
Syngr3	237.632	0.254151	0.138321	1.83739	0.0661517	0.19161
Trib2	95.8062	-0.365988	0.199245	-1.83688	0.066228	0.191705
Brd1	106.897	0.268681	0.146289	1.83664	0.0662628	0.191705
Dgkq	99.4842	0.294094	0.160236	1.83538	0.0664497	0.192138
Prmt7	119.952	0.278553	0.151816	1.83481	0.0665345	0.192277
Ranbp9	171.601	0.293145	0.159829	1.83412	0.0666368	0.192465
Nprl3	88.547	0.296802	0.161938	1.83281	0.0668301	0.192669
Acbd5	112.711	0.275981	0.150536	1.83333	0.0667538	0.192669
Hgsnat	108.974	0.300595	0.164022	1.83264	0.0668556	0.192669
Mlx	94.1751	0.309872	0.169041	1.83311	0.0667859	0.192669
Mff	196.456	0.267436	0.14609	1.83063	0.067156	0.193213
Sart1	117.029	0.268022	0.146404	1.83069	0.0671463	0.193213
Gdf1,Cers1	112.743	0.276774	0.151158	1.83103	0.0670963	0.193213
Slc49a4	163.651	0.264717	0.14466	1.82992	0.067262	0.193411
Fam219a	219.548	0.278772	0.152408	1.82911	0.0673827	0.193651
Kmt2e	207.658	0.273666	0.149667	1.82849	0.0674754	0.19381
Rtn4rl1	138.667	0.325799	0.178224	1.82804	0.0675443	0.193901
Slc25a12	250.857	0.259079	0.141796	1.82713	0.06768	0.194183
Scap	86.058	0.28733	0.157414	1.82532	0.0679534	0.194752
Tmem242	129.047	0.262448	0.143766	1.82552	0.0679226	0.194752
Celf2	741.729	0.305222	0.167264	1.82478	0.0680336	0.194775
Ssb	156.494	0.254602	0.139556	1.82437	0.0680955	0.194775
Fbxo44	250.617	0.249493	0.136763	1.82427	0.0681112	0.194775
Lin37	88.6169	0.29143	0.159731	1.8245	0.0680759	0.194775
Tmed9	205.182	0.241968	0.132663	1.82392	0.0681637	0.194804
Klf10	130.957	0.543829	0.2982	1.82371	0.0681964	0.194804
Rab30	97.3885	0.285056	0.156346	1.82324	0.0682666	0.194898
Fezf2	108.441	0.323141	0.177345	1.8221	0.0684395	0.195188
Prkag2	198.257	0.284181	0.155969	1.82203	0.0684506	0.195188
Snx13	96.4061	0.274003	0.1504	1.82183	0.068481	0.195188
Peg3	505.985	0.297649	0.163402	1.82157	0.0685197	0.195191
Golgb1	96.2015	0.279768	0.153615	1.82124	0.068571	0.19523
Rabl6	122.926	0.249882	0.137286	1.82015	0.0687357	0.195592
Plk2	141.51	0.273825	0.15049	1.81956	0.068826	0.195742
Pam	169.408	0.266921	0.146732	1.81911	0.0688945	0.19578
Efr3b	176.129	0.281301	0.154648	1.81898	0.068915	0.19578
Mars1	123.13	0.274566	0.151148	1.81654	0.0692874	0.196731
Hk1	645.395	0.28966	0.159716	1.81359	0.0697405	0.197909
Rpl36,Rpl36-ps12	344.136	0.205781	0.113518	1.81276	0.0698695	0.198167
Csnk1d	170.371	0.265349	0.146433	1.81208	0.0699744	0.198356
Pfdn6	151.464	0.283449	0.156638	1.80958	0.0703611	0.199344
Mtdh	174.207	0.265452	0.146718	1.80927	0.0704093	0.199372
Rps6kl1	90.9212	0.309815	0.17153	1.80619	0.0708889	0.200557
Them6	219.231	0.305136	0.168949	1.80608	0.0709053	0.200557
Rad23b	268.728	0.267424	0.148101	1.80568	0.0709682	0.200626
Nploc4	113.353	0.275468	0.15261	1.80505	0.0710666	0.200795
Ptprn	987.658	0.233509	0.129445	1.80393	0.0712428	0.201184
Ola1	177.077	0.254391	0.141079	1.80318	0.0713602	0.201406
Cdh18	144.78	0.513802	0.285085	1.80228	0.0715019	0.201563
Naca	275.202	0.253953	0.140922	1.80208	0.0715323	0.201563
Sgcb	104.139	0.268608	0.149021	1.80248	0.0714696	0.201563
Klc1	1431.96	0.22762	0.126438	1.80025	0.0718215	0.201953
Tmem132b	151.522	0.290161	0.161181	1.80022	0.0718264	0.201953
Gm13305,Gm2002,LOC100861969,Il11ra1,Il11ra2	104.569	0.405379	0.225167	1.80035	0.0718047	0.201953
Slc35e2	111.281	0.273461	0.151848	1.80088	0.0717211	0.201953
Kif1a	545.813	0.25188	0.139969	1.79954	0.0719331	0.202144
Mga	90.941	0.283624	0.157779	1.7976	0.0722406	0.202161
Ccndbp1	133.994	0.251575	0.13996	1.79748	0.0722597	0.202161
Bap1	134.374	0.265088	0.14746	1.7977	0.0722246	0.202161
Agpat4	101.181	0.295062	0.164107	1.79799	0.0721785	0.202161
Mfsd1	88.1937	-0.281624	0.156589	-1.7985	0.0720984	0.202161
Fam76a	106.527	0.270715	0.150486	1.79894	0.0720285	0.202161
Snx12	114.759	0.264018	0.146809	1.79838	0.0721173	0.202161
Psmd12	113.938	0.322743	0.179572	1.79729	0.0722893	0.202161
Pgs1	97.8608	0.274574	0.152766	1.79735	0.0722803	0.202161
Nabp2	106.055	0.283008	0.157507	1.79679	0.0723684	0.202185
Clcn4	208.889	0.252026	0.140268	1.79675	0.0723757	0.202185
Chga	506.099	0.281691	0.156808	1.79641	0.0724298	0.202213
Khsrp	231.2	0.207956	0.115776	1.79619	0.0724637	0.202213
Gpcpd1	211.94	0.327709	0.182609	1.79459	0.0727184	0.202815
Cyrib	295.201	0.256857	0.143189	1.79383	0.0728397	0.203044
Glrb	254.175	0.268508	0.14971	1.79352	0.0728895	0.203075
Wnk2	155.113	0.259565	0.144762	1.79304	0.0729661	0.203179
Ptcd2	88.1977	0.286939	0.160073	1.79256	0.0730437	0.203276
Prpf19	151.708	0.284782	0.158889	1.79233	0.0730793	0.203276
Nono	160.828	0.25284	0.141148	1.79131	0.0732436	0.203605
Rptor	117.262	0.276548	0.1544	1.79111	0.0732759	0.203605
Tmem205	88.4736	0.300872	0.168017	1.79072	0.073338	0.203669
Sec61a1	108.854	0.269045	0.150309	1.78994	0.0734629	0.203907
Setd1b	91.7632	0.29304	0.163864	1.78831	0.0737263	0.204461
Srcap	216.108	0.243376	0.1361	1.78821	0.0737414	0.204461
Ppib	221.209	0.310212	0.1735	1.78796	0.0737822	0.204465
Get4	99.6893	0.302876	0.169492	1.78696	0.0739436	0.204694
Rims1	189.57	0.229275	0.128301	1.78701	0.0739355	0.204694
Pcbp3	90.5178	0.279264	0.156371	1.78591	0.0741133	0.204728
Pdxdc1	144.834	0.264604	0.148136	1.78622	0.0740631	0.204728
Fam193a	89.3772	0.302334	0.169265	1.78615	0.0740744	0.204728
Enoph1	155.254	0.24632	0.137874	1.78656	0.0740086	0.204728
Eif4a3	121.965	0.255031	0.142823	1.78564	0.0741571	0.20474
Coq10b	89.7008	0.310348	0.173851	1.78514	0.0742391	0.20483
Dync1i1	208.376	0.252617	0.141526	1.78495	0.0742686	0.20483
Etv3	86.4636	0.382866	0.214545	1.78455	0.0743347	0.204904
Rps14	533.964	0.220294	0.123501	1.78375	0.074465	0.205154
Myl4	226.02	0.347004	0.194654	1.78267	0.0746395	0.205526
Cept1	86.6117	0.293819	0.164884	1.78197	0.0747541	0.205732
Ap3b2	86.2095	0.303632	0.170429	1.78158	0.0748178	0.205799
Spop	305.047	0.206966	0.116191	1.78125	0.0748709	0.205835
Ufsp2	103.524	0.283261	0.159182	1.77948	0.0751604	0.206522
Ctdsp2	89.7766	0.306408	0.172298	1.77836	0.0753447	0.206701
Dnaja2	364.892	0.270158	0.151895	1.77858	0.0753082	0.206701
Ddb1	284.895	0.271798	0.152795	1.77884	0.0752662	0.206701
Mccc1	98.1527	0.307984	0.173245	1.77773	0.0754477	0.206874
9330159F19Rik	87.7994	0.289532	0.163037	1.77586	0.0757556	0.207609
Osbpl8	103.688	0.336814	0.189715	1.77536	0.0758379	0.207725
Ak1	347.675	0.252747	0.142402	1.77488	0.0759178	0.207834
Rhbdl1	125.184	0.268592	0.151369	1.77442	0.0759941	0.207933
Rrn3	109.223	0.274733	0.154863	1.77403	0.0760575	0.207997
Pfkl	315.343	0.272061	0.153378	1.77379	0.0760976	0.207998
Herc3	310.877	0.31684	0.178681	1.77321	0.0761931	0.20804
Igsf8	333.017	0.221892	0.125121	1.77342	0.0761584	0.20804
Flnb	117.7	0.289651	0.163375	1.77293	0.0762409	0.208061
Eif4g2	161.448	0.244988	0.138222	1.77242	0.0763244	0.208179
Pdp1	263.627	0.276152	0.155946	1.77082	0.0765912	0.208674
Kmt2a	174.264	0.269006	0.151929	1.77061	0.0766262	0.208674
Robo2	161.427	0.298282	0.16843	1.77095	0.0765692	0.208674
Lgi3	156.634	0.301929	0.170651	1.76928	0.0768479	0.209168
Lrrc8d	84.851	0.353051	0.199743	1.76753	0.0771395	0.209692
Slc6a7	126.401	0.300447	0.170014	1.76718	0.0771975	0.209692
Serinc1	1165.59	0.25261	0.142947	1.76716	0.0772018	0.209692
Lingo3	132.068	0.286528	0.16212	1.76738	0.0771639	0.209692
Phtf2	84.6026	0.292607	0.165669	1.76621	0.0773599	0.210011
Msra	93.5917	0.289178	0.16375	1.76598	0.0774	0.210011
Chchd3	156.825	0.280808	0.159224	1.7636	0.0777989	0.210966
Scrn1	274.677	0.248376	0.140851	1.7634	0.0778334	0.210966
Zcchc17	140.797	0.241685	0.137097	1.76287	0.0779228	0.211098
Scaf1	270.518	0.235117	0.133427	1.76214	0.0780459	0.211251
Lonp2	104.856	-0.260058	0.147588	-1.76205	0.0780605	0.211251
Clcn6	132.051	0.25273	0.143477	1.76147	0.0781591	0.211408
Crym	98.2363	0.329773	0.18735	1.7602	0.0783742	0.21188
Tceal5	191.251	0.246453	0.140117	1.75891	0.0785926	0.212345
Jak1	151.031	0.279603	0.158983	1.7587	0.0786283	0.212345
Dcun1d3	85.4216	0.289239	0.164492	1.75838	0.0786833	0.212384
Ogdh	203.842	0.239499	0.136322	1.75686	0.0789416	0.21286
Slc39a3	101.932	0.256753	0.146129	1.75703	0.0789129	0.21286
Stk11	151.526	0.253844	0.144522	1.75643	0.0790145	0.212946
Mrfap1	992.835	0.207949	0.118416	1.75609	0.079073	0.212993
Wdr48	94.1304	-0.278779	0.158782	-1.75574	0.0791334	0.213045
Dtymk	90.6025	0.283578	0.161564	1.7552	0.0792245	0.21318
Ube2d3	105.684	0.257839	0.146991	1.75411	0.0794111	0.213572
Ranbp1	193.84	0.260602	0.148624	1.75344	0.0795272	0.213663
Fbxl17	145.802	0.242577	0.138326	1.75366	0.0794888	0.213663
Ppp2cb	165.344	0.238773	0.136222	1.75283	0.0796314	0.213783
Atp6v1c1	155.253	0.263077	0.150099	1.75269	0.0796544	0.213783
Echs1	138.427	0.28638	0.163446	1.75214	0.0797494	0.213928
Pamr1	105.716	0.268681	0.153573	1.74953	0.0801986	0.215022
Mrps26	218.547	0.260859	0.149327	1.74689	0.0806559	0.216026
Stx3	109.35	0.32269	0.184722	1.74689	0.0806562	0.216026
Kctd1	120.354	0.267969	0.153501	1.74571	0.0808606	0.216439
Arid1a	179.96	0.240121	0.137564	1.74552	0.0808939	0.216439
Rin1	108.196	0.326321	0.186986	1.74516	0.0809562	0.216494
Scg5	502.48	0.252547	0.144772	1.74444	0.0810816	0.216718
Bzw1	140.292	0.284464	0.16327	1.74229	0.0814582	0.217437
Eif3g	225.3	0.28205	0.1619	1.74212	0.0814867	0.217437
Tle5	215.185	0.229447	0.131713	1.74202	0.0815055	0.217437
Cisd1	254.115	0.230571	0.132364	1.74195	0.0815179	0.217437
Id2	213.163	0.229068	0.131549	1.74132	0.081628	0.217619
Nemf	91.3783	0.279658	0.160627	1.74104	0.081676	0.217635
Fam98c	102.633	0.274216	0.157612	1.73981	0.0818923	0.21789
Ssr1	163.413	0.237026	0.136252	1.73961	0.0819274	0.21789
Nicn1	126.423	0.273742	0.157333	1.73988	0.0818796	0.21789
Arih1	175.654	0.263588	0.151527	1.73954	0.0819394	0.21789
Fam53b	127.444	0.268414	0.154341	1.73909	0.0820181	0.217988
Fabp3	145.943	0.263937	0.151859	1.73803	0.082205	0.218257
Rps5	193.592	0.223038	0.128345	1.7378	0.0822453	0.218257
Ipcef1	177.831	0.221253	0.127283	1.73828	0.0821623	0.218257
Cdc42se2	137.905	0.249884	0.143917	1.73631	0.0825094	0.218734
Crebl2	109.336	0.257882	0.148506	1.73651	0.0824734	0.218734
Capn15	116.511	0.279466	0.160984	1.73598	0.0825667	0.218774
Mical2	556.28	0.320538	0.184693	1.73552	0.0826489	0.218881
Stim2	136.298	0.234278	0.135021	1.73512	0.0827199	0.218957
Cnnm2	103.752	0.280003	0.161411	1.73472	0.0827911	0.219034
1110004F10Rik	163.088	0.268791	0.155017	1.73394	0.082929	0.219175
Strbp	290.708	0.276763	0.159611	1.73398	0.0829219	0.219175
Slc25a44	138.601	0.24825	0.14325	1.73298	0.0830997	0.219515
Cbarp	523.883	0.213456	0.123228	1.7322	0.0832375	0.219767
Higd1a	224.352	0.252188	0.145707	1.73078	0.0834903	0.220055
Asph	143.229	0.230336	0.133049	1.73122	0.0834129	0.220055
Dnajb5	160.039	0.246348	0.142345	1.73064	0.0835158	0.220055
Rcan1	114.231	0.285671	0.165058	1.73073	0.0834994	0.220055
Ptbp2	137.32	0.239081	0.138239	1.72948	0.0837234	0.22049
Mkrn1	166.907	0.238097	0.137698	1.72912	0.0837875	0.220547
Plaa	111.732	-0.259336	0.150016	-1.72872	0.0838585	0.220622
Ogdhl	217.638	0.264195	0.1529	1.72789	0.0840078	0.220903
Galnt17	101.052	0.277058	0.160412	1.72717	0.0841378	0.221133
Pura	441.512	0.227263	0.131673	1.72597	0.0843536	0.221433
Mlf2	881.631	0.246109	0.142577	1.72614	0.0843215	0.221433
Fdx2	134.738	0.287444	0.16665	1.72484	0.0845572	0.221433
Itpk1	144.86	0.477728	0.276899	1.72528	0.0844776	0.221433
Strn4	422.65	0.238498	0.138272	1.72484	0.0845556	0.221433
Ptpn4	137.337	0.276609	0.160381	1.7247	0.0845819	0.221433
Mipep	84.1573	-0.274715	0.159201	-1.72559	0.084422	0.221433
Sdhc	125.836	0.271243	0.157275	1.72464	0.0845929	0.221433
Eif4g1	351.435	0.220415	0.127854	1.72396	0.0847148	0.221641
Ptpn23	99.4386	0.282437	0.163912	1.7231	0.0848707	0.221789
Ptov1	255.941	0.247312	0.14353	1.72307	0.0848756	0.221789
Man2a1	110.377	0.32829	0.190541	1.72294	0.0848996	0.221789
Emx1	147.706	0.332122	0.192843	1.72224	0.0850262	0.222008
Tmem50a	95.7845	0.271403	0.157691	1.7211	0.0852319	0.222433
Morf4l1b,Morf4l1-ps1,Morf4l1	654.762	0.251373	0.146111	1.72043	0.0853549	0.222643
Coa8	113.433	-0.28741	0.167107	-1.71992	0.0854477	0.222661
Zkscan1	149.092	0.26326	0.153061	1.71997	0.085438	0.222661
Prkar1b	1738.02	0.223949	0.130347	1.71811	0.0857772	0.223408
Ptma	669.589	0.216922	0.126362	1.71667	0.086039	0.223865
Atg2a	90.4549	0.261347	0.152228	1.71681	0.0860142	0.223865
Eif4e	268.92	0.24695	0.143915	1.71595	0.086172	0.223994
Ube2b	112.566	0.263386	0.153495	1.71593	0.0861748	0.223994
[truncated: 17,741 more rows]

## Sheet: neuron_LND_vs_veh
	baseMean	log2FoldChange	lfcSE	stat	pvalue	padj
Lasp1	153.209	-0.872727	0.145562	-5.99557	2.02771e-09	1.29703e-05
Jcad	178.942	-0.92105	0.156369	-5.89025	3.8562e-09	1.29703e-05
Spns2	176.452	0.942903	0.165119	5.71045	1.1268e-08	2.52665e-05
Kif5a	1130.3	-0.648137	0.120466	-5.38024	7.4386e-08	0.000125099
Per3	125.089	0.982864	0.193269	5.08546	3.66734e-07	0.000435949
Fjx1	96.7515	-0.766585	0.151083	-5.07393	3.89672e-07	0.000435949
Cyp2d12	246.178	0.733051	0.145304	5.04495	4.53641e-07	0.000435949
Clstn1	463.59	0.551544	0.110505	4.99113	6.0028e-07	0.00050476
Cirbp	135.257	0.817692	0.166967	4.89732	9.71534e-07	0.00071209
Wipf3	133.01	0.799436	0.163804	4.88043	1.05856e-06	0.00071209
Fkbp5	109.814	0.863204	0.180177	4.79086	1.66065e-06	0.000859323
Atp1a1	696.149	0.627104	0.130848	4.7926	1.6463e-06	0.000859323
Camk1	164.848	-0.617581	0.128267	-4.81482	1.4733e-06	0.000859323
Marchf9	115.296	-0.648803	0.140713	-4.61084	4.01053e-06	0.00168618
Dnm2	674.732	0.613309	0.132731	4.6207	3.82444e-06	0.00168618
Fnbp1l	113.564	-0.719376	0.155562	-4.62436	3.75753e-06	0.00168618
Gm15319,Gm21119,4930467E23Rik	120.585	0.762348	0.168416	4.52658	5.99468e-06	0.00212243
Hnrnpm	125.244	-0.71881	0.158401	-4.53791	5.68133e-06	0.00212243
Lrrc55	88.6644	-0.784588	0.172919	-4.53732	5.69739e-06	0.00212243
Ciart	94.4818	0.756144	0.168699	4.4822	7.38783e-06	0.00236657
Cd99	1273.42	0.553313	0.123166	4.49242	7.04167e-06	0.00236657
Ctsb	275.047	0.65348	0.146268	4.46767	7.9075e-06	0.0024179
Nsf	651.204	0.601821	0.135487	4.44191	8.91653e-06	0.00260789
H2bc12,H2bc11,H2bc23,H2bc4,H2bc7,H2bc24	163.194	0.603871	0.137475	4.39258	1.12015e-05	0.00313968
Neurod2	178.04	0.735546	0.16922	4.34668	1.38215e-05	0.00371909
Chic2	9675.4	0.460789	0.108318	4.25402	2.09963e-05	0.00543239
Srsf3	272.94	0.49232	0.115963	4.2455	2.1811e-05	0.00543418
Mrtfa	106.409	0.643883	0.152544	4.22095	2.4327e-05	0.00584455
Ccdc85b	369.406	0.592105	0.142377	4.15872	3.20036e-05	0.00733887
Dnm1	566.24	0.550502	0.132536	4.1536	3.27287e-05	0.00733887
Oprl1	106.292	0.676317	0.163323	4.14099	3.45812e-05	0.00750411
Cdk7	95.84	0.644941	0.15625	4.12763	3.66518e-05	0.00770489
Rapgef4	327.047	-0.491635	0.120522	-4.07923	4.51853e-05	0.00921095
Ewsr1	201.344	0.607521	0.149434	4.06547	4.7935e-05	0.00948408
S100a9	234.305	0.578406	0.142838	4.04937	5.13553e-05	0.00959631
Plp1	406.714	-0.662263	0.163368	-4.05381	5.03902e-05	0.00959631
Erp29	108.23	-0.569568	0.14108	-4.03719	5.40957e-05	0.00983518
H4c11,H4c12	183.973	0.603814	0.150112	4.02242	5.76021e-05	0.0099942
Cnr1	94.0634	-0.704725	0.175259	-4.02104	5.79417e-05	0.0099942
Ipcef1	177.831	-0.511909	0.127825	-4.00476	6.20801e-05	0.0104403
Ing2	73.2221	-0.642906	0.161085	-3.99109	6.57707e-05	0.0107912
Zkscan16	107.6	0.632101	0.160883	3.92894	8.53213e-05	0.0136656
Ccsap	172.776	0.619587	0.158548	3.90787	9.3112e-05	0.0145666
Sphkap	186.931	0.544063	0.139509	3.89983	9.62599e-05	0.0147168
Anxa5	95.0841	-0.620216	0.159665	-3.88448	0.00010255	0.0151783
Fus	277.335	0.653019	0.168236	3.88155	0.000103791	0.0151783
Ankrd34a	115.483	-0.61984	0.160224	-3.86859	0.000109469	0.015668
Lmo4	490.231	-0.618592	0.160643	-3.85072	0.000117769	0.0164343
Usp19	300.527	0.446934	0.11666	3.83109	0.000127577	0.0164343
Fam81a	282.438	-0.539492	0.141431	-3.81453	0.000136444	0.0164343
Rhob	402.924	0.534987	0.139659	3.83067	0.000127793	0.0164343
Smad7	78.8002	-0.66759	0.174353	-3.82897	0.000128681	0.0164343
Rufy2	151.377	0.550827	0.14442	3.81406	0.000136704	0.0164343
Hdac5	133.879	-0.599145	0.157097	-3.81387	0.00013681	0.0164343
Sf3b1	204.868	0.582096	0.152295	3.82216	0.000132289	0.0164343
Cracdl	243.764	0.621088	0.162206	3.82901	0.000128659	0.0164343
Pcbd2	714.113	0.429823	0.113016	3.8032	0.000142838	0.0165667
Rgs19	122.167	-0.745888	0.195994	-3.80566	0.000141424	0.0165667
Adcy9	224.727	0.602975	0.158809	3.79687	0.000146537	0.0167077
Stmn1	762.827	0.496931	0.133376	3.72579	0.000194708	0.0195865
Pmepa1	158.97	-0.64095	0.172053	-3.7253	0.000195079	0.0195865
Zfp941	105.681	0.573104	0.152752	3.75187	0.000175522	0.0195865
Wwc1	83.9585	-0.62434	0.166691	-3.74549	0.000180043	0.0195865
Sqstm1	662.364	0.440881	0.117833	3.74157	0.000182876	0.0195865
Arc	331.317	-0.601621	0.161078	-3.73496	0.000187748	0.0195865
Lpgat1	312.772	-0.541274	0.145057	-3.73146	0.000190376	0.0195865
BC005537	214.25	-0.475074	0.127248	-3.73344	0.000188881	0.0195865
Dpysl4	116.714	0.599726	0.161762	3.70746	0.000209349	0.0207102
Auts2	84.0774	-0.57304	0.155083	-3.69504	0.000219849	0.0214336
Pabpn1	226.108	0.592793	0.160773	3.68714	0.000226792	0.0217947
Supt6	205.966	0.490695	0.133729	3.66933	0.000243184	0.0227834
Cckbr	125.676	-0.536072	0.146197	-3.66677	0.000245634	0.0227834
Fkbp8	321.133	0.439621	0.120059	3.6617	0.000250552	0.0227834
Cd2bp2	109.129	0.539414	0.147316	3.66162	0.000250628	0.0227834
Stard7	104.054	0.579637	0.158697	3.65249	0.000259714	0.0231564
4833420G17Rik	70.8367	0.618607	0.169453	3.65061	0.000261615	0.0231564
Arfgap1	151.559	0.582252	0.159973	3.63968	0.000272975	0.0238481
Qk	279.845	-0.504323	0.139245	-3.62184	0.00029251	0.0252271
Gm29667,Gapdh,Gm12070	2563.9	0.434012	0.120325	3.607	0.000309754	0.0255465
Actb	1002.95	0.535343	0.148246	3.61117	0.000304816	0.0255465
Lnpk	171.33	-0.600695	0.166191	-3.61449	0.000300938	0.0255465
Cx3cl1	875.897	-0.53258	0.147837	-3.60248	0.000315202	0.0255465
Chd8	84.3962	0.612195	0.169849	3.60434	0.000312947	0.0255465
Jph4	268.834	-0.497323	0.138488	-3.5911	0.000329291	0.0261102
Pnma2	105.999	-0.500627	0.139427	-3.5906	0.00032992	0.0261102
Grm3	87.7876	-0.554341	0.15526	-3.5704	0.00035643	0.0275598
Rps3a1	739.841	-0.412701	0.115585	-3.57054	0.00035624	0.0275598
Pdia6	206.942	-0.495967	0.139448	-3.55664	0.000375624	0.0281428
Sh3glb2	227.97	0.456505	0.128688	3.54739	0.000389071	0.0281428
Apmap	85.2433	0.605636	0.170612	3.54978	0.000385548	0.0281428
Nkiras1	243.83	0.479823	0.135254	3.54758	0.000388795	0.0281428
Arhgef3	193.143	0.504208	0.141709	3.55805	0.000373623	0.0281428
Pip4k2a	126.302	-0.539004	0.151725	-3.55252	0.000381564	0.0281428
Sorbs2	246.7	-0.445228	0.125817	-3.5387	0.0004021	0.0287758
Mmut	423.361	0.565058	0.160373	3.52339	0.000426066	0.0301699
Bdnf	76.9366	-0.723289	0.205516	-3.51939	0.000432546	0.0303098
Gm10051,Rpl28	495.66	-0.445815	0.126813	-3.51553	0.000438874	0.0304361
Macrod2	143.136	-0.490631	0.139851	-3.50825	0.000451068	0.0309626
Mpc1	178.488	0.542733	0.15525	3.49586	0.000472536	0.0318072
Adcyap1r1	112.577	0.565736	0.161838	3.49569	0.000472829	0.0318072
Srsf2	157.962	0.447141	0.128588	3.47732	0.000506461	0.0336072
Tubg1	175.386	0.488635	0.140587	3.47567	0.000509578	0.0336072
Clasrp	73.5381	0.714053	0.206228	3.46245	0.00053528	0.0349595
Lgi3	156.634	0.572181	0.165935	3.44822	0.000564293	0.0358133
Pfn2	445.592	0.45842	0.133016	3.44634	0.000568226	0.0358133
Dennd1b	89.6803	-0.518267	0.150411	-3.44567	0.000569649	0.0358133
Fam214a	104.143	0.535916	0.155237	3.45224	0.00055596	0.0358133
Pianp	293.692	-0.533244	0.155383	-3.43181	0.000599575	0.0370031
Pcsk1n	175.447	0.484862	0.141241	3.43286	0.000597257	0.0370031
Scn4b	201.194	0.604486	0.176763	3.41975	0.000626788	0.0383309
Arap2	133.499	-0.468833	0.137312	-3.41437	0.000639298	0.0387437
Eef1g	576.787	-0.420789	0.123591	-3.40468	0.000662411	0.0397861
Sesn1	79.021	0.594398	0.17538	3.3892	0.000700968	0.0416392
AI413582	244.098	0.489697	0.144565	3.38738	0.000705645	0.0416392
Pabpc1	227.196	-0.407203	0.120485	-3.3797	0.000725653	0.0418051
Arrb1	299.294	0.410399	0.12145	3.37915	0.000727099	0.0418051
Fubp1	128.055	-0.481362	0.142331	-3.382	0.000719606	0.0418051
Psma2	167.101	0.456802	0.135581	3.36922	0.000753799	0.0426118
Eif3c	208.496	0.464332	0.137814	3.36928	0.000753653	0.0426118
Chst1	252.98	0.526873	0.156821	3.3597	0.000780267	0.0430234
Kif2a	158.361	-0.50815	0.151211	-3.36055	0.000777883	0.0430234
1500011B03Rik	117.826	0.510445	0.151836	3.36181	0.000774323	0.0430234
Marcks	159.553	0.486748	0.145268	3.35069	0.000806097	0.0440863
Nras	100.073	-0.55515	0.165965	-3.34498	0.000822887	0.0446416
Timmdc1	112.27	-0.565382	0.16941	-3.33736	0.00084578	0.0447997
Cyp46a1	162.426	0.528652	0.158354	3.33842	0.000842568	0.0447997
Gng12	78.219	-0.550957	0.164895	-3.34126	0.000833982	0.0447997
Hexb	76.8466	-0.539557	0.162484	-3.32068	0.000897978	0.0470784
Ralgds	122.044	-0.45346	0.136618	-3.31919	0.000902797	0.0470784
Ykt6	172.343	0.466867	0.140782	3.31623	0.000912398	0.0472131
Jup	96.4497	-0.540831	0.163476	-3.30832	0.000938583	0.0481973
Msmo1	150.665	-0.615282	0.186177	-3.30481	0.000950393	0.0484341
Inpp5f	75.8518	0.604132	0.18304	3.30054	0.000964976	0.0488075
Zfyve27	169.553	0.453591	0.137727	3.29341	0.000989787	0.0496888
Epha10	120.917	0.659828	0.201363	3.2768	0.0010499	0.0519315
Kctd17	300.241	0.467016	0.142502	3.27725	0.00104825	0.0519315
Atg13	112.607	0.479993	0.146747	3.27089	0.00107208	0.0526414
Crybb2	95.6475	0.664145	0.203576	3.26239	0.00110476	0.0531972
Mast3	198.404	-0.406317	0.124442	-3.26513	0.00109415	0.0531972
Snap25	6114.76	0.437921	0.134258	3.26179	0.00110712	0.0531972
Sppl2b	114.964	0.48104	0.148104	3.248	0.00116221	0.0554481
Il34	95.1236	-0.515712	0.158969	-3.24412	0.00117815	0.055813
Gpr143	71.4966	0.655113	0.202518	3.23484	0.00121711	0.0572553
Cnih2	281.791	-0.435807	0.134982	-3.22863	0.00124386	0.0577679
Rps2,Gm45855	465.161	-0.336499	0.104233	-3.22832	0.00124518	0.0577679
Asb8	88.6061	0.518739	0.161045	3.22109	0.00127706	0.0588409
Atp5g2	496.671	-0.451327	0.140271	-3.21753	0.001293	0.0591702
Acss2	114.957	0.452312	0.140737	3.21387	0.00130957	0.0595234
Chfr	70.3964	0.555323	0.173503	3.20066	0.00137112	0.0607159
R3hdm1	325.769	-0.380474	0.118762	-3.20366	0.00135694	0.0607159
Ip6k2	220.775	0.436663	0.136329	3.20302	0.00135996	0.0607159
Phyhipl	341.632	-0.470935	0.147144	-3.2005	0.00137191	0.0607159
Rnf187	313.381	0.403562	0.126963	3.17858	0.00148	0.0626933
Rab11fip3	164.851	0.453355	0.142644	3.17822	0.00148183	0.0626933
Mobp	322.541	-0.546409	0.171906	-3.17853	0.00148022	0.0626933
Rbis	131.396	-0.444214	0.139366	-3.18739	0.00143564	0.0626933
Cdh11	95.8808	-0.461509	0.145134	-3.17989	0.00147333	0.0626933
Ndufs4	107.125	0.49878	0.15676	3.18181	0.00146357	0.0626933
Sh3kbp1	86.84	-0.483989	0.152149	-3.18102	0.00146755	0.0626933
Rhoa	348.838	-0.355797	0.11216	-3.17223	0.00151274	0.0632062
Per1	200.979	0.470048	0.148161	3.17255	0.00151104	0.0632062
Ppp1r3f	70.89	0.534192	0.168862	3.16349	0.0015589	0.064733
Psme4	98.8443	0.489942	0.154998	3.16095	0.00157256	0.0648995
Dido1	153.552	0.451364	0.142978	3.15689	0.00159463	0.0654089
2410002F23Rik	134.977	0.439162	0.139345	3.15163	0.00162362	0.0659843
Sstr2	81.682	-0.599696	0.190332	-3.15079	0.00162827	0.0659843
Rps4x	451.491	-0.413124	0.131441	-3.14303	0.00167207	0.066165
Rpl4	773.094	-0.42828	0.136165	-3.14529	0.00165921	0.066165
Polr2e	132.872	0.421871	0.134182	3.14402	0.00166643	0.066165
Rpl38	813.998	-0.345055	0.109625	-3.1476	0.00164616	0.066165
Eef1d	84.9861	0.510046	0.162796	3.13303	0.00173011	0.0680395
Gm7334,Btg3	74.7521	0.517222	0.165172	3.13141	0.00173967	0.0680395
Rrp36	790.682	0.461318	0.147402	3.12966	0.0017501	0.0680514
Marf1	224.48	-0.411605	0.131743	-3.12429	0.00178236	0.0685776
Scrt2	129.21	0.637166	0.203957	3.12401	0.00178402	0.0685776
Rbm3	245.298	0.562711	0.180737	3.11341	0.00184936	0.0706855
Egr1	442.303	-0.915847	0.29504	-3.10415	0.00190829	0.0723441
Cbln4	73.1689	-0.551909	0.17785	-3.10322	0.00191426	0.0723441
Golm1	80.2875	0.946498	0.305178	3.10146	0.00192571	0.0723702
Stx7	181.228	-0.410563	0.132498	-3.09864	0.00194413	0.0726563
Aph1a	97.5884	0.45711	0.148096	3.08658	0.00202472	0.074582
Nav1	116.324	-0.483533	0.156598	-3.08773	0.0020169	0.074582
Nol6	153.632	0.43588	0.141246	3.08597	0.00202891	0.074582
Nmnat2	295.83	0.43177	0.139995	3.08419	0.00204104	0.0746199
Tubb2b	71.762	-0.562257	0.182453	-3.08165	0.00205859	0.0748548
Ap3d1	146.77	0.424396	0.13804	3.07444	0.00210899	0.076275
Clcn7	98.8338	0.456576	0.149036	3.06354	0.00218738	0.078327
Exog	90.3518	0.476588	0.155731	3.06034	0.00221088	0.078327
Lysmd2	84.977	0.502742	0.164371	3.05857	0.00222394	0.078327
R3hdm2	442.412	-0.446458	0.145963	-3.05871	0.00222289	0.078327
Ptms	2243.3	0.338498	0.11065	3.05918	0.00221945	0.078327
Mprip	90.2318	0.508882	0.166881	3.04936	0.00229327	0.0803479
Abhd6	80.5909	0.482091	0.158213	3.04711	0.00231054	0.0805337
Rpl37,Rpl37rt	588.559	-0.394832	0.129749	-3.04304	0.00234201	0.0812097
Tmem200c	174.145	0.401739	0.13218	3.03934	0.00237093	0.0817911
Znhit3	74.1632	0.498652	0.164158	3.03764	0.00238441	0.0818363
Pou3f3	133.692	-0.469531	0.155006	-3.02912	0.00245271	0.0829281
Abhd10	73.938	0.522562	0.172465	3.02996	0.00244586	0.0829281
Satb2	301.462	-0.462073	0.152623	-3.02754	0.00246553	0.0829281
Ppp2r2b	173.434	-0.480375	0.158607	-3.02871	0.00245602	0.0829281
Prcc	75.7164	0.512066	0.169248	3.02553	0.002482	0.0830667
Gclc	96.1499	0.48731	0.161369	3.01986	0.00252893	0.0842183
Psmb3	188.657	0.362592	0.120252	3.01526	0.00256761	0.0850854
Leng8	114.116	0.528689	0.17587	3.00614	0.00264591	0.0868054
Ufm1	71.8267	-0.477208	0.158675	-3.00747	0.00263435	0.0868054
Kcnv1	115.202	-0.594263	0.197776	-3.00472	0.00265823	0.0868054
Fth1	1670.66	-0.423605	0.14117	-3.00068	0.00269381	0.0872289
Apod	100.653	-0.490279	0.16341	-3.0003	0.00269713	0.0872289
Agap2	639.182	-0.380527	0.127224	-2.991	0.00278066	0.0882334
Brd8	99.4453	0.460056	0.153813	2.99101	0.00278057	0.0882334
Arhgap44	212.431	0.377101	0.125908	2.99505	0.00274397	0.0882334
Dbp	135.437	0.611028	0.204179	2.99261	0.00276601	0.0882334
Eif5	85.1836	0.54118	0.181256	2.98572	0.00282915	0.0893505
Armc9	101.297	0.463935	0.155786	2.97803	0.00290104	0.0911928
Ncdn	1151.06	0.299368	0.100964	2.96511	0.00302575	0.0946707
Ppp1r11	189.412	-0.49428	0.167092	-2.95813	0.00309515	0.0954306
Dgat2	147.757	0.536226	0.181323	2.9573	0.00310343	0.0954306
Lrsam1	111.43	0.525199	0.177436	2.95993	0.00307712	0.0954306
Rnf166	95.0763	0.508479	0.17196	2.95697	0.00310678	0.0954306
Manf	115.6	-0.48908	0.165487	-2.9554	0.0031226	0.0954807
Spry2	198.037	-0.388105	0.131558	-2.95007	0.00317698	0.0957601
Cbx5	203.474	-0.407657	0.138121	-2.95145	0.0031629	0.0957601
Cox6b1	710.322	-0.406267	0.137738	-2.94956	0.00318226	0.0957601
Napa	275.964	0.404683	0.13723	2.94894	0.00318868	0.0957601
Naa38	162.712	-0.41739	0.141753	-2.94449	0.00323484	0.0965006
Bag1	109.591	-0.44314	0.150533	-2.94381	0.00324203	0.0965006
Tmsb10	436.686	-0.350369	0.119255	-2.93797	0.00330367	0.0979021
Elavl3	404.739	-0.316889	0.108004	-2.93404	0.0033458	0.0987157
Acat2	98.0039	0.478374	0.163287	2.92964	0.00339353	0.0993334
H4c8	240.922	-0.42806	0.146126	-2.92939	0.00339627	0.0993334
Sgk1	113.011	0.506428	0.173423	2.92019	0.00349814	0.100136
Sox5	96.394	-0.506299	0.173287	-2.92174	0.00348078	0.100136
Mapk8ip1	414.125	-0.345907	0.118442	-2.92048	0.00349492	0.100136
Ankrd39	69.1631	0.514438	0.176077	2.92166	0.00348169	0.100136
Drg2	73.514	0.551033	0.188615	2.92146	0.0034839	0.100136
Ddx42	85.8205	0.505097	0.173232	2.91573	0.00354861	0.10115
Msra	93.5917	0.456119	0.15656	2.91337	0.00357545	0.101486
Polr2a	101.493	0.456809	0.156966	2.91025	0.00361142	0.101512
Hnrnph1	173.455	-0.432218	0.148561	-2.90936	0.00362166	0.101512
Cox6a1	1222.59	-0.284207	0.097672	-2.90981	0.00361649	0.101512
Mtmr12	85.2621	0.494421	0.170192	2.90508	0.0036716	0.102061
Dcaf7	159.106	0.391324	0.134701	2.90512	0.00367109	0.102061
Pip4k2c	191.279	0.419145	0.144371	2.90324	0.00369322	0.10224
Rps21	543.191	-0.350275	0.120836	-2.89876	0.00374636	0.103286
Fat1	106.153	-0.436241	0.150912	-2.8907	0.00384389	0.105113
Ccdc47	130.791	0.411264	0.142229	2.89156	0.00383333	0.105113
Lmbrd2	121.815	-0.420545	0.145622	-2.88791	0.00387807	0.105618
Mcm3ap	417.617	0.396819	0.13767	2.8824	0.00394662	0.106595
Gm29758	82.5414	0.547626	0.190068	2.88121	0.00396146	0.106595
Hikeshi	132.401	-0.478625	0.166014	-2.88304	0.00393857	0.106595
Lmo3	145.109	-0.419882	0.146049	-2.87495	0.00404095	0.107871
Mfhas1	149.185	-0.358052	0.124533	-2.87517	0.00403811	0.107871
Klf9	388.548	0.464956	0.162027	2.86962	0.00410971	0.108843
Ints6	91.7491	0.446839	0.155663	2.87056	0.00409741	0.108843
Nr2f1	122.972	-0.443857	0.155089	-2.86195	0.00421045	0.111073
Dlg1	240.108	-0.419447	0.146654	-2.86012	0.00423481	0.11128
Snx25	121.132	-0.399454	0.140058	-2.85206	0.00434363	0.113327
Ypel3	240.973	0.363841	0.127635	2.85063	0.00436328	0.113327
Nop56	126.88	0.465899	0.16337	2.85181	0.0043471	0.113327
Slc25a23	359.423	-0.343359	0.120683	-2.84513	0.00443938	0.11442
Fgfr3	74.8327	-0.574391	0.20186	-2.84549	0.00443435	0.11442
AI837181	102.151	0.449026	0.158209	2.83819	0.00453707	0.116492
Dnm3	122.992	0.447102	0.157768	2.83393	0.00459801	0.117174
Net1	106.328	0.431464	0.152399	2.83115	0.00463807	0.117174
Pou3f2	76.7795	-0.600416	0.211935	-2.83302	0.00461102	0.117174
St8sia3	147.514	0.406843	0.143747	2.83028	0.00465072	0.117174
Zfp235	79.998	0.454343	0.160411	2.83238	0.00462032	0.117174
Zdhhc24	117.45	-0.421267	0.149106	-2.82529	0.00472379	0.11854
Syt2	163.593	0.5544	0.196337	2.82372	0.00474702	0.11854
Myadm	134.41	-0.459546	0.162824	-2.82234	0.00476747	0.11854
Cpne9	111.088	0.478535	0.169585	2.8218	0.00477543	0.11854
Mogs	75.4294	0.494327	0.175511	2.81651	0.00485487	0.120069
Neurod6	125.522	-0.566929	0.202166	-2.80427	0.00504312	0.122475
Prkrip1	81.4277	0.454817	0.16196	2.80821	0.00498184	0.122475
Dhrs1	87.7395	0.448266	0.159984	2.80194	0.00507961	0.122475
Calm3	725.324	0.327505	0.11683	2.80325	0.00505902	0.122475
Znfx1	74.1193	0.491488	0.175128	2.80646	0.00500898	0.122475
Camk2g	288.726	0.391564	0.139586	2.80517	0.005029	0.122475
Eif5b	125.791	0.404913	0.144499	2.80218	0.00507587	0.122475
Tuba1c,Tuba1b	479.493	-0.404739	0.1446	-2.79902	0.00512585	0.12271
Lrrc4c	97.7059	-0.426768	0.152447	-2.79946	0.00511887	0.12271
Crebzf	151.393	0.412221	0.14743	2.79606	0.00517304	0.122965
Hnrnpc	185.802	-0.357329	0.127782	-2.7964	0.00516746	0.122965
Zfp934,Zfp935,Gm5141,Gm21145,Zfp808,Gm3325,BC052688,Platr25,6720489N17Rik,Gm36298	161.955	0.424441	0.151981	2.79273	0.00522659	0.123366
Crem	94.6551	-0.405846	0.145316	-2.79285	0.00522467	0.123366
Map6	137.589	-0.415488	0.148986	-2.78877	0.0052909	0.124447
Gmfb	157.587	-0.381542	0.136939	-2.78622	0.00533273	0.124994
Tmem181a	166.959	0.379437	0.136272	2.7844	0.00536264	0.125259
Ddit4	102.609	0.519286	0.18667	2.78184	0.00540513	0.125577
Osbpl1a	310.538	0.41851	0.150471	2.78133	0.00541361	0.125577
Cpsf4	102.79	0.408826	0.147208	2.7772	0.00548297	0.126315
Baiap2	283.101	0.47585	0.17129	2.77804	0.00546886	0.126315
Cstf2t	105.253	0.404528	0.145937	2.77193	0.00557251	0.127203
Rbm25	90.4142	0.478136	0.172564	2.77077	0.00559238	0.127203
Rps7	531.186	-0.301685	0.108851	-2.77153	0.00557938	0.127203
4921524J17Rik	69.6116	0.454784	0.164195	2.76977	0.00560958	0.127203
Tmod1	106.079	-0.390849	0.141132	-2.76939	0.00561606	0.127203
Nln	69.9178	-0.450566	0.163163	-2.76145	0.00575449	0.12818
Stim1	113.792	0.39819	0.144098	2.76333	0.00572153	0.12818
Sarm1	81.1532	0.483293	0.174888	2.76344	0.00571956	0.12818
Pdzd4	140.576	-0.349062	0.126364	-2.76236	0.00573854	0.12818
Rbm5	112.463	0.441996	0.15995	2.76334	0.00572127	0.12818
Iqsec2	232.653	-0.312667	0.113334	-2.75881	0.00580116	0.128672
Cux2	92.448	0.5164	0.187243	2.75791	0.00581719	0.128672
Atg101	77.8815	0.4623	0.167684	2.75697	0.00583394	0.128672
Tpd52l2	77.0689	0.479773	0.174274	2.75298	0.0059056	0.128984
Adap1	186.866	0.383314	0.139224	2.75322	0.00590127	0.128984
Rpl13a,Gm11478	680.212	-0.311145	0.113006	-2.75335	0.00589882	0.128984
Phf23	94.9655	-0.411349	0.149754	-2.74682	0.00601755	0.129744
Cdk3	112.829	0.462746	0.168454	2.74702	0.00601396	0.129744
Cpeb1	107.287	0.440776	0.160416	2.7477	0.0060015	0.129744
Grina	567.101	0.322997	0.11749	2.74914	0.0059752	0.129744
Ldb2	95.3452	-0.496935	0.181064	-2.74453	0.00605985	0.129824
Serpinb8	129.359	-0.365375	0.133106	-2.74498	0.00605139	0.129824
Fam117b	161.427	0.371038	0.13531	2.74214	0.00610405	0.129943
Spsb3	144.829	0.403278	0.14705	2.74245	0.00609829	0.129943
Gm51571,Gm51573,Gm51593,Gm51592,Gm51591,Gm51572,Gm51594	284.858	0.483767	0.176607	2.73923	0.00615823	0.130683
Gm40847,LOC108167368,1700030C10Rik,Gm38538,Gm10479,9030624G23Rik,5730507C01Rik,Gm10476,Gm5784,3110053B16Rik,6030426L16Rik,Asap2	116.41	0.50447	0.184296	2.73729	0.00619478	0.131045
Smpd3	130.37	0.527334	0.192965	2.73279	0.00627995	0.131823
Sec16a	101.353	0.435916	0.159756	2.72863	0.0063598	0.131823
Dclk3	77.2549	0.486072	0.177893	2.73239	0.00628773	0.131823
Fscn1	297.438	0.376945	0.138219	2.72715	0.00638833	0.131823
2510009E07Rik	76.5836	-0.437427	0.160378	-2.72747	0.00638215	0.131823
Tmem59l	164.373	0.3827	0.140133	2.73099	0.00631451	0.131823
Mgll	210.649	0.36716	0.134464	2.73054	0.00632299	0.131823
Dusp5	77.0023	0.584927	0.214249	2.73013	0.00633088	0.131823
Slc6a9	80.0793	-0.42955	0.157732	-2.72328	0.00646366	0.132969
Tubb4a	413.654	0.35758	0.131535	2.71851	0.0065577	0.134493
6330403K07Rik	289.348	0.328517	0.120972	2.71565	0.00661465	0.135247
Odf2	141.059	0.543275	0.200155	2.71428	0.00664209	0.135247
Ptk2b	410.897	0.34501	0.127174	2.7129	0.00666965	0.135247
Phf10	87.7967	-0.391322	0.144259	-2.71264	0.0066749	0.135247
Ctsf	84.5854	0.462618	0.170643	2.71103	0.00670751	0.1355
Nrsn1	866.716	-0.377794	0.139559	-2.70705	0.00678845	0.136724
Psmf1	96.57	0.421442	0.155759	2.70572	0.00681561	0.136861
Tsc22d3	143.895	0.406737	0.150405	2.70427	0.00684538	0.13705
Fam102b	72.1033	-0.442348	0.163902	-2.69886	0.00695768	0.137147
Gm8624,Rps23	490.625	-0.313934	0.116373	-2.69766	0.00698292	0.137147
Dusp15	114.067	0.385728	0.142978	2.69782	0.00697951	0.137147
Vdac1	443.152	0.330075	0.122169	2.7018	0.00689658	0.137147
Nefl	1236.08	-0.458564	0.169847	-2.69985	0.00693698	0.137147
Atp2c1	135.444	-0.397383	0.147333	-2.69718	0.00699293	0.137147
Zmat3	260.479	-0.362673	0.134415	-2.69815	0.00697257	0.137147
Nat14	120.464	-0.409432	0.151952	-2.69448	0.0070499	0.137463
Atf7ip	110.464	0.415705	0.154241	2.69517	0.00703532	0.137463
Cdh9	93.2385	-0.412465	0.153349	-2.68972	0.00715125	0.139036
Mrpl36	90.0571	-0.41847	0.155694	-2.68778	0.00719288	0.139442
Camk2b	411.052	0.376998	0.140512	2.68304	0.00729566	0.140549
Rgs5	103.123	-0.502457	0.187216	-2.68384	0.00727825	0.140549
Rae1	90.5719	0.411811	0.153531	2.68226	0.00731264	0.140549
Tmem222	113.702	0.410482	0.153136	2.6805	0.00735121	0.140888
Lrrc7	91.0425	-0.404678	0.151327	-2.67419	0.00749092	0.141152
Lix1	76.9876	-0.408473	0.152733	-2.67443	0.00748573	0.141152
Dusp6	76.5314	-0.562079	0.210148	-2.67468	0.00748006	0.141152
Mbip	82.869	0.459958	0.17185	2.67652	0.00743916	0.141152
Gabrb3	270.909	0.347849	0.13003	2.67515	0.00746968	0.141152
Eprs	123.231	0.423296	0.158122	2.67702	0.00742811	0.141152
Narf	106.976	0.441343	0.165201	2.67155	0.00755022	0.141477
Arl8a	568.885	-0.345159	0.129154	-2.67246	0.00752972	0.141477
Tbc1d24	263.448	0.500234	0.187329	2.67036	0.00757708	0.141586
Ddx55	83.7169	0.416822	0.156165	2.66912	0.00760508	0.141716
Slc35f6	105.392	0.415335	0.15572	2.6672	0.00764863	0.142133
Fyn	153.373	-0.347692	0.130522	-2.66386	0.00772493	0.142546
Fut9	107.641	-0.377528	0.141744	-2.66345	0.00773442	0.142546
Stx1b	175.432	0.400781	0.150379	2.66514	0.00769573	0.142546
Efcab1	83.1321	0.469871	0.176557	2.6613	0.00778403	0.143069
Nmt1	269.405	0.394692	0.148663	2.65495	0.00793209	0.145393
Cab39	194.631	0.381959	0.144213	2.64857	0.00808334	0.147214
Zeb2	124.595	-0.402155	0.151924	-2.64708	0.008119	0.147214
Hid1	98.7354	0.408442	0.154267	2.64763	0.00810587	0.147214
Snx1	103.748	0.527102	0.198998	2.64878	0.00807837	0.147214
Cpne1	87.9209	0.427887	0.161724	2.64579	0.00814999	0.147379
Aktip	175.602	-0.377527	0.142818	-2.64342	0.0082074	0.148019
Prrc2c	263.129	-0.363194	0.137559	-2.64027	0.00828393	0.149
Mga	90.941	0.395864	0.150309	2.63367	0.00844675	0.149108
Abhd16a	141.059	0.373022	0.14168	2.63285	0.00846725	0.149108
Sqle	161.884	-0.371425	0.140799	-2.63798	0.00834014	0.149108
Gm15501,Rps8	424.928	-0.325707	0.123562	-2.63598	0.00838941	0.149108
Actn4	162.315	0.426071	0.161785	2.63356	0.00844955	0.149108
Nupl1	88.1768	0.414234	0.157068	2.63729	0.00835703	0.149108
Rps20	347.599	-0.327241	0.124003	-2.63897	0.00831586	0.149108
Hmgcr	187.325	-0.375338	0.142432	-2.63521	0.00840854	0.149108
Fbrsl1	76.7875	0.457046	0.173677	2.6316	0.00849848	0.149267
B230307C23Rik,Gm4983,Zfp933,Gm21297,BC052688,Gm6626,Zfp119a,Gm50598,3110053B16Rik,Gm4425,Gm20472,Gm9222,Gm4101,LOC108167391,Gm5953,AU041133,9030624G23Rik,5730507C01Rik,Zfp958,6030426L16Rik,Gm17330,Gm38702,LOC108167368,Gm9257,Gm10479,Gm36445,Gm3973,Gm10476,Gm40881,Zfp119b,Gm38699,LOC118567992,Gm40864,Gm40847,Gm38538,Gm3993,Gm5784,Gm40880	400.995	0.370087	0.140707	2.6302	0.00853359	0.149493
St13	268.961	-0.367278	0.139778	-2.62758	0.00859937	0.150254
Rpl27a,Gm46076	542.152	-0.289725	0.110545	-2.62088	0.00877026	0.152843
Etv5	161.596	-0.469116	0.179241	-2.61723	0.00886466	0.15388
Med4	86.2896	0.422026	0.161275	2.61681	0.0088755	0.15388
Cox14	231.788	-0.405165	0.155015	-2.61371	0.00895654	0.154886
Sh2b3	71.1036	-0.43433	0.166263	-2.61231	0.00899319	0.155121
Dexi	87.4038	0.449904	0.172402	2.60962	0.00906428	0.155549
Rab6a	368.933	0.344549	0.132023	2.60977	0.00906026	0.155549
Spsb1	115.08	0.530538	0.203547	2.60647	0.00914819	0.15659
Rab5c	255.475	-0.314702	0.120844	-2.60421	0.00920865	0.157221
Prkab2	84.5802	0.498266	0.191394	2.60335	0.00923182	0.157221
Sh2d4b	254.387	0.405186	0.15581	2.60051	0.00930842	0.158119
Farsb	109.887	-0.405092	0.155825	-2.59966	0.00933156	0.158119
Coro1b	132.92	0.388913	0.149831	2.59568	0.00944041	0.159562
Gpr37l1	113.015	-0.533691	0.206076	-2.58978	0.0096037	0.161915
Mtch2	121.382	0.390791	0.151047	2.58721	0.00967555	0.162719
Mib2	82.9592	0.481271	0.186203	2.58465	0.00974772	0.163524
Atf2	145.34	0.363972	0.140927	2.58269	0.00980332	0.164047
Gm20716,Adnp	114.918	0.396906	0.15373	2.58183	0.00982787	0.16405
Aplp1	1343.49	0.27613	0.10703	2.57993	0.00988202	0.164545
Mfsd4a	170.544	0.346343	0.134455	2.5759	0.00999806	0.166066
Ankrd12	274.32	-0.335801	0.130452	-2.57413	0.0100492	0.166095
Ssx2ip	83.641	0.418593	0.162578	2.57472	0.0100322	0.166095
Rtn4	489.696	0.363407	0.141241	2.57295	0.0100834	0.166253
Nlgn2	246.682	0.342862	0.133383	2.57051	0.010155	0.167023
B3gat1	176.514	-0.386651	0.150542	-2.56839	0.0102172	0.167637
Srp19	112.831	0.378245	0.147775	2.55961	0.010479	0.170684
Ndufv1	176.1	0.353575	0.138105	2.56019	0.0104614	0.170684
Unc5a	175.537	0.365788	0.142851	2.56063	0.0104483	0.170684
Setd7	290.958	-0.328191	0.128292	-2.55816	0.0105229	0.170984
Slc3a2	209.921	0.354228	0.138693	2.55405	0.0106478	0.172596
Arf3	699.864	0.342408	0.134208	2.55131	0.0107318	0.17354
Ppp3ca	1165.1	0.291058	0.114221	2.54819	0.0108284	0.174645
Tmem158	75.0855	-0.413639	0.162375	-2.54743	0.010852	0.174645
Kctd13	148.773	0.327714	0.128731	2.54573	0.0109051	0.17508
Ksr1	153.571	0.389955	0.153289	2.54392	0.0109617	0.175571
Ip6k1	266.681	0.335455	0.131943	2.54241	0.011009	0.175909
Nsmf	328.693	-0.332469	0.130897	-2.53992	0.0110878	0.17599
Zfp385b	157.783	-0.441209	0.173644	-2.54088	0.0110574	0.17599
Pals2	122.947	-0.38362	0.151045	-2.53977	0.0110926	0.17599
Rnasek	492.575	-0.332268	0.131093	-2.5346	0.0112575	0.178186
Srsf6	191.253	0.319703	0.126376	2.52977	0.0114139	0.180237
Stk40	90.5402	-0.387035	0.15305	-2.52882	0.0114448	0.180302
Arel1	163.278	0.383565	0.151776	2.52718	0.0114982	0.18065
Apex2	72.3951	0.420486	0.16643	2.5265	0.0115206	0.18065
Vamp1	181.027	0.46018	0.182318	2.52405	0.0116011	0.18149
Camkk1	347.664	0.785138	0.311885	2.51739	0.0118227	0.182115
Cyb5b	186.42	0.315399	0.125165	2.51986	0.01174	0.182115
Dohh	92.908	0.394838	0.156794	2.51819	0.011796	0.182115
Eid2b	82.5621	0.4053	0.160748	2.52134	0.0116908	0.182115
Caprin1	274.682	-0.343711	0.136547	-2.51716	0.0118306	0.182115
Emc4	275.612	0.350009	0.138989	2.51824	0.0117941	0.182115
Epb41	168.014	0.391046	0.155278	2.51836	0.0117901	0.182115
Ell2	125.225	-0.417569	0.166127	-2.51356	0.0119519	0.183088
Plaa	111.732	-0.364061	0.145	-2.51076	0.0120472	0.183088
Dnm1l	123.144	0.381513	0.152017	2.50967	0.0120843	0.183088
Cbln2	93.4614	-0.45531	0.18129	-2.5115	0.0120219	0.183088
Fbxo38	96.3823	0.396945	0.158154	2.50987	0.0120775	0.183088
Upf1	104.133	0.381971	0.152086	2.51155	0.0120202	0.183088
Map2	336.859	-0.27753	0.110541	-2.51066	0.0120505	0.183088
G3bp2	293.375	-0.323861	0.129214	-2.5064	0.0121968	0.183973
Hcn2	94.1621	0.42444	0.169344	2.50638	0.0121974	0.183973
Enah	270.901	-0.377015	0.150506	-2.50499	0.0122454	0.184283
Hagh	255.212	0.482318	0.193044	2.49849	0.0124723	0.185304
Luc7l2	185.146	-0.35868	0.143353	-2.50207	0.012347	0.185304
Aup1	106.321	-0.374434	0.149916	-2.49762	0.012503	0.185304
Hdgfl3	217.931	-0.342157	0.136848	-2.50026	0.0124101	0.185304
Nmt2	169.574	-0.367323	0.147148	-2.49627	0.0125506	0.185304
Ndufs7	253.301	0.317279	0.127083	2.49663	0.0125381	0.185304
Bace1	98.8593	-0.364163	0.1459	-2.49598	0.0125611	0.185304
Jund	613.24	-0.340244	0.136251	-2.49718	0.0125184	0.185304
Mmd	118.502	0.3972	0.159071	2.497	0.0125249	0.185304
B4galt2	75.5182	-0.395861	0.158735	-2.49385	0.0126367	0.186011
Pou3f1	74.1385	0.450924	0.181045	2.49067	0.0127503	0.187128
Lrrc14	77.0096	-0.381744	0.1533	-2.49017	0.0127682	0.187128
Mfsd10	68.9671	0.466272	0.18741	2.48798	0.0128471	0.187875
Sec62	323.069	-0.353738	0.14255	-2.4815	0.0130832	0.189214
Cobl	106.168	-0.36046	0.145205	-2.48242	0.0130494	0.189214
Eif2ak3	117.368	0.414397	0.167091	2.48008	0.0131355	0.189214
Sh3glb1	94.3251	-0.365126	0.147169	-2.481	0.0131016	0.189214
Trim9	240.46	-0.336377	0.135632	-2.48007	0.0131356	0.189214
Nfix	344.797	0.372443	0.149957	2.48367	0.0130038	0.189214
Cryab	156.511	-0.319233	0.128677	-2.48089	0.0131055	0.189214
Urgcp	107.49	0.366774	0.147985	2.47846	0.0131951	0.189666
Cnpy3	71.2896	0.439298	0.177326	2.47735	0.0132364	0.189853
Stard3nl	110.457	0.384565	0.155344	2.47557	0.0133025	0.190395
Ktn1	100.1	0.406503	0.1643	2.47415	0.0133554	0.190747
Trim17,H2aw	184.921	0.3491	0.141191	2.47254	0.0134157	0.191203
Rnf121	108.631	-0.340563	0.137896	-2.46971	0.0135221	0.192311
Aak1	94.3694	0.463872	0.188125	2.46576	0.0136724	0.192933
E2f6	90.1288	0.392816	0.159185	2.46767	0.0135995	0.192933
Tmem47	78.8443	-0.380524	0.154337	-2.46554	0.0136805	0.192933
Cog7	81.1514	0.394549	0.159998	2.46596	0.0136645	0.192933
Soat1	70.9106	-0.389599	0.158329	-2.4607	0.0138666	0.194748
Snx3	314.482	-0.321828	0.130788	-2.46069	0.0138672	0.194748
Ovca2	91.6028	0.391706	0.159285	2.45916	0.0139263	0.195172
Ids	217.514	-0.327688	0.133336	-2.45761	0.0139863	0.195605
Cyria	294.714	-0.340343	0.138585	-2.45584	0.0140555	0.196031
Herc2	91.5305	0.425787	0.173413	2.45534	0.0140751	0.196031
Tcf20	187.975	-0.352183	0.143706	-2.45071	0.0142574	0.19816
Keap1	68.9523	0.442687	0.180707	2.44975	0.0142954	0.198221
Pbx1	133.647	-0.419031	0.171147	-2.44838	0.0143502	0.198221
St8sia5	247.257	-0.427843	0.174716	-2.4488	0.0143334	0.198221
Pdyn	83.9467	0.467005	0.190972	2.44542	0.0144685	0.199447
Lrch3	120.606	-0.339153	0.138858	-2.44244	0.0145882	0.200261
Gnl1	186.281	0.314616	0.128772	2.44319	0.0145579	0.200261
Ergic2	96.1687	0.437602	0.179218	2.44173	0.0146169	0.200261
Mdm4	115.732	0.387254	0.158698	2.44019	0.0146794	0.200538
Igip	144.912	-0.353123	0.144934	-2.43644	0.0148326	0.200538
Rps3	422.796	-0.287406	0.117947	-2.43674	0.0148202	0.200538
Celsr2	339.34	0.297887	0.122667	2.42842	0.0151646	0.200538
H3c10,H3c11,H3c8,H3c1	287.405	0.35267	0.144928	2.43342	0.0149567	0.200538
Lrrc59	87.4247	-0.367612	0.151224	-2.4309	0.0150613	0.200538
Akap5	150.725	-0.393258	0.161856	-2.42968	0.0151121	0.200538
Stk25	361.815	0.308283	0.12684	2.43049	0.0150784	0.200538
Inha	81.7288	0.417953	0.17205	2.42925	0.0151301	0.200538
Midn	216.352	-0.378516	0.155586	-2.43285	0.0149807	0.200538
Map1b	606.819	-0.314897	0.129206	-2.43717	0.0148026	0.200538
Klf13	109.535	0.388408	0.159545	2.43447	0.0149136	0.200538
Arhgef9	259.493	0.329436	0.135507	2.43113	0.0150519	0.200538
Gnai1	182.381	0.349787	0.143498	2.43757	0.0147863	0.200538
Hexim1	110.762	-0.334437	0.13773	-2.4282	0.0151738	0.200538
Abi2	224.214	-0.324247	0.133388	-2.43085	0.0150635	0.200538
Stard5	74.2459	0.399239	0.164036	2.43385	0.0149394	0.200538
Arpc5l	235.217	-0.349834	0.14377	-2.43329	0.0149624	0.200538
Tmem196	69.6936	-0.420294	0.173159	-2.42722	0.0152152	0.200691
Tanc1	73.8022	0.408733	0.168453	2.42639	0.0152497	0.200752
Olfm1	351.271	0.33122	0.136604	2.42467	0.0153221	0.20092
Ccnl1	73.8425	0.404133	0.166671	2.42473	0.0153196	0.20092
Grik3	160.963	-0.452203	0.186604	-2.42332	0.0153792	0.201275
Smarca2	260.108	-0.381084	0.157302	-2.42262	0.015409	0.201275
Ctag2l2,Ctag2l1	75.7283	0.391272	0.161667	2.42024	0.0155102	0.202203
Efna5	97.2541	-0.389407	0.161177	-2.41602	0.0156914	0.203709
Gm51592	105.58	0.439163	0.181815	2.41543	0.0157165	0.203709
Lias	87.0987	0.384182	0.158971	2.41668	0.0156626	0.203709
Polr2m	271.9	-0.302675	0.125388	-2.41391	0.0157826	0.20378
Adprs	76.3064	0.383871	0.15902	2.41398	0.0157792	0.20378
Atg16l1	110.662	0.390901	0.162068	2.41196	0.015867	0.204474
Srgap2	134.033	-0.337032	0.139774	-2.41127	0.0158971	0.204474
Bmerb1	209.727	0.298052	0.123687	2.40974	0.015964	0.204943
Cfap97d2	87.5958	0.390109	0.162121	2.40628	0.0161158	0.206105
Chml	84.4192	-0.362478	0.150604	-2.40682	0.016092	0.206105
Ddx46	92.0077	0.392579	0.16336	2.40315	0.0162545	0.207484
Adipor1	139.897	-0.319987	0.133442	-2.39795	0.0164872	0.208085
Herc1	169.787	0.359558	0.14979	2.40042	0.0163765	0.208085
Cep131	68.5841	0.398937	0.166189	2.4005	0.0163726	0.208085
Lmbrd1	131.289	-0.32845	0.136958	-2.39819	0.0164764	0.208085
Trib2	95.8062	-0.466665	0.194566	-2.39849	0.0164629	0.208085
Uba3	93.6086	-0.387791	0.16168	-2.39851	0.016462	0.208085
Pptc7	114.223	0.369073	0.153974	2.39698	0.0165308	0.208245
Zmym4	116.445	-0.3333	0.139134	-2.39553	0.0165966	0.208515
Manbal	96.8995	0.361781	0.151127	2.39389	0.0166707	0.208515
Dcaf8	237.915	0.323753	0.135205	2.39453	0.0166415	0.208515
Prkaa2	109.5	-0.33798	0.141191	-2.39377	0.0166762	0.208515
Commd4	120.186	0.330079	0.137986	2.39213	0.0167509	0.20906
Mrps34	139.502	0.372607	0.155813	2.39138	0.0167854	0.209102
Mpp2	218.584	-0.287384	0.120753	-2.37993	0.017316	0.211355
Prxl2b	185.176	0.316816	0.133087	2.38053	0.017288	0.211355
Eif6	149.022	0.41282	0.173523	2.37905	0.0173571	0.211355
Cdkn2aipnl	104.066	0.338968	0.142532	2.3782	0.0173976	0.211355
Ccdc167	74.4473	-0.375677	0.157942	-2.37857	0.01738	0.211355
Ncoa2	83.1188	0.39776	0.166726	2.3857	0.0170465	0.211355
Rps26	383.215	-0.290334	0.121928	-2.3812	0.0172565	0.211355
Psmc5	226.89	0.33389	0.140371	2.37863	0.0173769	0.211355
Bloc1s4	70.2523	0.400958	0.168624	2.37783	0.0174148	0.211355
Rhobtb3	82.3975	-0.3766	0.157913	-2.38486	0.0170858	0.211355
Fkbp1b	92.0268	-0.404295	0.169592	-2.38393	0.0171287	0.211355
Mrpl40	107.409	0.358751	0.150904	2.37735	0.0174375	0.211355
Rnf6	154.313	0.398723	0.167081	2.38641	0.0170138	0.211355
Vegfb	98.8265	-0.363852	0.152866	-2.3802	0.0173033	0.211355
Opa1	159.145	0.310676	0.130547	2.3798	0.0173221	0.211355
5730409E04Rik	157.516	0.310726	0.13121	2.36815	0.0178771	0.216294
Garnl3	130.53	0.489317	0.206789	2.36626	0.0179687	0.217012
Tigar	284.75	0.372988	0.157901	2.36216	0.0181686	0.217204
Trim8	114.991	-0.326347	0.138154	-2.36219	0.0181672	0.217204
Usp9x	174.95	-0.333803	0.141318	-2.36206	0.0181735	0.217204
Dnajc11	140.436	0.331902	0.140519	2.36197	0.0181784	0.217204
Mbd2	189.506	0.328995	0.139218	2.36316	0.0181196	0.217204
Fam160b2	84.7533	0.384854	0.162765	2.36447	0.0180558	0.217204
Plppr2	186.244	0.419805	0.177938	2.35928	0.0183102	0.217487
Txndc16	88.5406	-0.418496	0.17727	-2.36078	0.0182366	0.217487
Crxos	74.8496	0.411447	0.174427	2.35886	0.0183314	0.217487
Pde1b	123.223	0.354952	0.150468	2.35898	0.0183251	0.217487
Psmd7	159.462	0.320215	0.135887	2.35648	0.0184491	0.218499
Lrrc4	159.167	-0.355983	0.151194	-2.35448	0.0185489	0.219294
Adra1a	81.5432	-0.37852	0.16099	-2.3512	0.018713	0.22046
Smarcb1	111.986	0.341732	0.145313	2.3517	0.0186878	0.22046
Nol4	142.999	-0.302838	0.128962	-2.34828	0.0188606	0.221422
Rundc1	83.8139	0.363583	0.154807	2.34862	0.0188432	0.221422
Cand1	78.8141	0.388023	0.165377	2.3463	0.0189608	0.222211
Rbm42	107.152	0.356346	0.151926	2.34552	0.0190005	0.222289
Tmem121b	111.86	-0.380374	0.162356	-2.34284	0.0191378	0.223507
Crhr1	70.748	-0.411162	0.175746	-2.33953	0.0193083	0.225107
Prrt2	740.083	0.299537	0.128105	2.33821	0.0193765	0.225122
Nup93	115.296	0.374148	0.160001	2.33841	0.0193659	0.225122
Supt5	151.395	0.321821	0.137799	2.33544	0.0195207	0.226406
Ankrd13d	74.6289	0.406187	0.17404	2.33387	0.0196024	0.226559
Unkl	79.1939	0.421404	0.180522	2.33437	0.0195765	0.226559
Fbxl19	149.334	-0.299592	0.128401	-2.33325	0.0196349	0.226559
Fbxo45	154.895	-0.309505	0.132763	-2.33126	0.0197395	0.226693
Mical3	138.652	0.41051	0.176101	2.33111	0.0197476	0.226693
Pa2g4	126.585	0.33084	0.141858	2.33219	0.0196905	0.226693
Arl4d	134.723	0.471785	0.202579	2.3289	0.0198645	0.227647
Evl	225.117	-0.328648	0.141156	-2.32825	0.0198987	0.227651
Ndufa3	459.783	-0.286809	0.123271	-2.32666	0.0199835	0.228233
H1f4	178.248	0.400218	0.172221	2.32387	0.0201327	0.229158
Ssbp1	75.1703	0.393413	0.16925	2.32445	0.0201012	0.229158
Phlda1	69.2203	-0.393983	0.16959	-2.32315	0.0201714	0.229211
Sbno1	140.161	-0.384284	0.165617	-2.32032	0.0203234	0.230421
Got2	230.206	0.296949	0.128036	2.31927	0.0203806	0.230421
Tmem151b	133.493	-0.337577	0.145552	-2.31929	0.0203792	0.230421
Shisa9	76.9811	-0.394458	0.170275	-2.3166	0.0205256	0.231671
Plekhb2	188.431	0.323784	0.139834	2.31549	0.0205862	0.231966
Rpusd1	107.075	0.336057	0.145298	2.31287	0.0207296	0.232414
Lrrtm1	106.432	-0.440116	0.190285	-2.31293	0.0207266	0.232414
Nosip	110.736	0.332376	0.14368	2.31331	0.0207055	0.232414
Sfpq	380.525	-0.358787	0.155296	-2.31035	0.020869	0.233467
Zfp148	263.72	-0.284633	0.123222	-2.30991	0.020893	0.233467
Nsg1	459.226	0.324804	0.140683	2.30876	0.0209567	0.233791
Man1a2	91.5521	-0.345174	0.149613	-2.30711	0.021049	0.234142
Lingo3	132.068	0.36317	0.157424	2.30695	0.0210578	0.234142
Gm19410	70.3916	-0.382981	0.166198	-2.30436	0.0212022	0.235237
Adsl	104.377	0.362271	0.15724	2.30394	0.0212262	0.235237
Rabep1	259.66	-0.299041	0.129851	-2.30296	0.0212811	0.235346
Os9	181.027	0.353851	0.153698	2.30225	0.0213209	0.235346
Emc1	118.238	0.315236	0.136946	2.3019	0.0213411	0.235346
1700020L24Rik	94.5881	0.341866	0.148598	2.30061	0.0214138	0.235762
Maged1	150.079	0.356047	0.154917	2.29831	0.0215443	0.236812
Tysnd1	152.726	0.314612	0.137141	2.29408	0.0217862	0.237512
Rpl31-ps12,Rpl31	621.771	-0.251857	0.109672	-2.29645	0.02165	0.237512
Khdrbs3	397.081	-0.3711	0.161837	-2.29304	0.0218456	0.237512
Cabin1	113.472	0.393051	0.171465	2.29231	0.0218876	0.237512
Tsnax	153.555	0.317636	0.138569	2.29226	0.0218905	0.237512
Taf4	88.9512	-0.344506	0.150216	-2.2934	0.021825	0.237512
Nuak1	161.595	-0.451858	0.196909	-2.29476	0.021747	0.237512
Asphd2	190.627	0.39546	0.172309	2.29506	0.0217297	0.237512
Aamp	189.252	0.301091	0.131508	2.28952	0.0220489	0.238079
Arl6ip6	81.7025	0.386991	0.169004	2.28983	0.0220312	0.238079
Ptar1	115.42	-0.337365	0.147295	-2.2904	0.0219982	0.238079
Mlycd	89.2763	0.413806	0.180805	2.28869	0.0220973	0.238218
Cox20	75.4831	-0.347288	0.151917	-2.28603	0.0222523	0.238265
Ttl	79.7528	-0.372005	0.162598	-2.28789	0.022144	0.238265
Fads6	76.4781	0.379576	0.166002	2.28658	0.0222204	0.238265
Limd2	77.0874	0.433634	0.189726	2.28558	0.0222787	0.238265
Golt1b	97.3786	0.406523	0.177786	2.28658	0.0222202	0.238265
Slc24a2	343.661	0.369472	0.161819	2.28325	0.0224159	0.239352
Gm12669,Glrx3	177.086	-0.314628	0.137909	-2.28142	0.0225235	0.23974
St3gal2	139.39	-0.310822	0.136232	-2.28156	0.0225152	0.23974
P4htm	98.6406	0.411032	0.180334	2.27929	0.02265	0.240331
Mapre1	108.382	-0.317704	0.139388	-2.27928	0.0226505	0.240331
Rtn2	165.831	-0.304457	0.1337	-2.27716	0.0227766	0.240705
Ddx3x	118.609	0.353039	0.155054	2.27688	0.0227931	0.240705
Ndufb11	200.303	-0.318071	0.139684	-2.27707	0.0227823	0.240705
Galnt13	83.6702	-0.339635	0.149346	-2.27415	0.022957	0.242056
Rpl22l1,Gm15421	221.107	-0.2704	0.119215	-2.26818	0.0233183	0.242072
Eif4enif1	93.8972	0.352304	0.155298	2.26857	0.0232946	0.242072
Pebp1	856.585	0.283907	0.125126	2.26896	0.0232705	0.242072
Uqcrc1	121.783	0.382024	0.168223	2.27094	0.0231505	0.242072
Slc25a18	98.1822	-0.421223	0.185685	-2.26848	0.0233002	0.242072
Crmp1	253.798	-0.33295	0.146611	-2.27098	0.0231481	0.242072
Snrpb	181.33	0.307586	0.135434	2.27111	0.0231402	0.242072
Csmd1	98.6514	0.334721	0.147265	2.27292	0.0230311	0.242072
Lhcgr	71.3921	-0.373805	0.164636	-2.27049	0.0231778	0.242072
Mrpl52	125.169	-0.312263	0.137376	-2.27306	0.0230226	0.242072
Dagla	226.614	0.329245	0.145302	2.26594	0.0234552	0.243117
Nvl	85.6017	0.386864	0.170988	2.26252	0.0236652	0.243792
Lamtor5	124.719	-0.327662	0.144767	-2.26337	0.0236128	0.243792
H4c9,H4c18,H4c17	453.157	0.23353	0.103199	2.26291	0.0236412	0.243792
1520401A03Rik	152.204	0.32693	0.144477	2.26284	0.0236453	0.243792
Dctn1	396.567	0.281909	0.124661	2.26141	0.0237338	0.244124
Fbxo21	174.935	0.344076	0.152243	2.26004	0.0238185	0.244622
Dapk1	199.945	0.341614	0.151429	2.25594	0.0240743	0.246222
Nelfb	86.1087	0.352349	0.156207	2.25566	0.0240921	0.246222
4931428F04Rik	93.7601	-0.379165	0.168041	-2.25639	0.0240464	0.246222
Slc9a3r2	90.1127	-0.332514	0.147443	-2.2552	0.0241208	0.246222
Riox1	76.9354	-0.354315	0.157306	-2.2524	0.0242971	0.247385
Bloc1s2	79.4898	0.370196	0.164369	2.25222	0.0243082	0.247385
Yy2	131.294	0.313969	0.139493	2.25079	0.0243987	0.247475
Tomm6	130.672	0.30535	0.135697	2.25024	0.0244336	0.247475
Arhgef1	102.531	0.377073	0.167606	2.24976	0.0244642	0.247475
Dgkz	267.277	0.309048	0.13735	2.25008	0.0244438	0.247475
Ly6h	125.116	-0.400564	0.178143	-2.24856	0.0245407	0.247504
Ppp2r5a	127.934	-0.302871	0.134684	-2.24876	0.0245279	0.247504
Gpx1	213.609	-0.317525	0.141481	-2.2443	0.0248129	0.249875
1700025G04Rik	104.759	-0.32442	0.144774	-2.24087	0.0250343	0.251728
Kdsr	157.433	0.400937	0.178991	2.23999	0.0250914	0.251925
Commd9	70.9106	0.374477	0.167782	2.23193	0.0256195	0.256348
Dhdds	142.831	0.30616	0.137198	2.23153	0.0256462	0.256348
E2f4	72.1752	0.419547	0.187946	2.23227	0.0255969	0.256348
Ddit3	92.4246	-0.334626	0.150029	-2.23041	0.0257202	0.256706
Dus1l	84.0826	0.381978	0.171437	2.22809	0.0258743	0.256721
Gm6402,Rps17	269.488	-0.276619	0.124092	-2.22915	0.025804	0.256721
1110032F04Rik	74.5192	-0.400213	0.179544	-2.22905	0.0258104	0.256721
Nudcd3	134.903	0.332312	0.14911	2.22863	0.0258384	0.256721
Rapgefl1	214.654	-0.301135	0.135237	-2.22672	0.0259661	0.257252
Ss18l1	76.2261	0.367032	0.16489	2.22593	0.026019	0.257396
Fmr1	102.329	-0.324672	0.146149	-2.22151	0.0263166	0.259959
Efnb3	81.2194	-0.340501	0.153346	-2.22047	0.0263866	0.259992
Ankrd33b	224.898	0.379109	0.170756	2.22018	0.0264066	0.259992
Gm44502,Chkb	99.5216	0.325679	0.146748	2.21931	0.0264658	0.259992
Rpl3	543.104	0.267971	0.120752	2.21918	0.0264746	0.259992
Erh	129.655	0.33196	0.149707	2.21739	0.0265962	0.260048
Klf6	117.683	-0.320482	0.144518	-2.2176	0.0265824	0.260048
Prpf31	71.6035	0.376503	0.169729	2.21826	0.0265369	0.260048
Mrpl53	125.812	0.323278	0.145913	2.21555	0.0267226	0.260149
Zfp706	288.857	-0.294404	0.132847	-2.21612	0.0266835	0.260149
Dnaja4	200.405	-0.305079	0.137672	-2.21599	0.0266922	0.260149
Csnk2a2	82.3391	0.352761	0.159356	2.21366	0.0268524	0.260282
Cox7a2l	263.099	-0.273098	0.123351	-2.21399	0.0268291	0.260282
Ythdc1	101.398	0.325107	0.146847	2.21392	0.0268345	0.260282
Panx2	157.42	-0.377303	0.17057	-2.21201	0.0269661	0.260588
Prpf18	118.48	0.312818	0.141391	2.21243	0.0269367	0.260588
Zer1	87.2447	0.353881	0.160017	2.21152	0.0270001	0.260588
Kcnh7	162.815	-0.308158	0.13944	-2.20997	0.0271071	0.260872
Syngr3	237.632	-0.304797	0.137899	-2.2103	0.0270844	0.260872
Cdc42se2	137.905	0.306607	0.138926	2.20698	0.0273153	0.2625
Mtss2	107.601	-0.355031	0.161046	-2.20454	0.0274867	0.263283
Spred1	277.438	-0.269621	0.122324	-2.20414	0.0275142	0.263283
Ncam1	295.775	-0.264116	0.119789	-2.20485	0.0274648	0.263283
Alyref	214.006	0.304357	0.138291	2.20084	0.0277474	0.265138
Vps39	129.392	0.357544	0.162535	2.1998	0.0278211	0.265464
Pdia4	84.0834	-0.380834	0.17319	-2.19894	0.027882	0.265669
Prrt3	216.143	-0.249475	0.113542	-2.1972	0.0280062	0.266099
Samm50	75.5666	0.349933	0.159224	2.19774	0.027968	0.266099
Hras	156.709	-0.27671	0.126153	-2.19345	0.0282748	0.268272
Msrb1	82.4944	0.350201	0.159816	2.19127	0.028432	0.269383
Anxa11	198.73	0.335761	0.153334	2.18974	0.0285432	0.26976
Dipk2a	69.6178	-0.394389	0.180118	-2.18962	0.028552	0.26976
Cep120	79.6935	0.384364	0.175608	2.18876	0.0286139	0.269966
Ipo7	147.385	-0.31056	0.141982	-2.18732	0.0287188	0.270576
Rplp2,Wdr89,Rplp2-ps1	369.709	-0.257964	0.117996	-2.18621	0.0288003	0.270965
Fam32a	205.182	-0.268349	0.123198	-2.17819	0.0293916	0.271228
Pea15a	303.245	-0.302897	0.1389	-2.18069	0.0292061	0.271228
Lin7c	90.8892	0.330353	0.151536	2.18003	0.0292552	0.271228
Mtpn	303.549	0.287664	0.131918	2.18063	0.0292111	0.271228
Srxn1	196.844	0.353724	0.161912	2.18466	0.0289135	0.271228
Ubl4a,Gm44504	87.4269	-0.339946	0.155606	-2.18466	0.0289137	0.271228
Chd5	438.601	-0.274457	0.125667	-2.184	0.028962	0.271228
Flywch1	303.396	0.299617	0.13735	2.18141	0.0291529	0.271228
Get4	99.6893	0.357421	0.163697	2.18343	0.0290039	0.271228
Smap2	302.845	-0.302957	0.139141	-2.17734	0.0294549	0.271228
Lman2l	74.5703	-0.349611	0.16051	-2.17813	0.0293964	0.271228
Mrpl4	89.7657	0.324508	0.149055	2.1771	0.0294734	0.271228
Dhx33	69.5806	0.370777	0.170142	2.17922	0.0293156	0.271228
Gfod1	190.474	-0.315067	0.144654	-2.17807	0.029401	0.271228
Glyr1	266.861	0.332181	0.152163	2.18306	0.0290313	0.271228
Sacs	186.299	0.362773	0.166533	2.17839	0.029377	0.271228
Mapkapk2	70.6862	-0.351175	0.161375	-2.17614	0.0295447	0.271513
Asb6	73.9283	0.370028	0.170129	2.17499	0.0296309	0.271934
Hipk3	123.84	-0.342555	0.157601	-2.17356	0.0297381	0.27235
Ermp1	72.0928	0.357504	0.164498	2.17331	0.0297573	0.27235
Mettl9	86.5812	-0.347443	0.159918	-2.17264	0.0298077	0.272441
Nfe2l1	431.982	-0.334083	0.153901	-2.17077	0.0299487	0.273358
Hdgfl2	108.88	0.325582	0.150259	2.1668	0.0302501	0.273514
Pde1a	267.085	-0.328564	0.151636	-2.1668	0.0302504	0.273514
Ppp1r14b	98.9864	-0.319792	0.147393	-2.16965	0.0300332	0.273514
Fam110b	74.2789	0.360786	0.166361	2.1687	0.0301056	0.273514
Gm12657,H3f3a	161.845	0.277025	0.127739	2.16868	0.0301068	0.273514
Eno3	153.441	0.289747	0.133682	2.16744	0.0302012	0.273514
Eif3l	108.896	0.372803	0.171975	2.16777	0.0301759	0.273514
Reep2	199.36	0.30889	0.142667	2.1651	0.0303797	0.274315
Rab23	76.2886	0.35938	0.166057	2.1642	0.0304493	0.274574
Acsl6	204.178	0.293312	0.135587	2.16328	0.0305193	0.274837
Fbxo2	95.7388	0.35059	0.162168	2.1619	0.0306257	0.275426
Zfp804a	81.487	-0.342009	0.15831	-2.16037	0.030744	0.275753
Ranbp6	127.435	0.338642	0.156739	2.16055	0.0307301	0.275753
Mrps6	98.8728	-0.324253	0.150141	-2.15966	0.0307987	0.275876
S100a10	162.873	-0.294012	0.136331	-2.15661	0.0310363	0.277266
Mrps25	108.961	-0.330751	0.153367	-2.15661	0.0310363	0.277266
Trerf1	105.446	-0.33298	0.154444	-2.15599	0.0310843	0.277327
Cct6a	144.204	0.325257	0.150925	2.1551	0.0311543	0.277583
Gstp2,Gstp1	380.092	-0.268854	0.124897	-2.15261	0.0313494	0.278952
Morc2a	74.4549	0.390059	0.181376	2.15056	0.0315112	0.279135
Zhx1	120.577	-0.322734	0.150018	-2.15129	0.0314532	0.279135
Med17	81.4783	0.347598	0.161618	2.15074	0.0314968	0.279135
Cbarp	523.883	-0.264111	0.122828	-2.15024	0.0315359	0.279135
Rnaset2a,Rnaset2b	289.718	0.296181	0.137821	2.14903	0.0316319	0.279616
Nubp2	69.787	0.397892	0.185231	2.14808	0.0317071	0.279913
Nolc1	87.4335	0.364072	0.16966	2.14589	0.0318814	0.280342
Abcd2	75.0023	0.357012	0.166491	2.14434	0.0320058	0.280342
Prickle2	155.822	0.351211	0.16359	2.14689	0.0318018	0.280342
Miip	78.5256	0.346654	0.161643	2.14456	0.0319879	0.280342
Rpl7l1	85.7954	0.334789	0.156034	2.14562	0.0319035	0.280342
Brd2	208.176	0.258388	0.120461	2.14499	0.0319539	0.280342
Gnb5	114.649	0.411599	0.192002	2.14372	0.0320552	0.28041
Lrig1	69.3337	-0.375617	0.175286	-2.14288	0.032123	0.280638
Clcc1	69.1481	0.370269	0.1731	2.13905	0.0324319	0.281046
Ccng1	194.088	-0.342393	0.159904	-2.14125	0.032254	0.281046
Zfp341	84.4065	-0.324643	0.151796	-2.13867	0.0324621	0.281046
Gm9758	209.703	0.298523	0.139571	2.13885	0.0324476	0.281046
Abcg1	184.029	0.311027	0.145377	2.13944	0.0323997	0.281046
Tmem242	129.047	0.296662	0.138579	2.14075	0.0322945	0.281046
Sec23ip	71.9421	0.384883	0.179887	2.13959	0.0323881	0.281046
Agrn	126.449	0.313841	0.146836	2.13736	0.032569	0.281609
Ndufaf1	90.5616	-0.331444	0.155164	-2.13608	0.0326726	0.282045
Ehd3	292.157	0.389902	0.182607	2.13519	0.0327453	0.282045
Srrd	79.2234	0.351864	0.164789	2.13523	0.0327419	0.282045
Elovl6	139.893	-0.359068	0.168379	-2.1325	0.0329661	0.282318
Lrfn1	112.697	-0.313157	0.146826	-2.13284	0.0329378	0.282318
Vcpip1	102.857	0.304511	0.142721	2.13361	0.0328751	0.282318
Zfp35	69.4317	-0.350018	0.164155	-2.13224	0.0329868	0.282318
Rpe	72.8948	-0.336006	0.157477	-2.13368	0.0328688	0.282318
Igbp1	71.027	-0.334363	0.157189	-2.12714	0.0334081	0.28556
Mrps11	125.17	-0.312999	0.14723	-2.12591	0.0335105	0.286072
Crip3	214.024	0.39901	0.187874	2.12382	0.0336856	0.287202
Rbm8a	105.937	0.316645	0.149188	2.12245	0.0337997	0.287811
Kctd2	186.057	0.307687	0.145162	2.11961	0.0340387	0.289114
Ralgapa1	178.393	-0.303481	0.143157	-2.11991	0.0340135	0.289114
Arfip2	158.142	0.286061	0.135056	2.11809	0.0341674	0.289841
Ccdc127	85.164	0.387542	0.183025	2.11742	0.0342239	0.289955
Gid8	115.639	0.333983	0.15791	2.11501	0.0344287	0.291323
Urod	71.1989	0.367982	0.174135	2.1132	0.0345839	0.292226
Gng3	781.257	-0.314473	0.148845	-2.11275	0.0346222	0.292226
Slc43a2	125.216	0.36786	0.174316	2.11031	0.0348316	0.293625
Lonrf2	120.825	-0.283728	0.134709	-2.10623	0.0351839	0.295484
Mccc1	98.1527	0.352714	0.167438	2.10654	0.0351578	0.295484
Fbxo41	192.317	-0.265541	0.126057	-2.10651	0.03516	0.295484
Vmn1r189	103.626	0.303542	0.1442	2.10501	0.0352906	0.2959
Ski	78.1419	0.332221	0.157851	2.10465	0.0353215	0.2959
Rps28	393.87	-0.253917	0.120762	-2.10263	0.0354982	0.295907
Igsf8	333.017	-0.261835	0.124504	-2.10303	0.0354633	0.295907
Gdi1	715.855	0.272934	0.129779	2.10307	0.03546	0.295907
Gng5,Gng5-ps	78.2455	-0.331115	0.157467	-2.10276	0.0354867	0.295907
Nfkbib	72.9524	0.393017	0.187277	2.09858	0.0358538	0.298501
Egln2	297.002	0.238132	0.113576	2.09668	0.0360223	0.298697
Ywhaq	224.905	-0.278129	0.132613	-2.09729	0.0359675	0.298697
Rap2a	190.198	0.285125	0.136013	2.09631	0.036055	0.298697
Cd63	85.0953	-0.320778	0.152932	-2.09753	0.0359471	0.298697
Gas6	194.913	0.276482	0.131931	2.09566	0.0361126	0.298806
Dmtn	430.478	-0.326707	0.155936	-2.09514	0.0361587	0.29882
Elavl4	325.197	-0.323302	0.154489	-2.09272	0.0363739	0.29949
Lsm6	96.7355	-0.316313	0.151146	-2.09276	0.0363708	0.29949
Gatad1	142.644	-0.280314	0.133969	-2.09238	0.0364048	0.29949
Mboat7	307.616	-0.294571	0.140793	-2.09223	0.0364179	0.29949
Wdr13	131.15	-0.273368	0.130723	-2.0912	0.0365101	0.299882
Itpa	148.198	0.320639	0.153504	2.0888	0.0367257	0.300187
Capza1	75.3055	-0.35018	0.167537	-2.09016	0.0366035	0.300187
Ddr1	75.6995	0.342038	0.163738	2.08893	0.0367137	0.300187
Polr3d	82.5679	0.325674	0.155844	2.08974	0.0366414	0.300187
Uqcrq	214.933	-0.257113	0.123171	-2.08744	0.0368485	0.300825
Jade2	103.106	-0.355452	0.170373	-2.08631	0.0369507	0.301294
Gdap1l1	85.4349	0.376877	0.180741	2.08518	0.0370529	0.301396
Cdh23	74.8771	0.419879	0.201334	2.08549	0.0370251	0.301396
Lsm7	132.186	0.317237	0.152189	2.0845	0.0371149	0.301536
Dnajb12	177.146	0.278648	0.133724	2.08376	0.0371821	0.301618
Rps6kb1	111.453	0.294283	0.141276	2.08303	0.0372481	0.301618
Mrpl42	101.612	-0.317955	0.152677	-2.08254	0.0372934	0.301618
Cstb	136.768	0.296279	0.142277	2.08242	0.0373043	0.301618
Amfr	158.783	0.293128	0.140836	2.08135	0.0374023	0.30183
Prpf38b	119.313	0.323095	0.155249	2.08115	0.0374203	0.30183
Fam43b	80.1428	-0.333222	0.160153	-2.08064	0.0374668	0.301843
Bbln	166.469	0.306457	0.147475	2.07803	0.0377065	0.303049
Gprc5b	133.058	-0.347252	0.167081	-2.07835	0.0376776	0.303049
Trmt2b	79.909	-0.317047	0.152778	-2.07521	0.0379672	0.304081
Scand1	150.11	0.299968	0.144525	2.07554	0.0379362	0.304081
Kpna4	148.216	-0.298744	0.143961	-2.07517	0.0379706	0.304081
Insr	98.87	0.335967	0.162136	2.07213	0.0382529	0.305091
Oaz1-ps,Oaz1	250.211	-0.252881	0.12203	-2.07229	0.0382385	0.305091
Eef2k	115.275	0.39667	0.191456	2.07186	0.0382782	0.305091
Akap8	100.316	0.352964	0.170292	2.07269	0.0382011	0.305091
Slc35e2	111.281	0.302714	0.146231	2.07011	0.0384419	0.306034
Tef	160.508	0.331408	0.160193	2.06881	0.038564	0.306485
Brinp3	132.12	-0.337709	0.16326	-2.06854	0.0385896	0.306485
Itsn1	164.726	-0.291492	0.141107	-2.06575	0.0388517	0.307477
Usp48	131.973	0.289087	0.139911	2.06623	0.0388072	0.307477
Slc22a23	131.623	-0.280059	0.135547	-2.06615	0.0388147	0.307477
Ube2ql1	189.447	0.311239	0.150803	2.06387	0.0390298	0.308523
Uba52	109.113	0.310729	0.150649	2.0626	0.0391503	0.309113
Cdkl1	83.3477	0.400306	0.194474	2.05841	0.0395508	0.311909
Vps13a	148.06	-0.291503	0.141711	-2.05702	0.0396847	0.312598
Camk2n1	2629.32	-0.338202	0.16452	-2.05569	0.0398127	0.312874
Glcci1	103.77	-0.310744	0.151142	-2.05597	0.039785	0.312874
Bzw1	140.292	0.326368	0.158969	2.05303	0.0400693	0.314523
Decr2	94.0235	-0.320342	0.156073	-2.05251	0.0401197	0.314552
Afdn	150.472	-0.27794	0.135596	-2.04977	0.0403868	0.316277
Mindy2	113.433	-0.281501	0.137527	-2.04688	0.0406696	0.317692
Trappc14	88.4164	-0.322677	0.157674	-2.04648	0.0407092	0.317692
Prkcsh	116.204	0.299546	0.146339	2.04693	0.0406648	0.317692
Wdr6	82.7299	0.313764	0.153585	2.04293	0.0410597	0.320057
Thop1	69.3532	0.362751	0.177679	2.0416	0.0411908	0.320304
Erbb4	146.355	-0.356353	0.17451	-2.04202	0.0411494	0.320304
Cers5	85.8496	0.347748	0.170417	2.04057	0.0412936	0.320304
Ap5z1	98.4173	-0.332199	0.162826	-2.04021	0.0413296	0.320304
Pdhx	86.7172	0.311737	0.152791	2.04028	0.0413222	0.320304
Rtl8c	190.898	0.27399	0.134429	2.03817	0.0415328	0.320588
Fam160b1	68.6697	0.361806	0.177437	2.03906	0.0414436	0.320588
Tyro3	74.4962	0.353195	0.173311	2.03793	0.0415569	0.320588
Chrac1	90.7902	0.326784	0.160344	2.03803	0.0415474	0.320588
Nppa	213.682	0.287477	0.14121	2.03581	0.0417695	0.321859
Ankrd46	234.938	0.258245	0.126946	2.03429	0.0419227	0.322302
Nrip3	228.952	-0.361903	0.177869	-2.03466	0.0418848	0.322302
Defa40	211.452	0.285761	0.140782	2.02981	0.0423756	0.32467
Fgf13	76.6282	0.332669	0.163826	2.03062	0.0422933	0.32467
Hr	85.8123	0.386245	0.190256	2.03014	0.0423426	0.32467
Mecp2	129.238	0.274236	0.135141	2.02925	0.0424324	0.324736
Sort1	259.424	0.274483	0.135428	2.02679	0.0426842	0.325921
Sdhaf4	79.0439	0.338261	0.166868	2.02712	0.0426505	0.325921
Plekha6	198.339	-0.312205	0.154092	-2.0261	0.0427543	0.326086
Ccdc92	229.105	0.269477	0.13306	2.02523	0.0428435	0.326143
1810013L24Rik	153.591	0.296726	0.146525	2.02509	0.0428586	0.326143
LOC100044627,LOC100862455,Rpl23	470.811	-0.256013	0.12652	-2.0235	0.043022	0.326984
Mrps26	218.547	0.29606	0.146342	2.02307	0.0430664	0.326984
Akr1b3,Gm6644	95.0198	0.303979	0.150527	2.01943	0.0434422	0.329094
Dlg2	139.869	-0.308486	0.152733	-2.01977	0.043407	0.329094
Herc4	132.114	0.29611	0.146749	2.01779	0.0436127	0.330015
Btbd9	159.729	0.277862	0.137994	2.01357	0.0440544	0.332982
Ank	396.88	0.274109	0.136241	2.01195	0.0442252	0.333392
Map2k5	92.7328	-0.302633	0.150377	-2.01249	0.044168	0.333392
Pcbp4	123.44	-0.278147	0.138269	-2.01165	0.0442574	0.333392
Rasa2	71.5839	-0.317674	0.158194	-2.00813	0.0446296	0.333407
Tomm7	218.255	-0.247366	0.123207	-2.00772	0.0446729	0.333407
Mecr	71.0717	0.331328	0.165052	2.00742	0.0447054	0.333407
Borcs6	69.3055	-0.332283	0.165421	-2.00872	0.0445673	0.333407
Apba1	327.001	-0.248985	0.123958	-2.00863	0.0445764	0.333407
Ppp2r5e	139.299	-0.293779	0.146108	-2.0107	0.0443571	0.333407
Sncb	571.776	0.294695	0.146599	2.01021	0.0444085	0.333407
Eef1b2	140.577	0.296322	0.147578	2.0079	0.0446534	0.333407
Ddx47	70.085	0.343407	0.170968	2.0086	0.0445792	0.333407
Setd3	329.905	-0.25672	0.128014	-2.00541	0.0449189	0.334629
Ripor1	93.7371	0.304278	0.152239	1.99869	0.045642	0.339639
Dclk1	1599.22	-0.295395	0.147864	-1.99775	0.0457443	0.339715
Impact	233.087	-0.282721	0.141526	-1.99766	0.0457532	0.339715
Brd3	118.241	0.28079	0.140766	1.99472	0.0460731	0.340108
Zmat5	73.1657	0.352126	0.17647	1.99539	0.0460007	0.340108
Ralbp1	200.86	-0.267906	0.134361	-1.99393	0.04616	0.340108
Zmpste24	73.1655	0.337505	0.169237	1.99428	0.0461217	0.340108
Chmp2a	80.0454	0.336076	0.168447	1.99514	0.0460275	0.340108
Septin11	243.534	-0.281723	0.141142	-1.99602	0.0459313	0.340108
Skp1	545.564	0.266924	0.133798	1.99497	0.0460459	0.340108
Chgb	987.568	0.28119	0.141081	1.99311	0.0462499	0.340397
2310022A10Rik	125.86	-0.291506	0.146361	-1.99169	0.0464055	0.341077
Rab14	418.792	-0.285329	0.143285	-1.99134	0.0464436	0.341077
Atg4c	105.363	0.316596	0.159164	1.98912	0.0466875	0.341516
Mkrn2	116.578	0.279606	0.1405	1.99008	0.0465824	0.341516
Stk19	85.3117	0.320642	0.161211	1.98895	0.0467065	0.341516
Hnrnpk	211.214	-0.275561	0.13852	-1.98933	0.0466647	0.341516
Cnbp	403.907	0.258021	0.129837	1.98727	0.0468923	0.342502
Gskip	75.5218	-0.336332	0.169304	-1.98655	0.0469718	0.342711
Mgat1	287.282	0.240665	0.121199	1.98571	0.0470659	0.343025
Gpr137c	92.209	0.317343	0.160023	1.98311	0.0473547	0.34327
Apbb3	109.946	0.287326	0.144881	1.98319	0.0473458	0.34327
Ppp2r5d	103.181	0.305509	0.153951	1.98445	0.0472055	0.34327
Fam76b	73.2293	0.355373	0.179137	1.98381	0.0472767	0.34327
4930578G10Rik	173.396	0.608854	0.306993	1.98329	0.0473354	0.34327
Tnrc6c	87.2722	0.350313	0.176741	1.98208	0.0474707	0.343371
Brms1l	117.511	-0.303539	0.153116	-1.98242	0.0474328	0.343371
Lemd1	75.0849	0.327649	0.165466	1.98016	0.0476859	0.344188
Tprgl	130.313	0.27665	0.139703	1.98028	0.0476724	0.344188
Ccdc82	75.5037	-0.316562	0.160007	-1.97842	0.0478812	0.344489
Fam133b	80.4394	0.329453	0.166487	1.97885	0.0478331	0.344489
Czib	80.9713	0.347265	0.175496	1.97877	0.0478424	0.344489
Klhdc4	90.7579	0.323752	0.16368	1.97796	0.0479336	0.344497
Dact3	148.363	-0.253645	0.12839	-1.97558	0.0482021	0.345393
Sap30l	155.609	-0.262838	0.132999	-1.97624	0.0481276	0.345393
Eif3f	253.199	-0.234731	0.118821	-1.97549	0.0482123	0.345393
Praf2	226.02	-0.266056	0.134751	-1.97442	0.0483338	0.345708
Npdc1	217.549	0.319538	0.161877	1.97395	0.0483876	0.345708
Gnai2	170.489	-0.264242	0.133878	-1.97375	0.0484104	0.345708
H2aj	134.654	0.28328	0.143814	1.96977	0.0488648	0.348583
B3gat3	265.037	-0.291885	0.14838	-1.96715	0.0491661	0.349714
Epdr1	236.18	0.261184	0.13278	1.96703	0.0491794	0.349714
Gabpa	74.9772	-0.317942	0.16158	-1.96771	0.0491016	0.349714
Rnf157	573.74	-0.279946	0.142384	-1.96613	0.0492833	0.350083
Epc1	117.722	0.299213	0.152315	1.96443	0.0494806	0.350375
Lifr	96.7418	0.40086	0.203974	1.96525	0.0493858	0.350375
Gm45928,Pold4	73.7885	0.324427	0.165115	1.96486	0.0494309	0.350375
Ric3	168.174	0.267076	0.13622	1.96062	0.0499236	0.351621
Gstm5	228.842	-0.293216	0.149415	-1.96243	0.0497123	0.351621
Tpt1	327.033	-0.247367	0.126113	-1.96147	0.0498247	0.351621
Ciao1	83.1475	0.316306	0.161363	1.96022	0.0499703	0.351621
Fam193a	89.3772	0.319517	0.162933	1.96103	0.049875	0.351621
Pde4d	119.795	-0.32372	0.165026	-1.96163	0.049805	0.351621
Rnf214	127.219	-0.267531	0.13653	-1.95951	0.0500534	0.351838
Rpl26,Gm15772	437.898	-0.219717	0.112162	-1.95892	0.050122	0.351953
Dnajc8	231.434	0.260493	0.133082	1.95739	0.0503015	0.352392
Ssu72	233.088	0.24162	0.123448	1.95726	0.0503174	0.352392
Gda	215.097	-0.349441	0.178583	-1.95675	0.0503773	0.352392
Nova2	179.613	-0.281992	0.144123	-1.9566	0.0503941	0.352392
Rwdd1	116.208	0.30188	0.154352	1.95579	0.0504901	0.352697
Icam5	80.9477	0.308939	0.158008	1.95521	0.0505583	0.352807
Grsf1	172.665	0.306267	0.156765	1.95367	0.0507404	0.35371
Mbnl1	99.4375	0.326812	0.167407	1.9522	0.0509146	0.354557
Ankhd1	100.268	0.312367	0.160089	1.95121	0.0510318	0.35464
Prepl	395.27	0.308682	0.158179	1.95147	0.0510011	0.35464
Lztr1	138.947	-0.266055	0.136444	-1.94992	0.0511858	0.354976
Mbd3	200.19	-0.239298	0.122712	-1.95007	0.0511673	0.354976
Med15	114.096	0.322878	0.165652	1.94913	0.0512798	0.355262
2610524H06Rik	75.4739	0.318833	0.163693	1.94775	0.0514449	0.356039
Ap2a2	197.528	-0.289232	0.148678	-1.94536	0.0517315	0.357654
Paqr7	119.96	-0.28417	0.146116	-1.94482	0.0517967	0.357738
Prm1	109.301	0.326234	0.16803	1.94152	0.0521953	0.357773
Kat7	108.368	-0.292794	0.15074	-1.94239	0.0520904	0.357773
Ajm1	102.255	0.315517	0.162306	1.94397	0.0518995	0.357773
Zfp638	103.317	-0.304573	0.156921	-1.94093	0.0522663	0.357773
Timm17a	181.954	-0.266686	0.137431	-1.94051	0.0523174	0.357773
Gnpat	93.146	0.294955	0.151993	1.94059	0.0523086	0.357773
Stx3	109.35	0.349694	0.180157	1.94105	0.052252	0.357773
Cic	170.502	-0.240106	0.123811	-1.93929	0.0524658	0.357773
Arpc1a	264.18	0.263775	0.135996	1.93958	0.0524303	0.357773
Rtn1	1804.75	0.213034	0.109805	1.94012	0.0523645	0.357773
Adam19	91.8421	-0.34249	0.176626	-1.93907	0.0524932	0.357773
Gm16440,Gm10408,4930555G01Rik,Gm9602,Gm3005,Gm8271,Gm10340,2610042L04Rik,Gm8050,Gm5458,Gm3411,Gm2244,Gm3558,Gm3667,Gm5796,Gm2956,Gm2974,Gm3696,Gm3278,D830030K20Rik,Gm3752,Gm2237,Gm8108,Gm3383,Gm3043	85.5144	-0.339135	0.174658	-1.9417	0.0521729	0.357773
Mafg	108.477	-0.288928	0.148688	-1.94319	0.0519938	0.357773
Limk2	114.142	0.277231	0.143116	1.9371	0.0527327	0.358678
Mgat5	106.78	0.311411	0.160731	1.93747	0.0526881	0.358678
Lrp6	73.1787	-0.30389	0.156984	-1.9358	0.0528924	0.359039
Gnl3l	259.036	0.245419	0.126752	1.93622	0.052841	0.359039
Hpf1	81.9418	-0.324726	0.167908	-1.93395	0.0531196	0.360217
Bcl7b	116.14	-0.290696	0.151168	-1.92301	0.054479	0.360712
Slain1	86.9065	-0.294464	0.152683	-1.92859	0.0537815	0.360712
Ak5	175.076	0.310081	0.160759	1.92886	0.0537481	0.360712
Slitrk1	92.0584	-0.286699	0.149205	-1.92151	0.0546678	0.360712
Timp2	186.096	-0.340568	0.176916	-1.92502	0.0542264	0.360712
Eml1	99.445	-0.276433	0.143869	-1.92143	0.0546781	0.360712
Zdhhc22	80.3659	-0.335954	0.174037	-1.93036	0.0535622	0.360712
Ptcd1	82.9058	0.30455	0.157619	1.93219	0.0533365	0.360712
Comt	242.978	0.328703	0.170499	1.92788	0.0538694	0.360712
Chchd7	94.6197	0.324844	0.168637	1.92629	0.0540679	0.360712
Znrf1	155.491	0.256867	0.133354	1.9262	0.0540789	0.360712
Uvrag	113.673	-0.275005	0.143018	-1.92287	0.0544962	0.360712
Ssr3	97.7989	0.293584	0.151951	1.93209	0.0533481	0.360712
Bcat1	161.183	-0.30418	0.15825	-1.92215	0.0545867	0.360712
Zzef1	77.5602	0.304459	0.158309	1.92319	0.0544564	0.360712
Phlpp1	96.0447	-0.26821	0.139548	-1.92198	0.0546077	0.360712
Cd47	78.4679	0.362631	0.188669	1.92204	0.0546003	0.360712
Slc12a5	499.796	0.286846	0.148884	1.92663	0.0540251	0.360712
Scn1a	183.502	0.342794	0.178346	1.92207	0.0545963	0.360712
Snx2	110.544	-0.271416	0.140664	-1.92953	0.0536651	0.360712
Ptgfrn	86.1067	-0.30815	0.159735	-1.92913	0.0537149	0.360712
Polr2j	153.325	-0.246648	0.128376	-1.9213	0.0546939	0.360712
Smg1	92.7488	0.306709	0.158767	1.93182	0.0533814	0.360712
Plec	298.159	0.283481	0.147418	1.92297	0.0544836	0.360712
Ppm1l	155.743	0.347826	0.18098	1.9219	0.0546182	0.360712
Sv2c	97.0639	-0.338777	0.176087	-1.92392	0.0543646	0.360712
Angel2	85.0682	0.295393	0.153607	1.92305	0.0544744	0.360712
Ndufa5	247.713	0.244739	0.127363	1.92158	0.0546581	0.360712
Me1	122.855	-0.295711	0.153982	-1.92043	0.0548038	0.361082
Skiv2l	76.2219	0.317508	0.16546	1.91894	0.0549916	0.36134
Ell	68.5853	0.332212	0.173159	1.91854	0.0550425	0.36134
Crhbp	94.815	-0.331593	0.172847	-1.91842	0.0550578	0.36134
Clip1	164.94	0.312966	0.163032	1.91965	0.0549016	0.36134
Plpp6	108.629	0.327523	0.170973	1.91564	0.0554111	0.363305
Magi2	159.003	-0.267543	0.139753	-1.91441	0.0555683	0.36398
Lrrc8a	128.388	-0.278496	0.145548	-1.91342	0.0556937	0.364447
Gm35486	109.516	0.278602	0.145911	1.9094	0.0562106	0.365877
Nsg2	264.972	0.23611	0.123664	1.90928	0.0562259	0.365877
Slc16a7	74.2028	-0.321438	0.168395	-1.90883	0.0562843	0.365877
Dis3l2	87.6417	0.294726	0.154267	1.91049	0.0560707	0.365877
Fam171a2	224.247	-0.304535	0.159437	-1.91007	0.0561239	0.365877
Gabrb1	87.4014	-0.29144	0.152572	-1.91018	0.0561098	0.365877
Eif2b2	73.1256	0.309458	0.162125	1.90876	0.0562929	0.365877
Ankrd45	98.2846	0.302304	0.158611	1.90595	0.0566569	0.366643
Slc36a4	85.5604	0.305346	0.160221	1.90578	0.0566787	0.366643
Sumo2	487.471	-0.227695	0.119478	-1.90574	0.0566833	0.366643
Hacd2	111.431	-0.253203	0.132806	-1.90656	0.0565774	0.366643
Ncam2	93.8727	-0.302128	0.158428	-1.90703	0.0565162	0.366643
Maz	227.1	-0.227792	0.119585	-1.90486	0.0567986	0.367036
Lonp2	104.856	-0.268149	0.140811	-1.90432	0.0568692	0.367139
Chp1	166.374	0.236948	0.124493	1.9033	0.0570013	0.367287
Gemin5	87.7425	-0.295219	0.155101	-1.90339	0.0569896	0.367287
Eif2s2	155.568	0.264335	0.138976	1.90202	0.0571682	0.367626
Ccnl2	135.451	0.275325	0.14476	1.90193	0.0571797	0.367626
Fastk	192.821	-0.277094	0.145713	-1.90164	0.0572179	0.367626
Tmem131l	87.0897	-0.283178	0.148974	-1.90085	0.0573215	0.367941
Mier1	71.4174	0.317878	0.167731	1.89516	0.0580712	0.372398
Pde6d	71.8579	-0.300556	0.158632	-1.89468	0.0581352	0.372453
Jmy	127.429	0.279411	0.147565	1.89348	0.0582942	0.372727
Cops6	156.902	-0.264867	0.1399	-1.89326	0.0583228	0.372727
Dynll1	822.539	-0.26171	0.138245	-1.89309	0.0583462	0.372727
Hmgn1	106.887	-0.290546	0.15351	-1.89269	0.0583996	0.372727
Amigo1	120.75	0.295367	0.156256	1.89028	0.0587211	0.373715
Nsd3	205.358	-0.252951	0.1338	-1.89052	0.0586889	0.373715
Herpud2	102.287	-0.335664	0.177565	-1.89037	0.0587081	0.373715
Xab2	74.7824	0.299361	0.15858	1.88776	0.0590582	0.37458
Nudt3	324.66	0.277478	0.147053	1.88693	0.0591703	0.37458
Fam169a	125.169	-0.26786	0.141917	-1.88744	0.0591011	0.37458
Enho	114.059	-0.298996	0.15847	-1.88677	0.0591911	0.37458
Ccnd1	123.825	-0.368916	0.195448	-1.88754	0.0590877	0.37458
Dph3	81.5821	-0.308874	0.163543	-1.88864	0.0589399	0.37458
Spred3	87.08	-0.344706	0.182905	-1.88462	0.0594815	0.374648
Acaa1a	118.778	0.292598	0.155253	1.88465	0.0594766	0.374648
Wac	86.6659	-0.302157	0.160389	-1.88391	0.0595778	0.374648
Timm50	79.8634	-0.287225	0.152271	-1.88627	0.0592582	0.374648
Diras1	73.042	0.326267	0.17314	1.88441	0.0595098	0.374648
Mark4	205.038	0.304679	0.161736	1.8838	0.0595917	0.374648
Tfpt	75.9594	0.309839	0.1644	1.88466	0.0594752	0.374648
Atp6v1h	194.844	0.270071	0.143398	1.88337	0.0596507	0.374669
Phospho1	228.163	-0.263338	0.139985	-1.88119	0.059946	0.374774
Ncstn	72.9967	0.33086	0.175741	1.88265	0.0597476	0.374774
Lamtor1	179.12	-0.256545	0.136361	-1.88136	0.0599225	0.374774
Rbpj	72.8694	-0.333102	0.177065	-1.88124	0.0599388	0.374774
Ap2m1	706.84	0.247407	0.131465	1.88192	0.0598474	0.374774
Dennd5b	183.173	-0.287895	0.153308	-1.87789	0.0603967	0.376319
Spata2l	88.6198	0.299254	0.159369	1.87774	0.0604168	0.376319
Map1s	87.8911	-0.278918	0.148453	-1.87883	0.0602678	0.376319
Rabac1	522.466	-0.252699	0.134564	-1.8779	0.0603945	0.376319
Syf2	84.8318	0.294315	0.156892	1.87591	0.0606681	0.377088
Akain1	89.6859	0.300394	0.160198	1.87514	0.0607728	0.377088
Elmo1	297.579	-0.304192	0.162253	-1.8748	0.0608206	0.377088
Plekhj1	106.339	-0.268044	0.142935	-1.87528	0.0607535	0.377088
Large1	308.411	-0.252788	0.134759	-1.87586	0.0606747	0.377088
Dgcr2	182.86	0.269001	0.143578	1.87355	0.0609929	0.377407
Rpl8	225.021	0.225064	0.120099	1.87398	0.060933	0.377407
Boc	80.1732	-0.34263	0.182911	-1.8732	0.0610404	0.377407
Appbp2	94.0956	0.286937	0.153231	1.87259	0.0611255	0.377586
Kcnf1	116.256	-0.298198	0.159486	-1.86975	0.061519	0.379668
Pmvk	97.3871	0.278641	0.149081	1.86906	0.0616145	0.379909
Serpini1	242.441	0.32159	0.1722	1.86753	0.0618271	0.380175
Ttc9b	543.677	0.235119	0.125889	1.86766	0.0618097	0.380175
Kcnc3	378.402	0.334843	0.17929	1.86761	0.0618162	0.380175
Rhot1	84.5147	-0.315752	0.169139	-1.86682	0.0619264	0.380437
Dip2c	128.582	-0.268529	0.143951	-1.86541	0.0621238	0.381302
Plcd1	68.579	-0.294327	0.157824	-1.86491	0.0621938	0.381384
Rragb	105.071	-0.272513	0.146177	-1.86426	0.0622853	0.381597
Ajap1	106.422	0.27984	0.150169	1.86351	0.0623909	0.381754
1110065P20Rik	243.975	0.260405	0.139787	1.86287	0.0624812	0.381754
Rab30	97.3885	0.280288	0.150439	1.86313	0.062444	0.381754
Zswim1	101.535	0.269243	0.144603	1.86195	0.0626106	0.381774
Ssna1	121.646	0.262071	0.140775	1.86163	0.0626548	0.381774
Chchd10	673.077	0.268081	0.143972	1.86203	0.0625985	0.381774
Nfu1	74.0121	0.310039	0.166654	1.86037	0.0628327	0.382512
Trank1	220.418	0.327142	0.175913	1.85968	0.0629308	0.382763
Cacybp	165.641	-0.240461	0.129446	-1.85762	0.063223	0.383154
Zpr1	111.556	0.320905	0.172693	1.85824	0.0631355	0.383154
Sema3a	73.5931	-0.298953	0.160901	-1.85799	0.0631705	0.383154
Bcap29	72.1985	-0.309564	0.166574	-1.85841	0.0631103	0.383154
Chordc1	69.0575	0.319698	0.172205	1.8565	0.0633826	0.383776
Gm42517	103.208	-0.28742	0.154999	-1.85434	0.0636903	0.385292
Ndufab1	328.714	-0.299521	0.161765	-1.85158	0.0640857	0.386433
Ier5l	90.9618	-0.301032	0.162555	-1.85188	0.0640428	0.386433
Wdr41	72.5706	0.301509	0.162853	1.85142	0.0641086	0.386433
Pfdn5	223.457	-0.246204	0.132926	-1.85218	0.0639997	0.386433
Capn15	116.511	0.289056	0.156173	1.85087	0.0641885	0.386568
H2af-ps2,H2ac20,H2ac19,H2ac18	126.081	0.284297	0.153895	1.84734	0.0646975	0.388243
Ankrd35	69.0965	0.313417	0.169613	1.84783	0.0646264	0.388243
Mtfr1l	106.056	-0.280151	0.15162	-1.84772	0.0646427	0.388243
Ptprt	293.364	-0.289846	0.156877	-1.84759	0.0646611	0.388243
Tox4	105.056	0.257954	0.139679	1.84676	0.0647819	0.388403
Grm2	79.6876	-0.318155	0.172367	-1.8458	0.0649212	0.388891
Gm40378,Gm52768,Gm52666,Rsrc1,Gm39701,Gm45978,Gm33887,Gm40525,Gm52197,Gm46894,Gm52236,Gm52701,Gm52787,Gm42031,Gm46353,Gm40514,Gm46290,Gm52632,Gm51522,Gm40453,Gm41885,Gm51936,Gm52512,Gm51918,Gm42267,Gm43305,Gm45988,Gm42102,Gm41844,Gm46156,Gm52796,Pik3c3,Gm40595,Gm42226,Gm39972,Gm40843,Gm46620,Gm46911,Gm40814,LOC118568792	658.762	0.229775	0.124562	1.84467	0.0650862	0.389533
Reln	79.5378	-0.302835	0.164216	-1.84413	0.0651646	0.389655
Psmd1	109.429	0.280861	0.152426	1.84261	0.0653862	0.390633
Rpl34-ps1,Rpl34	315.676	-0.224446	0.121903	-1.84118	0.0655953	0.391535
Lgmn	185.818	-0.258566	0.140533	-1.83989	0.0657843	0.391967
Slc37a3	115.382	-0.278293	0.151227	-1.84023	0.0657339	0.391967
Ago2	159.517	-0.25046	0.136168	-1.83935	0.0658638	0.392094
Pik3cb	83.931	-0.302	0.164369	-1.83733	0.0661611	0.393515
Lars	74.4544	0.29562	0.161005	1.83609	0.0663444	0.394257
Pno1	73.9255	-0.29413	0.160375	-1.83401	0.0666526	0.395738
Cluap1	82.2599	0.283098	0.1545	1.83235	0.0668986	0.396499
Emc8	100.635	0.275401	0.150267	1.83274	0.0668409	0.396499
Gabra3	209.362	-0.283925	0.155065	-1.83101	0.0670995	0.396991
H1f10	123.846	0.269755	0.147314	1.83115	0.0670777	0.396991
Ptbp2	137.32	0.243982	0.133288	1.83049	0.0671771	0.397101
Myl4	226.02	-0.356436	0.194804	-1.82972	0.0672922	0.397358
Gpr26	182.556	-0.290828	0.158974	-1.82941	0.0673387	0.397358
Tax1bp1	166.003	0.256223	0.14014	1.82834	0.0674986	0.397454
Bclaf1	77.7354	0.321502	0.175857	1.8282	0.0675196	0.397454
Adcy3	136.949	-0.285718	0.156291	-1.82812	0.0675323	0.397454
S100pbp	72.4217	-0.29123	0.15935	-1.82762	0.0676069	0.397545
Rbm45	70.1125	-0.299022	0.163726	-1.82636	0.0677967	0.397657
Coro7	90.921	0.283027	0.154916	1.82697	0.0677037	0.397657
Mid1ip1	94.5346	0.295404	0.161749	1.82631	0.0678033	0.397657
Papss1	75.8846	0.302065	0.165509	1.82507	0.0679904	0.398156
Map1lc3b	248.278	0.248758	0.136309	1.82496	0.0680067	0.398156
Col5a1	78.036	0.386135	0.211667	1.82426	0.068113	0.398327
Adrm1	109.175	0.284935	0.156216	1.82399	0.0681543	0.398327
Sub1	561.178	0.251404	0.137911	1.82294	0.0683117	0.39836
Agfg2	131.937	0.285009	0.156389	1.82244	0.0683883	0.39836
Cplane1	75.9942	0.29293	0.16074	1.82238	0.0683968	0.39836
Fchsd2	99.5509	-0.26981	0.148038	-1.82258	0.0683675	0.39836
Ipo13	95.8862	0.277036	0.152283	1.81923	0.0688769	0.400462
Ntm	102.987	0.283542	0.155844	1.8194	0.068851	0.400462
Tmsb4x	1482.12	-0.241034	0.132602	-1.81772	0.0691062	0.400521
Rnf150	113.769	0.312584	0.171976	1.8176	0.0691251	0.400521
Abr	425.317	0.247489	0.136134	1.81798	0.0690669	0.400521
Spop	305.047	-0.209508	0.115206	-1.81854	0.0689809	0.400521
Zfp622	68.8037	0.305964	0.168406	1.81682	0.0692447	0.400868
Fkbp3	272.364	-0.307991	0.1696	-1.81598	0.0693727	0.400914
Itprid2	81.5888	-0.285653	0.157467	-1.81405	0.0696697	0.400914
1110004F10Rik	163.088	0.274747	0.15134	1.81542	0.0694588	0.400914
Asap1	237.677	-0.252095	0.138952	-1.81426	0.0696375	0.400914
Atn1	112.646	0.259678	0.143147	1.81406	0.069668	0.400914
Fem1al,Fem1a	101.843	0.325479	0.179334	1.81493	0.0695343	0.400914
Peg10	107.844	-0.288542	0.158868	-1.81623	0.0693346	0.400914
Sv2a	799.599	0.250761	0.138283	1.81339	0.0697718	0.400918
Coq10a	118.274	0.307889	0.169865	1.81255	0.069901	0.400918
Sdad1	74.8326	-0.310447	0.171266	-1.81267	0.0698834	0.400918
Fam163b	199.164	-0.243513	0.134352	-1.8125	0.0699088	0.400918
Yipf6	76.6181	0.301296	0.166355	1.81116	0.0701154	0.40176
Kif17	112.796	0.327943	0.181191	1.80993	0.0703063	0.402472
Slc49a4	163.651	0.254783	0.140796	1.80959	0.0703594	0.402472
Srrt	253.423	0.250664	0.138612	1.80838	0.0705479	0.403208
Ccni	452.281	-0.228317	0.126346	-1.80707	0.070751	0.403592
Ndufc2	432.466	0.241576	0.133733	1.8064	0.0708551	0.403592
Dbi	292.944	-0.257734	0.142646	-1.80681	0.0707923	0.403592
Mbnl2	296.567	0.288291	0.159594	1.80641	0.0708548	0.403592
Gm6570,Gm12191,Gm7429	211.128	-0.258825	0.14334	-1.80567	0.07097	0.403664
Mrps21	170.385	-0.265803	0.147242	-1.80521	0.0710416	0.403664
Tenm4	99.7456	-0.274575	0.152105	-1.80517	0.0710477	0.403664
Ccser2	122.802	-0.26297	0.145776	-1.80394	0.0712408	0.403848
Csnk2b	233.026	0.243038	0.134719	1.80404	0.0712247	0.403848
Ccdc43	101.194	0.274692	0.15229	1.80374	0.0712715	0.403848
Copa	147.9	0.254645	0.14123	1.80305	0.0713803	0.403848
Lgi2	70.0457	0.307224	0.170358	1.80341	0.071324	0.403848
Exd2	128.432	-0.260902	0.14485	-1.80119	0.0716728	0.404466
Mtmr3	86.6468	0.299134	0.166109	1.80083	0.0717301	0.404466
Rnf208	251.154	0.247614	0.137475	1.80116	0.0716776	0.404466
Dut	79.3215	0.342408	0.190086	1.80134	0.0716497	0.404466
Dhx16	77.3716	0.317649	0.17651	1.79961	0.0719229	0.405174
Hspa8	1468.21	-0.269613	0.149846	-1.79927	0.0719761	0.405174
Nup62	76.5162	-0.292872	0.162838	-1.79855	0.0720896	0.405474
Tdg-ps2,Tdg,Tdg-ps	71.846	0.351681	0.19576	1.79649	0.0724161	0.406858
Snx27	113.036	-0.270979	0.150859	-1.79624	0.0724567	0.406858
1500009C09Rik	170.038	-0.293518	0.163581	-1.79433	0.0727608	0.40726
Crocc	86.2003	0.298553	0.166569	1.79237	0.0730732	0.40726
Sdk2	88.4113	0.317943	0.177126	1.79501	0.0726521	0.40726
Nat8l	490.689	0.2747	0.153194	1.79314	0.0729499	0.40726
Stmn3	1194.98	-0.288457	0.160896	-1.79282	0.0730017	0.40726
Ess2	73.0087	0.294994	0.164462	1.79369	0.0728625	0.40726
Islr2	174.407	0.313752	0.17503	1.79256	0.0730427	0.40726
Hint3	111.625	-0.2672	0.148986	-1.79346	0.072899	0.40726
Arcn1	151.255	0.266439	0.148407	1.79533	0.0726012	0.40726
Sparcl1	1147.29	-0.294537	0.164467	-1.79085	0.0733172	0.407828
Fer	115.809	-0.256064	0.143004	-1.7906	0.0733568	0.407828
Psmb1	285.797	0.239382	0.133638	1.79127	0.0732504	0.407828
Nceh1	160.664	0.281197	0.157127	1.78962	0.0735154	0.408372
Cop1	105.751	-0.263623	0.147433	-1.78808	0.0737629	0.40856
Ints3	138.339	-0.24756	0.138494	-1.78752	0.0738531	0.40856
Ppp1r12b	96.6804	0.281002	0.15712	1.78845	0.0737029	0.40856
Hspa12a	204.488	0.278046	0.155545	1.78757	0.0738461	0.40856
Sel1l3	239.565	-0.236396	0.132219	-1.78791	0.0737898	0.40856
Nprl3	88.547	0.278031	0.155796	1.78458	0.0743296	0.410036
Med22	117.075	0.293649	0.164467	1.78546	0.0741862	0.410036
Fam155a	277.398	0.24028	0.134656	1.7844	0.0743591	0.410036
Marchf2	268.01	-0.278676	0.15618	-1.78433	0.0743696	0.410036
Ubap2l	102.888	0.259015	0.145188	1.78399	0.0744245	0.410036
Crk	101.467	0.26641	0.149385	1.78338	0.0745247	0.410252
Rorb	81.9098	0.317744	0.178214	1.78294	0.0745964	0.41031
Ecpas	155.565	0.286668	0.160838	1.78234	0.0746938	0.410511
Aifm3	186.444	0.339974	0.190919	1.78072	0.0749575	0.411175
Tpd52	76.7759	0.306624	0.172287	1.77973	0.0751202	0.411175
Cux1	133.021	0.280527	0.157551	1.78054	0.0749869	0.411175
Celsr3	137.618	0.301018	0.169067	1.78047	0.0749997	0.411175
Crbn	79.1461	0.304879	0.171278	1.78002	0.0750729	0.411175
Ipo9	166.684	0.27241	0.153148	1.77874	0.0752821	0.411726
Ntan1	159.785	-0.274119	0.154188	-1.77783	0.0754315	0.411873
Nr1d1	307.296	0.512741	0.288373	1.77805	0.0753964	0.411873
Ybx1	138.2	-0.234895	0.132174	-1.77717	0.07554	0.412131
Ppt1	138.938	0.250673	0.141226	1.77497	0.075903	0.413776
Smpd1	177.591	-0.270085	0.152286	-1.77354	0.076139	0.414727
Senp5	101.743	0.277004	0.156277	1.77252	0.0763084	0.415313
Btbd1	143.108	0.271117	0.153065	1.77126	0.0765183	0.415782
Mapkap1	71.2916	-0.288228	0.162692	-1.77162	0.0764575	0.415782
Stk35	80.3828	0.322347	0.182178	1.76941	0.0768263	0.416112
Ahcy,Gm4737	74.6516	0.290682	0.164219	1.77009	0.0767124	0.416112
Ppm1f	100.361	0.267753	0.151259	1.77016	0.0767008	0.416112
Cplx1	1701.49	0.310214	0.1753	1.76962	0.0767908	0.416112
Slc20a2	95.2682	0.329153	0.186218	1.76757	0.0771332	0.417353
Mapk3	142.891	-0.279334	0.158075	-1.7671	0.0772112	0.417353
Rnf130	127.125	-0.266004	0.150547	-1.76692	0.0772417	0.417353
Extl3	359.208	-0.282254	0.159937	-1.76479	0.0775994	0.41895
Skil	92.6483	0.351588	0.19929	1.76421	0.077697	0.419038
Zfp365	526.315	-0.195937	0.111102	-1.76358	0.0778026	0.419038
Hcfc1r1	268.414	-0.256663	0.145509	-1.7639	0.0777485	0.419038
Bbip1	69.1338	-0.296021	0.168022	-1.7618	0.0781023	0.420315
Ube3c	73.6454	-0.304821	0.173103	-1.76093	0.0782506	0.420587
Trim43b,Trim43c	74.5867	-0.277032	0.157336	-1.76077	0.0782779	0.420587
Phactr1	270.923	0.239171	0.135912	1.75976	0.0784488	0.420977
Rpp14,Htd2	79.8986	0.289237	0.164376	1.7596	0.0784755	0.420977
Hpca	998.638	0.217757	0.12385	1.75823	0.0787087	0.421891
Ets2	95.3865	0.31955	0.181823	1.75748	0.0788359	0.421901
Gtf2b	74.6299	0.312092	0.177559	1.75768	0.0788014	0.421901
Rps9	307.268	-0.201821	0.114913	-1.75629	0.0790387	0.42265
Foxp1	200.558	-0.281632	0.160425	-1.75553	0.079168	0.423005
Inpp5j	173.522	-0.27257	0.155322	-1.75487	0.0792813	0.423274
Aen	110.652	-0.260742	0.148645	-1.75412	0.0794093	0.423577
Cenpc1	72.3376	-0.282422	0.161034	-1.75381	0.0794639	0.423577
Smpd4	121.337	-0.247527	0.141186	-1.7532	0.0795679	0.423795
Ggnbp2	129.671	0.267892	0.152978	1.75118	0.0799157	0.424974
Stimate	113.547	0.258202	0.147433	1.75132	0.0798911	0.424974
Rnf39	75.3855	-0.297838	0.17025	-1.74941	0.0802195	0.426253
Zfp827	111.734	-0.263492	0.150929	-1.74581	0.0808446	0.428624
Dennd1a	121.747	-0.261833	0.149978	-1.74581	0.0808444	0.428624
Polr3e	70.8111	0.290723	0.166533	1.74574	0.0808568	0.428624
Ttc8	72.3246	0.286866	0.164396	1.74496	0.080991	0.428997
Hnrnpa2b1	453.995	-0.226201	0.129665	-1.7445	0.0810711	0.429084
Puf60	91.0836	0.27433	0.157351	1.74343	0.0812585	0.4294
Api5	79.1778	0.311736	0.178805	1.74344	0.0812567	0.4294
Pdzd2	93.1545	0.264389	0.151947	1.74	0.0818582	0.429983
Thy1	1813.88	-0.29287	0.168221	-1.74099	0.0816861	0.429983
Ech1	113.346	-0.24343	0.139769	-1.74166	0.081568	0.429983
Arfgef2	138.619	0.232465	0.133533	1.74087	0.0817056	0.429983
Gnao1	1000.26	-0.197265	0.113344	-1.74042	0.0817854	0.429983
Atg2b	93.0434	0.289167	0.166199	1.73988	0.0818803	0.429983
Gm3636,Gm3512,2610042L04Rik,Gm3005,Gm38418,Gm10406,Gm3264,Gm3173,Gm3696,Gm3194,Gm3383,Gm3739	99.5755	0.277537	0.159363	1.74154	0.0815893	0.429983
Timm8b	178.472	-0.237647	0.136553	-1.74032	0.0818025	0.429983
Grm7	99.1417	-0.297699	0.171174	-1.73916	0.0820071	0.430313
Arl6ip1	229.485	0.225191	0.129781	1.73515	0.0827138	0.430322
Camk4	194.315	0.284676	0.164139	1.73436	0.0828534	0.430322
Srsf12	69.9912	0.2858	0.164747	1.73479	0.0827789	0.430322
Mon2	105.809	0.263258	0.151681	1.7356	0.0826341	0.430322
Ube2s	176.851	-0.250246	0.143961	-1.73829	0.0821596	0.430322
Senp3	217.704	-0.23315	0.13446	-1.73398	0.0829224	0.430322
Myo16	109.935	0.320393	0.184847	1.73329	0.0830437	0.430322
Senp6	79.7513	-0.256995	0.148001	-1.73645	0.0824849	0.430322
Errfi1	117.26	0.274015	0.157967	1.73463	0.0828058	0.430322
Ppp5c	160.331	0.279721	0.161409	1.733	0.0830963	0.430322
Tusc2	148.51	-0.219495	0.126558	-1.73434	0.0828586	0.430322
Gm13305,Gm2002,LOC100861969,Il11ra1,Il11ra2	104.569	0.384817	0.221466	1.73759	0.082283	0.430322
Atp5j2	437.799	-0.209378	0.120705	-1.73463	0.082806	0.430322
Dnajc6	300.77	0.261185	0.150526	1.73515	0.0827149	0.430322
Pnpo	82.7701	0.27774	0.16002	1.73566	0.0826239	0.430322
Yaf2	239.668	0.216359	0.124719	1.73478	0.0827806	0.430322
Ppm1h	102.331	0.486322	0.280543	1.7335	0.0830061	0.430322
Trim37	265.039	-0.219313	0.126594	-1.73241	0.0831997	0.430527
Drp2	110.225	0.256825	0.148304	1.73175	0.0833183	0.43079
Hacd3	280.928	-0.258795	0.149484	-1.73126	0.0834058	0.43079
Cox7a2	573.666	-0.2083	0.120332	-1.73105	0.0834427	0.43079
Sdf2	88.2896	0.278419	0.160975	1.72958	0.0837055	0.431484
Epop	326.378	-0.235434	0.136114	-1.72969	0.0836863	0.431484
Pkd1	102.043	0.28807	0.166756	1.7275	0.0840783	0.431867
Syn3	96.0385	0.26975	0.156169	1.7273	0.0841133	0.431867
Gcc1	112.273	0.245009	0.141829	1.7275	0.0840783	0.431867
Arpp19	823.67	-0.277181	0.160428	-1.72776	0.0840321	0.431867
Creg2	121.383	0.270359	0.156547	1.72702	0.0841649	0.431867
Flnb	117.7	0.274075	0.158685	1.72716	0.0841384	0.431867
Rps6kc1	98.3223	-0.257643	0.149321	-1.72543	0.0844502	0.43257
Cpeb4	145.469	0.23517	0.136313	1.72522	0.0844878	0.43257
Wbp2	293.234	0.215879	0.125134	1.72518	0.0844949	0.43257
Zfc3h1	88.2237	-0.257205	0.149179	-1.72413	0.084684	0.433209
Cnot8	84.2976	0.266159	0.154481	1.72292	0.0849031	0.433999
Lsm4	90.7524	-0.275675	0.160158	-1.72127	0.0852016	0.43417
Nxpe3	69.3244	0.308713	0.179288	1.72188	0.0850907	0.43417
Bmf	73.7659	0.297003	0.172548	1.72128	0.0852007	0.43417
Myo5a	615.286	-0.227944	0.132452	-1.72095	0.0852593	0.43417
Panx1	70.8128	0.29197	0.16959	1.72162	0.0851386	0.43417
Grin2a	454.143	0.287011	0.16692	1.71945	0.0855322	0.435231
Clasp1	155.389	-0.235772	0.137269	-1.71758	0.0858725	0.436495
Washc5	71.6626	-0.274369	0.159761	-1.71738	0.0859104	0.436495
Srsf11	114.748	0.249908	0.145602	1.71638	0.086092	0.436708
Clptm1l	124.141	0.236306	0.137701	1.71608	0.0861471	0.436708
Osbpl3	80.966	-0.293016	0.170715	-1.71641	0.0860876	0.436708
Zfp703	161.613	-0.226265	0.132084	-1.71304	0.0867046	0.437016
Cacnb1	175.874	-0.239705	0.139992	-1.71228	0.0868453	0.437016
Kremen1	86.2957	0.345221	0.201623	1.71221	0.0868575	0.437016
Cfap36	179.237	0.24825	0.144766	1.71483	0.0863763	0.437016
Ramp2	87.1396	-0.256272	0.149664	-1.71231	0.0868389	0.437016
Kcnt1	298.842	0.281667	0.16446	1.71268	0.0867713	0.437016
Ncoa4	78.7636	0.312509	0.182402	1.7133	0.0866574	0.437016
Alkbh5	73.9155	0.324633	0.189281	1.71508	0.08633	0.437016
Vps16	117.544	0.249201	0.145508	1.71263	0.0867801	0.437016
Cers2	83.8148	-0.271806	0.158537	-1.71447	0.0864427	0.437016
Farsa	119.554	0.262878	0.153574	1.71173	0.0869457	0.437133
Pnpla2	72.0287	0.288171	0.168468	1.71054	0.0871658	0.437642
Vstm2l	146.446	0.325821	0.190485	1.71048	0.0871772	0.437642
Ampd2	135.539	-0.232007	0.135908	-1.70709	0.0878049	0.439809
Rims1	189.57	-0.216919	0.127067	-1.70712	0.0878001	0.439809
Prpf38a	96.4087	0.278498	0.16311	1.70742	0.0877438	0.439809
Ephx2	97.0603	0.280152	0.164406	1.70403	0.0883763	0.442342
Fbxo11	253.771	-0.228412	0.134139	-1.7028	0.0886048	0.442826
Pgam1	990.622	0.22796	0.133865	1.70291	0.0885845	0.442826
Zfp799	70.8958	0.275529	0.161872	1.70214	0.08873	0.443123
Mfsd4b2	81.458	0.280293	0.164762	1.7012	0.0889054	0.44334
Eef1a2	1367.75	0.181404	0.106622	1.70137	0.0888729	0.44334
Nrg3	96.2799	0.30947	0.182012	1.70027	0.0890799	0.443882
Tsc2	118.731	0.236516	0.13915	1.69972	0.0891845	0.444074
Glrx5	77.1011	0.271592	0.159829	1.69926	0.0892699	0.444171
Emc10	535.368	-0.243164	0.143189	-1.6982	0.0894704	0.444839
Dmwd	89.6651	0.270661	0.159424	1.69774	0.089557	0.444941
Ppp4r3b	102.116	0.251293	0.148107	1.6967	0.089754	0.445464
Dcaf6	111.387	-0.253428	0.149384	-1.69648	0.0897948	0.445464
Prpf19	151.708	0.26311	0.155156	1.69577	0.0899287	0.4458
Cul3	191.275	0.253101	0.149318	1.69505	0.0900666	0.446155
Usp46	90.9841	-0.250786	0.148057	-1.69385	0.0902939	0.446952
Trim46	116.209	-0.240234	0.141857	-1.69349	0.0903616	0.446958
Slc25a46	122.396	0.243337	0.143826	1.69188	0.0906682	0.447327
Fam98a	91.9364	0.257706	0.152334	1.69172	0.0907002	0.447327
Shprh	96.6432	0.25886	0.153017	1.69171	0.0907022	0.447327
Add2	202.301	0.223763	0.132211	1.69247	0.0905557	0.447327
Numb	97.5505	-0.275563	0.162937	-1.69123	0.0907927	0.447445
Cnrip1	164.738	-0.236389	0.139821	-1.69066	0.0909023	0.447657
Emc2	178.5	-0.219718	0.130126	-1.68851	0.091314	0.448699
Pagr1a	129.071	0.276233	0.163567	1.6888	0.0912574	0.448699
Gng13	177.351	-0.206836	0.122473	-1.68883	0.0912523	0.448699
H2ac8,H2ac7,H2ac6,H2ac24,H2ac22,H2ac23,H2ac15,H2ac13,H2ac12,H2ac11,H2ac10	108.166	0.246689	0.146198	1.68737	0.0915328	0.449118
Coa5	127.232	0.229826	0.136203	1.68738	0.0915301	0.449118
Vps13c	124.499	-0.24042	0.14252	-1.68692	0.0916178	0.449208
Denr	135.827	-0.239953	0.142355	-1.6856	0.0918731	0.449804
Rnf24	78.9788	-0.259907	0.154186	-1.68567	0.0918589	0.449804
Ubl3	167.254	-0.237831	0.141158	-1.68485	0.092017	0.450181
Adprh	197.765	0.231704	0.137638	1.68343	0.0922912	0.450212
Plxdc1	168.892	0.325123	0.193128	1.68345	0.0922874	0.450212
2210016L21Rik	254.597	0.237622	0.141089	1.6842	0.0921431	0.450212
Golga3	105.346	0.276415	0.164194	1.68346	0.0922853	0.450212
Il1r2	79.4745	-0.274688	0.163342	-1.68167	0.0926322	0.451548
Cyb5r1	113.29	-0.312702	0.186033	-1.6809	0.0927828	0.451955
Socs6	85.5508	0.267938	0.159603	1.67877	0.0931964	0.452196
Clip3	942.158	-0.230192	0.137096	-1.67905	0.0931418	0.452196
Tubb4b	342.741	-0.227973	0.135841	-1.67823	0.0933029	0.452196
Eloc	150.837	-0.28643	0.170568	-1.67927	0.093099	0.452196
Spon1	151.438	-0.269018	0.160235	-1.6789	0.0931715	0.452196
Gdap2	69.1521	0.311528	0.185607	1.67843	0.0932633	0.452196
Paxip1	121.379	0.232529	0.138497	1.67895	0.0931619	0.452196
Septin8	433.423	-0.269793	0.160832	-1.67748	0.0934491	0.452579
Golga7b	218.822	-0.204919	0.122246	-1.67629	0.0936821	0.453381
Sec14l1	300.652	0.341255	0.203752	1.67486	0.0939622	0.453512
Anapc10	92.1546	0.25643	0.15307	1.67525	0.0938854	0.453512
Gtf2h5	162.563	-0.228561	0.13647	-1.6748	0.0939728	0.453512
Cdk5r2	276.343	0.22014	0.131472	1.67443	0.0940463	0.453512
Xylt2	88.1559	0.266532	0.159155	1.67467	0.0939988	0.453512
Spock1	422.161	0.23171	0.138462	1.67345	0.0942386	0.453878
Rph3a	471.627	-0.2151	0.128544	-1.67336	0.0942571	0.453878
Ncor2	195.786	0.258386	0.154505	1.67235	0.0944558	0.454185
Shisa4	232.681	-0.215459	0.128823	-1.67252	0.094421	0.454185
Vdac3	245.334	0.245641	0.146976	1.6713	0.0946628	0.45453
Copg1	276.316	0.240298	0.143766	1.67145	0.094633	0.45453
Ddx6	213.086	-0.229172	0.137323	-1.66886	0.0951447	0.455543
Stag2	92.669	0.255092	0.152825	1.66918	0.0950818	0.455543
Sestd1	91.0742	0.261594	0.156677	1.66964	0.0949912	0.455543
Cbl	78.6621	0.270455	0.16205	1.66896	0.0951255	0.455543
Cmip	361.951	0.216764	0.130027	1.66707	0.0955012	0.455588
Dap3	177.217	0.233217	0.140002	1.6658	0.0957527	0.455588
Pcnx	83.1491	-0.290283	0.174158	-1.66679	0.095557	0.455588
Rpl18a	567.75	-0.203974	0.122414	-1.66626	0.0956625	0.455588
Pwwp2b	82.5304	0.255038	0.152965	1.6673	0.0954554	0.455588
Zscan25	71.0147	0.265407	0.159102	1.66815	0.0952861	0.455588
Cnep1r1	105.638	-0.267851	0.160792	-1.66583	0.0957477	0.455588
Eif1ad	104.972	0.243945	0.146366	1.66668	0.0955781	0.455588
Olfm3	89.4467	-0.312411	0.18755	-1.66575	0.0957636	0.455588
Prrg3	78.5231	0.284097	0.170731	1.664	0.0961118	0.456277
Sgcb	104.139	0.238636	0.143393	1.66421	0.0960696	0.456277
Ildr2	113.222	-0.242672	0.145835	-1.66402	0.0961094	0.456277
Cct2	233.057	0.219743	0.13227	1.66133	0.096647	0.457321
Usf3	72.5277	-0.274197	0.165047	-1.66133	0.0966472	0.457321
Macroh2a1	143.309	-0.232692	0.140041	-1.66159	0.0965945	0.457321
Coq8a	79.2787	0.291678	0.175582	1.66121	0.0966717	0.457321
Cdkl5	277.883	0.29685	0.178687	1.66128	0.0966573	0.457321
Ddx23	76.0858	0.265608	0.159982	1.66023	0.0968673	0.457374
Srr	100.996	-0.238855	0.143875	-1.66016	0.0968827	0.457374
Tra2b	129.976	0.228481	0.137628	1.66014	0.096887	0.457374
Tbkbp1	94.7455	-0.270403	0.163028	-1.65863	0.0971908	0.457845
Nf2	129.335	-0.226182	0.136351	-1.65882	0.0971522	0.457845
Cox4i1	1329.58	-0.198111	0.119423	-1.6589	0.097136	0.457845
Ankrd17	155.671	0.236074	0.142459	1.65714	0.0974905	0.458935
Hlf	135.708	0.331669	0.200286	1.65598	0.0977269	0.459266
Znhit1	169.574	-0.209694	0.126638	-1.65585	0.0977517	0.459266
Oxct1	337.353	-0.233239	0.140863	-1.65578	0.0977655	0.459266
Rptor	117.262	0.247571	0.14968	1.654	0.0981269	0.460642
Fabp5	204.478	0.194618	0.117762	1.65264	0.0984038	0.460977
Masp1	69.817	-0.321462	0.194511	-1.65267	0.0983974	0.460977
Ndufb1	322.992	-0.255296	0.154416	-1.6533	0.0982699	0.460977
App	3650.65	-0.247434	0.149773	-1.65206	0.098522	0.461209
Trim41	79.0005	0.259902	0.157431	1.65089	0.0987601	0.461681
Ctps2	72.6205	0.27978	0.169463	1.65098	0.0987423	0.461681
Sptbn4	237.978	0.207082	0.125488	1.6502	0.0989011	0.462019
Fam172a	73.9392	0.283173	0.171865	1.64765	0.0994244	0.463207
Ccdc85c	131.141	-0.22548	0.136772	-1.64858	0.0992327	0.463207
Rnf112	365.565	0.31479	0.190993	1.64817	0.0993169	0.463207
Itgb3	80.7543	0.262171	0.159186	1.64695	0.0995686	0.463207
Cox5b	872.239	-0.210088	0.127554	-1.64705	0.0995481	0.463207
Cnot3	103.034	0.271517	0.164799	1.64757	0.0994407	0.463207
Pmpcb	90.4962	-0.249802	0.151788	-1.64573	0.0998185	0.464049
Acap2	114.207	0.253743	0.154498	1.64237	0.100512	0.464706
Diablo	71.5519	0.290517	0.176752	1.64364	0.100251	0.464706
Exoc8	141.661	0.227561	0.138505	1.64298	0.100387	0.464706
Dlat	240.168	0.216122	0.131434	1.64434	0.100106	0.464706
Sccpdh	132.945	-0.273941	0.166783	-1.6425	0.100487	0.464706
Snrk	134.704	-0.224264	0.136373	-1.64449	0.100074	0.464706
Rsrc2	114.303	0.245185	0.149184	1.64351	0.100277	0.464706
Pacsin1	548.678	0.207338	0.126229	1.64255	0.100476	0.464706
Dnajc28	69.9226	0.274966	0.167464	1.64195	0.100601	0.464797
Pkm	1829.75	0.241621	0.147288	1.64047	0.100907	0.465888
Slc50a1	147.86	0.255722	0.156024	1.63899	0.101215	0.466991
Sacm1l	148.697	-0.23763	0.145245	-1.63607	0.101826	0.469052
Car4	118.715	0.278936	0.170497	1.63602	0.101836	0.469052
Plxnd1	74.4309	-0.292889	0.179044	-1.63585	0.101871	0.469052
Strip1	125.073	-0.215315	0.131678	-1.63517	0.102014	0.469391
Trpm8	72.1393	0.28281	0.173002	1.63472	0.102109	0.469505
Rab36	134.806	0.354971	0.217345	1.63321	0.102424	0.469532
Ablim2	195.307	0.268621	0.164493	1.63303	0.102464	0.469532
Wdr77	115.834	0.255136	0.156174	1.63366	0.102331	0.469532
Gpatch8	127.82	0.25268	0.154666	1.63372	0.102318	0.469532
Tomm40l	76.016	-0.253304	0.155012	-1.63409	0.10224	0.469532
Gm21992,Rbm14	84.9879	0.298883	0.183261	1.63092	0.102908	0.471074
Kcnh1	151.804	0.31187	0.191242	1.63076	0.10294	0.471074
Ddt	102.775	0.248454	0.152504	1.62916	0.103278	0.471406
Rpl18	401.565	-0.190107	0.116644	-1.6298	0.103143	0.471406
Ep400	171.832	0.224029	0.137497	1.62934	0.10324	0.471406
Far2	69.1625	-0.33346	0.204754	-1.62859	0.103401	0.471406
Fn3k	81.7403	0.263901	0.162006	1.62896	0.103321	0.471406
Qtrt2	74.9914	0.272313	0.167224	1.62843	0.103433	0.471406
Bcl11b	93.7041	-0.238983	0.146973	-1.62603	0.103943	0.473099
Ociad1	314.518	0.232007	0.142684	1.62602	0.103945	0.473099
Zfyve9	103.621	0.278094	0.171235	1.62405	0.104366	0.474372
Slc24a3	82.5412	0.254448	0.156659	1.62422	0.104329	0.474372
Vcp	184.641	-0.209299	0.128913	-1.62357	0.104467	0.474512
Bin1	115.405	0.25787	0.158962	1.62221	0.104758	0.474552
Eif4a3	121.965	0.223422	0.137717	1.62233	0.104733	0.474552
Tshz3	92.3072	-0.251573	0.15506	-1.62243	0.104711	0.474552
Nrxn1	552.19	-0.282799	0.174302	-1.62247	0.104703	0.474552
Mipep	84.1573	-0.244776	0.150985	-1.62119	0.104977	0.475221
Slc19a1	72.6433	0.273585	0.16899	1.61895	0.105459	0.477082
Aasdhppt	76.2644	0.289942	0.179167	1.61828	0.105602	0.477089
Rars2	71.2687	0.258607	0.159789	1.61842	0.105571	0.477089
Slc25a36	124.549	0.280764	0.173624	1.61708	0.105861	0.477938
Naa10	113.641	0.286116	0.177079	1.61575	0.106147	0.47845
Srrm1	188.139	0.236403	0.146387	1.61492	0.106328	0.47845
Plekha5	119.403	-0.245904	0.152271	-1.61491	0.10633	0.47845
Riox2	83.3762	-0.24287	0.150281	-1.6161	0.106073	0.47845
Lat	189.44	0.247251	0.153055	1.61544	0.106215	0.47845
Pim3	91.3179	-0.261945	0.162274	-1.61421	0.106482	0.478814
Dennd5a	331.523	-0.206188	0.127852	-1.6127	0.106809	0.478838
Stmn2	607.112	-0.219123	0.135984	-1.61139	0.107096	0.478838
Dcaf5	71.0783	0.287784	0.178625	1.6111	0.107158	0.478838
C2cd2l	142.182	0.217656	0.135211	1.60975	0.107451	0.478838
Spx	72.1069	0.258734	0.160727	1.60977	0.107448	0.478838
Phtf1	100.072	-0.246956	0.153332	-1.6106	0.107267	0.478838
Sae1	158.041	-0.256825	0.159567	-1.60951	0.107504	0.478838
Mrpl10	84.4921	0.26064	0.161601	1.61287	0.106774	0.478838
Tasp1	127.953	-0.228067	0.141658	-1.60999	0.1074	0.478838
Mrpl57	105.681	0.237353	0.147367	1.61062	0.107262	0.478838
Amz2	123.946	-0.225548	0.140006	-1.61099	0.107183	0.478838
Ppme1	389.277	0.276629	0.171896	1.60928	0.107555	0.478838
Srcap	216.108	0.214603	0.133089	1.61247	0.10686	0.478838
Dazap1	213.148	-0.207833	0.128781	-1.61386	0.106559	0.478838
Rpl22	176.313	-0.208773	0.129559	-1.61141	0.107091	0.478838
Gipc1	81.8705	0.262106	0.162915	1.60885	0.107648	0.478936
Zfand2a	114.636	0.221604	0.137882	1.6072	0.108011	0.480231
Rfx1	74.2664	-0.275341	0.171575	-1.60478	0.108541	0.481528
Gmppb	74.6428	-0.250606	0.156144	-1.60496	0.108502	0.481528
Dusp7	274.789	-0.23674	0.147545	-1.60453	0.108596	0.481528
Pex11b	114.066	0.227149	0.141581	1.60437	0.108632	0.481528
Rack1	266.916	-0.180529	0.112532	-1.60424	0.108661	0.481528
Mlip	128.808	-0.219202	0.136722	-1.60327	0.108876	0.481936
D6Wsu163e	87.9481	0.246613	0.153859	1.60285	0.108967	0.481936
Ndufa1	269.42	0.194559	0.121366	1.60307	0.108918	0.481936
Cdk11b	216.897	0.218327	0.136273	1.60213	0.109127	0.482323
Nudt18	122.224	0.256949	0.160433	1.6016	0.109244	0.482526
Dhx15	197.008	0.213963	0.133658	1.60082	0.109416	0.482651
Sart1	117.029	0.226378	0.141413	1.60082	0.109416	0.482651
St8sia1	78.1425	0.255938	0.159992	1.59969	0.109666	0.483438
Lmtk2	170.233	-0.223623	0.139861	-1.59889	0.109844	0.483734
Uqcr10	152.571	0.211248	0.132134	1.59874	0.109877	0.483734
Ctif	104.317	0.262948	0.164673	1.59679	0.110312	0.485329
Caly	153.927	0.233636	0.146498	1.5948	0.110756	0.485378
Hgsnat	108.974	0.254049	0.159298	1.59481	0.110755	0.485378
Ctc1	77.0097	0.281599	0.176403	1.59634	0.110414	0.485378
Osbp2	175.255	0.271363	0.170062	1.59567	0.110563	0.485378
Chtf8,Derpc	115.263	-0.224383	0.140609	-1.5958	0.110534	0.485378
Vmn1r88	72.3542	0.276478	0.173351	1.59491	0.110733	0.485378
Gga1	110.752	-0.219495	0.137663	-1.59443	0.11084	0.485429
Fbxo33	81.4783	0.25703	0.161309	1.5934	0.11107	0.485487
Prmt3	92.7018	-0.257071	0.161293	-1.59381	0.110979	0.485487
Washc2	91.7742	0.23884	0.149887	1.59346	0.111057	0.485487
Pfdn2	237.818	0.197635	0.124107	1.59245	0.111283	0.485831
Trnp1	87.6383	0.280846	0.176366	1.59241	0.111293	0.485831
Anks6	70.6637	0.296911	0.186739	1.58998	0.11184	0.487904
Shroom2	148.84	-0.221946	0.139684	-1.58891	0.11208	0.488632
Lrrc8d	84.851	0.309206	0.194647	1.58855	0.112162	0.488663
Dynlrb1	276.595	-0.227021	0.142939	-1.58824	0.112232	0.488663
Pgm1	84.8979	-0.255365	0.160893	-1.58717	0.112474	0.4894
Elovl4	192.606	0.213403	0.134532	1.58626	0.11268	0.489663
Begain	102.436	-0.236131	0.148843	-1.58644	0.112639	0.489663
Ss18	89.0307	0.255529	0.161131	1.58584	0.112775	0.489757
Ptges3	246.705	-0.212099	0.133832	-1.58482	0.113008	0.490455
Dnajc21	80.708	-0.26524	0.167499	-1.58354	0.113299	0.490619
Gle1	107.567	0.22545	0.142436	1.58282	0.113463	0.490619
Ust	72.6533	-0.265891	0.168097	-1.58177	0.113702	0.490619
Cenph	98.3358	0.238751	0.150773	1.58351	0.113305	0.490619
Psmd3	208.151	0.237226	0.149927	1.58228	0.113586	0.490619
Kif5b	248.902	-0.205365	0.129645	-1.58406	0.113179	0.490619
Nek1	98.1817	-0.245575	0.155108	-1.58325	0.113364	0.490619
Rbfox2	223.558	0.236649	0.14959	1.58199	0.113652	0.490619
Hspa14	115.065	0.254519	0.160885	1.582	0.11365	0.490619
Gopc	116.629	0.231542	0.14649	1.58061	0.113968	0.491136
Abcf3	126.79	0.232747	0.147238	1.58074	0.113936	0.491136
Ap3b2	86.2095	0.25992	0.164625	1.57886	0.114368	0.492361
Vamp2	1547.71	-0.198877	0.125973	-1.57873	0.114399	0.492361
Enthd1	78.1713	0.263969	0.167329	1.57755	0.114669	0.493208
Mapk8ip2	413.812	0.173962	0.110321	1.57687	0.114825	0.493563
Pikfyve	115.886	-0.246313	0.156318	-1.57572	0.115091	0.494077
Plekha3	132.361	-0.221447	0.140537	-1.57572	0.115091	0.494077
Rnf146	145.696	0.237619	0.15084	1.57531	0.115185	0.494166
Catsperz	85.4036	0.248036	0.157524	1.5746	0.115349	0.494554
Abcf2	95.3823	0.235652	0.149743	1.57371	0.115556	0.495065
Reps2	240.036	-0.207817	0.132078	-1.57344	0.115616	0.495065
Elmod3	78.4354	0.256421	0.1631	1.57218	0.11591	0.495693
Pick1	123.228	0.231602	0.147311	1.57219	0.115906	0.495693
Fnta	108.32	-0.244481	0.15557	-1.57152	0.116063	0.495745
Cygb	97.4523	0.253422	0.161263	1.57149	0.116069	0.495745
Pcdh7	370.431	0.222282	0.141504	1.57086	0.116215	0.496053
Chrnb2	91.2278	0.243455	0.155016	1.57052	0.116295	0.49608
Cyc1	238.909	0.234001	0.149223	1.56813	0.116851	0.498134
Ten1	78.9945	-0.239124	0.152582	-1.56719	0.117071	0.498758
Txn1	132.651	-0.231065	0.147486	-1.56669	0.117186	0.498932
Csnk1g3	86.87	0.29355	0.187692	1.564	0.117819	0.501307
Tmtc2	104.745	0.2555	0.163484	1.56284	0.118089	0.501901
Plekha1	185.092	0.2484	0.159078	1.5615	0.118406	0.501901
Ankrd13b	155.136	-0.214065	0.137067	-1.56175	0.118348	0.501901
Vps28	140.192	0.229119	0.146627	1.56259	0.118148	0.501901
Cdc123	161.905	-0.219159	0.140303	-1.56204	0.118279	0.501901
Slc12a2	94.8371	-0.242327	0.155098	-1.56241	0.118191	0.501901
Daglb	128.588	0.266939	0.17099	1.56113	0.118492	0.50195
Arhgap6	142.283	0.224908	0.144174	1.55997	0.118766	0.502351
Slc24a4	134.931	0.28035	0.179677	1.5603	0.118689	0.502351
Akirin1	69.0468	0.254599	0.163227	1.55978	0.118811	0.502351
Pja1	366.846	-0.220407	0.14135	-1.55929	0.118927	0.502527
Med6	96.2785	0.234017	0.150173	1.55832	0.119157	0.503182
Xrn1	79.5423	0.255716	0.164203	1.55732	0.119395	0.503871
Cbx7	120.841	0.240511	0.154525	1.55646	0.1196	0.504075
Paip2	173.259	-0.199004	0.127881	-1.55617	0.119668	0.504075
Cog5	89.5403	0.238861	0.153446	1.55664	0.119556	0.504075
Cryba1	74.7184	0.260076	0.167436	1.55328	0.120356	0.504758
Anks1b	107.613	0.237444	0.152847	1.55347	0.12031	0.504758
Chrm3	69.3096	-0.266389	0.171378	-1.5544	0.120089	0.504758
Ywhaz	314.71	0.251644	0.161914	1.55418	0.120141	0.504758
Pphln1	76.1966	-0.239803	0.154291	-1.55422	0.120131	0.504758
Iqschfp,Schip1	498.107	0.254876	0.16393	1.55479	0.119996	0.504758
Nelfcd	100.176	0.239974	0.154469	1.55354	0.120295	0.504758
Ppm1b	201.566	-0.225818	0.145443	-1.55263	0.120512	0.504783
Nrd1	218.481	0.193443	0.124586	1.55269	0.120496	0.504783
Mthfr	109.432	0.239376	0.154209	1.55228	0.120595	0.504819
Tmem185a	89.0758	-0.239169	0.154125	-1.55178	0.120714	0.505002
Rassf2	102.106	-0.220124	0.141931	-1.55093	0.12092	0.505449
Lonrf1	90.6566	-0.228816	0.147555	-1.55071	0.120971	0.505449
Ache	157.753	0.19803	0.127889	1.54846	0.121513	0.505826
Aimp2	103.4	0.241781	0.156126	1.54863	0.121471	0.505826
Chpf2	174.394	0.205195	0.132487	1.5488	0.12143	0.505826
Thnsl1	81.199	-0.260597	0.168198	-1.54934	0.121299	0.505826
Kifbp	263.641	0.209757	0.135412	1.54903	0.121376	0.505826
Vps33a	129.28	0.205896	0.132864	1.54967	0.12122	0.505826
Atxn10	227.687	0.226957	0.146838	1.54563	0.122194	0.507492
Mplkip	79.1647	-0.270538	0.175107	-1.54499	0.12235	0.507492
Retreg2	191.156	0.196745	0.127372	1.54465	0.122432	0.507492
Gpr107	119.362	-0.246653	0.159532	-1.54611	0.122079	0.507492
Dus2	72.0979	-0.259252	0.167843	-1.54461	0.122441	0.507492
Bri3	194.081	-0.229446	0.148444	-1.54568	0.122182	0.507492
Rnf25	91.3314	0.240997	0.155979	1.54506	0.122331	0.507492
Cttn	180.173	0.231078	0.149807	1.5425	0.122952	0.508523
Gm20716,Dpm1	117.469	0.241707	0.156725	1.54223	0.123018	0.508523
Ncln	94.2817	0.242907	0.157465	1.54261	0.122926	0.508523
Dnajb5	160.039	-0.217815	0.14118	-1.54282	0.122875	0.508523
Fkrp	93.1974	0.237717	0.154159	1.54202	0.123068	0.508523
Plekha2	76.972	0.305448	0.198219	1.54096	0.123326	0.508967
Pole4	127.956	-0.231723	0.150361	-1.54111	0.12329	0.508967
Rsrp1	275.965	0.264577	0.171838	1.53969	0.123637	0.509197
BC029722	128.068	-0.204919	0.133059	-1.54006	0.123545	0.509197
Cdh2	132.7	-0.211847	0.137624	-1.53931	0.123728	0.509197
Lce1i	68.6065	0.267174	0.173587	1.53914	0.12377	0.509197
Zmym3	112.295	0.231722	0.15058	1.53887	0.123836	0.509197
Fam234b	353.825	0.242796	0.157669	1.53991	0.123582	0.509197
Aff3	146.443	-0.234085	0.152192	-1.53809	0.124027	0.50954
Pdlim7	160.134	0.231297	0.150397	1.53791	0.124071	0.50954
Elp3	123.848	0.2187	0.142253	1.5374	0.124195	0.50972
Prnp	1203.45	-0.192317	0.125116	-1.53711	0.124267	0.50972
Dnttip1	71.0826	0.272813	0.177581	1.53628	0.12447	0.510245
H2bu2	114.956	0.288854	0.18817	1.53507	0.124768	0.510474
Sdcbp	279.326	-0.221768	0.144579	-1.53389	0.125057	0.510474
Atp6v1g2	741.264	0.214556	0.139814	1.53458	0.124886	0.510474
Tceal3	255.004	-0.197374	0.128556	-1.53531	0.124707	0.510474
Stk38l	92.6121	0.238732	0.155628	1.53399	0.125032	0.510474
Arhgap12	72.1404	-0.269719	0.175775	-1.53446	0.124918	0.510474
Purg	158.725	-0.218789	0.14263	-1.53397	0.125038	0.510474
Tbl3	75.3894	0.251297	0.163904	1.5332	0.125227	0.510548
Usp47	141.281	-0.216845	0.14142	-1.53334	0.125192	0.510548
Rpl13	694.179	-0.159981	0.104375	-1.53275	0.125338	0.510671
Zfyve28	166.807	0.297139	0.193897	1.53246	0.125409	0.510671
Sod2	311.739	0.218685	0.142747	1.53197	0.125529	0.51085
Chmp1a	172.581	0.189593	0.123874	1.53053	0.125885	0.511678
Hmgb3	86.1226	0.271369	0.17727	1.53082	0.125815	0.511678
Chid1	146.302	0.20589	0.134564	1.53006	0.126003	0.511849
Ndufa9	203.362	0.219857	0.143753	1.52941	0.126163	0.511929
Efcab14	77.3721	0.249427	0.163097	1.52932	0.126185	0.511929
Ipo5	291.901	0.313978	0.205341	1.52905	0.126251	0.511929
Cct7	265.057	0.187935	0.122999	1.52793	0.126529	0.512585
Aldoa	2275.92	0.212898	0.13935	1.52779	0.126565	0.512585
Lhfp	95.2376	-0.224842	0.147499	-1.52436	0.127419	0.51288
Sdc3	176.573	-0.245788	0.161109	-1.5256	0.127109	0.51288
Lyrm4	81.5393	0.246013	0.161154	1.52657	0.126869	0.51288
Rpl10a	408.393	-0.178074	0.116668	-1.52632	0.126929	0.51288
Dzip3	128.176	-0.252282	0.165251	-1.52665	0.126847	0.51288
Gdpd5	121.468	0.28234	0.185044	1.5258	0.127059	0.51288
Jdp2	352.895	-0.274591	0.179938	-1.52603	0.127003	0.51288
Zdhhc16	71.8767	0.244091	0.160172	1.52393	0.127526	0.51288
1700086L19Rik	130.083	-0.239924	0.157471	-1.52361	0.127607	0.51288
Gdf1,Cers1	112.743	-0.228401	0.149916	-1.52353	0.127626	0.51288
Atg3	109.8	0.224657	0.147459	1.52352	0.127629	0.51288
Ifngr2	86.6458	-0.235357	0.154383	-1.52449	0.127385	0.51288
Septin6	125.906	-0.207329	0.136055	-1.52387	0.127542	0.51288
Selenos	116.64	0.211723	0.139153	1.52151	0.128132	0.514593
Pex19	99.8841	0.226572	0.148951	1.52112	0.128229	0.514675
Sec23a	99.5667	0.226224	0.148861	1.5197	0.128586	0.5158
Mcts1	72.3823	0.268505	0.176781	1.51886	0.128798	0.516344
Cul4a	79.1793	0.250896	0.165378	1.51711	0.129239	0.51688
Selenop	109.481	-0.295097	0.194487	-1.51731	0.129188	0.51688
Scg2	348.065	-0.237371	0.156446	-1.51727	0.129199	0.51688
Zfp362	71.2308	0.260036	0.171353	1.51754	0.12913	0.51688
Nav2	76.1986	0.488465	0.322058	1.5167	0.129343	0.516988
Arfgef3	96.5593	0.262139	0.173012	1.51515	0.129735	0.518246
Vps52	95.1662	0.233256	0.154	1.51465	0.12986	0.51844
Abi1	161.936	-0.187998	0.124156	-1.51421	0.129974	0.518584
Atp2b3	190.052	0.201893	0.13346	1.51277	0.130339	0.519732
Pdk3	106.309	-0.219807	0.145335	-1.51242	0.130427	0.519778
Npas2	93.6177	-0.232159	0.153547	-1.51198	0.13054	0.519827
Dusp3	267.722	-0.219196	0.145023	-1.51146	0.130672	0.519827
Srl	82.4263	0.240017	0.158779	1.51164	0.130625	0.519827
Proser1	84.8939	0.250213	0.16559	1.51104	0.13078	0.519949
Cry1	75.8844	-0.265253	0.175585	-1.51068	0.130869	0.519953
Eif3g	225.3	0.240997	0.159556	1.51042	0.130935	0.519953
Mrps5	85.7829	-0.232383	0.153944	-1.50953	0.131164	0.520556
Srp68	173.542	0.2026	0.134293	1.50864	0.13139	0.521083
Mob2	104.668	-0.225034	0.149188	-1.50839	0.131454	0.521083
Pnrc2	86.9428	0.237149	0.157251	1.5081	0.13153	0.521083
Fbxw8	104.31	0.214307	0.142137	1.50775	0.131618	0.521127
Agap3	398.037	0.168176	0.111653	1.50624	0.132005	0.521761
Klhl7	109.138	0.24098	0.15999	1.50622	0.132011	0.521761
Gas7	487.567	-0.18695	0.124082	-1.50667	0.131895	0.521761
Rap2b	71.2945	0.257962	0.171378	1.50522	0.132266	0.522464
Idh3b	199.299	0.20215	0.134403	1.50406	0.132567	0.523344
Osbpl10	110.696	0.267723	0.178164	1.50268	0.132922	0.523603
Cacna1e	246.529	0.223315	0.14866	1.50218	0.13305	0.523603
Ptprs	375.546	0.19643	0.13078	1.50199	0.1331	0.523603
Rnf181	126.208	0.241238	0.160589	1.50221	0.133043	0.523603
Snapc5	71.3341	-0.257886	0.171563	-1.50316	0.132799	0.523603
Mrm2	73.1052	0.266364	0.177271	1.50258	0.132947	0.523603
Paqr4	71.2692	-0.242243	0.16135	-1.50136	0.133263	0.523941
Srek1	174.225	0.197511	0.131589	1.50096	0.133365	0.524017
Ncs1	322.008	-0.187242	0.124771	-1.50068	0.133438	0.524017
Ccdc39	79.8451	-0.23508	0.1567	-1.50019	0.133565	0.524207
Cdh10	134.686	-0.227076	0.151536	-1.4985	0.134004	0.525013
Igfbp7	80.1724	-0.234848	0.156662	-1.49908	0.133853	0.525013
Rcan2	556.771	-0.20549	0.137128	-1.49853	0.133996	0.525013
Erf	117.237	-0.209007	0.139533	-1.4979	0.134159	0.525313
Csnk1a1	453.052	0.200785	0.134101	1.49727	0.134323	0.525651
Neto1	176.038	-0.250573	0.167456	-1.49636	0.134561	0.526274
Cmpk1	145.37	0.210857	0.141281	1.49247	0.135576	0.52652
Celf5	276.264	-0.200516	0.134508	-1.49074	0.136029	0.52652
Luzp2	74.5993	-0.267782	0.17953	-1.49158	0.13581	0.52652
Crkl	83.1714	0.23917	0.160036	1.49447	0.135052	0.52652
Tmem9	140.456	0.23362	0.156208	1.49557	0.134766	0.52652
Prkcg	273.991	0.25826	0.173145	1.49158	0.135809	0.52652
Abce1	118.295	0.217127	0.145423	1.49307	0.135418	0.52652
G3bp1	110.973	-0.255977	0.171214	-1.49507	0.134897	0.52652
Dab2ip	135.851	-0.24036	0.161145	-1.49158	0.13581	0.52652
Ly6a2,Ly6c1,Ly6a,Ly6c2	98.7865	-0.414189	0.277271	-1.49381	0.135226	0.52652
Pdrg1	90.6505	0.25511	0.171131	1.49073	0.136033	0.52652
Sult2b1	72.4974	0.264916	0.17754	1.49215	0.135661	0.52652
Magi1	107.768	-0.226143	0.15142	-1.49348	0.135311	0.52652
Crcp	87.0272	0.228297	0.153063	1.49152	0.135825	0.52652
Dnlz	145.792	-0.195479	0.130717	-1.49543	0.134802	0.52652
Tulp4	87.8375	-0.221383	0.148247	-1.49334	0.135348	0.52652
Prkcz	245.8	0.183634	0.123182	1.49075	0.136026	0.52652
Nsdhl	83.9522	-0.251686	0.168732	-1.49163	0.135795	0.52652
Epha6	71.0319	0.269305	0.180711	1.49025	0.136159	0.526705
Prpf40b	138.662	0.2236	0.150083	1.48984	0.136265	0.526814
Dgkg	124.787	-0.236867	0.159047	-1.48929	0.13641	0.527071
Plppr4	193.261	-0.199587	0.134076	-1.48861	0.13659	0.527464
Sstr3	93.9213	-0.241498	0.162292	-1.48804	0.136739	0.527737
Usp32	178.373	-0.175653	0.11813	-1.48694	0.13703	0.528557
Ndufb8	413.867	-0.209916	0.141228	-1.48637	0.137182	0.52884
Adora1	487.605	0.269705	0.181582	1.48531	0.137462	0.529615
Pcyox1l	73.8688	-0.250036	0.168411	-1.48468	0.137628	0.529951
Rbm26	73.8734	0.244179	0.16451	1.48429	0.137733	0.530052
Prelid1	340.334	-0.184081	0.124171	-1.48248	0.138212	0.530073
Dbn1	211.804	0.202107	0.136411	1.48161	0.138445	0.530073
Mxi1	148.04	-0.247754	0.167085	-1.4828	0.138129	0.530073
Larp7	88.5757	0.220041	0.148516	1.4816	0.138448	0.530073
Uchl1	626.62	-0.215365	0.145289	-1.48232	0.138255	0.530073
Pdp1	263.627	-0.230259	0.155412	-1.48161	0.138445	0.530073
Mios	92.648	0.239373	0.161311	1.48392	0.13783	0.530073
Fam53c	114.846	0.204746	0.138156	1.48199	0.138344	0.530073
Naga	69.3095	0.240284	0.162022	1.48303	0.138066	0.530073
Camta2	139.543	0.238561	0.161133	1.48053	0.138733	0.530094
Bahd1	95.5324	-0.224545	0.151691	-1.48028	0.138798	0.530094
Terf2	97.377	-0.214933	0.145259	-1.47966	0.138965	0.530094
Mt3	334.584	0.185133	0.125105	1.47982	0.138922	0.530094
Dtnbp1	104.608	0.234537	0.158524	1.47951	0.139005	0.530094
Rab2a	320.532	0.195867	0.132301	1.48046	0.13875	0.530094
Ssbp3	263.857	-0.210552	0.142196	-1.48072	0.138681	0.530094
Sf3a3	134.8	0.226556	0.153341	1.47747	0.13955	0.53187
Celf2	741.729	-0.246781	0.16714	-1.47649	0.139812	0.531879
Cntn1	326.644	-0.182059	0.123271	-1.4769	0.139701	0.531879
Camta1	447.447	0.215164	0.145748	1.47628	0.139868	0.531879
Epha4	414.746	0.264904	0.179408	1.47654	0.139798	0.531879
Nans	84.4019	-0.248811	0.168672	-1.47512	0.14018	0.532161
Cramp1	74.1883	0.248654	0.168539	1.47535	0.140119	0.532161
Dync1li2	103.605	0.249645	0.169204	1.47541	0.140103	0.532161
Atp1a3	3485.42	-0.2319	0.157344	-1.47384	0.140524	0.53269
Selenoh	91.7187	0.22489	0.152571	1.474	0.140481	0.53269
Gatd3a	167.587	0.20813	0.141227	1.47372	0.140557	0.53269
Sdr39u1	143.501	-0.199851	0.135677	-1.47299	0.140753	0.533134
Purb	697.12	-0.167766	0.113923	-1.47263	0.140851	0.533206
Ep300	104.807	0.216784	0.147258	1.47214	0.140982	0.5334
Uqcrc2	231.535	0.198544	0.134904	1.47174	0.141091	0.533513
Dnajc3	80.2678	-0.23944	0.162801	-1.47075	0.141359	0.534035
Dlg4	800.298	-0.153764	0.104598	-1.47006	0.141547	0.534035
Rasgrf1	537.846	0.384018	0.261208	1.47016	0.141518	0.534035
Xkr4	114.956	-0.21669	0.147379	-1.47029	0.141482	0.534035
Ap2a1	424.507	0.200731	0.136595	1.46953	0.141688	0.534268
Atad1	123.885	0.222502	0.151445	1.4692	0.141779	0.534313
Slc30a9	123.448	0.209232	0.142695	1.46628	0.142572	0.534828
Prdm2	85.6701	-0.228024	0.15556	-1.46582	0.142696	0.534828
Ccdc30	68.911	0.23924	0.163314	1.46491	0.142946	0.534828
Zfp865	68.9282	0.255772	0.174328	1.46719	0.142326	0.534828
Foxk2	106.288	0.207852	0.141598	1.46791	0.142129	0.534828
Cacna1b	101.413	0.214559	0.146251	1.46705	0.142361	0.534828
Hgs	107.126	0.230468	0.15706	1.46739	0.142269	0.534828
Ddx52	73.3573	0.249349	0.170012	1.46666	0.14247	0.534828
Cspg5	222.814	0.185742	0.126788	1.46498	0.142925	0.534828
Pitpnc1	151.324	-0.237178	0.161812	-1.46576	0.142713	0.534828
Napb	507.392	0.205847	0.140506	1.46503	0.142912	0.534828
Tbc1d9b	99.3719	-0.245861	0.167835	-1.4649	0.142949	0.534828
Slc17a5	79.2129	0.246115	0.167769	1.46699	0.14238	0.534828
Pura	441.512	-0.191933	0.131073	-1.46432	0.143107	0.535118
Abl2	91.1425	0.265235	0.181196	1.46381	0.143247	0.535346
Mafb	69.6863	-0.27818	0.19012	-1.46318	0.143419	0.535394
Etv1	105.265	-0.414509	0.283276	-1.46327	0.143394	0.535394
Kif1b	560.959	0.185892	0.127168	1.46179	0.1438	0.536011
Ctxn1	350.133	0.204499	0.139905	1.4617	0.143823	0.536011
Serbp1	353.427	0.176954	0.121014	1.46226	0.143671	0.536011
Kdm1a	170.735	-0.235534	0.161186	-1.46126	0.143944	0.536165
Klk1b21	119.176	0.195468	0.133876	1.46006	0.144272	0.537089
Wdr91	83.6502	0.228983	0.156934	1.45911	0.144535	0.537498
Kifc2	412.112	0.174083	0.11931	1.45908	0.144542	0.537498
Mfsd1	88.1937	-0.216326	0.14831	-1.45861	0.144673	0.537687
1810037I17Rik	212.333	-0.180641	0.124047	-1.45623	0.14533	0.538705
Syndig1	166.658	-0.23211	0.159448	-1.45571	0.145473	0.538705
Tmem159	85.3767	-0.235684	0.161802	-1.45662	0.14522	0.538705
Chmp5	96.8415	0.235074	0.161498	1.45559	0.145507	0.538705
Sts	104.024	-0.24134	0.165709	-1.45641	0.14528	0.538705
Aar2	68.9875	0.247382	0.169903	1.45602	0.145386	0.538705
Dync1i1	208.376	0.201855	0.138612	1.45626	0.14532	0.538705
Entr1	142.384	0.19188	0.131875	1.45501	0.145667	0.538999
Birc6	94.6409	0.214129	0.147218	1.4545	0.145807	0.53922
Vti1b	120.133	-0.216521	0.148988	-1.45328	0.146146	0.539287
Ckap5	125.071	0.20839	0.143401	1.45319	0.146171	0.539287
Prdx1	104.412	-0.228381	0.157167	-1.45311	0.146194	0.539287
Cpne5	145.635	0.284266	0.195602	1.45329	0.146145	0.539287
Ube2q1	84.3022	0.235495	0.162076	1.45299	0.146226	0.539287
2310061I04Rik	219.206	-0.22001	0.15147	-1.45251	0.146361	0.539491
Zfp428	98.2322	0.245842	0.169347	1.45171	0.146584	0.540015
Acvr1b	183.527	0.196923	0.135695	1.45122	0.14672	0.540221
Gnaz	147.181	-0.242916	0.167437	-1.45079	0.146837	0.540358
Hnrnpa3,LOC115489330,Gm6793	467.223	-0.204418	0.141036	-1.4494	0.147226	0.540465
Zfp13	74.3347	0.238982	0.164901	1.44925	0.147268	0.540465
Gse1	87.6907	0.287046	0.197955	1.45005	0.147044	0.540465
Dpy19l1	257.384	-0.228468	0.157575	-1.4499	0.147087	0.540465
Tmeff2	83.1913	-0.229321	0.158181	-1.44974	0.147131	0.540465
Paqr9	120.322	0.211758	0.146279	1.44763	0.147719	0.540941
Adck1	102.421	0.241229	0.166594	1.448	0.147616	0.540941
Bmyc	154.399	0.184111	0.12714	1.44809	0.147591	0.540941
Rheb	313.302	-0.233614	0.161355	-1.44783	0.147665	0.540941
Prelid3a	86.036	0.226876	0.15679	1.44701	0.147895	0.540995
Usp21	70.2452	-0.229085	0.158309	-1.44707	0.147876	0.540995
Isca2	114.427	0.197203	0.136358	1.44621	0.148118	0.541005
Atf6b	79.0467	0.234262	0.162008	1.44599	0.148179	0.541005
Kcnq2	373.22	0.206274	0.142675	1.44576	0.148243	0.541005
Rab28	187.767	-0.196939	0.136237	-1.44556	0.1483	0.541005
Thoc3	68.9441	0.244029	0.168704	1.4465	0.148037	0.541005
Gatad2a	69.6436	0.237849	0.164612	1.44491	0.148484	0.541385
Fyttd1	151.078	0.219852	0.152331	1.44325	0.148949	0.542632
Trmt6	87.1154	0.225503	0.156261	1.44312	0.148988	0.542632
Psmd5	137.25	0.209653	0.145425	1.44166	0.1494	0.543543
Sez6l2	331.399	0.202878	0.140719	1.44172	0.149381	0.543543
Acsl1	70.4069	0.251527	0.174631	1.44034	0.149772	0.544604
Adam23	258.243	0.200887	0.139531	1.43973	0.149944	0.544647
Nt5c	140.645	0.199201	0.138361	1.43972	0.149946	0.544647
Rnps1	134.985	0.202882	0.141038	1.43849	0.150294	0.545301
Fndc4	180.495	-0.220945	0.153623	-1.43823	0.150369	0.545301
Klf12	122.744	-0.216417	0.150463	-1.43834	0.150337	0.545301
Stk39	124.052	-0.194274	0.135168	-1.43728	0.150638	0.545689
Hmces	86.0936	0.234955	0.163451	1.43747	0.150586	0.545689
Clcn4	208.889	0.197384	0.137395	1.43662	0.150827	0.545785
Pgap4	69.4831	-0.224928	0.156558	-1.4367	0.150802	0.545785
Rer1	71.6123	0.231335	0.161232	1.4348	0.151345	0.546633
Lsm14a	141.904	-0.20149	0.140445	-1.43465	0.151386	0.546633
Ogt	202.25	-0.223762	0.155907	-1.43523	0.151222	0.546633
Nrbp2	163.785	0.205728	0.143395	1.43469	0.151375	0.546633
Plpp3	83.7177	-0.274734	0.191701	-1.43314	0.151817	0.547895
Kcnk1	234.624	0.218517	0.152566	1.43228	0.152064	0.548235
Snx5	137.868	-0.192904	0.134687	-1.43224	0.152075	0.548235
Fbl	123.806	0.247316	0.1729	1.4304	0.152603	0.549843
Rogdi	269.97	0.194099	0.135771	1.4296	0.15283	0.550075
Slc39a7	181.294	0.199854	0.13979	1.42967	0.152812	0.550075
Spg7	89.065	0.226681	0.158595	1.4293	0.152917	0.550092
Acap3	198.417	0.226949	0.158889	1.42834	0.153193	0.550792
Phkg2	117.735	0.202549	0.141888	1.42753	0.153428	0.551246
Cbr1	120.403	0.22421	0.157083	1.42733	0.153483	0.551246
Idh3g	221.39	-0.201164	0.141057	-1.42612	0.153833	0.552206
Miga2	211.789	0.205362	0.144199	1.42416	0.154399	0.552787
Ranbp10	73.6684	0.244921	0.172474	1.42004	0.155596	0.552787
Rgmb	192.761	-0.200492	0.141202	-1.41989	0.155638	0.552787
Ncapd2	69.6417	0.238748	0.167751	1.42323	0.154671	0.552787
Ppm1g	82.5211	0.236182	0.166215	1.42094	0.155334	0.552787
Man1c1	76.2528	-0.236568	0.166244	-1.42301	0.154733	0.552787
Ptpa	213.44	0.196869	0.138562	1.4208	0.155374	0.552787
Gm14719,Ppdpf	210.478	-0.236665	0.166209	-1.4239	0.154475	0.552787
Sobp	127.043	-0.205271	0.144291	-1.42262	0.154848	0.552787
Ing1	101.917	-0.227016	0.159433	-1.42389	0.154478	0.552787
Tomm5	149.648	-0.198606	0.139682	-1.42185	0.155069	0.552787
Tm2d1	86.8449	-0.218494	0.153449	-1.42389	0.15448	0.552787
Cox7c,Gm12338	121.493	0.22234	0.156398	1.42163	0.155134	0.552787
Podxl2	196.049	0.198896	0.139672	1.42402	0.154441	0.552787
Slc17a7	2081.04	0.175916	0.123711	1.42199	0.155028	0.552787
Xpot	88.0443	0.224358	0.157893	1.42095	0.155332	0.552787
Usf2	135.601	-0.203026	0.14275	-1.42225	0.154954	0.552787
Ptprk	96.3704	-0.233681	0.164388	-1.42152	0.155166	0.552787
Capzb	224.252	0.191624	0.13495	1.41996	0.15562	0.552787
Ap3s1	156.077	-0.198119	0.139482	-1.42039	0.155494	0.552787
Aip	120.66	0.223596	0.157559	1.41913	0.155862	0.553288
Dbpht2	118.983	0.20928	0.14762	1.41769	0.156281	0.554486
B4galnt4	73.9184	0.263068	0.185626	1.41719	0.156426	0.554706
Gm46650	84.0153	0.239579	0.1691	1.41679	0.156545	0.554835
Id2	213.163	-0.184036	0.130264	-1.41279	0.157716	0.554926
Pfdn6	151.464	0.216608	0.153189	1.414	0.157362	0.554926
Ctnnd1	86.8799	-0.228894	0.16206	-1.4124	0.157832	0.554926
Copb2	117.157	0.215115	0.152326	1.4122	0.15789	0.554926
Eif4e	268.92	-0.202425	0.14315	-1.41408	0.157338	0.554926
Gtf2a2	68.9662	0.244439	0.172731	1.41515	0.157025	0.554926
Psmc2	167.495	0.189979	0.134269	1.41492	0.157093	0.554926
Fcsk	79.9126	0.228868	0.161698	1.41541	0.15695	0.554926
Pomp	302.187	0.172997	0.122172	1.41601	0.156773	0.554926
Surf1	122.439	0.191557	0.13546	1.41413	0.157324	0.554926
Med14	135.021	0.189624	0.134266	1.4123	0.157861	0.554926
Scg5	502.48	0.20321	0.143587	1.41525	0.156997	0.554926
Gm46041	97.8997	0.217958	0.15393	1.41596	0.156788	0.554926
Mvb12b	80.4831	0.225554	0.159687	1.41248	0.15781	0.554926
AW549877	85.3897	-0.220201	0.155918	-1.41229	0.157864	0.554926
LOC100503923,Gm38510,Gm7609,Csprs,LOC100041903,Gm7592	87.0577	0.268659	0.19007	1.41348	0.157516	0.554926
Rgs7bp	362.06	0.184891	0.131039	1.41096	0.158255	0.555918
Ywhae	711.758	-0.201288	0.142831	-1.40928	0.158753	0.556104
Syt3	122.042	0.193534	0.13775	1.40497	0.16003	0.556104
Ormdl3	91.6893	0.22601	0.160923	1.40446	0.160182	0.556104
Ahctf1	88.9273	0.228394	0.162214	1.40798	0.159137	0.556104
Cldn12	90.0949	-0.207266	0.14705	-1.40949	0.158689	0.556104
Ncoa1	91.7773	0.224664	0.159544	1.40816	0.159083	0.556104
Wasf3	86.9425	0.229275	0.162688	1.40929	0.158748	0.556104
Sec24c	73.9505	0.246044	0.175101	1.40516	0.159975	0.556104
Rsu1	81.3211	-0.211607	0.150645	-1.40467	0.160119	0.556104
Nptxr,Npcd	416.282	0.206125	0.146603	1.40601	0.159722	0.556104
Chl1	71.33	-0.257666	0.183039	-1.40771	0.159218	0.556104
Jtb	95.4969	0.208601	0.148479	1.40492	0.160046	0.556104
Ado	116.001	0.2224	0.158279	1.40512	0.159986	0.556104
Metap1	115.594	-0.224893	0.159811	-1.40725	0.159354	0.556104
Lin9	73.0164	0.242446	0.172506	1.40543	0.159892	0.556104
Lancl2	204.923	-0.187097	0.133151	-1.40515	0.159975	0.556104
Slc30a6	72.1111	0.238671	0.169457	1.40844	0.159	0.556104
Slc2a8	100.059	0.222049	0.15795	1.40581	0.15978	0.556104
Nfx1	111.185	0.226746	0.161458	1.40437	0.16021	0.556104
Vwa5b2	90.1417	0.224457	0.159673	1.40573	0.159805	0.556104
Chn1	96.2039	0.216957	0.15435	1.40561	0.159839	0.556104
Maf1	94.5454	-0.22188	0.157971	-1.40456	0.160153	0.556104
Sf1	171.586	-0.187776	0.133399	-1.40763	0.159242	0.556104
Ndufa11	273.462	0.203901	0.145232	1.40397	0.160329	0.556231
Epha7	97.7896	0.218727	0.155833	1.4036	0.160439	0.556326
Cacnb2	75.1804	0.230503	0.164325	1.40273	0.160698	0.556436
Wrnip1	91.2712	0.206277	0.147119	1.4021	0.160884	0.556436
Zfp101	68.9797	-0.235493	0.167928	-1.40234	0.160813	0.556436
Shf	138.192	0.225867	0.161034	1.40261	0.160734	0.556436
Msantd4	96.1789	-0.228988	0.163206	-1.40307	0.160597	0.556436
Lynx1	246.648	0.170275	0.121484	1.40163	0.161027	0.556643
Fnbp1	111.17	-0.230503	0.164533	-1.40095	0.161228	0.556885
Ncoa7	127.118	-0.21427	0.152959	-1.40084	0.161262	0.556885
Gpatch1	85.9907	-0.240889	0.172189	-1.39898	0.161818	0.558231
Eme2	79.1894	0.276258	0.197469	1.39899	0.161815	0.558231
Serinc5	81.1734	0.282363	0.201951	1.39818	0.16206	0.558494
Derl2	79.2797	-0.215167	0.153864	-1.39842	0.161986	0.558494
Stard8	69.0566	0.23984	0.171615	1.39755	0.162248	0.558692
Uqcrh	615.902	-0.168581	0.120636	-1.39743	0.162284	0.558692
Nemf	91.3783	0.216716	0.155168	1.39665	0.162519	0.559216
Speer4b	105.171	0.220886	0.158287	1.39548	0.162871	0.559686
Ubr3	300.33	0.226713	0.162464	1.39547	0.162875	0.559686
Ppif	75.7069	0.225089	0.161312	1.39537	0.162906	0.559686
Ptbp3	85.9296	-0.237565	0.170323	-1.39479	0.163078	0.559708
Brap	108.749	0.220581	0.158129	1.39495	0.163031	0.559708
Fam177a,Fam177a2	97.8632	0.242035	0.17361	1.39413	0.163279	0.559824
Ccdc28a	87.2559	0.244113	0.175074	1.39434	0.163214	0.559824
Pde4a	254.165	-0.214279	0.153754	-1.39365	0.163424	0.559827
Dot1l	68.7946	0.303065	0.217473	1.39358	0.163446	0.559827
Trappc12	87.5652	0.236637	0.169839	1.3933	0.163529	0.559827
Entpd7	150.297	0.268702	0.192923	1.3928	0.163681	0.560063
Fam160a2	145.27	-0.186393	0.133883	-1.39222	0.163857	0.560095
Syt14	70.3909	0.265307	0.190557	1.39227	0.163841	0.560095
Arhgap32	310.978	-0.2325	0.167059	-1.39172	0.164007	0.560321
Hook1	78.5764	0.234011	0.168232	1.391	0.164224	0.560499
Rhou	83.3998	0.244717	0.1762	1.38886	0.164874	0.560499
Atg9a	188.213	0.20111	0.144648	1.39035	0.164424	0.560499
Tcaf1	238.626	-0.199556	0.143585	-1.38981	0.164586	0.560499
Lrrn1	93.1623	-0.225655	0.162423	-1.3893	0.16474	0.560499
Eipr1	149.476	0.202361	0.145709	1.38881	0.164892	0.560499
Plcl2	237.156	-0.203992	0.146708	-1.39046	0.164388	0.560499
Fbxo3	148.938	-0.184315	0.132698	-1.38898	0.164839	0.560499
Cwc15	164.086	0.20891	0.150399	1.38904	0.164822	0.560499
Timm13	147.721	0.181959	0.130928	1.38976	0.164601	0.560499
Mrps12	165.208	0.185825	0.133895	1.38784	0.165184	0.560589
Ttc14	83.094	-0.228361	0.164553	-1.38776	0.165209	0.560589
Sulf2	147.991	0.235893	0.169998	1.38762	0.165252	0.560589
Rpl15	340.427	0.159483	0.1149	1.38802	0.165131	0.560589
Shoc2	137.486	-0.192674	0.138905	-1.38709	0.165413	0.560853
Ilk	103.722	-0.197507	0.142433	-1.38667	0.165543	0.561011
Kcna6	117.803	-0.212469	0.153312	-1.38586	0.16579	0.561566
Canx	319.746	0.193066	0.139356	1.38541	0.165928	0.561749
Vmn1r87	71.9807	-0.249826	0.180428	-1.38463	0.166166	0.562272
Eps15l1	158.882	0.189694	0.137277	1.38183	0.167023	0.562625
Usp14	121.123	0.193702	0.140087	1.38273	0.166749	0.562625
Mapk11	86.1805	-0.224649	0.162475	-1.38267	0.166768	0.562625
Psat1	164.111	-0.174588	0.126327	-1.38203	0.166962	0.562625
Brk1	306.608	0.175776	0.127131	1.38263	0.166778	0.562625
Plekho1	113.706	-0.215262	0.155713	-1.38243	0.16684	0.562625
Rerg	73.1277	-0.212631	0.153866	-1.38192	0.166995	0.562625
Atcay	286.46	-0.194768	0.14083	-1.383	0.166666	0.562625
Pfkfb2	97.857	0.212851	0.153882	1.38321	0.166602	0.562625
Rhbdd2	169.044	-0.195122	0.141466	-1.37928	0.167807	0.564885
Sgta	247.231	-0.215589	0.156356	-1.37884	0.167946	0.564885
[truncated: 17,741 more rows]

## Sheet: neuron_3BP_vs_veh
	baseMean	log2FoldChange	lfcSE	stat	pvalue	padj
Rps2,Gm45855	465.161	-0.685295	0.107295	-6.38703	1.69141e-10	6.84681e-07
Hnrnpc	185.802	-0.712466	0.133806	-5.32462	1.01164e-07	0.000204756
BC005537	214.25	-0.676457	0.131663	-5.1378	2.77981e-07	0.000375089
R3hdm1	325.769	-0.61707	0.12219	-5.05008	4.41621e-07	0.000414822
Dazap1	213.148	-0.67668	0.134753	-5.02162	5.12378e-07	0.000414822
Cx3cl1	875.897	-0.719636	0.148888	-4.83342	1.3421e-06	0.000905471
Luc7l2	185.146	-0.708674	0.148915	-4.75893	1.94627e-06	0.0011255
Lpgat1	312.772	-0.694269	0.147753	-4.69884	2.61645e-06	0.00132392
Nrsn1	866.716	-0.650893	0.140681	-4.62673	3.71475e-06	0.00150373
R3hdm2	442.412	-0.686427	0.14806	-4.63613	3.54985e-06	0.00150373
Prrc2c	263.129	-0.651666	0.141501	-4.60538	4.11714e-06	0.00151511
Dlg1	240.108	-0.67029	0.150487	-4.45414	8.423e-06	0.00284136
Rpl22l1,Gm15421	221.107	-0.545283	0.12417	-4.39141	1.12617e-05	0.00290191
Fbxo11	253.771	-0.607519	0.138519	-4.38581	1.15552e-05	0.00290191
Kif5a	1130.3	-0.529423	0.120969	-4.37651	1.20592e-05	0.00290191
Cox7a2l	263.099	-0.557183	0.127379	-4.37422	1.21869e-05	0.00290191
Arc	331.317	-0.719744	0.163331	-4.40665	1.04981e-05	0.00290191
Fat1	106.153	-0.690442	0.15896	-4.3435	1.40229e-05	0.00298761
Rps3a1	739.841	-0.508358	0.116796	-4.35252	1.34582e-05	0.00298761
Pikfyve	115.886	-0.713697	0.165226	-4.31952	1.5637e-05	0.00308796
Pmepa1	158.97	-0.758981	0.17626	-4.30604	1.662e-05	0.00308796
Cyp2d12	246.178	0.634557	0.147526	4.30132	1.69785e-05	0.00308796
Rpl38	813.998	-0.475933	0.110836	-4.29404	1.75452e-05	0.00308796
Nmt2	169.574	-0.654024	0.152772	-4.28104	1.86023e-05	0.00313759
Kif2a	158.361	-0.666735	0.156184	-4.26892	1.96425e-05	0.00318051
Hnrnpm	125.244	-0.677068	0.162541	-4.16552	3.1064e-05	0.003968
Fam81a	282.438	-0.60352	0.143982	-4.19164	2.7695e-05	0.003968
Mcm3ap	417.617	0.579017	0.138449	4.18216	2.88754e-05	0.003968
Hdgfl3	217.931	-0.587757	0.141099	-4.16558	3.10567e-05	0.003968
Nsd3	205.358	-0.580473	0.138817	-4.18158	2.89494e-05	0.003968
Praf2	226.02	-0.580065	0.139328	-4.1633	3.13676e-05	0.003968
Plekha6	198.339	-0.665984	0.158954	-4.18979	2.79214e-05	0.003968
Lrrc4	159.167	-0.647241	0.156768	-4.12866	3.64879e-05	0.00447585
Map1b	606.819	-0.538413	0.130853	-4.11465	3.87762e-05	0.00461665
Agap2	639.182	-0.527923	0.128649	-4.10358	4.06806e-05	0.004705
Polr2m	271.9	-0.527813	0.128934	-4.09366	4.24619e-05	0.00477461
Macrod2	143.136	-0.592125	0.144979	-4.0842	4.42289e-05	0.00483888
Tuba1c,Tuba1b	479.493	-0.594172	0.146352	-4.05987	4.90997e-05	0.0050963
Chd5	438.601	-0.520422	0.128039	-4.06455	4.81253e-05	0.0050963
Plaa	111.732	-0.613408	0.152403	-4.02491	5.6997e-05	0.00517337
Ube2s	176.851	-0.602968	0.149548	-4.03193	5.53208e-05	0.00517337
Mapk1	683.557	-0.562614	0.139856	-4.0228	5.75103e-05	0.00517337
Pabpc1	227.196	-0.500577	0.124152	-4.03197	5.53108e-05	0.00517337
Pnrc1	152.399	-0.606229	0.150341	-4.03236	5.52206e-05	0.00517337
Atp5g2	496.671	-0.571936	0.141838	-4.03231	5.52309e-05	0.00517337
Trim37	265.039	-0.524126	0.130579	-4.01384	5.97378e-05	0.00525692
H2bc12,H2bc11,H2bc23,H2bc4,H2bc7,H2bc24	163.194	0.55745	0.140563	3.96585	7.31344e-05	0.00587691
Gm10051,Rpl28	495.66	-0.510218	0.128352	-3.97515	7.03339e-05	0.00587691
Marchf9	115.296	-0.573448	0.145204	-3.94925	7.83975e-05	0.00587691
Ndn	257.777	-0.735652	0.185772	-3.95998	7.49563e-05	0.00587691
Rpl4	773.094	-0.546123	0.137193	-3.9807	6.87135e-05	0.00587691
Mapre1	108.382	-0.581926	0.147291	-3.95086	7.78704e-05	0.00587691
Pcsk1n	175.447	0.566769	0.143484	3.95005	7.81336e-05	0.00587691
Jcad	178.942	-0.626345	0.157838	-3.96829	7.23905e-05	0.00587691
Mast3	198.404	-0.50513	0.128476	-3.93169	8.4351e-05	0.00620824
Tomm7	218.255	-0.500424	0.127749	-3.91724	8.9568e-05	0.0063609
Ipcef1	177.831	-0.516795	0.131788	-3.9214	8.80346e-05	0.0063609
Pianp	293.692	-0.613746	0.157719	-3.89139	9.96727e-05	0.00695647
Gm6402,Rps17	269.488	-0.494929	0.127685	-3.87618	0.000106107	0.00718318
Cbarp	523.883	-0.483655	0.124803	-3.87535	0.00010647	0.00718318
Camk2n1	2629.32	-0.636006	0.164838	-3.85838	0.000114142	0.00723214
Asap1	237.677	-0.551739	0.143182	-3.8534	0.000116488	0.00723214
Elavl3	404.739	-0.42623	0.110379	-3.86153	0.000112681	0.00723214
Phyhipl	341.632	-0.575578	0.149343	-3.85406	0.000116173	0.00723214
Trim9	240.46	-0.536654	0.139375	-3.85042	0.000117915	0.00723214
Camk1	164.848	-0.508119	0.131474	-3.86479	0.000111184	0.00723214
Lmbrd1	131.289	-0.551496	0.143493	-3.84335	0.000121365	0.00733265
Fnbp1l	113.564	-0.611374	0.159772	-3.82654	0.000129957	0.00751521
Lingo1	605.739	-0.545809	0.142602	-3.8275	0.000129452	0.00751521
Gpx1	213.609	-0.55766	0.145627	-3.82937	0.000128474	0.00751521
Evl	225.117	-0.551917	0.144993	-3.8065	0.000140945	0.00803586
Lmo4	490.231	-0.614341	0.161853	-3.79568	0.000147237	0.00819006
Sumo2	487.471	-0.461497	0.12161	-3.79491	0.000147696	0.00819006
Wipf3	133.01	0.634996	0.16767	3.78717	0.00015237	0.00832486
Nefl	1236.08	-0.644973	0.170441	-3.78414	0.00015424	0.00832486
Nav1	116.324	-0.613917	0.16259	-3.77587	0.000159453	0.00838266
Atp6v1d	476.002	-0.547032	0.144788	-3.77815	0.000157995	0.00838266
Iqsec2	232.653	-0.440072	0.117213	-3.75446	0.000173715	0.00847227
Plppr4	193.261	-0.524	0.139468	-3.75715	0.000171862	0.00847227
Mapk8ip1	414.125	-0.453005	0.120536	-3.75827	0.000171093	0.00847227
Stmn3	1194.98	-0.60751	0.161651	-3.75815	0.000171175	0.00847227
Eef1g	576.787	-0.469404	0.124966	-3.75624	0.000172485	0.00847227
Pdzd4	140.576	-0.498551	0.132442	-3.76428	0.000167026	0.00847227
Smap2	302.845	-0.532873	0.142186	-3.74771	0.000178455	0.00859984
Ndufb8	413.867	-0.537821	0.143655	-3.74384	0.000181231	0.00863085
Ipo7	147.385	-0.552575	0.14796	-3.73462	0.000187997	0.00884897
Rhoa	348.838	-0.427182	0.114571	-3.72855	0.000192588	0.00885905
Lrpap1	175.637	-0.532154	0.142721	-3.72864	0.000192517	0.00885905
Sdcbp	279.326	-0.548882	0.148062	-3.70712	0.000209629	0.00928672
Dnajc7	213.701	-0.482473	0.130208	-3.70539	0.000211062	0.00928672
App	3650.65	-0.556814	0.150034	-3.71125	0.000206241	0.00928672
Lrch3	120.606	-0.539649	0.145555	-3.70754	0.000209286	0.00928672
Rps21	543.191	-0.452823	0.122382	-3.70007	0.000215541	0.00932968
Prdx2	360.367	-0.493625	0.133457	-3.69877	0.000216648	0.00932968
Scn1b	1532.26	-0.533286	0.144945	-3.67923	0.000233938	0.00962648
Hacd3	280.928	-0.562223	0.152877	-3.67761	0.00023543	0.00962648
Rps4x	451.491	-0.49005	0.133121	-3.68123	0.000232107	0.00962648
Lmtk2	170.233	-0.535379	0.145495	-3.67971	0.000233497	0.00962648
Pde4d	119.795	-0.633984	0.17204	-3.6851	0.000228611	0.00962648
Ppp1r11	189.412	-0.622561	0.170587	-3.64952	0.000262733	0.0101761
Rab5a	208.595	-0.49871	0.136372	-3.657	0.000255187	0.0101761
Lasp1	153.209	-0.537242	0.146964	-3.65559	0.000256586	0.0101761
Rab5c	255.475	-0.453461	0.124293	-3.64833	0.000263955	0.0101761
Arl8a	568.885	-0.476993	0.130677	-3.65016	0.00026208	0.0101761
Septin6	125.906	-0.524524	0.143721	-3.6496	0.000262649	0.0101761
Nedd4	304.566	-0.488342	0.134031	-3.6435	0.000268952	0.0102709
Lnpk	171.33	-0.615452	0.16943	-3.63249	0.000280702	0.0105144
Cox6b1	710.322	-0.503845	0.13879	-3.63027	0.00028312	0.0105144
Ptprn	987.658	-0.473195	0.130292	-3.6318	0.000281447	0.0105144
Sbno1	140.161	-0.619727	0.171253	-3.61878	0.000295996	0.0108527
Bptf	103.584	-0.538749	0.148939	-3.61725	0.000297752	0.0108527
Sec62	323.069	-0.524182	0.145092	-3.61276	0.000302955	0.0108527
B3gat3	265.037	-0.548006	0.151644	-3.61377	0.000301778	0.0108527
Clip3	942.158	-0.497605	0.138115	-3.60283	0.000314771	0.0111771
Gm7931,Hmgn2	201.18	-0.444809	0.123672	-3.59667	0.000322313	0.0113454
Cnih2	281.791	-0.492673	0.137561	-3.58148	0.000341652	0.0119109
Rnasek	492.575	-0.475134	0.13282	-3.57727	0.000347205	0.0119109
Ssbp3	263.857	-0.522093	0.145878	-3.57896	0.000344968	0.0119109
Rpl31-ps12,Rpl31	621.771	-0.395858	0.111262	-3.55788	0.000373859	0.0119164
Rbis	131.396	-0.514748	0.144629	-3.55909	0.000372137	0.0119164
Clasp1	155.389	-0.510724	0.143235	-3.56563	0.000362987	0.0119164
Naa38	162.712	-0.521784	0.146199	-3.56899	0.000358363	0.0119164
Txn1	132.651	-0.551867	0.154442	-3.5733	0.000352516	0.0119164
Nf2	129.335	-0.510522	0.143313	-3.56229	0.000367631	0.0119164
Zfp706	288.857	-0.484916	0.135944	-3.56702	0.000361066	0.0119164
Prkaca	263.494	-0.505804	0.142103	-3.55942	0.000371675	0.0119164
Prnp	1203.45	-0.450058	0.125985	-3.57231	0.000353843	0.0119164
Ntan1	159.785	-0.567568	0.159633	-3.55546	0.000377322	0.0119328
Phospho1	228.163	-0.508826	0.143763	-3.53934	0.000401124	0.0125404
Rpl27a,Gm46076	542.152	-0.397127	0.112237	-3.53829	0.000402729	0.0125404
Rnf157	573.74	-0.507754	0.143905	-3.5284	0.000418073	0.0129188
Bag1	109.591	-0.55198	0.156655	-3.52355	0.000425813	0.0130583
Hnrnpl	252.932	-0.60395	0.172103	-3.50923	0.000449408	0.0133947
Zdhhc24	117.45	-0.54207	0.154486	-3.50887	0.000450021	0.0133947
St13	268.961	-0.500857	0.142712	-3.50956	0.000448841	0.0133947
Rpl13a,Gm11478	680.212	-0.401173	0.114311	-3.50949	0.00044897	0.0133947
Scg2	348.065	-0.557005	0.159193	-3.49893	0.000467129	0.0137025
Adgrl1	718.075	-0.459362	0.131225	-3.50058	0.000464241	0.0137025
Cox7a2	573.666	-0.42684	0.122075	-3.49654	0.000471334	0.0137263
Aup1	106.321	-0.547683	0.156854	-3.49167	0.000480011	0.0137807
Dnm2	674.732	0.467128	0.13374	3.49281	0.000477959	0.0137807
Ppp2r2b	173.434	-0.566604	0.162371	-3.48956	0.000483821	0.0137923
Smpd1	177.591	-0.54594	0.157135	-3.47433	0.000512122	0.0143963
Dynlrb1	276.595	-0.508461	0.146304	-3.47538	0.000510136	0.0143963
Fam32a	205.182	-0.442173	0.127592	-3.46553	0.00052918	0.0144101
Per3	125.089	0.684637	0.197592	3.46491	0.000530412	0.0144101
Ptgds	271.064	0.715119	0.206218	3.46779	0.000524764	0.0144101
Crmp1	253.798	-0.519768	0.149818	-3.46932	0.000521771	0.0144101
Fastk	192.821	-0.520635	0.150201	-3.46624	0.000527782	0.0144101
Pcnp	209.61	-0.479437	0.138886	-3.45201	0.00055642	0.0150159
Stard3nl	110.457	0.544338	0.15799	3.4454	0.000570215	0.0151246
Ndrg4	3032.9	-0.552266	0.16016	-3.44822	0.000564285	0.0151246
Gfra2	257.912	-0.421912	0.122481	-3.44472	0.000571656	0.0151246
Ell2	125.225	-0.589827	0.171543	-3.43837	0.000585223	0.015383
H2az1	252.559	-0.48063	0.139877	-3.43608	0.000590193	0.0154136
Rabac1	522.466	-0.467746	0.136301	-3.43172	0.000599777	0.0155634
Rab15	446.887	-0.416163	0.12142	-3.42747	0.000609232	0.0156168
Gstp2,Gstp1	380.092	-0.436241	0.127283	-3.42733	0.000609549	0.0156168
Pip5k1c	698.891	-0.425698	0.124326	-3.42406	0.000616934	0.0157066
Eif4g3	380.804	-0.47271	0.138273	-3.41868	0.000629268	0.0159205
Chga	506.099	-0.540976	0.158451	-3.41416	0.000639798	0.0159871
Nptn	1479.57	-0.476592	0.139553	-3.41513	0.000637526	0.0159871
Dclk1	1599.22	-0.50638	0.148401	-3.41224	0.000644315	0.0159897
Atp6v0a1	416.488	-0.510557	0.14969	-3.41077	0.000647805	0.0159897
Pink1	401.593	-0.440773	0.129363	-3.40726	0.000656192	0.0160016
Zmat3	260.479	-0.467997	0.137339	-3.4076	0.000655371	0.0160016
Rtn2	165.831	-0.470417	0.138557	-3.39511	0.000686005	0.0160517
Cyria	294.714	-0.480069	0.141329	-3.39681	0.000681761	0.0160517
Hipk3	123.84	-0.556609	0.163714	-3.39989	0.000674123	0.0160517
Uqcrh	615.902	-0.416053	0.122333	-3.401	0.000671404	0.0160517
Jund	613.24	-0.468297	0.137609	-3.4031	0.000666267	0.0160517
Map6	137.589	-0.523107	0.154039	-3.39595	0.000683919	0.0160517
Sf1	171.586	-0.472356	0.139109	-3.39558	0.000684824	0.0160517
Thy1	1813.88	-0.571793	0.168677	-3.38987	0.000699257	0.0162678
Lrrc8a	128.388	-0.513716	0.15193	-3.38127	0.000721515	0.0165949
Cox14	231.788	-0.534739	0.15813	-3.38164	0.000720554	0.0165949
Nrip3	228.952	-0.611149	0.180991	-3.37668	0.000733656	0.0167787
Fyn	153.373	-0.45581	0.135434	-3.36557	0.000763868	0.0170631
Gm6579,Set	258.388	-0.46021	0.13665	-3.3678	0.000757714	0.0170631
Clstn1	463.59	0.378016	0.112358	3.36438	0.000767165	0.0170631
Tpi1	1128.65	-0.461787	0.137141	-3.36723	0.000759273	0.0170631
Zfp148	263.72	-0.426042	0.126509	-3.36767	0.000758053	0.0170631
Rasgef1a	243.627	-0.462496	0.137692	-3.35891	0.000782519	0.0173095
Pde2a	223.198	-0.450115	0.134276	-3.35215	0.000801855	0.0176408
Ndufab1	328.714	-0.549781	0.164229	-3.34766	0.000814983	0.0177368
Golph3	149.858	-0.473273	0.141347	-3.3483	0.000813084	0.0177368
Ywhaq	224.905	-0.456326	0.136381	-3.34596	0.000819982	0.0177502
Cox7b	525.049	-0.461801	0.138218	-3.3411	0.000834469	0.0179677
Cox5b	872.239	-0.428823	0.128648	-3.33331	0.000858195	0.0183808
Setd3	329.905	-0.434804	0.130706	-3.32658	0.000879185	0.0187313
Cbx5	203.474	-0.469415	0.141517	-3.31701	0.000909856	0.0192832
Psmd2	307.924	-0.43795	0.132095	-3.31541	0.000915079	0.0192929
Gnao1	1000.26	-0.378313	0.114381	-3.30747	0.000941415	0.0195428
Ppp3cb	444.727	-0.471044	0.142414	-3.30756	0.000941119	0.0195428
Ptprt	293.364	-0.52843	0.159666	-3.3096	0.000934282	0.0195428
Cox6a1	1222.59	-0.325228	0.0984323	-3.30408	0.000952885	0.01968
Ddx6	213.086	-0.467169	0.141495	-3.30168	0.000961087	0.0197486
Atp5pb	578.296	-0.500446	0.152103	-3.29019	0.00100121	0.0204693
Ywhae	711.758	-0.473582	0.14415	-3.28533	0.00101862	0.0207205
Lztr1	138.947	-0.466109	0.142217	-3.27745	0.00104748	0.0208982
Capza2	447.607	-0.495912	0.151238	-3.27902	0.00104168	0.0208982
Rcan2	556.771	-0.455154	0.138799	-3.27922	0.00104093	0.0208982
Myo5a	615.286	-0.438862	0.133943	-3.27649	0.00105106	0.0208982
Ndufa3	459.783	-0.409944	0.125138	-3.27592	0.00105317	0.0208982
Afdn	150.472	-0.461003	0.141003	-3.26945	0.00107757	0.0209713
Ndufb6	193.563	-0.51231	0.156568	-3.27212	0.00106744	0.0209713
Prkar1b	1738.02	-0.427563	0.130769	-3.26961	0.00107697	0.0209713
Rab11fip4	395.563	-0.408057	0.124708	-3.27209	0.00106756	0.0209713
Gda	215.097	-0.594651	0.182043	-3.26654	0.0010887	0.0210865
B3gat1	176.514	-0.504141	0.154497	-3.26311	0.00110199	0.0212033
Aktip	175.602	-0.47839	0.146762	-3.25963	0.00111556	0.0212033
Cyfip2	1139.36	-0.453851	0.139235	-3.2596	0.00111569	0.0212033
Hnrnpa2b1	453.995	-0.42936	0.131721	-3.25963	0.00111558	0.0212033
Gm15501,Rps8	424.928	-0.408329	0.125414	-3.25585	0.00113054	0.0213339
Hnrnph1	173.455	-0.495784	0.152305	-3.25521	0.0011331	0.0213339
Rplp2,Wdr89,Rplp2-ps1	369.709	-0.391599	0.120407	-3.25229	0.00114477	0.0213641
Uchl1	626.62	-0.47712	0.146767	-3.25087	0.00115054	0.0213641
Mboat7	307.616	-0.466635	0.143487	-3.2521	0.00114554	0.0213641
Pja2	598.682	-0.43149	0.133003	-3.24421	0.00117776	0.0217698
Fam168a	351.588	-0.503236	0.155282	-3.2408	0.00119195	0.0219087
Far1	181.501	-0.447551	0.138141	-3.23981	0.0011961	0.0219087
Sparcl1	1147.29	-0.534442	0.165133	-3.23643	0.00121034	0.0220697
Tubb4b	342.741	-0.447489	0.138417	-3.23291	0.00122538	0.0222035
Arpc5l	235.217	-0.475021	0.146968	-3.23214	0.00122865	0.0222035
Caprin1	274.682	-0.449802	0.139334	-3.22822	0.00124562	0.0224101
Hnrnpa3,LOC115489330,Gm6793	467.223	-0.460601	0.142986	-3.2213	0.0012761	0.0225858
Gng3	781.257	-0.48314	0.149866	-3.22382	0.00126492	0.0225858
Kpna4	148.216	-0.480467	0.14917	-3.22094	0.00127771	0.0225858
Pdpk1	222.137	-0.399206	0.123886	-3.22235	0.00127142	0.0225858
Kmt2d	156.714	-0.433032	0.134611	-3.21691	0.00129577	0.0228056
Dpp10	114.99	-0.496717	0.154509	-3.2148	0.00130536	0.0228748
Mmd	118.502	0.519648	0.161814	3.2114	0.00132092	0.0230478
Kcnb1	323.706	-0.460586	0.143636	-3.20663	0.001343	0.0232328
Polr2f	248.884	-0.386074	0.120379	-3.20714	0.00134062	0.0232328
St3gal5	273.814	-0.454705	0.141887	-3.2047	0.00135204	0.0232896
Khdrbs3	397.081	-0.52445	0.163764	-3.20247	0.00136254	0.023371
Tpt1	327.033	-0.411401	0.128781	-3.19457	0.00140039	0.0238184
Saraf	391.617	-0.411548	0.128797	-3.19531	0.00139679	0.0238184
Pak1	571.345	-0.582294	0.182706	-3.18706	0.00143725	0.0242042
Ralgapa1	178.393	-0.469867	0.147464	-3.18631	0.00144101	0.0242042
Plcb1	212.205	-0.441707	0.138577	-3.18745	0.00143535	0.0242042
Sap18b,Sap18	257.961	-0.417491	0.131337	-3.17877	0.00147899	0.0247395
Thap7	113.758	-0.465427	0.146673	-3.17324	0.00150749	0.0249341
Ndufb11	200.303	-0.454993	0.143399	-3.17293	0.0015091	0.0249341
Pip4k2a	126.302	-0.49518	0.15595	-3.17525	0.00149705	0.0249341
Park7	328.723	-0.416763	0.131621	-3.16639	0.00154344	0.0252682
Vcp	184.641	-0.423554	0.133704	-3.16785	0.00153573	0.0252682
Dnaja4	200.405	-0.448051	0.141541	-3.16552	0.00154805	0.0252682
Hspa8	1468.21	-0.475826	0.150418	-3.16336	0.00155961	0.0253547
Celf3	133.917	-0.505713	0.159991	-3.16088	0.00157291	0.0254686
Nova2	179.613	-0.46924	0.148584	-3.15808	0.00158814	0.0256127
Cacnb1	175.874	-0.457087	0.144903	-3.15443	0.00160813	0.0258322
Caml	123.923	-0.477614	0.151516	-3.15224	0.00162022	0.0259235
Kcnip3	304.745	-0.378966	0.120489	-3.14523	0.00165956	0.0261397
Atp6ap2	242.188	-0.417752	0.132801	-3.14569	0.00165693	0.0261397
Ensa	982.287	-0.348422	0.110685	-3.14787	0.00164463	0.0261397
Rapgef4	327.047	-0.38456	0.122201	-3.14695	0.00164982	0.0261397
Smpd4	121.337	-0.464624	0.147988	-3.13961	0.00169174	0.0262999
Sdr39u1	143.501	-0.44494	0.141729	-3.13938	0.00169306	0.0262999
Enah	270.901	-0.480795	0.153097	-3.14045	0.00168687	0.0262999
Hsp90aa1	1250.23	-0.449616	0.143239	-3.13892	0.00169572	0.0262999
Mfhas1	149.185	-0.405823	0.129347	-3.13748	0.00170405	0.0263283
Eif3f	253.199	-0.38371	0.122343	-3.13635	0.00171066	0.0263299
Rps3	422.796	-0.375254	0.119901	-3.12971	0.0017498	0.0268303
Pfdn4	113.544	-0.481629	0.154087	-3.1257	0.00177382	0.0269941
Gpr107	119.362	-0.519596	0.166205	-3.12624	0.00177054	0.0269941
Timm17a	181.954	-0.442176	0.141905	-3.11601	0.00183316	0.0277927
Calu	127.625	-0.470354	0.151106	-3.11273	0.00185363	0.0278664
D8Ertd738e	217.584	-0.411069	0.132075	-3.1124	0.00185574	0.0278664
Ptges3	246.705	-0.427773	0.137462	-3.11193	0.00185868	0.0278664
6430548M08Rik	615.253	-0.406429	0.130678	-3.11016	0.00186985	0.0279304
Inpp5j	173.522	-0.496595	0.159814	-3.10732	0.0018879	0.0280964
Tcp1	214.91	-0.44576	0.143918	-3.09731	0.00195285	0.0289565
Atp6v0c,Atp6v0c-ps2	1170.13	-0.405158	0.131067	-3.09124	0.00199324	0.0293391
Lmo3	145.109	-0.464331	0.15026	-3.09017	0.00200039	0.0293391
Rpl37,Rpl37rt	588.559	-0.404602	0.130903	-3.09086	0.00199576	0.0293391
Klc1	1431.96	-0.390098	0.126927	-3.07341	0.0021163	0.030927
Lsm14a	141.904	-0.449323	0.146334	-3.07053	0.00213676	0.0311136
Arglu1	340.522	-0.464777	0.151508	-3.06767	0.00215736	0.031301
Atp5h	604.105	-0.438979	0.143195	-3.0656	0.00217237	0.0314063
Vamp2	1547.71	-0.387349	0.126581	-3.0601	0.00221266	0.0318749
Ppm1a	418.363	-0.394093	0.129232	-3.0495	0.00229225	0.0324108
Lgmn	185.818	-0.441291	0.1448	-3.04758	0.00230692	0.0324108
Gm10409,Gm3020,Gm3005,Gm10406,Gm3002,Gm3264,Gm2897,Gm3512,Gm3411,Gm16525,Gm3239,Gm3317,Gm3558,Gm3667,Gm3194,Gm3095,Gm33933,Gm2956,Gm3252,Gm2974,Gm3373,Gm3696,Gm3752,Gm3500,Gm8108,Gm3248,Gm38418,Gm38690,Gm3383,Gm3164,Gm3488,Gm3739	131.032	-0.473719	0.15521	-3.05211	0.00227236	0.0324108
Rpl10a	408.393	-0.362589	0.119003	-3.0469	0.00231217	0.0324108
Pja1	366.846	-0.438221	0.143692	-3.04972	0.00229054	0.0324108
H4c8	240.922	-0.4534	0.148732	-3.04844	0.00230029	0.0324108
Plekha5	119.403	-0.484534	0.158681	-3.05351	0.00226183	0.0324108
Fubp1	128.055	-0.447152	0.146768	-3.04667	0.00231391	0.0324108
Stmn2	607.112	-0.41848	0.137434	-3.04494	0.00232725	0.0324853
Rcc2	181.877	-0.453296	0.148924	-3.0438	0.00233609	0.0324965
Sgpp1	116.916	-0.431176	0.141817	-3.04038	0.00236282	0.0327558
Nsmf	328.693	-0.404204	0.133159	-3.0355	0.00240133	0.0331761
Extl3	359.208	-0.491137	0.162011	-3.03151	0.0024333	0.0335034
Nuak1	161.595	-0.606453	0.200405	-3.02614	0.00247697	0.033989
Nol4	142.999	-0.405573	0.134264	-3.02071	0.00252179	0.03409
Nrbp1	107.108	-0.466924	0.154637	-3.01948	0.00253211	0.03409
Enc1	823.56	-0.459019	0.151897	-3.02191	0.00251185	0.03409
Dusp7	274.789	-0.454792	0.150636	-3.01915	0.00253485	0.03409
Sorbs2	246.7	-0.387592	0.128363	-3.0195	0.00253195	0.03409
Denr	135.827	-0.447887	0.148119	-3.02382	0.00249602	0.03409
Senp3	217.704	-0.416859	0.1383	-3.01417	0.00257682	0.0345396
Mpped1	349.562	-0.403007	0.134202	-3.00298	0.00267348	0.035717
Rpl18a	567.75	-0.371659	0.123984	-2.99763	0.00272089	0.0362308
Abi2	224.214	-0.409474	0.136722	-2.99493	0.00274507	0.036433
Lrrtm1	106.432	-0.584584	0.195417	-2.99146	0.00277643	0.0367288
Atp1a3	3485.42	-0.470669	0.157578	-2.9869	0.00281823	0.0369197
Tprgl	130.313	0.424894	0.142233	2.98731	0.00281444	0.0369197
Rpl35a	487.878	-0.351749	0.117716	-2.98811	0.00280709	0.0369197
Farsb	109.887	-0.480617	0.161407	-2.97767	0.0029045	0.0379271
Coa8	113.433	-0.498983	0.167797	-2.97373	0.00294204	0.0381737
Strip1	125.073	-0.410939	0.138191	-2.97371	0.00294224	0.0381737
Srsf11	114.748	-0.465698	0.156693	-2.97203	0.00295836	0.0382602
Gramd1b	191.946	-0.469682	0.158251	-2.96797	0.00299778	0.0385529
Ago2	159.517	-0.4187	0.141084	-2.96773	0.00300004	0.0385529
Ints3	138.339	-0.427128	0.144104	-2.96404	0.0030363	0.0386149
Rps7	531.186	-0.327155	0.110382	-2.96385	0.00303812	0.0386149
Ubl3	167.254	-0.43223	0.145858	-2.96336	0.00304302	0.0386149
Smarca2	260.108	-0.473822	0.159827	-2.96459	0.00303089	0.0386149
Gucy1a2	122.909	-0.462154	0.156025	-2.96206	0.00305592	0.0386574
LOC100044627,LOC100862455,Rpl23	470.811	-0.3797	0.128259	-2.96041	0.00307231	0.0386626
Trim32	297.368	-0.36918	0.124799	-2.95819	0.00309454	0.0386626
Gatad1	142.644	-0.412196	0.139319	-2.95865	0.00308988	0.0386626
Map2k1	209.349	-0.402726	0.136085	-2.95938	0.00308259	0.0386626
Rps26	383.215	-0.366285	0.123974	-2.95454	0.00313134	0.0390021
Dmtn	430.478	-0.464728	0.157627	-2.94828	0.00319553	0.0396794
Nckap1	398.107	-0.390597	0.132627	-2.94507	0.00322882	0.0398484
Larp1	152.671	-0.447743	0.151988	-2.94592	0.00322001	0.0398484
Vapa	222.194	-0.4035	0.137133	-2.94239	0.00325689	0.0400727
Rpl27,LOC108167922	264.294	-0.386212	0.131532	-2.93625	0.00332204	0.0407503
Dennd1a	121.747	-0.457684	0.155956	-2.9347	0.00333875	0.0408316
Frrs1l	463.06	-0.402423	0.137206	-2.933	0.00335708	0.0409321
Ubqln1	215.864	-0.435916	0.148718	-2.93115	0.00337706	0.041052
Fkbp1a	718.305	-0.390419	0.133384	-2.92703	0.0034222	0.041427
Fth1	1670.66	-0.414066	0.141535	-2.92554	0.00343861	0.041427
Rmnd5a	233.067	-0.391258	0.133702	-2.92634	0.00342976	0.041427
Ppp2r5e	139.299	-0.442559	0.151331	-2.92445	0.00345068	0.0414491
Cacybp	165.641	-0.392579	0.134345	-2.92216	0.00347616	0.0416316
Zfp445	213.444	-0.48057	0.164787	-2.91632	0.00354192	0.0422692
Foxp1	200.558	-0.478326	0.164094	-2.91495	0.00355744	0.0422692
Cd99	1273.42	0.360861	0.123809	2.91466	0.00356072	0.0422692
Mrpl41	145.079	-0.393473	0.135175	-2.91085	0.00360446	0.0426633
Ids	217.514	-0.3971	0.136659	-2.90578	0.00366336	0.043102
Erp29	108.23	-0.42092	0.144887	-2.90516	0.00367062	0.043102
Raly	164.732	-0.470002	0.161795	-2.90492	0.00367347	0.043102
Pfn2	445.592	0.390017	0.134394	2.90204	0.00370745	0.043375
Pde4a	254.165	-0.454662	0.157032	-2.89535	0.00378734	0.0441139
Cox6c	532.855	-0.353744	0.122194	-2.89493	0.0037924	0.0441139
Ddost	108.685	-0.466926	0.161375	-2.89342	0.0038107	0.0441997
Myadm	134.41	-0.482656	0.16723	-2.88618	0.0038995	0.0451005
Igip	144.912	-0.431314	0.1495	-2.88505	0.00391348	0.0451332
Mink1	356.479	-0.364067	0.126314	-2.88223	0.00394872	0.0452937
Atp5j2	437.799	-0.353758	0.122741	-2.88215	0.00394977	0.0452937
1110051M20Rik	121.542	-0.446214	0.154888	-2.88089	0.00396558	0.0453465
Jph3	439.264	-0.33879	0.117686	-2.87875	0.00399253	0.0455261
Krtcap2	157.062	-0.415477	0.144524	-2.87479	0.00404291	0.0459711
Prkci	127.153	-0.427486	0.148862	-2.8717	0.00408268	0.0460409
Rundc3a	497.052	-0.349223	0.121639	-2.87098	0.00409201	0.0460409
Tspan3	300.044	-0.340635	0.118586	-2.87247	0.00407273	0.0460409
Dpy19l1	257.384	-0.461436	0.160735	-2.87078	0.00409455	0.0460409
Golga7b	218.822	-0.361812	0.126112	-2.86898	0.00411794	0.0461757
Ccdc88a	139.984	-0.466786	0.162782	-2.86756	0.00413649	0.0462556
Syncrip	149.018	-0.429636	0.149933	-2.86552	0.00416324	0.0464264
Cops6	156.902	-0.414247	0.144655	-2.86369	0.00418743	0.0464404
Epop	326.378	-0.396692	0.138505	-2.8641	0.00418199	0.0464404
B4galt6	163.997	-0.415097	0.145002	-2.86271	0.00420041	0.046457
Cd2bp2	109.129	0.435359	0.152145	2.86147	0.00421688	0.046512
Prkag2	198.257	-0.456041	0.159432	-2.86041	0.00423092	0.0465401
Cuedc2	420.207	-0.414128	0.144834	-2.85933	0.00424531	0.0465718
Pdap1	259.982	-0.395394	0.138439	-2.85609	0.00428895	0.0469235
Hnrnpk	211.214	-0.405224	0.142153	-2.85063	0.00436327	0.0473526
Tmem30a	192.843	-0.446541	0.156563	-2.85214	0.00434259	0.0473526
Grb2	340.845	-0.396407	0.139053	-2.85076	0.00436152	0.0473526
Sumo1	287.621	-0.434825	0.152621	-2.84904	0.00438509	0.0474325
Hmgcr	187.325	-0.416011	0.146051	-2.84839	0.00439407	0.0474325
Llph	149.7	-0.426816	0.149925	-2.84686	0.0044153	0.0474503
Dync1i2	303.973	-0.348947	0.122585	-2.84658	0.00441916	0.0474503
Tmsb10	436.686	-0.343817	0.120888	-2.8441	0.00445369	0.0476946
1500009C09Rik	170.038	-0.47577	0.167628	-2.83825	0.00453618	0.0484498
Manf	115.6	-0.48139	0.169792	-2.83518	0.00457994	0.0487884
Gm8580,Rpl29	373.312	-0.313512	0.110734	-2.83122	0.0046371	0.0492523
Mdh2	838.269	-0.438237	0.154828	-2.83048	0.00464782	0.0492523
Mtfr1l	106.056	-0.447269	0.158193	-2.82736	0.00469339	0.0494963
Secisbp2l	178.776	-0.450273	0.159263	-2.82723	0.0046953	0.0494963
Hectd4	193.853	-0.395125	0.139868	-2.82499	0.00472824	0.0496727
Rpl22	176.313	-0.379032	0.134198	-2.82442	0.00473658	0.0496727
Lmbrd2	121.815	-0.423931	0.15026	-2.82132	0.00478264	0.0498973
Borcs5	149.629	-0.372229	0.131897	-2.82212	0.00477074	0.0498973
Kif5c	545.063	-0.337407	0.119673	-2.8194	0.0048113	0.0500672
Snrk	134.704	-0.399773	0.142111	-2.81311	0.00490653	0.0509273
Oxct1	337.353	-0.402642	0.143255	-2.81067	0.00494388	0.0511837
Chd4	297.697	-0.371093	0.132118	-2.80879	0.00497279	0.0513516
Gcc1	112.273	0.404811	0.144571	2.80008	0.00510892	0.0515627
Spry2	198.037	-0.377448	0.134834	-2.79935	0.0051206	0.0515627
Fbxo45	154.895	-0.384627	0.137267	-2.80204	0.0050781	0.0515627
Nfe2l1	431.982	-0.435525	0.155465	-2.80143	0.00508764	0.0515627
Opcml	220.361	-0.440078	0.157046	-2.80222	0.00507524	0.0515627
Sult4a1	1183.34	-0.427938	0.152635	-2.80368	0.0050523	0.0515627
Inf2	154.683	-0.467127	0.16648	-2.80591	0.00501742	0.0515627
Ankrd52	183.904	-0.394756	0.140991	-2.79988	0.00511222	0.0515627
Stim2	136.298	-0.391051	0.139658	-2.80006	0.00510927	0.0515627
Timm8b	178.472	-0.394665	0.14091	-2.80083	0.00509713	0.0515627
Neurod6	125.522	-0.575606	0.20583	-2.79651	0.00516573	0.0517627
D430041D05Rik	196.833	-0.423568	0.151464	-2.79649	0.00516604	0.0517627
Sobp	127.043	-0.420289	0.150581	-2.79112	0.0052526	0.0525
Rabep1	259.66	-0.369159	0.132727	-2.78133	0.00541363	0.053418
Gm12669,Glrx3	177.086	-0.394609	0.141838	-2.78212	0.0054005	0.053418
Atp5a1	953.779	-0.431359	0.154955	-2.78377	0.00537319	0.053418
Psmc3	304.946	-0.403949	0.145328	-2.77956	0.00544319	0.053418
Dnajb5	160.039	-0.406553	0.146282	-2.77923	0.00544872	0.053418
Rnf121	108.631	-0.399733	0.143632	-2.78303	0.00538537	0.053418
Kif3a	189.651	-0.397536	0.143042	-2.77916	0.00545001	0.053418
Faim2	1022.8	-0.40621	0.146013	-2.78201	0.00540233	0.053418
Zmym4	116.445	-0.401849	0.144765	-2.77587	0.00550535	0.0534957
Cbx7	120.841	0.434942	0.156689	2.77584	0.005506	0.0534957
St3gal2	139.39	-0.391638	0.141103	-2.77555	0.0055108	0.0534957
Rack1	266.916	-0.321887	0.115968	-2.77565	0.00550923	0.0534957
Ankrd12	274.32	-0.368734	0.132924	-2.77403	0.00553659	0.0536175
Cop1	105.751	-0.427361	0.15419	-2.77166	0.00557715	0.0537361
Magi2	159.003	-0.400265	0.144449	-2.77099	0.00558866	0.0537361
Ankrd34a	115.483	-0.452839	0.163403	-2.7713	0.0055833	0.0537361
Kifap3	304.778	-0.411799	0.148679	-2.76973	0.00561033	0.0538166
Ctsb	275.047	0.411884	0.148805	2.76795	0.0056411	0.0538466
S100a10	162.873	-0.389385	0.140713	-2.76724	0.00565336	0.0538466
Tubb5	301.344	-0.331711	0.119819	-2.76843	0.00563274	0.0538466
Pfdn1	166.414	-0.387295	0.140204	-2.76238	0.00573822	0.0541057
Cep170b	332.907	-0.311692	0.112741	-2.76468	0.00569788	0.0541057
Ctsd	394.974	-0.332774	0.120469	-2.76233	0.00573909	0.0541057
Jph4	268.834	-0.387542	0.140307	-2.7621	0.00574305	0.0541057
N4bp2l1	110.763	-0.461913	0.167247	-2.76186	0.00574739	0.0541057
Pxk	133.983	-0.406	0.147144	-2.75921	0.00579422	0.0544199
Ctnna2	138.792	-0.469978	0.170564	-2.75543	0.00586142	0.0549237
Cic	170.502	-0.352971	0.128373	-2.74957	0.00596741	0.0557877
Cacna1c	154.53	-0.434458	0.158106	-2.7479	0.00599787	0.0558146
Marcks	159.553	0.408567	0.148671	2.74812	0.00599373	0.0558146
Polr2j	153.325	-0.365582	0.1332	-2.74461	0.00605819	0.0562467
H4c11,H4c12	183.973	0.420697	0.153467	2.74128	0.00612009	0.0566913
Cuta	173.673	-0.418776	0.152897	-2.73893	0.00616392	0.056967
Rnf214	127.219	-0.388773	0.142092	-2.73605	0.00621807	0.0573365
Gm10409,Gm3005,Gm3002,Gm3685,Gm3264,Gm2897,Gm10340,2610042L04Rik,Gm5458,Gm3411,Gm3173,Gm3317,Gm3558,Gm3667,Gm5796,Gm2956,Gm2974,Gm3373,Gm3636,Gm3696,Gm10338,Gm3752,Gm3500,Gm2237,Gm8246,Gm8108,Gm3248,Gm3383,Gm2888,Gm3488	251.549	-0.439829	0.161064	-2.73077	0.00631863	0.0579969
Map2	336.859	-0.308132	0.112867	-2.73004	0.00633267	0.0579969
Gas7	487.567	-0.343883	0.125903	-2.73134	0.00630775	0.0579969
Kcnh7	162.815	-0.391645	0.143715	-2.72515	0.00642728	0.0586783
Tspan7	530.992	-0.300614	0.110359	-2.72395	0.00645055	0.0586783
Ankrd13b	155.136	-0.387067	0.142093	-2.72404	0.00644892	0.0586783
Ly6h	125.116	-0.49717	0.182601	-2.72271	0.00647489	0.0587398
Tasp1	127.953	-0.401578	0.147524	-2.72213	0.00648633	0.0587398
Hnrnpdl	303.738	-0.440976	0.162065	-2.72098	0.00650883	0.0588119
Actb	1002.95	0.404559	0.148857	2.71778	0.00657218	0.058925
Rps6,Rps6-ps4	430.692	-0.336641	0.123837	-2.71843	0.00655927	0.058925
Rfng	179.159	-0.366622	0.134953	-2.71668	0.00659413	0.058925
Rnf130	127.125	-0.424677	0.15618	-2.71914	0.00654511	0.058925
Atp1a1	696.149	0.35876	0.132025	2.71737	0.00658026	0.058925
Tsc22d3	143.895	0.416547	0.153373	2.71592	0.00660929	0.0589304
Fam171a2	224.247	-0.44093	0.162555	-2.7125	0.00667768	0.0594093
Ddx17	397.058	-0.421224	0.15552	-2.70848	0.0067592	0.0600027
Cox4i1	1329.58	-0.32481	0.120079	-2.70496	0.0068312	0.0605092
Arhgap44	212.431	0.347807	0.128678	2.70293	0.00687304	0.0607289
Mapk3	142.891	-0.439634	0.162688	-2.70231	0.00688601	0.0607289
Golm2	123.914	-0.41281	0.153256	-2.69361	0.00706836	0.0622016
Hspa9	403.08	-0.419275	0.155995	-2.68774	0.00719367	0.063167
St8sia5	247.257	-0.475371	0.176971	-2.68615	0.00722807	0.0631949
Pdcd6	150.739	-0.403648	0.150238	-2.68672	0.00721565	0.0631949
Akr1a1	315.841	-0.428158	0.159457	-2.68509	0.00725098	0.0632585
Atxn2	151.527	-0.381158	0.142083	-2.68264	0.00730426	0.0635863
Hk1	645.395	-0.431089	0.16076	-2.68157	0.00732779	0.0636543
Nsf	651.204	0.366192	0.136666	2.67946	0.00737408	0.0636739
Gstm5	228.842	-0.407993	0.152315	-2.6786	0.00739297	0.0636739
Mlec	133.583	-0.416653	0.155516	-2.67916	0.00738066	0.0636739
Atcay	286.46	-0.385155	0.143699	-2.68029	0.00735577	0.0636739
Prelid1	340.334	-0.33907	0.126732	-2.67549	0.00746208	0.0638615
Macroh2a1	143.309	-0.388416	0.145173	-2.67554	0.00746087	0.0638615
Eno3	153.441	0.365124	0.136429	2.6763	0.0074441	0.0638615
Nudt3	324.66	0.395294	0.148191	2.66746	0.0076427	0.0650211
Snx5	137.868	-0.374472	0.140321	-2.66868	0.00761506	0.0650211
Rapgefl1	214.654	-0.369352	0.138473	-2.66733	0.00764576	0.0650211
Mbd3	200.19	-0.336391	0.126532	-2.65854	0.00784808	0.0664624
Slc38a1	191.16	-0.378542	0.142371	-2.65884	0.00784101	0.0664624
Elmo1	297.579	-0.437522	0.164627	-2.65765	0.00786869	0.0664978
Celf2	741.729	-0.445384	0.168161	-2.64855	0.00808373	0.0668152
Ackr1,Cadm3	175.546	-0.360801	0.135887	-2.65515	0.0079273	0.0668152
Rbm33	115.348	-0.426606	0.160961	-2.65037	0.00804045	0.0668152
Pik3r1	328.829	-0.34142	0.128746	-2.6519	0.00800402	0.0668152
Atp5o	339.119	-0.406581	0.15352	-2.64838	0.00808781	0.0668152
Uqcrq	214.933	-0.336075	0.126711	-2.6523	0.00799445	0.0668152
Gm8624,Rps23	490.625	-0.31235	0.117832	-2.6508	0.00803005	0.0668152
2310061I04Rik	219.206	-0.410286	0.154887	-2.64893	0.00807462	0.0668152
Trip12	170.526	-0.365293	0.137678	-2.65325	0.00797214	0.0668152
Reps2	240.036	-0.359045	0.13541	-2.65153	0.00801279	0.0668152
Cryab	156.511	-0.35201	0.132877	-2.64914	0.00806972	0.0668152
Fnta	108.32	-0.428383	0.16196	-2.64499	0.00816937	0.0672231
Maco1	168.556	-0.387237	0.14652	-2.64289	0.00822022	0.0672231
Sae1	158.041	-0.43364	0.164072	-2.64299	0.0082178	0.0672231
Gm52436,Gm52416,Gm52446,Gm52437,LOC118568634,Gm52420	1920.53	-0.470609	0.178018	-2.64361	0.00820268	0.0672231
Spred1	277.438	-0.330814	0.125148	-2.64338	0.00820834	0.0672231
Fbxl19	149.334	-0.351877	0.133191	-2.64189	0.0082444	0.0672849
Ggt7	386.722	-0.398234	0.150802	-2.64077	0.00827172	0.0673721
Psip1	306.979	-0.366317	0.138801	-2.63915	0.00831147	0.0675599
Znhit1	169.574	-0.34596	0.131203	-2.63684	0.0083683	0.0677238
Tcaf1	238.626	-0.387378	0.146951	-2.6361	0.00838656	0.0677238
Otub1	423.035	-0.354334	0.13451	-2.63426	0.00843202	0.0677238
Sirt3	181.785	-0.423018	0.160547	-2.63486	0.00841728	0.0677238
Srgap3	388.202	-0.393444	0.149264	-2.63589	0.00839175	0.0677238
H13	102.67	-0.411239	0.156037	-2.63551	0.00840102	0.0677238
Inpp4a	186.749	-0.419669	0.1594	-2.63281	0.00846819	0.0678797
Pclo	176.492	-0.363988	0.138299	-2.63188	0.00849128	0.0679303
Arpc2	326.74	-0.354441	0.134795	-2.62948	0.0085516	0.0682779
Ncam1	295.775	-0.321848	0.122461	-2.62816	0.00858479	0.0684079
Drosha	181.541	-0.350725	0.133575	-2.62568	0.00864767	0.0687736
Hnrnpab	153.041	-0.391524	0.149223	-2.62376	0.00869648	0.0690262
Ndufs6	343	-0.344445	0.13135	-2.62234	0.00873277	0.0691786
Gmfb	157.587	-0.368697	0.140634	-2.62167	0.00875007	0.0691803
Atl2	136.573	-0.367851	0.140475	-2.61861	0.00882876	0.069295
Aatk	356.934	-0.318523	0.121567	-2.62013	0.00878955	0.069295
Scyl1	153.788	-0.37023	0.141327	-2.61968	0.00880128	0.069295
Dnajb6	456.633	-0.333323	0.127298	-2.61845	0.00883305	0.069295
Rab10	270.605	-0.314415	0.120181	-2.61619	0.00889181	0.0695921
Syngap1	366.044	-0.389958	0.149086	-2.61567	0.00890531	0.0695921
Spcs3	106.867	-0.399742	0.153071	-2.61148	0.00901502	0.0703137
Jade2	103.106	-0.458918	0.175875	-2.60934	0.00907162	0.0703485
Cluh	200.022	-0.370161	0.141809	-2.61028	0.00904686	0.0703485
Dnm1	566.24	0.349315	0.133857	2.60962	0.0090643	0.0703485
Brsk1	423.179	-0.309687	0.118734	-2.60824	0.00910082	0.07044
Ccser2	122.802	-0.394691	0.151419	-2.60662	0.00914409	0.0705399
Sv2b	468.036	-0.376626	0.14451	-2.60622	0.00915469	0.0705399
Rpl21	541.281	-0.29413	0.112875	-2.6058	0.009166	0.0705399
Gabra1	806.113	-0.423809	0.162685	-2.60509	0.00918503	0.0705522
Ttll7	167.093	-0.375937	0.144367	-2.60404	0.00921318	0.0706344
Srpk2	339.28	-0.365822	0.140528	-2.6032	0.00923579	0.0706739
Setd7	290.958	-0.339879	0.130609	-2.60226	0.00926108	0.0707337
Mob2	104.668	-0.405426	0.155884	-2.60081	0.00930037	0.0709
Fam163b	199.164	-0.359229	0.138173	-2.59985	0.00932641	0.0709649
Ddit4	102.609	0.494872	0.190397	2.59916	0.00934528	0.070975
Fmr1	102.329	-0.395109	0.152113	-2.59748	0.00939103	0.0711889
Mrpl30	149.999	-0.380414	0.146633	-2.59433	0.00947745	0.0712424
Ybx1	138.2	-0.356468	0.137425	-2.59391	0.00948913	0.0712424
Atp2c1	135.444	-0.392565	0.151372	-2.59338	0.00950368	0.0712424
Septin11	243.534	-0.373838	0.144088	-2.5945	0.00947273	0.0712424
Cdk5	246.803	-0.348469	0.134275	-2.59519	0.00945399	0.0712424
Rheb	313.302	-0.42503	0.163735	-2.59585	0.0094358	0.0712424
Timmdc1	112.27	-0.447973	0.17278	-2.59274	0.00952136	0.071243
Dgkb	135.164	-0.449467	0.173399	-2.5921	0.00953913	0.0712443
Dennd5b	183.173	-0.406413	0.157032	-2.5881	0.00965078	0.0717226
Septin5	1440.94	-0.308033	0.118987	-2.5888	0.009631	0.0717226
Mrpl42	101.612	-0.410792	0.158736	-2.5879	0.00965633	0.0717226
Ints10	184.635	-0.3629	0.140363	-2.58544	0.0097255	0.072104
Pnma2	105.999	-0.370002	0.143365	-2.58084	0.00985604	0.0729383
Stmn1	762.827	0.346424	0.1343	2.57947	0.00989517	0.0729655
Tomm6	130.672	0.358712	0.139065	2.57945	0.00989577	0.0729655
Naca	275.202	-0.368918	0.143137	-2.57739	0.00995508	0.0732694
Kcnj3	181.561	-0.398651	0.154824	-2.57487	0.0100278	0.0733097
Lgi1	179.428	-0.359478	0.139721	-2.57282	0.0100873	0.0733097
Ccdc85b	369.406	0.37147	0.144304	2.57422	0.0100465	0.0733097
Hbs1l	124.769	-0.442352	0.17179	-2.57496	0.0100251	0.0733097
Polb	138.926	-0.389498	0.151359	-2.57334	0.0100724	0.0733097
Katnal1	152.148	-0.365205	0.141888	-2.5739	0.010056	0.0733097
Hras	156.709	-0.336534	0.130673	-2.5754	0.0100126	0.0733097
Elavl1	156.674	-0.366625	0.142712	-2.56899	0.0101995	0.0737334
Sbf2	111.016	-0.429018	0.167	-2.56897	0.0102003	0.0737334
Smg7	122.05	-0.410116	0.159639	-2.56902	0.0101987	0.0737334
Ndfip1	995.44	-0.405784	0.158148	-2.56585	0.0102925	0.0742673
Atpif1	622.499	-0.344712	0.134382	-2.56516	0.0103128	0.0742818
Eif5a	454.544	-0.307135	0.11978	-2.56416	0.0103426	0.074364
Rab28	187.767	-0.359841	0.140401	-2.56296	0.0103783	0.0744884
S100a9	234.305	0.372995	0.145724	2.55959	0.0104797	0.0750826
Dzip3	128.176	-0.436075	0.170836	-2.55259	0.0106925	0.0763376
Atp5c1	416.59	-0.378673	0.148338	-2.55277	0.0106869	0.0763376
Tma7-ps,Tma7	147.526	-0.329716	0.129242	-2.55116	0.0107366	0.076517
Cops8	157.955	-0.362489	0.142145	-2.55014	0.0107679	0.0766051
Prkacb	672.382	-0.434971	0.170653	-2.54886	0.0108075	0.0767519
Plekhm2	133.114	-0.391074	0.153506	-2.54761	0.0108463	0.0768862
Rgs19	122.167	-0.504025	0.197887	-2.54703	0.0108644	0.0768862
Pdia6	206.942	-0.360489	0.141631	-2.54528	0.0109191	0.0771388
Fndc4	180.495	-0.400888	0.157583	-2.54399	0.0109595	0.0772894
Cacnb3	254.925	-0.302208	0.118853	-2.54271	0.0109996	0.0774371
Tcf20	187.975	-0.373152	0.146878	-2.54056	0.0110675	0.0775108
Mrps14,Gm17764	128.536	-0.403961	0.158948	-2.54147	0.0110387	0.0775108
Ppp2ca	471.253	-0.364285	0.143371	-2.54086	0.0110581	0.0775108
Atp8b2	117.576	-0.410681	0.161739	-2.53916	0.0111118	0.0776863
Ddhd1	171.463	-0.380554	0.150091	-2.53548	0.0112293	0.0783724
Zfp207	229.562	-0.405241	0.160298	-2.52805	0.0114698	0.0799134
Zcchc18	344.914	-0.354447	0.140259	-2.5271	0.011501	0.0799345
Prrt3	216.143	-0.29584	0.117111	-2.52615	0.0115321	0.0799345
Gpr162	515.939	-0.41847	0.165651	-2.52622	0.0115299	0.0799345
Extl2	182.69	-0.351558	0.139234	-2.52494	0.0115719	0.0800733
Lonrf2	120.825	-0.353538	0.140226	-2.5212	0.0116955	0.0802969
Timp2	186.096	-0.454086	0.180124	-2.52096	0.0117034	0.0802969
Ubtf	146.644	-0.411171	0.163041	-2.52189	0.0116726	0.0802969
Septin8	433.423	-0.409665	0.162459	-2.52166	0.0116803	0.0802969
Stx7	181.228	-0.341435	0.135398	-2.52172	0.0116783	0.0802969
Neto1	176.038	-0.431822	0.171446	-2.5187	0.0117788	0.0806775
Dock3	313.483	-0.379296	0.150656	-2.51764	0.0118146	0.080786
Sppl3	201.328	-0.349362	0.1388	-2.51701	0.0118355	0.0807927
Arap2	133.499	-0.354162	0.140796	-2.51542	0.0118891	0.0807968
Snx3	314.482	-0.334216	0.132881	-2.51515	0.0118982	0.0807968
Pum2	313.879	-0.386946	0.153801	-2.51589	0.0118733	0.0807968
Mtch1	520.218	-0.329687	0.131108	-2.51462	0.0119159	0.0807968
Pole4	127.956	-0.390466	0.155664	-2.50839	0.0121284	0.0820996
Myef2	173.6	-0.351017	0.14035	-2.50101	0.0123841	0.0835041
Cntn1	326.644	-0.314792	0.125846	-2.50142	0.0123698	0.0835041
Plekhj1	106.339	-0.372787	0.149078	-2.50062	0.0123977	0.0835041
Sdhb	367.81	-0.344442	0.138003	-2.49591	0.0125634	0.0844797
Mdh1	1482.17	-0.40198	0.161183	-2.49393	0.0126338	0.084812
Mlip	128.808	-0.35503	0.142485	-2.49169	0.0127135	0.0852059
Rnh1	152.718	-0.416267	0.167211	-2.48947	0.0127933	0.0854419
G3bp2	293.375	-0.327152	0.131517	-2.48753	0.0128635	0.0854419
Glcci1	103.77	-0.389977	0.156785	-2.48733	0.0128704	0.0854419
Calm1	4786.49	-0.292374	0.117447	-2.48942	0.0127951	0.0854419
Ext2	140.439	-0.403016	0.161923	-2.48893	0.0128127	0.0854419
Srsf5	543.513	-0.374713	0.150657	-2.4872	0.0128754	0.0854419
Tmsb4x	1482.12	-0.330716	0.133132	-2.48411	0.0129874	0.0856238
Aurkaip1	138.866	-0.380861	0.153221	-2.4857	0.0129295	0.0856238
Khdrbs1	156.568	-0.358782	0.144416	-2.48436	0.0129784	0.0856238
Nrxn1	552.19	-0.436047	0.175464	-2.48511	0.012951	0.0856238
Mrps36	125.185	-0.396268	0.159661	-2.48194	0.0130668	0.0860073
Fbxw2	139.472	-0.350682	0.141427	-2.4796	0.013153	0.0864343
Ssr2	210.225	-0.288989	0.116688	-2.4766	0.013264	0.0870223
Ghitm	780.674	-0.37256	0.150535	-2.47491	0.0133271	0.0871536
Hikeshi	132.401	-0.418688	0.169153	-2.47521	0.0133158	0.0871536
Zfp827	111.734	-0.387616	0.156706	-2.47352	0.0133788	0.0872866
Ccni	452.281	-0.316505	0.128064	-2.47146	0.0134562	0.0872866
Rgs17	169.487	-0.376854	0.152431	-2.47229	0.0134249	0.0872866
Snx2	110.544	-0.362206	0.146579	-2.47107	0.013471	0.0872866
Cacnb4	398.003	-0.434166	0.175563	-2.47299	0.0133988	0.0872866
Coa5	127.232	0.343931	0.139192	2.47091	0.0134768	0.0872866
Sh2b1	167.781	-0.303181	0.122756	-2.46978	0.0135195	0.0874233
Fkbp3	272.364	-0.424061	0.171887	-2.46709	0.0136214	0.0875294
Syn2	560.589	-0.386482	0.15668	-2.4667	0.0136365	0.0875294
Desi1	218.272	-0.36809	0.149141	-2.46807	0.0135845	0.0875294
Rpl17,Rpl17-ps8,Rpl17-ps10	763.045	-0.282064	0.114289	-2.46799	0.0135876	0.0875294
Purg	158.725	-0.363326	0.147304	-2.4665	0.013644	0.0875294
Septin9	169.728	-0.387203	0.157035	-2.46571	0.0136741	0.0875834
Dab1	137.116	-0.384863	0.156267	-2.46286	0.0137835	0.0881448
Dnajc5	333.535	-0.351737	0.142909	-2.46126	0.0138449	0.0883977
Ubl7	107.784	-0.387335	0.157465	-2.45981	0.013901	0.0886159
Cltb	465.988	-0.322088	0.13107	-2.45737	0.0139957	0.0890793
Ccsap	172.776	0.398094	0.162165	2.45487	0.0140936	0.089562
Coro2b	358.973	-0.376947	0.153729	-2.45201	0.0142059	0.0899932
Calm3	725.324	0.288801	0.11777	2.45225	0.0141965	0.0899932
Ube2i	185.985	-0.351178	0.143408	-2.4488	0.0143331	0.0906571
Rpn2	212.098	-0.316739	0.129517	-2.44554	0.0144634	0.091338
Dlg4	800.298	-0.258291	0.105811	-2.44105	0.0146444	0.0921939
Exd2	128.432	-0.366999	0.150317	-2.4415	0.0146262	0.0921939
Epha10	120.917	0.500166	0.204983	2.44003	0.0146859	0.0923115
Acot7	292.056	-0.412271	0.169079	-2.43833	0.0147552	0.0926035
Gnaz	147.181	-0.419243	0.172147	-2.43538	0.0148761	0.0930735
Rpl26,Gm15772	437.898	-0.277679	0.113997	-2.43586	0.0148566	0.0930735
Foxg1	203.067	-0.346836	0.142865	-2.42772	0.015194	0.0947749
[truncated: 19,092 more rows]
