# Supplementary material for: Transcriptional and neuroprotective effects of hexokinase-2 inhibitors administered after stroke
Source: J Neuroinflammation. 2025 Oct 28;22:247. doi: 10.1186/s12974-025-03594-1 (PMC12570821; doi:10.1186/s12974-025-03594-1)
Supplement: Supplementary file 10 — Supplementary Material 10. [file 12974_2025_3594_MOESM10_ESM.xlsx]

## Sheet: neuron_contra_2DG_vs_veh
	baseMean	log2FoldChange	lfcSE	stat	pvalue	padj
Gm136	30.6251	0.515747	0.265833	1.94012	0.0523653	0.923745
Mindy4	64.9719	0.359112	0.19372	1.85377	0.0637725	0.923745
Itpa	109.243	-0.299289	0.210351	-1.42281	0.154792	0.923745
Sub1	462.602	-0.407478	0.277499	-1.4684	0.141997	0.923745
Gm13030	28.2915	-0.372034	0.278033	-1.33809	0.180866	0.923745
Pate14	41.5969	0.369797	0.231204	1.59944	0.109723	0.923745
Taf11	151.932	-0.277177	0.196545	-1.41025	0.158467	0.923745
Hnrnpdl	254.799	-0.339924	0.244394	-1.39089	0.16426	0.923745
H2-M10.4	24.6553	-0.644217	0.287427	-2.24132	0.0250051	0.923745
Pde4a	169.443	-0.38088	0.247875	-1.53658	0.124396	0.923745
Tle7	34.5225	0.467807	0.24291	1.92584	0.0541241	0.923745
Ppp2r1a	491.554	-0.457417	0.278522	-1.6423	0.100528	0.923745
Gm9234,Ppia	1770.42	-0.44495	0.30612	-1.45351	0.146081	0.923745
Krt42	30.4843	0.368557	0.259302	1.42135	0.155216	0.923745
Vmn2r120	43.8943	0.387747	0.221804	1.74815	0.0804382	0.923745
Lmod1	29.3317	0.45187	0.2762	1.63603	0.101834	0.923745
Commd8	84.4568	-0.354766	0.200908	-1.76581	0.077427	0.923745
Pramel19	59.5168	0.516297	0.198759	2.5976	0.00938781	0.923745
Mzt1	38.7789	-0.473621	0.234787	-2.01723	0.0436711	0.923745
Atxn10	161.73	-0.492652	0.274645	-1.79378	0.0728491	0.923745
Scoc	236.654	-0.374264	0.263908	-1.41816	0.156145	0.923745
Ywhae	541.969	-0.555124	0.279139	-1.9887	0.0467346	0.923745
Nelfe	68.5623	-0.282052	0.210962	-1.33698	0.18123	0.923745
Gzmm	23.649	0.64364	0.289479	2.22344	0.0261861	0.923745
Ush1c	45.3475	0.348521	0.224185	1.55461	0.120039	0.923745
Sntb2	33.6204	0.42371	0.23762	1.78314	0.0745636	0.923745
Retreg1	99.2761	-0.248619	0.170504	-1.45814	0.144802	0.923745
Foxa1	35.0849	0.329331	0.23579	1.39671	0.1625	0.923745
Rnls	38.2803	0.411693	0.226618	1.81668	0.0692657	0.923745
Gorasp2	107.615	-0.407637	0.237013	-1.71989	0.0854523	0.923745
Ar	52.3027	0.274536	0.201306	1.36377	0.172639	0.923745
Adar	131.032	-0.323001	0.226366	-1.42689	0.15361	0.923745
Tuba1c,Tuba1b	346.529	-0.498859	0.270621	-1.84339	0.0652725	0.923745
Farsa	96.6859	-0.336356	0.214899	-1.56518	0.11754	0.923745
Zswim2	28.5103	0.513463	0.261241	1.96548	0.0493588	0.923745
Lemd1	71.3196	0.312654	0.203071	1.53963	0.12365	0.923745
Cbfa2t2	84.104	-0.286528	0.186518	-1.53619	0.124491	0.923745
Foxj1	36.3462	-0.349326	0.253421	-1.37844	0.168068	0.923745
Dtx2	31.9687	-0.563424	0.265	-2.12613	0.0334926	0.923745
Mrps11	95.4674	-0.278907	0.188171	-1.4822	0.138288	0.923745
Tmem50b	104.535	-0.477354	0.183575	-2.60032	0.00931382	0.923745
Gtf2a1	57.6755	-0.390778	0.209	-1.86975	0.0615179	0.923745
Fkbp1a	514.084	-0.471751	0.297433	-1.58608	0.112722	0.923745
Gm14288,2210418O10Rik,Zfp968,Gm4631,Gm14410,Gm14434,Zfp965,Gm14432,Zfp967,Zfp966,Gm14393,Gm4724,Gm2026,Gm2004,Gm2007,Gm14403,Gm14440,Zfp931,Zfp973,Zfp970,Zfp971,Gm14296,Gm14295,Gm14391,Gm6710,Gm14430,Gm14308,Gm14327,Gm14326,Gm14325,Gm14305,Gm14322	419.77	-0.378665	0.281911	-1.34321	0.179204	0.923745
Fech	65.9769	-0.397326	0.214436	-1.85289	0.0638977	0.923745
Neurod6	107.505	-0.765464	0.347739	-2.20126	0.0277176	0.923745
Tgm3	36.8605	0.52555	0.244956	2.14549	0.0319139	0.923745
Msrb2	42.7519	-0.372862	0.237459	-1.57022	0.116364	0.923745
Tha1	44.3814	-0.329663	0.213923	-1.54104	0.123307	0.923745
Dytn	30.9942	-0.374134	0.267473	-1.39877	0.161882	0.923745
Retnlb	52.0954	0.299939	0.207289	1.44696	0.147909	0.923745
Olfr791	25.7938	0.516993	0.295899	1.7472	0.0806034	0.923745
Fto	132.71	-0.380628	0.228404	-1.66647	0.0956192	0.923745
1110038F14Rik	46.0864	-0.301315	0.216343	-1.39276	0.163691	0.923745
Syt3	100.788	-0.36562	0.218599	-1.67256	0.0944134	0.923745
Sh3bgr	30.9185	0.415822	0.247032	1.68327	0.092323	0.923745
Paxx	48.9362	0.648616	0.21523	3.0136	0.00258171	0.923745
Abcc2	34.6712	0.61322	0.246478	2.48793	0.012849	0.923745
Baz1a	32.1045	0.405285	0.250476	1.61806	0.10565	0.923745
Lrrc7	74.6008	-0.306979	0.200209	-1.53329	0.125204	0.923745
Cav2	81.6753	0.322082	0.168771	1.9084	0.0563394	0.923745
Txlng	54.8123	0.401595	0.199655	2.01144	0.0442787	0.923745
Wfdc5	34.5259	0.434857	0.247084	1.75995	0.0784157	0.923745
Ociad2	129.485	-0.364671	0.26356	-1.38364	0.166469	0.923745
Tssk2	24.7414	0.524428	0.302743	1.73226	0.0832281	0.923745
Sowahd	42.9121	0.522289	0.224654	2.32486	0.0200796	0.923745
Fabp6	31.2144	-0.368318	0.257717	-1.42916	0.152959	0.923745
Olfr181	26.7469	0.413601	0.277471	1.49061	0.136064	0.923745
Sptb	102.122	0.233608	0.174327	1.34006	0.180227	0.923745
Gcg	26.9828	0.430135	0.275044	1.56388	0.117847	0.923745
Sh2d1b1	29.7225	0.394883	0.270494	1.45986	0.14433	0.923745
Sox7	24.4838	0.429207	0.289922	1.48042	0.138761	0.923745
Olfr1314	32.2243	0.437328	0.254239	1.72015	0.0854057	0.923745
Syn3	61.8041	-0.345816	0.222274	-1.55581	0.119754	0.923745
Vgf	172.993	-0.692556	0.269105	-2.57355	0.0100661	0.923745
Hsd17b12	47.5138	-0.317605	0.212589	-1.49399	0.135179	0.923745
Tspan5	159.883	-0.544673	0.235561	-2.31224	0.0207645	0.923745
Timp4	60.1427	0.478066	0.187828	2.54523	0.0109205	0.923745
Lars	59.3693	-0.310969	0.198299	-1.56818	0.116839	0.923745
Gm20517,Usp49	44.9265	0.411993	0.223212	1.84575	0.0649282	0.923745
Trmt1	72.8156	-0.339953	0.194745	-1.74564	0.0808741	0.923745
Scn2b	194.912	-0.518142	0.241574	-2.14486	0.0319638	0.923745
Grin2b	437.94	-0.452049	0.299735	-1.50816	0.131513	0.923745
Wdr19	60.3627	0.265574	0.187094	1.41947	0.155763	0.923745
Togaram1	60.5763	0.269893	0.187247	1.44137	0.14948	0.923745
Ces1h	36.1097	0.338727	0.241121	1.4048	0.160079	0.923745
Htra4	30.6373	0.664056	0.263302	2.52203	0.0116679	0.923745
Slc4a8	104.997	-0.392209	0.22521	-1.74152	0.0815918	0.923745
Tescl	37.473	0.3124	0.226928	1.37665	0.168621	0.923745
Rgp1	52.0724	0.398975	0.203761	1.95805	0.0502243	0.923745
Stk38	62.2521	0.316534	0.189938	1.66652	0.0956106	0.923745
Doc2g	42.1736	0.362286	0.23072	1.57024	0.116359	0.923745
Sgca	39.2774	0.414299	0.243949	1.6983	0.0894505	0.923745
Rfwd3	77.7651	0.240335	0.178227	1.34848	0.177505	0.923745
Vcpkmt	64.9129	0.308732	0.192454	1.60419	0.108673	0.923745
Parp14	43.7078	0.342655	0.227254	1.5078	0.131606	0.923745
Acan	30.9419	0.612949	0.253593	2.41706	0.0156465	0.923745
Aven	35.6535	-0.536511	0.241175	-2.22457	0.0261101	0.923745
Grik3	112.847	-0.359043	0.250395	-1.43391	0.151598	0.923745
Snx25	95.338	-0.27722	0.18923	-1.46499	0.142923	0.923745
Pls3	74.9195	-0.347471	0.205282	-1.69265	0.0905221	0.923745
Wasf1	167.833	-0.328879	0.230429	-1.42724	0.15351	0.923745
Reln	66.2203	-0.294657	0.196864	-1.49675	0.134458	0.923745
Mroh2b	34.3555	-0.339598	0.242543	-1.40015	0.161468	0.923745
Gm30083	28.9944	0.405648	0.265937	1.52536	0.12717	0.923745
Zfp335	68.9408	-0.359616	0.190167	-1.89105	0.0586173	0.923745
Pbld2	47.5191	0.296786	0.211519	1.40312	0.160582	0.923745
Mrpl55	86.6626	-0.319655	0.188687	-1.6941	0.0902463	0.923745
Lurap1	40.9515	0.4459	0.224939	1.98231	0.0474443	0.923745
Mgp	49.452	0.529057	0.220825	2.39582	0.0165831	0.923745
Agpat2	36.9421	0.467881	0.241323	1.93881	0.052524	0.923745
Vax1	47.6184	0.336451	0.218991	1.53637	0.124448	0.923745
Pycr2	81.1819	-0.266932	0.194098	-1.37524	0.169056	0.923745
Sh2b1	118.835	-0.332809	0.234507	-1.41919	0.155845	0.923745
Olfr804,Olfr782	23.527	0.483262	0.29404	1.64352	0.100275	0.923745
Ift80	48.2205	-0.346816	0.227288	-1.52589	0.127038	0.923745
Rhbdf1	44.1517	0.310194	0.219531	1.41299	0.157659	0.923745
Igip	112.629	-0.281949	0.207905	-1.35615	0.175053	0.923745
Zfp410	76.4677	-0.256557	0.180588	-1.42068	0.15541	0.923745
Unc93b1	34.5686	0.493052	0.24582	2.00574	0.0448837	0.923745
Caskin2	31.1637	0.453509	0.2505	1.81042	0.0702314	0.923745
Igf1r	75.5124	-0.291904	0.183884	-1.58744	0.112413	0.923745
Psmd4	316.531	-0.35593	0.253132	-1.4061	0.159694	0.923745
Ecd	59.4234	-0.40287	0.191854	-2.09988	0.0357393	0.923745
Fam98c	85.7247	-0.38445	0.210242	-1.82861	0.0674583	0.923745
Cma1	33.2095	0.331804	0.243703	1.36151	0.173353	0.923745
Arl6ip1	214.631	-0.432392	0.253181	-1.70784	0.0876666	0.923745
Mrps35	50.8021	-0.281859	0.201353	-1.39982	0.161567	0.923745
Dnah3	33.8703	0.537693	0.24653	2.18104	0.0291803	0.923745
Peg3	422.762	-0.426031	0.287255	-1.48311	0.138044	0.923745
Pou5f2	49.4525	0.324717	0.210489	1.54268	0.122909	0.923745
Lyn	43.4933	0.35287	0.230241	1.53261	0.125371	0.923745
Myc	25.8677	0.464659	0.285551	1.62723	0.103687	0.923745
Hagh	119.108	-0.578653	0.2289	-2.52797	0.0114725	0.923745
Anxa7	110.618	-0.361646	0.259133	-1.3956	0.162836	0.923745
Laptm5	28.2083	0.414992	0.27218	1.5247	0.127334	0.923745
Olfr91	34.4692	0.425615	0.245295	1.73511	0.0827213	0.923745
Fxyd7	200.419	-0.429049	0.246218	-1.74256	0.0814106	0.923745
Mob3a	40.2515	0.500242	0.223311	2.24011	0.0250839	0.923745
Pan2	44.7544	0.309699	0.213016	1.45388	0.145981	0.923745
Lmo4	437.615	-0.669473	0.329875	-2.02947	0.0424101	0.923745
Setd3	232.937	-0.330313	0.227742	-1.45039	0.146951	0.923745
Lactb	51.1182	-0.277636	0.203364	-1.36522	0.172185	0.923745
Cnot6	53.7126	0.369568	0.194164	1.90338	0.0569914	0.923745
Fkbpl	33.5725	0.386163	0.24158	1.59849	0.109934	0.923745
Tmpo	69.1694	0.294436	0.186179	1.58147	0.113771	0.923745
Pcgf3	58.2357	-0.624383	0.209071	-2.98646	0.00282225	0.923745
Dgkb	116.071	-0.831342	0.377164	-2.20419	0.0275109	0.923745
Stau1	107.488	-0.317019	0.189385	-1.67393	0.0941435	0.923745
Dcaf11	83.0052	-0.258604	0.192927	-1.34043	0.180106	0.923745
Limk1	114.759	-0.371666	0.182625	-2.03513	0.0418381	0.923745
Fasn	156.434	-0.35597	0.227875	-1.56213	0.118258	0.923745
Cpne7	52.7291	-0.290126	0.216419	-1.34058	0.180057	0.923745
Zfp330	52.0687	-0.442381	0.205737	-2.15023	0.031537	0.923745
Zfand6	87.8496	0.272298	0.178791	1.523	0.127759	0.923745
Gm10338,Gm3115,Gm3012,Gm3476,Gm3424,Gm8246,Gm3127,Gm6676,Gm8279,Gm10413,Gm7876,Gm3685,Gm3727,Gm6337,Gm5795,Gm3187,Gm5797,Gm3182,Gm16434	71.3163	-0.423352	0.198371	-2.13414	0.032831	0.923745
Cyp2j5	27.0915	0.521192	0.275213	1.89378	0.0582545	0.923745
Iho1	34.2293	0.448405	0.24807	1.80758	0.0706722	0.923745
Gm46735	31.9264	0.342505	0.248562	1.37795	0.168219	0.923745
Mcts1	62.6255	-0.398278	0.192483	-2.06916	0.0385313	0.923745
Prkci	99.1301	-0.284519	0.190682	-1.49212	0.135669	0.923745
Pawr	51.8525	0.425119	0.206576	2.05793	0.0395967	0.923745
Nceh1	127.299	-0.408771	0.261898	-1.5608	0.118571	0.923745
Iqsec2	195.469	-0.326974	0.234004	-1.3973	0.162323	0.923745
Ppp1r11	157.512	-0.475148	0.241342	-1.96877	0.0489794	0.923745
Pex11g	34.99	0.502493	0.251532	1.99773	0.0457463	0.923745
Doc2a	97.0148	-0.528788	0.246929	-2.14146	0.0322373	0.923745
Romo1	165.191	-0.350796	0.222893	-1.57383	0.115528	0.923745
Plxnc1	55.1593	-0.397894	0.201792	-1.9718	0.0486325	0.923745
Ldhc	32.1554	0.491305	0.260154	1.88852	0.0589567	0.923745
Zfp708	46.7878	0.403202	0.2088	1.93104	0.0534779	0.923745
Alb	30.1691	0.463235	0.253673	1.82611	0.0678333	0.923745
Mrpl32	66.2133	-0.348861	0.212328	-1.64303	0.100376	0.923745
1810030O07Rik	43.8747	-0.299464	0.224799	-1.33214	0.182814	0.923745
Slc9a6	89.7548	-0.27376	0.199002	-1.37566	0.168926	0.923745
Nlk	210.621	-0.450977	0.283467	-1.59093	0.111625	0.923745
Olfr17	28.1201	0.504273	0.264935	1.90338	0.0569904	0.923745
Dnajb1	86.7681	-0.325898	0.220058	-1.48097	0.138615	0.923745
Klk8	42.3668	0.387743	0.223716	1.73319	0.0830617	0.923745
Mpc2	269.594	-0.591416	0.266469	-2.21946	0.0264556	0.923745
Hnrnpm	91.858	-0.388044	0.178204	-2.17753	0.0294412	0.923745
Olfr149	31.3344	0.481615	0.266062	1.81016	0.0702707	0.923745
Elac1	79.1852	-0.276334	0.185238	-1.49178	0.135757	0.923745
Nt5dc2	37.8206	0.504143	0.238428	2.11445	0.0344772	0.923745
Arhgap36	26.56	0.504252	0.284137	1.77468	0.0759511	0.923745
Dll4	29.0599	0.533606	0.264771	2.01535	0.0438678	0.923745
Rab5a	159.53	-0.337633	0.232791	-1.45037	0.146955	0.923745
Mpp3	112.946	-0.433751	0.228303	-1.89989	0.0574477	0.923745
Vhl	48.5776	0.41908	0.207161	2.02297	0.0430766	0.923745
Ptdss1	82.3505	-0.279128	0.199156	-1.40156	0.161047	0.923745
Pex3	90.5491	-0.298852	0.201223	-1.48517	0.137498	0.923745
Fermt3	29.6143	0.47856	0.256558	1.86531	0.062138	0.923745
Cyp4x1	38.2191	-0.313575	0.232246	-1.35019	0.176956	0.923745
Pole	45.3869	0.484291	0.215096	2.25152	0.0243529	0.923745
Ttll7	129.54	-0.2675	0.18529	-1.44368	0.148829	0.923745
Snapin	70.6879	-0.308798	0.19355	-1.59544	0.110613	0.923745
Rhox8	44.8205	0.312499	0.232167	1.34601	0.178298	0.923745
Rnf31	55.2694	-0.359181	0.203051	-1.76892	0.0769072	0.923745
Gli3	31.5868	0.55124	0.260754	2.11402	0.0345135	0.923745
Bcs1l	52.2467	-0.373061	0.202234	-1.8447	0.0650818	0.923745
Angel1	45.9512	0.283862	0.209656	1.35394	0.175755	0.923745
Calm5	28.9571	0.370053	0.266704	1.3875	0.165288	0.923745
Irf2bpl	158.646	-0.382035	0.205024	-1.86336	0.062411	0.923745
Scnn1a	51.1634	0.456086	0.284595	1.60258	0.109027	0.923745
Asah1	75.584	-0.366772	0.192959	-1.90078	0.0573311	0.923745
Prelid1	238.521	-0.640113	0.272581	-2.34834	0.0188571	0.923745
Npnt	50.3712	-0.507742	0.207262	-2.44975	0.0142954	0.923745
Lmod2	34.3347	0.364779	0.261151	1.39681	0.16247	0.923745
Gcnt4	49.0489	-0.311544	0.199867	-1.55876	0.119053	0.923745
Olfr812	28.5196	0.410784	0.261695	1.56971	0.116484	0.923745
Pdzd2	62.5852	0.283396	0.190542	1.48732	0.136931	0.923745
Nell2	289.65	-0.393794	0.283486	-1.38911	0.164798	0.923745
Mpeg1	27.3001	0.433848	0.269469	1.61001	0.107395	0.923745
Nolc1	66.7338	-0.391487	0.210983	-1.85553	0.0635202	0.923745
Ctsb	195.57	-0.42482	0.255271	-1.6642	0.0960733	0.923745
Olfr557	25.0084	0.41942	0.314609	1.33314	0.182484	0.923745
Il13ra2	45.7963	0.594278	0.2362	2.516	0.0118696	0.923745
Dnah14	30.1533	0.508743	0.255837	1.98854	0.0467522	0.923745
Maco1	131.586	-0.281231	0.212298	-1.3247	0.185271	0.923745
Bnc2	41.8568	0.324438	0.22323	1.45338	0.146118	0.923745
Itih3	38.7505	0.542301	0.24513	2.2123	0.026946	0.923745
Myo1f	26.2738	0.398841	0.267276	1.49224	0.135635	0.923745
Pirt	26.4391	0.547061	0.272031	2.01103	0.0443227	0.923745
Olfr914	28.2101	0.506841	0.261452	1.93857	0.0525541	0.923745
Vmn2r81	39.7427	0.325391	0.230632	1.41086	0.158285	0.923745
Mapk8ip3	132.089	-0.472071	0.220804	-2.13797	0.0325195	0.923745
Arhgef28	51.7034	-0.304593	0.195889	-1.55492	0.119964	0.923745
Dhx30	136.767	-0.425752	0.234332	-1.81688	0.069236	0.923745
N6amt1	53.2958	-0.454785	0.19257	-2.36166	0.0181933	0.923745
Snta1	40.693	0.386583	0.218758	1.76718	0.0771989	0.923745
Col9a2	36.8608	0.376522	0.235458	1.5991	0.109798	0.923745
Vtn	59.7013	0.485241	0.223052	2.17546	0.0295957	0.923745
Fabp4	27.8025	-0.469782	0.285395	-1.64608	0.0997476	0.923745
Actn3	37.7286	0.324951	0.240062	1.35362	0.175859	0.923745
Hsd3b6	34.136	0.672721	0.248549	2.70659	0.0067978	0.923745
Adamts9	36.6227	0.326047	0.241364	1.35085	0.176742	0.923745
Triap1	66.4352	0.303464	0.187587	1.61772	0.105722	0.923745
Apip	45.5329	-0.334882	0.211588	-1.58271	0.113488	0.923745
Polg2	47.6727	0.332284	0.217232	1.52963	0.126109	0.923745
Fgf1	50.967	0.306243	0.206203	1.48515	0.137504	0.923745
Fhdc1	43.8418	0.482252	0.215658	2.23619	0.0253395	0.923745
A2ml1	24.1474	0.572087	0.289401	1.9768	0.0480648	0.923745
Rabgap1	111.335	-0.331398	0.225554	-1.46926	0.141763	0.923745
Fgr	36.5136	0.357093	0.24929	1.43244	0.152017	0.923745
Rnf225	36.6708	0.475427	0.230661	2.06115	0.039289	0.923745
Zfp780b	34.7639	0.495452	0.23109	2.14398	0.0320345	0.923745
Taar1	29.4484	0.339044	0.255387	1.32757	0.18432	0.923745
Stxbp1	989.01	-0.434511	0.295943	-1.46823	0.142042	0.923745
P2ry14	29.3059	0.370979	0.261307	1.41971	0.155693	0.923745
Abhd13	59.3604	-0.31627	0.192715	-1.64113	0.10077	0.923745
Cstl1	48.1783	0.391827	0.205905	1.90295	0.0570468	0.923745
Ly75	36.1094	0.529912	0.237726	2.22908	0.0258084	0.923745
Prkcb	797.784	-0.422782	0.292682	-1.44451	0.148597	0.923745
Krt18	30.5745	0.359734	0.255815	1.40623	0.159656	0.923745
Med9	62.2816	-0.348054	0.187004	-1.86121	0.0627148	0.923745
Tshz1	57.7921	0.338299	0.195219	1.73292	0.0831103	0.923745
Pi4k2a	159.886	-0.410482	0.215791	-1.90222	0.0571425	0.923745
Olfr1302	26.5341	0.666968	0.277553	2.40303	0.0162598	0.923745
Gtf3c4	43.6557	-0.321871	0.234598	-1.37201	0.170059	0.923745
Rnd2	99.0222	0.321781	0.178138	1.80636	0.0708619	0.923745
Nrg1	51.3154	-0.339763	0.206735	-1.64347	0.100286	0.923745
Mettl8	73.454	0.355742	0.215741	1.64894	0.0991607	0.923745
Klra22,Klra20	18.352	-0.511854	0.332421	-1.53978	0.123615	0.923745
Axdnd1	40.6477	0.451024	0.227785	1.98004	0.047699	0.923745
Mmp13	27.9135	-0.368522	0.265619	-1.38741	0.165318	0.923745
Thsd7b	35.124	0.342197	0.250448	1.36634	0.171832	0.923745
D11Wsu47e	41.9114	-0.369605	0.222559	-1.66071	0.0967717	0.923745
Pdia6	164.469	-0.318352	0.189541	-1.6796	0.0930358	0.923745
Ovca2	74.7359	0.318003	0.204186	1.55742	0.119372	0.923745
Vdr	37.1743	0.465267	0.253825	1.83303	0.0667988	0.923745
Tmem52	49.7589	0.332669	0.203532	1.63448	0.102158	0.923745
Kcnj15	31.3966	0.454187	0.250363	1.81411	0.0696608	0.923745
Zfp36l2	60.6093	0.377656	0.189168	1.9964	0.0458905	0.923745
Pikfyve	86.497	-0.382129	0.21107	-1.81044	0.0702282	0.923745
Ola1	130.178	-0.445477	0.25025	-1.78013	0.0750552	0.923745
Gabra5	84.3601	-0.789917	0.337756	-2.33872	0.0193499	0.923745
Septin1	44.9076	0.445899	0.218657	2.03926	0.0414238	0.923745
Sugp1	53.1274	-0.319912	0.229687	-1.39282	0.163675	0.923745
Fbxo22	53.4299	-0.291426	0.218149	-1.3359	0.181581	0.923745
Mlst8	61.5684	0.35844	0.189714	1.88937	0.0588418	0.923745
Zfp319	34.3555	-0.431587	0.234964	-1.83682	0.0662362	0.923745
Adamts17	45.6698	-0.288678	0.217638	-1.32641	0.184703	0.923745
Cst8	35.6977	0.376422	0.241436	1.5591	0.118973	0.923745
Vipr2	31.3406	0.406908	0.263262	1.54564	0.122191	0.923745
Cab39	143.863	-0.328032	0.240401	-1.36452	0.172403	0.923745
Gcfc2	47.6043	-0.372891	0.202384	-1.8425	0.0654028	0.923745
Cdh13	74.7275	-0.389534	0.220083	-1.76995	0.0767362	0.923745
Mrpl12	118.403	-0.426301	0.227044	-1.87762	0.0604334	0.923745
Rbp4	39.5363	-0.462777	0.238091	-1.9437	0.0519321	0.923745
Slc7a2	46.6324	0.315115	0.203929	1.54522	0.122293	0.923745
Sox12	41.8031	0.334739	0.233543	1.43331	0.151769	0.923745
Krt13	26.3256	-0.711485	0.286273	-2.48534	0.0129429	0.923745
Casp1	41.3716	0.348978	0.225777	1.54568	0.122183	0.923745
Ikbip	41.34	0.520688	0.229404	2.26974	0.0232232	0.923745
Nog	38.5428	0.390209	0.221244	1.76371	0.0777813	0.923745
E330021D16Rik	38.0436	0.495534	0.235796	2.10154	0.0355935	0.923745
Blk	44.5996	0.280792	0.211203	1.32949	0.183686	0.923745
Snx17	65.3308	-0.287723	0.2012	-1.43003	0.152708	0.923745
Pfkfb4	41.3574	-0.455776	0.229024	-1.99008	0.0465822	0.923745
2310079G19Rik	31.4986	0.344057	0.251946	1.3656	0.172064	0.923745
Slc7a14	108.572	-0.505268	0.254509	-1.98526	0.0471152	0.923745
Adra1b	92.3865	-1.09853	0.356291	-3.08325	0.00204752	0.923745
Igll1	37.1145	0.376083	0.235186	1.59909	0.109802	0.923745
Twist1	29.8676	0.396061	0.266278	1.4874	0.13691	0.923745
Nomo1	142.188	-0.302604	0.224482	-1.34801	0.177656	0.923745
Med19	117.525	-0.276008	0.186022	-1.48374	0.137878	0.923745
4921507P07Rik	28.4059	0.422752	0.287609	1.46988	0.141594	0.923745
Tbp	51.1158	-0.337036	0.20653	-1.6319	0.1027	0.923745
Armh2	27.7993	0.362202	0.257254	1.40796	0.159144	0.923745
Gpt2	61.9596	-0.256434	0.190689	-1.34478	0.178697	0.923745
Lcmt1	75.8363	-0.298051	0.216843	-1.3745	0.169286	0.923745
Olfr54	33.2892	0.461809	0.26307	1.75546	0.0791806	0.923745
Tshb	38.3551	0.325015	0.235677	1.37907	0.167872	0.923745
Mtarc1	26.9325	0.367394	0.26032	1.41132	0.158151	0.923745
Hoxc12	32.2661	0.517069	0.256879	2.01289	0.0441267	0.923745
Dynlt3	104.794	-0.458249	0.22597	-2.02792	0.0425689	0.923745
Abi1	128.504	-0.365294	0.210324	-1.73682	0.0824191	0.923745
Gm32436	38.0428	0.490815	0.234656	2.09164	0.0364711	0.923745
Selenot	166.552	-0.391072	0.23092	-1.69354	0.0903523	0.923745
Nckap5	28.1459	0.462757	0.275798	1.67788	0.09337	0.923745
Abcc4	52.6952	0.284277	0.211383	1.34484	0.178676	0.923745
Sv2a	559.033	-0.379974	0.281888	-1.34796	0.177672	0.923745
Fadd	43.0221	0.539858	0.216968	2.48819	0.0128396	0.923745
Kcnj3	167.116	-0.344311	0.234677	-1.46717	0.14233	0.923745
Synpo	97.37	-0.36782	0.213131	-1.72579	0.0843846	0.923745
Mipol1	47.7132	0.284325	0.209574	1.35668	0.174884	0.923745
Smpd3	97.8982	-0.345761	0.214933	-1.6087	0.107682	0.923745
Rbfox3	236.425	-0.316787	0.23761	-1.33323	0.182458	0.923745
Jph2	37.0442	0.680985	0.24509	2.77851	0.00546088	0.923745
Cdh18	90.3423	-0.450751	0.190565	-2.36534	0.0180134	0.923745
Lgi3	131.034	-0.398534	0.218627	-1.8229	0.0683192	0.923745
Vwa3a	62.8147	0.417447	0.283492	1.47252	0.140881	0.923745
Rbm33	93.7958	-0.367951	0.205868	-1.78732	0.073886	0.923745
Galnt14	63.2055	-0.304724	0.201647	-1.51117	0.130744	0.923745
Rab35	55.8571	-0.463553	0.198505	-2.33522	0.019532	0.923745
B4gat1	122.686	-0.423446	0.249549	-1.69685	0.0897258	0.923745
Tgm6	44.3061	0.489893	0.228678	2.14228	0.0321706	0.923745
Arhgef37	40.2962	0.374761	0.227484	1.64741	0.0994733	0.923745
Ecrg4	35.0666	0.317985	0.239918	1.32539	0.185041	0.923745
Dcaf10	51.7047	-0.329794	0.206385	-1.59796	0.110052	0.923745
Sult2a6,Sult2a4,Sult2a3,Sult2a1	32.5631	0.484417	0.251216	1.92829	0.053819	0.923745
Sorl1	299.13	-0.660457	0.309751	-2.13222	0.0329887	0.923745
Coq9	138.746	-0.365258	0.213958	-1.70715	0.0877942	0.923745
Wdr64	45.4644	0.427516	0.223056	1.91663	0.0552845	0.923745
Tmem178b	88.4241	-0.267682	0.171261	-1.563	0.118053	0.923745
Dio3	26.6071	0.38463	0.275947	1.39386	0.163361	0.923745
Hspa9	298.914	-0.359484	0.251531	-1.42918	0.152951	0.923745
Rapgef2	96.7995	-0.383464	0.207406	-1.84886	0.0644779	0.923745
Prss16	41.5879	0.479233	0.22907	2.09209	0.0364309	0.923745
Igsf21	91.1686	-0.354138	0.192832	-1.83651	0.0662825	0.923745
Adrb1	85.1266	-0.278312	0.181202	-1.53592	0.124558	0.923745
Dhx15	148.831	-0.317024	0.218707	-1.44954	0.147188	0.923745
Atl2	106.821	-0.342131	0.202998	-1.68539	0.0919135	0.923745
Entpd2	49.589	0.304217	0.210718	1.44372	0.148818	0.923745
Ush2a	44.7731	0.400536	0.223681	1.79066	0.0733483	0.923745
Otop3	34.9599	0.425457	0.241218	1.76378	0.0777688	0.923745
Ccser2	97.7018	-0.305413	0.200983	-1.51959	0.128613	0.923745
Kctd5	98.9735	0.250668	0.176975	1.4164	0.156658	0.923745
Pigt	102.81	-0.384724	0.217728	-1.76699	0.0772294	0.923745
Stradb	63.3642	-0.295086	0.201654	-1.46333	0.143378	0.923745
Cacybp	123.581	-0.657454	0.244372	-2.69038	0.0071371	0.923745
Itgb8	45.3037	0.379578	0.208589	1.81974	0.0687985	0.923745
Sc5d	64.1452	-0.271596	0.201501	-1.34786	0.177703	0.923745
Fbll1	82.6544	-0.458999	0.302364	-1.51803	0.129006	0.923745
Pax4	34.2343	0.355301	0.255897	1.38845	0.164999	0.923745
Szrd1	65.9964	0.265828	0.183017	1.45248	0.146369	0.923745
Actrt1	27.6925	0.569678	0.288814	1.97247	0.0485558	0.923745
Cklf	41.5448	-0.301079	0.222372	-1.35394	0.175756	0.923745
Vmn1r39	38.8532	0.518395	0.249591	2.07698	0.0378037	0.923745
Ddx6	168.011	-0.421111	0.228013	-1.84688	0.064765	0.923745
Fkbp3	211.784	-0.496266	0.255275	-1.94404	0.0518902	0.923745
Gle1	83.6819	-0.279626	0.201096	-1.39051	0.164374	0.923745
Serpina1a,Serpina1d	35.362	0.412715	0.251251	1.64264	0.100457	0.923745
Ces1a	36.0688	0.402101	0.251338	1.59984	0.109634	0.923745
Npr3	37.0394	-0.490597	0.248016	-1.97809	0.0479188	0.923745
Itgb2l	29.2803	0.415268	0.258485	1.60655	0.108153	0.923745
Dhrs4	30.5731	-0.413126	0.253582	-1.62916	0.103279	0.923745
Sema6d	54.4988	-0.296757	0.202987	-1.46195	0.143754	0.923745
Olfr1085	35.3302	0.381331	0.233111	1.63584	0.101874	0.923745
Rusc1	134.504	-0.422137	0.219469	-1.92345	0.0544239	0.923745
Rab7b	39.2432	-0.345235	0.224372	-1.53867	0.123885	0.923745
Olfr1112	29.8735	0.547465	0.260094	2.10488	0.035302	0.923745
E130311K13Rik	37.5005	0.303341	0.223923	1.35467	0.175523	0.923745
Krcc1	39.9982	0.514584	0.233262	2.20604	0.0273815	0.923745
4930564C03Rik	35.34	0.479848	0.239049	2.00732	0.0447158	0.923745
Spint2	53.7542	-0.303581	0.207326	-1.46427	0.143119	0.923745
Ocrl	70.4272	-0.367087	0.2042	-1.79769	0.0722263	0.923745
Thoc7	95.833	-0.282123	0.212471	-1.32782	0.184237	0.923745
Gm37013,Pcdha4	43.8179	0.695446	0.21764	3.19539	0.00139641	0.923745
Lsm14b	89.3371	-0.346463	0.188077	-1.84214	0.0654552	0.923745
Tc2n	35.3329	0.354875	0.256995	1.38086	0.167322	0.923745
Phf6	31.3824	0.387515	0.24505	1.58137	0.113793	0.923745
Azi2	83.7071	-0.25242	0.190188	-1.32722	0.184437	0.923745
Setx	66.1524	-0.297938	0.193146	-1.54256	0.122938	0.923745
Rock2	145.115	-0.471457	0.256018	-1.8415	0.0655483	0.923745
Itprid2	66.0309	0.290422	0.18227	1.59336	0.111079	0.923745
Htr6	38.8841	0.342742	0.236232	1.45087	0.146815	0.923745
Gpbp1l1	68.7426	-0.267831	0.183069	-1.46301	0.143465	0.923745
Chil1	59.8476	0.280332	0.18777	1.49296	0.135449	0.923745
Sall2	62.6395	-0.620509	0.193411	-3.20824	0.0013355	0.923745
Mfsd2a	44.246	0.381522	0.212828	1.79264	0.0730311	0.923745
Cstf2t	75.4898	-0.314889	0.22031	-1.4293	0.152919	0.923745
Usp28	66.3675	0.403052	0.191897	2.10036	0.035697	0.923745
Rbm18	52.7587	-0.425087	0.299547	-1.4191	0.15587	0.923745
Olfr1047	36.3288	0.4902	0.235289	2.08339	0.0372153	0.923745
Mrpl24	68.6751	-0.398852	0.1949	-2.04644	0.0407128	0.923745
Tmem189,Gm6194	88.8963	-0.422378	0.18377	-2.2984	0.021539	0.923745
Lrrtm1	90.2948	-0.265763	0.192926	-1.37754	0.168345	0.923745
Tas2r140	28.1774	0.452028	0.265777	1.70078	0.0889851	0.923745
Ndufab1	237.748	-0.409104	0.242063	-1.69007	0.0910146	0.923745
Rp1l1	34.1585	0.345595	0.242645	1.42428	0.154365	0.923745
Slc5a12	37.3601	0.362574	0.2258	1.60573	0.108333	0.923745
Rdh8	27.1012	0.514747	0.264878	1.94333	0.0519758	0.923745
Gars	156.558	-0.286609	0.203077	-1.41133	0.158147	0.923745
Plcb4	58.0793	-0.434493	0.200476	-2.16731	0.0302115	0.923745
A630010A05Rik	29.1117	0.393588	0.268297	1.46699	0.14238	0.923745
Lamtor4	98.9621	-0.315036	0.180765	-1.74279	0.0813709	0.923745
Frem2	24.9792	0.69523	0.294291	2.36239	0.0181576	0.923745
Wfdc17	37.8472	0.413541	0.248805	1.66211	0.0964902	0.923745
Ints1	118.962	-0.589423	0.241068	-2.44505	0.0144832	0.923745
St3gal5	202.12	-0.352	0.248807	-1.41475	0.157142	0.923745
Olfr1202	28.1788	0.493694	0.271599	1.81773	0.0691055	0.923745
Cldn8	32.1254	0.78152	0.262018	2.98269	0.00285724	0.923745
Ccr3	36.0986	0.335928	0.230709	1.45607	0.145374	0.923745
Tmem119	26.5882	0.418184	0.274136	1.52546	0.127144	0.923745
Asb1	46.5537	-0.484871	0.212143	-2.28559	0.0222784	0.923745
Pltp	42.969	0.291337	0.209812	1.38856	0.164966	0.923745
Ripk4	29.278	0.505573	0.271973	1.8589	0.0630407	0.923745
Gpr88	72.0672	0.408068	0.214723	1.90044	0.0573753	0.923745
Vmn2r80	37.9264	0.368262	0.251343	1.46518	0.142873	0.923745
Chga	273.949	-0.554909	0.276212	-2.009	0.0445373	0.923745
Mroh9	30.1291	0.390684	0.275609	1.41753	0.156328	0.923745
Dclk1	1270.07	-0.52427	0.32124	-1.63202	0.102676	0.923745
Ppic	22.5195	0.409162	0.295438	1.38493	0.166073	0.923745
Srf	91.1579	-0.331486	0.182981	-1.81159	0.0700499	0.923745
Per3	94.9611	0.273112	0.204019	1.33866	0.180682	0.923745
Zcchc18	239.781	-0.459635	0.254071	-1.80908	0.0704385	0.923745
Ndufb10	131.51	-0.347583	0.23476	-1.48059	0.138715	0.923745
Hoxa10	31.2307	0.386815	0.261942	1.47672	0.13975	0.923745
Unk	38.8986	0.378307	0.225311	1.67905	0.0931432	0.923745
Tmem145	122.96	0.356458	0.196719	1.81202	0.0699834	0.923745
Atp6v0e2	297.403	-0.452828	0.248904	-1.81929	0.0688678	0.923745
Ccdc105	29.1258	-0.405867	0.263677	-1.53926	0.123741	0.923745
Clnk	35.1913	0.38895	0.245581	1.5838	0.11324	0.923745
Rbfox1	431.856	-0.413779	0.26797	-1.54412	0.122558	0.923745
Bmp6	41.5283	0.315317	0.229525	1.37378	0.16951	0.923745
Cog6	61.9961	-0.332041	0.197693	-1.67958	0.093039	0.923745
Smyd4	30.4425	-0.425747	0.254333	-1.67397	0.0941362	0.923745
Eaf2	42.3254	0.33245	0.229114	1.45103	0.146772	0.923745
Nipsnap2	114.911	-0.36156	0.228938	-1.57929	0.114269	0.923745
Necab1	82.9878	-0.47899	0.230063	-2.082	0.0373427	0.923745
Rnf103	37.6791	-0.317457	0.235825	-1.34616	0.178252	0.923745
Cdk17	248.475	-0.463204	0.270019	-1.71545	0.0862629	0.923745
Atp1b1	1729.22	-0.476673	0.306337	-1.55604	0.119698	0.923745
Mpp2	185.018	-0.401955	0.230669	-1.74256	0.0814103	0.923745
Nebl	71.5551	-0.465189	0.210066	-2.21449	0.0267951	0.923745
Gm46773	80.8719	-0.289991	0.207365	-1.39846	0.161976	0.923745
Caml	92.715	-0.449614	0.226651	-1.98373	0.0472862	0.923745
Plg	37.498	0.366667	0.226354	1.61988	0.105258	0.923745
Txlnb	33.3449	0.361647	0.25087	1.44157	0.149423	0.923745
Dux,LOC100504180,Duxf3	49.8481	0.291406	0.218537	1.33344	0.182388	0.923745
Wdr86	48.8143	0.419196	0.220029	1.90518	0.0567562	0.923745
Olfr1537,Olfr27	37.244	0.480372	0.239268	2.00767	0.0446779	0.923745
Wdr45b	82.5233	-0.30018	0.180446	-1.66354	0.0962035	0.923745
Vmn1r241,Vmn1r251,Vmn1r117	46.5026	-0.356838	0.210169	-1.69787	0.0895332	0.923745
Tnfrsf17	38.5797	0.654873	0.234888	2.78803	0.00530302	0.923745
Fbn2	27.5493	0.402204	0.270329	1.48783	0.136795	0.923745
Pdilt	74.4302	0.275532	0.180377	1.52754	0.126627	0.923745
Cnbd2	51.151	0.643214	0.211586	3.03997	0.002366	0.923745
Tmem19	58.0221	0.26895	0.198808	1.35282	0.176114	0.923745
2310057M21Rik	69.5941	-0.260278	0.19144	-1.35958	0.173964	0.923745
Ugt2b37	40.7075	0.645697	0.235465	2.74222	0.00610254	0.923745
2810021J22Rik	47.5166	-0.493495	0.215501	-2.28999	0.0220218	0.923745
Olfr132	19.6598	-0.44969	0.314355	-1.43052	0.152569	0.923745
Pik3ap1	37.6263	0.31468	0.227744	1.38173	0.167055	0.923745
Zswim1	78.6722	-0.278251	0.186238	-1.49406	0.135159	0.923745
Prkrip1	64.4871	-0.389786	0.204863	-1.90267	0.0570838	0.923745
Sgsm2	94.8998	-0.286855	0.209344	-1.37026	0.170607	0.923745
Olfr517	42.4539	0.647703	0.239262	2.70709	0.00678761	0.923745
Luzp2	67.333	0.280362	0.195754	1.43222	0.152082	0.923745
Tnip3	31.3745	0.375625	0.275103	1.3654	0.172127	0.923745
Tbrg4	73.647	0.261692	0.183252	1.42804	0.153279	0.923745
Mymk	22.6433	-0.430377	0.304118	-1.41516	0.15702	0.923745
Reep1	112.802	-0.577366	0.25065	-2.30347	0.0212523	0.923745
Thy1	1386.2	-0.606639	0.320255	-1.89424	0.0581936	0.923745
Heca	48.4552	-0.292273	0.21619	-1.35193	0.176399	0.923745
Birc7	29.0761	0.356731	0.252727	1.41153	0.158089	0.923745
Zkscan8	49.7793	0.352456	0.203565	1.73141	0.0833782	0.923745
Fyttd1	103.849	-0.318402	0.222085	-1.4337	0.151659	0.923745
Grik4	37.0553	-0.477403	0.251111	-1.90117	0.0572802	0.923745
Ribc2	37.048	0.3711	0.253309	1.46501	0.142919	0.923745
Jade2	91.9402	-0.348837	0.214088	-1.62941	0.103226	0.923745
Lcmt2	48.1745	0.284523	0.203569	1.39767	0.162211	0.923745
E4f1	84.034	-0.354949	0.202476	-1.75304	0.079595	0.923745
Bcor	57.5764	0.281662	0.188694	1.49269	0.135518	0.923745
Cpn1	31.8848	0.435332	0.251622	1.73011	0.0836112	0.923745
Bag3	39.2925	-0.309718	0.223007	-1.38883	0.164886	0.923745
Olfr389	39.5015	0.322216	0.241322	1.33521	0.181808	0.923745
Tmem29	39.3425	0.351295	0.22621	1.55296	0.120433	0.923745
Ranbp10	59.6835	-0.258234	0.189845	-1.36023	0.173756	0.923745
Cryba1	62.1963	0.665641	0.204242	3.25908	0.00111774	0.923745
Sctr	41.8014	0.442628	0.219991	2.01203	0.0442168	0.923745
Slc26a8	42.1981	0.309275	0.218534	1.41523	0.157002	0.923745
Fbxo8	37.8267	0.323234	0.226011	1.43017	0.152668	0.923745
Rbm25	68.5329	-0.286559	0.20954	-1.36756	0.17145	0.923745
Igf2r	52.1146	-0.383517	0.207304	-1.85002	0.0643102	0.923745
Tedc1	19.9917	0.451276	0.329185	1.37089	0.17041	0.923745
Ch25h	44.4605	0.318952	0.222637	1.43261	0.151969	0.923745
Rnft2	128.57	-0.425251	0.247937	-1.71516	0.086316	0.923745
Car4	82.0103	0.449926	0.20427	2.2026	0.0276227	0.923745
Papolg	51.2031	0.560068	0.212695	2.63319	0.00845868	0.923745
Nudt10,Nudt11	56.4539	-0.569094	0.223437	-2.547	0.0108654	0.923745
Dld	118.742	-0.340529	0.238472	-1.42796	0.153303	0.923745
Gje1	31.8634	0.323282	0.244503	1.3222	0.186101	0.923745
Acot13	163.75	-0.32986	0.198271	-1.66368	0.0961768	0.923745
Sod2	237.76	-0.340298	0.251718	-1.3519	0.176406	0.923745
Snapc1	79.0789	-0.361713	0.200034	-1.80825	0.0705675	0.923745
Slurp1	25.1074	-0.430177	0.278692	-1.54356	0.122696	0.923745
BC030500	43.7424	-0.393376	0.210966	-1.86465	0.0622308	0.923745
Mpnd	144.869	-0.370455	0.228648	-1.6202	0.105189	0.923745
Mcfd2	97.3247	-0.353098	0.23086	-1.52949	0.126144	0.923745
Krt8	36.2821	0.383643	0.238412	1.60916	0.107581	0.923745
Slain1	78.3741	-0.313794	0.183066	-1.7141	0.0865099	0.923745
Ino80	34.2469	0.327889	0.237553	1.38027	0.167502	0.923745
Eya2	41.7411	-0.490018	0.229886	-2.13156	0.0330427	0.923745
Ndufb5	250.016	-0.33358	0.250966	-1.32918	0.183788	0.923745
Lsm4	76.0531	-0.246872	0.181002	-1.36392	0.172591	0.923745
Smim17	32.9716	-0.573272	0.248173	-2.30997	0.0208897	0.923745
H2-M10.5	25.389	0.485532	0.280402	1.73156	0.0833522	0.923745
Pgap6	49.0301	-0.451817	0.207619	-2.17619	0.0295413	0.923745
Tmem140	29.8658	0.416842	0.259509	1.60627	0.108214	0.923745
Gm11639	35.8674	0.309858	0.233898	1.32476	0.18525	0.923745
Ccdc96	44.0809	0.499818	0.213738	2.33846	0.0193632	0.923745
Ptpn6	27.4166	-0.5469	0.276957	-1.97467	0.0483051	0.923745
Tmem234	56.6498	-0.316479	0.198931	-1.5909	0.111632	0.923745
Cxcl5	29.5125	-0.416547	0.265907	-1.56651	0.117228	0.923745
9530077C05Rik	36.7981	0.402315	0.232518	1.73025	0.0835855	0.923745
Atp6v0c,Atp6v0c-ps2	835.795	-0.541935	0.301943	-1.79483	0.0726813	0.923745
Olfr429	34.4154	0.419734	0.253214	1.65763	0.097393	0.923745
Zxdb,Zxda	62.6613	-0.333908	0.190557	-1.75227	0.0797271	0.923745
Eme1	43.1184	0.331901	0.21497	1.54394	0.122603	0.923745
Gosr2	64.563	-0.52195	0.195921	-2.66409	0.00771971	0.923745
Zfp384	71.8117	-0.36711	0.196383	-1.86936	0.0615731	0.923745
Stk35	66.0793	0.422875	0.186614	2.26604	0.0234489	0.923745
Paqr6	38.7486	0.317883	0.229981	1.38221	0.166906	0.923745
Ddx46	71.0848	-0.339472	0.210153	-1.61536	0.106233	0.923745
Clcn3	105.784	-0.458133	0.23272	-1.9686	0.0489991	0.923745
Zfp599	34.2272	0.59413	0.242854	2.44645	0.014427	0.923745
Pak1	448.927	-0.351023	0.258805	-1.35632	0.174998	0.923745
Gas6	137.516	-0.393996	0.21541	-1.82905	0.0673915	0.923745
Rhog	30.2193	0.479422	0.267251	1.7939	0.0728287	0.923745
Erich1	37.0231	-0.402451	0.235112	-1.71175	0.0869436	0.923745
Syngr1	609.223	-0.541774	0.289452	-1.87172	0.0612452	0.923745
Atad1	92.3964	-0.361726	0.212374	-1.70325	0.0885211	0.923745
Krt73	26.7414	0.586438	0.282335	2.0771	0.0377923	0.923745
Pde1a	211.913	-0.691424	0.422372	-1.637	0.10163	0.923745
Ccz1	91.6681	-0.26148	0.196102	-1.33338	0.182406	0.923745
Fam120b	116.384	-0.291347	0.192194	-1.5159	0.129545	0.923745
Olfr972,Olfr968,Olfr969	42.6759	0.31031	0.209661	1.48006	0.138858	0.923745
Reg3a	45.9049	0.312416	0.224703	1.39035	0.164422	0.923745
Myl9	43.3489	0.344435	0.21523	1.60031	0.10953	0.923745
Kcng2	33.2495	-0.38355	0.255212	-1.50287	0.132873	0.923745
Gm32168	61.9619	-0.261517	0.186506	-1.40219	0.16086	0.923745
Ak9	39.3558	0.440023	0.237353	1.85388	0.0637566	0.923745
Slc7a11	29.9078	0.602631	0.255193	2.36147	0.0182028	0.923745
Nupr1l	24.6517	0.528672	0.284012	1.86144	0.0626816	0.923745
Atp1a3	2548.03	-0.562728	0.312457	-1.80098	0.0717066	0.923745
Spata2l	74.3366	-0.277446	0.208945	-1.32784	0.184231	0.923745
LOC118568783	148.056	-0.520351	0.37245	-1.3971	0.162383	0.923745
Trdc	25.523	0.378374	0.273894	1.38146	0.167138	0.923745
Tmem198b	34.7483	0.353858	0.239508	1.47743	0.139559	0.923745
Slc35c2	38.3887	-0.356752	0.239856	-1.48736	0.13692	0.923745
Plcd4	43.3989	0.515948	0.225817	2.2848	0.0223244	0.923745
Rgmb	143.446	-0.353295	0.218478	-1.61707	0.105863	0.923745
Ufsp2	74.4976	-0.269013	0.202636	-1.32757	0.18432	0.923745
Hsd3b5	29.5839	0.4491	0.259634	1.72974	0.0836761	0.923745
Fcf1	58.7723	0.28959	0.196629	1.47277	0.140812	0.923745
Ndfip2	227.082	-0.48419	0.252701	-1.91606	0.0553571	0.923745
Dctn3	301.968	-0.609105	0.272875	-2.23217	0.0256035	0.923745
Akap14	23.3981	0.409604	0.285498	1.4347	0.151373	0.923745
Gja1	78.4145	0.417905	0.193833	2.15601	0.031083	0.923745
Cndp2	115.572	-0.265213	0.197339	-1.34395	0.178965	0.923745
Vmn1r232	54.7929	0.34188	0.214955	1.59048	0.111727	0.923745
Cryba2	31.6215	-0.370996	0.258627	-1.43448	0.151434	0.923745
Slc39a8	31.202	0.391849	0.252667	1.55085	0.120937	0.923745
Arhgap11a	31.5333	0.342874	0.253238	1.35396	0.17575	0.923745
Dock9	91.9404	-0.48353	0.199474	-2.42403	0.0153495	0.923745
Htr2a	73.4633	-0.309435	0.185135	-1.6714	0.0946423	0.923745
Ccdc71	64.0947	-0.336868	0.197202	-1.70824	0.0875924	0.923745
Psd3	328.139	-0.336352	0.243171	-1.38319	0.166605	0.923745
Pate12	33.9598	0.342455	0.250528	1.36693	0.171647	0.923745
Mal2	154.466	-0.565695	0.253859	-2.22838	0.025855	0.923745
Tia1	69.6429	-0.300386	0.22323	-1.34563	0.178421	0.923745
Gm6034	25.4625	-0.613239	0.279021	-2.19782	0.027962	0.923745
Defa-rs2,Defa-rs4	28.8075	0.457194	0.268068	1.70552	0.0880978	0.923745
Ndrg4	2337.39	-0.483698	0.301498	-1.60432	0.108644	0.923745
Trio	50.3169	-0.364773	0.201797	-1.80763	0.0706645	0.923745
Mrpl34	39.978	-0.576008	0.226611	-2.54184	0.0110272	0.923745
Hoxa7	40.8612	0.36524	0.221301	1.65042	0.0988573	0.923745
Zfp747	29.973	0.470674	0.270224	1.74179	0.0815444	0.923745
1700019D03Rik	48.5151	0.341652	0.21911	1.55928	0.118931	0.923745
Otulinl	52.2646	-0.351897	0.202111	-1.7411	0.0816655	0.923745
Klc1	978.066	-0.51864	0.313912	-1.65218	0.0984974	0.923745
Rab13	69.0012	0.414025	0.183212	2.25982	0.0238324	0.923745
Lztr1	103.321	-0.536691	0.221427	-2.42379	0.0153595	0.923745
Cadm4	344.732	-0.360435	0.262895	-1.37102	0.170368	0.923745
Lrrc51	36.3963	0.385628	0.223785	1.72321	0.084851	0.923745
Eri3	152.244	-0.342127	0.234563	-1.45857	0.144684	0.923745
Tmem179	119.799	-0.453731	0.208072	-2.18064	0.0292099	0.923745
4930596D02Rik	33.685	0.485899	0.241304	2.01364	0.0440478	0.923745
Lypd3	32.0989	0.513068	0.25116	2.04279	0.0410728	0.923745
Nol9	59.0688	-0.276147	0.194348	-1.42089	0.155349	0.923745
Cdkn3	42.1581	0.368483	0.238408	1.5456	0.122202	0.923745
9930021J03Rik	57.478	-0.272983	0.192923	-1.41499	0.157072	0.923745
Pcnx	63.5056	-0.419441	0.210832	-1.98946	0.046651	0.923745
Olfr582	26.085	0.718998	0.281824	2.55123	0.0107343	0.923745
Cox7b	408.076	-0.452752	0.264488	-1.7118	0.0869328	0.923745
Prap1	32.8845	0.353462	0.237623	1.48749	0.136884	0.923745
Rhbdd2	134.039	-0.423381	0.218219	-1.94016	0.0523598	0.923745
Fam160a2	101.502	-0.354537	0.193524	-1.83201	0.0669496	0.923745
Stap1	35.2441	0.343979	0.243313	1.41373	0.157441	0.923745
Dgcr2	125.087	-0.330289	0.217395	-1.51931	0.128685	0.923745
1700007K13Rik	34.5248	-0.409712	0.232784	-1.76005	0.0783995	0.923745
Mob4	78.5027	-0.505338	0.204974	-2.46537	0.0136872	0.923745
Spata2	75.7694	-0.487147	0.195205	-2.49557	0.0125753	0.923745
Snx22	41.5551	0.466395	0.219047	2.1292	0.0332374	0.923745
Krt28	26.3552	0.388805	0.277737	1.3999	0.161542	0.923745
Scaf8	78.6175	-0.341442	0.19011	-1.79602	0.0724909	0.923745
Dspp	40.4181	0.324938	0.225736	1.43946	0.15002	0.923745
Kdm2b	47.2486	0.302615	0.221079	1.36881	0.17106	0.923745
Cdk5r1	265.014	-0.366307	0.277004	-1.32239	0.186039	0.923745
Xkr5	53.3357	0.366139	0.223853	1.63562	0.101918	0.923745
Rcn1	33.142	-0.364272	0.250283	-1.45544	0.145547	0.923745
Lgmn	145.698	-0.340823	0.239033	-1.42584	0.153914	0.923745
Slc27a3	52.9135	0.481018	0.202341	2.37726	0.0174418	0.923745
Ptpn21	46.5725	0.299459	0.206161	1.45255	0.146349	0.923745
Vmn1r227	43.8591	0.36084	0.218779	1.64933	0.0990794	0.923745
Tmem81	35.5808	0.550854	0.247359	2.22694	0.025951	0.923745
Shld1	44.491	0.303449	0.214158	1.41694	0.156502	0.923745
Zbtb9	92.1634	0.292001	0.17831	1.63761	0.101503	0.923745
Zfp697	43.4601	0.644169	0.220985	2.91499	0.00355695	0.923745
Sec61a2	81.0754	-0.573799	0.213807	-2.68373	0.00728068	0.923745
Dhdds	108.068	-0.46222	0.222132	-2.08084	0.0374484	0.923745
Hoxc9	28.0105	0.505395	0.274764	1.83938	0.0658595	0.923745
Krt17	37.2629	0.529425	0.261226	2.02669	0.0426941	0.923745
Timm10	64.7405	-0.324597	0.208835	-1.55432	0.120107	0.923745
Olfr1062,Olfr1057	29.1902	0.382697	0.262355	1.4587	0.144648	0.923745
Ccr7	47.1268	0.404386	0.230847	1.75175	0.079817	0.923745
Tpbpa	47.1521	0.293544	0.215416	1.36268	0.172983	0.923745
Arl1	174.624	-0.58913	0.258488	-2.27914	0.0226587	0.923745
Gm36375	54.9218	0.269567	0.195709	1.37739	0.168393	0.923745
Mzf1	23.7267	0.472024	0.285842	1.65135	0.0986678	0.923745
Elavl4	234.462	-0.399793	0.283869	-1.40837	0.159021	0.923745
Padi4	37.9815	0.416846	0.231814	1.79819	0.0721463	0.923745
Tiam1	110.321	0.532562	0.211106	2.52272	0.011645	0.923745
Prl5a1	36.131	0.377829	0.240091	1.57369	0.115558	0.923745
Cap2	183.48	-0.59115	0.269886	-2.19037	0.0284975	0.923745
Mtdh	128.267	-0.493032	0.24786	-1.98915	0.0466843	0.923745
Rnf157	450.018	-0.410857	0.26779	-1.53425	0.124968	0.923745
Pate3	31.6524	0.476804	0.261457	1.82364	0.0682069	0.923745
Chpf	101.215	-0.426106	0.200275	-2.12761	0.0333695	0.923745
Utp15	45.1594	0.330338	0.229035	1.44231	0.149216	0.923745
Nme1	92.9952	-0.461147	0.248026	-1.85927	0.0629893	0.923745
Vav1	52.673	0.395586	0.211627	1.86926	0.0615866	0.923745
Mycbpap	32.068	0.381255	0.243778	1.56394	0.117832	0.923745
Rhoc	57.985	0.410058	0.197931	2.07172	0.0382917	0.923745
Celf1	164.672	-0.321291	0.234711	-1.36888	0.171038	0.923745
Scn4a	32.7073	-0.336466	0.252151	-1.33439	0.182078	0.923745
Notch3	37.7552	0.495056	0.232019	2.13369	0.0328684	0.923745
Gm8369	22.6521	0.520873	0.296454	1.75701	0.078916	0.923745
Hoxd3	30.7143	0.678851	0.281555	2.41108	0.0159054	0.923745
Hdac8	41.3678	-0.461019	0.224968	-2.04926	0.0404367	0.923745
Acvr1c	59.0317	0.309104	0.188355	1.64108	0.100782	0.923745
Kbtbd7	49.541	-0.348598	0.204779	-1.70231	0.0886964	0.923745
Afg1l	51.9527	0.264211	0.199091	1.32708	0.184481	0.923745
Terb1	40.2468	0.432036	0.225756	1.91373	0.0556546	0.923745
Cdk3	95.2638	-0.311929	0.202616	-1.53951	0.12368	0.923745
Tmem167b	43.6821	0.317392	0.217392	1.46	0.144291	0.923745
Myot	23.4742	0.412395	0.284968	1.44716	0.147851	0.923745
Noc2l	90.8445	-0.563973	0.233773	-2.41248	0.0158445	0.923745
Fyn	126.122	-0.268058	0.183822	-1.45824	0.144773	0.923745
Il10ra	38.8393	0.739329	0.242516	3.04858	0.00229923	0.923745
Acyp1	129.277	-0.291917	0.210954	-1.38379	0.166422	0.923745
Tcstv1	37.214	0.684752	0.245142	2.79329	0.00521754	0.923745
Ttc34	36.1925	0.377008	0.242739	1.55314	0.120389	0.923745
Wdr7	113.815	-0.332104	0.214233	-1.5502	0.121094	0.923745
Chd5	330.523	-0.53057	0.271282	-1.95578	0.0504906	0.923745
Aipl1	38.1103	0.4149	0.239561	1.73192	0.0832886	0.923745
Muc5ac	25.1272	0.403378	0.278279	1.44954	0.147186	0.923745
Sdcbp	203.221	-0.497168	0.250558	-1.98424	0.0472289	0.923745
Spaca5	31.3977	0.354967	0.254082	1.39706	0.162396	0.923745
Emilin1	38.4187	0.587788	0.235981	2.49083	0.0127445	0.923745
H2-M10.3	26.2061	0.421037	0.275964	1.52569	0.127087	0.923745
Gm5065	29.1176	0.401967	0.25511	1.57566	0.115104	0.923745
Sppl3	159.775	-0.378442	0.270289	-1.40014	0.161471	0.923745
Map2k7	54.3616	-0.424093	0.211018	-2.00975	0.0444579	0.923745
Kank1	36.8249	-0.464804	0.234642	-1.98091	0.0476016	0.923745
H2ab1,H2ab3	21.6546	0.425879	0.300822	1.41571	0.156859	0.923745
Mzt2	68.5708	-0.343394	0.202302	-1.69743	0.0896157	0.923745
Ubac1	44.5722	-0.318434	0.212032	-1.50183	0.133142	0.923745
Ppp1r42	21.0951	-0.862572	0.327862	-2.6309	0.00851598	0.923745
Tfg	82.0305	-0.388859	0.202118	-1.92392	0.0543641	0.923745
Fam168a	266.853	-0.469582	0.241201	-1.94685	0.0515531	0.923745
Smpdl3b	34.3521	0.519278	0.242625	2.14025	0.0323347	0.923745
Mif	548.04	-0.455493	0.288907	-1.57661	0.114886	0.923745
Herpud1	52.9141	-0.353518	0.203748	-1.73507	0.0827279	0.923745
Acp7	38.3559	-0.363954	0.238598	-1.52538	0.127163	0.923745
Gm1096	50.0507	0.561262	0.216814	2.58868	0.0096346	0.923745
Srd5a2	57.5798	0.285152	0.205999	1.38424	0.166285	0.923745
Pwp2	49.9411	-0.55029	0.215226	-2.5568	0.010564	0.923745
Als2	35.3941	-0.435406	0.237032	-1.83691	0.0662229	0.923745
Smarcb1	82.1866	-0.355811	0.214719	-1.6571	0.0974993	0.923745
Mapt	297.783	-0.355542	0.25542	-1.39199	0.163926	0.923745
Chst1	171.413	-0.548772	0.278814	-1.96824	0.0490403	0.923745
Mettl21c	15.457	-0.710099	0.362984	-1.95628	0.0504319	0.923745
L3mbtl1	51.8606	-0.44248	0.203649	-2.17276	0.0297988	0.923745
Ccnd2	90.5738	-0.277568	0.206298	-1.34547	0.178473	0.923745
Scgb2b2	39.9514	0.365059	0.226824	1.60944	0.10752	0.923745
Rtn4rl2	96.7701	-0.724298	0.318758	-2.27225	0.0230714	0.923745
Fam171a1	67.1762	-0.347853	0.210203	-1.65485	0.0979557	0.923745
Zcchc3	50.8096	0.358643	0.206295	1.73849	0.0821241	0.923745
Ncaph2	111.065	-0.272029	0.192702	-1.41166	0.15805	0.923745
Krt26	30.6493	0.531666	0.273602	1.94321	0.0519909	0.923745
Gadd45a	23.7343	-0.422261	0.307917	-1.37134	0.170268	0.923745
Lao1	30.6807	0.342936	0.248331	1.38096	0.16729	0.923745
Wnt11	51.3757	0.287071	0.204278	1.4053	0.159933	0.923745
Cops3	79.7226	-0.290938	0.19787	-1.47035	0.141468	0.923745
Foxl3	27.4859	0.407785	0.280301	1.45481	0.145722	0.923745
Dmxl2	164.464	-0.39455	0.243327	-1.62148	0.104914	0.923745
Tmem64	57.4111	-0.340631	0.20367	-1.67247	0.0944321	0.923745
Tnfrsf9	49.0628	0.303022	0.215475	1.4063	0.159636	0.923745
AA792892	26.3772	0.405142	0.279155	1.45131	0.146693	0.923745
Layn	67.4658	-0.440442	0.227045	-1.93989	0.0523934	0.923745
Slc35a5	75.079	0.345497	0.189074	1.82731	0.0676529	0.923745
Kcna7	38.3129	0.353962	0.241097	1.46813	0.142069	0.923745
Adamdec1	46.9	0.315913	0.215351	1.46697	0.142385	0.923745
Pex5l	251.723	-0.615244	0.254864	-2.41401	0.0157779	0.923745
Arntl	73.521	-0.353774	0.194206	-1.82164	0.0685096	0.923745
Zfp598	61.2357	-0.32423	0.192139	-1.68747	0.0915125	0.923745
Gm5512,Rmnd1	49.6578	-0.563599	0.21145	-2.6654	0.00768978	0.923745
Hcn3	25.6578	0.450271	0.269159	1.67288	0.0943502	0.923745
Ahdc1	101.021	-0.319464	0.186954	-1.70879	0.0874899	0.923745
Asns	190.185	-0.504817	0.263324	-1.9171	0.0552257	0.923745
Coa8	78.7087	-0.369072	0.199012	-1.85452	0.0636651	0.923745
Ccr2	37.2674	0.405938	0.255248	1.59037	0.111752	0.923745
Acadl	51.1912	0.274947	0.198617	1.38431	0.166265	0.923745
Tspo	40.4276	0.39555	0.237691	1.66414	0.0960846	0.923745
Crygs	41.3444	0.335316	0.221682	1.5126	0.130381	0.923745
Gsx2	32.3117	0.408836	0.240105	1.70274	0.0886174	0.923745
Nipal3	130.254	-0.433272	0.257276	-1.68407	0.0921673	0.923745
Vmn2r27	41.2096	0.449941	0.226934	1.98269	0.0474018	0.923745
Tbc1d8b	37.7804	0.542827	0.237386	2.28669	0.0222142	0.923745
Btla	40.6306	0.30462	0.228411	1.33365	0.182318	0.923745
Sh3bgrl3	272.377	-0.374738	0.270209	-1.38684	0.16549	0.923745
Hacd3	189.151	-0.363348	0.265678	-1.36763	0.171429	0.923745
Ust	59.1272	-0.348256	0.196302	-1.77409	0.0760489	0.923745
Isg15	31.0343	-0.39577	0.253778	-1.55952	0.118874	0.923745
Cd226	37.0547	0.416268	0.233355	1.78384	0.0744498	0.923745
Afdn	123.823	-0.377578	0.257831	-1.46444	0.143075	0.923745
Atg4d	66.2547	-0.361959	0.198213	-1.82611	0.0678331	0.923745
Usp7	62.6311	-0.2975	0.188897	-1.57493	0.115273	0.923745
BC029722	112.831	-0.430277	0.217417	-1.97904	0.0478119	0.923745
Prl7a2	33.6883	0.439456	0.269357	1.6315	0.102785	0.923745
Olfr1342	36.2202	0.45716	0.239808	1.90636	0.0566036	0.923745
Fam81a	207.097	-0.390074	0.250836	-1.55509	0.119924	0.923745
Haus6	37.3911	0.314894	0.226428	1.3907	0.164315	0.923745
Dhx35	39.3375	0.338476	0.224709	1.50629	0.131993	0.923745
Cadm2	200.248	-0.391789	0.260653	-1.5031	0.132813	0.923745
Nars	231.32	-0.406685	0.258179	-1.5752	0.115209	0.923745
Sgta	184.158	-0.405915	0.244799	-1.65816	0.0972861	0.923745
Sdhd	204.835	-0.441606	0.256181	-1.72381	0.0847425	0.923745
Pon1	33.9594	0.454317	0.254307	1.78649	0.0740196	0.923745
Id4	42.9699	0.512161	0.230147	2.22536	0.0260569	0.923745
Tcf20	137.549	0.312628	0.177131	1.76495	0.0775719	0.923745
Percc1	45.8333	0.483591	0.218709	2.21111	0.0270279	0.923745
Polr2g	91.9281	-0.314095	0.19458	-1.61422	0.106481	0.923745
Pop7	80.4394	-0.385071	0.195137	-1.97334	0.0484573	0.923745
Sema4f	83.5318	-0.340994	0.210308	-1.6214	0.104932	0.923745
Ptpn3	133.546	-0.434213	0.213824	-2.0307	0.0422856	0.923745
Myrip	65.8	-0.404008	0.303406	-1.33158	0.182999	0.923745
Nfasc	183.873	-0.53107	0.253512	-2.09485	0.036184	0.923745
Adam25	35.0327	0.585665	0.25119	2.33156	0.0197236	0.923745
Mepe	34.4445	-0.499357	0.249426	-2.00203	0.045282	0.923745
Cdh17	38.3325	0.330185	0.236946	1.3935	0.163468	0.923745
Spink10	49.8964	0.398301	0.211809	1.88047	0.0600444	0.923745
Vmn2r5	30.5154	0.385711	0.260998	1.47783	0.139454	0.923745
Olfr984	30.1453	-0.449936	0.252417	-1.78251	0.074666	0.923745
Cdk6	39.7863	0.48185	0.232223	2.07494	0.0379917	0.923745
Rasgrp1	406.727	-0.574582	0.292364	-1.96529	0.0493801	0.923745
Car11	177.348	-0.341743	0.246973	-1.38373	0.166442	0.923745
Brcc3	85.7463	-0.295442	0.189396	-1.55991	0.11878	0.923745
Reck	29.7678	-0.462408	0.259577	-1.78139	0.0748487	0.923745
Sstr4	76.6239	-0.611017	0.213085	-2.86747	0.00413763	0.923745
Rnf183	44.1604	0.43917	0.221895	1.97918	0.0477955	0.923745
Enho	100.115	0.269312	0.17171	1.56841	0.116786	0.923745
Tmsb10	334.464	-0.434683	0.264673	-1.64234	0.100519	0.923745
Clec16a	189.115	-0.368678	0.219673	-1.67831	0.0932871	0.923745
Alkbh8	53.8343	-0.419024	0.211139	-1.98458	0.0471909	0.923745
Fgfbp1	38.6708	0.428099	0.22883	1.87081	0.0613707	0.923745
Tmem45a	51.2404	0.418614	0.224565	1.86411	0.0623063	0.923745
Egr1	414.786	-0.464122	0.321139	-1.44523	0.148392	0.923745
Rhd	59.1671	0.375591	0.208684	1.79981	0.0718905	0.923745
Pabpc1l	24.9169	0.396208	0.285924	1.38571	0.165835	0.923745
Pcdhgb2	57.2364	0.284396	0.194952	1.4588	0.144619	0.923745
Malrd1	35.5659	0.35594	0.235698	1.51015	0.131004	0.923745
Shisa4	165.657	-0.344837	0.246193	-1.40068	0.161311	0.923745
A26c3	26.396	0.442496	0.273404	1.61847	0.105561	0.923745
Zfp451	82.1989	-0.307572	0.200814	-1.53163	0.125614	0.923745
Tfrc	108.699	-0.308041	0.212322	-1.45082	0.14683	0.923745
Angptl4	39.3618	0.37508	0.242422	1.54722	0.121809	0.923745
Reep2	143.697	-0.385724	0.22366	-1.7246	0.0846	0.923745
C1ql3	84.5666	-1.06076	0.474095	-2.23745	0.0252572	0.923745
Atp5b	1288.69	-0.413999	0.27191	-1.52256	0.127869	0.923745
Rab8b	55.7727	-0.284999	0.204438	-1.39406	0.163299	0.923745
Atg9a	149.624	-0.330645	0.234412	-1.41053	0.158383	0.923745
Cnksr3	32.9784	0.322454	0.243649	1.32344	0.185691	0.923745
Pde4dip	139.181	-0.442288	0.246822	-1.79193	0.0731445	0.923745
4930412O13Rik	37.8442	0.430149	0.253943	1.69388	0.0902881	0.923745
Tspan13	95.7188	-0.682304	0.215218	-3.17029	0.00152289	0.923745
Ak5	118.435	-0.42157	0.242818	-1.73616	0.0825357	0.923745
Loxl3	42.1541	-0.311235	0.221336	-1.40617	0.159674	0.923745
Ubqln1	153.724	-0.46166	0.215337	-2.1439	0.0320412	0.923745
Sh2d2a	28.7143	0.582062	0.274582	2.11981	0.0340219	0.923745
Ciapin1	72.2593	-0.371006	0.196711	-1.88604	0.0592897	0.923745
S100a8	23.9822	0.385009	0.28216	1.3645	0.172409	0.923745
5730596B20Rik	31.6311	0.472754	0.245247	1.92766	0.0538975	0.923745
Sh3rf3	55.2785	-0.293284	0.21245	-1.38049	0.167437	0.923745
Fam118b	49.5354	-0.335346	0.203794	-1.64552	0.0998636	0.923745
Bmp15	33.7876	0.473606	0.240854	1.96636	0.0492567	0.923745
Tmem40	49.9644	0.336101	0.214693	1.56549	0.117467	0.923745
Pdhb	144.133	-0.408086	0.209745	-1.94563	0.0516993	0.923745
4930544D05Rik	38.2428	0.400941	0.229145	1.74972	0.0801663	0.923745
Zbed3	40.1365	0.325782	0.242919	1.34111	0.179883	0.923745
Selplg	34.2531	-0.509821	0.265069	-1.92335	0.0544359	0.923745
Cacnb1	139.443	-0.357895	0.231158	-1.54827	0.121558	0.923745
Myef2	125.356	-0.45126	0.231622	-1.94826	0.0513842	0.923745
Efhd1	50.2249	0.33876	0.212209	1.59636	0.110409	0.923745
Gm51519,Ubl5b,Ubl5c	35.2397	-0.659968	0.253819	-2.60015	0.00931829	0.923745
Insl3	39.8271	0.309749	0.232357	1.33307	0.182508	0.923745
Dleu7	30.312	-0.542782	0.256572	-2.11551	0.0343864	0.923745
Dhx16	60.8032	-0.310028	0.191591	-1.61818	0.105624	0.923745
Inmt	30.8385	0.38116	0.263475	1.44667	0.147991	0.923745
Kat7	81.8118	-0.311068	0.197454	-1.5754	0.115165	0.923745
Pim2	57.5386	-0.25919	0.193135	-1.34202	0.179591	0.923745
Kif21a	125.826	-0.5215	0.203817	-2.55867	0.0105074	0.923745
Kif11	32.8932	0.542102	0.344206	1.57493	0.115272	0.923745
Apobec4	31.9991	0.350845	0.251851	1.39307	0.1636	0.923745
Lin54	47.9481	-0.372101	0.212679	-1.74959	0.0801895	0.923745
Nup153	74.4052	-0.327841	0.202365	-1.62005	0.105222	0.923745
Svop	125.08	-0.413019	0.245818	-1.68018	0.0929224	0.923745
Rcn3	25.3423	0.557959	0.278376	2.00434	0.045034	0.923745
Gm26552,Gm31035,Gm51421,Gm32966	73.0421	-0.577946	0.286063	-2.02034	0.0433479	0.923745
Banf2	21.8295	-0.631906	0.309036	-2.04477	0.0408779	0.923745
Nfkbie	24.5055	-0.411173	0.291757	-1.4093	0.158747	0.923745
Sytl5	39.8776	0.401605	0.222356	1.80614	0.0708966	0.923745
Plaa	83.3273	-0.375846	0.197657	-1.90151	0.0572356	0.923745
Soga1	48.9099	0.493943	0.205872	2.39927	0.0164277	0.923745
Rnpepl1	54.8423	0.373977	0.205686	1.81819	0.0690347	0.923745
2210016L21Rik	189.349	-0.463984	0.244929	-1.89436	0.058177	0.923745
Gal	41.0926	-0.334346	0.220464	-1.51656	0.129378	0.923745
Olfr38	32.7227	0.47426	0.251774	1.88367	0.0596095	0.923745
Trim45	49.8258	-0.276992	0.203959	-1.35808	0.17444	0.923745
Pfdn6	114.542	-0.42148	0.207444	-2.03178	0.0421761	0.923745
Cyb5d2	37.9828	0.393589	0.229817	1.71262	0.0867829	0.923745
Defb25	38.0361	0.5968	0.240379	2.48275	0.0130373	0.923745
Supt3	55.446	0.298299	0.193352	1.54278	0.122885	0.923745
Mto1	44.3452	-0.373356	0.219131	-1.7038	0.0884176	0.923745
Cd36	34.7213	0.455447	0.261825	1.73951	0.0819454	0.923745
Pus3	38.3361	0.349289	0.2295	1.52196	0.12802	0.923745
Xkr8	41.7998	0.405829	0.23193	1.74979	0.080154	0.923745
Eogt	56.6681	0.485059	0.212363	2.28411	0.0223652	0.923745
4933402J07Rik	41.2975	0.382172	0.244137	1.5654	0.117489	0.923745
Htatsf1	42.9786	-0.308857	0.231622	-1.33345	0.182384	0.923745
4930595D18Rik	40.5869	0.439959	0.227528	1.93364	0.0531571	0.923745
Pkd1l3	34.0802	-0.526221	0.242041	-2.1741	0.0296978	0.923745
Rbm28	54.202	-0.410319	0.203134	-2.01994	0.04339	0.923745
Ifi205	32.7593	0.412668	0.263554	1.56578	0.117399	0.923745
Commd6	58.0985	-0.328548	0.202704	-1.62083	0.105054	0.923745
Ppp6c	62.5389	-0.403613	0.190027	-2.12398	0.0336722	0.923745
Zhx2	41.5066	0.384841	0.222752	1.72766	0.0840491	0.923745
1700113H08Rik	35.1947	-0.373166	0.251575	-1.48332	0.137991	0.923745
Aarsd1	102.691	-0.465474	0.208301	-2.23463	0.0254419	0.923745
Cenpk	37.5487	0.311011	0.229227	1.35678	0.17485	0.923745
Ttll4	31.9008	0.343434	0.260108	1.32035	0.186718	0.923745
Arhgap39	119.233	-0.349532	0.2321	-1.50595	0.132079	0.923745
Tada3	88.8682	-0.358111	0.19809	-1.80782	0.0706345	0.923745
Gadd45b	69.0274	-0.396536	0.183747	-2.15805	0.0309237	0.923745
Ifit3	47.4181	0.489952	0.211591	2.31556	0.0205822	0.923745
Tead4	32.6047	0.582122	0.266045	2.18806	0.0286651	0.923745
Syn2	321.95	-0.71473	0.317645	-2.25009	0.0244435	0.923745
Hnrnpl	210.025	-0.339267	0.252324	-1.34457	0.178764	0.923745
Gm46319	32.0959	0.354804	0.252428	1.40556	0.159854	0.923745
Ccnd1	75.9639	-0.779434	0.209573	-3.71915	0.000199897	0.923745
Zcwpw2	46.2421	0.44363	0.219809	2.01825	0.043565	0.923745
Tac1	48.5506	-0.560173	0.209874	-2.66909	0.0076056	0.923745
Icam1	35.9528	0.421628	0.251619	1.67566	0.0938048	0.923745
Ppfia1	54.6036	0.355111	0.200469	1.7714	0.0764935	0.923745
Ubl4b	31.858	0.548474	0.253644	2.16238	0.0305891	0.923745
H2al3	21.8453	0.482571	0.286475	1.68452	0.0920821	0.923745
Hoxa2	20.7001	0.555503	0.316638	1.75438	0.0793659	0.923745
Rab5if	107.621	-0.34044	0.197598	-1.72289	0.0849087	0.923745
Trpm7	60.3441	0.450583	0.203276	2.2166	0.0266502	0.923745
Ncoa1	73.5075	-0.392744	0.182647	-2.15029	0.0315321	0.923745
Ube2h	85.9633	-0.240974	0.181032	-1.33112	0.183151	0.923745
Olfr888,Olfr890	32.375	0.335042	0.248267	1.34952	0.17717	0.923745
Avpr2	35.366	0.347066	0.249204	1.3927	0.163712	0.923745
Tradd	46.8702	0.401363	0.217021	1.84942	0.0643973	0.923745
Il7	27.3396	0.435297	0.281337	1.54724	0.121805	0.923745
Mansc4	31.3731	0.358981	0.251471	1.42752	0.153429	0.923745
Rrn3	80.0697	-0.287778	0.204777	-1.40532	0.159925	0.923745
Flywch1	228.633	-0.348632	0.236547	-1.47384	0.140525	0.923745
D630003M21Rik	33.3656	0.405224	0.257154	1.5758	0.115072	0.923745
Zbed6	70.0922	0.243856	0.181799	1.34135	0.179808	0.923745
Tial1	78.2971	-0.360959	0.219263	-1.64624	0.099714	0.923745
Stoml2	99.7777	-0.391629	0.20341	-1.92531	0.05419	0.923745
Tmem130	101.053	-0.517471	0.237683	-2.17715	0.0294694	0.923745
Gzmd	20.8523	0.543277	0.319535	1.70021	0.0890914	0.923745
Susd4	118.307	-0.443364	0.240406	-1.84423	0.0651493	0.923745
Cttn	143.525	-0.359434	0.231534	-1.5524	0.120566	0.923745
Vat1l	44.7616	-0.371372	0.214698	-1.72974	0.0836767	0.923745
Pcdh10	174.715	-0.359549	0.249464	-1.44129	0.149504	0.923745
Crkl	63.3843	-0.269863	0.188659	-1.43042	0.152595	0.923745
Tagln	37.1706	0.582623	0.233948	2.49039	0.0127602	0.923745
Ctnnd1	71.8549	-0.332564	0.194081	-1.71354	0.0866139	0.923745
Atrnl1	83.5234	-0.296618	0.215718	-1.37502	0.169124	0.923745
Glyatl3	27.5839	0.53493	0.275077	1.94466	0.0518163	0.923745
Defb34	30.2112	0.358553	0.259274	1.38291	0.166692	0.923745
Olfr108	22.5874	0.550256	0.290066	1.89701	0.0578272	0.923745
Insig2	78.4926	0.342433	0.181837	1.88319	0.0596753	0.923745
Upb1	32.4589	0.441269	0.241571	1.82666	0.0677507	0.923745
Znhit1	129.371	-0.509889	0.235523	-2.16493	0.0303933	0.923745
Tmem170b	81.1726	0.255717	0.178128	1.43558	0.151122	0.923745
Nploc4	85.1786	-0.336955	0.213388	-1.57907	0.11432	0.923745
Pmepa1	94.5731	-0.45322	0.183998	-2.46317	0.0137713	0.923745
Rita1	91.3191	-0.327217	0.196287	-1.66703	0.095508	0.923745
Onecut1	38.4419	-0.311033	0.23022	-1.35103	0.176686	0.923745
4931422A03Rik	39.3409	0.395673	0.252057	1.56977	0.116468	0.923745
Gm44150,Gm38706	22.6333	-0.511012	0.293371	-1.74186	0.0815328	0.923745
Mon2	83.2069	-0.314611	0.208309	-1.51031	0.130965	0.923745
Cwf19l1	55.06	0.298666	0.209654	1.42457	0.154283	0.923745
Bbof1	55.0945	-0.266773	0.19332	-1.37996	0.1676	0.923745
D630045J12Rik	62.2712	-0.642774	0.285593	-2.25067	0.0244066	0.923745
Zscan18	52.5507	-0.297311	0.201562	-1.47504	0.140203	0.923745
Iyd	53.0332	0.359616	0.203189	1.76986	0.0767508	0.923745
Smad7	52.2214	-0.418687	0.20821	-2.01088	0.0443376	0.923745
Tmem223	63.3391	0.302449	0.192724	1.56934	0.116569	0.923745
Slitrk1	67.9757	-0.278348	0.203643	-1.36685	0.171674	0.923745
Ccdc97	64.3111	-0.320802	0.198666	-1.61478	0.106358	0.923745
Plekhh2	47.1711	-0.33436	0.210593	-1.58771	0.112352	0.923745
Gm13306,LOC100861978,Gm2506,Ccl27b,Ccl27a	224.166	-0.475671	0.304844	-1.56038	0.11867	0.923745
Olfr1163	26.9627	0.633753	0.274438	2.30928	0.0209281	0.923745
Adck1	78.0391	0.301979	0.19561	1.54378	0.122642	0.923745
Ankrd9	50.9686	-0.447041	0.21504	-2.07887	0.0376291	0.923745
Slc6a7	104.598	-0.393977	0.245763	-1.60307	0.108919	0.923745
Smpd2	37.6876	0.355014	0.235512	1.50741	0.131705	0.923745
Slc39a12	43.7082	0.674667	0.304567	2.21517	0.0267485	0.923745
Syce2	31.4936	-0.350212	0.25663	-1.36466	0.17236	0.923745
Cebpd	44.599	0.4298	0.216157	1.98837	0.0467712	0.923745
Akr1c12	29.1572	0.404458	0.264554	1.52883	0.126306	0.923745
Serpina5	38.2831	0.376121	0.232885	1.61505	0.1063	0.923745
Tatdn2	100.036	-0.330497	0.209985	-1.57391	0.115508	0.923745
She	50.0947	0.386497	0.215253	1.79555	0.0725656	0.923745
Stx19	23.4702	-0.434381	0.286964	-1.51371	0.130099	0.923745
Rps15a-ps6,Rps15a	92.6844	-0.299513	0.195394	-1.53287	0.125309	0.923745
Stat4	29.5916	0.369335	0.266808	1.38427	0.166275	0.923745
Cd37	38.1296	0.305681	0.221482	1.38016	0.167537	0.923745
Atrip,Atrip-trex1	49.9372	-0.356993	0.206509	-1.7287	0.0838623	0.923745
Btnl6	38.3092	0.328732	0.236925	1.38749	0.165292	0.923745
Dpt	36.7445	0.603666	0.232651	2.59473	0.00946649	0.923745
Sgip1	200.108	-0.432256	0.230266	-1.8772	0.0604906	0.923745
Atp2c2	42.4429	0.355894	0.238627	1.49142	0.135851	0.923745
L1cam	85.0094	-0.411716	0.211662	-1.94516	0.0517556	0.923745
Zfp609	46.5825	0.365458	0.212346	1.72105	0.0852419	0.923745
Olfr351	29.485	0.571681	0.2678	2.13473	0.0327829	0.923745
Gapvd1	97.5821	-0.372203	0.236143	-1.57618	0.114985	0.923745
Plekhs1	32.0678	0.386154	0.249288	1.54903	0.121376	0.923745
Tcaf1	190.529	-0.324018	0.244414	-1.32569	0.184942	0.923745
Chtop	101.206	-0.376019	0.208424	-1.80411	0.0712143	0.923745
Caly	135.909	-0.370671	0.254183	-1.45829	0.144762	0.923745
Thsd4	52.6294	0.27717	0.197369	1.40432	0.160222	0.923745
Olfr1077-ps1	25.0313	-0.437699	0.27678	-1.5814	0.113787	0.923745
Efna1	41.5299	0.516106	0.232258	2.22212	0.0262749	0.923745
Tmem17	49.3733	0.657285	0.208418	3.15368	0.00161225	0.923745
Kcnq4	50.7724	0.301214	0.204737	1.47123	0.14123	0.923745
Vmn2r-ps158,Vmn2r62	38.7714	0.432278	0.249831	1.73028	0.0835799	0.923745
Olfr65,Olfr623	32.2317	0.647478	0.254495	2.54417	0.0109538	0.923745
Jagn1	86.0636	-0.286745	0.192479	-1.48975	0.136291	0.923745
1700003F12Rik	32.8765	0.687446	0.249394	2.75647	0.0058429	0.923745
Mrpl36	68.6708	-0.260572	0.182122	-1.43075	0.152502	0.923745
Gm42517	74.1319	-0.531122	0.216154	-2.45715	0.0140045	0.923745
Gm40847,LOC108167368,1700030C10Rik,Gm38538,Gm10479,9030624G23Rik,5730507C01Rik,Gm10476,Gm5784,3110053B16Rik,6030426L16Rik,Asap2	87.5981	-0.353808	0.199344	-1.77486	0.0759204	0.923745
Olfr1016	32.6379	0.596477	0.253957	2.34873	0.0188376	0.923745
Fam241a	36.5438	-0.431244	0.231071	-1.86628	0.0620023	0.923745
Olfr100,Olfr102	23.7996	0.556667	0.300397	1.85311	0.0638671	0.923745
Tasl	34.436	0.454752	0.26077	1.74388	0.0811797	0.923745
Ect2l	36.7323	0.382648	0.232699	1.64439	0.100095	0.923745
Gnao1	645.897	-0.424935	0.271635	-1.56436	0.117733	0.923745
Tgfb2	28.1395	0.542811	0.270184	2.00904	0.0445329	0.923745
Camk2d	58.1883	-0.320369	0.202771	-1.57995	0.114118	0.923745
Pomgnt1	89.2863	-0.434972	0.218829	-1.98772	0.0468424	0.923745
Ttc30a1	49.7341	0.385122	0.217563	1.77016	0.0766998	0.923745
Zbtb11	79.0312	-0.333282	0.190996	-1.74497	0.0809898	0.923745
Erv3	29.3778	0.59192	0.258517	2.28967	0.0220402	0.923745
Ubxn10	29.1078	0.384212	0.254184	1.51155	0.130649	0.923745
Oaz2	158.191	-0.403946	0.256229	-1.5765	0.11491	0.923745
Ugt2a2	28.1079	0.564707	0.270533	2.08739	0.0368531	0.923745
Rars	69.9646	-0.299956	0.21198	-1.41502	0.157062	0.923745
Klrc1	49.264	0.379719	0.225992	1.68023	0.0929127	0.923745
Atxn1	91.7132	-0.333391	0.192056	-1.7359	0.082581	0.923745
Impa2	31.0608	0.473501	0.261427	1.81121	0.0701076	0.923745
Crybb1	35.3769	0.367268	0.244249	1.50366	0.132669	0.923745
Zfp688	50.0791	0.297179	0.206802	1.43702	0.150712	0.923745
Loxl4	41.4791	0.298808	0.222084	1.34548	0.178471	0.923745
Uba52	80.9181	0.279688	0.194219	1.44006	0.149851	0.923745
Chd1l	46.3492	0.406654	0.216546	1.87791	0.0603937	0.923745
Aif1l	54.4488	0.50225	0.204391	2.4573	0.0139986	0.923745
Elp2	79.6137	-0.473773	0.198667	-2.38475	0.0170906	0.923745
Nckap1	300.946	-0.592278	0.279509	-2.119	0.0340906	0.923745
Nudt1	29.6383	0.37491	0.24988	1.50036	0.133521	0.923745
Polr2h	92.2619	-0.492724	0.206985	-2.38049	0.0172898	0.923745
Mrgpra5	30.9664	0.523789	0.25328	2.06802	0.038638	0.923745
Glg1	78.7947	-0.507042	0.222485	-2.27899	0.0226676	0.923745
Pds5b	47.0892	-0.310228	0.206552	-1.50194	0.133114	0.923745
Cul5	76.5628	-0.46941	0.203135	-2.31083	0.0208423	0.923745
Chil4	37.1593	0.543002	0.232243	2.33808	0.0193831	0.923745
Ltv1	52.5979	0.319755	0.199639	1.60166	0.10923	0.923745
Mrpl54	57.296	-0.444512	0.196956	-2.25691	0.0240136	0.923745
Cdc37	119.658	-0.303375	0.22088	-1.37348	0.169603	0.923745
1700013F07Rik	39.9366	0.325449	0.235733	1.38058	0.167407	0.923745
Ccdc167	63.3405	0.309682	0.187486	1.65176	0.0985838	0.923745
Golga2	95.2737	-0.464751	0.218911	-2.12301	0.0337528	0.923745
Xkr9	49.6076	0.541459	0.218098	2.48264	0.0130413	0.923745
Ncoa2	72.1502	0.399584	0.196449	2.03404	0.0419474	0.923745
Fibin	29.0937	-0.359507	0.264241	-1.36053	0.173662	0.923745
Catip	62.6908	0.429899	0.203899	2.1084	0.0349967	0.923745
Ube2ql1	127.436	-0.304406	0.212421	-1.43303	0.151849	0.923745
1700009N14Rik	33.8454	0.345501	0.248454	1.39061	0.164345	0.923745
Psmb4	319.766	-0.382018	0.250159	-1.5271	0.126735	0.923745
Ppp1r1c	27.8027	0.35687	0.261245	1.36603	0.171929	0.923745
Tom1	35.1109	-0.400034	0.238736	-1.67563	0.0938098	0.923745
Lrmda	41.0045	0.425395	0.222179	1.91465	0.055537	0.923745
Kbtbd13	31.5689	0.474607	0.334162	1.42029	0.155523	0.923745
Upk1b	38.908	0.459668	0.241487	1.90349	0.0569765	0.923745
Olfr196	66.4153	0.45426	0.207193	2.19245	0.0283472	0.923745
Ccdc51	39.899	0.373656	0.22287	1.67657	0.0936274	0.923745
Lilra5	35.2498	0.398795	0.240983	1.65487	0.0979508	0.923745
Slc6a13	39.0798	0.338205	0.222299	1.5214	0.12816	0.923745
Carm1	78.0407	-0.297785	0.187898	-1.58483	0.113006	0.923745
Pitpna	347.899	-0.356041	0.249334	-1.42797	0.153301	0.923745
Gak	120.426	-0.30332	0.219271	-1.38331	0.166569	0.923745
Rtkn	109.419	-0.32552	0.203967	-1.59594	0.110502	0.923745
Poc1b	49.978	0.291253	0.201365	1.44639	0.148067	0.923745
Serinc1	885.389	-0.472641	0.296036	-1.59657	0.110362	0.923745
Gm5485	26.7165	0.389313	0.27846	1.39809	0.162086	0.923745
Ct55	30.1524	0.388835	0.263465	1.47585	0.139983	0.923745
Kcnh4	41.6303	0.441256	0.22417	1.9684	0.0490217	0.923745
Clec10a	31.5025	0.370271	0.258308	1.43345	0.15173	0.923745
Nkx6-3	27.7652	0.366185	0.262898	1.39288	0.163657	0.923745
Stag3	49.3108	0.385539	0.211006	1.82714	0.0676782	0.923745
Dus4l	37.7182	0.371691	0.229813	1.61737	0.105799	0.923745
Zscan30	40.0575	0.318321	0.23333	1.36425	0.172489	0.923745
Bhlha15	59.6602	-0.378277	0.187177	-2.02096	0.0432843	0.923745
Bmp8a	35.3953	0.361773	0.246414	1.46815	0.142064	0.923745
Lrrc36	37.9158	0.408222	0.234645	1.73975	0.0819035	0.923745
Rspo3	61.3528	-0.268747	0.190478	-1.41091	0.158271	0.923745
Ppm1e	227.98	-0.585905	0.273895	-2.13916	0.032423	0.923745
Serpinb1c	44.1671	0.367031	0.239424	1.53297	0.125282	0.923745
Vldlr	46.4494	-0.420365	0.216447	-1.94212	0.052123	0.923745
Myom3	26.4902	0.366549	0.270824	1.35346	0.17591	0.923745
Daxx	53.1889	-0.422267	0.205604	-2.05379	0.0399956	0.923745
Pramel4,Gm13102	53.3197	0.327143	0.198224	1.65037	0.0988669	0.923745
Snrpe	80.5744	-0.361481	0.205156	-1.76198	0.078072	0.923745
Capns2	33.3961	0.551034	0.256962	2.14442	0.0319995	0.923745
Spsb2	41.6038	0.376602	0.219706	1.71412	0.0865069	0.923745
Cibar1	94.3228	-0.330847	0.197282	-1.67703	0.0935365	0.923745
Clip3	748.943	-0.470583	0.275762	-1.70648	0.0879185	0.923745
Ptpra	133.618	-0.33757	0.250594	-1.34708	0.177955	0.923745
Tlx1	37.3371	0.439824	0.239113	1.8394	0.0658562	0.923745
Filip1l	32.444	0.433336	0.259607	1.6692	0.0950772	0.923745
Vmn2r53	44.9079	0.43524	0.22707	1.91677	0.0552678	0.923745
Ccr10	49.8862	0.344167	0.208794	1.64836	0.0992792	0.923745
Wfdc1	28.2782	0.377197	0.273205	1.38064	0.16739	0.923745
Ccdc85a	170.318	-0.346322	0.236902	-1.46188	0.143775	0.923745
Aup1	81.8701	-0.346357	0.180823	-1.91544	0.0554359	0.923745
Cyp2j12	28.1806	0.422368	0.276719	1.52634	0.126925	0.923745
Fthl17a	27.422	0.416461	0.275212	1.51324	0.13022	0.923745
Gm35498	36.7202	-0.408437	0.231204	-1.76656	0.0773012	0.923745
Slc34a3	43.1181	0.305516	0.223493	1.36701	0.171622	0.923745
Extl1	140.816	-0.341125	0.196997	-1.73163	0.0833401	0.923745
Psma2	125.723	-0.321413	0.212855	-1.51001	0.131042	0.923745
Pcmtd1	112.679	-0.359123	0.215898	-1.66339	0.096234	0.923745
Ppp2cb	125.313	-0.389018	0.215707	-1.80346	0.0713165	0.923745
Olfr266	27.9629	-0.557251	0.263733	-2.11294	0.0346061	0.923745
Nsg2	225.64	-0.392588	0.256784	-1.52887	0.126297	0.923745
Ndufa12	230.702	-0.446634	0.241419	-1.85003	0.0643087	0.923745
B3gat1	141.597	-0.378024	0.234635	-1.61111	0.107155	0.923745
Lnpk	135.355	-0.29479	0.205592	-1.43386	0.151612	0.923745
Ube2d3	85.4583	-0.374178	0.192955	-1.93919	0.0524779	0.923745
Umodl1	27.8389	0.623591	0.273395	2.28092	0.0225534	0.923745
Otub1	342.835	-0.508048	0.252968	-2.00835	0.0446065	0.923745
Nos3	25.6809	0.364876	0.270801	1.3474	0.177852	0.923745
Sema6c	53.341	0.667872	0.20258	3.29683	0.00097782	0.923745
Gabarap	175.522	-0.371206	0.22299	-1.66467	0.0959778	0.923745
Aasdhppt	55.4738	-0.445543	0.213094	-2.09083	0.0365435	0.923745
Pcp4	1064.99	-0.702387	0.324223	-2.16637	0.0302827	0.923745
Cdkn2aip	78.3292	-0.36263	0.185699	-1.95278	0.0508458	0.923745
Yipf5	50.7976	-0.281958	0.203208	-1.38753	0.16528	0.923745
Pglyrp4	40.0455	0.364143	0.226491	1.60776	0.107888	0.923745
Usp9x	139.044	-0.420815	0.213256	-1.97329	0.0484628	0.923745
Kcnk2	86.1607	0.298835	0.218211	1.36948	0.17085	0.923745
Trim39	54.1457	0.47716	0.196691	2.42594	0.0152688	0.923745
Fzd2	51.9878	0.47695	0.208448	2.2881	0.0221314	0.923745
Ndufb6	146.917	-0.333508	0.238103	-1.40069	0.161307	0.923745
Klhl9	113.179	-0.342191	0.221388	-1.54566	0.122187	0.923745
Rasal1	59.8344	-0.693018	0.288795	-2.39969	0.0164092	0.923745
Timm9	74.0074	0.274185	0.193429	1.41749	0.156339	0.923745
Aqp2	29.5053	-0.531449	0.266062	-1.99746	0.0457752	0.923745
Syt17	49.8138	-0.381768	0.285681	-1.33634	0.181438	0.923745
Gm36049	31.8637	0.494667	0.254395	1.94448	0.0518376	0.923745
Kdm1b	34.5612	0.3205	0.240614	1.33201	0.182857	0.923745
Ppp3r1	1266.21	-0.531904	0.320532	-1.65944	0.0970272	0.923745
Stbd1	43.5243	0.375299	0.214747	1.74763	0.0805281	0.923745
Gja4	32.272	0.548446	0.252599	2.17121	0.0299153	0.923745
Jakmip1	187.186	-0.359639	0.271107	-1.32656	0.184655	0.923745
Amer1	48.2143	0.33726	0.220852	1.52709	0.12674	0.923745
Mesd	68.5816	-0.430965	0.201487	-2.13892	0.0324418	0.923745
Myh1	29.54	0.473134	0.253088	1.86945	0.0615606	0.923745
Dpp10	95.8971	-0.344127	0.202814	-1.69676	0.0897418	0.923745
Fgf23	37.4156	0.450564	0.226693	1.98755	0.0468611	0.923745
Pkn1	50.229	-0.405578	0.214579	-1.89011	0.0587431	0.923745
Olfr1305	29.6237	0.648206	0.269737	2.4031	0.0162566	0.923745
Dalrd3	104.285	-0.472196	0.204904	-2.30447	0.0211962	0.923745
Taf1b	57.9413	-0.382701	0.197258	-1.94011	0.0523667	0.923745
Gm11213	50.8343	0.301235	0.204069	1.47614	0.139906	0.923745
Cep295	49.1232	-0.627765	0.217788	-2.88246	0.0039458	0.923745
Chchd6	125.183	-0.337225	0.229712	-1.46803	0.142095	0.923745
Polr2b	94.8456	-0.268103	0.195996	-1.3679	0.171343	0.923745
Ctxn1	251.891	-0.41448	0.287097	-1.44369	0.148825	0.923745
Lce1e	34.9431	0.336807	0.232713	1.4473	0.147812	0.923745
Hdac3	100.583	-0.336504	0.241284	-1.39464	0.163125	0.923745
Olfr1100	19.1708	-0.454555	0.339555	-1.33868	0.180675	0.923745
Cd300c	47.363	0.579795	0.225316	2.57325	0.0100748	0.923745
Lrrcc1	44.7765	0.379879	0.211706	1.79437	0.0727535	0.923745
Cert1	113.388	-0.293489	0.212027	-1.3842	0.166296	0.923745
Ush1g	48.5954	0.487115	0.218458	2.22978	0.0257618	0.923745
Dscam	93.3596	-0.259617	0.196617	-1.32042	0.186695	0.923745
Nfe2l1	310.316	-0.423228	0.258268	-1.63872	0.101272	0.923745
Ctsh	34.347	0.524619	0.257403	2.03813	0.0415371	0.923745
Dpy19l4	38.3895	0.620759	0.227187	2.73237	0.00628812	0.923745
Scn3b	56.2784	-0.593398	0.275977	-2.15017	0.0315415	0.923745
Tkt	120.744	-0.570473	0.210763	-2.7067	0.0067956	0.923745
Pus1	55.175	-0.345561	0.218076	-1.58459	0.113059	0.923745
Serpind1	36.3243	0.400491	0.238155	1.68164	0.0926384	0.923745
Spag11b	45.4228	0.324524	0.20705	1.56737	0.117028	0.923745
Slc47a2	36.7491	0.604198	0.238089	2.5377	0.0111585	0.923745
Cyp26b1	31.355	0.431423	0.254638	1.69426	0.0902161	0.923745
Acta1	50.373	-0.386831	0.209313	-1.8481	0.0645885	0.923745
Mia3	90.739	-0.473311	0.215209	-2.19931	0.0278559	0.923745
Ptprn	658.239	-0.52714	0.311282	-1.69345	0.0903701	0.923745
Rapgef3	47.1357	0.584259	0.210997	2.76904	0.00562217	0.923745
Apol10a	59.7427	0.443967	0.204269	2.17345	0.0297467	0.923745
Msantd5	46.5092	0.363177	0.213095	1.7043	0.088325	0.923745
Gm10409,Gm3020,Gm3005,Gm10406,Gm3002,Gm3264,Gm2897,Gm3512,Gm3411,Gm16525,Gm3239,Gm3317,Gm3558,Gm3667,Gm3194,Gm3095,Gm33933,Gm2956,Gm3252,Gm2974,Gm3373,Gm3696,Gm3752,Gm3500,Gm8108,Gm3248,Gm38418,Gm38690,Gm3383,Gm3164,Gm3488,Gm3739	104.849	-0.490157	0.219845	-2.22955	0.0257772	0.923745
Crct1	46.0156	0.366567	0.216742	1.69126	0.0907875	0.923745
Cabcoco1	26.0034	0.520132	0.288338	1.80389	0.0712479	0.923745
Smap2	208.344	-0.393404	0.273581	-1.43798	0.150441	0.923745
Spred3	72.7441	-0.464375	0.200584	-2.31512	0.0206065	0.923745
Ccdc141	40.5873	0.33025	0.229076	1.44166	0.149397	0.923745
Hoxd1	23.1161	0.430086	0.318086	1.35211	0.176341	0.923745
Stk39	96.5983	-0.458015	0.202925	-2.25707	0.0240037	0.923745
Sumf1	62.7956	-0.34822	0.205785	-1.69216	0.0906164	0.923745
Trim2	125.974	-0.419783	0.219801	-1.90984	0.0561542	0.923745
Bicral	95.8581	-0.351826	0.220407	-1.59626	0.110431	0.923745
Deptor	51.5033	-0.395264	0.281807	-1.4026	0.160735	0.923745
Amelx	50.2281	-0.338675	0.204312	-1.65764	0.0973908	0.923745
Cntnap4	54.4275	0.30744	0.213004	1.44336	0.14892	0.923745
Slc25a18	83.7505	0.313592	0.193969	1.61671	0.105941	0.923745
Marchf6	109.153	-0.323324	0.235569	-1.37252	0.169901	0.923745
Trim30c	33.8081	0.387594	0.249785	1.55171	0.120731	0.923745
Rab26	133.597	-0.582627	0.247691	-2.35223	0.018661	0.923745
Slc25a20	55.0128	0.344781	0.191752	1.79806	0.0721678	0.923745
Gng2	85.8282	-0.472878	0.230184	-2.05434	0.0399424	0.923745
Tubb4b	242.341	-0.530826	0.256655	-2.06825	0.0386166	0.923745
Mei1	43.8806	0.327518	0.226395	1.44667	0.14799	0.923745
Trpm2	50.2928	-0.4094	0.209193	-1.95704	0.0503425	0.923745
Elavl2	139.228	-0.330508	0.212825	-1.55296	0.120433	0.923745
Pinlyp	38.0474	-0.362419	0.229182	-1.58136	0.113796	0.923745
Rsbn1	39.1462	0.348753	0.239768	1.45454	0.145796	0.923745
Scamp2	45.3374	-0.458856	0.218906	-2.09613	0.0360704	0.923745
Bud31	85.2494	-0.275918	0.193914	-1.42289	0.154769	0.923745
Spata31d1a	36.8192	0.322406	0.230712	1.39744	0.162282	0.923745
Diras2	283.065	-0.436848	0.256778	-1.70127	0.0888929	0.923745
Zcchc17	115.004	-0.289803	0.18815	-1.54028	0.123492	0.923745
Sell	40.0989	0.358747	0.235007	1.52654	0.126876	0.923745
Slitrk3	58.4756	-0.45267	0.213161	-2.12361	0.0337026	0.923745
Tmem35b	61.1504	0.27882	0.181291	1.53797	0.124056	0.923745
Cir1	59.801	-0.290867	0.191965	-1.51521	0.12972	0.923745
Bpifb3	34.1537	0.403981	0.23568	1.71411	0.086509	0.923745
Cfl1	1403.57	-0.461106	0.291316	-1.58284	0.113458	0.923745
Casr	37.8852	0.309628	0.23336	1.32682	0.184567	0.923745
Jkamp	62.092	-0.363984	0.20613	-1.7658	0.0774299	0.923745
Olfr380	36.8019	0.383043	0.23753	1.61261	0.106829	0.923745
Pdlim4	61.9997	0.354478	0.194976	1.81806	0.0690554	0.923745
S100a7a	33.6578	0.433057	0.241436	1.79367	0.0728654	0.923745
Serpini1	214.905	-0.419779	0.279501	-1.50189	0.133127	0.923745
Gdap1l1	54.6983	-0.286379	0.20803	-1.37663	0.168628	0.923745
Ikzf2	32.9683	0.440761	0.253994	1.73532	0.0826834	0.923745
Pnrc2	70.8256	-0.295487	0.181459	-1.62839	0.103442	0.923745
Minar2	61.1928	-0.340384	0.185911	-1.8309	0.0671159	0.923745
Tgs1	43.8625	0.403845	0.221035	1.82706	0.0676904	0.923745
Krt86	31.2069	0.652807	0.26083	2.50281	0.0123211	0.923745
Hspb6	30.1175	0.577581	0.253914	2.27471	0.0229235	0.923745
Atp6v0a4	36.2538	-0.430493	0.24001	-1.79365	0.0728696	0.923745
Pfn2	360.622	-0.457707	0.260341	-1.75811	0.0787296	0.923745
Phb2	91.0999	-0.426584	0.204811	-2.08282	0.0372681	0.923745
Gm46841	21.1259	-0.522863	0.30165	-1.73334	0.0830347	0.923745
Kcnip1	70.3056	0.387751	0.1915	2.02481	0.0428866	0.923745
Tsnaxip1	39.2972	0.689543	0.242803	2.83992	0.00451244	0.923745
Tspan15	38.4365	0.39641	0.231894	1.70945	0.0873683	0.923745
Rhobtb1	40.9313	-0.39584	0.224381	-1.76414	0.077708	0.923745
Tnni3k	46.4534	0.44778	0.209508	2.13729	0.0325743	0.923745
Scrn2	28.809	0.531988	0.26997	1.97054	0.0487761	0.923745
Pla2r1	51.4048	0.292822	0.207148	1.41359	0.157483	0.923745
Olfr313	45.9236	0.444186	0.236854	1.87536	0.0607435	0.923745
Cdh10	129.647	-0.25852	0.171752	-1.5052	0.132273	0.923745
Strn3	87.1283	-0.268924	0.202102	-1.33064	0.183309	0.923745
Ypel5	75.2731	-0.292281	0.187835	-1.55605	0.119696	0.923745
Nup133	64.2914	-0.301146	0.191677	-1.57111	0.116157	0.923745
Npc1l1	42.374	0.457896	0.241882	1.89306	0.0583504	0.923745
Tmem45b	45.8979	0.329595	0.224949	1.4652	0.142867	0.923745
Adamtsl1	31.6827	0.446637	0.254983	1.75164	0.0798362	0.923745
2610528A11Rik	36.1787	0.473332	0.244935	1.93248	0.0532999	0.923745
Rprml	196.531	-0.513871	0.278757	-1.84344	0.0652646	0.923745
Cox10	39.828	-0.424067	0.22802	-1.85978	0.0629167	0.923745
Smim14	144.316	-0.388126	0.235666	-1.64694	0.0995712	0.923745
Zfp638	87.5819	-0.4026	0.193842	-2.07695	0.0378064	0.923745
Vmn2r24	40.8213	0.417459	0.2265	1.84309	0.0653157	0.923745
Cpsf2	68.7462	-0.368834	0.203063	-1.81635	0.0693164	0.923745
Sowahc	39.305	0.531628	0.23248	2.28676	0.0222097	0.923745
Gsg1l	33.172	-0.368378	0.245389	-1.5012	0.133303	0.923745
Ppp2r2a	74.1252	-0.33489	0.217702	-1.5383	0.123976	0.923745
Timm17a	124.694	-0.458515	0.230193	-1.99187	0.0463849	0.923745
Aurkaip1	99.0249	-0.454933	0.194452	-2.33957	0.019306	0.923745
Gm382	34.9526	0.597095	0.251718	2.37208	0.0176884	0.923745
Gm10338,Gm3012,Gm3424,Gm8246,Gm3127,Gm3629,Gm2977,Gm8279,Gm10410,Gm10413,Gm3050,Gm2888,Gm5795,Gm3618,Gm3685,Gm7876,Gm3187,Gm3182,Gm5458	56.9827	-0.369699	0.216457	-1.70795	0.0876451	0.923745
Rnaseh1	43.4961	0.422246	0.216558	1.94981	0.0511992	0.923745
Etv5	142.401	-0.453286	0.250323	-1.81081	0.0701708	0.923745
Snf8	108.252	-0.476026	0.207404	-2.29516	0.021724	0.923745
Pramel14,Pramel30	50.5349	0.312337	0.201203	1.55235	0.120579	0.923745
Tstd3	44.0408	0.323077	0.212243	1.5222	0.127958	0.923745
Vmn2r60	35.6469	0.514077	0.246953	2.08168	0.0373716	0.923745
Vps35	147.181	-0.518815	0.212309	-2.44368	0.0145384	0.923745
Itgad	29.7814	0.541485	0.256998	2.10696	0.0351212	0.923745
Hipk4	32.9142	0.4849	0.33581	1.44397	0.148747	0.923745
Gprc5d	26.5616	0.500485	0.277248	1.80519	0.0710456	0.923745
Nsf	465.883	-0.405902	0.29714	-1.36603	0.171929	0.923745
Ren1	43.1722	0.548887	0.230545	2.38082	0.0172741	0.923745
G3bp2	214.331	-0.487505	0.269639	-1.80799	0.0706078	0.923745
Ndrg3	391.965	-0.3934	0.287708	-1.36736	0.171513	0.923745
Fbxo5	29.0754	0.43402	0.260106	1.66863	0.0951911	0.923745
Cmas	121.592	-0.58938	0.245221	-2.40347	0.0162404	0.923745
Ccn3	67.3542	-0.698949	0.320109	-2.18347	0.0290012	0.923745
Vit	33.1423	0.37696	0.25888	1.45612	0.14536	0.923745
Tagln3	264.626	-0.388316	0.245081	-1.58444	0.113094	0.923745
Rragc	49.5651	0.333014	0.201332	1.65405	0.0981166	0.923745
Ggct	57.8034	-0.278596	0.188402	-1.47873	0.139212	0.923745
Cluh	147.716	-0.357777	0.237464	-1.50666	0.131899	0.923745
Speer4b	77.0934	-0.275018	0.203872	-1.34898	0.177345	0.923745
Ttr	35.8501	0.486856	0.242033	2.01153	0.0442694	0.923745
Cdk15	38.1447	0.450427	0.225894	1.99398	0.0461546	0.923745
Coq5	91.0522	-0.35309	0.198405	-1.77964	0.0751344	0.923745
Prr7	87.8322	-0.480507	0.1915	-2.50918	0.0121011	0.923745
Nkx2-4	23.256	0.580527	0.312683	1.8566	0.0633677	0.923745
Krt4	43.3289	0.347379	0.223104	1.55703	0.119464	0.923745
Zmat2	382.778	-0.546624	0.287408	-1.90191	0.0571828	0.923745
Rgn	55.5636	0.518687	0.222767	2.32838	0.0198917	0.923745
Fam3d	30.18	0.37022	0.254051	1.45727	0.145042	0.923745
Igfbp4	161.195	-0.668845	0.277167	-2.41314	0.0158155	0.923745
Mrps17	82.5667	-0.509781	0.22041	-2.31288	0.0207295	0.923745
Dph2	37.4067	-0.428284	0.240794	-1.77863	0.0753008	0.923745
Cct5	169.396	-0.593892	0.226812	-2.61844	0.00883334	0.923745
Olfr1388	36.2142	0.557647	0.236392	2.359	0.0183244	0.923745
Marchf5	158.864	-0.331581	0.238418	-1.39076	0.1643	0.923745
Eif3b	110.714	-0.450902	0.230257	-1.95825	0.0502004	0.923745
Chmp1b	180.736	0.26141	0.167282	1.5627	0.118124	0.923745
Gstp2,Gstp1	301.598	-0.438359	0.267114	-1.64109	0.100778	0.923745
Gm52217	30.2866	0.451383	0.249505	1.80911	0.0704336	0.923745
Rsph9	38.2627	-0.299553	0.222789	-1.34456	0.178769	0.923745
Bcdin3d	45.9202	0.445874	0.221771	2.01052	0.0443761	0.923745
Tal1	33.8143	0.467511	0.242948	1.92433	0.0543135	0.923745
Shisa9	71.1685	-0.359519	0.186999	-1.92257	0.0545342	0.923745
Poglut1	63.4058	-0.271212	0.187145	-1.44921	0.14728	0.923745
Itpka	193.754	-0.585417	0.316413	-1.85017	0.0642897	0.923745
Enc1	708.027	-0.937164	0.363769	-2.57626	0.00998742	0.923745
Mcm3	37.8969	0.541925	0.232339	2.33248	0.0196757	0.923745
Nid2	28.8854	0.442189	0.272042	1.62545	0.104067	0.923745
Snap91	136.615	-0.335789	0.226638	-1.48161	0.138445	0.923745
Tmed6	35.6803	0.39231	0.24946	1.57264	0.115802	0.923745
Efhd2	456.965	-0.435799	0.282912	-1.54041	0.123462	0.923745
Gm10272	27.0678	0.380544	0.269917	1.40986	0.158582	0.923745
Lman2l	59.5532	-0.329349	0.184574	-1.78438	0.0743626	0.923745
Ccdc92	168.499	-0.401197	0.211646	-1.89561	0.0580121	0.923745
Arpc3	273.074	-0.395941	0.272242	-1.45437	0.145844	0.923745
Cdx4	29.9076	0.396289	0.259402	1.5277	0.126586	0.923745
Mtmr7	110.629	-0.337935	0.204452	-1.65288	0.0983548	0.923745
Sypl	62.9315	-0.340256	0.194412	-1.75018	0.0800872	0.923745
Birc6	77.5982	-0.249697	0.188922	-1.32169	0.186272	0.923745
Npm3-ps1,Npm3	91.6053	-0.390856	0.227788	-1.71587	0.0861854	0.923745
Eda	33.1388	0.643626	0.251024	2.564	0.0103474	0.923745
Capza2	346.277	-0.437062	0.28401	-1.5389	0.123829	0.923745
Trmt13	61.824	0.40655	0.209495	1.94062	0.0523047	0.923745
Olfr1090	26.3775	-0.438541	0.284223	-1.54295	0.122843	0.923745
Fbxl16	341.288	-0.31807	0.22964	-1.38508	0.166027	0.923745
Arf2	69.2805	-0.30647	0.182989	-1.6748	0.0939729	0.923745
Ly96	31.8857	-0.366281	0.250447	-1.46251	0.143602	0.923745
Prkar1b	1124.41	-0.580491	0.314905	-1.84339	0.0652726	0.923745
Bptf	88.8974	-0.286142	0.198476	-1.4417	0.149388	0.923745
Odf3	26.8973	-0.366416	0.273721	-1.33865	0.180685	0.923745
Dmgdh	28.1109	0.394582	0.273255	1.44401	0.148737	0.923745
Flrt2	49.8721	-0.517464	0.208045	-2.48727	0.0128728	0.923745
Rph3a	352.285	-0.440316	0.250769	-1.75587	0.0791112	0.923745
Olfr624	24.7631	-0.411087	0.292661	-1.40465	0.160125	0.923745
Krt79	29.3821	0.507165	0.271212	1.86999	0.0614847	0.923745
Stk32c	198.919	-0.456081	0.244848	-1.86271	0.0625024	0.923745
Tnk2	85.2297	0.422797	0.178128	2.37356	0.0176177	0.923745
Mtcl1	109.975	-0.325287	0.220418	-1.47577	0.140005	0.923745
Prr16	40.5155	0.32869	0.226181	1.45322	0.146164	0.923745
Bcr	103.878	-0.261751	0.186439	-1.40395	0.160334	0.923745
H2ac8,H2ac7,H2ac6,H2ac24,H2ac22,H2ac23,H2ac15,H2ac13,H2ac12,H2ac11,H2ac10	89.1647	-0.372583	0.179422	-2.07657	0.037841	0.923745
Ifnk	31.656	0.451839	0.255978	1.76515	0.077539	0.923745
Cacna1e	187.582	-0.312744	0.232633	-1.34437	0.17883	0.923745
Mettl21a	58.9685	0.544735	0.192276	2.83309	0.00461002	0.923745
Timp2	163.294	-0.611969	0.26836	-2.2804	0.0225839	0.923745
Smim31	27.9416	0.607634	0.272981	2.22592	0.0260194	0.923745
Elf2	50.3904	-0.504649	0.214185	-2.35614	0.0184658	0.923745
Pag1	51.1113	-0.287236	0.203775	-1.40957	0.158666	0.923745
Cstdc1	32.0894	0.443514	0.253232	1.75142	0.0798739	0.923745
Snrnp200	107.924	-0.354233	0.223125	-1.5876	0.112377	0.923745
Tpp1	48.0058	-0.402869	0.211579	-1.9041	0.0568969	0.923745
Rev3l	63.4224	0.279009	0.184128	1.5153	0.129697	0.923745
1700029I15Rik	33.1852	0.325887	0.241568	1.34905	0.177321	0.923745
Chst10	77.5509	-0.488957	0.184436	-2.6511	0.00802302	0.923745
Cyria	240.048	-0.469521	0.278254	-1.68738	0.0915302	0.923745
Luzp1	63.7767	-0.266186	0.197428	-1.34826	0.177573	0.923745
Tmprss13	35.4296	0.685546	0.249601	2.74657	0.00602219	0.923745
Opcml	195.306	-0.558615	0.283541	-1.97014	0.0488223	0.923745
Abca13	25.3541	0.404822	0.302082	1.34011	0.180211	0.923745
Dnajc5	234.201	-0.431945	0.241017	-1.79217	0.073105	0.923745
Tcf24	41.0462	0.447836	0.240297	1.86367	0.0623674	0.923745
Prpf4	39.8584	-0.609128	0.22838	-2.66717	0.00764929	0.923745
Pter	24.9652	-0.405339	0.306285	-1.3234	0.185701	0.923745
Pnma5	35.3979	0.376341	0.243397	1.5462	0.122055	0.923745
Gsdme	32.104	0.500502	0.248143	2.01699	0.0436964	0.923745
Ldb2	77.0765	-0.572786	0.327455	-1.74921	0.0802555	0.923745
Llgl2	44.4105	0.319477	0.213137	1.49893	0.133892	0.923745
Igsf5	38.7011	0.353196	0.228963	1.54259	0.12293	0.923745
Sprr2d	46.8093	0.501934	0.222607	2.2548	0.0241461	0.923745
Pkig	40.8076	0.307104	0.222258	1.38175	0.167049	0.923745
Ferd3l	34.1069	0.34847	0.237114	1.46963	0.141661	0.923745
Tmem121	52.5319	-0.307055	0.210494	-1.45874	0.144638	0.923745
Ube2c	30.4719	0.509284	0.284252	1.79166	0.073187	0.923745
Osbpl2	114.529	-0.356572	0.225706	-1.57981	0.11415	0.923745
Pth1r	38.107	0.603083	0.238823	2.52524	0.0115621	0.923745
Cybc1	35.1633	0.585893	0.244901	2.39237	0.01674	0.923745
Nfyb	91.6101	-0.305655	0.21687	-1.4094	0.158718	0.923745
Ppp3cb	335.62	-0.591556	0.282042	-2.0974	0.0359579	0.923745
Fignl1	22.4114	0.759828	0.299805	2.53441	0.0112638	0.923745
Mlf2	572.123	-0.438911	0.270765	-1.621	0.105018	0.923745
Prrxl1	41.4946	0.413664	0.238271	1.73611	0.0825446	0.923745
Gm30191	33.6169	0.331194	0.248685	1.33178	0.182931	0.923745
Mvp	35.3553	0.361454	0.234068	1.54422	0.122534	0.923745
Pnmal1	93.252	-0.32648	0.23022	-1.41812	0.156155	0.923745
Tmem38a	101.972	-0.415155	0.206472	-2.0107	0.0443568	0.923745
Ndufs2	224.348	-0.335129	0.246398	-1.36011	0.173794	0.923745
Kif15	23.7397	0.448588	0.293312	1.52939	0.126168	0.923745
Zfp251	63.2158	0.256525	0.194002	1.32228	0.186074	0.923745
Acsm5	40.5859	0.779372	0.24599	3.16831	0.00153329	0.923745
Tshz2	42.1679	0.290808	0.217677	1.33596	0.181561	0.923745
Furin	61.5735	0.33288	0.191631	1.73709	0.0823719	0.923745
Catsperd	55.7961	0.412305	0.206579	1.99587	0.0459484	0.923745
Cyp3a13	26.8137	0.458178	0.271961	1.68472	0.092043	0.923745
Magea10	44.9747	0.287777	0.206306	1.39491	0.163044	0.923745
Ndufb7	190.347	-0.472255	0.22877	-2.06433	0.0389868	0.923745
Popdc3	27.8433	-0.398188	0.260804	-1.52677	0.126818	0.923745
Zfp160	42.9904	-0.335502	0.219623	-1.52763	0.126604	0.923745
Nif3l1	44.8176	-0.33302	0.216482	-1.53832	0.12397	0.923745
Spink8	33.5291	0.48357	0.239494	2.01913	0.0434738	0.923745
Calcrl	32.2268	0.383047	0.24482	1.5646	0.117676	0.923745
Slc19a3	33.2484	-0.361501	0.246965	-1.46377	0.143256	0.923745
Amotl2	49.279	0.316908	0.202783	1.5628	0.118101	0.923745
Ptpn11	181.717	-0.311161	0.195023	-1.59551	0.110598	0.923745
Sdr39u1	120.259	-0.368257	0.232269	-1.58548	0.112858	0.923745
Idh3b	144.199	-0.450284	0.22259	-2.02293	0.0430807	0.923745
Oip5	24.4418	0.536349	0.278714	1.92437	0.0543081	0.923745
4930445K14Rik	41.1687	-0.446525	0.229343	-1.94698	0.0515377	0.923745
Gpa33	30.0039	-0.378061	0.262006	-1.44295	0.149035	0.923745
Hdlbp	130.064	-0.455185	0.2569	-1.77183	0.076422	0.923745
Akr1d1	30.9453	0.595326	0.256652	2.31958	0.0203635	0.923745
Armt1	47.2727	-0.37341	0.211677	-1.76405	0.0777235	0.923745
Klk6	45.5709	-0.40207	0.211674	-1.89948	0.057502	0.923745
Mta2	28.2683	-0.374383	0.281064	-1.33202	0.182854	0.923745
Cops6	124.465	-0.543759	0.24127	-2.25373	0.0242129	0.923745
Pcdhgb5	47.8959	0.369936	0.208989	1.77012	0.0767072	0.923745
Ptprs	301.344	-0.414553	0.295366	-1.40352	0.160461	0.923745
Sec23a	78.363	-0.322882	0.206619	-1.5627	0.118124	0.923745
Albfm1	28.9739	0.442555	0.263299	1.68081	0.0928002	0.923745
Krt2	51.0197	0.501336	0.217582	2.30413	0.0212154	0.923745
Meis1	52.4727	0.393408	0.209767	1.87545	0.0607303	0.923745
Smad2	62.7854	-0.384963	0.193496	-1.98951	0.0466449	0.923745
Vwce	56.9538	0.3387	0.203501	1.66436	0.0960398	0.923745
Vmn1r151,Vmn1r152,Vmn1r155,Vmn1r157,Vmn1r159,Vmn1r259,Vmn1r252,Vmn1r257,Vmn1r256,Vmn1r254,Vmn1r125,Vmn1r124,Vmn1r91,Vmn1r120,Vmn1r123,Vmn1r122,Vmn1r107,Vmn1r160,Vmn1r163,Vmn1r104,Vmn1r165,Vmn1r128,Vmn1r166,Vmn1r143,Vmn1r142,Vmn1r148,Vmn1r95,Vmn1r248,Vmn1r242,Vmn1r244,Vmn1r138,Vmn1r246,Vmn1r139,Vmn1r103,Vmn1r132,Vmn1r130,Vmn1r131,Vmn1r118,Vmn1r137,Vmn1r94,Vmn1r135,Vmn1r115,Vmn1r116,Vmn1r100,Vmn1r1…	116.762	-0.426712	0.214833	-1.98625	0.0470055	0.923745
Nol12	66.6571	-0.346188	0.211641	-1.63574	0.101895	0.923745
Casp9	79.2023	0.428849	0.183183	2.34109	0.0192273	0.923745
Zranb2	185.913	-0.419095	0.266337	-1.57355	0.115591	0.923745
Ciao1	69.0068	-0.328665	0.203916	-1.61177	0.107013	0.923745
Tmem63c	64.2932	-0.355246	0.21372	-1.66221	0.0964713	0.923745
Uts2b	44.5395	0.356013	0.224333	1.58699	0.112516	0.923745
Ppm1g	60.8022	-0.358017	0.218446	-1.63893	0.101228	0.923745
Stmn2	456.731	-0.624483	0.306132	-2.03991	0.0413592	0.923745
Tpbgl	53.938	0.29461	0.208977	1.40977	0.158607	0.923745
Pdgfra	42.6792	0.318552	0.213321	1.4933	0.135359	0.923745
Xcl1	54.0255	0.368265	0.213469	1.72515	0.0845006	0.923745
Ucn3	26.3179	-0.409173	0.270069	-1.51507	0.129755	0.923745
Ace3	46.4558	0.347125	0.228749	1.51749	0.129143	0.923745
Mybpc3	26.2159	0.434584	0.271363	1.60148	0.10927	0.923745
Pla2g4d	34.0753	0.412784	0.240402	1.71706	0.0859683	0.923745
Ghr	34.8794	0.482241	0.229939	2.09726	0.0359708	0.923745
Tsga10ip	46.2416	0.48784	0.214663	2.27259	0.0230511	0.923745
Sntg1	55.5425	0.258186	0.192585	1.34064	0.180038	0.923745
Olfr71	26.7724	0.549383	0.267213	2.05597	0.039785	0.923745
Tmem127	58.4013	-0.293703	0.194552	-1.50964	0.131136	0.923745
Il5ra	26.5472	0.437543	0.280071	1.56226	0.118227	0.923745
Prkcg	237.88	-0.846411	0.324754	-2.60631	0.00915236	0.923745
Dtd1	146.897	-0.507331	0.243309	-2.08513	0.0370576	0.923745
Gm52215	31.3404	-0.343948	0.244525	-1.4066	0.159546	0.923745
Hars	130.987	-0.398743	0.249916	-1.59551	0.110598	0.923745
Ticrr	29.2068	0.368268	0.269224	1.36789	0.171347	0.923745
Gucd1	35.0438	0.37189	0.234177	1.58807	0.112271	0.923745
Alyref2	58.467	0.466115	0.195132	2.38872	0.0169072	0.923745
Tmem273	39.4989	0.410621	0.234967	1.74757	0.0805391	0.923745
Toe1	53.6048	0.307128	0.200211	1.53402	0.125026	0.923745
Wnk3	39.2578	0.452944	0.237697	1.90555	0.0567081	0.923745
Gm52720,LOC115489417,Gm49083	72.1444	-0.401176	0.223509	-1.7949	0.07267	0.923745
Olfr829	37.7863	0.521915	0.236786	2.20416	0.027513	0.923745
Trappc14	72.5931	-0.498127	0.184137	-2.7052	0.00682625	0.923745
Siae	57.2561	-0.297793	0.200543	-1.48493	0.137562	0.923745
9030025P20Rik,Ermard,Gm3435	62.2798	-0.403463	0.193343	-2.08677	0.0369087	0.923745
Scn4b	163.427	-0.634425	0.276131	-2.29755	0.0215874	0.923745
Ppp6r2	135.984	-0.412147	0.229272	-1.79763	0.0722352	0.923745
Mapk8	58.8203	-0.532445	0.19703	-2.70235	0.00688511	0.923745
Atp5o	249.011	-0.602039	0.238096	-2.52855	0.0114533	0.923745
Brd4	152.747	-0.530636	0.235836	-2.25002	0.0244476	0.923745
Atp6v1e1	413.915	-0.407817	0.2832	-1.44003	0.149859	0.923745
Picalm	129.679	-0.3672	0.232054	-1.58239	0.113561	0.923745
Rbm12b1	63.1952	0.416082	0.188412	2.20837	0.0272188	0.923745
Pdf	49.0494	-0.460412	0.203728	-2.25994	0.023825	0.923745
Gm30733	22.4828	0.524019	0.296996	1.7644	0.0776647	0.923745
Slirp	88.3924	-0.376098	0.183446	-2.05018	0.0403467	0.923745
Cpt2	41.3218	0.456928	0.23015	1.98535	0.0471056	0.923745
Jhy	36.9437	0.357792	0.252747	1.41561	0.15689	0.923745
Exoc3	82.6358	-0.439743	0.212014	-2.07412	0.0380678	0.923745
Gbx1	38.0237	0.459221	0.240279	1.9112	0.0559791	0.923745
Higd2a	111.665	-0.304868	0.213514	-1.42786	0.153332	0.923745
Il31	31.7042	0.427606	0.252847	1.69117	0.090805	0.923745
Tspan3	215.788	-0.352106	0.251713	-1.39884	0.161862	0.923745
Ube2m	317.15	-0.411927	0.256314	-1.60712	0.108028	0.923745
Dusp6	60.402	-0.433534	0.210439	-2.06014	0.039385	0.923745
Clvs2	75.2134	-0.386279	0.192955	-2.00191	0.045294	0.923745
Rgs10	95.6449	0.252523	0.183638	1.37511	0.169097	0.923745
Hsdl2	64.9699	0.425691	0.190097	2.23934	0.0251336	0.923745
1700093K21Rik	42.6564	0.386458	0.226467	1.70646	0.0879223	0.923745
Surf4	90.4564	-0.726383	0.239005	-3.03919	0.00237212	0.923745
Zfand4	54.9254	0.479311	0.197988	2.42091	0.0154819	0.923745
Gatc	40.426	-0.41813	0.234628	-1.7821	0.0747336	0.923745
Mgst2	34.0724	0.437506	0.244987	1.78583	0.0741268	0.923745
2310039H08Rik	45.6859	-0.393246	0.230314	-1.70743	0.0877416	0.923745
Cck	230.742	-0.796256	0.415794	-1.91502	0.0554894	0.923745
Gm4981	25.2903	0.651374	0.295243	2.20623	0.0273678	0.923745
Gm46058	29.1274	0.506277	0.260327	1.94477	0.0518023	0.923745
Psmd11	80.232	-0.278997	0.210914	-1.3228	0.185903	0.923745
Gsdma2	23.0632	0.475076	0.290241	1.63683	0.101665	0.923745
Apbb1ip	39.1886	0.341162	0.229672	1.48543	0.137429	0.923745
Wdr5	56.6923	0.257558	0.192032	1.34123	0.179847	0.923745
Chrnd	37.7086	0.481924	0.237972	2.02513	0.0428542	0.923745
Nxpe3	53.7539	-0.334665	0.210202	-1.59211	0.11136	0.923745
Myadm	87.0138	-0.5542	0.226641	-2.44528	0.014474	0.923745
Pla2g2a	32.3384	0.484878	0.249479	1.94356	0.0519486	0.923745
Tsn	90.448	-0.287616	0.191527	-1.5017	0.133175	0.923745
Mrpl30	111.311	-0.357509	0.195116	-1.83229	0.0669081	0.923745
Tdo2	35.7077	0.421242	0.242399	1.7378	0.0822453	0.923745
Dhps	57.7573	-0.30956	0.200043	-1.54746	0.121751	0.923745
Riox1	64.2527	0.28237	0.185456	1.52258	0.127865	0.923745
Cts6	24.6462	0.535557	0.283827	1.88691	0.0591724	0.923745
Apcs	41.9584	0.333153	0.223251	1.49228	0.135625	0.923745
Aldh18a1	43.4643	-0.334145	0.218491	-1.52933	0.126182	0.923745
Olfr967	27.1807	0.51597	0.280054	1.8424	0.0654172	0.923745
Arpc5	111.872	-0.411364	0.256881	-1.60138	0.109293	0.923745
Timm29	129.097	-0.32911	0.226226	-1.45478	0.14573	0.923745
Med12	49.4664	0.461652	0.216277	2.13454	0.0327987	0.923745
Arpc4	220.088	-0.407224	0.254263	-1.60159	0.109247	0.923745
Traf3ip1	67.864	0.305141	0.200746	1.52004	0.128502	0.923745
Phox2b	27.1201	0.595671	0.281018	2.11969	0.0340322	0.923745
Prkar1a	764.109	-0.482218	0.295488	-1.63194	0.102693	0.923745
Il13	28.1358	0.494697	0.261952	1.8885	0.0589586	0.923745
Cep170	103.808	-0.263834	0.199138	-1.32488	0.18521	0.923745
C2cd2l	97.9257	-0.297621	0.209803	-1.41857	0.156024	0.923745
Cd22	43.1774	0.422858	0.228313	1.8521	0.064012	0.923745
Slc26a3	39.1635	0.411323	0.23078	1.78232	0.0746972	0.923745
Spink13	33.02	0.574742	0.244226	2.35332	0.0186069	0.923745
Mapk1	514.212	-0.587034	0.301363	-1.94793	0.0514236	0.923745
Muc3	28.3051	0.378692	0.25977	1.4578	0.144896	0.923745
1700057G04Rik	40.828	0.445477	0.238584	1.86717	0.0618776	0.923745
Tmem150b	38.6185	0.548697	0.237536	2.30995	0.0208908	0.923745
Fmo2	32.0035	-0.343565	0.260096	-1.32091	0.18653	0.923745
Adgrf3	26.1706	0.678933	0.280847	2.41745	0.0156297	0.923745
Gba	90.1598	-0.291978	0.207836	-1.40485	0.160067	0.923745
Cela2a	32.8423	0.474552	0.251377	1.88781	0.0590513	0.923745
Olfml2b	43.358	0.307374	0.226543	1.3568	0.174844	0.923745
Lancl1	191.253	-0.50276	0.247309	-2.03292	0.0420604	0.923745
Vapb	106.002	-0.271746	0.180072	-1.50909	0.131275	0.923745
Psmc2	122.609	-0.37585	0.211693	-1.77545	0.0758234	0.923745
Slc9a5	46.0306	-0.412891	0.227636	-1.81382	0.0697047	0.923745
Arglu1	261.019	-0.422786	0.26947	-1.56896	0.116658	0.923745
Derl3	49.1666	0.285294	0.197935	1.44135	0.149486	0.923745
Pak3	89.6125	-0.506859	0.207854	-2.43854	0.0147468	0.923745
Ltk	61.4189	-0.312513	0.213357	-1.46474	0.142991	0.923745
Dlx6	45.7535	0.303414	0.21003	1.44463	0.148563	0.923745
F9	24.475	-0.538605	0.293185	-1.83708	0.066198	0.923745
Wbp11	90.3975	-0.23863	0.177991	-1.34069	0.180022	0.923745
Tedc2	62.3091	0.301935	0.189706	1.59159	0.111476	0.923745
Glt28d2	33.5458	0.346536	0.242293	1.43023	0.15265	0.923745
Pstk	47.6565	-0.44635	0.223677	-1.99551	0.0459874	0.923745
Reep5	432.904	-0.505329	0.258151	-1.95749	0.0502899	0.923745
Olfr1230	23.1166	0.469563	0.289086	1.6243	0.104311	0.923745
Ccl25	45.7758	0.335591	0.221693	1.51376	0.130086	0.923745
Olfr318,Olfr316	38.2394	0.394131	0.236856	1.66401	0.0961105	0.923745
Rab3a	1119.27	-0.428209	0.30247	-1.41571	0.156862	0.923745
Gga3	87.4759	-0.315873	0.203618	-1.5513	0.120829	0.923745
Adgra1	97.1987	-0.603683	0.227804	-2.65001	0.00804905	0.923745
Med26	39.2521	0.352029	0.225324	1.56232	0.118212	0.923745
Tex101	33.3843	0.393197	0.247528	1.5885	0.112174	0.923745
Farp2	47.4362	-0.373545	0.209242	-1.78523	0.0742245	0.923745
Ttc28	34.7203	0.476332	0.241014	1.97637	0.0481133	0.923745
Pde8b	61.8598	0.329132	0.196474	1.67519	0.0938965	0.923745
Kcns3	45.9903	0.301695	0.205704	1.46665	0.142472	0.923745
Tusc3	168.544	-0.425614	0.25741	-1.65345	0.0982397	0.923745
Cdr2l	73.0189	0.3739	0.184476	2.02681	0.0426814	0.923745
Dzip3	89.9514	-0.630831	0.219358	-2.87581	0.00402997	0.923745
Prkar2a	75.0396	-0.720246	0.20241	-3.55835	0.000373189	0.923745
Tep1	39.7326	0.42323	0.224045	1.88904	0.0588867	0.923745
Gabra3	161.991	-0.698446	0.266078	-2.62496	0.00866583	0.923745
Krt71	27.0503	0.496367	0.269253	1.84349	0.0652568	0.923745
Prss12	28.312	-0.560165	0.274666	-2.03944	0.041406	0.923745
Dek	77.8218	-0.295459	0.180031	-1.64116	0.100765	0.923745
Abce1	86.6017	-0.356816	0.207604	-1.71874	0.0856625	0.923745
Rsl1	36.9211	0.364498	0.240224	1.51733	0.129184	0.923745
F12	25.2985	0.432863	0.274612	1.57627	0.114963	0.923745
Syk	34.4651	-0.339188	0.246989	-1.37329	0.169662	0.923745
Olfr145	24.4045	-0.515366	0.278654	-1.84948	0.064388	0.923745
Pcsk2	451.442	-0.517438	0.301803	-1.71449	0.0864387	0.923745
Acss3	38.5836	0.673882	0.234559	2.87298	0.00406623	0.923745
Cacng8	191.604	-0.411154	0.266835	-1.54085	0.123353	0.923745
Olfr1513	19.4461	0.488189	0.318719	1.53173	0.12559	0.923745
Cacna1d	116.537	-0.619563	0.257072	-2.41008	0.0159492	0.923745
Fam216a	110.887	-0.407835	0.232763	-1.75215	0.0797481	0.923745
Wbp1l	56.0598	0.329303	0.197374	1.66842	0.0952324	0.923745
Rslcan18	55.0471	0.273822	0.207369	1.32046	0.186681	0.923745
Amn1	65.5942	0.301518	0.187638	1.60691	0.108074	0.923745
R3hdml	51.4987	0.279039	0.203263	1.37279	0.169816	0.923745
Mthfd1l	31.3392	0.44789	0.256032	1.74935	0.0802305	0.923745
Tgm1	33.2102	0.490551	0.250302	1.95984	0.0500145	0.923745
Fbxw25	22.4313	0.477792	0.302564	1.57914	0.114304	0.923745
Folh1	29.6066	0.489625	0.260408	1.88022	0.0600782	0.923745
Sdk2	64.9116	-0.433958	0.294234	-1.47488	0.140246	0.923745
Ankrd42	65.0067	-0.361588	0.186971	-1.93392	0.0531228	0.923745
Pou2af1	34.6156	0.619224	0.234361	2.64218	0.00823745	0.923745
Midn	158.944	-0.409902	0.223718	-1.83223	0.0669172	0.923745
Ccdc183	37.7026	0.453307	0.234086	1.9365	0.0528062	0.923745
Psmb9	49.0264	0.316092	0.223828	1.41221	0.157889	0.923745
Epb42	37.7666	0.392454	0.229146	1.71268	0.0867713	0.923745
Polr3a	58.3377	-0.35239	0.219445	-1.60583	0.108312	0.923745
Traf3ip2	45.3003	0.494943	0.224683	2.20285	0.0276053	0.923745
Lrrc46	39.7373	0.293758	0.215598	1.36252	0.173032	0.923745
Ido1	27.0611	0.426612	0.283372	1.50549	0.132199	0.923745
Cct6a	107.068	-0.35595	0.223079	-1.59562	0.110573	0.923745
Rnf138	53.3917	-0.269325	0.196308	-1.37195	0.17008	0.923745
Dnaja2	279.46	-0.428221	0.237895	-1.80005	0.0718534	0.923745
Luc7l3	99.9675	-0.360612	0.201174	-1.79254	0.0730468	0.923745
Frmd4b	31.0332	0.540694	0.251685	2.1483	0.0316903	0.923745
Dzip1l	56.4047	-0.278658	0.186779	-1.49191	0.135722	0.923745
Ncln	70.2765	-0.39386	0.19996	-1.9697	0.0488727	0.923745
Chmp7	146.501	-0.356416	0.228861	-1.55734	0.119389	0.923745
Sval1	34.709	0.42232	0.245492	1.7203	0.0853776	0.923745
Spcs3	84.3281	-0.37386	0.192963	-1.93747	0.0526883	0.923745
Asphd1	71.1739	-0.320296	0.215304	-1.48764	0.136845	0.923745
Rnf20	55.8017	-0.277096	0.19995	-1.38582	0.1658	0.923745
Sec24c	57.6394	-0.269575	0.195881	-1.37622	0.168755	0.923745
Ceacam12	48.6088	0.426932	0.222707	1.91701	0.0552365	0.923745
Naalad2	28.6353	0.578623	0.280899	2.05989	0.0394088	0.923745
Ndn	212.284	-0.694543	0.279127	-2.48827	0.0128365	0.923745
Esp18	34.6786	-0.367945	0.250215	-1.47052	0.141422	0.923745
Lpcat4	149.184	-0.333784	0.239075	-1.39615	0.16267	0.923745
Wtap	93.0885	-0.247377	0.170945	-1.44711	0.147867	0.923745
Manf	86.9762	-0.387467	0.188865	-2.05155	0.0402129	0.923745
Agfg1	94.0889	-0.280015	0.211617	-1.32321	0.185764	0.923745
Oaz1-ps,Oaz1	182.194	-0.401041	0.240739	-1.66587	0.0957386	0.923745
Rwdd1	77.367	-0.389797	0.20175	-1.93208	0.0533492	0.923745
Olfr930,Olfr26	31.2973	0.428209	0.251669	1.70148	0.0888531	0.923745
Prkcq	50.0487	0.431799	0.212762	2.02949	0.0424079	0.923745
Gabrr3	44.0927	0.44522	0.219201	2.03111	0.0422441	0.923745
Mfge8	47.3083	0.42106	0.22501	1.87129	0.0613046	0.923745
Gm16223	34.2037	0.515522	0.250575	2.05735	0.0396522	0.923745
Uba7	25.4005	0.43542	0.287582	1.51407	0.130008	0.923745
Syt5	238.741	-0.528472	0.274521	-1.92507	0.0542207	0.923745
Sult4a1	833.113	-0.40535	0.288845	-1.40335	0.160513	0.923745
Gys2	19.5206	-0.649503	0.349984	-1.85581	0.0634813	0.923745
Hmgcl	47.9811	-0.32182	0.209403	-1.53684	0.124332	0.923745
Wwc1	76.5768	-0.271955	0.187293	-1.45203	0.146494	0.923745
Ubqln2	128.602	-0.327927	0.235985	-1.38961	0.164649	0.923745
Traf4	50.8485	0.428806	0.212559	2.01735	0.0436589	0.923745
Sting1	48.9832	0.396923	0.217142	1.82795	0.0675577	0.923745
Hpcal4	232.135	-0.581185	0.29216	-1.98927	0.0466718	0.923745
Icam4	33.8664	0.368774	0.246998	1.49303	0.135431	0.923745
Coro1a	93.6042	-0.341882	0.218352	-1.56574	0.11741	0.923745
Olfr1036,Olfr1034	25.3063	0.500857	0.28377	1.76501	0.0775615	0.923745
Rfc5	62.0429	0.247822	0.185501	1.33596	0.181564	0.923745
Zfyve16	50.764	-0.435294	0.204928	-2.12413	0.0336591	0.923745
Btnl2	35.2845	0.421942	0.244341	1.72686	0.0841931	0.923745
Fam181b	37.7851	0.46411	0.246779	1.88067	0.0600165	0.923745
Reep3	39.1388	-0.52794	0.233697	-2.25908	0.0238786	0.923745
Aknad1	30.3435	0.467513	0.258316	1.80985	0.0703191	0.923745
Asap1	181.861	-0.428953	0.234172	-1.83178	0.0669838	0.923745
Hapln1	33.4936	0.349848	0.234635	1.49103	0.135953	0.923745
Stam2	96.8285	0.266991	0.178204	1.49823	0.134073	0.923745
Dnal4	44.7612	-0.294342	0.212127	-1.38758	0.165266	0.923745
Scmh1	44.9055	-0.333358	0.214633	-1.55315	0.120387	0.923745
Mrpl2	87.0713	-0.33306	0.204448	-1.62907	0.103299	0.923745
Rnf14	290.049	-0.467358	0.256313	-1.82339	0.0682443	0.923745
Sult1a1	54.2691	0.593573	0.221421	2.68074	0.00734587	0.923745
Gpr137	128.115	-0.322008	0.238629	-1.34941	0.177206	0.923745
Slc9a3	30.8959	0.35873	0.244005	1.47017	0.141515	0.923745
Gpr37l1	106.293	0.397264	0.245392	1.6189	0.105469	0.923745
Arpc2	224.756	-0.378726	0.269063	-1.40757	0.159258	0.923745
Depdc7	46.5385	0.383699	0.211984	1.81004	0.0702903	0.923745
Foxl1	32.6468	0.410049	0.24903	1.64658	0.0996438	0.923745
Gda	140.976	-0.786009	0.278612	-2.82116	0.00478508	0.923745
Psmc5	179.24	-0.32774	0.245423	-1.33541	0.181742	0.923745
Taf10	125.157	-0.333017	0.205367	-1.62157	0.104896	0.923745
Myo1g	25.0223	0.503073	0.283435	1.77492	0.0759113	0.923745
Gm44805,Apoc2	38.4047	-0.387023	0.23306	-1.66062	0.0967901	0.923745
Rfng	132.743	-0.374496	0.181794	-2.06	0.0393981	0.923745
Psmd8	152.67	-0.302008	0.224342	-1.3462	0.178239	0.923745
Acbd7	33.31	0.492879	0.246353	2.0007	0.0454249	0.923745
Mat1a	34.1934	0.471777	0.243737	1.9356	0.0529163	0.923745
Prkra	50.9225	0.311126	0.20379	1.5267	0.126836	0.923745
Zfp532	53.1395	-0.349486	0.192235	-1.81801	0.0690625	0.923745
Tiprl	64.4553	-0.326232	0.197733	-1.64986	0.0989707	0.923745
Ptges2	91.0888	-0.466822	0.199	-2.34583	0.0189846	0.923745
Lrrc28	43.296	0.320698	0.207993	1.54187	0.123105	0.923745
Aadacl4fm4	30.8001	0.450887	0.25908	1.74034	0.0817999	0.923745
Tpo	44.9141	0.442268	0.22336	1.98007	0.0476959	0.923745
Slc5a3	50.9336	-0.480743	0.196978	-2.44059	0.0146634	0.923745
Vmn1r1	40.4969	0.384073	0.23901	1.60693	0.108069	0.923745
Asz1	33.3952	0.481779	0.241045	1.99871	0.0456398	0.923745
Pnpla2	62.9858	0.295942	0.191342	1.54667	0.121943	0.923745
Kifap3	241.648	-0.511871	0.294685	-1.73701	0.0823856	0.923745
Hoxa9	36.3595	0.68039	0.249291	2.7293	0.00634687	0.923745
Fundc1	62.0799	-0.333887	0.192092	-1.73816	0.0821819	0.923745
Tspan1	39.1566	-0.338894	0.233533	-1.45116	0.146735	0.923745
Exosc7	72.3941	-0.268819	0.196425	-1.36855	0.171138	0.923745
Nkapd1	39.8235	0.290741	0.219318	1.32566	0.184952	0.923745
Urb1	63.4057	0.359923	0.197424	1.8231	0.0682884	0.923745
Vmn1r35	40.9535	0.709841	0.236112	3.00637	0.00264385	0.923745
Gm11627	34.7701	-0.375151	0.237729	-1.57806	0.114551	0.923745
Adprhl1	39.6244	0.417354	0.251216	1.66133	0.0966463	0.923745
Hba-a1,Hba-a2	28.9165	0.466354	0.267583	1.74284	0.081361	0.923745
Cnbd1	31.287	0.593194	0.269882	2.19797	0.0279511	0.923745
Rcc2	123.514	-0.324693	0.238075	-1.36382	0.172623	0.923745
Kcna6	75.1526	-0.371691	0.197826	-1.87888	0.0602612	0.923745
Pecam1	43.7954	0.415077	0.229986	1.80479	0.0711078	0.923745
Pa2g4	97.8079	-0.268796	0.181462	-1.48128	0.138531	0.923745
Lats2	59.7595	0.346318	0.191304	1.8103	0.0702493	0.923745
Jade3	24.0501	0.916286	0.308742	2.9678	0.00299937	0.923745
Il17d	63.6845	0.312793	0.179098	1.74649	0.0807255	0.923745
Pigo	64.6642	0.345417	0.193047	1.78928	0.073569	0.923745
Pms1	40.6608	0.352982	0.23113	1.5272	0.126711	0.923745
Septin7	581.103	-0.401023	0.281475	-1.42472	0.154238	0.923745
Ube4a	70.6098	-0.391202	0.184321	-2.1224	0.033804	0.923745
Mab21l4	34.6192	0.355185	0.246787	1.43923	0.150085	0.923745
Ccdc144b	38.5588	0.430133	0.2294	1.87503	0.0607881	0.923745
Otud7b	49.7135	0.43586	0.205057	2.12556	0.0335402	0.923745
Tssk6	27.8263	0.634147	0.269865	2.34987	0.0187802	0.923745
Sox4	49.8279	0.455367	0.201429	2.26069	0.0237787	0.923745
Tnik	94.2258	-0.305602	0.191483	-1.59597	0.110494	0.923745
Mmp17	315.624	-0.804905	0.323668	-2.48682	0.0128891	0.923745
Tmem59	125.77	-0.319626	0.191558	-1.66856	0.0952039	0.923745
Camk1d	106.663	-0.316083	0.197633	-1.59935	0.109743	0.923745
Dmrtb1	23.8875	-0.513946	0.284252	-1.80806	0.0705969	0.923745
Scarb2	108.602	-0.2882	0.197973	-1.45575	0.145462	0.923745
Dkk1	27.8166	0.370874	0.270752	1.36979	0.170751	0.923745
Syt16	113.286	-0.299924	0.225075	-1.33255	0.182679	0.923745
Abca12	27.1807	0.487396	0.272349	1.7896	0.0735181	0.923745
Ankra2	79.0424	-0.321731	0.180161	-1.7858	0.0741324	0.923745
Elavl1	122.368	-0.289952	0.201704	-1.43751	0.150572	0.923745
Cenpl	53.5469	0.319936	0.197735	1.618	0.105662	0.923745
Brca1	38.7532	-0.310496	0.224578	-1.38257	0.166796	0.923745
Slc26a9	27.0884	0.378412	0.282049	1.34166	0.179708	0.923745
Kcnn2	131.635	-0.443602	0.250514	-1.77076	0.0766	0.923745
Ndufs8	134.324	-0.398459	0.201031	-1.98207	0.0474709	0.923745
Aff4	118.263	-0.276381	0.19028	-1.4525	0.146363	0.923745
Hoxb8	24.7192	0.451684	0.290989	1.55224	0.120606	0.923745
Zfp804a	71.3984	-0.248669	0.187923	-1.32325	0.185752	0.923745
Cog1	63.2282	-0.51153	0.200441	-2.55203	0.0107098	0.923745
Bsg	446.507	-0.396685	0.290946	-1.36343	0.172747	0.923745
Vmn1r86	42.9865	0.45148	0.219782	2.05422	0.0399542	0.923745
Ptgds	277.39	0.460425	0.270706	1.70083	0.0889748	0.923745
Nr1i2	17.625	0.734316	0.335587	2.18815	0.0286584	0.923745
Mmp8	31.5726	0.436906	0.258591	1.68956	0.0911113	0.923745
Timd4	29.3067	0.649079	0.26917	2.41141	0.015891	0.923745
Nxpe5	31.3179	0.548228	0.254212	2.15658	0.0310388	0.923745
Nt5m	107.507	-0.331557	0.235159	-1.40993	0.158562	0.923745
1700056E22Rik	35.9408	0.456704	0.235647	1.93809	0.0526124	0.923745
Aicda	41.7984	0.44825	0.225603	1.9869	0.0469333	0.923745
Tmem158	53.2328	-0.276344	0.195223	-1.41553	0.156914	0.923745
Lca5	34.7922	-0.442443	0.244302	-1.81105	0.0701336	0.923745
Pebp4	41.7436	0.362083	0.228067	1.58762	0.112373	0.923745
Tnfrsf13b	36.9119	0.39985	0.24619	1.62415	0.104343	0.923745
Rtraf	98.0584	-0.325358	0.200612	-1.62183	0.10484	0.923745
Rab11a	146.341	-0.55499	0.255351	-2.17344	0.0297471	0.923745
Nlrp4a	29.6707	0.631946	0.257995	2.44945	0.0143075	0.923745
Olfr303	27.6752	0.406651	0.265859	1.52957	0.126122	0.923745
Bpifb4	38.4608	-0.453356	0.240849	-1.88233	0.0597915	0.923745
Ly6h	109.296	-0.584396	0.242473	-2.41015	0.015946	0.923745
Pcgf1	38.4546	-0.303937	0.22725	-1.33746	0.181074	0.923745
Btbd3	98.6775	0.48294	0.171552	2.81513	0.00487576	0.923745
Irgq	109.422	-0.403774	0.216896	-1.8616	0.0626592	0.923745
Wfdc13	65.0833	0.354164	0.196981	1.79797	0.0721823	0.923745
Vezf1	56.383	0.481746	0.193023	2.49579	0.0125676	0.923745
Mat2a	199.011	-0.339079	0.253849	-1.33575	0.181631	0.923745
G6pc2	38.5864	0.382065	0.244421	1.56314	0.118019	0.923745
Impact	196.147	-0.605211	0.257641	-2.34905	0.0188214	0.923745
Ehhadh	37.2405	0.30982	0.226349	1.36877	0.17107	0.923745
Pate10	54.8484	0.33025	0.200993	1.64309	0.100364	0.923745
Odf4	25.7318	0.412155	0.282136	1.46084	0.144059	0.923745
Gm9376	25.4904	0.473496	0.267678	1.7689	0.0769102	0.923745
Cd209g	38.5626	0.333555	0.239441	1.39306	0.163602	0.923745
Far2	43.6146	-0.49244	0.221179	-2.22644	0.025985	0.923745
Zfp90	48.138	-0.291078	0.207965	-1.39965	0.161617	0.923745
Olfr44	34.9242	0.330329	0.239768	1.3777	0.168295	0.923745
Gpr182	23.1731	-0.391982	0.289942	-1.35193	0.176398	0.923745
Myorg	35.8722	0.349587	0.239294	1.46091	0.14404	0.923745
Cypt4	28.1248	0.346815	0.258159	1.34341	0.179138	0.923745
Gm12248	42.5707	-0.330448	0.220568	-1.49817	0.134089	0.923745
Mrtfa	71.8154	-0.375402	0.231179	-1.62386	0.104405	0.923745
Lilrb4a,Lilr4b	53.9719	0.39758	0.203536	1.95336	0.0507768	0.923745
0610009B22Rik	48.4086	-0.384003	0.217227	-1.76775	0.0771023	0.923745
Fam122c	34.1197	0.365883	0.246052	1.48702	0.13701	0.923745
Etl4	111.81	-0.335534	0.227895	-1.47232	0.140935	0.923745
Dpm2	51.0781	-0.393312	0.212459	-1.85124	0.0641349	0.923745
Ints11	80.8874	-0.274993	0.191917	-1.43287	0.151894	0.923745
Bap1	103.87	-0.28031	0.184933	-1.51574	0.129585	0.923745
Agpat1	181.222	-0.347441	0.237457	-1.46318	0.143419	0.923745
Slc8a2	236.358	-0.636013	0.287704	-2.21065	0.0270602	0.923745
Pcdh17	58.6752	-0.287134	0.206944	-1.3875	0.16529	0.923745
Anxa6	92.8275	-0.345174	0.193539	-1.78349	0.0745064	0.923745
Gopc	83.9223	-0.399055	0.213735	-1.86706	0.0618938	0.923745
Gm36182,Gm17434	64.5421	0.45589	0.209255	2.17863	0.0293589	0.923745
Vmn2r20,Vmn2r21	35.6802	0.372102	0.248523	1.49726	0.134326	0.923745
Scgb2b17,Scgb2b6,Scgb2b15,Scgb2b10	42.1998	-0.314962	0.211862	-1.48664	0.137111	0.923745
Ovol1	48.6939	0.31964	0.220082	1.45237	0.146399	0.923745
Ssr1	112.508	-0.310842	0.201737	-1.54083	0.123358	0.923745
Ndufv2	146.067	-0.36342	0.246004	-1.47729	0.139598	0.923745
Vdac3	179.895	-0.444843	0.284416	-1.56406	0.117803	0.923745
Eloa	43.2744	-0.315042	0.222415	-1.41646	0.156641	0.923745
Cltc	317.512	-0.376776	0.270888	-1.39089	0.164258	0.923745
Itfg1	166.008	-0.393875	0.253684	-1.55262	0.120514	0.923745
Adam23	201.499	-0.439902	0.230533	-1.90819	0.0563663	0.923745
Smim8	62.7756	-0.33558	0.182545	-1.83834	0.0660122	0.923745
Hnrnpc	137.472	-0.373845	0.204167	-1.83108	0.0670892	0.923745
Ptcra	35.7656	0.420818	0.240329	1.75101	0.0799441	0.923745
Sprn	85.5012	-0.340276	0.234304	-1.45228	0.146422	0.923745
Nt5c1a	48.2652	0.281802	0.195636	1.44044	0.149743	0.923745
Gigyf1	70.7562	-0.347252	0.195965	-1.77201	0.0763934	0.923745
Ranbp9	149.026	-0.332971	0.222062	-1.49945	0.133757	0.923745
Kntc1	32.7787	0.481663	0.24844	1.93875	0.0525317	0.923745
Sfswap	88.1345	-0.332641	0.233526	-1.42443	0.154323	0.923745
Ppp1r2-ps3,Ppp1r2	248.913	-0.351285	0.249064	-1.41042	0.158416	0.923745
Aoah	35.9863	0.324066	0.234042	1.38464	0.166161	0.923745
Brpf3	58.3275	0.41493	0.199624	2.07856	0.037658	0.923745
Zfp385b	124.05	-0.309164	0.217661	-1.42039	0.155494	0.923745
Prkd1	33.8255	0.455636	0.249563	1.82573	0.0678902	0.923745
Serpina10	33.4127	0.685744	0.249298	2.7507	0.00594683	0.923745
Asb5	40.249	0.471984	0.234416	2.01345	0.0440677	0.923745
Strn	84.3973	-0.28215	0.212633	-1.32693	0.184531	0.923745
S100pbp	55.6898	-0.276898	0.199149	-1.39041	0.164405	0.923745
Gm15142,Samt2	29.5942	-0.352158	0.255855	-1.3764	0.168699	0.923745
Epb41l3	212.828	-0.475238	0.250792	-1.89495	0.0580996	0.923745
Serpina3j	43.9523	0.560354	0.21765	2.57456	0.0100367	0.923745
Slco3a1	46.0247	-0.382607	0.207176	-1.84677	0.0647804	0.923745
Gm5460	27.4484	-0.36919	0.268135	-1.37688	0.168549	0.923745
Olfr356	30.8289	0.376729	0.248265	1.51744	0.129154	0.923745
Acsm1	37.1989	0.462221	0.240463	1.92221	0.0545792	0.923745
Slc13a5	44.7779	0.407796	0.226051	1.804	0.0712311	0.923745
Slc1a7	52.3245	0.328545	0.206298	1.59257	0.111256	0.923745
Slc25a39	75.3607	-0.510205	0.203661	-2.50517	0.0122393	0.923745
Chmp2b	108.997	-0.307997	0.21118	-1.45846	0.144714	0.923745
Rab4a	97.285	-0.388378	0.190872	-2.03476	0.0418754	0.923745
Cbr3	37.674	-0.337375	0.229993	-1.46689	0.142405	0.923745
Hsd11b1	36.3638	0.38743	0.243372	1.59193	0.111401	0.923745
Bglap	38.5256	0.49394	0.234877	2.10297	0.0354682	0.923745
Uxs1	69.2476	-0.416995	0.183711	-2.26985	0.0232168	0.923745
Txnip	48.9617	0.59552	0.23607	2.52264	0.0116476	0.923745
Uhrf2	55.7431	0.315135	0.191348	1.64692	0.0995739	0.923745
Lrpprc	46.8045	-0.465917	0.210389	-2.21454	0.0267914	0.923745
Olfr959	28.3912	0.495116	0.26859	1.84339	0.0652724	0.923745
Hey1	50.8011	-0.530127	0.212571	-2.49388	0.0126354	0.923745
Myo16	82.9314	0.46996	0.187077	2.51212	0.0120007	0.923745
Olfr772,Olfr773	32.7649	0.351552	0.236049	1.48932	0.136403	0.923745
Chst5	42.031	0.296563	0.221218	1.34059	0.180053	0.923745
Itm2c	510.315	-0.574702	0.288142	-1.99451	0.0460966	0.923745
Defb9	38.3137	-0.31997	0.232533	-1.37602	0.168816	0.923745
Prss57	43.8971	0.339596	0.223471	1.51964	0.128601	0.923745
Col6a1	127.305	-0.74267	0.353123	-2.10315	0.035453	0.923745
Trpv4	31.0288	0.477285	0.26317	1.8136	0.0697394	0.923745
Sanbr	30.6084	-0.470043	0.264526	-1.77693	0.0755797	0.923745
Cyb5b	142.408	-0.431364	0.227382	-1.89709	0.0578164	0.923745
Gpr107	92.4036	-0.305016	0.206432	-1.47756	0.139525	0.923745
Olfr508	38.5876	0.497745	0.232772	2.13834	0.0324892	0.923745
Cnih2	221.003	-0.415854	0.231795	-1.79406	0.0728034	0.923745
Mtbp	29.8579	0.330579	0.241215	1.37048	0.170538	0.923745
Dynll1	557.826	-0.533637	0.325791	-1.63797	0.101428	0.923745
Kcnk6	30.4112	0.409893	0.250132	1.63871	0.101274	0.923745
Tmem151a	217.823	-0.347052	0.243217	-1.42692	0.153603	0.923745
Ociad1	238.949	-0.453514	0.275065	-1.64875	0.0991982	0.923745
Trim42	68.483	0.289273	0.185422	1.56007	0.118742	0.923745
Lair1	34.1769	0.444653	0.239614	1.8557	0.0634958	0.923745
Asb9	33.0064	0.374236	0.265163	1.41134	0.158143	0.923745
Usp20	52.0389	-0.354101	0.218922	-1.61748	0.105775	0.923745
Gm29958	25.6732	0.447083	0.300423	1.48817	0.136705	0.923745
Gm51999	26.6707	0.377778	0.275603	1.37073	0.170458	0.923745
Cyp2b23	35.2439	0.373253	0.251394	1.48473	0.137614	0.923745
Ear4,Ear14	25.3023	-0.421535	0.282718	-1.49101	0.135959	0.923745
Puf60	68.3405	-0.313384	0.194081	-1.61471	0.106374	0.923745
Dmtn	362.349	-0.392805	0.26104	-1.50477	0.132382	0.923745
Chrm1	255.848	-0.420778	0.264567	-1.59044	0.111735	0.923745
Nlrp3	30.8105	0.390895	0.252224	1.54979	0.121191	0.923745
Gm13889	45.1276	-0.311315	0.213171	-1.4604	0.144181	0.923745
Ostn	29.0638	0.410499	0.2563	1.60163	0.109236	0.923745
Myg1	51.7743	-0.29645	0.208165	-1.42411	0.154415	0.923745
Arhgap20	76.4085	0.281474	0.209713	1.34219	0.179536	0.923745
Defb10	32.7655	0.479403	0.244859	1.95787	0.0502448	0.923745
Tjp2	47.0057	-0.293619	0.214792	-1.36699	0.171627	0.923745
Pts	35.3155	-0.330105	0.233658	-1.41277	0.157725	0.923745
Mcu	86.1105	-0.275016	0.191755	-1.4342	0.151514	0.923745
Olfr1	29.0844	0.613104	0.284514	2.15492	0.0311684	0.923745
Epb41l2	81.2652	0.309788	0.19235	1.61054	0.107279	0.923745
Ghrh	35.729	0.449752	0.237778	1.89148	0.0585606	0.923745
Fbln2	31.2006	0.619603	0.272019	2.2778	0.0227388	0.923745
Defa-rs10	31.9611	0.368064	0.250361	1.47013	0.141526	0.923745
Ttll8	33.3872	0.595437	0.266463	2.2346	0.0254439	0.923745
Hs6st2	43.4341	-0.473137	0.235643	-2.00786	0.0446585	0.923745
0610010K14Rik	73.5417	-0.448012	0.185888	-2.41012	0.0159475	0.923745
Ndnf	36.2435	-0.424827	0.235958	-1.80044	0.0717917	0.923745
Fscn3	40.0827	0.338134	0.224594	1.50554	0.132186	0.923745
Itgax	23.1291	0.49349	0.303626	1.62532	0.104094	0.923745
Kirrel	38.0538	0.334729	0.244095	1.37131	0.170279	0.923745
Tmeff1	65.1849	-0.53771	0.193251	-2.78244	0.00539522	0.923745
Kansl2	129.643	-0.500956	0.250981	-1.99599	0.0459351	0.923745
Zcchc12	55.2151	0.433267	0.203589	2.12815	0.0333249	0.923745
Avp	29.6246	0.4215	0.26038	1.61879	0.105493	0.923745
Mgst3	270.963	-0.422175	0.252063	-1.67488	0.0939578	0.923745
Tas2r109	35.5655	0.466229	0.254034	1.8353	0.0664607	0.923745
Vmo1	27.1752	0.578007	0.271802	2.12657	0.0334558	0.923745
Atp2b2	839.83	-0.33855	0.24433	-1.38563	0.16586	0.923745
Stpg1	28.5486	0.56821	0.26364	2.15525	0.0311424	0.923745
Klhl11	170.977	-0.389265	0.260607	-1.49369	0.135257	0.923745
Syt4	202.014	-0.372149	0.254123	-1.46444	0.143073	0.923745
5730480H06Rik	36.9845	0.367691	0.246349	1.49256	0.135552	0.923745
Nkx1-2	47.5617	-0.278812	0.210994	-1.32142	0.18636	0.923745
Trem1	44.5399	0.400591	0.226431	1.76915	0.0768684	0.923745
Rbis	102.015	-0.374567	0.218691	-1.71277	0.0867554	0.923745
Shisal2a	32.6118	0.561149	0.248938	2.25417	0.0241855	0.923745
Eloc	115.457	-0.33042	0.213741	-1.54589	0.122131	0.923745
Art3	41.1862	0.338478	0.241323	1.40259	0.160739	0.923745
Selenok	200.829	-0.391093	0.243334	-1.60722	0.108005	0.923745
Atg10	57.3144	0.422785	0.204291	2.06952	0.0384969	0.923745
Kif2a	118.79	-0.542309	0.247081	-2.19486	0.0281734	0.923745
Epb41l5	48.0812	0.437845	0.20702	2.11499	0.0344311	0.923745
Nisch	369.114	-0.432162	0.271881	-1.58953	0.111941	0.923745
Mrps12	109.57	-0.433785	0.235386	-1.84287	0.0653479	0.923745
Atg16l1	78.3593	-0.439023	0.215135	-2.04068	0.0412824	0.923745
Ptcd1	69.8825	-0.459266	0.205524	-2.23461	0.0254429	0.923745
Ulk1	59.5721	-0.352159	0.186554	-1.8877	0.059066	0.923745
Gm51464	21.1304	-0.476154	0.3195	-1.49031	0.136142	0.923745
Ap2b1	261.212	-0.377454	0.264538	-1.42684	0.153625	0.923745
Bcl2l14	32.2204	0.364754	0.244793	1.49005	0.136211	0.923745
Gm8773	22.8702	0.406757	0.283346	1.43555	0.151131	0.923745
Tmem229a	56.4726	0.355634	0.197303	1.80248	0.0714701	0.923745
Olfr811	32.1335	0.602184	0.246846	2.43951	0.0147073	0.923745
4932438A13Rik	90.0556	-0.288989	0.202509	-1.42704	0.153568	0.923745
Stxbp6	73.2	-0.306716	0.212287	-1.44482	0.14851	0.923745
Atxn2l	176.746	-0.32995	0.228644	-1.44308	0.148999	0.923745
Arhgap10	72.1935	0.25571	0.191489	1.33537	0.181754	0.923745
Hoxb2	33.7498	0.513606	0.258823	1.98439	0.0472126	0.923745
Rit2	97.1256	-0.543888	0.191624	-2.8383	0.00453542	0.923745
Epg5	72.7967	-0.38847	0.195486	-1.9872	0.0469001	0.923745
Gnb4	32.1256	-0.565619	0.256067	-2.20887	0.0271836	0.923745
Clptm1	187.46	-0.383845	0.255754	-1.50084	0.133397	0.923745
Tmem178	229.873	-0.395649	0.245783	-1.60975	0.107452	0.923745
Actn4	109.489	-0.38268	0.218589	-1.75068	0.0800008	0.923745
Itga1	24.6732	0.399908	0.281217	1.42206	0.155008	0.923745
Unc13b	46.7527	0.355287	0.203217	1.74831	0.0804102	0.923745
Boll	37.5816	0.475084	0.242621	1.95813	0.0502149	0.923745
Vmn1r8	59.6943	0.315832	0.199097	1.58632	0.112666	0.923745
Ucma	37.5198	0.347985	0.231961	1.50019	0.133565	0.923745
Lpcat2b	43.3026	0.467782	0.222167	2.10554	0.0352445	0.923745
Rspo1	32.7114	0.475164	0.261124	1.81969	0.0688064	0.923745
Olfr73	29.7891	0.491925	0.255619	1.92445	0.0542983	0.923745
Gucy1b1	89.8799	-0.414604	0.23951	-1.73105	0.0834425	0.923745
Rsph4a	35.9712	0.327872	0.235797	1.39048	0.164383	0.923745
Ppp1r3g	22.9683	0.462522	0.294407	1.57103	0.116176	0.923745
Slc25a41	37.8776	0.425045	0.235171	1.80739	0.070702	0.923745
Junb	129.579	-0.453013	0.237339	-1.90872	0.0562982	0.923745
Fdxacb1	27.6808	-0.673196	0.257259	-2.6168	0.00887577	0.923745
Asprv1	38.8459	0.337329	0.235485	1.43248	0.152005	0.923745
Atp6v1b2	449.769	-0.475332	0.286867	-1.65697	0.0975246	0.923745
Ost4,Gm19774	82.4926	-0.290689	0.183844	-1.58117	0.113838	0.923745
Mrto4	61.4395	-0.341453	0.200206	-1.70551	0.0880991	0.923745
Gm3646	45.2453	0.387592	0.230652	1.68042	0.0928756	0.923745
Mrps6	72.2587	-0.300284	0.192547	-1.55953	0.118871	0.923745
Smurf1	39.064	-0.465912	0.223093	-2.08842	0.0367599	0.923745
Serpinb6d	36.5592	0.43547	0.238601	1.8251	0.067986	0.923745
Taar5	32.7282	0.471866	0.242665	1.94452	0.0518328	0.923745
Fjx1	74.3899	-0.368773	0.184549	-1.99824	0.0456908	0.923745
Lrp1b	93.626	-0.484625	0.313087	-1.54789	0.121648	0.923745
Atn1	94.3489	0.277464	0.179661	1.54437	0.122498	0.923745
Tmub1	89.0313	0.30382	0.174314	1.74295	0.0813425	0.923745
Gm12669,Glrx3	136.009	-0.546434	0.213936	-2.55419	0.0106434	0.923745
Ppl	26.0857	-0.64392	0.280985	-2.29165	0.0219256	0.923745
Cdh11	85.31	-0.345417	0.225641	-1.53083	0.125812	0.923745
Hdgf	153.427	-0.331389	0.229221	-1.44571	0.148257	0.923745
Vmn1r206,Vmn1r207,Vmn1r209	43.934	0.576505	0.225357	2.55818	0.0105221	0.923745
Psd4	40.5263	0.304311	0.228619	1.33108	0.183161	0.923745
Pdss1	76.4012	-0.297405	0.191077	-1.55647	0.119597	0.923745
Nsd2	99.3974	-0.358579	0.213994	-1.67565	0.0938063	0.923745
Fam151a	40.8369	0.467429	0.234635	1.99215	0.0463545	0.923745
Tgds	38.2936	0.37787	0.233266	1.61991	0.105252	0.923745
Xdh	62.1805	0.343027	0.203209	1.68805	0.0914018	0.923745
Tespa1	34.1118	0.504095	0.25272	1.99468	0.0460779	0.923745
Lipg	40.0424	0.357875	0.233628	1.53181	0.125568	0.923745
Ap2a2	118.636	-0.562744	0.21861	-2.5742	0.0100473	0.923745
Slc25a25	120.639	-0.430926	0.209523	-2.0567	0.039715	0.923745
Ikbke	42.1781	0.591611	0.236248	2.5042	0.012273	0.923745
Dad1	58.5364	-0.264823	0.1984	-1.33479	0.181944	0.923745
Cyp2t4	33.0028	0.373229	0.248393	1.50258	0.132948	0.923745
Bmp10	48.9957	0.284254	0.206137	1.37895	0.167909	0.923745
Zbbx	46.6105	0.360181	0.236345	1.52397	0.127517	0.923745
Cald1	39.4171	0.524089	0.219626	2.38628	0.0170198	0.923745
Atp6v0d1	293.102	-0.400998	0.280383	-1.43018	0.152665	0.923745
Hmox2	97.7265	-0.311316	0.208786	-1.49108	0.135941	0.923745
Enoph1	130.364	-0.25842	0.18498	-1.39702	0.162408	0.923745
Gne	42.8487	-0.50694	0.221325	-2.29048	0.0219935	0.923745
Sms	127.385	-0.495572	0.22689	-2.1842	0.0289476	0.923745
Mageb2,Mageb3,Mageb1	25.5748	0.368056	0.274982	1.33847	0.180743	0.923745
Prickle4	25.6952	-0.424966	0.283571	-1.49862	0.133972	0.923745
Orm1	37.357	0.310956	0.228131	1.36306	0.172865	0.923745
Hdac11	106.233	-0.381076	0.237147	-1.60692	0.108072	0.923745
Fdft1	162.892	-0.345452	0.23588	-1.46453	0.143051	0.923745
Spin4	34.8069	0.324337	0.242014	1.34016	0.180193	0.923745
Wbp1	53.7315	0.307128	0.2047	1.50038	0.133515	0.923745
Slc1a1	150.811	-0.602616	0.245477	-2.45488	0.0140931	0.923745
BC048562	35.5227	0.49341	0.230506	2.14055	0.0323104	0.923745
Dab2ip	99.765	-0.320371	0.202315	-1.58353	0.113301	0.923745
Ppp3r2	28.7172	0.371736	0.26263	1.41544	0.15694	0.923745
Nutf2	107.335	-0.408189	0.218218	-1.87056	0.0614063	0.923745
Atp6v1d	377.297	-0.471738	0.283192	-1.66579	0.0957555	0.923745
Ppargc1a	53.6224	-0.319633	0.206847	-1.54526	0.122284	0.923745
Foxd1	27.0986	-0.569959	0.305433	-1.86607	0.062032	0.923745
Nmt2	127.214	-0.430103	0.2656	-1.61937	0.105369	0.923745
Pih1d2	23.9635	0.400596	0.278924	1.43622	0.15094	0.923745
Nlgn3	139.701	-0.419723	0.222909	-1.88293	0.0597097	0.923745
Macc1	44.3991	0.447351	0.215095	2.07978	0.0375455	0.923745
Slc11a1	44.0314	0.646086	0.22228	2.90663	0.00365346	0.923745
Sp6	27.7556	0.436063	0.267345	1.63109	0.102872	0.923745
Cep20	41.3998	-0.373073	0.21766	-1.71401	0.086526	0.923745
Prkag2	125.624	-0.683624	0.26976	-2.53419	0.0112706	0.923745
Apod	97.2062	-0.447316	0.317612	-1.40837	0.159021	0.923745
Tnfrsf18	59.3761	0.362774	0.198432	1.8282	0.0675199	0.923745
Grina	459.455	-0.471088	0.277236	-1.69923	0.0892755	0.923745
Mpi	122.527	-0.513696	0.240214	-2.13849	0.0324771	0.923745
9430038I01Rik	33.0569	-0.35804	0.247183	-1.44848	0.147482	0.923745
Unc5d	57.5751	0.302925	0.192902	1.57036	0.116332	0.923745
Klhdc3	339.762	-0.338481	0.244539	-1.38416	0.16631	0.923745
Olfr1199	26.0308	0.477095	0.280818	1.69894	0.0893297	0.923745
Me1	95.4136	-0.331345	0.209123	-1.58445	0.113091	0.923745
Tuba8	45.8329	0.371839	0.209016	1.779	0.0752393	0.923745
Rsu1	70.6788	-0.324098	0.182712	-1.77382	0.0760925	0.923745
Ufm1	56.3387	-0.344798	0.189928	-1.81541	0.0694611	0.923745
Chchd7	76.4661	0.278682	0.183851	1.51581	0.129568	0.923745
[truncated: 17,741 more rows]

## Sheet: neuron_contra_LND_vs_veh
	baseMean	log2FoldChange	lfcSE	stat	pvalue	padj
Lasp1	149.316	-1.23979	0.213316	-5.81199	6.17356e-09	8.40531e-05
Nrn1	397.516	-1.29971	0.26797	-4.85021	1.23333e-06	0.00419794
Fkbp5	74.866	1.01494	0.20461	4.96038	7.03541e-07	0.00419794
Cxxc4	68.6028	-0.975133	0.199866	-4.87892	1.06667e-06	0.00419794
Egr1	414.786	-1.63358	0.347393	-4.7024	2.57121e-06	0.00700141
Etv1	121.838	-1.13168	0.251641	-4.49718	6.88605e-06	0.0156256
Pmepa1	94.5731	-0.802408	0.189254	-4.23986	2.23663e-05	0.0304518
Kcnh5	123.938	-0.859032	0.200598	-4.28236	1.84918e-05	0.0304518
Plekho1	88.4012	-0.825486	0.194503	-4.24407	2.19497e-05	0.0304518
Cbln2	82.4126	-1.02873	0.240412	-4.27903	1.87713e-05	0.0304518
Cd300c	47.363	0.891413	0.215281	4.14071	3.46239e-05	0.0326364
Egr3	147.997	-1.17466	0.283265	-4.14688	3.37039e-05	0.0326364
Ankrd34a	97.5113	-0.990697	0.237019	-4.17983	2.91731e-05	0.0326364
Slit2	56.8545	-0.912019	0.22001	-4.14536	3.39287e-05	0.0326364
Jcad	145.705	-1.00006	0.242025	-4.13204	3.59564e-05	0.0326364
R3hdm1	311.334	-1.04188	0.260022	-4.00688	6.15265e-05	0.0523552
Hdac5	129.417	-0.745334	0.190453	-3.91348	9.09769e-05	0.0728618
Pdzrn3	93.1908	-0.790195	0.204273	-3.86833	0.000109583	0.0773037
Vwde	42.6283	0.94291	0.2443	3.85963	0.000113557	0.0773037
Bag1	80.9193	-0.783169	0.202758	-3.86258	0.000112195	0.0773037
Grm3	91.6152	-0.788528	0.207506	-3.80003	0.000144678	0.0937997
Rgs4	414.682	-1.02467	0.271354	-3.77613	0.000159286	0.0985762
Nr4a1	138.485	-1.04863	0.284234	-3.68932	0.000224852	0.133102
Sting1	48.9832	0.748414	0.204467	3.66032	0.000251899	0.1429
Nptx2	89.0455	-1.1591	0.323137	-3.58701	0.000334495	0.176973
Acsm5	40.5859	0.857185	0.239149	3.58432	0.000337958	0.176973
Cnih3	111.443	-0.728629	0.204693	-3.55962	0.000371393	0.187279
Gm10409,Gm3020,Gm3005,Gm10406,Gm3002,Gm3264,Gm2897,Gm3512,Gm3411,Gm16525,Gm3239,Gm3317,Gm3558,Gm3667,Gm3194,Gm3095,Gm33933,Gm2956,Gm3252,Gm2974,Gm3373,Gm3696,Gm3752,Gm3500,Gm8108,Gm3248,Gm38418,Gm38690,Gm3383,Gm3164,Gm3488,Gm3739	104.849	-0.814815	0.230333	-3.53756	0.000403849	0.196371
Paxx	48.9362	0.733071	0.207932	3.52553	0.000422641	0.198423
Mapk11	67.5176	-0.623145	0.178844	-3.48429	0.000493452	0.216721
Lamp5	160.761	-0.96641	0.276812	-3.49121	0.000480837	0.216721
Cdkn1a	67.9489	0.692803	0.200157	3.4613	0.000537579	0.228723
Sall2	62.6395	-0.641557	0.187087	-3.42918	0.000605398	0.249773
Sec61a2	81.0754	-0.7459	0.218602	-3.41215	0.000644536	0.258099
Mapkap1	59.775	-0.655507	0.192595	-3.40354	0.000665175	0.258714
Cdh11	85.31	-0.803383	0.236576	-3.39588	0.000684076	0.258714
Lmo4	437.615	-1.16809	0.355385	-3.28683	0.00101323	0.27048
Rps23rg1,Gm5148	63.4666	-0.667099	0.200594	-3.32562	0.000882228	0.27048
Gm1096	50.0507	0.691921	0.210356	3.28928	0.00100443	0.27048
Fam81a	207.097	-0.8961	0.268603	-3.33615	0.000849473	0.27048
Mrpl36	68.6708	-0.603	0.183959	-3.27789	0.00104585	0.27048
Lnpk	135.355	-0.714026	0.217104	-3.28886	0.00100593	0.27048
Cckbr	104.138	-0.714338	0.21536	-3.31694	0.000910083	0.27048
Timp2	163.294	-0.936847	0.285974	-3.27599	0.00105291	0.27048
Myadm	87.0138	-0.782965	0.234993	-3.33186	0.000862676	0.27048
Midn	158.944	-0.799752	0.237374	-3.36917	0.000753947	0.27048
Spcs3	84.3281	-0.652942	0.19736	-3.30837	0.000938398	0.27048
Man2b1	52.5212	-0.628985	0.191461	-3.28518	0.00101917	0.27048
Apoc3	36.3803	0.78744	0.23377	3.36845	0.000755934	0.27048
Kcnt2	71.196	-0.644466	0.192101	-3.35482	0.000794164	0.27048
Vstm2l	94.6339	-0.68681	0.208152	-3.29956	0.000968378	0.27048
Septin6	108.656	-0.748915	0.223781	-3.34664	0.000817966	0.27048
Nrxn1	490.682	-0.832452	0.253996	-3.27742	0.00104761	0.27048
Gm10338,Gm3115,Gm3012,Gm3476,Gm3424,Gm8246,Gm3127,Gm6676,Gm8279,Gm10413,Gm7876,Gm3685,Gm3727,Gm6337,Gm5795,Gm3187,Gm5797,Gm3182,Gm16434	71.3163	-0.638902	0.200456	-3.18725	0.00143633	0.271212
Nlk	210.621	-0.982912	0.304223	-3.2309	0.00123402	0.271212
Hnrnpm	91.858	-0.580465	0.180612	-3.21387	0.00130959	0.271212
Plcd4	43.3989	0.69984	0.215358	3.24966	0.00115542	0.271212
Kcnip2	216.568	-0.793992	0.243278	-3.26372	0.0010996	0.271212
Ppp6c	62.5389	-0.607889	0.188504	-3.2248	0.00126059	0.271212
Gm52720,LOC115489417,Gm49083	72.1444	-0.752975	0.231435	-3.25351	0.0011399	0.271212
Mapk8	58.8203	-0.624972	0.192854	-3.24064	0.0011926	0.271212
Ceacam12	48.6088	0.690992	0.213216	3.24081	0.00119193	0.271212
Exd2	115.472	-0.795759	0.246664	-3.22609	0.00125494	0.271212
Adipor2	51.5885	0.635698	0.19865	3.2001	0.00137382	0.271212
Vmn2r71	44.1692	0.734504	0.23043	3.18753	0.00143491	0.271212
Manea	57.5719	-0.597261	0.186844	-3.19658	0.00139067	0.271212
Nfkbia	37.4554	0.716079	0.224181	3.1942	0.00140217	0.271212
Xpo1	78.9133	-0.574312	0.179622	-3.19734	0.00138704	0.271212
R3hdm2	356.481	-0.794226	0.246247	-3.22533	0.00125828	0.271212
Agbl4	68.6075	-0.598374	0.187666	-3.1885	0.00143011	0.271212
Pip4k2a	100.093	-0.700407	0.217138	-3.22564	0.00125693	0.271212
Gm16440,Gm10408,4930555G01Rik,Gm9602,Gm3005,Gm8271,Gm10340,2610042L04Rik,Gm8050,Gm5458,Gm3411,Gm2244,Gm3558,Gm3667,Gm5796,Gm2956,Gm2974,Gm3696,Gm3278,D830030K20Rik,Gm3752,Gm2237,Gm8108,Gm3383,Gm3043	67.5541	-0.636476	0.199919	-3.18368	0.00145417	0.271212
Mafg	88.6663	-0.58234	0.181223	-3.21338	0.00131181	0.271212
Ptges2	91.0888	-0.643154	0.203509	-3.16032	0.00157595	0.274127
Rit2	97.1256	-0.612636	0.194006	-3.15781	0.00158957	0.274127
Lsm10	41.9856	-0.672194	0.212658	-3.16091	0.00157276	0.274127
Mlx	62.9586	-0.630208	0.199583	-3.15762	0.0015906	0.274127
Stat1	47.3363	0.672355	0.212072	3.1704	0.00152229	0.274127
Ppp2r5a	101.524	-0.668951	0.21168	-3.1602	0.00157662	0.274127
Polb	106.065	-0.701722	0.223359	-3.14168	0.0016798	0.285882
Zkscan16	84.2601	0.716704	0.229507	3.12281	0.00179136	0.301104
Bend5	57.004	-0.57067	0.183651	-3.10736	0.00188769	0.304461
Pwwp2b	67.6754	0.588366	0.189471	3.10531	0.00190078	0.304461
Bcl6	73.858	-0.707223	0.227734	-3.10548	0.00189972	0.304461
Hdac6	62.222	-0.621674	0.199594	-3.1147	0.00184133	0.304461
Jade2	91.9402	-0.681557	0.222812	-3.0589	0.00222154	0.305948
Gm5512,Rmnd1	49.6578	-0.627609	0.204302	-3.07196	0.00212657	0.305948
Zfp827	85.244	-0.585337	0.190052	-3.07987	0.00207091	0.305948
Tmem45b	45.8979	0.652619	0.212991	3.06407	0.00218351	0.305948
Krt2	51.0197	0.650329	0.210772	3.08547	0.00203231	0.305948
Zfp532	53.1395	-0.580545	0.188502	-3.07979	0.00207148	0.305948
Junb	129.579	-0.768699	0.250907	-3.06367	0.00218636	0.305948
Fjx1	74.3899	-0.569249	0.184797	-3.08041	0.00206716	0.305948
Wnt10b	53.178	0.601759	0.196751	3.05847	0.00222467	0.305948
Elmo1	201.741	-0.783032	0.254783	-3.07333	0.00211685	0.305948
Ssu2	49.6094	0.611863	0.198893	3.07634	0.00209561	0.305948
Fubp1	99.2392	-0.673357	0.219449	-3.06839	0.00215214	0.305948
Srpk1	115.454	-0.622964	0.201985	-3.0842	0.00204099	0.305948
Golm1	38.8958	0.759362	0.24785	3.0638	0.00218547	0.305948
Zfp936,Gm17768,Gm6871,Zfp976,Zfp977,Zfp975,Gm2381,EU599041	55.8537	-0.591892	0.193928	-3.05212	0.00227233	0.309378
Mlip	105.865	-0.563215	0.184753	-3.04848	0.00230003	0.310049
Snx25	95.338	-0.592099	0.194748	-3.04033	0.0023632	0.311416
Mpp3	112.946	-0.727859	0.239785	-3.03546	0.00240166	0.311416
Ipo13	78.3398	0.572581	0.188486	3.03779	0.00238321	0.311416
Camk1	143.277	-0.613722	0.20163	-3.0438	0.00233613	0.311416
Utp15	45.1594	0.652929	0.216352	3.0179	0.00254529	0.312199
Gm7102	45.4559	0.687023	0.227445	3.02062	0.00252262	0.312199
Tsnaxip1	39.2972	0.713895	0.236506	3.01851	0.0025402	0.312199
Gm12669,Glrx3	136.009	-0.676518	0.223605	-3.02551	0.00248214	0.312199
Satb2	240.808	-0.67275	0.222269	-3.02674	0.00247207	0.312199
Gm21062	49.5681	0.626281	0.207046	3.02484	0.00248765	0.312199
Aurkaip1	99.0249	-0.598968	0.19894	-3.0108	0.00260561	0.316744
Polr2m	206.975	-0.678476	0.225591	-3.00755	0.00263362	0.317316
L3mbtl1	51.8606	-0.594453	0.199113	-2.98551	0.00283109	0.318573
Nav1	88.5915	-0.636962	0.212668	-2.9951	0.00274359	0.318573
Dalrd3	104.285	-0.631724	0.211467	-2.98734	0.00281415	0.318573
Adh6b	43.8882	0.693696	0.23225	2.98686	0.00281863	0.318573
Gm30447	41.3118	0.669159	0.224326	2.98297	0.00285464	0.318573
1700086L19Rik	110.382	-0.646665	0.215847	-2.99594	0.00273598	0.318573
Caprin1	217.138	-0.785012	0.263144	-2.9832	0.00285248	0.318573
Gal3st3	71.838	-0.67537	0.225151	-2.99963	0.00270305	0.318573
Plcxd2	173.374	-0.58998	0.196967	-2.99532	0.00274155	0.318573
Spsb1	74.4416	0.561167	0.188564	2.976	0.00292032	0.323253
Adrb1	85.1266	-0.546127	0.183945	-2.96897	0.002988	0.328078
Rps6ka3	60.1997	-0.587304	0.198225	-2.96281	0.00304846	0.332038
Ak9	39.3558	0.668977	0.226455	2.95413	0.00313548	0.333512
Kif21a	125.826	-0.624862	0.211275	-2.95757	0.00310074	0.333512
Nsdhl	59.1048	-0.558134	0.188885	-2.95489	0.00312785	0.333512
BC029722	112.831	-0.666806	0.227162	-2.93537	0.00333147	0.334981
Ccnd1	75.9639	-0.607176	0.20721	-2.93024	0.00338703	0.334981
Crhr1	62.583	-0.618808	0.210865	-2.93462	0.0033396	0.334981
Cebpd	44.599	0.601537	0.205497	2.92723	0.00341993	0.334981
Zfp385b	124.05	-0.675573	0.229247	-2.94693	0.0032095	0.334981
Magi2	137.479	-0.623059	0.212594	-2.93074	0.00338151	0.334981
Klf10	68.8755	-0.610326	0.20771	-2.93836	0.00329952	0.334981
Osbpl8	92.6998	-0.710233	0.241547	-2.94035	0.00327845	0.334981
Pou3f2	81.4214	-0.548474	0.187338	-2.92772	0.00341453	0.334981
Atp8a2	80.0615	-0.564143	0.192447	-2.93142	0.00337415	0.334981
Gskip	58.7796	-0.602679	0.205679	-2.93018	0.00338761	0.334981
Zmat4	127.641	-0.578285	0.197992	-2.92074	0.00349198	0.337187
Rab9	59.5806	-0.606063	0.207498	-2.92082	0.00349114	0.337187
Negr1	143.23	-0.58248	0.199658	-2.91738	0.00352983	0.338441
Gm42048,Gm6958	156.798	-0.874538	0.300602	-2.90928	0.00362259	0.344906
Cd34	107.048	-0.650447	0.224414	-2.89843	0.00375037	0.352803
Mrps36	92.0429	-0.576478	0.198933	-2.89785	0.00375736	0.352803
Fam98c	85.7247	-0.626961	0.216646	-2.89395	0.00380434	0.352808
Slitrk2	51.0199	-0.560781	0.193804	-2.89354	0.00380924	0.352808
Xlr3b,Xlr3c,Xlr3a	48.0266	0.585474	0.203258	2.88045	0.00397114	0.36325
Gm1110	56.5311	0.55199	0.191796	2.878	0.00400202	0.36325
Gng5,Gng5-ps	63.1236	-0.570097	0.198076	-2.87817	0.00399985	0.36325
Vmn1r151,Vmn1r152,Vmn1r155,Vmn1r157,Vmn1r159,Vmn1r259,Vmn1r252,Vmn1r257,Vmn1r256,Vmn1r254,Vmn1r125,Vmn1r124,Vmn1r91,Vmn1r120,Vmn1r123,Vmn1r122,Vmn1r107,Vmn1r160,Vmn1r163,Vmn1r104,Vmn1r165,Vmn1r128,Vmn1r166,Vmn1r143,Vmn1r142,Vmn1r148,Vmn1r95,Vmn1r248,Vmn1r242,Vmn1r244,Vmn1r138,Vmn1r246,Vmn1r139,Vmn1r103,Vmn1r132,Vmn1r130,Vmn1r131,Vmn1r118,Vmn1r137,Vmn1r94,Vmn1r135,Vmn1r115,Vmn1r116,Vmn1r100,Vmn1r1…	116.762	-0.64252	0.224134	-2.86668	0.00414805	0.371551
Arc	274.954	-0.867787	0.302672	-2.86709	0.00414267	0.371551
Trmt11	67.3868	0.548246	0.191837	2.85787	0.00426489	0.37952
Epha10	84.6813	0.600156	0.210574	2.8501	0.00437057	0.381151
Il34	77.5298	-0.600367	0.210725	-2.84905	0.00438495	0.381151
Sms	127.385	-0.678627	0.238082	-2.85039	0.00436655	0.381151
Ubap1l	36.5578	0.661619	0.232285	2.84831	0.0043952	0.381151
Per3	94.9611	0.581414	0.204474	2.84346	0.00446262	0.382129
Nefl	936.356	-0.828974	0.291357	-2.84522	0.00443808	0.382129
Nefh	150.399	-0.818676	0.28839	-2.83878	0.00452864	0.385359
Gm32168	61.9619	-0.525566	0.185322	-2.83596	0.00456882	0.386363
Arf2	69.2805	-0.515132	0.182207	-2.82718	0.00469592	0.387485
Manf	86.9762	-0.540807	0.191158	-2.8291	0.00466784	0.387485
Gnaz	101.248	-0.653437	0.230982	-2.82895	0.00467011	0.387485
Gm52606	54.7768	-0.613296	0.216549	-2.83214	0.00462376	0.387485
Tmem50b	104.535	-0.516923	0.185815	-2.78192	0.00540378	0.389124
Ecd	59.4234	-0.523815	0.187818	-2.78895	0.00528798	0.389124
Pdia6	164.469	-0.559055	0.198664	-2.81408	0.00489177	0.389124
Tomm34	73.5453	-0.518787	0.185914	-2.79047	0.00526312	0.389124
Papolg	51.2031	0.575636	0.207315	2.77663	0.00549263	0.389124
Stk35	66.0793	0.504079	0.18134	2.77975	0.00544012	0.389124
Fyn	126.122	-0.528557	0.190688	-2.77184	0.00557412	0.389124
Tspan13	95.7188	-0.611672	0.21897	-2.7934	0.00521571	0.389124
Arpp19	577.095	-0.85386	0.308333	-2.76928	0.00561804	0.389124
Zfp638	87.5819	-0.554355	0.197045	-2.81334	0.00490291	0.389124
Mettl21a	58.9685	0.518271	0.186758	2.7751	0.00551851	0.389124
Acss3	38.5836	0.638625	0.228476	2.79515	0.00518749	0.389124
Ninj1	48.7542	-0.625955	0.222723	-2.81047	0.00494696	0.389124
Nutf2	107.335	-0.638889	0.227572	-2.80741	0.00499411	0.389124
Lmbrd2	102.038	-0.511663	0.184224	-2.77739	0.00547974	0.389124
Sorbs2	186.675	-0.706346	0.253646	-2.78477	0.00535656	0.389124
Cuta	127.587	-0.638989	0.229889	-2.77956	0.00544333	0.389124
Fnbp1l	86.6527	-0.643501	0.232038	-2.77326	0.00554985	0.389124
Ppp1r12a	119.754	-0.659939	0.238052	-2.77224	0.00556714	0.389124
Cx3cl1	723.24	-0.931311	0.331739	-2.80736	0.004995	0.389124
Ubtf	112.587	-0.628488	0.222593	-2.82349	0.00475037	0.389124
Lingo1	366.025	-0.905341	0.322181	-2.81004	0.0049535	0.389124
Septin8	321.409	-0.81702	0.295106	-2.76857	0.00563036	0.389124
Timm50	65.8826	-0.563001	0.201088	-2.79977	0.00511386	0.389124
Lrrc42	49.3915	-0.550025	0.196634	-2.79721	0.00515466	0.389124
Cntn4	81.4809	-0.57053	0.205484	-2.77651	0.00549455	0.389124
Pllp	43.52	-0.593747	0.213755	-2.77769	0.00547465	0.389124
Gm51592	82.4417	-0.588402	0.210542	-2.7947	0.00519484	0.389124
Lias	70.9195	0.498967	0.177897	2.80481	0.00503465	0.389124
Pals2	98.9745	-0.547229	0.194918	-2.80749	0.00499298	0.389124
Snx13	75.6237	-0.576951	0.206427	-2.79494	0.00519092	0.389124
Slc2a1	53.2474	0.553609	0.19722	2.80706	0.00499952	0.389124
Pvr	42.9351	0.573164	0.207258	2.76547	0.00568417	0.390858
St8sia5	155.927	-0.729141	0.264041	-2.76146	0.00575431	0.393693
Cox7a2l	202.819	-0.644551	0.233646	-2.75867	0.00580374	0.395089
Meis1	52.4727	0.554553	0.201424	2.75316	0.00590233	0.397823
Adad1	48.725	0.588213	0.213553	2.75441	0.00587983	0.397823
Pex5l	251.723	-0.745767	0.271825	-2.74356	0.00607774	0.39973
1700057G04Rik	40.828	0.630318	0.229785	2.74308	0.00608664	0.39973
Khdrbs3	262.771	-0.827834	0.30191	-2.74199	0.00610678	0.39973
Slc39a1	55.389	-0.51335	0.186905	-2.74658	0.00602209	0.39973
Stx1a	339.178	-0.810551	0.29539	-2.744	0.00606957	0.39973
Sprr2e,Sprr2d,Sprr2i	43.4448	-0.581599	0.212092	-2.74219	0.00610304	0.39973
Lgi1	108.326	-0.623076	0.227787	-2.73535	0.00623147	0.402505
Percc1	45.8333	0.575493	0.210537	2.73345	0.00626743	0.402505
Pnpla2	62.9858	0.50506	0.184666	2.735	0.0062381	0.402505
Zdhhc2	58.7284	-0.499212	0.182613	-2.73372	0.00626225	0.402505
Nefm	703.176	-0.973546	0.356427	-2.7314	0.00630656	0.403116
Stmn2	456.731	-0.898234	0.329328	-2.72748	0.00638203	0.406034
Khdrbs1	127.298	-0.588626	0.216183	-2.72281	0.00647283	0.407998
Fam126b	149.009	-0.660802	0.24266	-2.72316	0.00646607	0.407998
Fam71e1	36.125	0.619785	0.227993	2.71844	0.00655911	0.411532
Fam171a2	183.739	-0.661917	0.243778	-2.71524	0.00662275	0.413618
Ell2	114.025	-0.56894	0.210341	-2.70484	0.00683372	0.420905
Jph2	37.0442	0.646492	0.238755	2.70776	0.00677385	0.420905
Slc5a3	50.9336	-0.508945	0.18826	-2.70342	0.00686309	0.420905
Sspo	43.2637	0.597478	0.220855	2.70529	0.00682446	0.420905
Mpp2	185.018	-0.659997	0.2448	-2.69606	0.00701646	0.421389
Pak1	448.927	-0.750161	0.278289	-2.69562	0.00702573	0.421389
Chst10	77.5509	-0.490621	0.181842	-2.69807	0.00697435	0.421389
Extl3	266.047	-0.613918	0.227379	-2.69997	0.00693449	0.421389
Slc22a23	98.1717	-0.57432	0.21299	-2.69647	0.00700794	0.421389
Ica1	63.1369	0.552547	0.205254	2.69202	0.00710204	0.424098
Vmn1r185,Vmn1r184	40.7031	0.636731	0.236663	2.69045	0.00713555	0.424238
Cop1	83.0055	-0.526465	0.199221	-2.64262	0.00822678	0.424967
Lsm11	64.4205	-0.47397	0.179886	-2.63483	0.00841786	0.424967
Opn3	42.7616	-0.551298	0.208121	-2.64893	0.00807473	0.424967
Grm4	54.8798	-0.498679	0.18777	-2.6558	0.00791206	0.424967
Rusc1	134.504	-0.616632	0.230192	-2.67877	0.00738928	0.424967
Rasgrp1	406.727	-0.839137	0.314227	-2.67048	0.00757428	0.424967
Slc4a3	171.966	-0.702865	0.266491	-2.63748	0.00835233	0.424967
Akap5	115.253	-0.611262	0.229961	-2.65811	0.00785792	0.424967
Stk3	89.3214	0.458623	0.174974	2.62109	0.00876488	0.424967
Yjefn3	47.1327	0.555667	0.206976	2.68469	0.00725964	0.424967
Rab15	268.056	-0.601297	0.228356	-2.63315	0.0084597	0.424967
Minar2	61.1928	-0.482856	0.181573	-2.6593	0.00783031	0.424967
Cnnm3	57.1113	0.520468	0.197267	2.63839	0.00833005	0.424967
Shisa9	71.1685	-0.485588	0.184928	-2.62581	0.00864421	0.424967
Homer1	82.381	-0.569371	0.21503	-2.64786	0.00810021	0.424967
Fbxo34	70.2856	-0.482941	0.184268	-2.62086	0.00877089	0.424967
Eef2k	79.0339	0.540521	0.20547	2.63065	0.00852215	0.424967
Lmtk2	148.937	-0.630572	0.238146	-2.64784	0.00810079	0.424967
Asap1	181.861	-0.65854	0.248545	-2.64958	0.0080592	0.424967
Hnrnpc	137.472	-0.571489	0.213499	-2.67677	0.00743348	0.424967
Slc16a7	62.7644	-0.490148	0.184079	-2.6627	0.00775154	0.424967
Dnaaf8	38.3049	0.587483	0.220154	2.66851	0.00761893	0.424967
Dmtn	362.349	-0.750787	0.280281	-2.67869	0.00739107	0.424967
Cep20	41.3998	-0.555823	0.211172	-2.63209	0.00848622	0.424967
Cxcl12	45.2238	-0.580135	0.218984	-2.64921	0.00806814	0.424967
Gcnt3	44.2998	0.56539	0.214422	2.63682	0.00836883	0.424967
Ywhaq	175.026	-0.666079	0.251635	-2.64701	0.00812078	0.424967
H4c1	57.3539	0.498564	0.188532	2.64444	0.00818254	0.424967
Ovgp1	49.6545	0.53137	0.199097	2.6689	0.00761003	0.424967
Zbtb2	51.0613	0.531555	0.202642	2.62312	0.00871287	0.424967
Lrguk	48.4685	-0.57493	0.218477	-2.63154	0.00849986	0.424967
Dnajb5	121.084	-0.61895	0.235995	-2.62273	0.00872292	0.424967
Dhx37	43.2446	0.551919	0.210554	2.62127	0.00876016	0.424967
Hmgcr	108.542	-0.654652	0.249105	-2.62801	0.0085885	0.424967
Sart3	59.8639	-0.525566	0.198109	-2.65291	0.00798	0.424967
Rtl4	36.2306	0.589656	0.224337	2.62844	0.00857776	0.424967
Eif2b5	120.422	-0.604028	0.229303	-2.63419	0.0084339	0.424967
Carhsp1	47.1425	0.556584	0.208205	2.67324	0.00751214	0.424967
Gmfb	135.024	-0.690336	0.260319	-2.65188	0.00800445	0.424967
Idi1,Idi1-ps1	65.8932	-0.545816	0.205126	-2.66088	0.00779376	0.424967
Ankrd12	211.355	-0.578701	0.217252	-2.66373	0.00772792	0.424967
Slitrk4	53.0876	-0.52934	0.200549	-2.63946	0.00830382	0.424967
Zmat3	211.526	-0.669433	0.251656	-2.66011	0.00781152	0.424967
Gm10409,Gm3005,Gm3002,Gm3685,Gm3264,Gm2897,Gm10340,2610042L04Rik,Gm5458,Gm3411,Gm3173,Gm3317,Gm3558,Gm3667,Gm5796,Gm2956,Gm2974,Gm3373,Gm3636,Gm3696,Gm10338,Gm3752,Gm3500,Gm2237,Gm8246,Gm8108,Gm3248,Gm3383,Gm2888,Gm3488	197.546	-0.623564	0.236604	-2.63547	0.00840198	0.424967
Bmf	63.9419	0.504423	0.191611	2.63254	0.00847484	0.424967
Mapre1	80.3422	-0.526308	0.199393	-2.63956	0.00830149	0.424967
Gap43	148.605	-0.832651	0.312368	-2.66561	0.00768485	0.424967
Capns1	165.271	-0.689187	0.256439	-2.68753	0.00719829	0.424967
Arpc5l	180.43	-0.684694	0.25897	-2.64391	0.00819541	0.424967
Sv2c	67.4716	-0.555454	0.209662	-2.64929	0.00806622	0.424967
Olfm3	92.0322	-0.615645	0.231344	-2.66116	0.0077871	0.424967
Pttg1	77.3315	-0.514656	0.196099	-2.62447	0.00867833	0.424967
Jdp2	322.304	-0.718217	0.274567	-2.61582	0.00890142	0.429762
Vmn2r120	43.8943	0.541276	0.210774	2.56805	0.0102273	0.430966
Commd8	84.4568	-0.525393	0.205163	-2.56086	0.0104413	0.430966
Npas2	78.039	-0.531901	0.207716	-2.56071	0.0104457	0.430966
H2bu2	91.7013	0.552483	0.212098	2.60485	0.00919143	0.430966
Rasl11b	121.63	-0.551198	0.21277	-2.59058	0.00958154	0.430966
Rgmb	143.446	-0.600523	0.230071	-2.61016	0.0090499	0.430966
Il10ra	38.8393	0.61488	0.239403	2.56838	0.0102174	0.430966
Tcstv1	37.214	0.617847	0.240172	2.57252	0.0100961	0.430966
Kcnh7	138.376	-0.602121	0.231488	-2.60109	0.00929289	0.430966
Ubqln1	153.724	-0.580893	0.225935	-2.57106	0.0101389	0.430966
Lipa	47.8036	0.517992	0.202162	2.56226	0.0103995	0.430966
Bdnf	52.5938	-0.767796	0.295597	-2.59744	0.00939219	0.430966
Klrc1	49.264	0.562148	0.218358	2.57443	0.0100405	0.430966
Kctd12	61.5707	-0.484742	0.187919	-2.57953	0.00989355	0.430966
Gm10409,4930555G01Rik,Gm3005,Gm10406,Gm3002,Gm3383,Gm2897,2610042L04Rik,Gm5458,Gm3411,Gm16525,Gm3173,Gm3317,Gm3558,Gm3667,Gm5796,Gm33933,Gm2956,Gm3373,Gm3636,Gm3696,Gm3500,Gm2237,Gm3264,Gm3488,Gm3739	203.606	-0.760142	0.294963	-2.57708	0.00996394	0.430966
Snx5	114.992	-0.462786	0.179096	-2.58401	0.00976591	0.430966
Ppp2r2a	74.1252	-0.583275	0.223625	-2.60827	0.00910015	0.430966
Mtmr7	110.629	-0.549006	0.212304	-2.58595	0.00971121	0.430966
Gm3250,Gm2696,Gm9507,Gm9736,Gm3238,Gm7137,Gm3233,Gm19402,Gm9508,Gm9639,Gm7138,Gm19668	51.3086	-0.536584	0.206054	-2.60409	0.00921176	0.430966
Ano8	42.2139	0.549025	0.21287	2.57915	0.00990428	0.430966
Kif2a	118.79	-0.674207	0.259571	-2.59739	0.00939338	0.430966
Rapgef5	91.9943	-0.544414	0.211758	-2.57092	0.0101429	0.430966
Ikbke	42.1781	0.59629	0.230966	2.58173	0.00983072	0.430966
Grm7	79.9707	-0.579565	0.223935	-2.58809	0.00965095	0.430966
Kcnc4	108.639	-0.543213	0.208091	-2.61046	0.00904216	0.430966
Clic3	39.4733	0.585286	0.226525	2.58376	0.00977304	0.430966
Wipf3	98.8052	0.559145	0.217006	2.57663	0.00997676	0.430966
Farsb	81.9756	-0.605306	0.234972	-2.57607	0.00999301	0.430966
Vmn1r19	43.3721	0.573212	0.220934	2.59449	0.00947303	0.430966
Efna3	97.1635	-0.586738	0.227572	-2.57825	0.00993015	0.430966
Psg17	50.3357	0.552133	0.214466	2.57446	0.0100398	0.430966
Pabpc4l	43.7506	0.592276	0.228143	2.59607	0.00942956	0.430966
Ptpn12	47.7137	-0.507175	0.197867	-2.56322	0.0103707	0.430966
Parp6	127.507	-0.515227	0.199452	-2.58322	0.00978842	0.430966
Cobl	87.995	-0.586441	0.225531	-2.60026	0.0093152	0.430966
Elmod1	166.492	-0.652777	0.250211	-2.6089	0.00908328	0.430966
Gatad1	107.77	-0.478289	0.186325	-2.56696	0.0102595	0.430966
Crybg1	38.0338	0.615219	0.239885	2.56464	0.0103282	0.430966
Abcg2	41.795	0.538344	0.209923	2.56449	0.0103328	0.430966
Ccp110	83.5854	-0.486193	0.187495	-2.5931	0.00951145	0.430966
Kcnk12	72.2635	-0.52287	0.203282	-2.57215	0.010107	0.430966
Ifngr2	74.7103	-0.489629	0.190408	-2.57147	0.0101269	0.430966
Kcnq5	124.198	-0.655801	0.252153	-2.60081	0.0093004	0.430966
Septin11	199.681	-0.699755	0.268423	-2.60692	0.00913613	0.430966
Kcng1	39.75	-0.912722	0.355804	-2.56524	0.0103105	0.430966
1110032F04Rik	69.6351	-0.501824	0.193068	-2.5992	0.00934408	0.430966
Hspa8	1103.62	-0.817184	0.317338	-2.57512	0.0100205	0.430966
Calr	122.5	-0.59087	0.227183	-2.60086	0.00929902	0.430966
Prkcq	50.0487	0.525513	0.205421	2.55823	0.0105207	0.432749
Kcnb1	237.912	-0.650932	0.255388	-2.5488	0.0108094	0.434187
Nectin1	69.9433	-0.510172	0.199995	-2.55093	0.0107436	0.434187
Olfr197	54.383	0.51001	0.1996	2.55516	0.0106138	0.434187
Sec62	236.106	-0.665081	0.260744	-2.5507	0.0107506	0.434187
Sdf2l1	43.8312	-0.540571	0.212092	-2.54875	0.0108108	0.434187
Lrrc4	125.221	-0.462598	0.181098	-2.55441	0.0106369	0.434187
Rap2c	50.0687	-0.493431	0.193351	-2.55199	0.0107109	0.434187
Fcer2a	38.8396	0.569308	0.222937	2.55367	0.0106594	0.434187
Lrrtm1	90.2948	-0.503927	0.197931	-2.54598	0.0108973	0.436371
Sfpq	281.298	-0.647096	0.255641	-2.53126	0.0113652	0.44115
Gm20716,Adnp	97.9959	0.472037	0.186883	2.52584	0.0115422	0.44115
Cacnb1	139.443	-0.616141	0.244091	-2.52423	0.0115952	0.44115
Nr4a3	37.9126	-0.552976	0.218739	-2.52802	0.0114707	0.44115
Rph3a	352.285	-0.680043	0.268756	-2.53034	0.0113953	0.44115
Pth1r	38.107	0.587069	0.231926	2.53128	0.0113648	0.44115
Ndufb7	190.347	-0.611123	0.242159	-2.52364	0.0116147	0.44115
Mrpl30	111.311	-0.509979	0.201169	-2.53507	0.0112424	0.44115
Ccl25	45.7758	0.534864	0.21215	2.52115	0.011697	0.44115
Fam151a	40.8369	0.575994	0.226808	2.53957	0.011099	0.44115
Chl1	67.3082	-0.50095	0.19821	-2.52738	0.0114918	0.44115
Fam124b	42.3301	0.615583	0.244103	2.52182	0.0116749	0.44115
Hsph1	195.187	-0.6405	0.253027	-2.53135	0.0113624	0.44115
Efna5	87.1614	-0.527358	0.208265	-2.53215	0.0113367	0.44115
Cenpe	43.4332	0.536121	0.211053	2.54022	0.0110783	0.44115
Snca	277.114	-0.753797	0.297965	-2.52982	0.0114121	0.44115
Gm3095	87.424	-0.577031	0.228483	-2.52549	0.0115537	0.44115
Slc39a10	142.695	-0.643978	0.255376	-2.52169	0.0116792	0.44115
B4galt6	120.164	-0.532435	0.210227	-2.53267	0.0113199	0.44115
Ctnna2	118.453	-0.603737	0.239432	-2.52154	0.0116842	0.44115
Golph3	117.904	-0.548675	0.216736	-2.53154	0.0113564	0.44115
Kif3a	146.597	-0.6503	0.258338	-2.51724	0.0118277	0.444845
Npnt	50.3712	-0.498052	0.19845	-2.50971	0.0120832	0.446714
Fkbp3	211.784	-0.68145	0.272013	-2.50521	0.0122378	0.446714
Zcwpw2	46.2421	0.534483	0.212721	2.5126	0.0119846	0.446714
Pak5	64.1794	-0.457826	0.182462	-2.50915	0.0121021	0.446714
1700093K21Rik	42.6564	0.543436	0.217001	2.5043	0.0122693	0.446714
Marchf7	81.5375	-0.461585	0.184114	-2.50706	0.0121741	0.446714
Ogt	183.203	-0.669449	0.266517	-2.51184	0.0120104	0.446714
Adig	53.0152	0.49716	0.198483	2.5048	0.0122522	0.446714
Eci1	47.7484	0.502654	0.20072	2.50425	0.0122711	0.446714
Hck	55.218	0.51955	0.207446	2.5045	0.0122623	0.446714
Gmeb2	43.0106	-0.535674	0.213836	-2.50506	0.0122429	0.446714
Lratd1	52.6948	-0.50158	0.199811	-2.51027	0.0120638	0.446714
Mal2	154.466	-0.669452	0.268229	-2.49582	0.0125665	0.450244
Dzip1l	56.4047	-0.456577	0.182839	-2.49715	0.0125196	0.450244
Slc25a39	75.3607	-0.508672	0.203803	-2.4959	0.0125639	0.450244
Cpeb1	84.0736	0.5859	0.23473	2.49606	0.012558	0.450244
Cyp2c50	38.4489	0.596034	0.238724	2.49675	0.0125338	0.450244
Ppil6	38.7897	0.557696	0.223353	2.49693	0.0125275	0.450244
Cryba1	62.1963	0.509648	0.204632	2.49055	0.0127544	0.451584
Gcnt2	53.9556	-0.488191	0.196551	-2.48379	0.0129994	0.451584
Mob4	78.5027	-0.512443	0.205905	-2.48873	0.01282	0.451584
Wfdc6a	55.7139	0.498438	0.20082	2.48201	0.0130643	0.451584
Hnrnph1	131.52	-0.548486	0.221051	-2.48127	0.0130916	0.451584
Gda	140.976	-0.731083	0.293866	-2.48781	0.0128532	0.451584
Gm21154,Gm8104,Gm3371,Gm2832,1700049E17Rik2,AY358078,1700024B05Rik,Gm8032,Gm2959,Gm5622,Gm8126,Gm5799,Gm5798,4930503E14Rik,Gm7247,1700049E17Rik1,Gm5930	60.1248	-0.507221	0.204166	-2.48436	0.0129785	0.451584
Mpi	122.527	-0.628185	0.252055	-2.49225	0.0126936	0.451584
Ndufb11	163.497	-0.546223	0.219865	-2.48436	0.0129786	0.451584
Scn3a	55.9534	-0.470472	0.189143	-2.48738	0.0128687	0.451584
Vmn1r189	91.0295	0.43477	0.174828	2.48684	0.0128882	0.451584
Coch	53.5459	-0.495817	0.199566	-2.48447	0.0129743	0.451584
Cdhr1	39.3498	0.550396	0.221844	2.481	0.0131014	0.451584
Mapk10	334.264	-0.681804	0.273887	-2.48936	0.0127974	0.451584
LOC100503923,Gm38510,Gm7609,Csprs,LOC100041903,Gm7592	75.2435	-0.525777	0.211756	-2.48294	0.0130303	0.451584
Ppip5k1	100.931	-0.534526	0.215652	-2.47865	0.013188	0.45342
D430041D05Rik	108.863	-0.578962	0.23368	-2.47759	0.0132274	0.453616
Agl	58.5307	0.490402	0.198078	2.4758	0.0132936	0.453616
Gpr26	137.312	-0.569912	0.230164	-2.47611	0.0132823	0.453616
Cap1	174.945	-0.640564	0.258889	-2.47428	0.0133504	0.454416
Cox14	161.09	-0.624672	0.252684	-2.47215	0.0134305	0.455101
Rheb	201.853	-0.58592	0.237026	-2.47196	0.0134374	0.455101
Lsm14b	89.3371	-0.470389	0.190452	-2.46986	0.0135166	0.455343
Sprr2d	46.8093	0.534748	0.217058	2.46362	0.0137544	0.455343
Olfml2b	43.358	0.534328	0.216598	2.46691	0.0136284	0.455343
Pianp	246.386	-0.729585	0.296195	-2.46319	0.0137708	0.455343
Rpl4	582.59	-0.615277	0.249748	-2.4636	0.0137551	0.455343
Dusp3	207.799	-0.655314	0.266066	-2.46297	0.013779	0.455343
Tex19.2	42.0913	0.575077	0.233315	2.4648	0.0137088	0.455343
Eral1	47.4348	0.515865	0.208972	2.46859	0.0135648	0.455343
Fam214a	91.067	0.538377	0.217941	2.47029	0.0135005	0.455343
Polr2f	178.101	-0.605189	0.245527	-2.46485	0.0137069	0.455343
Mrpl55	86.6626	-0.46964	0.190895	-2.4602	0.0138861	0.455565
Dact2	87.6465	-0.485605	0.197328	-2.4609	0.0138587	0.455565
St8sia4	56.7604	0.486818	0.197844	2.46062	0.0138697	0.455565
Elovl6	101.097	-0.456092	0.18557	-2.45779	0.0139795	0.456449
Boc	79.8674	-0.461164	0.187635	-2.45777	0.0139801	0.456449
E330021D16Rik	38.0436	0.555527	0.22613	2.45667	0.0140233	0.456764
Tmem69	41.4672	0.530246	0.216223	2.45231	0.0141944	0.461234
Emilin3	48.5924	0.492826	0.201393	2.44709	0.0144014	0.464631
Ces1a	36.0688	0.591989	0.241782	2.44844	0.0143477	0.464631
Urb1	63.4057	0.470073	0.192073	2.44736	0.0143906	0.464631
Lhfp	74.1315	-0.428285	0.175108	-2.44584	0.0144515	0.465116
2010003K11Rik	40.5331	0.550026	0.225104	2.44343	0.0145484	0.465116
Uba52	80.9181	0.469289	0.192071	2.44332	0.014553	0.465116
Aff1	49.2971	0.496661	0.203134	2.44499	0.0144855	0.465116
Mfsd5	87.0042	-0.557077	0.228115	-2.44209	0.0146025	0.465603
Tgfbr2	36.1586	0.599491	0.245595	2.44098	0.0146477	0.465953
Pomgnt1	89.2863	-0.548139	0.225195	-2.43407	0.0149302	0.466226
Krt75	61.6393	0.522355	0.214594	2.43416	0.0149265	0.466226
Gm10338,Gm3012,Gm3424,Gm8246,Gm3127,Gm3629,Gm2977,Gm8279,Gm10410,Gm10413,Gm3050,Gm2888,Gm5795,Gm3618,Gm3685,Gm7876,Gm3187,Gm3182,Gm5458	56.9827	-0.528965	0.216907	-2.43867	0.0147414	0.466226
Ntrk1	48.245	0.55213	0.22677	2.43476	0.0149018	0.466226
Pnrc1	142.367	-0.563358	0.231161	-2.43708	0.0148063	0.466226
Hsd17b6	38.9887	0.56241	0.230944	2.43527	0.0148806	0.466226
Usp40	49.069	0.494112	0.202772	2.43679	0.0148182	0.466226
Gm52448,Gm52439,Gm52417,Gm52420,Gm52436	324.482	-0.865588	0.355569	-2.43437	0.0149176	0.466226
Atrnl1	83.5234	-0.541812	0.222742	-2.43246	0.0149965	0.467226
Stmn3	942.699	-0.83566	0.34381	-2.43059	0.0150744	0.46858
Atp5j2	320.209	-0.630686	0.259619	-2.42927	0.0151292	0.469212
Syngap1	288.975	-0.644669	0.265786	-2.42552	0.0152864	0.472993
Atp5o	249.011	-0.613217	0.252989	-2.42389	0.0153553	0.472993
Timm8a1	67.7137	-0.436359	0.179975	-2.42455	0.0153275	0.472993
Mrps17	82.5667	-0.544551	0.224773	-2.42266	0.0154071	0.473518
Me1	95.4136	-0.523075	0.216014	-2.42148	0.0154574	0.473991
Phf23	79.6986	-0.488433	0.201786	-2.42055	0.0154971	0.474141
Syndig1	122.651	-0.532601	0.220292	-2.41771	0.0156187	0.474697
Pknox2	55.5046	-0.466141	0.192805	-2.41768	0.0156199	0.474697
Tamalin	80.7305	-0.546209	0.225792	-2.41908	0.0155597	0.474697
Gm31649	40.3643	0.523082	0.216483	2.41627	0.0156803	0.474793
Hmgn1	89.3872	-0.500848	0.207306	-2.41598	0.0156927	0.474793
Nrsn1	519.759	-0.546042	0.226288	-2.41303	0.0158203	0.475484
Ptpn3	133.546	-0.538845	0.223267	-2.41345	0.0158023	0.475484
Sel1l3	175.682	-0.520686	0.215724	-2.41367	0.015793	0.475484
Cops6	124.465	-0.609988	0.252875	-2.41222	0.0158559	0.475503
P2ry4	46.8166	0.502529	0.208781	2.40697	0.0160856	0.475853
Vat1l	44.7616	-0.50445	0.209599	-2.40674	0.0160955	0.475853
Otub1	342.835	-0.651375	0.270786	-2.4055	0.0161505	0.475853
Camk2n1	2095.58	-0.692243	0.287703	-2.4061	0.0161238	0.475853
Vmn1r35	40.9535	0.561688	0.233471	2.40581	0.0161365	0.475853
Srgap3	320.093	-0.679553	0.282769	-2.40321	0.0162521	0.475853
Vmn1r206,Vmn1r207,Vmn1r209	43.934	0.529347	0.219732	2.40906	0.0159938	0.475853
Gm5741	43.0845	0.534913	0.222549	2.40358	0.0162354	0.475853
Gabra4	98.6621	-0.531508	0.221061	-2.40435	0.0162013	0.475853
Msmo1	88.4408	-0.565098	0.234782	-2.4069	0.0160884	0.475853
Cnksr2	319.164	-0.661038	0.274753	-2.40594	0.0161309	0.475853
Akt1s1	96.9123	-0.482213	0.200745	-2.40211	0.0163007	0.476252
9030025P20Rik,Ermard,Gm3435	62.2798	-0.455548	0.18987	-2.39927	0.0164278	0.47894
Thsd7a	81.8215	-0.495502	0.206836	-2.39563	0.0165917	0.481344
AI593442	135.664	-0.572051	0.238843	-2.39509	0.0166164	0.481344
Stc2	45.085	0.540605	0.225676	2.39549	0.0165983	0.481344
Gpx1	153.373	-0.573975	0.239886	-2.3927	0.016725	0.483462
Neurod6	107.505	-0.872339	0.369347	-2.36184	0.0181844	0.48475
Ids	166.075	-0.537505	0.230816	-2.32872	0.019874	0.48475
Stk38	62.2521	0.426621	0.183613	2.32349	0.0201531	0.48475
Luc7l2	144.574	-0.583182	0.245128	-2.3791	0.0173552	0.48475
Matn2	56.8205	0.438825	0.187381	2.34189	0.0191864	0.48475
Ppp1r11	157.512	-0.596546	0.255064	-2.33881	0.0193452	0.48475
Mpc2	269.594	-0.664916	0.284548	-2.33674	0.0194525	0.48475
Prelid1	238.521	-0.682527	0.29069	-2.34796	0.0188768	0.48475
Sacm1l	109.521	-0.5792	0.243231	-2.38128	0.0172525	0.48475
Nrg1	51.3154	-0.482006	0.202115	-2.38482	0.0170877	0.48475
Cd99l2	76.7931	-0.471505	0.200736	-2.34888	0.0188298	0.48475
Scube1	91.5203	-0.805038	0.347513	-2.31657	0.0205271	0.48475
Dynlt3	104.794	-0.554242	0.234395	-2.36456	0.0180513	0.48475
Dpysl4	86.0368	0.549665	0.233166	2.3574	0.0184033	0.48475
Plcb4	58.0793	-0.466895	0.196259	-2.37898	0.0173606	0.48475
Spesp1	54.4419	0.492165	0.207582	2.37094	0.0177428	0.48475
Vps35l	67.5549	-0.409252	0.174119	-2.35041	0.0187527	0.48475
Thy1	1386.2	-0.79851	0.345463	-2.31142	0.0208097	0.48475
Ccdc63	48.0421	0.492572	0.208449	2.36303	0.0181262	0.48475
Rab13	69.0012	0.418348	0.179614	2.32915	0.0198511	0.48475
Cd7	42.6492	0.497158	0.209296	2.37538	0.0175308	0.48475
Rtn4rl2	96.7701	-0.783516	0.336344	-2.32951	0.0198323	0.48475
Arntl	73.521	-0.449162	0.193901	-2.31645	0.0205339	0.48475
Cckar	39.7123	0.521192	0.219653	2.3728	0.017654	0.48475
Tmsb10	334.464	-0.658664	0.283689	-2.32178	0.0202447	0.48475
Shisa4	165.657	-0.610946	0.261371	-2.33746	0.0194151	0.48475
Gadd45b	69.0274	-0.422087	0.179243	-2.35483	0.0185312	0.48475
Znhit1	129.371	-0.584086	0.246676	-2.36782	0.017893	0.48475
Htr3a	35.8792	0.553461	0.23464	2.35877	0.0183358	0.48475
Smad7	52.2214	-0.475195	0.204016	-2.32921	0.0198479	0.48475
Rtn4r	152.53	-0.541846	0.230115	-2.35467	0.0185391	0.48475
Ubxn2a	95.8397	-0.4228	0.183031	-2.30999	0.0208889	0.48475
Lrfn1	84.9205	-0.432065	0.18577	-2.32581	0.0200288	0.48475
Spred3	72.7441	-0.461553	0.199585	-2.31256	0.0207467	0.48475
Ckmt2	41.0646	0.508811	0.220455	2.308	0.0209989	0.48475
Plxnd1	63.0203	-0.447451	0.187369	-2.38807	0.016937	0.48475
Med17	64.8704	0.460353	0.192854	2.38706	0.0169837	0.48475
Timm17a	124.694	-0.566035	0.240915	-2.34953	0.0187974	0.48475
Lman2l	59.5532	-0.421207	0.179101	-2.35178	0.0186837	0.48475
Map9	58.455	-0.468215	0.202208	-2.31551	0.0205851	0.48475
Paqr7	92.1179	-0.471085	0.201657	-2.33607	0.0194876	0.48475
Lonp2	87.6797	-0.441446	0.186161	-2.37132	0.0177248	0.48475
Kcp	49.8661	0.462196	0.197689	2.33799	0.0193876	0.48475
Hsdl2	64.9699	0.441706	0.186348	2.37033	0.0177722	0.48475
Med12	49.4664	0.497941	0.210047	2.37062	0.0177583	0.48475
Dzip3	89.9514	-0.523226	0.22255	-2.35105	0.0187207	0.48475
Atp6v0e	77.7603	-0.45487	0.1932	-2.3544	0.0185525	0.48475
Nit1	90.9531	-0.549	0.233211	-2.35409	0.0185679	0.48475
Agmo	54.752	0.498784	0.210882	2.36523	0.018019	0.48475
Hoxa9	36.3595	0.569627	0.245558	2.31972	0.0203559	0.48475
Exo5	51.6127	-0.460568	0.193665	-2.37817	0.0173986	0.48475
Zfp804a	71.3984	-0.441593	0.188202	-2.34637	0.0189571	0.48475
Ptgds	277.39	0.678205	0.288632	2.34972	0.0187873	0.48475
Senp3	154.427	-0.510707	0.219906	-2.32239	0.0202119	0.48475
Pip5kl1	46.8362	-0.474214	0.200887	-2.3606	0.0182453	0.48475
Scgb2b17,Scgb2b6,Scgb2b15,Scgb2b10	42.1998	-0.487882	0.20562	-2.37273	0.017657	0.48475
Mtss2	99.4139	-0.44596	0.190389	-2.34236	0.0191623	0.48475
Smim8	62.7756	-0.424466	0.178204	-2.38191	0.0172232	0.48475
Ppp1r2-ps3,Ppp1r2	248.913	-0.61789	0.266154	-2.32155	0.020257	0.48475
Lrrc15	39.791	-0.535921	0.226845	-2.3625	0.0181523	0.48475
Rexo4	80.0335	-0.431747	0.186936	-2.3096	0.0209103	0.48475
Mageb11	42.0972	0.503546	0.214692	2.34543	0.019005	0.48475
Trem1	44.5399	0.521662	0.21946	2.37702	0.017453	0.48475
Borcs6	51.679	-0.439156	0.189896	-2.31262	0.0207436	0.48475
BC005624	103.892	-0.452452	0.195393	-2.3156	0.02058	0.48475
Fscn2	37.7211	0.534136	0.230358	2.31872	0.0204102	0.48475
Ubald1	132.652	-0.49274	0.209579	-2.3511	0.0187182	0.48475
Gtpbp2	95.3956	-0.542589	0.233779	-2.32095	0.0202897	0.48475
Rora	97.8645	-0.438498	0.185938	-2.35831	0.0183586	0.48475
Phyhipl	233.814	-0.640956	0.277721	-2.30791	0.0210041	0.48475
Krt78	40.6021	0.503044	0.216657	2.32184	0.0202416	0.48475
Eef1g	384.839	-0.610411	0.264613	-2.30681	0.0210655	0.48475
Pgm2l1	382.991	-0.759771	0.320308	-2.372	0.0176921	0.48475
Ndufb1	237.809	-0.637078	0.267428	-2.38224	0.0172076	0.48475
Fam3c	131.352	-0.561309	0.240204	-2.3368	0.0194495	0.48475
Aif1	53.9789	0.473432	0.204831	2.31133	0.0208147	0.48475
Anxa3	37.7189	0.562202	0.235198	2.39034	0.0168328	0.48475
Fam135b	114.615	-0.558928	0.237483	-2.35355	0.0185952	0.48475
Mas1	50.6004	-0.486434	0.210395	-2.312	0.0207775	0.48475
Ppa1	199.398	-0.65776	0.282387	-2.32929	0.0198437	0.48475
Cyb5r1	56.1009	-0.454529	0.191536	-2.37307	0.0176411	0.48475
Cyp51	64.4575	-0.469154	0.200809	-2.33632	0.0194746	0.48475
Trim9	189.793	-0.575493	0.244546	-2.35332	0.0186068	0.48475
Pih1d1	78.6339	-0.478323	0.2053	-2.32987	0.0198129	0.48475
Cdh22	78.2667	-0.512734	0.220738	-2.32281	0.0201892	0.48475
Rarres2	50.4977	0.492177	0.213359	2.3068	0.0210661	0.48475
Setd7	237.534	-0.521907	0.223092	-2.33942	0.0193137	0.48475
Mn1	71.5188	-0.484284	0.205351	-2.35832	0.0183577	0.48475
Foxp1	169.238	-0.476721	0.203034	-2.34799	0.018875	0.48475
Syt6	64.9525	0.471064	0.204225	2.30659	0.0210777	0.48475
Ptgfrn	66.937	-0.478536	0.20567	-2.32672	0.0199802	0.48475
Zcwpw1	66.7185	0.422391	0.181294	2.32987	0.0198131	0.48475
Prdx2	272.08	-0.674152	0.290601	-2.31985	0.0203488	0.48475
Kcnf1	90.5064	-0.564951	0.23779	-2.37584	0.017509	0.48475
Phactr4	42.0943	0.501128	0.213365	2.34869	0.0188398	0.48475
Sdhc	97.7099	-0.462699	0.195139	-2.37113	0.0177338	0.48475
Slc35g1	51.0728	0.45668	0.193633	2.35848	0.0183499	0.48475
Klhl29	66.9235	-0.448013	0.190473	-2.35211	0.0186675	0.48475
Pdpk1	158.618	-0.517518	0.218742	-2.36589	0.0179869	0.48475
Hecw1	114.62	-0.572797	0.241968	-2.36725	0.0179211	0.48475
Ppme1	244.142	-0.72925	0.312455	-2.33394	0.019599	0.48475
Ptprf	98.1702	-0.533815	0.227275	-2.34876	0.0188361	0.48475
Ly6g	42.1505	0.532126	0.22451	2.37016	0.0177802	0.48475
Dok1	56.1999	0.496623	0.215186	2.30788	0.0210057	0.48475
Ptprj	127.541	-0.544558	0.234642	-2.3208	0.0202976	0.48475
Cacng2	137.777	-0.543222	0.230729	-2.35437	0.0185541	0.48475
Gm31493	44.6821	0.492543	0.21326	2.30959	0.0209108	0.48475
Mrps7	76.2525	-0.448045	0.191382	-2.3411	0.0192269	0.48475
Vmn1r243,Vmn1r158,Vmn1r149,Vmn1r119,Vmn1r101,Vmn1r253,Vmn1r241,Vmn1r251,Vmn1r117,Vmn1r245,Vmn1r255,Vmn1r113	98.7252	-0.52072	0.220403	-2.36258	0.0181484	0.48475
Grid1	79.1795	-0.552153	0.238301	-2.31704	0.0205014	0.48475
Mboat7	185.578	-0.702048	0.300134	-2.33911	0.0193297	0.48475
4930544G11Rik	40.1642	0.537647	0.230291	2.33464	0.0195624	0.48475
Hnrnpu	203	-0.554956	0.237048	-2.34111	0.0192264	0.48475
Acsl4	41.7593	-0.499674	0.216052	-2.31275	0.0207366	0.48475
Apba2	368.197	-0.677998	0.286474	-2.3667	0.0179476	0.48475
CN725425	49.0931	0.49924	0.212932	2.3446	0.0190475	0.48475
Serpina3n	48.6057	-0.458759	0.196841	-2.3306	0.0197744	0.48475
Zswim3	42.4712	-0.503892	0.217642	-2.31523	0.0206005	0.48475
Diaph2	55.6071	-0.456059	0.19541	-2.33386	0.0196031	0.48475
Camkmt	45.7055	-0.466987	0.199842	-2.33678	0.0194506	0.48475
Ssxa1	54.1463	0.491352	0.208165	2.36039	0.0182556	0.48475
Sorl1	299.13	-0.764858	0.332063	-2.30335	0.0212589	0.485129
Prss40	65.3485	0.445819	0.193572	2.30312	0.0212723	0.485129
Fkbp1b	80.9305	-0.527763	0.229097	-2.30366	0.0212415	0.485129
Fip1l1	88.5468	-0.484762	0.210426	-2.30372	0.0212384	0.485129
Tpi1	770.82	-0.718144	0.311587	-2.30479	0.0211782	0.485129
Mrps11	95.4674	-0.442386	0.192261	-2.30097	0.0213932	0.486352
Ldb2	77.0765	-0.794253	0.345361	-2.29978	0.021461	0.486352
Cenph	74.5709	0.406692	0.176864	2.29946	0.0214787	0.486352
Rcc2	123.514	-0.577636	0.251061	-2.30078	0.021404	0.486352
Gm19428,Gm10323,Gm19448,Zfp640,Gm31714,Zfp998,Gm53057,Gm17353,Gm45966,Gm7762,Zfp997	46.1129	-0.463709	0.2017	-2.29901	0.0215045	0.486352
Serpinb10	44.0135	0.493063	0.214749	2.296	0.0216759	0.486504
Zxdb,Zxda	62.6613	-0.430035	0.187304	-2.29592	0.0216806	0.486504
Reep2	143.697	-0.539936	0.235013	-2.29747	0.0215918	0.486504
Gpr55	49.3703	0.511736	0.222677	2.29811	0.0215553	0.486504
Ddah2	38.9615	0.508205	0.221427	2.29513	0.0217256	0.486504
Bmpr2	137.109	-0.529924	0.230843	-2.2956	0.0216986	0.486504
Cacybp	123.581	-0.583872	0.254983	-2.28985	0.0220302	0.490101
Carm1	78.0407	-0.432327	0.188649	-2.29169	0.0219233	0.490101
Sccpdh	99.3253	-0.57947	0.252994	-2.29045	0.0219952	0.490101
Ccdc124	231.277	-0.587101	0.25631	-2.29059	0.0219869	0.490101
Kcnj3	167.116	-0.56786	0.248736	-2.28298	0.0224315	0.49211
Dlg1	201.74	-0.55635	0.243584	-2.28402	0.0223706	0.49211
Ndufab1	237.748	-0.589821	0.258076	-2.28545	0.0222863	0.49211
Ndrg4	2337.39	-0.74349	0.325397	-2.28487	0.0223205	0.49211
Mycn	42.1121	-0.500219	0.218828	-2.2859	0.0222604	0.49211
Map4k2	95.513	-0.471137	0.206613	-2.28029	0.0225904	0.49211
Nr2f1	110.287	-0.469503	0.205465	-2.28508	0.0223084	0.49211
Acsl5	89.947	-0.44025	0.192814	-2.28329	0.0224135	0.49211
Cxxc5	70.6357	-0.52255	0.228976	-2.28212	0.0224822	0.49211
Prkacb	583.73	-0.660243	0.289501	-2.28062	0.0225709	0.49211
Celf3	128.918	-0.536336	0.234799	-2.28424	0.0223577	0.49211
Ppp1r10	84.6482	-0.445293	0.19524	-2.28074	0.0225637	0.49211
Hspa5	118.657	-0.557663	0.24446	-2.2812	0.0225366	0.49211
4930412O13Rik	37.8442	0.561809	0.246482	2.27931	0.0226484	0.492584
Fos	55.6092	-0.453647	0.199197	-2.27737	0.022764	0.492939
Prkar1b	1124.41	-0.773296	0.339564	-2.27732	0.022767	0.492939
Nxph3	66.8871	-0.462748	0.203208	-2.27722	0.0227733	0.492939
Dgkb	116.071	-0.913524	0.401711	-2.27408	0.0229611	0.495206
Slc2a13	146.296	-0.560464	0.24656	-2.27314	0.0230179	0.495206
Fat3	92.0813	-0.577619	0.254361	-2.27086	0.0231553	0.495206
Gm11733	40.7402	0.486509	0.21424	2.27085	0.0231558	0.495206
Ebf3	45.5973	0.47956	0.211012	2.27267	0.0230463	0.495206
Gabra1	694.085	-0.678576	0.298848	-2.27064	0.023169	0.495206
Denr	108.367	-0.419836	0.184658	-2.27359	0.0229906	0.495206
Sfxn1	44.1241	-0.44535	0.195985	-2.27236	0.0230645	0.495206
Far2	43.6146	-0.480951	0.212237	-2.2661	0.0234452	0.49954
Stxbp6	73.2	-0.489334	0.215924	-2.26623	0.0234371	0.49954
Agxt	42.3364	0.519104	0.22973	2.25963	0.0238443	0.499802
Elavl4	234.462	-0.687449	0.303903	-2.26207	0.0236931	0.499802
Zbtb11	79.0312	-0.432672	0.191477	-2.25966	0.0238422	0.499802
Trpd52l3	49.4497	0.472837	0.209552	2.25641	0.0240448	0.499802
Mesd	68.5816	-0.452472	0.199786	-2.26478	0.023526	0.499802
Trim37	210.549	-0.520538	0.230528	-2.25803	0.023944	0.499802
Prss35	53.4052	0.465099	0.205424	2.26409	0.0235685	0.499802
Hspa12a	151.658	-0.481073	0.213044	-2.25809	0.02394	0.499802
Fbrs	77.1266	-0.46631	0.206573	-2.25737	0.0239851	0.499802
Vmn1r168,Vmn1r177	62.7133	0.478453	0.211667	2.2604	0.0237964	0.499802
Mtres1	50.2664	-0.456626	0.201771	-2.26308	0.0236306	0.499802
Slc10a4-ps,Slc10a4	50.1987	0.442103	0.195587	2.26039	0.0237971	0.499802
Ppp2r5e	115.308	-0.498257	0.220766	-2.25695	0.024011	0.499802
Hexim1	94.5633	-0.553082	0.244872	-2.25866	0.0239045	0.499802
Cbarp	336.873	-0.687565	0.304139	-2.26069	0.0237782	0.499802
Nqo1	43.6283	0.462967	0.205009	2.25827	0.0239286	0.499802
Fam32a	171.944	-0.545883	0.242901	-2.24735	0.0246179	0.501181
Pcgf3	58.2357	-0.452435	0.200944	-2.25155	0.0243507	0.501181
Ncoa5	70.0775	-0.425703	0.189342	-2.24833	0.0245554	0.501181
Il1rapl1	49.7733	-0.443181	0.197455	-2.24447	0.0248024	0.501181
Eaf2	42.3254	0.492403	0.219072	2.24768	0.0245968	0.501181
Olfr517	42.4539	0.532752	0.23721	2.24591	0.0247099	0.501181
Ndfip2	227.082	-0.605073	0.269177	-2.24787	0.0245847	0.501181
Kdm7a	104.876	-0.494323	0.220095	-2.24595	0.024707	0.501181
Rbm28	54.202	-0.442119	0.197085	-2.24329	0.0248779	0.501181
Trmt13	61.824	0.464897	0.207083	2.24498	0.0247694	0.501181
Ttl	63.1807	-0.434011	0.192593	-2.25351	0.0242269	0.501181
Kctd15	36.2472	-0.517696	0.230507	-2.2459	0.0247106	0.501181
Oxct1	278.657	-0.591467	0.262542	-2.25285	0.0242684	0.501181
Pclo	146.023	-0.515768	0.229847	-2.24396	0.0248347	0.501181
Pex6	49.6623	-0.462466	0.205672	-2.24856	0.0245407	0.501181
Nrcam	251.159	-0.651401	0.289207	-2.25237	0.024299	0.501181
Psma5	104.494	-0.542813	0.241851	-2.24441	0.0248058	0.501181
Rmnd5a	186.848	-0.477133	0.212702	-2.2432	0.0248842	0.501181
BC005537	149.46	-0.515688	0.228905	-2.25285	0.0242686	0.501181
Vmn1r21	52.3549	0.477857	0.212103	2.25295	0.0242626	0.501181
Gm21977,Gm7980,Gm3141,Gm8212,Gm16506,Gm8094,Gm6401,Gm17175,Gm6482,Gm7970,Gm8256,Gm8232,Gm8138,1700091H14Rik,Gm21162,Gm17124,Gm3072,Gm17026,Gm9611,Gm8229,Gm8020,Gm8127,Gm8005,Gm8220,Gm8165,Gm7945	106.481	-0.820978	0.365539	-2.24594	0.024708	0.501181
Ahsg	43.4808	0.475942	0.212363	2.24117	0.0250151	0.501592
Arhgap32	315.618	-0.688754	0.307244	-2.24172	0.0249797	0.501592
Slitrk3	58.4756	-0.470437	0.209879	-2.24147	0.0249955	0.501592
Med19	117.525	-0.428702	0.191514	-2.23849	0.0251894	0.501974
Zfp451	82.1989	-0.457589	0.20446	-2.23804	0.0252185	0.501974
Iyd	53.0332	0.439041	0.196093	2.23894	0.0251599	0.501974
Reep3	39.1388	-0.502273	0.22434	-2.23889	0.0251631	0.501974
Scamp4	72.3705	-0.501066	0.223864	-2.23826	0.0252042	0.501974
Gcnt4	49.0489	-0.43017	0.192686	-2.23249	0.0255823	0.502534
Tmem178b	88.4241	-0.380558	0.170969	-2.22589	0.0260218	0.502534
Creb1	90.2682	-0.465458	0.208446	-2.23299	0.0255499	0.502534
Atl2	106.821	-0.468522	0.209492	-2.23647	0.0253212	0.502534
Rhbdd2	134.039	-0.509135	0.227925	-2.23378	0.0254974	0.502534
Gm14862	49.6135	0.473327	0.212574	2.22665	0.0259707	0.502534
Adck1	78.0391	0.431711	0.193917	2.22626	0.0259965	0.502534
Crybb2	75.8681	0.51848	0.232829	2.22687	0.025956	0.502534
Gucy1a2	99.631	-0.504179	0.22637	-2.22723	0.0259317	0.502534
Prrc1	52.0908	0.439181	0.1969	2.23047	0.025716	0.502534
Dek	77.8218	-0.399145	0.17892	-2.23086	0.0256907	0.502534
Smarca2	240.53	-0.569547	0.255353	-2.23043	0.0257189	0.502534
Josd2	100.204	-0.493669	0.221494	-2.22881	0.0258265	0.502534
Grm2	79.3334	-0.723703	0.324267	-2.23181	0.0256276	0.502534
Tm9sf3	116.835	-0.450811	0.201981	-2.23195	0.0256184	0.502534
Frmd4a	58.7625	-0.39701	0.177729	-2.23379	0.0254966	0.502534
Spns2	125.901	0.494983	0.222129	2.22835	0.0258569	0.502534
Dcun1d4	129.631	-0.505925	0.226901	-2.22971	0.0257664	0.502534
Sf1	126.674	-0.514101	0.230038	-2.23485	0.0254272	0.502534
Ndufa3	345.498	-0.573881	0.256913	-2.23376	0.0254991	0.502534
Ckmt1	373.04	-0.744547	0.334491	-2.22591	0.0260203	0.502534
Gm21977,Gm7980,Gm3141,Gm3327,Gm17078,Gm17079,Gm8212,Gm16506,Gm6401,Gm8094,Gm17175,Gm31895,Gm6482,Gm7970,Gm8256,Gm8232,Gm8138,Gm7954,Gm7951,1700091H14Rik,Gm21162,Gm17124,Gm3015,Gm8180,Gm3072,Gm17027,Gm17026,Gm9611,Gm8005,Gm8082,Gm8020,Gm8127,Gm8229,Gm8024,Gm8247,Gm8220,Gm7945	85.5146	-0.806259	0.36239	-2.22484	0.0260919	0.503175
Polr2j	113.11	-0.467421	0.210199	-2.22371	0.026168	0.503929
Afap1l1	46.4191	-0.455116	0.205019	-2.21987	0.0264274	0.504377
Wdr64	45.4644	0.480568	0.216239	2.22239	0.0262569	0.504377
Fbxo11	190.052	-0.610883	0.275086	-2.2207	0.0263712	0.504377
Hivep2	146.331	-0.434146	0.195618	-2.21936	0.0264624	0.504377
Timmdc1	85.9985	-0.445673	0.200966	-2.21766	0.0265783	0.504377
Ddhd1	115.136	-0.410437	0.184747	-2.22162	0.0263091	0.504377
Tctn2	47.0076	0.44329	0.199813	2.21853	0.0265188	0.504377
Ptpdc1	50.5419	0.438329	0.197472	2.2197	0.0264393	0.504377
Trpc2,Xntrpc	46.6848	0.461168	0.207952	2.21766	0.0265778	0.504377
Srebf2	206.144	-0.513065	0.231386	-2.21736	0.0265988	0.504377
Rps3a1	563.873	-0.569441	0.256302	-2.22176	0.0262995	0.504377
Mindy4	64.9719	0.419576	0.189354	2.21583	0.0267033	0.504671
Otud6b	96.4836	-0.45136	0.203728	-2.2155	0.0267255	0.504671
Tmprss11e	39.6686	0.501252	0.226194	2.21603	0.0266897	0.504671
Prmt8	83.2268	-0.46421	0.209603	-2.21471	0.0267799	0.504998
Rab28	146.252	-0.480873	0.217191	-2.21405	0.026825	0.505149
Tex264	86.4467	-0.416723	0.188394	-2.21197	0.0269686	0.505753
Tcp1	159.203	-0.538035	0.243218	-2.21215	0.0269565	0.505753
Rps2,Gm45855	324.548	-0.541171	0.244585	-2.21261	0.0269247	0.505753
Gpn3	46.5787	0.471314	0.213441	2.20817	0.0272324	0.507326
Hnrnpul2	201.38	-0.514403	0.232964	-2.20808	0.0272387	0.507326
Kitl	56.3815	-0.437918	0.198231	-2.20913	0.0271658	0.507326
Alx3	42.0101	0.532346	0.24098	2.20909	0.0271686	0.507326
Tmem82	39.5055	0.51074	0.231199	2.20909	0.0271683	0.507326
Lzts1	63.2258	-0.399162	0.180863	-2.20698	0.0273152	0.507363
Rnasek	397.095	-0.620898	0.281284	-2.20737	0.0272882	0.507363
Txn1	103.094	-0.46276	0.209776	-2.20597	0.0273859	0.507983
Atp5pb	429.338	-0.644042	0.292055	-2.20521	0.0274393	0.50828
Nae1	55.9426	-0.434621	0.197159	-2.20442	0.0274946	0.508613
Ush1c	45.3475	0.474181	0.215456	2.20083	0.0277481	0.509151
Lcmt1	75.8363	-0.489647	0.222333	-2.20232	0.027643	0.509151
Mpnd	144.869	-0.530344	0.240888	-2.20162	0.027692	0.509151
Nudt5	52.9983	-0.440518	0.200116	-2.20132	0.0277137	0.509151
Alx4	64.0484	0.41936	0.190483	2.20155	0.0276968	0.509151
Isoc2b	35.832	0.495864	0.225233	2.20156	0.0276962	0.509151
Cap2	183.48	-0.62975	0.28644	-2.19854	0.0279104	0.510068
Ccng1	167.445	-0.473912	0.21546	-2.19954	0.0278398	0.510068
Dcaf12l2	52.224	0.445514	0.202619	2.19878	0.0278933	0.510068
Ltk	61.4189	-0.471062	0.214402	-2.1971	0.0280132	0.51126
Etv5	142.401	-0.579711	0.264051	-2.19545	0.0281312	0.512407
Slc35f3	43.9452	0.465677	0.212137	2.19517	0.0281513	0.512407
Ndufs5,Ndufs5-ps	371.457	-0.589378	0.268559	-2.19459	0.0281929	0.512479
Phlda1	58.6209	-0.400022	0.182578	-2.19096	0.0284544	0.513802
Tap2	37.0722	0.50732	0.231546	2.19101	0.0284511	0.513802
Prkaca	196.733	-0.624034	0.284578	-2.19284	0.0283192	0.513802
Timm8b	145.226	-0.54088	0.246832	-2.19129	0.0284311	0.513802
Map1lc3a	294.46	-0.566584	0.25854	-2.19148	0.0284172	0.513802
Capza1	61.6128	-0.407098	0.185857	-2.19039	0.0284962	0.513876
Eloc	115.457	-0.48748	0.222616	-2.18978	0.0285399	0.513982
Flrt2	49.8721	-0.434846	0.198665	-2.18884	0.0286087	0.51454
Slain1	78.3741	-0.397722	0.1821	-2.18408	0.0289565	0.514698
Cacna2d3	137.81	-0.472429	0.216177	-2.18538	0.0288608	0.514698
Gabra3	161.991	-0.614	0.280898	-2.18584	0.0288272	0.514698
Tbc1d9	76.4148	-0.424132	0.194047	-2.18572	0.0288361	0.514698
Pqbp1	94.7026	-0.451663	0.206644	-2.1857	0.0288373	0.514698
Tmeff2	74.7089	-0.404294	0.185021	-2.18513	0.0288792	0.514698
Lpgat1	221.917	-0.587617	0.269048	-2.18406	0.0289577	0.514698
Scrn3	65.831	-0.453681	0.207559	-2.18579	0.0288308	0.514698
Gdap1	112.039	-0.481686	0.220445	-2.18506	0.0288843	0.514698
Slc25a41	37.8776	0.494914	0.226687	2.18325	0.0290172	0.515084
Zcchc18	239.781	-0.590951	0.270749	-2.18265	0.0290616	0.515201
Tmem273	39.4989	0.493626	0.22633	2.181	0.0291836	0.51535
Uri1	65.2176	0.392385	0.179894	2.1812	0.0291689	0.51535
Trf	67.477	0.43472	0.199307	2.18116	0.0291716	0.51535
LOC118568632	458.337	-0.797127	0.36574	-2.17949	0.0292951	0.51598
Dlst	131.196	-0.501241	0.229948	-2.1798	0.0292722	0.51598
Ankrd13a	53.9322	0.411925	0.189407	2.17481	0.0296443	0.516783
Col12a1	59.0194	0.407973	0.187387	2.17716	0.0294684	0.516783
Gm36182,Gm17434	64.5421	0.454294	0.208593	2.1779	0.0294134	0.516783
Zc3h12d	39.0603	0.498883	0.229297	2.17571	0.029577	0.516783
Jund	414.854	-0.5626	0.258566	-2.17585	0.0295668	0.516783
Rragd	80.422	-0.431455	0.198165	-2.17725	0.0294619	0.516783
Mfhas1	121.007	-0.4128	0.189652	-2.17661	0.0295095	0.516783
Ifit1	44.955	0.455772	0.209568	2.17482	0.029644	0.516783
Gm52520	104.245	-0.806454	0.37095	-2.17403	0.0297031	0.517146
Setd3	232.937	-0.526401	0.242392	-2.17169	0.0298787	0.519538
Selenoi	60.5714	-0.436371	0.200997	-2.17103	0.0299291	0.51975
Adcyap1r1	73.4891	0.422337	0.194617	2.17009	0.0299999	0.520195
2510009E07Rik	61.9235	-0.423524	0.195201	-2.16968	0.0300311	0.520195
Ppp3cb	335.62	-0.655261	0.302198	-2.16832	0.0301344	0.521321
Zcchc13	46.07	0.478683	0.221379	2.16228	0.0305965	0.522575
Dclk1	1270.07	-0.748004	0.346506	-2.15871	0.0308729	0.522575
Abcc8	97.3386	-0.42505	0.196602	-2.16198	0.0306197	0.522575
Mageb18	41.7683	-0.453985	0.210263	-2.15913	0.0308403	0.522575
App	2830.13	-0.713789	0.330828	-2.15758	0.0309603	0.522575
Dpp7	61.3695	-0.409775	0.190013	-2.15656	0.0310397	0.522575
Mat2b	220.769	-0.55797	0.258075	-2.16204	0.0306149	0.522575
Abracl	61.4906	-0.415971	0.192775	-2.15781	0.0309427	0.522575
Chrm1	255.848	-0.610801	0.282729	-2.16037	0.0307439	0.522575
Itsn1	123.467	-0.451417	0.208495	-2.16512	0.0303786	0.522575
Enah	204.729	-0.482608	0.223423	-2.16006	0.0307676	0.522575
Thap7	88.4401	-0.436449	0.20174	-2.16342	0.030509	0.522575
Gng3	618.651	-0.697648	0.323122	-2.15908	0.0308437	0.522575
Lrch3	92.2984	-0.388564	0.179825	-2.16078	0.030712	0.522575
Gm21190,Speer4d,Gm21083,Gm10354,Gm21149,Speer4c,Speer5-ps1,Speer4b,Speer4e,Gm17019,4930572O03Rik,Gm9758	70.0131	-1.01386	0.470125	-2.15658	0.0310388	0.522575
Kdm1a	129.671	-0.472922	0.219309	-2.15641	0.0310513	0.522575
Tppp	342.44	-0.593859	0.274182	-2.16593	0.0303164	0.522575
Dnlz	115.074	-0.455029	0.2107	-2.1596	0.0308035	0.522575
Mmab	76.1272	0.414148	0.191726	2.1601	0.0307649	0.522575
Rassf3	99.8175	-0.414173	0.191533	-2.16241	0.0305865	0.522575
Slc9b2	44.3435	-0.445819	0.205898	-2.16524	0.0303694	0.522575
Treml1	49.3826	0.451858	0.209019	2.16181	0.0306329	0.522575
Gm52436,Gm52416,Gm52446,Gm52437,LOC118568634,Gm52420	1472.84	-0.777723	0.360744	-2.15589	0.0310924	0.522621
Cct5	169.396	-0.512075	0.237812	-2.15327	0.0312972	0.524122
Ints8	66.8266	-0.383784	0.178173	-2.154	0.0312405	0.524122
Csf1r	57.9155	0.469429	0.217988	2.15346	0.0312825	0.524122
Cyp11a1	40.6774	0.471313	0.21899	2.15221	0.0313805	0.524871
Elf4	39.8181	0.470332	0.218596	2.15161	0.0314283	0.525027
Tuba1c,Tuba1b	346.529	-0.623793	0.290001	-2.151	0.031476	0.525179
Gm21154,Gm8267,Gm8104,Gm3371,1700049E17Rik2,Gm7152,Gm7991,Gm7995,Gm5622,1700024B05Rik,Gm8032,Gm2959,AY358078,1700049E17Rik1,Gm5930	66.7634	-0.806369	0.375079	-2.14986	0.0315659	0.525296
Ttc30a1	49.7341	0.455902	0.212283	2.14762	0.0317443	0.525296
Dip2c	90.0252	-0.400614	0.186691	-2.14586	0.0318838	0.525296
Rps26	279.753	-0.472088	0.220326	-2.14268	0.0321389	0.525296
Txnip	48.9617	0.506928	0.23647	2.14373	0.0320544	0.525296
Atp6v1d	377.297	-0.652169	0.303998	-2.14531	0.0319282	0.525296
Brd9	117.93	-0.465812	0.217172	-2.1449	0.031961	0.525296
Tsks	40.2047	0.453583	0.211515	2.14445	0.0319966	0.525296
Naa38	129.281	-0.460389	0.214576	-2.14557	0.0319069	0.525296
Tcf7	36.8051	0.514515	0.239802	2.14558	0.0319064	0.525296
Pdcl	60.2428	-0.439634	0.205158	-2.1429	0.0321211	0.525296
Secisbp2l	138.825	-0.471012	0.219631	-2.14456	0.0319883	0.525296
Cd53	42.2766	0.461673	0.215247	2.14485	0.0319645	0.525296
Eaf1	41.371	0.476405	0.221831	2.1476	0.0317453	0.525296
Csnk1d	115.728	-0.468404	0.218484	-2.14388	0.0320422	0.525296
Rpl22	134.108	-0.462258	0.215644	-2.14361	0.032064	0.525296
Cabp1	600.286	-0.600613	0.279767	-2.14683	0.0318067	0.525296
Scn2b	194.912	-0.546616	0.255728	-2.13749	0.0325582	0.525447
Vmn1r232	54.7929	0.449614	0.209957	2.14145	0.0322374	0.525447
Cox7b	408.076	-0.606216	0.283784	-2.13619	0.0326637	0.525447
4931422A03Rik	39.3409	0.52508	0.245684	2.13721	0.0325805	0.525447
D630045J12Rik	62.2712	-0.628408	0.294137	-2.13644	0.0326433	0.525447
Catip	62.6908	0.430971	0.201872	2.13487	0.0327713	0.525447
Cox6b1	540.496	-0.607431	0.283857	-2.13992	0.0323615	0.525447
G3bp2	214.331	-0.61384	0.287458	-2.13541	0.0327277	0.525447
Tpt1	243.697	-0.423623	0.198225	-2.13708	0.0325917	0.525447
St13	201.764	-0.58419	0.27318	-2.13848	0.0324777	0.525447
Ddit4	76.095	0.426451	0.199318	2.13955	0.0323915	0.525447
Steap4	51.0235	0.43054	0.201119	2.14072	0.0322967	0.525447
Gm6579,Set	177.553	-0.515501	0.241512	-2.13447	0.0328043	0.525447
Brms1l	91.5723	-0.456123	0.213623	-2.13517	0.032747	0.525447
Osbp2	132.311	-0.461	0.215265	-2.14155	0.0322297	0.525447
Ralgds	96.2944	-0.377861	0.176796	-2.13727	0.0325757	0.525447
Kcng3	40.9771	-0.49123	0.229997	-2.13581	0.032695	0.525447
Bhlhe40	153.099	-0.491773	0.230464	-2.13384	0.0328559	0.525656
Trip6	40.2287	-0.482474	0.226178	-2.13316	0.0329115	0.525927
Lyrm2	54.0599	-0.438752	0.20585	-2.13142	0.0330548	0.526063
Tmem47	76.2675	-0.394708	0.18516	-2.13171	0.0330307	0.526063
Ddx17	283.926	-0.645076	0.302685	-2.13118	0.0330746	0.526063
Ly6e	363.13	-0.566815	0.265844	-2.13213	0.032996	0.526063
2310057M21Rik	69.5941	-0.406903	0.191021	-2.13015	0.0331594	0.526183
Pcf11	71.5413	-0.372198	0.174695	-2.13056	0.0331257	0.526183
Camk4	151.909	-0.451183	0.212219	-2.12603	0.033501	0.527913
Dipk2a	65.0836	-0.442237	0.207869	-2.12748	0.0333801	0.527913
Tmeff1	65.1849	-0.394694	0.185585	-2.12676	0.0334401	0.527913
Zfp11	47.9827	0.449515	0.211247	2.12791	0.0333446	0.527913
Nova2	143.577	-0.527191	0.24788	-2.1268	0.0334368	0.527913
Idh3g	178.219	-0.533958	0.251119	-2.12632	0.0334767	0.527913
Gng4	37.2639	-0.485074	0.22838	-2.12398	0.0336721	0.529389
Rab3c	113.58	-0.513359	0.241702	-2.12393	0.0336757	0.529389
Gzf1	54.4785	-0.398136	0.18749	-2.12351	0.0337113	0.529389
Trim72	48.1936	0.454874	0.21429	2.1227	0.0337789	0.529839
Tomm7	167.187	-0.424565	0.200145	-2.12128	0.033898	0.530298
Map3k20	43.8294	-0.453611	0.21387	-2.12096	0.0339251	0.530298
Faim2	850.896	-0.663692	0.312834	-2.12155	0.0338759	0.530298
Agfg1	94.0889	-0.463849	0.218767	-2.12029	0.0339812	0.530567
Xkr9	49.6076	0.457822	0.215974	2.1198	0.0340226	0.530605
Drc3	63.6903	-0.393728	0.185899	-2.11796	0.0341783	0.531561
Ltbp4	66.6351	-0.40152	0.189528	-2.11853	0.0341303	0.531561
Fubp3	62.088	0.398168	0.18802	2.11769	0.034201	0.531561
Ikzf1	40.3089	0.461279	0.2181	2.11499	0.0344306	0.531565
Lims1	44.4075	0.432924	0.205019	2.11163	0.0347185	0.531565
Sema6d	54.4988	-0.423205	0.199951	-2.11654	0.0342987	0.531565
Slc6a7	104.598	-0.544706	0.257358	-2.11653	0.0342997	0.531565
H3c2	49.5584	0.448595	0.212227	2.11376	0.0345361	0.531565
Cox6a2	60.2705	-0.405185	0.191476	-2.11611	0.0343355	0.531565
Fundc1	62.0799	-0.396416	0.187822	-2.1106	0.0348069	0.531565
Adamts1	47.3211	0.441162	0.208558	2.11529	0.0344049	0.531565
Ndfip1	731.144	-0.676272	0.320327	-2.11119	0.0347558	0.531565
Usp33	75.0395	-0.411751	0.194805	-2.11366	0.0345442	0.531565
Vmn1r214	43.6369	0.47876	0.226637	2.11246	0.0346474	0.531565
Sh3glb1	72.0911	-0.399781	0.189332	-2.11154	0.0347259	0.531565
Bphl	54.9901	-0.427425	0.202489	-2.11086	0.0347847	0.531565
Usf2	110.083	-0.368814	0.174412	-2.11462	0.0344626	0.531565
Chodl	38.5847	0.486697	0.230621	2.11038	0.034826	0.531565
Zc3h4	71.749	0.398451	0.188627	2.11238	0.0346543	0.531565
Deptor	51.5033	-0.612181	0.290267	-2.10903	0.0349423	0.532421
Wnk3	39.2578	0.487297	0.231076	2.10882	0.0349603	0.532421
Ttll7	129.54	-0.403558	0.19152	-2.10713	0.0351063	0.532856
LOC100861749,Sfi1	109.358	-0.553134	0.262448	-2.1076	0.0350658	0.532856
Psmb6	180.574	-0.458433	0.217525	-2.10749	0.0350749	0.532856
Czib	67.4596	-0.421235	0.200005	-2.10612	0.035194	0.533593
Phgdh	42.854	-0.482556	0.229325	-2.10424	0.0353573	0.535267
Rundc3b	61.7464	-0.407187	0.193535	-2.10395	0.0353831	0.535267
Net1	86.3357	0.369996	0.176099	2.10107	0.0356351	0.537321
Ccm2	72.3328	-0.398844	0.189782	-2.10159	0.0355891	0.537321
Mrps5	71.8403	-0.39721	0.189054	-2.10104	0.0356372	0.537321
Pikfyve	86.497	-0.452845	0.215856	-2.0979	0.0359141	0.537802
Chmp3	120.316	-0.461585	0.21979	-2.10012	0.0357185	0.537802
Trim56	51.2915	0.448275	0.213721	2.09747	0.0359517	0.537802
Rsbn1	39.1462	0.484786	0.231053	2.09816	0.0358912	0.537802
Acsm1	37.1989	0.486371	0.231767	2.09854	0.0358575	0.537802
Paip2	142.956	-0.502296	0.239275	-2.09924	0.0357955	0.537802
Oxld1	79.4399	0.378089	0.180292	2.0971	0.0359852	0.537802
Nab1	62.4507	-0.373841	0.178139	-2.0986	0.0358524	0.537802
Fam53a	48.3027	0.426372	0.203372	2.09651	0.036037	0.537835
Wwc1	76.5768	-0.393008	0.187488	-2.09618	0.0360664	0.537835
Prkar2a	75.0396	-0.412146	0.196786	-2.09439	0.0362255	0.537851
Vash2	49.6601	0.484016	0.231072	2.09466	0.0362016	0.537851
Tmem14a	86.7258	0.372553	0.177849	2.09477	0.036191	0.537851
Igsf10	41.3974	0.482369	0.230246	2.09501	0.0361698	0.537851
Vapa	165.275	-0.490613	0.234317	-2.0938	0.0362776	0.538039
2310009B15Rik	48.9515	0.442195	0.211782	2.08798	0.0367998	0.539208
Prss16	41.5879	0.465905	0.222913	2.09008	0.036611	0.539208
Ankmy2	89.6063	-0.42227	0.202134	-2.08906	0.0367019	0.539208
Trim31	59.8995	0.407349	0.194735	2.09182	0.0364549	0.539208
Gm13363,Ptp4a1	119.68	-0.539001	0.258175	-2.08774	0.0368217	0.539208
Kifap3	241.648	-0.659119	0.315308	-2.09039	0.0365824	0.539208
Septin7	581.103	-0.633656	0.302867	-2.09219	0.0364211	0.539208
Rnf139	82.7497	-0.369644	0.176975	-2.08868	0.0367362	0.539208
Ppig	103.861	-0.491672	0.235434	-2.08836	0.0367651	0.539208
Pkp2	36.3658	0.483589	0.231415	2.0897	0.0366445	0.539208
Pcsk1n	136.509	0.443361	0.212376	2.08762	0.0368317	0.539208
Nedd4	236.828	-0.566841	0.27124	-2.08981	0.0366348	0.539208
Ucp2	41.0019	0.459789	0.220381	2.08634	0.0369478	0.539747
Npc1l1	42.374	0.494122	0.236834	2.08637	0.0369455	0.539747
Trcg1	39.525	0.484094	0.233405	2.07405	0.0380747	0.539811
Ikbip	41.34	0.46789	0.224478	2.08435	0.0371286	0.539811
Necab1	82.9878	-0.489337	0.23486	-2.08353	0.0372032	0.539811
Snx21	41.1357	-0.448702	0.215809	-2.07916	0.0376025	0.539811
Mfsd14a	99.9958	-0.481557	0.231933	-2.07627	0.0378685	0.539811
Erc2	248.327	-0.534738	0.257913	-2.07333	0.0381416	0.539811
Atp2a1	39.6524	-0.443494	0.213007	-2.08207	0.0373364	0.539811
Sema6c	53.341	0.418275	0.201704	2.07371	0.0381066	0.539811
Lonrf1	80.2716	-0.368662	0.177192	-2.08059	0.0374717	0.539811
Opcml	195.306	-0.626161	0.301981	-2.07351	0.0381248	0.539811
Sumo1	223.617	-0.576711	0.278083	-2.07388	0.0380906	0.539811
Rab11fip4	294.597	-0.507862	0.243909	-2.08218	0.0373261	0.539811
Uhrf1bp1	46.669	0.420809	0.202406	2.07903	0.0376147	0.539811
Pfdn1	121.14	-0.452677	0.218223	-2.07438	0.0380443	0.539811
Dnaja2	279.46	-0.527677	0.253594	-2.0808	0.0374525	0.539811
Traf4	50.8485	0.432319	0.207977	2.07869	0.0376458	0.539811
Cntn1	275.795	-0.570613	0.275039	-2.07466	0.0380176	0.539811
Prune1	56.7971	-0.41886	0.201636	-2.07731	0.0377729	0.539811
Galnt13	71.5996	-0.406131	0.195458	-2.07784	0.037724	0.539811
Ints10	144.62	-0.560028	0.269853	-2.07531	0.0379576	0.539811
Atcay	225.972	-0.511988	0.24599	-2.08133	0.0374034	0.539811
Hopx	59.4271	0.394213	0.189822	2.07675	0.0378245	0.539811
H4c8	199.437	-0.535708	0.257404	-2.0812	0.0374158	0.539811
Ccdc83	61.7728	0.389093	0.187384	2.07645	0.0378524	0.539811
Ppp1cb	243.347	-0.543188	0.261185	-2.07971	0.0375525	0.539811
Vmn2r94	50.5152	0.434942	0.209358	2.0775	0.0377553	0.539811
St8sia6	41.705	0.472199	0.227588	2.0748	0.038005	0.539811
Mfsd13a	43.8264	0.459229	0.220896	2.07894	0.0376232	0.539811
Psmg4	44.149	0.428876	0.206485	2.07703	0.0377985	0.539811
Trmt12	76.5976	0.370219	0.178495	2.07411	0.0380689	0.539811
Zfp598	61.2357	-0.389592	0.188531	-2.06646	0.038785	0.54177
Gm42517	74.1319	-0.447037	0.216114	-2.06852	0.038591	0.54177
Ndufb6	146.917	-0.52104	0.251559	-2.07124	0.0383362	0.54177
Mical2	424.791	-0.604872	0.292153	-2.07039	0.0384155	0.54177
Snx3	234.842	-0.475203	0.229977	-2.0663	0.0387998	0.54177
Dpysl3	55.9838	-0.38609	0.18666	-2.06842	0.0386009	0.54177
Wfdc13	65.0833	0.401596	0.193977	2.07033	0.0384212	0.54177
Prkag2	125.624	-0.585905	0.283073	-2.0698	0.0384708	0.54177
Kcnv1	84.9805	-0.49209	0.238136	-2.06643	0.0387883	0.54177
Map1b	413.884	-0.64668	0.313024	-2.06591	0.0388371	0.54177
Cox6c	409.717	-0.53932	0.260895	-2.06719	0.038716	0.54177
Gm52800	1520.8	-0.816368	0.395129	-2.06608	0.0388211	0.54177
Gspt2	47.5332	-0.4277	0.206811	-2.06807	0.0386335	0.54177
Dynlrb1	198.308	-0.545044	0.263732	-2.06666	0.038766	0.54177
Trappc14	72.5931	-0.368017	0.178315	-2.06386	0.0390309	0.543915
Pcyox1l	58.5609	-0.393901	0.190921	-2.06316	0.0390972	0.544283
Stoml2	99.7777	-0.428789	0.208041	-2.06108	0.0392959	0.545563
Fam151b	56.6195	0.400755	0.194449	2.06098	0.0393048	0.545563
Snap47	325.202	-0.616167	0.298975	-2.06093	0.0393094	0.545563
Ndufb3	139.582	-0.488631	0.237207	-2.05994	0.0394045	0.545779
Agrp	49.4675	0.41379	0.200902	2.05966	0.0394308	0.545779
Ruvbl1	67.4613	-0.407637	0.197929	-2.05951	0.0394452	0.545779
Hic2	38.0653	-0.44453	0.215909	-2.05888	0.039506	0.546065
Edil3	108.8	-0.531894	0.258441	-2.05809	0.0395817	0.546505
Ptcd3	70.8772	-0.401486	0.195113	-2.05771	0.0396181	0.546505
Hsd17b7	52.4593	-0.39416	0.191606	-2.05713	0.0396735	0.546715
Lmbrd1	106.678	-0.361253	0.175727	-2.05576	0.0398058	0.547431
Atp6v0a1	307.414	-0.596949	0.290341	-2.05602	0.0397803	0.547431
Cnrip1	123.489	-0.421556	0.205122	-2.05515	0.0398645	0.547684
Chd5	330.523	-0.596354	0.290419	-2.05343	0.040031	0.548824
Rpl10a	295.08	-0.50743	0.24726	-2.05221	0.040149	0.548824
Impact	196.147	-0.560572	0.273048	-2.05301	0.0400712	0.548824
Epha8	56.7776	0.398233	0.19402	2.05253	0.0401179	0.548824
Fbxl19	123.099	-0.48751	0.237536	-2.05236	0.0401344	0.548824
E2f3	45.534	-0.416312	0.202903	-2.05178	0.0401911	0.548848
Vmn1r212	56.6101	0.452868	0.2208	2.05103	0.0402638	0.54929
Sv2b	330.289	-0.640043	0.31218	-2.05024	0.0403414	0.549798
Pigx	51.0975	-0.393297	0.192029	-2.04811	0.0405493	0.549863
Sgsm2	94.8998	-0.441083	0.215731	-2.0446	0.0408942	0.549863
Dlgap1	381.311	-0.555726	0.271655	-2.04571	0.0407849	0.549863
Syn2	321.95	-0.697132	0.340486	-2.04746	0.0406131	0.549863
Nfyb	91.6101	-0.458306	0.224234	-2.04387	0.0409665	0.549863
2310030G06Rik	44.1213	0.433204	0.211779	2.04554	0.0408013	0.549863
Uchl1	449.399	-0.666074	0.32535	-2.04725	0.0406331	0.549863
Pdzph1	53.5446	0.405168	0.197983	2.04648	0.0407091	0.549863
Pcdhga7	45.7246	-0.412149	0.201521	-2.04519	0.0408359	0.549863
Krt19	40.2425	0.473465	0.231681	2.04361	0.0409924	0.549863
Foxn2	43.9063	0.438009	0.21373	2.04936	0.0404273	0.549863
Qk	247.568	-0.433406	0.21152	-2.04901	0.0404608	0.549863
Map7d1	160.695	-0.480057	0.234558	-2.04664	0.0406933	0.549863
Syne1	190.826	-0.445283	0.217873	-2.04378	0.0409754	0.549863
1190005I06Rik,Gm27021	42.476	0.445565	0.217532	2.04827	0.0405334	0.549863
Mdh1	1074.51	-0.645765	0.31598	-2.04369	0.0409843	0.549863
Pramel19	59.5168	0.401529	0.196545	2.04294	0.0410588	0.550212
Gtf2h5	120.517	-0.49973	0.244693	-2.04227	0.0411243	0.550217
Uhmk1	83.1021	-0.390139	0.191046	-2.04212	0.04114	0.550217
Tspan5	159.883	-0.504668	0.247509	-2.03898	0.0414516	0.551577
Doc2g	42.1736	0.455337	0.223625	2.03616	0.0417342	0.551577
4931400O07Rik	38.5869	0.46888	0.230143	2.03734	0.0416162	0.551577
Olfr292	37.9032	0.441762	0.217148	2.03438	0.0419133	0.551577
Ddx6	168.011	-0.489549	0.240244	-2.03771	0.0415787	0.551577
Haghl	121.227	-0.500729	0.246181	-2.03398	0.0419532	0.551577
Dctn3	301.968	-0.592667	0.29157	-2.03268	0.0420849	0.551577
Dlgap2	99.4979	-0.444203	0.218255	-2.03525	0.0418256	0.551577
Zfp358	38.2457	-0.441808	0.216999	-2.03599	0.0417518	0.551577
Actbl2	36.1656	0.440646	0.216376	2.03648	0.041702	0.551577
Gnao1	645.897	-0.593931	0.292237	-2.03236	0.0421171	0.551577
Nfe2l1	310.316	-0.56157	0.276335	-2.0322	0.042133	0.551577
C1qtnf12	43.3882	-0.440716	0.216134	-2.03909	0.041441	0.551577
Gstp2,Gstp1	301.598	-0.582521	0.285897	-2.03752	0.0415982	0.551577
Prrxl1	41.4946	0.472412	0.232379	2.03294	0.0420588	0.551577
Tmem158	53.2328	-0.386549	0.189927	-2.03525	0.0418257	0.551577
Btbd3	98.6775	-0.370302	0.182025	-2.03435	0.0419164	0.551577
Cd3g	39.177	0.447896	0.220266	2.03343	0.0420089	0.551577
Rbis	102.015	-0.460085	0.225957	-2.03616	0.0417345	0.551577
Fam117a	45.568	0.42016	0.206061	2.03901	0.0414492	0.551577
Arhgdia	212.598	-0.515826	0.253774	-2.03262	0.0420909	0.551577
Frrs1l	371.494	-0.593161	0.291784	-2.03287	0.0420652	0.551577
Sf3a1	112.18	-0.402958	0.198352	-2.03153	0.0422014	0.551942
9930104L06Rik	44.0389	0.410818	0.203401	2.01974	0.04341	0.552019
Zfp157	47.8545	0.414946	0.205389	2.02029	0.0433535	0.552019
Rad54b	41.8206	0.41878	0.208375	2.00974	0.0444586	0.552019
Afap1l2	38.1778	0.44097	0.217672	2.02585	0.0427803	0.552019
Krcc1	39.9982	0.459349	0.227288	2.021	0.0432802	0.552019
Fzd1	38.0148	0.45565	0.225483	2.02077	0.0433035	0.552019
Reep1	112.802	-0.527842	0.261333	-2.0198	0.0434037	0.552019
Ufsp2	74.4976	-0.412457	0.205024	-2.01175	0.0442467	0.552019
Acyp1	129.277	-0.446921	0.220308	-2.02862	0.0424975	0.552019
Sdcbp	203.221	-0.535437	0.265982	-2.01305	0.044109	0.552019
Tmc5	163.193	-0.504135	0.248664	-2.02737	0.0426241	0.552019
Clec16a	189.115	-0.470676	0.232053	-2.02831	0.0425284	0.552019
Ints3	106.839	-0.465652	0.229831	-2.02607	0.0427577	0.552019
Matn3	43.2454	0.414897	0.205112	2.02278	0.0430953	0.552019
Naca	213.335	-0.522889	0.25972	-2.01328	0.0440855	0.552019
Dusp22	66.1046	-0.361626	0.179571	-2.01384	0.0440265	0.552019
4930445K14Rik	41.1687	-0.445453	0.220348	-2.02159	0.0432188	0.552019
Snx27	101.202	-0.455392	0.226472	-2.01081	0.0443458	0.552019
Wls	79.301	-0.365742	0.180861	-2.02223	0.0431526	0.552019
Pdf	49.0494	-0.387567	0.192064	-2.0179	0.0436013	0.552019
Cpne8	66.849	-0.359425	0.178157	-2.01746	0.0436477	0.552019
Rpsa	78.351	-0.365318	0.180818	-2.02036	0.0433456	0.552019
Kcnn2	131.635	-0.530535	0.263556	-2.01299	0.0441158	0.552019
Ndufs8	134.324	-0.418987	0.208271	-2.01174	0.0442475	0.552019
Gpr158	273.37	-0.491346	0.242143	-2.02916	0.0424421	0.552019
Ly6h	109.296	-0.508712	0.251389	-2.0236	0.0430111	0.552019
Scin	69.921	0.402251	0.200311	2.00814	0.0446289	0.552019
Dynll1	557.826	-0.70724	0.350721	-2.01653	0.0437445	0.552019
Zcchc4	45.6232	0.415669	0.206825	2.00976	0.0444561	0.552019
Ndst3	43.8112	-0.464441	0.229777	-2.02127	0.0432518	0.552019
Gfod1	148.101	-0.415687	0.206683	-2.01123	0.0443012	0.552019
Gon4l	81.4225	-0.402872	0.199746	-2.01692	0.0437037	0.552019
Paf1	67.8503	-0.414467	0.206421	-2.00787	0.0446566	0.552019
Bcat1	123.174	-0.489937	0.241947	-2.02498	0.0428692	0.552019
Psmc3	246.593	-0.446648	0.221579	-2.01575	0.0438259	0.552019
Zyg11b	188.375	-0.510756	0.252127	-2.02578	0.0427869	0.552019
Rab31	72.8904	0.367757	0.181186	2.02972	0.0423854	0.552019
Dlx5	60.5608	0.405773	0.200691	2.02188	0.0431883	0.552019
Pabpc5	47.0515	0.442961	0.220023	2.01325	0.0440887	0.552019
Larp1	107.011	-0.485736	0.241127	-2.01444	0.0439637	0.552019
Mef2c	628.837	-0.566736	0.282135	-2.00874	0.0445643	0.552019
Pink1	338.009	-0.438244	0.218328	-2.00727	0.044721	0.552019
Fras1	41.0386	-0.670705	0.333613	-2.01043	0.044386	0.552019
Katnal1	108.797	-0.430413	0.212892	-2.02174	0.0432029	0.552019
Eif5a2	124	-0.437069	0.215753	-2.02579	0.0427867	0.552019
Plekhj1	85.6893	-0.386635	0.192497	-2.00853	0.0445873	0.552019
Vax2	53.4724	0.419781	0.206775	2.03013	0.0423432	0.552019
Zfp706	195.063	-0.529388	0.26197	-2.0208	0.0433008	0.552019
Rangap1	222.281	-0.585923	0.288891	-2.02818	0.0425421	0.552019
Cacnb4	283.849	-0.515086	0.256497	-2.00816	0.0446266	0.552019
Atxn7l3	116.51	-0.440245	0.219321	-2.00731	0.0447169	0.552019
Fbxo41	153.345	-0.493621	0.245907	-2.00735	0.0447128	0.552019
Adam19	61.0753	-0.425182	0.211767	-2.00778	0.0446662	0.552019
Ppargc1b	46.5359	-0.454406	0.225434	-2.01569	0.0438325	0.552019
Smndc1	60.0381	-0.395048	0.196792	-2.00743	0.0447034	0.552019
Moap1,Gm20604	103.468	-0.444512	0.219817	-2.02219	0.0431564	0.552019
Atp5h	431.753	-0.572123	0.281817	-2.03012	0.0423443	0.552019
Atp5g2	364.159	-0.536173	0.26603	-2.01546	0.0438568	0.552019
Prnp	980.422	-0.67093	0.330724	-2.02867	0.0424918	0.552019
Olfr112	35.8603	0.512811	0.25533	2.00843	0.0445981	0.552019
Vmn1r229	49.9011	0.42825	0.212704	2.01337	0.044076	0.552019
Cox7a2	428.327	-0.548111	0.272452	-2.01177	0.044244	0.552019
Vmn2r59	45.8118	0.467664	0.233165	2.00572	0.0448863	0.552184
Raly	110.009	-0.43113	0.214939	-2.00582	0.0448756	0.552184
Sumo2	358.283	-0.588851	0.2936	-2.00562	0.0448967	0.552184
Abcc1	55.6131	-0.379695	0.189236	-2.00647	0.0448067	0.552184
Pltp	42.969	-0.437125	0.218032	-2.00487	0.0449773	0.5525
Vmn1r22	62.1685	0.395066	0.197077	2.00462	0.0450035	0.5525
Doc2a	97.0148	-0.511461	0.255333	-2.00311	0.0451651	0.552715
Armcx2	96.3919	-0.423272	0.211325	-2.00294	0.0451834	0.552715
Borcs8	71.7147	-0.385594	0.192487	-2.00322	0.045154	0.552715
Pdpn	40.6797	0.455046	0.227086	2.00385	0.045086	0.552715
Zfp667	40.5117	-0.42625	0.212867	-2.00242	0.0452391	0.5529
Hey1	50.8011	-0.405518	0.202599	-2.00158	0.0453302	0.553517
Kalrn	771.87	-0.615556	0.307628	-2.00097	0.0453953	0.553814
Pdgfa	49.2125	-0.405512	0.202715	-2.0004	0.0454572	0.554073
Rab5a	159.53	-0.490662	0.246018	-1.99441	0.0461071	0.554245
Zfp697	43.4601	0.436746	0.218465	1.99915	0.0455917	0.554245
Sry	54.4682	0.390444	0.19547	1.99747	0.0457747	0.554245
Vmn2r53	44.9079	0.444292	0.222341	1.99825	0.0456896	0.554245
Mbd3	154.963	-0.385582	0.193042	-1.9974	0.0457813	0.554245
Phb2	91.0999	-0.414836	0.207867	-1.99568	0.0459684	0.554245
Sowahb	42.7074	-0.431874	0.216564	-1.99421	0.0461291	0.554245
Cd209g	38.5626	0.457173	0.229382	1.99307	0.0462539	0.554245
Epb41l3	212.828	-0.531007	0.266465	-1.99278	0.0462855	0.554245
Hnrnpr	94.1965	-0.410169	0.205435	-1.99659	0.0458694	0.554245
Lce1d,Lce1l	53.0959	0.408647	0.204729	1.99604	0.0459292	0.554245
Gpm6b	431.629	-0.575381	0.288296	-1.9958	0.0459554	0.554245
Nrep	85.8011	-0.438055	0.219721	-1.99369	0.0461865	0.554245
Pja2	454.192	-0.65933	0.330391	-1.99561	0.0459769	0.554245
Prrg2	40.099	0.442697	0.221559	1.9981	0.0457062	0.554245
Olfr564	36.1494	0.45706	0.229266	1.99358	0.0461982	0.554245
Nsa2	89.2771	-0.414509	0.207821	-1.99454	0.0460928	0.554245
Ssx2ip	60.9723	0.403971	0.202702	1.99293	0.0462692	0.554245
Arap1	47.2522	0.413799	0.207133	1.99774	0.0457444	0.554245
Plpp1	42.1313	0.631762	0.316824	1.99404	0.0461472	0.554245
Camkk2	320.296	-0.597347	0.300018	-1.99104	0.0464766	0.55459
Nrf1	47.2795	-0.417568	0.209644	-1.9918	0.0463931	0.55459
Cwf19l1	55.06	0.404404	0.203138	1.99078	0.046505	0.55459
Cul5	76.5628	-0.402079	0.201951	-1.99098	0.0464835	0.55459
Aifm2	53.3227	0.395724	0.19879	1.99066	0.0465179	0.55459
Podn	61.3968	0.414678	0.208454	1.9893	0.0466676	0.555738
Tnfrsf11a	54.9786	-0.400264	0.201234	-1.98905	0.0466959	0.555738
Clec2d	35.7411	0.462167	0.232428	1.98844	0.0467636	0.556058
Pde7b	52.9606	-0.38627	0.19434	-1.9876	0.046856	0.556671
Ube2n	64.1757	-0.383018	0.192742	-1.98721	0.0468996	0.556703
Wasf1	167.833	-0.482288	0.243522	-1.98047	0.0476505	0.558684
Tmc7	49.9813	0.404929	0.204349	1.98155	0.0475296	0.558684
Aup1	81.8701	-0.355676	0.179152	-1.98533	0.0471081	0.558684
Pcmtd1	112.679	-0.443587	0.224171	-1.97879	0.0478395	0.558684
Cadps2	187.15	-0.501373	0.253372	-1.9788	0.0478387	0.558684
Rnaseh1	43.4961	0.415315	0.209487	1.98254	0.0474189	0.558684
Kif21b	75.1851	-0.420102	0.212272	-1.97907	0.0478079	0.558684
Ybey	56.1529	0.378078	0.191024	1.97921	0.0477919	0.558684
Hs6st2	43.4341	-0.45051	0.227718	-1.97837	0.0478872	0.558684
Nmt2	127.214	-0.556583	0.280672	-1.98304	0.0473628	0.558684
Golga7b	146.694	-0.483149	0.244013	-1.98002	0.0477014	0.558684
Scd3	37.914	0.470278	0.23762	1.97912	0.047803	0.558684
Emc7	184.309	-0.51332	0.25878	-1.98361	0.0472988	0.558684
Lrrc8a	97.3417	-0.376056	0.189607	-1.98335	0.0473285	0.558684
Parp2	44.3655	0.438957	0.221844	1.97867	0.0478528	0.558684
Myl4	132.268	-0.579705	0.292134	-1.98438	0.0472132	0.558684
Saraf	287.984	-0.519256	0.261925	-1.98246	0.0474281	0.558684
Syngr3	181.529	-0.551303	0.278202	-1.98167	0.0475167	0.558684
Lrtm2	57.5457	0.364621	0.184043	1.98117	0.0475718	0.558684
Kpna2	53.2905	-0.415685	0.209881	-1.98057	0.0476391	0.558684
Gcfc2	47.6043	-0.382961	0.193615	-1.97795	0.0479345	0.558757
Nudt4	260.805	-0.460394	0.232808	-1.97757	0.0479774	0.558779
Sstr4	76.6239	-0.417637	0.211238	-1.9771	0.0480307	0.558922
Rpl31-ps12,Rpl31	451.059	-0.453857	0.229653	-1.97627	0.048124	0.559528
Smap2	208.344	-0.576423	0.29194	-1.97446	0.0483298	0.560488
Cd69	41.7143	0.449185	0.227498	1.97446	0.04833	0.560488
Cpt1a	49.5262	0.412184	0.208717	1.97485	0.0482856	0.560488
Cdk6	39.7863	0.445318	0.225611	1.97383	0.0484012	0.560836
Ube2d1	64.7759	-0.371342	0.188205	-1.97307	0.0484872	0.561113
Tmem52b	38.1693	0.452436	0.229326	1.97289	0.0485076	0.561113
Cdh20	68.3835	-0.36793	0.186555	-1.97223	0.0485834	0.561382
Gpr162	325.949	-0.592305	0.300362	-1.97197	0.0486132	0.561382
Gm5434,Gm7099,Ube2f	59.9101	-0.372876	0.189153	-1.97129	0.0486908	0.561801
Trpm7	60.3441	0.396671	0.201466	1.96892	0.0489619	0.562071
Tmem106b	115.588	-0.363417	0.184561	-1.96908	0.0489436	0.562071
Kcna6	75.1526	-0.387819	0.196966	-1.96897	0.048957	0.562071
Enkur	60.4436	0.373882	0.189793	1.96994	0.0488447	0.562071
Aktip	141.543	-0.43833	0.222571	-1.96939	0.0489078	0.562071
Spred1	214.016	-0.464473	0.235779	-1.96995	0.048844	0.562071
Man1b1	45.4296	-0.390498	0.198835	-1.96393	0.0495378	0.562344
Frmd8	42.7022	-0.404894	0.205722	-1.96817	0.049049	0.562344
Gramd1b	148.203	-0.491929	0.250796	-1.96147	0.049824	0.562344
Ch25h	44.4605	0.419919	0.213664	1.96533	0.0493763	0.562344
Tada3	88.8682	-0.393854	0.200423	-1.96511	0.0494012	0.562344
Ypel1	44.5145	0.410166	0.209169	1.96093	0.0498867	0.562344
Zscan30	40.0575	0.43919	0.224553	1.95584	0.0504839	0.562344
Hbs1l	96.8837	-0.448509	0.228505	-1.9628	0.0496695	0.562344
Prkcg	237.88	-0.68168	0.346564	-1.96696	0.0491875	0.562344
Npas4	54.8619	-0.692062	0.352403	-1.96384	0.0495491	0.562344
Traf3ip2	45.3003	0.433019	0.220912	1.96014	0.0499795	0.562344
Mrps21	129.173	-0.411968	0.209676	-1.96479	0.0494387	0.562344
Asb5	40.249	0.447637	0.228402	1.95986	0.0500119	0.562344
Syt4	202.014	-0.5302	0.270402	-1.96078	0.0499047	0.562344
Art3	41.1862	0.45936	0.23443	1.95948	0.050057	0.562344
Hyal1	78.7402	0.418433	0.213847	1.9567	0.0503828	0.562344
Senp6	65.4243	-0.35004	0.178726	-1.95853	0.0501678	0.562344
Hsp90aa1	902.411	-0.65708	0.33443	-1.96478	0.0494399	0.562344
Bcl6b	40.766	0.433345	0.220233	1.96766	0.049107	0.562344
Atpif1	459.884	-0.609415	0.311326	-1.95748	0.050291	0.562344
Nepn	47.7877	0.395369	0.201962	1.95763	0.0502729	0.562344
Psph	51.855	0.385171	0.196269	1.96247	0.0497083	0.562344
Gatad2b	139.527	-0.453504	0.231766	-1.95673	0.0503789	0.562344
Cmpk2	67.1998	0.355422	0.181548	1.95773	0.0502619	0.562344
Mrps14,Gm17764	98.6287	-0.389396	0.1985	-1.96169	0.0497988	0.562344
Gpt	38.7491	-0.413792	0.211218	-1.95908	0.0501036	0.562344
Togaram2	48.7449	0.404784	0.206115	1.96387	0.0495447	0.562344
Arhgef25	287.942	-0.581289	0.297234	-1.95566	0.0505047	0.562344
Hcfc1r1	207.217	-0.540079	0.276172	-1.95559	0.0505139	0.562344
Dppa5a,Gm6083	41.3214	-0.418359	0.213604	-1.95858	0.0501626	0.562344
Fcamr	46.0773	0.449102	0.229009	1.96107	0.0498711	0.562344
Elane	50.9376	0.395807	0.202369	1.95587	0.0504806	0.562344
Soga3	266.366	-0.536147	0.273644	-1.95929	0.0500791	0.562344
Smg7	84.8301	-0.398584	0.203628	-1.95742	0.0502985	0.562344
Cdkl5	206.358	-0.459207	0.23344	-1.96713	0.049168	0.562344
Epop	283.449	-0.459532	0.234798	-1.95714	0.0503312	0.562344
Phf24	195.828	-0.501029	0.254745	-1.96679	0.0492075	0.562344
Morn5	51.7482	0.410644	0.210045	1.95502	0.0505802	0.562622
Camk1g	67.6611	-0.408801	0.209166	-1.95443	0.0506501	0.562939
Adipor1	107.334	-0.402267	0.205945	-1.95327	0.0507872	0.563544
Macrod2	109.372	-0.411502	0.210639	-1.95359	0.0507499	0.563544
Tspyl4	241.939	-0.4675	0.239615	-1.95105	0.0510515	0.563894
Cntnap4	54.4275	0.406195	0.208171	1.95125	0.0510269	0.563894
Elavl2	139.228	-0.433934	0.222449	-1.95072	0.0510908	0.563894
Cmas	121.592	-0.499202	0.25578	-1.95168	0.0509757	0.563894
Bcar1	46.2103	-0.410363	0.210382	-1.95057	0.0511087	0.563894
Nus1	116.931	-0.458014	0.234696	-1.95152	0.0509954	0.563894
Dpy19l1	174.263	-0.573904	0.294199	-1.95073	0.0510889	0.563894
Hs6st1	88.5507	-0.38006	0.194979	-1.94924	0.0512665	0.564669
Ppp1r21	83.0395	-0.375137	0.192464	-1.94913	0.0512799	0.564669
Olfr527	38.406	0.462157	0.237133	1.94893	0.0513034	0.564669
Tmem268	55.2673	0.417258	0.214141	1.94852	0.0513528	0.564757
Lilrb4a,Lilr4b	53.9719	0.3867	0.198524	1.94788	0.0514296	0.565145
Gdpd5	57.0925	-0.369043	0.189557	-1.94688	0.0515497	0.565551
Ost4,Gm19774	82.4926	-0.357473	0.183612	-1.94689	0.051548	0.565551
Txndc16	79.0947	-0.351319	0.180945	-1.94158	0.0521879	0.565716
Entpd2	49.589	0.396432	0.20374	1.94577	0.0516821	0.565716
Sgta	184.158	-0.504208	0.259465	-1.94326	0.0519843	0.565716
Sh2d1a	40.8049	-0.439696	0.226063	-1.94501	0.0517737	0.565716
Ms4a13	56.4895	0.399548	0.205738	1.94203	0.052134	0.565716
Enc1	708.027	-0.760775	0.391656	-1.94246	0.0520818	0.565716
Rpl10	271.163	-0.459064	0.236354	-1.94227	0.0521043	0.565716
Panx2	140.216	-0.408763	0.210491	-1.94195	0.0521436	0.565716
Ankrd52	121.592	-0.509995	0.262216	-1.94494	0.0517822	0.565716
Trarg1	38.8307	0.444378	0.228411	1.94552	0.0517121	0.565716
B4galnt2	47.8484	-0.418112	0.215129	-1.94354	0.0519507	0.565716
Atp5c1	305.923	-0.553336	0.28463	-1.94405	0.0518895	0.565716
Tinagl1	57.7377	0.373432	0.192332	1.9416	0.0521859	0.565716
Cntn3	56.4977	-0.365334	0.187843	-1.94489	0.0517882	0.565716
Purg	120.106	-0.41166	0.21172	-1.94436	0.0518526	0.565716
Tmem186	58.3499	0.377133	0.194304	1.94094	0.052265	0.5661
Fgfr1	63.9583	0.387378	0.2015	1.92247	0.0545465	0.566884
4930447C04Rik	64.0632	-0.394701	0.204246	-1.93247	0.053301	0.566884
Vps13a	118.83	-0.513932	0.266444	-1.92886	0.0537488	0.566884
5430402E10Rik,Gm14744	38.7706	0.413984	0.214959	1.92588	0.0541199	0.566884
Ccser2	97.7018	-0.39603	0.205994	-1.92253	0.0545389	0.566884
Nrsn2	120.898	-0.474488	0.245185	-1.93523	0.0529625	0.566884
Vmn2r16	50.11	0.418391	0.217961	1.91956	0.054913	0.566884
Timm10	64.7405	-0.402277	0.208627	-1.92821	0.0538289	0.566884
Ubn1	47.6468	0.381568	0.196758	1.93928	0.0524676	0.566884
LOC102637495,LOC100041057,A530032D15Rik,LOC100041708,LOC105242429,C130026I21Rik	81.2667	-0.599172	0.31093	-1.92703	0.0539758	0.566884
Flad1	63.7427	-0.361847	0.187058	-1.93441	0.0530631	0.566884
Map4k4	98.2015	-0.395295	0.205849	-1.92032	0.054818	0.566884
Rita1	91.3191	-0.384746	0.199348	-1.93002	0.0536039	0.566884
Serpina5	38.2831	0.434069	0.224158	1.93645	0.0528131	0.566884
Birc2	52.7624	-0.377076	0.195967	-1.92419	0.0543313	0.566884
Hdac7	45.2129	-0.405671	0.210568	-1.92656	0.0540345	0.566884
Fam241a	36.5438	-0.421393	0.218875	-1.92527	0.054196	0.566884
Smim10l1	146.287	-0.464659	0.23964	-1.93899	0.0525032	0.566884
Gm35498	36.7202	-0.422938	0.219397	-1.92773	0.0538887	0.566884
Pitrm1	56.1305	-0.378519	0.19655	-1.92582	0.0541269	0.566884
Kif5a	937.176	-0.393092	0.204416	-1.923	0.0544801	0.566884
Itpka	193.754	-0.648191	0.337869	-1.91847	0.0550512	0.566884
Capza2	346.277	-0.587557	0.304675	-1.92847	0.053797	0.566884
Cyria	240.048	-0.570524	0.297193	-1.91971	0.0548947	0.566884
Tcf24	41.0462	0.452292	0.235707	1.91888	0.0549999	0.566884
Mthfsd	63.7021	-0.4051	0.211304	-1.91714	0.0552201	0.566884
Marchf9	88.4722	-0.40549	0.21148	-1.91739	0.0551885	0.566884
Dusp6	60.402	-0.399345	0.206428	-1.93455	0.0530457	0.566884
Erbb2	45.2988	0.399233	0.207999	1.91939	0.0549345	0.566884
Syt16	113.286	-0.453491	0.234747	-1.93183	0.0533808	0.566884
Rab11a	146.341	-0.518189	0.268971	-1.92656	0.0540345	0.566884
Vezf1	56.383	0.364644	0.188866	1.9307	0.0535196	0.566884
Slco3a1	46.0247	-0.382194	0.197671	-1.93349	0.0531758	0.566884
Chmp2b	108.997	-0.419607	0.218403	-1.92125	0.0546997	0.566884
Mpdz	44.349	-0.390763	0.203687	-1.91845	0.055054	0.566884
Riok1	52.7001	0.372784	0.193268	1.92884	0.0537509	0.566884
Lnp1	38.9774	-0.423854	0.219333	-1.93247	0.0533011	0.566884
Psd4	40.5263	0.422647	0.218692	1.93261	0.0532845	0.566884
Gm3115,4930555G01Rik,Gm3127,Gm9603,Gm9602,Gm3685,Gm5458,Gm6337,Gm3629,Gm3727,Gm3050,Gm3642,Gm7876,Gm3159,Gm2977,Gm3594,Gm10410,Gm16434,Gm3424,Gm8246,Gm6676,Gm2888,LOC108168187,Gm3182,Gm21560	55.6362	-0.398433	0.205386	-1.93993	0.0523886	0.566884
Ubfd1	49.1924	0.386623	0.201693	1.91689	0.055252	0.566884
Zdhhc16	63.3582	0.396072	0.204671	1.93517	0.05297	0.566884
Rsf1	88.8284	-0.343192	0.178112	-1.92683	0.0540011	0.566884
Sh2b2	39.7536	0.424388	0.220523	1.92446	0.0542968	0.566884
Vmn2r63	36.0482	0.441641	0.229237	1.92657	0.0540334	0.566884
Atp8a1	148.634	-0.475168	0.246978	-1.92393	0.0543638	0.566884
Rras2	57.9839	-0.352993	0.183857	-1.91994	0.0548657	0.566884
Rnf38	91.9885	-0.418641	0.216737	-1.93156	0.0534135	0.566884
Gm52441,Gm52437,Gm52435,Gm52446,LOC118568634	1402.97	-0.699663	0.364797	-1.91795	0.0551168	0.566884
Ralgapa1	126.937	-0.446327	0.231629	-1.92691	0.0539911	0.566884
Tdrd6	36.127	0.44538	0.23139	1.9248	0.0542545	0.566884
Ppp2r2b	127.086	-0.456233	0.235633	-1.9362	0.0528428	0.566884
Ccdc43	79.3368	0.35936	0.185967	1.93239	0.0533117	0.566884
Pcdhac2	71.3099	-0.423166	0.219512	-1.92775	0.0538858	0.566884
Med31	46.2091	0.402413	0.209439	1.92139	0.0546831	0.566884
Aars	184.081	-0.506044	0.26325	-1.92229	0.054569	0.566884
Dtnbp1	89.883	-0.39672	0.206792	-1.91845	0.0550542	0.566884
Nop53	116.558	-0.408492	0.210684	-1.93889	0.0525148	0.566884
Gm20764	57.9001	0.365602	0.188964	1.93477	0.0530188	0.566884
2610008E11Rik	42.303	0.419877	0.218641	1.92039	0.0548082	0.566884
Tmem139	59.0266	0.418057	0.21678	1.92849	0.0537941	0.566884
Ipcef1	142.543	-0.482273	0.251227	-1.91967	0.0548991	0.566884
Lrp8	56.8249	-0.400562	0.208439	-1.92173	0.0546402	0.566884
Plekha6	148.524	-0.532759	0.277832	-1.91756	0.0551669	0.566884
Cuedc2	329.879	-0.517298	0.268485	-1.92673	0.0540132	0.566884
Rpl38	598.284	-0.497341	0.257263	-1.9332	0.0532116	0.566884
Trim58	60.4002	0.373846	0.194011	1.92693	0.0539882	0.566884
Flrt1	66.2417	-0.371979	0.193524	-1.92213	0.0545894	0.566884
Cacna2d2	57.9245	-0.397717	0.206791	-1.92328	0.0544453	0.566884
Carnmt1	50.0854	-0.382938	0.199192	-1.92245	0.0545486	0.566884
Chst8	64.2521	-0.365039	0.189033	-1.93108	0.0534726	0.566884
Fkbp1a	514.084	-0.612822	0.319865	-1.91588	0.055381	0.567186
Polr2h	92.2619	-0.401018	0.209335	-1.91568	0.0554064	0.567186
Tnfsfm13,Tnfsf12	61.2297	0.382475	0.199625	1.91597	0.0553691	0.567186
Nlgn3	139.701	-0.446208	0.233041	-1.91472	0.0555284	0.5676
Pja1	292.382	-0.586417	0.30627	-1.9147	0.0555302	0.5676
Mtrex	65.7938	-0.380324	0.198827	-1.91284	0.0557691	0.567664
Nlrp6	44.5001	0.424057	0.221663	1.91307	0.0557388	0.567664
Oosp3	36.2323	0.431939	0.225827	1.9127	0.0557866	0.567664
Gpr107	92.4036	-0.404328	0.211358	-1.913	0.0557476	0.567664
Cfdp1	105.018	-0.34365	0.179655	-1.91284	0.0557689	0.567664
Serpinf2	40.1142	0.424782	0.22196	1.91378	0.0556485	0.567664
Cnih2	221.003	-0.470107	0.245914	-1.91167	0.0559183	0.568133
Selenok	200.829	-0.493565	0.25818	-1.91171	0.0559129	0.568133
Trpm1	57.791	0.374227	0.195815	1.91113	0.055988	0.568133
Cdk14	152.287	-0.475567	0.248852	-1.91104	0.0559996	0.568133
Btf3-ps15	46.1657	0.384039	0.201311	1.90769	0.0564319	0.568355
Flii	86.1676	-0.360317	0.188969	-1.90675	0.0565524	0.568355
Srsf12	56.5283	0.360883	0.18942	1.9052	0.0567536	0.568355
Eya2	41.7411	-0.417349	0.218732	-1.90804	0.0563863	0.568355
Myo1b	49.6591	-0.372407	0.195845	-1.90154	0.0572318	0.568355
Gpr101	61.446	0.361543	0.190096	1.9019	0.0571841	0.568355
Atxn1l	56.3999	0.362071	0.190234	1.90329	0.0570025	0.568355
Icam1	35.9528	0.465938	0.24449	1.90576	0.0566818	0.568355
Ciz1	84.4564	-0.390088	0.204927	-1.90355	0.0569694	0.568355
Lin7a	69.5135	-0.374716	0.196299	-1.90891	0.0562742	0.568355
Adgrf5	37.8875	0.447518	0.234581	1.90774	0.0564251	0.568355
Ccdc136	208.693	-0.413724	0.216737	-1.90887	0.0562786	0.568355
Ap2b1	261.212	-0.537778	0.282752	-1.90194	0.0571792	0.568355
Hmox2	97.7265	-0.409342	0.214842	-1.90532	0.0567385	0.568355
Vps52	75.451	-0.348	0.182597	-1.90584	0.0566714	0.568355
Ttpa	36.3118	0.452388	0.237854	1.90195	0.0571774	0.568355
Far1	121.257	-0.505135	0.264678	-1.90849	0.0563278	0.568355
Add1	196.231	-0.483776	0.254399	-1.90164	0.0572177	0.568355
Magi3	48.0862	-0.372899	0.196095	-1.90162	0.0572204	0.568355
Snx2	82.7711	-0.389702	0.204528	-1.90538	0.0567313	0.568355
Mrpl28	73.8465	-0.377813	0.198688	-1.90153	0.0572321	0.568355
Gm14288,2210418O10Rik,Gm14387,Zfp968,Gm4631,Gm14410,Gm14413,Gm14434,Zfp965,Gm14432,Zfp967,Zfp966,Gm16357,Gm4724,Gm2026,Gm2004,Gm2007,Gm14440,Gm14444,Gm14409,Gm11009,Zfp931,Gm14430,Zfp973,Zfp970,Zfp971,Gm14296,Gm14295,Gm14393,Gm6710,Gm14391,Gm14308,Gm14408,Gm14326,Gm14325,Gm14305,Gm14322	563.52	-0.563081	0.295749	-1.90392	0.0569208	0.568355
Lrpap1	138.648	-0.47928	0.251872	-1.90287	0.0570573	0.568355
Tfpi	43.5568	0.596101	0.313327	1.90249	0.0571075	0.568355
Pald1	55.9658	0.373874	0.195759	1.90987	0.0561501	0.568355
Lamc1	36.1788	0.436215	0.228662	1.90768	0.0564321	0.568355
2510002D24Rik	53.7493	0.361489	0.189949	1.90308	0.05703	0.568355
Slc20a1	129.792	-0.446707	0.234447	-1.90537	0.0567324	0.568355
Vmn2r76	55.2651	0.382224	0.200574	1.90565	0.0566957	0.568355
Acsbg2	38.2079	0.441353	0.232188	1.90085	0.0573219	0.568832
Lrrn1	93.2504	-0.39929	0.210211	-1.89947	0.0575025	0.56938
Samd12	73.3665	-0.422729	0.222526	-1.89968	0.0574748	0.56938
2310061I04Rik	175.132	-0.500378	0.263395	-1.89973	0.057469	0.56938
Dclk3	54.7809	0.377031	0.198544	1.89898	0.0575669	0.569603
Hk1	373.196	-0.545582	0.287544	-1.89739	0.0577766	0.571262
Nck1	36.0236	-0.435764	0.229762	-1.89659	0.0578826	0.571598
Ndrg3	391.965	-0.586034	0.309009	-1.8965	0.0578945	0.571598
Fasn	156.434	-0.451777	0.23974	-1.88445	0.0595046	0.572175
Gabra2	54.8758	-0.359654	0.190911	-1.88388	0.0595811	0.572175
Dnajb9,Gm6568	104.154	-0.356069	0.188053	-1.89345	0.0582983	0.572175
Vmn2r80	37.9264	0.459542	0.243	1.89112	0.0586083	0.572175
Rgs9	52.3869	0.380238	0.201766	1.88455	0.0594907	0.572175
Tmem63b	64.1025	-0.353626	0.187521	-1.88579	0.0593226	0.572175
Atp1a3	2548.03	-0.637923	0.337205	-1.8918	0.0585183	0.572175
Shld1	44.491	0.386586	0.204557	1.88986	0.0587762	0.572175
Mfsd4b1	48.6266	0.403099	0.213078	1.89179	0.0585191	0.572175
Tmem270	54.4834	0.357422	0.188972	1.8914	0.0585712	0.572175
Ces1b	45.3552	0.397402	0.209932	1.893	0.058358	0.572175
Rhoa	263.961	-0.433206	0.229804	-1.88511	0.0594144	0.572175
Rbms1	42.4953	-0.408022	0.216577	-1.88396	0.0595706	0.572175
Eml1	74.6235	-0.400601	0.212014	-1.8895	0.0588251	0.572175
Mapk7	48.5238	-0.369271	0.195741	-1.88653	0.0592241	0.572175
Vmn2r56	37.073	0.440633	0.233268	1.88896	0.0588978	0.572175
G3bp1	86.8587	-0.360728	0.191379	-1.88488	0.0594455	0.572175
Gucy1b1	89.8799	-0.46642	0.247595	-1.8838	0.059592	0.572175
Asprv1	38.8459	0.429023	0.226876	1.891	0.058624	0.572175
Gm14719,Ppdpf	146.408	-0.508008	0.268511	-1.89195	0.058498	0.572175
Tnip2	43.837	0.404749	0.213987	1.89146	0.0585628	0.572175
Flot1	151.159	-0.572198	0.302208	-1.8934	0.0583053	0.572175
Dock7	77.8176	-0.339862	0.180251	-1.8855	0.0593628	0.572175
Ccdc92b	58.7384	0.366669	0.194414	1.88602	0.0592921	0.572175
Pomp	218.501	-0.462843	0.244767	-1.89096	0.0586303	0.572175
B3gat3	213.524	-0.412502	0.217925	-1.89287	0.0583757	0.572175
Uqcc2	191.961	-0.384364	0.20399	-1.88423	0.0595335	0.572175
Plk3	43.8619	-0.379555	0.200906	-1.88922	0.0588625	0.572175
Serinc3	270.782	-0.476464	0.25287	-1.88423	0.0595345	0.572175
LOC118567641	105.064	-0.677351	0.357416	-1.89513	0.0580747	0.572175
Adam34	50.0987	0.380383	0.201197	1.8906	0.0586776	0.572175
Mrps2	82.7913	-0.364331	0.192243	-1.89516	0.0580713	0.572175
Marchf2	209.696	-0.403262	0.21358	-1.88811	0.0590109	0.572175
Usb1	56.0291	0.389028	0.205623	1.89195	0.0584976	0.572175
Myo5a	446.215	-0.502346	0.266211	-1.88702	0.0591572	0.572175
Dpp6	158.008	-0.494661	0.262251	-1.88621	0.0592668	0.572175
Tmem33	65.0197	-0.355666	0.188799	-1.88383	0.0595875	0.572175
Fastk	143.082	-0.464009	0.245612	-1.8892	0.0588655	0.572175
Mrps27	60.0322	-0.360587	0.19095	-1.88838	0.0589748	0.572175
Atm	37.6372	0.444529	0.236231	1.88176	0.0598689	0.574024
Plcl2	180.486	-0.406287	0.2159	-1.88182	0.0598599	0.574024
Tnrc6c	67.8965	0.341535	0.182168	1.87484	0.0608144	0.574142
Tpgs2	89.1013	-0.348037	0.185534	-1.87586	0.0606739	0.574142
Agt	39.1959	0.423944	0.225577	1.87937	0.0601934	0.574142
Atp2c2	42.4429	0.438155	0.23352	1.8763	0.0606137	0.574142
Anapc5	74.4854	0.38338	0.204482	1.87489	0.0608085	0.574142
Satb1	223.066	-0.406519	0.216914	-1.8741	0.0609167	0.574142
Adprhl1	39.6244	0.462994	0.246238	1.88027	0.0600706	0.574142
Lrg1	43.0112	0.403541	0.214996	1.87697	0.0605222	0.574142
Fmr1	81.1671	-0.386389	0.206128	-1.87451	0.0608595	0.574142
Ncl	200.359	-0.514232	0.273635	-1.87926	0.060209	0.574142
Arpp21	392.641	-0.540129	0.28749	-1.87877	0.0602755	0.574142
Zfp580	38.4546	-0.422868	0.225392	-1.87614	0.0606355	0.574142
Ctnnbip1	59.0018	-0.361868	0.193016	-1.87481	0.0608189	0.574142
Cdca7	39.2229	0.402341	0.214125	1.879	0.0602444	0.574142
AI661453	40.9076	0.406186	0.216274	1.87811	0.0603657	0.574142
Cnpy2	82.0005	-0.341216	0.181481	-1.88018	0.0600839	0.574142
Adamtsl2	45.0307	0.393056	0.209063	1.88009	0.0600959	0.574142
Tlr9	42.846	0.404364	0.21533	1.87788	0.060397	0.574142
Resp18	155.193	-0.503073	0.268074	-1.87662	0.0605699	0.574142
Ppp2ca	351.125	-0.534696	0.284576	-1.87893	0.0602546	0.574142
Nme8	43.0729	0.440677	0.234855	1.87638	0.0606038	0.574142
Dmtf1	63.2676	-0.361092	0.1924	-1.87678	0.0605485	0.574142
Dpp9	153.104	-0.452509	0.241471	-1.87396	0.0609354	0.574142
Gpr108	64.3519	-0.368269	0.19644	-1.87472	0.0608315	0.574142
Hap1	63.0728	-0.689556	0.366946	-1.87918	0.0602204	0.574142
Nrip3	158.675	-0.490916	0.26208	-1.87315	0.061047	0.574399
Phf10	68.2312	-0.380605	0.203158	-1.87344	0.0610075	0.574399
Col9a2	36.8608	0.423611	0.22622	1.87256	0.0611292	0.574471
Prkar1a	764.109	-0.595653	0.318181	-1.87206	0.0611989	0.574471
Hectd1	108.559	-0.438181	0.23409	-1.87185	0.0612277	0.574471
Clec1a	38.2165	0.413998	0.221203	1.87157	0.0612656	0.574471
Cyp21a1	38.5477	0.422901	0.225884	1.87221	0.061178	0.574471
Mrpl32	66.2133	-0.397333	0.212896	-1.86633	0.0619958	0.574878
Ugt2b37	40.7075	0.437914	0.234233	1.86957	0.0615438	0.574878
Scaf8	78.6175	-0.353382	0.189298	-1.8668	0.061929	0.574878
Dnajc5	234.201	-0.478325	0.256224	-1.86683	0.0619258	0.574878
Rnf19b	106.818	-0.400194	0.214438	-1.86624	0.0620072	0.574878
Tex13c1	39.435	0.421884	0.225788	1.8685	0.061693	0.574878
Prss57	43.8971	0.402144	0.215152	1.86912	0.0616061	0.574878
Rtp2	39.8625	-0.427466	0.228807	-1.86824	0.061729	0.574878
Sorbs1	49.7452	0.379033	0.202932	1.86778	0.0617922	0.574878
Cyfip2	862.09	-0.58608	0.313809	-1.86763	0.0618132	0.574878
Ccer2	37.3438	0.429562	0.229823	1.8691	0.0616091	0.574878
Meikin	43.7628	0.439103	0.235218	1.86679	0.0619308	0.574878
Cnot7	99.1795	-0.345344	0.185024	-1.86648	0.0619746	0.574878
Gnaq	137.408	-0.46519	0.248897	-1.869	0.0616223	0.574878
Sacs	135.013	-0.458428	0.245528	-1.86711	0.0618865	0.574878
Cd2bp2	84.9006	0.360764	0.193334	1.86601	0.0620393	0.574878
Rhof	80.6206	-0.335395	0.179588	-1.86758	0.0618208	0.574878
Etfa	55.4384	-0.344324	0.184545	-1.8658	0.0620691	0.574878
Fbxw7	222.252	-0.506098	0.271555	-1.8637	0.0623633	0.575645
Rac3	50.0091	-0.379037	0.203341	-1.86405	0.0623145	0.575645
Uqcrh	453.133	-0.481282	0.258225	-1.8638	0.0623492	0.575645
Map6	109.775	-0.386866	0.207576	-1.86373	0.0623596	0.575645
Plcb1	182.782	-0.477264	0.255992	-1.86437	0.0622698	0.575645
Gm7421,Gm4297,Gm10486,Gm10487,Gm5934,Gm5935,Slx,Gm10488,Gm2759,Gm2003,Gm10147,Gm6121,Gm5168,Gm5169,Gm1993,Gm14632,Gm14819,Gm7365,Gm14525,Gm7391,Gm2012,Gm10230,Gm10058,Gm10096,Gm2030,Gm2092,Gm4836	66.6062	-0.957135	0.513653	-1.86339	0.0624076	0.575664
Trp53tg5	54.7489	0.378913	0.203382	1.86306	0.0624533	0.575695
Synj1	249.462	-0.520461	0.27943	-1.86258	0.0625211	0.57593
Ccdc182	37.4807	0.413914	0.222266	1.86224	0.0625689	0.575981
Magea9	37.4266	0.415153	0.22311	1.86075	0.0627793	0.576907
Lix1	69.3787	-0.339711	0.182663	-1.85977	0.0629185	0.576907
Mcfd2	97.3247	-0.445441	0.239559	-1.85943	0.0629667	0.576907
0610012G03Rik	90.8384	-0.412112	0.22167	-1.85912	0.0630097	0.576907
Upk1b	38.908	0.438036	0.235689	1.85853	0.0630933	0.576907
Brd4	152.747	-0.460578	0.247469	-1.86115	0.0627224	0.576907
Dab2ip	99.765	-0.385706	0.207382	-1.85989	0.0629018	0.576907
Desi1	153.146	-0.370801	0.199339	-1.86016	0.0628635	0.576907
Unc5a	116.961	0.434935	0.233875	1.85969	0.0629293	0.576907
Vmn1r203	43.1676	0.404691	0.217726	1.85872	0.0630674	0.576907
Scn1b	1059.15	-0.513402	0.276321	-1.85799	0.0631705	0.577225
Grik3	112.847	-0.486446	0.2627	-1.85172	0.0640664	0.577285
Lrtm1	38.8183	0.402121	0.217503	1.8488	0.0644863	0.577285
Lkaaear1	50.2188	-0.383533	0.207389	-1.84934	0.0644083	0.577285
Gm13199	45.8859	0.384499	0.207445	1.8535	0.0638109	0.577285
Car11	177.348	-0.484864	0.261992	-1.85068	0.0642156	0.577285
Zfp787	72.6872	-0.371461	0.201156	-1.84663	0.0648002	0.577285
Pcsk9	43.4749	-0.37545	0.202696	-1.85228	0.063985	0.577285
Tmem41b	55.7214	0.359203	0.194565	1.84619	0.0648645	0.577285
Stag3	49.3108	0.380323	0.204874	1.85638	0.0633999	0.577285
Ngef	279.882	-0.528798	0.285207	-1.85408	0.0637271	0.577285
Neurod2	117.948	0.469225	0.253576	1.85043	0.0642512	0.577285
Rhobtb1	40.9313	-0.396911	0.214758	-1.84818	0.0645766	0.577285
Depdc1a	42.4609	0.395369	0.213794	1.8493	0.0644148	0.577285
Emx1	112.839	-0.35393	0.191583	-1.8474	0.0646898	0.577285
Ube2k	82.9374	-0.363421	0.196652	-1.84804	0.0645963	0.577285
Rlim	94.4866	-0.40566	0.219676	-1.84663	0.0648011	0.577285
Lpcat4	149.184	-0.467743	0.252149	-1.85503	0.0635921	0.577285
Rce1	41.8405	-0.42132	0.227377	-1.85296	0.0638882	0.577285
Agpat1	181.222	-0.466653	0.251411	-1.85614	0.063434	0.577285
Pcnp	160.541	-0.429957	0.232235	-1.85139	0.0641139	0.577285
Igsf8	267.881	-0.46581	0.252084	-1.84783	0.0646265	0.577285
Herc6	39.4707	-0.410548	0.221045	-1.8573	0.0632681	0.577285
Pappa	41.0522	0.412775	0.223253	1.84891	0.0644712	0.577285
Crmp1	193.208	-0.500734	0.270394	-1.85187	0.0640443	0.577285
Tarsl2	77.2383	-0.392003	0.21188	-1.85012	0.0642965	0.577285
Fam167b	52.3777	0.356367	0.192982	1.84663	0.0648011	0.577285
Nedd8	184.085	-0.514595	0.277413	-1.85498	0.063599	0.577285
Map3k5	97.8732	-0.356235	0.192801	-1.84768	0.0646487	0.577285
Prol1	45.9699	-0.37845	0.204313	-1.8523	0.0639824	0.577285
Mthfd1	42.4085	0.38285	0.20696	1.84987	0.0643324	0.577285
Sparcl1	921.543	-0.444667	0.240864	-1.84613	0.064873	0.577285
Cacna1c	109.416	-0.365643	0.197919	-1.84744	0.0646831	0.577285
Xpot	78.7381	0.327473	0.176618	1.85413	0.0637206	0.577285
B3galnt1	87.3746	-0.344685	0.186475	-1.84842	0.0645411	0.577285
Arl8a	396.668	-0.553641	0.298057	-1.8575	0.0632402	0.577285
H13	86.7761	-0.42312	0.228365	-1.85282	0.0639079	0.577285
Ntan1	119.991	-0.44161	0.239173	-1.8464	0.0648336	0.577285
Cst10	46.1673	0.399398	0.215824	1.85057	0.0642315	0.577285
Insig1	71.698	-0.381678	0.206643	-1.84704	0.0647408	0.577285
Grb2	211.41	-0.525492	0.283845	-1.85133	0.0641221	0.577285
Hnrnpa3,LOC115489330,Gm6793	350.581	-0.470282	0.25481	-1.84562	0.0649473	0.577568
Rad23a	122.575	-0.378662	0.205274	-1.84467	0.0650855	0.577666
Fgd4	51.2798	0.360863	0.195602	1.84488	0.065055	0.577666
Cyb5a	132.223	-0.427262	0.231606	-1.84478	0.0650698	0.577666
Fbxw18	40.3736	0.400572	0.217372	1.8428	0.0653586	0.578297
Ptk2	230.272	-0.467898	0.253982	-1.84225	0.0654387	0.578297
Mrps12	109.57	-0.45077	0.244685	-1.84225	0.0654391	0.578297
Scrn1	197.848	-0.491343	0.266659	-1.84259	0.0653885	0.578297
Gm52861,Gm36327,Gm40367,Gm40364,Gm40365,Gm40363,Gm40369	289.166	-0.553612	0.300525	-1.84215	0.0654539	0.578297
Stil	61.4689	0.37641	0.204285	1.84257	0.0653914	0.578297
Sh3bp1	60.7593	0.338717	0.18382	1.84266	0.0653789	0.578297
Ovca2	74.7359	0.376326	0.204505	1.84018	0.0657421	0.579714
Coprs	37.0441	0.420862	0.228702	1.84022	0.0657359	0.579714
Nap1l1	266.807	-0.479425	0.260473	-1.84059	0.0656813	0.579714
Tmx2	162.569	-0.447781	0.243427	-1.83949	0.0658433	0.58023
Ankrd42	65.0067	-0.33154	0.180285	-1.83898	0.0659175	0.580509
Ap1g1	121.942	-0.347994	0.189265	-1.83866	0.0659659	0.58056
Golga2	95.2737	-0.411576	0.223888	-1.83831	0.0660166	0.580631
Ppp2cb	125.313	-0.411715	0.224012	-1.83791	0.0660752	0.580771
Gm10051,Rpl28	365.482	-0.406558	0.221288	-1.83724	0.0661747	0.581223
Adam2	38.3256	0.434015	0.236265	1.83699	0.066212	0.581223
Arap2	124.468	-0.381415	0.207675	-1.83659	0.0662701	0.581358
Pate14	41.5969	0.410219	0.223905	1.83211	0.0669343	0.581629
Hivep1	57.9448	-0.343178	0.187095	-1.83425	0.0666171	0.581629
Pea15a	235.37	-0.377673	0.206299	-1.83071	0.067144	0.581629
Actl6a	44.7011	0.370791	0.202445	1.83156	0.0670167	0.581629
Fhdc1	43.8418	0.387841	0.211258	1.83587	0.0663772	0.581629
Ceacam1	41.5134	0.416329	0.227	1.83405	0.0666471	0.581629
Gm5643,Hnrnpa1l2-ps2,Hnrnpa1,Gm10052	322.105	-0.486833	0.265814	-1.83148	0.0670288	0.581629
Pdilt	74.4302	0.32359	0.176814	1.83011	0.0672331	0.581629
Eogt	56.6681	0.386763	0.211339	1.83006	0.0672408	0.581629
Ifit3	47.4181	0.379863	0.207107	1.83414	0.0666332	0.581629
Tradd	46.8702	0.387921	0.211869	1.83095	0.0671084	0.581629
Apol10a	59.7427	0.370867	0.202476	1.83166	0.0670019	0.581629
Npepps	133.519	-0.458501	0.24984	-1.83518	0.0664793	0.581629
Laptm4a	183.708	-0.406461	0.221685	-1.83351	0.066727	0.581629
Hectd2	37.2063	-0.44181	0.241165	-1.83198	0.0669544	0.581629
Smad3	42.1401	-0.387722	0.211555	-1.83272	0.0668439	0.581629
Mon1a	78.9962	-0.333789	0.182144	-1.83255	0.0668689	0.581629
Akt3	195.274	-0.384951	0.210134	-1.83193	0.0669612	0.581629
Myh10	166.442	-0.558329	0.304661	-1.83262	0.0668591	0.581629
Ccr1	37.5774	0.421245	0.230154	1.83028	0.0672084	0.581629
Fam71b	36.1303	-0.420706	0.229583	-1.83248	0.0668796	0.581629
Clip2	130.605	-0.443403	0.241896	-1.83303	0.0667984	0.581629
St6galnac3	51.1953	0.353819	0.193439	1.8291	0.0673841	0.581662
Umod	42.5532	0.398794	0.218052	1.82889	0.0674156	0.581662
Coro1a	93.6042	-0.40997	0.224062	-1.82972	0.0672921	0.581662
Fbxo3	106.065	-0.448553	0.245244	-1.82901	0.0673983	0.581662
Srpk2	281.265	-0.462292	0.252819	-1.82855	0.0674676	0.581743
Mysm1	45.5375	-0.369275	0.205193	-1.79964	0.0719168	0.581883
Fbxw11	103.131	-0.331127	0.18407	-1.79892	0.0720309	0.581883
Arrdc2	39.2524	0.391233	0.214563	1.82339	0.0682441	0.581883
Decr2	74.765	-0.357531	0.197998	-1.80573	0.0709601	0.581883
Csk	38.555	0.403832	0.221417	1.82385	0.0681744	0.581883
Bcs1l	52.2467	-0.353004	0.194153	-1.81817	0.0690376	0.581883
Bpifa1	39.584	-0.380019	0.211274	-1.7987	0.0720656	0.581883
Gabra5	84.3601	-0.646597	0.354063	-1.82622	0.0678169	0.581883
Igll1	37.1145	0.409626	0.225453	1.8169	0.0692326	0.581883
Esyt2	82.1136	-0.389863	0.216262	-1.80274	0.0714295	0.581883
Dhx29	49.8337	-0.371452	0.204025	-1.82062	0.0686641	0.581883
Ephb2	88.7666	-0.38336	0.211226	-1.81493	0.0695342	0.581883
Pcbp1	263.258	-0.442754	0.245817	-1.80115	0.0716792	0.581883
LOC118568783	148.056	-0.726926	0.3986	-1.8237	0.0681976	0.581883
Krt17	37.2629	0.464109	0.25759	1.80174	0.0715868	0.581883
Arl1	174.624	-0.4962	0.273175	-1.81642	0.0693065	0.581883
Chpf	101.215	-0.370043	0.203596	-1.81754	0.069135	0.581883
Ech1	84.8627	-0.34354	0.18936	-1.81422	0.0696437	0.581883
Zdhhc19	57.2019	0.359234	0.197597	1.81801	0.0690621	0.581883
Asns	190.185	-0.506844	0.279473	-1.81357	0.0697438	0.581883
Pcdhgb2	57.2364	0.339094	0.188088	1.80285	0.071412	0.581883
Pim2	57.5386	-0.341547	0.188757	-1.80946	0.0703803	0.581883
Cgref1	48.5432	0.351357	0.194538	1.80611	0.070901	0.581883
Gdi2	206.027	-0.482496	0.267249	-1.80542	0.0710093	0.581883
4930595D18Rik	40.5869	0.402409	0.221719	1.81495	0.0695312	0.581883
Tac1	48.5506	-0.359453	0.196719	-1.82724	0.0676638	0.581883
Ttc22	43.9449	0.400705	0.22185	1.8062	0.0708866	0.581883
Sin3b	108.839	-0.363856	0.200749	-1.8125	0.0699093	0.581883
Gapvd1	97.5821	-0.448016	0.245336	-1.82613	0.0678309	0.581883
Rnaseh2a	39.9105	-0.394388	0.217427	-1.81389	0.0696952	0.581883
Arrdc3	60.0273	0.335931	0.186665	1.79965	0.0719154	0.581883
Mei1	43.8806	0.397833	0.217968	1.82519	0.0679721	0.581883
Nup133	64.2914	-0.338815	0.187321	-1.80874	0.0704911	0.581883
Sowahc	39.305	0.412053	0.228556	1.80286	0.071411	0.581883
Catsperd	55.7961	0.366836	0.203004	1.80704	0.0707563	0.581883
Inpp5b	44.6271	0.377554	0.208589	1.81004	0.0702901	0.581883
Cpt2	41.3218	0.406914	0.224205	1.81492	0.0695366	0.581883
Kcns1	40.8384	-0.402077	0.222074	-1.81056	0.0702094	0.581883
Mapk1	514.212	-0.583051	0.323898	-1.80011	0.0718435	0.581883
Arglu1	261.019	-0.518246	0.287851	-1.8004	0.071798	0.581883
S100a10	115.551	-0.433396	0.23801	-1.82092	0.0686192	0.581883
Lman2	68.3386	-0.333031	0.183371	-1.81616	0.0693454	0.581883
Taf10	125.157	-0.38571	0.212606	-1.81421	0.0696461	0.581883
Rfng	132.743	-0.336512	0.185927	-1.80992	0.0703086	0.581883
Tpo	44.9141	0.393434	0.218791	1.79822	0.0721418	0.581883
Dusp7	183.714	-0.424635	0.234458	-1.81113	0.0701203	0.581883
Ndufb8	307.402	-0.53	0.294205	-1.80146	0.0716299	0.581883
Rars2	59.3502	-0.356636	0.196047	-1.81913	0.0688913	0.581883
Adcy3	99.4218	-0.387855	0.213723	-1.81475	0.0695622	0.581883
0610010K14Rik	73.5417	-0.327178	0.180499	-1.81263	0.0698887	0.581883
Zcchc12	55.2151	0.361692	0.200005	1.80842	0.0705413	0.581883
Gm34758	43.9224	0.39869	0.220087	1.81151	0.0700619	0.581883
Tmem230	36.0282	0.408214	0.226047	1.80588	0.0709371	0.581883
Rev1	66.603	-0.312177	0.172298	-1.81184	0.0700105	0.581883
Acoxl	42.1783	0.582044	0.322819	1.803	0.0713876	0.581883
Mybbp1a	73.2562	-0.358191	0.199027	-1.79971	0.0719063	0.581883
Rangrf	74.1196	-0.371464	0.2043	-1.81823	0.0690288	0.581883
Maz	169.77	-0.373084	0.204679	-1.82278	0.0683369	0.581883
Cox5a	505.517	-0.538471	0.294657	-1.82745	0.0676327	0.581883
Arhgap1	106.954	-0.388396	0.21601	-1.79804	0.0721699	0.581883
Septin5	1033.35	-0.551801	0.304234	-1.81374	0.0697182	0.581883
Nxpe4	38.5893	-0.389882	0.216433	-1.8014	0.0716398	0.581883
Pdia2	65.5272	0.330363	0.182147	1.81371	0.0697218	0.581883
LOC100862470,Smarca5-ps,Smarca5	81.9209	-0.364856	0.202527	-1.80152	0.0716212	0.581883
Clasp1	118.733	-0.421055	0.234072	-1.79883	0.0720459	0.581883
Ttc14	68.7112	-0.359956	0.198006	-1.81791	0.0690783	0.581883
Lgr5	56.1182	0.36765	0.201801	1.82185	0.068478	0.581883
Vmn1r228	50.8288	0.378978	0.210203	1.80292	0.071401	0.581883
Ppil4	64.5988	-0.33521	0.186282	-1.79947	0.0719437	0.581883
Rnf34	120.662	-0.386468	0.213579	-1.80948	0.070376	0.581883
Aldoart1	37.7993	0.404113	0.223792	1.80575	0.0709575	0.581883
Tsc22d4	83.4249	0.346417	0.192154	1.80281	0.0714183	0.581883
Tasp1	99.3124	-0.357813	0.196337	-1.82245	0.0683872	0.581883
Stab2	42.9381	0.389025	0.216061	1.80053	0.0717765	0.581883
P2rx7	54.2374	0.366056	0.203243	1.80108	0.0716906	0.581883
Duoxa2	39.6764	0.421958	0.233037	1.81069	0.0701884	0.581883
Sfxn3	168.22	-0.482915	0.264162	-1.8281	0.0675348	0.581883
Smtnl2	39.6503	0.382443	0.210569	1.81624	0.069334	0.581883
Max	102.893	-0.373078	0.204417	-1.82508	0.0679888	0.581883
St3gal3	115.47	-0.323052	0.177569	-1.8193	0.0688651	0.581883
1700013H16Rik	36.1854	0.440881	0.243407	1.81129	0.0700953	0.581883
Mptx2	36.2148	-0.403763	0.224569	-1.79795	0.0721852	0.581883
Parp10	43.1051	0.388357	0.214306	1.81216	0.0699607	0.581883
Cox5b	627.144	-0.500085	0.277974	-1.79904	0.0720131	0.581883
Nell1	82.403	-0.392519	0.217589	-1.80395	0.0712399	0.581883
Epha5	88.9776	-0.334766	0.185834	-1.80143	0.0716352	0.581883
Ttc33	52.1036	0.355362	0.197015	1.80373	0.0712737	0.581883
Dstn	149.569	-0.410689	0.228053	-1.80085	0.0717268	0.581883
E2f7	58.3187	0.356505	0.197091	1.80884	0.0704764	0.581883
Hax1	116.258	-0.441306	0.242844	-1.81724	0.0691805	0.581883
Plcxd3	87.4777	-0.409048	0.224529	-1.8218	0.0684854	0.581883
Mapk6	114.222	-0.348164	0.192924	-1.80467	0.071127	0.581883
Pbsn	36.2047	0.429965	0.237196	1.8127	0.0698783	0.581883
Cdk5	203.268	-0.479785	0.264262	-1.81557	0.069437	0.581883
Napg	254.181	-0.5179	0.283897	-1.82425	0.0681144	0.581883
Apoo,Apoo-ps	83.793	-0.394328	0.217213	-1.81539	0.0694633	0.581883
Jup	67.8363	0.328037	0.182178	1.80064	0.0717599	0.581883
Vmn2r109	48.3507	0.401593	0.222335	1.80625	0.0708794	0.581883
Uap1	78.1026	-0.342829	0.190027	-1.8041	0.0712154	0.581883
Asb8	68.3894	0.336082	0.184111	1.82543	0.0679366	0.581883
Mtfmt	44.6724	0.376765	0.206632	1.82336	0.0682485	0.581883
Hspa4	107.571	-0.409797	0.226669	-1.80791	0.0706208	0.581883
Reps2	195.623	-0.450627	0.249979	-1.80266	0.0714411	0.581883
Akirin2	76.7275	-0.330008	0.180857	-1.82469	0.0680484	0.581883
Wdr47	107.014	-0.34624	0.191815	-1.80507	0.0710631	0.581883
Rnf166	65.5011	0.33283	0.184473	1.80421	0.0711977	0.581883
Acat1	149.632	-0.416792	0.228252	-1.82602	0.0678474	0.581883
Clvs1	74.1544	-0.349265	0.191672	-1.8222	0.0684241	0.581883
Tgtp1,Tgtp2	38.7306	0.443047	0.242487	1.8271	0.0676853	0.581883
Vangl2	49.0068	0.370629	0.203844	1.8182	0.0690338	0.581883
Gas2	55.149	-0.343227	0.190944	-1.79753	0.0722514	0.582072
Gpr88	72.0672	-0.409942	0.228156	-1.79676	0.0723737	0.582407
Agap1	68.6902	0.337846	0.188034	1.79673	0.0723784	0.582407
Gria2	330.427	-0.605065	0.336832	-1.79634	0.0724404	0.582561
Rapgef3	47.1357	0.375351	0.209048	1.79553	0.0725695	0.582734
Mink1	253.875	-0.474387	0.264224	-1.7954	0.0725903	0.582734
Wdr36	56.2969	0.372654	0.207536	1.79561	0.072557	0.582734
Elp2	79.6137	-0.351727	0.195997	-1.79455	0.0727254	0.583301
Gm3005,Gm10406,Gm3002,Gm3264,Gm3252,Gm10340,Gm3512,Lamtor3-ps,Gm3411,Gm3173,Gm3239,Gm3317,Gm3558,Gm3667,Gm3194,Gm5796,Gm3095,Gm33933,Gm2956,Gm2897,Gm2974,Gm3373,Gm3636,Gm8206,Gm3696,2610042L04Rik,Gm3752,Gm3500,Gm2237,Gm8108,Gm3383,Gm3164,Gm3488,Gm3739	147.716	-0.419961	0.234073	-1.79415	0.0727895	0.583301
Col4a2	82.7287	-0.327728	0.182655	-1.79424	0.0727747	0.583301
Zswim6	47.9377	-0.351887	0.196283	-1.79275	0.0730124	0.583796
Cenpk	37.5487	0.393447	0.219867	1.78948	0.0735373	0.583796
Raver2	53.864	-0.350215	0.195434	-1.79198	0.0731355	0.583796
Cbfa2t3	44.5348	-0.397048	0.221837	-1.78982	0.0734835	0.583796
Tafa4	57.3873	0.358089	0.200093	1.78961	0.073516	0.583796
Vstm2a	114.351	-0.324363	0.181116	-1.79092	0.0733065	0.583796
Idnk	51.3703	-0.332877	0.18596	-1.79005	0.0734461	0.583796
Rcor1	59.8451	-0.328465	0.183272	-1.79223	0.0730967	0.583796
Cdon	37.7547	0.425593	0.23745	1.79234	0.073078	0.583796
Ankrd13b	105.653	-0.395354	0.220832	-1.79029	0.0734065	0.583796
Slc46a3	54.5597	0.367435	0.205205	1.79057	0.0733619	0.583796
Anxa5	79.3218	-0.318313	0.177781	-1.79048	0.0733771	0.583796
Plaat3	47.4273	-0.369531	0.206064	-1.79329	0.0729273	0.583796
Zbtb46	35.9477	0.448696	0.250729	1.78957	0.0735238	0.583796
Gm21992,Rbm4,Rbm4b	111.55	-0.346715	0.193707	-1.7899	0.0734706	0.583796
Vmn1r236	45.8199	0.555528	0.310103	1.79143	0.073224	0.583796
Eif4a1	319.696	-0.483759	0.270407	-1.789	0.0736142	0.584066
Arl3	266.187	-0.442714	0.247809	-1.78651	0.0740168	0.584188
Coq9	138.746	-0.398198	0.223134	-1.78457	0.0743315	0.584188
St3gal5	202.12	-0.472383	0.264378	-1.78677	0.073974	0.584188
Herc3	181.16	-0.496557	0.278088	-1.78561	0.0741628	0.584188
Noc2l	90.8445	-0.426874	0.2391	-1.78534	0.0742069	0.584188
Tprgl	106.354	0.342413	0.191869	1.78462	0.0743227	0.584188
Pccb	51.7792	0.360104	0.201845	1.78406	0.0744139	0.584188
Dnaaf2	45.3349	0.359217	0.20131	1.7844	0.0743592	0.584188
H2az1	192.572	-0.463518	0.259351	-1.78722	0.0739013	0.584188
Aatf	42.8401	0.399696	0.223704	1.78672	0.0739833	0.584188
Kcnab1	137.859	-0.446281	0.249853	-1.78618	0.0740705	0.584188
Prss30	48.337	0.411541	0.230468	1.78568	0.0741519	0.584188
Atp5d	278.881	-0.470403	0.263737	-1.78361	0.0744877	0.584188
Epx	38.3534	0.40676	0.22754	1.78764	0.073834	0.584188
Vkorc1l1	70.933	-0.338219	0.18955	-1.78433	0.0743704	0.584188
Vamp2	1134.18	-0.536806	0.300546	-1.7861	0.0740824	0.584188
Ctdnep1	151.204	-0.398672	0.223323	-1.78518	0.0742316	0.584188
Crispld2	41.3505	0.392836	0.220129	1.78457	0.0743306	0.584188
Fam20b	102.179	-0.370028	0.207437	-1.78381	0.0744544	0.584188
Polr3k	92.4245	-0.366321	0.204867	-1.7881	0.0737605	0.584188
Sik3	220.167	-0.418113	0.234674	-1.78168	0.074802	0.584474
Mettl9	63.0909	-0.333408	0.187146	-1.78154	0.0748247	0.584474
Ggct	57.8034	-0.323933	0.18179	-1.78191	0.0747642	0.584474
Gspt1	135.537	-0.429229	0.240921	-1.78161	0.0748122	0.584474
Traf3ip1	67.864	0.35434	0.198777	1.7826	0.0746517	0.584474
Ube2e2	133.332	-0.361362	0.202829	-1.78161	0.0748131	0.584474
Ptprk	79.3291	-0.346349	0.194388	-1.78174	0.0747911	0.584474
Carf	62.6636	0.332698	0.186882	1.78026	0.0750332	0.585472
Slc26a11	40.8958	0.414392	0.232793	1.78009	0.0750616	0.585472
Ppp4r3a	71.1068	-0.352134	0.197832	-1.77997	0.0750815	0.585472
Ppp1ca	185.269	-0.495982	0.278733	-1.77942	0.0751715	0.585839
Capn13	36.1885	-0.392372	0.22068	-1.77801	0.0754022	0.586371
Spg7	74.7735	0.323274	0.181769	1.77849	0.0753229	0.586371
Wdr83	38.2968	-0.385726	0.216894	-1.7784	0.0753375	0.586371
Crim1	56.0756	-0.600046	0.337493	-1.77795	0.0754121	0.586371
Parp14	43.7078	0.391788	0.220431	1.77737	0.0755067	0.586625
Tmem86a	40.4956	0.380096	0.214136	1.77502	0.0758949	0.586625
Rusc2	314.108	-0.440786	0.248348	-1.77487	0.0759187	0.586625
Adgra1	97.1987	-0.412804	0.232276	-1.77721	0.0755339	0.586625
Epha4	360.215	-0.517603	0.291441	-1.77601	0.0757307	0.586625
Ankrd50	51.8899	-0.336315	0.189424	-1.77546	0.0758215	0.586625
Apbb2	111.8	-0.317622	0.178776	-1.77665	0.0756265	0.586625
Gm12185	44.0362	0.389216	0.219077	1.77662	0.0756309	0.586625
Epb41l4a	67.451	0.320795	0.180737	1.77493	0.0759096	0.586625
Lrfn2	79.0712	-0.314225	0.176917	-1.77611	0.0757149	0.586625
Ankrd34c	40.6194	-0.392058	0.220783	-1.77576	0.0757725	0.586625
Bcdin3d	45.9202	0.386355	0.217787	1.774	0.0760627	0.587014
Ugt1a9	41.4855	0.41112	0.23181	1.77353	0.0761415	0.587014
Ntrk2	576.544	-0.501844	0.282955	-1.77358	0.0761327	0.587014
Grcc10	206.223	-0.50326	0.283753	-1.77359	0.0761316	0.587014
Ccdc184	82.8238	-0.324378	0.182933	-1.77321	0.0761944	0.587089
Sdhd	204.835	-0.48256	0.272247	-1.77251	0.0763102	0.587649
Ush1g	48.5954	0.382598	0.215924	1.77192	0.0764086	0.587962
Pamr1	83.3348	-0.342412	0.193263	-1.77174	0.0764372	0.587962
Pygo1	44.5467	-0.375097	0.211943	-1.7698	0.0767599	0.589751
Vmn1r188	47.2734	0.365374	0.206455	1.76975	0.0767685	0.589751
Tsacc	41.9177	0.380126	0.214814	1.76956	0.0767998	0.589751
Fam217b	149.744	-0.407095	0.230107	-1.76915	0.0768681	0.589943
Naa50	101.781	-0.407204	0.230297	-1.76816	0.0770333	0.590421
Pabpc1	167.166	-0.39044	0.220835	-1.76801	0.0770588	0.590421
Npy	66.9774	1.06086	0.600034	1.768	0.0770604	0.590421
Cdrt4	38.7766	0.39677	0.224529	1.76712	0.0772082	0.59122
Ankzf1	43.8217	0.375612	0.212604	1.76672	0.0772749	0.591398
Tent4a	63.8481	-0.321861	0.182223	-1.76631	0.077344	0.591595
Gabarapl2	442.312	-0.513461	0.290972	-1.76464	0.0776239	0.592101
Fezf2	104.218	-0.603341	0.342125	-1.76351	0.0778145	0.592101
Pkp4	58.1429	-0.354692	0.201062	-1.76409	0.0777161	0.592101
Rps4x	335.318	-0.452308	0.256285	-1.76487	0.0775859	0.592101
Dusp10	67.2085	0.333585	0.189101	1.76406	0.0777218	0.592101
Arhgef11	133.399	-0.430169	0.24397	-1.7632	0.0778662	0.592101
Pitpnm1	155.252	-0.363802	0.20627	-1.76372	0.0777789	0.592101
Mtln	48.0461	-0.339677	0.192499	-1.76457	0.0776367	0.592101
Gng12	58.6913	-0.371336	0.210619	-1.76307	0.0778885	0.592101
Calm1	3217.1	-0.522986	0.296427	-1.7643	0.0776814	0.592101
Uts2r	45.77	0.372949	0.2114	1.76419	0.0777002	0.592101
Ywhae	541.969	-0.52838	0.299837	-1.76223	0.0780309	0.592344
Ints9	50.3123	0.364977	0.207146	1.76193	0.0780805	0.592344
Rnf128	58.1013	-0.343587	0.195015	-1.76185	0.0780946	0.592344
C1rb	38.2612	0.397247	0.225435	1.76214	0.0780463	0.592344
Minar1	40.8508	0.399002	0.22654	1.76128	0.0781902	0.592433
Mff	162.003	-0.456412	0.259162	-1.76111	0.0782201	0.592433
Adamts2	47.5468	0.357025	0.202739	1.76101	0.0782368	0.592433
Tgm6	44.3061	0.397719	0.225989	1.75991	0.0784237	0.593306
Col6a2	38.4077	0.392619	0.223103	1.75981	0.0784392	0.593306
Atxn2	118.612	-0.375556	0.213482	-1.75919	0.0785446	0.593773
Bin2	39.7077	0.417206	0.237323	1.75797	0.0787525	0.595014
Crem	75.8958	-0.314318	0.178825	-1.75769	0.078801	0.59505
Atg10	57.3144	0.352946	0.200857	1.7572	0.0788834	0.595342
Fcer1a	41.618	-0.373663	0.213168	-1.75291	0.0796177	0.595826
Pcnx	63.5056	-0.364394	0.207774	-1.7538	0.0794647	0.595826
Tnfrsf9	49.0628	0.367237	0.209363	1.75407	0.0794189	0.595826
Mgat2	47.6422	0.36214	0.206189	1.75635	0.079029	0.595826
Usp9x	139.044	-0.389549	0.222028	-1.75451	0.0793439	0.595826
Kras	138.358	-0.395399	0.225297	-1.75501	0.0792577	0.595826
Ccin	35.7503	0.419094	0.238791	1.75506	0.0792485	0.595826
Exosc7	72.3941	-0.344601	0.196301	-1.75547	0.0791783	0.595826
Tmem151a	217.823	-0.453348	0.258627	-1.7529	0.0796183	0.595826
Eif2b4	79.6326	-0.330859	0.188576	-1.75452	0.0793422	0.595826
Lamtor1	147.289	-0.378668	0.215939	-1.75359	0.0795006	0.595826
Brinp1	171.154	-0.433784	0.247142	-1.7552	0.0792255	0.595826
Cdc20	39.4668	-0.391097	0.223136	-1.75273	0.0796476	0.595826
Gm11487	46.9477	-0.367877	0.209795	-1.75351	0.0795151	0.595826
Zfp326	58.7166	-0.321078	0.18313	-1.75328	0.0795541	0.595826
Agxt2	38.7778	0.383647	0.218808	1.75335	0.0795424	0.595826
Nckap1	300.946	-0.523308	0.298727	-1.75179	0.0798092	0.595892
Luc7l3	99.9675	-0.359395	0.205174	-1.75166	0.0798316	0.595892
Lrrfip1	66.6079	-0.372736	0.212712	-1.7523	0.0797221	0.595892
Mapk9	100.648	-0.350603	0.200119	-1.75197	0.0797785	0.595892
Olig1	57.7984	-0.344404	0.197005	-1.7482	0.0804289	0.595987
Atp5l	239.129	-0.440046	0.252335	-1.74389	0.0811776	0.595987
Rnf113a1	39.961	-0.384645	0.220519	-1.74427	0.0811119	0.595987
Mrpl12	118.403	-0.4129	0.235924	-1.75014	0.0800943	0.595987
Nomo1	142.188	-0.411697	0.235657	-1.74702	0.080634	0.595987
Lamtor4	98.9621	-0.318158	0.18178	-1.75024	0.0800777	0.595987
Ndufb10	131.51	-0.430397	0.246272	-1.74765	0.0805253	0.595987
Magee1	145.955	-0.425615	0.24366	-1.74676	0.0806793	0.595987
Nap1l3	93.186	-0.396794	0.227156	-1.74679	0.0806735	0.595987
Vmn1r231	55.969	0.350168	0.200256	1.7486	0.0803594	0.595987
Prrt4	68.1925	0.328927	0.188382	1.74606	0.0808004	0.595987
Nrbp1	81.1049	-0.325859	0.186162	-1.75041	0.0800481	0.595987
Hnrnpl	210.025	-0.468567	0.26859	-1.74454	0.0810646	0.595987
Dnai4	48.7982	0.403538	0.231604	1.74236	0.0814446	0.595987
Sfn	39.0654	0.410273	0.235426	1.74268	0.0813888	0.595987
Luzp1	63.7767	-0.341131	0.195533	-1.74462	0.0810507	0.595987
Actr2	145.915	-0.41069	0.235093	-1.74692	0.0806506	0.595987
Gmppb	53.3797	-0.333448	0.190716	-1.7484	0.080394	0.595987
Fancf	37.5336	-0.383503	0.219926	-1.74378	0.081197	0.595987
Dnaaf5	45.9056	-0.347077	0.198525	-1.74828	0.0804154	0.595987
Fhl1	67.4299	-0.347712	0.199566	-1.74234	0.0814483	0.595987
Adam23	201.499	-0.424762	0.243668	-1.7432	0.0812989	0.595987
Slc25a25	120.639	-0.377282	0.216265	-1.74454	0.0810654	0.595987
Elmod3	59.5571	0.317263	0.181265	1.75027	0.080072	0.595987
Hsf1	53.4955	-0.330581	0.18953	-1.74422	0.0811208	0.595987
Cript	100.951	-0.318482	0.181964	-1.75025	0.0800748	0.595987
Lhx6	69.5371	0.31264	0.178724	1.74929	0.0802401	0.595987
Lancl2	141.784	-0.447665	0.256939	-1.7423	0.0814564	0.595987
Klf11	59.6948	0.363964	0.208787	1.74323	0.0812937	0.595987
Cadps	319.763	-0.517411	0.296425	-1.74551	0.0808968	0.595987
Trmt2a	51.4268	0.351746	0.201729	1.74365	0.0812195	0.595987
Tars2	41.8513	-0.385727	0.220541	-1.74901	0.0802901	0.595987
Cisd1	183.07	-0.455661	0.261536	-1.74225	0.081464	0.595987
Pde4d	90.2113	-0.380741	0.218115	-1.7456	0.0808809	0.595987
Abcc10	41.0662	0.382802	0.219429	1.74454	0.0810654	0.595987
Pnkd	146.129	-0.392831	0.224709	-1.74818	0.080433	0.595987
Tor1aip1	41.9825	0.372674	0.213872	1.74251	0.0814189	0.595987
Gosr2	64.563	-0.327887	0.188229	-1.74195	0.0815168	0.596054
Gip	40.1914	0.406204	0.233783	1.73752	0.082295	0.596421
Mapt	297.783	-0.475132	0.273002	-1.74039	0.0817898	0.596421
Efnb2	80.6947	-0.346981	0.199626	-1.73816	0.0821831	0.596421
Clip3	748.943	-0.516003	0.296729	-1.73897	0.0820399	0.596421
Gm3867,Pate13	36.8617	0.406989	0.234182	1.73792	0.082225	0.596421
Vcam1	43.3684	0.405885	0.233487	1.73836	0.0821467	0.596421
Cdca7l	38.3574	0.389802	0.224604	1.73551	0.0826512	0.596421
Ccn3	67.3542	-0.576614	0.332126	-1.73613	0.0825405	0.596421
Zmat2	382.778	-0.535779	0.308145	-1.73873	0.0820831	0.596421
Edrf1	69.8776	-0.365332	0.210426	-1.73616	0.0825355	0.596421
Zfp644	113.085	-0.379456	0.217951	-1.74102	0.0816809	0.596421
Adm	51.1594	0.351692	0.202485	1.73688	0.082408	0.596421
Syt5	238.741	-0.508574	0.292517	-1.73862	0.0821022	0.596421
Mfsd12	86.6822	-0.328507	0.189127	-1.73697	0.082393	0.596421
Stam2	96.8285	0.311089	0.178717	1.74068	0.0817393	0.596421
Gne	42.8487	-0.360257	0.207588	-1.73544	0.0826633	0.596421
Phyh	133.058	-0.353977	0.203383	-1.74044	0.0817818	0.596421
Pyroxd2	43.6019	0.369605	0.212503	1.73929	0.081983	0.596421
Snrk	108.017	-0.396398	0.227819	-1.73997	0.0818638	0.596421
3425401B19Rik	36.6248	0.401712	0.231048	1.73865	0.0820964	0.596421
Oxr1	268.683	-0.455674	0.262574	-1.73541	0.0826677	0.596421
Borcs5	119.641	-0.366286	0.21109	-1.73521	0.0827036	0.596421
Prmt9	53.7333	0.332653	0.191491	1.73718	0.0823561	0.596421
Ipo7	111.517	-0.359126	0.206807	-1.73652	0.0824713	0.596421
9230102O04Rik	36.8124	0.400911	0.231009	1.73548	0.0826565	0.596421
Mtrf1	39.6053	0.387071	0.223071	1.7352	0.082706	0.596421
Srd5a1	50.3411	0.330745	0.19067	1.73465	0.0828029	0.596803
Tnfrsf1a	42.7536	0.370672	0.213729	1.73431	0.0828637	0.596925
Cox20	63.6753	-0.315634	0.182027	-1.73399	0.0829193	0.597011
Amotl1	46.2879	0.351636	0.202872	1.73329	0.0830444	0.597595
Gm3636,Gm3512,2610042L04Rik,Gm3005,Gm38418,Gm10406,Gm3264,Gm3173,Gm3696,Gm3194,Gm3383,Gm3739	78.4786	-0.341782	0.19722	-1.733	0.0830955	0.597647
Gabarap	175.522	-0.406878	0.234833	-1.73263	0.0831613	0.597805
Unc13a	132.415	-0.444989	0.257152	-1.73045	0.0835502	0.597853
Adra1b	92.3865	-0.643881	0.372044	-1.73066	0.0835127	0.597853
Znhit3	53.4912	0.368311	0.212714	1.73148	0.0833658	0.597853
Tspan32	45.4405	0.39803	0.230069	1.73005	0.0836214	0.597853
Ranbp1	136.201	-0.448303	0.259037	-1.73065	0.0835139	0.597853
Smarcd3	59.4917	0.355522	0.2054	1.73087	0.0834744	0.597853
Agpat4	77.3266	0.320319	0.185165	1.72991	0.0836462	0.597853
C4a	44.2211	0.380861	0.22013	1.73016	0.0836008	0.597853
Mia2	104.297	-0.38324	0.221258	-1.73209	0.0832569	0.597853
Syp	1697.7	-0.584442	0.337719	-1.73056	0.0835305	0.597853
Qtrt2	63.2108	-0.30726	0.177619	-1.72988	0.0836511	0.597853
Ush2a	44.7731	0.375997	0.217462	1.72903	0.0838045	0.598635
Ndst2	39.6484	0.362761	0.210315	1.72485	0.0845552	0.599065
Jam2	55.1151	0.354361	0.205355	1.7256	0.0844189	0.599065
Fth1	1348.67	-0.421617	0.244146	-1.72691	0.0841845	0.599065
Cnbd2	51.151	0.36366	0.211072	1.72292	0.0849032	0.599065
Usp17le	36.5609	0.390343	0.226558	1.72293	0.084901	0.599065
Ankrd23	36.8944	0.375208	0.217835	1.72244	0.0849896	0.599065
Rnpepl1	54.8423	0.348679	0.202077	1.72548	0.0844415	0.599065
Rab5if	107.621	-0.348493	0.20207	-1.72462	0.0845969	0.599065
Emilin2	46.8829	0.36219	0.210082	1.72404	0.084701	0.599065
Stbd1	43.5243	0.356938	0.207181	1.72283	0.0849195	0.599065
Wnt7a	48.9925	0.355148	0.205956	1.72438	0.0846385	0.599065
Ctag2l2,Ctag2l1	58.6291	0.365245	0.212058	1.72238	0.0850005	0.599065
Tmem123	64.7805	0.325302	0.188712	1.7238	0.0847442	0.599065
Ttc4	54.0867	0.325091	0.188553	1.72414	0.0846828	0.599065
Slc45a2	41.4401	0.377987	0.219493	1.72209	0.0850527	0.599065
Tox	50.8508	-0.370315	0.214517	-1.72628	0.0842976	0.599065
AF366264	55.3386	0.380666	0.220931	1.72301	0.0848874	0.599065
Ddi1	36.2199	0.407388	0.236557	1.72216	0.0850411	0.599065
Maff	39.9287	0.373687	0.21642	1.72667	0.0842264	0.599065
Mfsd4b2	75.9296	0.311164	0.180364	1.7252	0.0844909	0.599065
Septin12	38.0937	0.373545	0.216778	1.72317	0.0848586	0.599065
Phf13	45.8621	-0.35283	0.204651	-1.72405	0.0846984	0.599065
Ogfrl1	92.0165	-0.409352	0.236966	-1.72747	0.084083	0.599065
Mpped1	282.723	-0.527439	0.30523	-1.728	0.0839873	0.599065
Clstn3	447.891	-0.535773	0.310892	-1.72334	0.0848265	0.599065
Etv3	59.0908	-0.324353	0.188012	-1.72517	0.0844967	0.599065
Acot12	39.6911	0.387655	0.224631	1.72574	0.0843948	0.599065
Rps6kc1	78.6822	-0.35483	0.206227	-1.72058	0.0853269	0.599246
Cass4	54.8897	0.344904	0.200677	1.7187	0.0856682	0.599246
Gm15501,Rps8	298.724	-0.344655	0.200488	-1.71908	0.0855999	0.599246
Leng8	95.5781	0.337684	0.19651	1.71841	0.085722	0.599246
Apol9b	36.2387	-0.394657	0.229488	-1.71973	0.0854818	0.599246
4930550C14Rik	39.2673	0.385993	0.224521	1.71919	0.0855803	0.599246
Chd1l	46.3492	0.363669	0.211428	1.72006	0.0854209	0.599246
Mrpl54	57.296	-0.323297	0.187989	-1.71976	0.0854757	0.599246
Jakmip1	187.186	-0.496276	0.288653	-1.71928	0.0855634	0.599246
Exoc3	82.6358	-0.367873	0.213906	-1.71979	0.0854707	0.599246
G6pc2	38.5864	0.411693	0.239316	1.72029	0.08538	0.599246
Ulk1	59.5721	-0.30625	0.178226	-1.71832	0.0857386	0.599246
Cntn6	51.1362	0.340543	0.198056	1.71943	0.0855358	0.599246
Chd8	65.9716	0.357904	0.20825	1.71862	0.0856828	0.599246
Slc36a1	96.8507	-0.336298	0.195461	-1.72053	0.0853354	0.599246
1500009C09Rik	153.679	-0.391094	0.227639	-1.71804	0.0857892	0.599292
Agpat2	36.9421	0.404386	0.235963	1.71377	0.0865717	0.599513
Rbfox1	431.856	-0.492631	0.287515	-1.71341	0.0866378	0.599513
Pde4dip	139.181	-0.445151	0.259546	-1.71512	0.0863234	0.599513
Cbx5	163.754	-0.399031	0.2326	-1.71553	0.0862485	0.599513
Lepr	45.5093	0.363023	0.211748	1.71441	0.0864534	0.599513
Pnrc2	70.8256	-0.303168	0.176936	-1.71343	0.0866329	0.599513
Vmn2r24	40.8213	0.377555	0.220303	1.7138	0.0865654	0.599513
Slx4	54.465	-0.325122	0.18933	-1.71722	0.0859392	0.599513
Ube2s	125.443	-0.375861	0.219383	-1.71327	0.0866631	0.599513
Slc30a3	120.512	-0.468301	0.272821	-1.71651	0.0860687	0.599513
Irgq	109.422	-0.383389	0.223803	-1.71306	0.0867015	0.599513
Phtf1	83.1684	-0.360885	0.210652	-1.71318	0.0866802	0.599513
Mtfp1	145.111	-0.435896	0.253886	-1.7169	0.0859975	0.599513
Cdc123	137.135	-0.448781	0.26143	-1.71663	0.0860459	0.599513
Zfp85	39.3777	0.372252	0.216905	1.7162	0.086125	0.599513
Znfx1	57.8962	0.32548	0.189895	1.714	0.0865285	0.599513
Apom	39.7725	0.383176	0.223654	1.71325	0.0866662	0.599513
Liph	39.1427	0.383311	0.223405	1.71577	0.086205	0.599513
Gm29797	37.3599	0.390108	0.22745	1.71514	0.0863201	0.599513
Ttc3	195.668	-0.439983	0.256358	-1.71628	0.0861108	0.599513
Cndp1	39.8407	0.402078	0.234764	1.71269	0.0867698	0.59968
Azi2	83.7071	-0.325966	0.191423	-1.70286	0.0885951	0.599812
Tnfrsf17	38.5797	0.39689	0.232866	1.70437	0.088312	0.599812
Fgf11	53.9628	-0.327517	0.191919	-1.70654	0.0879079	0.599812
Cdk5r1	265.014	-0.506766	0.296266	-1.71051	0.087172	0.599812
Celf1	164.672	-0.422026	0.247808	-1.70304	0.0885612	0.599812
Hacd3	189.151	-0.482367	0.282672	-1.70646	0.0879234	0.599812
Cadm2	200.248	-0.473453	0.277216	-1.70788	0.0876583	0.599812
Ctnnd1	71.8549	-0.326602	0.191542	-1.70512	0.0881724	0.599812
Chtop	101.206	-0.364081	0.213444	-1.70575	0.0880554	0.599812
Kmt5a	93.6608	-0.327418	0.191984	-1.70545	0.0881111	0.599812
Tkt	120.744	-0.368558	0.215828	-1.70765	0.0877018	0.599812
Utp25	58.9661	0.309707	0.181265	1.70858	0.087528	0.599812
Arpc4	220.088	-0.460927	0.270545	-1.7037	0.088437	0.599812
Slc25a23	276.107	-0.353786	0.206906	-1.70989	0.0872864	0.599812
Tnpo1	58.6745	-0.318593	0.186153	-1.71146	0.0869966	0.599812
Fez2	63.937	-0.328639	0.192983	-1.70295	0.088578	0.599812
Aicda	41.7984	0.375736	0.220285	1.70568	0.0880676	0.599812
Dync1i2	240.572	-0.529775	0.310164	-1.70805	0.0876276	0.599812
Pdcd2	42.0294	-0.35071	0.205159	-1.70945	0.0873668	0.599812
Slc11a1	44.0314	0.377668	0.221637	1.70399	0.0883826	0.599812
Klhdc3	339.762	-0.445683	0.261474	-1.7045	0.0882879	0.599812
Tmem51	43.0011	0.376866	0.220836	1.70654	0.087907	0.599812
Dnajc18	86.1226	0.335067	0.196107	1.70859	0.0875273	0.599812
Vta1	83.2268	0.295324	0.17269	1.71014	0.0872398	0.599812
Leng1	38.2119	-0.373562	0.219244	-1.70386	0.0884068	0.599812
Prrx2	61.6651	0.328954	0.192726	1.70685	0.0878505	0.599812
Dtwd2	37.8447	-0.373023	0.217907	-1.71184	0.0869253	0.599812
Uba6	52.3041	-0.321908	0.188209	-1.71037	0.0871972	0.599812
H6pd	38.3103	0.375519	0.220464	1.70332	0.0885087	0.599812
[truncated: 17,741 more rows]

## Sheet: neuron_contra_3BP_vs_veh
	baseMean	log2FoldChange	lfcSE	stat	pvalue	padj
Nek11	34.3576	-0.917024	0.213984	-4.28548	1.82346e-05	0.359934
Vwde	42.6283	0.911295	0.231993	3.92811	8.56165e-05	0.844992
Vmn2r120	43.8943	0.603775	0.198762	3.03768	0.0023841	0.876848
Paxx	48.9362	0.650304	0.198056	3.28344	0.00102549	0.876848
Lsm11	64.4205	-0.505631	0.167628	-3.01639	0.00255801	0.876848
Hnrnpm	91.858	-0.581395	0.167145	-3.4784	0.00050442	0.876848
Jph2	37.0442	0.680507	0.225766	3.01421	0.00257648	0.876848
Zkscan16	84.2601	0.653921	0.214676	3.04608	0.00231845	0.876848
Cnbd2	51.151	0.600748	0.196142	3.06283	0.00219255	0.876848
Krt17	37.2629	0.765782	0.238893	3.20555	0.00134806	0.876848
Utp15	45.1594	0.666036	0.204491	3.25705	0.00112577	0.876848
Nptx2	89.0455	-0.914506	0.296507	-3.08427	0.00204052	0.876848
Egr1	414.786	-1.04273	0.320308	-3.2554	0.00113233	0.876848
Lasp1	149.316	-0.648886	0.192859	-3.36457	0.000766638	0.876848
Slitrk2	51.0199	-0.550407	0.179815	-3.06096	0.00220628	0.876848
Pwwp2b	67.6754	0.556719	0.178636	3.1165	0.00183011	0.876848
Thsd7a	81.8215	-0.618789	0.192676	-3.21155	0.00132023	0.876848
Mrpl36	68.6708	-0.525478	0.169494	-3.10027	0.00193344	0.876848
Klrc1	49.264	0.651809	0.204858	3.18177	0.0014638	0.876848
Mapk11	67.5176	-0.538039	0.16467	-3.26738	0.00108547	0.876848
Lnpk	135.355	-0.675922	0.200392	-3.373	0.000743534	0.876848
Cd300c	47.363	0.654149	0.206596	3.16633	0.00154378	0.876848
Gm10409,Gm3020,Gm3005,Gm10406,Gm3002,Gm3264,Gm2897,Gm3512,Gm3411,Gm16525,Gm3239,Gm3317,Gm3558,Gm3667,Gm3194,Gm3095,Gm33933,Gm2956,Gm3252,Gm2974,Gm3373,Gm3696,Gm3752,Gm3500,Gm8108,Gm3248,Gm38418,Gm38690,Gm3383,Gm3164,Gm3488,Gm3739	104.849	-0.715078	0.212007	-3.3729	0.000743798	0.876848
Tsnaxip1	39.2972	0.678105	0.22442	3.02159	0.0025145	0.876848
Mettl21a	58.9685	0.560893	0.17613	3.18454	0.00144986	0.876848
Acsm5	40.5859	0.842874	0.227099	3.71148	0.000206054	0.876848
Zbtb8os	50.985	0.625884	0.193522	3.23416	0.00121999	0.876848
9030025P20Rik,Ermard,Gm3435	62.2798	-0.548598	0.177362	-3.09309	0.00198084	0.876848
Ndn	212.284	-0.850196	0.275399	-3.08715	0.00202089	0.876848
Sting1	48.9832	0.627835	0.195083	3.2183	0.00128954	0.876848
Vmn2r83	50.5427	0.601449	0.193398	3.1099	0.00187151	0.876848
Smim8	62.7756	-0.516394	0.166837	-3.0952	0.00196678	0.876848
Riok1	52.7001	0.553073	0.180318	3.06721	0.00216065	0.876848
Ttll8	33.3872	0.73573	0.2429	3.02895	0.00245408	0.876848
Vmn1r206,Vmn1r207,Vmn1r209	43.934	0.629102	0.206506	3.0464	0.00231596	0.876848
Plekho1	88.4012	-0.537004	0.176745	-3.0383	0.00237915	0.876848
Ankrd55	31.1852	0.840962	0.244639	3.43757	0.00058696	0.876848
Egr3	147.997	-0.801489	0.259798	-3.08505	0.00203519	0.876848
Rps6ka3	60.1997	-0.628515	0.184249	-3.41123	0.000646713	0.876848
Vmn2r104	33.6259	0.776411	0.248923	3.11908	0.0018142	0.876848
Lsm10	41.9856	-0.668494	0.197057	-3.39239	0.000692857	0.876848
Man2b1	52.5212	-0.547201	0.176365	-3.10266	0.00191789	0.876848
Adipor2	51.5885	0.60919	0.188132	3.2381	0.00120328	0.876848
Krtap24-1	28.1944	0.791894	0.253507	3.12375	0.00178562	0.876848
Vmn1r185,Vmn1r184	40.7031	0.744947	0.22233	3.35064	0.000806242	0.876848
Mtres1	50.2664	-0.624086	0.189931	-3.28586	0.00101671	0.876848
Cltrn	27.6075	0.848989	0.259846	3.26727	0.00108589	0.876848
Cdh22	78.2667	-0.665059	0.205562	-3.23532	0.00121507	0.876848
Ptgfrn	66.937	-0.60118	0.191954	-3.13189	0.00173682	0.876848
Podn	61.3968	0.616571	0.193831	3.18097	0.00146783	0.876848
Vax2	53.4724	0.647369	0.192371	3.36521	0.00076486	0.876848
Nefh	150.399	-0.833529	0.266646	-3.12598	0.00177216	0.876848
Dok1	56.1999	0.691848	0.200431	3.4518	0.000556857	0.876848
Bag1	80.9193	-0.594178	0.185358	-3.20557	0.00134793	0.876848
Arc	274.954	-0.848699	0.279911	-3.03203	0.00242911	0.876848
Ica1	63.1369	0.590592	0.192546	3.06728	0.00216017	0.876848
Pxt1	56.0702	0.658487	0.182189	3.61431	0.000301153	0.876848
Jcad	145.705	-0.717575	0.222055	-3.23152	0.00123133	0.876848
Fam151b	56.6195	0.54385	0.181658	2.99382	0.00275507	0.921735
Gcnt3	44.2998	0.601154	0.202269	2.97205	0.00295819	0.957241
Stx18	52.232	0.575096	0.193201	2.97667	0.002914	0.957241
Gm136	30.6251	0.427234	0.245194	1.74243	0.0814332	0.964299
Lyrm2	54.0599	-0.308911	0.189472	-1.63038	0.103022	0.964299
Mindy4	64.9719	0.371137	0.178464	2.07962	0.0375606	0.964299
Cacnb3	206.174	-0.301717	0.231655	-1.30244	0.192767	0.964299
Gtf2h1	48.838	-0.255469	0.191556	-1.33365	0.182318	0.964299
Arl3	266.187	-0.304857	0.229014	-1.33117	0.183133	0.964299
Cep128	31.5377	0.283177	0.234255	1.20884	0.226724	0.964299
Rps6kc1	78.6822	-0.299224	0.190702	-1.56907	0.116632	0.964299
Chst4	31.3402	-0.372873	0.237455	-1.57029	0.116348	0.964299
Pate14	41.5969	0.378803	0.211405	1.79183	0.0731597	0.964299
Hnrnpdl	254.799	-0.245525	0.240529	-1.02077	0.307362	0.964299
H2-M10.4	24.6553	-0.638377	0.253486	-2.51839	0.0117891	0.964299
Pde4a	169.443	-0.344821	0.24237	-1.4227	0.154823	0.964299
Ascl2	24.0827	0.297338	0.268072	1.10917	0.267356	0.964299
Krt42	30.4843	0.354319	0.236112	1.50064	0.133449	0.964299
9930104L06Rik	44.0389	0.213179	0.194594	1.09551	0.273294	0.964299
Cmc4	43.0122	0.305105	0.195447	1.56107	0.118508	0.964299
Dcc	54.1175	0.18355	0.181486	1.01137	0.311838	0.964299
Commd8	84.4568	-0.479643	0.189469	-2.53151	0.0113573	0.964299
Pramel19	59.5168	0.446299	0.184471	2.41935	0.0155482	0.964299
Pik3r2	190.663	-0.363915	0.223851	-1.6257	0.104013	0.964299
Atxn10	161.73	-0.317436	0.26868	-1.18147	0.237418	0.964299
Prdm12	22.6566	0.328992	0.289663	1.13577	0.256051	0.964299
Fa2h	45.3976	-0.309835	0.191105	-1.62128	0.104959	0.964299
Ywhae	541.969	-0.49544	0.277501	-1.78536	0.0742027	0.964299
Ift81	35.1135	0.213038	0.217239	0.980661	0.32676	0.964299
Surf6	48.7356	0.320988	0.194697	1.64866	0.0992178	0.964299
Ush1c	45.3475	0.472239	0.203254	2.3234	0.0201579	0.964299
Sntb2	33.6204	-0.272619	0.229269	-1.18908	0.234409	0.964299
Retreg1	99.2761	-0.226194	0.15749	-1.43624	0.150933	0.964299
Usp17lc,Usp17la,Usp17ld	43.8613	0.318373	0.204704	1.55528	0.119879	0.964299
Nkrf	49.5893	0.214673	0.193689	1.10834	0.267715	0.964299
Gorasp2	107.615	-0.385064	0.227998	-1.68889	0.09124	0.964299
Gjb4	30.4505	0.400287	0.230137	1.73934	0.081975	0.964299
Ar	52.3027	0.2191	0.184727	1.18607	0.235593	0.964299
Mpp1	64.758	-0.231897	0.178294	-1.30065	0.193379	0.964299
Tuba1c,Tuba1b	346.529	-0.480846	0.268141	-1.79326	0.0729321	0.964299
Eepd1	51.5913	0.340834	0.19647	1.73479	0.0827777	0.964299
Lemd1	71.3196	0.317616	0.189796	1.67346	0.0942364	0.964299
Cbfa2t2	84.104	-0.265194	0.172426	-1.53802	0.124043	0.964299
Pramel45,Pramel44,Pramel41,Pramel40,Gm7982,Gm6468,LOC624931,LOC102634529,Gm6346,Gm6348,LOC108168681,LOC108168683,LOC108168684,LOC108168685,Gm46935,Gm46934,LOC100862180,Gm6351,LOC620551,LOC620639	40.8056	-0.235854	0.200961	-1.17363	0.240543	0.964299
Dtx2	31.9687	-0.377111	0.233003	-1.61848	0.105558	0.964299
Mrps11	95.4674	-0.505996	0.178567	-2.83366	0.00460186	0.964299
Tdrd1	43.1283	-0.214544	0.207535	-1.03377	0.301243	0.964299
Tspan10	41.8071	0.273868	0.202965	1.34934	0.177228	0.964299
Tmem50b	104.535	-0.389836	0.171018	-2.2795	0.0226373	0.964299
Gtf2a1	57.6755	-0.301414	0.18921	-1.59301	0.111158	0.964299
Olfr127,Olfr128	33.2376	0.31519	0.234555	1.34378	0.179019	0.964299
Uros	51.6082	0.181549	0.182285	0.99596	0.319269	0.964299
Fkbp1a	514.084	-0.396391	0.295857	-1.33981	0.180308	0.964299
Klhl17	75.2526	0.222688	0.198394	1.12245	0.26167	0.964299
Cop1	83.0055	-0.493268	0.184111	-2.67918	0.00738018	0.964299
Trappc9	80.732	0.271886	0.187123	1.45298	0.146231	0.964299
Fgfr1	63.9583	0.496659	0.187968	2.64226	0.00823558	0.964299
Zdhhc4	67.1144	0.332377	0.175475	1.89416	0.0582037	0.964299
Sh3bp5	94.7126	-0.287057	0.218256	-1.31523	0.188432	0.964299
Neurod6	107.505	-0.593978	0.340342	-1.74524	0.0809433	0.964299
Cacng4	31.0714	-0.22142	0.225873	-0.980285	0.326946	0.964299
Tgm3	36.8605	0.383505	0.227994	1.68208	0.0925526	0.964299
Il10	25.1449	0.37292	0.250038	1.49145	0.135843	0.964299
Man1b1	45.4296	-0.198909	0.182385	-1.0906	0.275451	0.964299
Oxa1l	65.8531	-0.218678	0.178127	-1.22765	0.219577	0.964299
Ints9	50.3123	0.251843	0.195816	1.28612	0.198402	0.964299
Npvf	25.7957	0.335087	0.255072	1.31369	0.18895	0.964299
Taf7l2	32.9106	-0.246256	0.217256	-1.13348	0.257012	0.964299
Ndst2	39.6484	0.248032	0.20018	1.23905	0.215327	0.964299
Dytn	30.9942	-0.420613	0.241998	-1.73809	0.0821956	0.964299
Prl3b1	30.2986	0.254009	0.233986	1.08557	0.277668	0.964299
Olfr791	25.7938	0.749774	0.267472	2.80318	0.00506007	0.964299
Tmem126b	61.6503	-0.177327	0.1734	-1.02265	0.306474	0.964299
Zfp622	56.2542	-0.197421	0.180165	-1.09578	0.273175	0.964299
Gm51803	24.9218	-0.291433	0.258356	-1.12803	0.259308	0.964299
Abcc2	34.6712	0.52155	0.227974	2.28776	0.0221515	0.964299
Grwd1	39.9483	-0.372959	0.201673	-1.84933	0.0644106	0.964299
Ids	166.075	-0.313786	0.212615	-1.47584	0.139987	0.964299
Npas2	78.039	-0.279661	0.189949	-1.47229	0.140942	0.964299
Dpep1	34.1749	0.437601	0.228708	1.91336	0.0557016	0.964299
Tslp	62.6571	0.376816	0.180019	2.09321	0.0363307	0.964299
Olfr668	26.4323	-0.299605	0.246834	-1.21379	0.224826	0.964299
Lrrc7	74.6008	-0.415772	0.186974	-2.22369	0.0261691	0.964299
Ift57	89.6291	-0.213962	0.174422	-1.2267	0.219936	0.964299
Catsper1	35.9873	0.376759	0.214672	1.75505	0.0792514	0.964299
7530416G11Rik	28.9834	0.34	0.239029	1.42242	0.154904	0.964299
Aff2	52.3881	-0.205067	0.182847	-1.12152	0.262065	0.964299
Txlng	54.8123	0.231388	0.18548	1.24751	0.212211	0.964299
Olfr948	41.3516	0.282967	0.194692	1.45341	0.14611	0.964299
Kcnj2	36.5257	0.207849	0.210186	0.988883	0.32272	0.964299
Rps27a	192.591	-0.201866	0.207033	-0.975044	0.329539	0.964299
Tssk2	24.7414	0.666227	0.274908	2.42345	0.0153737	0.964299
Gcg	26.9828	0.319601	0.252579	1.26535	0.205745	0.964299
Sh2d1b1	29.7225	0.443223	0.246811	1.7958	0.0725262	0.964299
Olfr1314	32.2243	0.52812	0.229455	2.30163	0.0213561	0.964299
Nckap1l	25.5298	-0.244631	0.248286	-0.985279	0.324487	0.964299
Capn15	85.3983	-0.236615	0.185632	-1.27464	0.202436	0.964299
Rab5b	129.138	-0.216677	0.204757	-1.05821	0.289958	0.964299
Tspan5	159.883	-0.360597	0.228456	-1.57841	0.114471	0.964299
Gm20517,Usp49	44.9265	0.217982	0.208439	1.04578	0.295661	0.964299
Nipal4	27.9064	-0.361107	0.234272	-1.5414	0.123219	0.964299
Tardbp	177.25	-0.271105	0.223781	-1.21148	0.225712	0.964299
B3galt4	37.0215	-0.232886	0.205329	-1.13421	0.256705	0.964299
Surf2	62.8786	-0.217648	0.182444	-1.19296	0.232885	0.964299
Mospd2	51.1292	-0.222302	0.177287	-1.25391	0.209874	0.964299
Scn2b	194.912	-0.335635	0.235963	-1.42241	0.154909	0.964299
Grin2b	437.94	-0.316878	0.297822	-1.06399	0.287335	0.964299
Ndufb4b,Ndufb4,Ndufb4c	201.827	-0.282184	0.231216	-1.22044	0.2223	0.964299
Ankrd29	52.0158	-0.192899	0.192273	-1.00326	0.315738	0.964299
Ces1h	36.1097	0.227619	0.221694	1.02672	0.30455	0.964299
Olfr1309	25.8961	0.260243	0.258792	1.0056	0.314606	0.964299
Htra4	30.6373	0.271175	0.249217	1.08811	0.276547	0.964299
Mc4r	36.6569	0.274405	0.209577	1.30933	0.190423	0.964299
D17H6S53E	54.4354	-0.460225	0.183287	-2.51095	0.0120406	0.964299
Rgp1	52.0724	0.369801	0.186892	1.97869	0.0478508	0.964299
Tmem243	49.9485	0.366711	0.193691	1.89328	0.0583212	0.964299
Krt35	36.3757	0.221057	0.217481	1.01644	0.309418	0.964299
4930447C04Rik	64.0632	-0.218354	0.187628	-1.16376	0.244523	0.964299
Mysm1	45.5375	-0.308521	0.190206	-1.62203	0.104796	0.964299
4933417A18Rik	30.0238	0.346141	0.241241	1.43484	0.151334	0.964299
Stk38	62.2521	0.246175	0.174728	1.4089	0.158865	0.964299
Doc2g	42.1736	0.237807	0.213339	1.11469	0.264981	0.964299
C1d	95.6122	-0.229009	0.204522	-1.11973	0.26283	0.964299
Wdr90	43.2425	0.267815	0.197848	1.35364	0.175852	0.964299
Mbtps1	102.669	-0.328751	0.198682	-1.65466	0.0979938	0.964299
Sgca	39.2774	0.336843	0.226131	1.48959	0.136331	0.964299
Zmynd15	34.8373	0.226839	0.22379	1.01362	0.310764	0.964299
Vcpkmt	64.9129	0.173818	0.179394	0.968915	0.332588	0.964299
Parp14	43.7078	0.318568	0.208441	1.52834	0.126428	0.964299
Aven	35.6535	-0.252414	0.20692	-1.21986	0.222517	0.964299
Snx25	95.338	-0.221003	0.177172	-1.2474	0.212252	0.964299
Wasf1	167.833	-0.288467	0.224613	-1.28428	0.199043	0.964299
LOC100044627,LOC100862455,Rpl23	347.904	-0.376518	0.230771	-1.63156	0.102771	0.964299
Zfp2	52.7191	0.255973	0.184458	1.3877	0.165229	0.964299
Polr2l	34.7608	-0.226934	0.215169	-1.05468	0.291572	0.964299
Lzts3	96.8719	0.237233	0.176728	1.34236	0.17948	0.964299
Ctrb1	42.4854	0.251616	0.200819	1.25295	0.210225	0.964299
Hsd3b7	31.8487	0.316365	0.233025	1.35764	0.174577	0.964299
Gm30083	28.9944	0.505173	0.240084	2.10416	0.0353649	0.964299
Map3k4	80.0672	0.271662	0.181714	1.495	0.134916	0.964299
Zfp335	68.9408	-0.204187	0.171014	-1.19397	0.232489	0.964299
Gcc1	96.518	0.305913	0.161229	1.89738	0.0577776	0.964299
Dnah6	51.5967	0.31064	0.194189	1.59968	0.109669	0.964299
Pbld2	47.5191	-0.204298	0.200928	-1.01677	0.309264	0.964299
Pex14	98.7164	-0.236346	0.198791	-1.18892	0.234473	0.964299
Phf23	79.6986	-0.253297	0.184689	-1.37148	0.170226	0.964299
Mrpl55	86.6626	-0.260235	0.175024	-1.48685	0.137054	0.964299
Slc25a48	32.0412	0.241375	0.225042	1.07258	0.283461	0.964299
Myb	27.9821	0.336331	0.247297	1.36003	0.173821	0.964299
Lurap1	40.9515	0.222988	0.209003	1.06691	0.286012	0.964299
Nfs1	97.3823	0.185065	0.175011	1.05745	0.290307	0.964299
Tomm40	110.846	-0.228849	0.178932	-1.27897	0.200908	0.964299
Mgp	49.452	0.245181	0.20874	1.17458	0.240164	0.964299
Agpat2	36.9421	0.325441	0.223502	1.4561	0.145366	0.964299
Hbb-b2	21.1289	-0.273965	0.26788	-1.02271	0.306443	0.964299
Clpsl2	32.189	0.27351	0.233285	1.17243	0.241025	0.964299
Snu13,LOC100862468	115.241	-0.206989	0.207767	-0.996257	0.319126	0.964299
Zfp707	51.4701	-0.186826	0.178547	-1.04637	0.295391	0.964299
Hcar1	24.8666	-0.422512	0.249908	-1.69067	0.0908999	0.964299
Prl6a1	33.5339	0.239098	0.223472	1.06993	0.284653	0.964299
Slfn2	36.485	0.230152	0.20885	1.102	0.270463	0.964299
Lzts2	56.538	0.204919	0.177188	1.15651	0.247474	0.964299
Gm527	29.9381	-0.248095	0.230524	-1.07622	0.281829	0.964299
C7	35.0473	0.243083	0.21445	1.13352	0.256996	0.964299
Olig1	57.7984	-0.21295	0.181632	-1.17243	0.241026	0.964299
Glis2	41.5059	-0.387722	0.203567	-1.90464	0.0568265	0.964299
Gtse1	22.2798	0.293679	0.271449	1.0819	0.279299	0.964299
Hivep3	59.2812	-0.312927	0.176903	-1.76892	0.0769069	0.964299
Xab2	58.3375	0.190242	0.179147	1.06193	0.288266	0.964299
Cyp2c70	26.2072	0.322525	0.253789	1.27084	0.203786	0.964299
Evi5	81.9102	-0.213345	0.167245	-1.27564	0.202082	0.964299
Phb	118.738	-0.272488	0.202061	-1.34854	0.177483	0.964299
Amz1	57.292	0.255281	0.174518	1.46277	0.143529	0.964299
Rph3al	34.152	-0.264283	0.215081	-1.22876	0.219161	0.964299
Vmn2r102	42.4921	0.36305	0.220614	1.64564	0.0998387	0.964299
Igip	112.629	-0.300966	0.198775	-1.51411	0.129998	0.964299
Acap1	33.0204	0.414971	0.220358	1.88316	0.0596783	0.964299
Zfp410	76.4677	-0.246778	0.165104	-1.49468	0.134997	0.964299
Plac8l1	34.1101	0.289271	0.218096	1.32635	0.184724	0.964299
Olfr589	24.2037	-0.385312	0.261183	-1.47526	0.140143	0.964299
Emilin3	48.5924	0.244899	0.192694	1.27092	0.203757	0.964299
Unc93b1	34.5686	0.27807	0.228814	1.21527	0.224264	0.964299
Plgrkt	52.3438	-0.31892	0.183961	-1.73363	0.0829841	0.964299
Rps3	304.189	-0.25841	0.189617	-1.3628	0.172946	0.964299
Tsx	38.2228	0.27493	0.218019	1.26104	0.207295	0.964299
Ikzf1	40.3089	0.325234	0.207681	1.56603	0.117341	0.964299
Psmd4	316.531	-0.338939	0.250271	-1.35429	0.175644	0.964299
Izumo1	36.223	0.473492	0.216781	2.1842	0.0289478	0.964299
Tlr11	34.5336	-0.454509	0.216663	-2.09777	0.0359256	0.964299
B3gnt7	24.9136	0.260265	0.256995	1.01272	0.311192	0.964299
Ubxn2b	43.7761	0.24623	0.194679	1.2648	0.205943	0.964299
Pigx	51.0975	-0.299967	0.177474	-1.6902	0.0909889	0.964299
Ecd	59.4234	-0.334398	0.171898	-1.94532	0.051736	0.964299
Fbxw11	103.131	-0.302829	0.170437	-1.77678	0.075605	0.964299
Keap1	53.8088	0.539497	0.190258	2.83561	0.00457384	0.964299
4930513O06Rik	33.0426	0.263337	0.219049	1.20219	0.229292	0.964299
Mief2	55.2135	-0.228712	0.182221	-1.25513	0.209431	0.964299
Fam98c	85.7247	-0.392237	0.198387	-1.97713	0.0480266	0.964299
Hk2	32.2193	0.328985	0.227659	1.44508	0.148435	0.964299
Ubqln4	68.0081	-0.257188	0.176308	-1.45875	0.144635	0.964299
Atf1	29.2205	0.487344	0.231585	2.10439	0.0353447	0.964299
Cma1	33.2095	0.237256	0.222792	1.06492	0.286912	0.964299
Arhgap24	33.3469	0.311286	0.226378	1.37507	0.169109	0.964299
Ccdc178	42.1515	0.248124	0.207666	1.19482	0.232156	0.964299
Fam229b	39.046	-0.205868	0.197746	-1.04107	0.297842	0.964299
H2al1a,H2al1b,H2al1c,H2al1d,H2al1e,H2al1f,H2al1g,H2al1h,H2al1i,H2al1k,H2al1m,H2al1o	29.942	-0.309805	0.226913	-1.36531	0.172157	0.964299
Mrps35	50.8021	-0.344486	0.181326	-1.89982	0.0574571	0.964299
Tpx2	47.8407	0.28269	0.206705	1.3676	0.171437	0.964299
Dnah3	33.8703	0.26798	0.23092	1.16049	0.24585	0.964299
Zfp791	37.2156	0.242152	0.208289	1.16258	0.245002	0.964299
Klf3	61.6076	-0.179012	0.173236	-1.03334	0.301445	0.964299
Fam32a	171.944	-0.443943	0.224304	-1.9792	0.0477932	0.964299
Adprm	49.9472	0.351653	0.18562	1.89447	0.0581625	0.964299
Acte1	33.1411	0.263989	0.221322	1.19278	0.232954	0.964299
Zfhx3	42.6337	0.236862	0.206057	1.1495	0.250349	0.964299
Meig1	32.1825	0.332828	0.320519	1.0384	0.299083	0.964299
Spta1	38.4611	-0.310654	0.206998	-1.50075	0.133419	0.964299
Krt33a	30.9233	0.270467	0.230692	1.17241	0.241031	0.964299
Khdc3	31.9977	0.31408	0.22959	1.368	0.171311	0.964299
Lhfp	74.1315	-0.283858	0.161047	-1.76258	0.0779711	0.964299
Chrna10	41.5876	0.216231	0.19751	1.09479	0.27361	0.964299
Fam184b	33.4437	-0.272885	0.21246	-1.2844	0.199	0.964299
Gtf3c6	39.522	-0.223137	0.21586	-1.03371	0.301271	0.964299
Luc7l2	144.574	-0.497198	0.226312	-2.19696	0.0280236	0.964299
Bves	32.592	0.31915	0.224788	1.41978	0.155671	0.964299
Lmo4	437.615	-0.423525	0.327981	-1.29131	0.196597	0.964299
Ncs1	201.822	-0.356764	0.200245	-1.78164	0.0748086	0.964299
Setd3	232.937	-0.514272	0.224224	-2.29356	0.0218155	0.964299
Actl11	51.0027	0.34179	0.181617	1.88193	0.0598457	0.964299
Rtn2	130.134	-0.443847	0.182781	-2.42829	0.01517	0.964299
Hibch	46.7126	-0.232639	0.189334	-1.22873	0.219175	0.964299
Urm1	80.6156	0.190168	0.165417	1.14963	0.250298	0.964299
Afap1l2	38.1778	0.218731	0.208802	1.04755	0.294846	0.964299
Ankrd13c	64.2303	-0.181974	0.181462	-1.00282	0.315949	0.964299
Tmpo	69.1694	0.292714	0.171654	1.70525	0.088147	0.964299
Pcgf3	58.2357	-0.349106	0.185211	-1.88491	0.0594424	0.964299
Fam13c	61.5894	0.235903	0.179157	1.31674	0.187926	0.964299
Trcg1	39.525	0.333453	0.221549	1.5051	0.132299	0.964299
Olfr187	32.6407	-0.296331	0.221837	-1.33581	0.181613	0.964299
Matn2	56.8205	0.372165	0.177393	2.09797	0.0359081	0.964299
Plpp3	83.2631	-0.271419	0.191185	-1.41967	0.155705	0.964299
Frrs1	35.2843	0.216257	0.220054	0.982747	0.325732	0.964299
Prl7d1	35.5794	-0.292582	0.214269	-1.36549	0.172098	0.964299
Cbr2	31.9148	-0.283961	0.223757	-1.26906	0.20442	0.964299
Dgkb	116.071	-0.516411	0.370109	-1.3953	0.162927	0.964299
Caap1	42.9811	-0.236518	0.189495	-1.24815	0.211977	0.964299
Agps	51.7413	0.267701	0.191432	1.39842	0.161988	0.964299
Dcaf11	83.0052	-0.314699	0.180211	-1.74627	0.0807633	0.964299
Limk1	114.759	-0.270055	0.170824	-1.58089	0.113903	0.964299
B230217C12Rik	38.5657	-0.215877	0.219104	-0.985271	0.324491	0.964299
Vps29	55.3029	0.306551	0.184986	1.65716	0.097487	0.964299
Crnn	28.49	-0.347278	0.256914	-1.35172	0.176463	0.964299
Zfp330	52.0687	-0.192911	0.179399	-1.07532	0.282232	0.964299
Sun5	25.9649	0.254773	0.250486	1.01711	0.3091	0.964299
Gm10338,Gm3115,Gm3012,Gm3476,Gm3424,Gm8246,Gm3127,Gm6676,Gm8279,Gm10413,Gm7876,Gm3685,Gm3727,Gm6337,Gm5795,Gm3187,Gm5797,Gm3182,Gm16434	71.3163	-0.441395	0.183359	-2.40727	0.0160723	0.964299
Cyp2j5	27.0915	0.312789	0.255372	1.22484	0.220636	0.964299
Iho1	34.2293	0.445028	0.226605	1.96389	0.0495424	0.964299
Gm46735	31.9264	0.250453	0.226921	1.1037	0.269724	0.964299
Cfap77	45.3506	0.290794	0.194404	1.49583	0.134699	0.964299
Ahsg	43.4808	0.500871	0.200311	2.50047	0.0124029	0.964299
Lrrfip2	66.2697	-0.267784	0.174102	-1.53809	0.124026	0.964299
Cpsf6	167.55	-0.265772	0.239612	-1.10918	0.267354	0.964299
Mrpl33	82.0846	-0.23914	0.172152	-1.38912	0.164796	0.964299
Pawr	51.8525	0.27609	0.192215	1.43636	0.1509	0.964299
Olfr1352	28.2038	-0.255971	0.235542	-1.08673	0.277155	0.964299
Ell2	114.025	-0.390192	0.193367	-2.01788	0.0436033	0.964299
Iqsec2	195.469	-0.2507	0.228859	-1.09544	0.273326	0.964299
C1ra	37.746	0.271358	0.207011	1.31084	0.189913	0.964299
Necab2	57.782	-0.300961	0.279921	-1.07517	0.282301	0.964299
Zfp236	57.1718	-0.248642	0.181424	-1.3705	0.17053	0.964299
Ift52	55.7197	0.348475	0.188309	1.85055	0.0642347	0.964299
Styk1	25.8329	0.296506	0.250318	1.18452	0.236209	0.964299
Ppp1r11	157.512	-0.543678	0.235695	-2.3067	0.0210714	0.964299
Pex11g	34.99	0.464227	0.23195	2.0014	0.0453488	0.964299
Cstad	38.9641	0.226675	0.202719	1.11817	0.263494	0.964299
Hccs	42.952	-0.209093	0.189017	-1.10621	0.268636	0.964299
Mapre2	190.905	-0.309773	0.241768	-1.28128	0.200095	0.964299
Gabra2	54.8758	-0.269078	0.176521	-1.52434	0.127423	0.964299
Atad2	40.8712	-0.214442	0.20248	-1.05908	0.289564	0.964299
Plxnc1	55.1593	-0.262974	0.179427	-1.46564	0.142747	0.964299
Arsj	42.7549	0.217713	0.212134	1.0263	0.304752	0.964299
Thoc2l	45.9692	0.242283	0.193863	1.24977	0.211384	0.964299
Ldhc	32.1554	0.491542	0.238247	2.06316	0.0390977	0.964299
Zfp708	46.7878	0.197552	0.193738	1.01968	0.307879	0.964299
Vsir	43.2414	0.23756	0.202938	1.1706	0.24176	0.964299
Pbx3	38.2957	-0.307818	0.200578	-1.53465	0.124869	0.964299
Alb	30.1691	0.275442	0.234311	1.17554	0.239779	0.964299
Bcl2l2	72.3397	0.172179	0.167713	1.02663	0.304594	0.964299
Mrpl32	66.2133	-0.347548	0.196871	-1.76535	0.0775041	0.964299
Pea15a	235.37	-0.295029	0.190687	-1.54719	0.121817	0.964299
Decr2	74.765	-0.190195	0.182106	-1.04442	0.296292	0.964299
Frmd6	82.6121	-0.339312	0.186243	-1.82188	0.0684736	0.964299
Cmtm3	46.3817	0.223769	0.205371	1.08959	0.275895	0.964299
Pcbp3	75.0608	-0.257932	0.192586	-1.33931	0.18047	0.964299
Man1a2	84.0076	-0.409321	0.170081	-2.40663	0.0161004	0.964299
Slc9a6	89.7548	-0.217942	0.186377	-1.16936	0.242257	0.964299
Gorab	34.2559	0.222062	0.225058	0.986686	0.323797	0.964299
Nlk	210.621	-0.520908	0.280027	-1.86021	0.062856	0.964299
Rsc1a1,Ddi2	88.2593	-0.206168	0.169627	-1.21542	0.224206	0.964299
H2bu2	91.7013	0.556898	0.198011	2.81246	0.00491645	0.964299
Lmln	47.0657	-0.203437	0.188798	-1.07754	0.28124	0.964299
Mamld1	64.3964	-0.175855	0.170898	-1.02901	0.303477	0.964299
Enox1	79.9035	-0.166755	0.171225	-0.973893	0.33011	0.964299
Frmd8	42.7022	-0.256311	0.189324	-1.35382	0.175794	0.964299
Tmem65	76.7722	0.240667	0.169306	1.42149	0.155173	0.964299
Nol4	114.498	-0.287481	0.240894	-1.19339	0.232716	0.964299
Klk8	42.3668	0.276117	0.206677	1.33598	0.181555	0.964299
Sgk1	95.969	0.196382	0.195669	1.00365	0.315549	0.964299
Mpc2	269.594	-0.442477	0.262821	-1.68357	0.0922653	0.964299
Msi1	46.7565	-0.253048	0.188395	-1.34317	0.179216	0.964299
Tnni1	39.561	0.462774	0.215053	2.15191	0.0314047	0.964299
Olfr149	31.3344	0.636129	0.241207	2.63727	0.0083576	0.964299
Otor	34.1651	0.347008	0.217605	1.59467	0.110786	0.964299
Csk	38.555	0.492619	0.207853	2.37004	0.0177861	0.964299
Proser1	74.3243	-0.183143	0.170632	-1.07333	0.283125	0.964299
Sh3bgrl2	81.9296	-0.355416	0.18338	-1.93814	0.0526061	0.964299
Fahd1	33.1346	0.582616	0.222235	2.62162	0.0087513	0.964299
Rims4	140.49	-0.186833	0.179609	-1.04022	0.298237	0.964299
Nt5dc2	37.8206	0.253671	0.223117	1.13694	0.255564	0.964299
Cabp5	30.4518	0.253758	0.248758	1.0201	0.307682	0.964299
Arhgap36	26.56	0.515233	0.259776	1.98338	0.0473253	0.964299
Dll4	29.0599	0.505601	0.242606	2.08404	0.0371562	0.964299
Rab5a	159.53	-0.492576	0.227611	-2.16411	0.030456	0.964299
Olfr799	29.6649	-0.29971	0.228546	-1.31138	0.18973	0.964299
Mpp3	112.946	-0.46668	0.220048	-2.12081	0.0339376	0.964299
Vhl	48.5776	0.305049	0.191139	1.59595	0.1105	0.964299
Adi1	87.1986	0.231225	0.185224	1.24835	0.211902	0.964299
Car14	44.0912	-0.18669	0.187868	-0.993734	0.320353	0.964299
Chia1	56.4247	0.20165	0.185029	1.08983	0.27579	0.964299
Pex3	90.5491	-0.243585	0.188534	-1.29199	0.19636	0.964299
Fermt3	29.6143	0.338354	0.236549	1.43038	0.152609	0.964299
Olfr970	28.8657	-0.378516	0.235682	-1.60605	0.108263	0.964299
Pole	45.3869	0.238429	0.200635	1.18837	0.234687	0.964299
4930583I09Rik	28.9804	0.264474	0.243433	1.08643	0.277288	0.964299
Ttll7	129.54	-0.357423	0.177039	-2.01889	0.0434986	0.964299
Snapin	70.6879	-0.176075	0.175986	-1.00051	0.317064	0.964299
Ccr9	45.4777	0.444406	0.190089	2.33789	0.0193931	0.964299
Olfr851	27.1775	0.436494	0.245841	1.77552	0.0758128	0.964299
Ccdc184	82.8238	-0.232972	0.169008	-1.37847	0.16806	0.964299
Gli3	31.5868	0.336439	0.2429	1.38509	0.166023	0.964299
Rasl11b	121.63	-0.292856	0.19524	-1.49998	0.133619	0.964299
Dmd	65.3641	-0.276199	0.173555	-1.59142	0.111516	0.964299
Bcs1l	52.2467	-0.233876	0.17915	-1.30547	0.191731	0.964299
Mcm6	41.2042	-0.235072	0.199501	-1.1783	0.238678	0.964299
Prss46	56.2151	0.191676	0.184987	1.03616	0.300127	0.964299
Otud3	81.559	0.314745	0.1721	1.82885	0.0674227	0.964299
Irf2bpl	158.646	-0.275328	0.197558	-1.39366	0.163421	0.964299
Prelid1	238.521	-0.514245	0.268552	-1.91488	0.0555077	0.964299
Zfp503	76.7167	-0.445995	0.3088	-1.44428	0.14866	0.964299
Blm	40.0933	0.259027	0.203466	1.27307	0.202992	0.964299
Elovl6	101.097	-0.234536	0.170129	-1.37858	0.168023	0.964299
Npnt	50.3712	-0.227669	0.180618	-1.2605	0.207488	0.964299
Gm2240	35.5068	0.309596	0.217379	1.42422	0.154382	0.964299
Lmod2	34.3347	0.626192	0.234626	2.66889	0.00761019	0.964299
Eif3m	177.101	-0.219669	0.2167	-1.0137	0.310725	0.964299
Park7	233.246	-0.374136	0.239005	-1.56539	0.117491	0.964299
Pdzd2	62.5852	0.300292	0.174767	1.71824	0.0857532	0.964299
4931400O07Rik	38.5869	0.368875	0.218244	1.6902	0.0909904	0.964299
Ctse	29.0132	0.368677	0.241664	1.52558	0.127115	0.964299
Crygn	46.3306	0.274935	0.192443	1.42865	0.153104	0.964299
Gm725	27.3499	0.322483	0.251594	1.28176	0.199927	0.964299
Rpl22l1,Gm15421	151.714	-0.23835	0.20395	-1.16867	0.242537	0.964299
Skap1	32.8266	-0.23217	0.225142	-1.03121	0.302442	0.964299
Olfr557	25.0084	0.471646	0.288134	1.63689	0.101652	0.964299
Flii	86.1676	-0.344948	0.17512	-1.96977	0.0488643	0.964299
Nsd1	158.801	-0.312669	0.21826	-1.43255	0.151986	0.964299
Rpusd1	93.4626	0.201475	0.191353	1.05289	0.292389	0.964299
Fam24a	23.7847	0.382953	0.270188	1.41736	0.156379	0.964299
Klhl20	37.4854	0.352491	0.206443	1.70745	0.0877388	0.964299
Mfsd9	39.5112	0.237295	0.205141	1.15674	0.247379	0.964299
Dnah14	30.1533	0.34001	0.236351	1.43858	0.150269	0.964299
Bpifa1	39.584	-0.395766	0.197208	-2.00684	0.0447662	0.964299
Atp5l	239.129	-0.273	0.233111	-1.17112	0.241552	0.964299
Fahd2a	58.9496	0.407578	0.173092	2.35469	0.0185383	0.964299
Ppa2	100.939	-0.277464	0.227728	-1.2184	0.223071	0.964299
Slc17a6	50.0591	-0.234417	0.191588	-1.22355	0.221123	0.964299
Cstf2	164.428	-0.300012	0.239235	-1.25405	0.209824	0.964299
Gm34298	32.7796	0.225154	0.222776	1.01068	0.312172	0.964299
Pirt	26.4391	0.280534	0.253427	1.10696	0.268309	0.964299
Vmn2r81	39.7427	0.466731	0.207561	2.24864	0.0245351	0.964299
Rnf169	102.335	-0.248299	0.167488	-1.48249	0.138211	0.964299
Sacm1l	109.521	-0.219758	0.222889	-0.985955	0.324155	0.964299
Kcnb1	237.912	-0.517418	0.235866	-2.1937	0.0282572	0.964299
Mapk8ip3	132.089	-0.295959	0.211754	-1.39765	0.162217	0.964299
Lce1a1,Lce1i	26.8553	0.630541	0.248285	2.53959	0.0110982	0.964299
Vmn1r9,Vmn1r10	37.3173	0.306823	0.232286	1.32088	0.186541	0.964299
Dhx30	136.767	-0.359545	0.226894	-1.58464	0.113048	0.964299
Nrn1	397.516	-0.645372	0.246445	-2.61872	0.00882595	0.964299
Dbn1	155.173	-0.295613	0.24712	-1.19623	0.231605	0.964299
N6amt1	53.2958	-0.346325	0.16856	-2.05461	0.0399163	0.964299
P2ry4	46.8166	0.322514	0.198941	1.62116	0.104984	0.964299
Fev	20.9526	0.301627	0.281678	1.07082	0.28425	0.964299
Col9a2	36.8608	0.303479	0.215339	1.4093	0.158745	0.964299
Rasa2	56.3906	-0.252144	0.17806	-1.41607	0.156756	0.964299
Vtn	59.7013	0.345525	0.211109	1.63672	0.10169	0.964299
Actn3	37.7286	0.234974	0.221033	1.06308	0.287748	0.964299
2310009B15Rik	48.9515	0.291232	0.200565	1.45206	0.146484	0.964299
Hsd3b6	34.136	0.278117	0.23502	1.18338	0.236659	0.964299
Efnb1	51.0632	-0.282907	0.175754	-1.60968	0.107468	0.964299
Pard3	49.3365	0.184075	0.188163	0.978275	0.327938	0.964299
Adamts9	36.6227	0.347224	0.219888	1.57909	0.114315	0.964299
Triap1	66.4352	0.235814	0.173495	1.3592	0.174084	0.964299
Ptpn5	233.602	-0.22198	0.218406	-1.01636	0.309456	0.964299
Gm2696,Krtap10-4,Gm7137	38.0977	-0.354199	0.287768	-1.23085	0.21838	0.964299
Rb1cc1	88.7956	-0.197022	0.166579	-1.18275	0.236907	0.964299
Agap2	428.135	-0.419488	0.247436	-1.69534	0.0900114	0.964299
Vps13a	118.83	-0.471671	0.246266	-1.91529	0.0554551	0.964299
Snx7	45.9683	0.32664	0.194003	1.68368	0.0922426	0.964299
A2ml1	24.1474	0.389566	0.268176	1.45265	0.14632	0.964299
Olfr292	37.9032	0.356219	0.206311	1.72661	0.084238	0.964299
Stxbp1	989.01	-0.332109	0.2951	-1.12541	0.260415	0.964299
Ndufs6	257.188	-0.297338	0.240654	-1.23554	0.216628	0.964299
Sox8	36.0412	-0.402478	0.207963	-1.93534	0.0529486	0.964299
Ly75	36.1094	0.416934	0.219248	1.90165	0.0572165	0.964299
Ciao2a	50.8355	-0.219421	0.18109	-1.21167	0.225639	0.964299
Krt18	30.5745	0.254324	0.234638	1.0839	0.278411	0.964299
Med9	62.2816	-0.337901	0.167771	-2.01406	0.044003	0.964299
Tshz1	57.7921	0.263392	0.180092	1.46254	0.143593	0.964299
Pi4k2a	159.886	-0.326316	0.208785	-1.56293	0.118069	0.964299
Olfr1302	26.5341	0.464654	0.258131	1.80007	0.0718498	0.964299
Car13	28.4498	-0.543599	0.24882	-2.18471	0.0289105	0.964299
4931417E11Rik	36.4413	0.246458	0.219608	1.12226	0.26175	0.964299
Agr2	34.605	0.24321	0.224165	1.08496	0.27794	0.964299
Cptp	49.7786	0.210033	0.190357	1.10336	0.26987	0.964299
Afap1l1	46.4191	-0.315984	0.188576	-1.67563	0.0938101	0.964299
Klra22,Klra20	18.352	-0.476655	0.294784	-1.61696	0.105887	0.964299
BC051665	28.0649	-0.263472	0.245693	-1.07236	0.283558	0.964299
Axdnd1	40.6477	0.207565	0.212662	0.976036	0.329047	0.964299
Serinc4	29.6191	0.25175	0.236662	1.06375	0.28744	0.964299
Mmp13	27.9135	-0.415941	0.238469	-1.74421	0.0811219	0.964299
Coq4	61.6312	-0.291347	0.179102	-1.62671	0.103798	0.964299
Thsd7b	35.124	0.512227	0.225042	2.27614	0.0228377	0.964299
Ddx4	35.3821	0.400712	0.222416	1.80163	0.071603	0.964299
Duox1	29.2717	0.301728	0.242891	1.24224	0.214149	0.964299
Camk4	151.909	-0.290435	0.1956	-1.48484	0.137587	0.964299
Osbp	90.098	-0.278953	0.200238	-1.39311	0.163588	0.964299
Pdia6	164.469	-0.274436	0.18243	-1.50434	0.132494	0.964299
Ovca2	74.7359	0.278943	0.191949	1.45322	0.146164	0.964299
Pars2	45.5334	0.410822	0.199558	2.05867	0.0395262	0.964299
Insr	78.9584	0.251679	0.18995	1.32497	0.18518	0.964299
Gpr149	28.4489	-0.474581	0.237118	-2.00145	0.0453438	0.964299
Opn3	42.7616	-0.244673	0.188346	-1.29906	0.193925	0.964299
Lrrc8d	57.0459	0.225403	0.174411	1.29237	0.196228	0.964299
Psen1	98.2397	-0.256947	0.184181	-1.39508	0.162992	0.964299
a	39.9921	0.264716	0.228068	1.16069	0.245768	0.964299
Pikfyve	86.497	-0.523965	0.200375	-2.61492	0.0089249	0.964299
Rai1	78.0151	-0.267406	0.180645	-1.48028	0.138799	0.964299
Telo2	50.7051	0.191266	0.192631	0.992915	0.320751	0.964299
Ola1	130.178	-0.312056	0.242401	-1.28735	0.197971	0.964299
Gabra5	84.3601	-0.355852	0.326025	-1.09149	0.275059	0.964299
Septin1	44.9076	0.405672	0.201038	2.01788	0.0436033	0.964299
Akr1b10	30.5937	0.264162	0.226255	1.16754	0.242991	0.964299
Rasl10a	69.5665	0.193628	0.184058	1.05199	0.292802	0.964299
Cby2	33.6949	0.356698	0.214173	1.66547	0.0958199	0.964299
Fbxo22	53.4299	-0.230632	0.198491	-1.16192	0.245266	0.964299
Zfp319	34.3555	-0.398068	0.207685	-1.91669	0.0552775	0.964299
Mindy1	59.3481	0.181686	0.175039	1.03797	0.299283	0.964299
Cst8	35.6977	0.225442	0.223329	1.00946	0.312753	0.964299
Gm7358,Gm7356	28.6394	-0.279534	0.241218	-1.15884	0.24652	0.964299
Nup50	57.085	-0.318767	0.197434	-1.61455	0.106408	0.964299
Gm6569	24.4039	0.482361	0.264216	1.82563	0.0679064	0.964299
Lipm	34.9029	-0.240473	0.22424	-1.07239	0.283546	0.964299
Vipr2	31.3406	0.454808	0.240443	1.89154	0.0585527	0.964299
Zfp605	36.0684	-0.222847	0.213285	-1.04483	0.296102	0.964299
Gcfc2	47.6043	-0.404291	0.180658	-2.23788	0.0252287	0.964299
Grm4	54.8798	-0.425026	0.173479	-2.45001	0.0142853	0.964299
Fggy	48.9258	-0.39595	0.197104	-2.00884	0.0445541	0.964299
Fam210b	50.0592	-0.274154	0.184443	-1.48639	0.137176	0.964299
Ctbp2	40.5896	-0.274304	0.201974	-1.35811	0.174428	0.964299
Nsmf	237.758	-0.47082	0.18894	-2.4919	0.0127061	0.964299
Cd99l2	76.7931	-0.199328	0.183441	-1.0866	0.277213	0.964299
Tubb6	52.5058	0.272115	0.211835	1.28456	0.198946	0.964299
Mrpl12	118.403	-0.285819	0.2177	-1.31291	0.189215	0.964299
Sox12	41.8031	0.324001	0.214231	1.51239	0.130434	0.964299
Ntmt1	38.6589	0.275669	0.223256	1.23477	0.216917	0.964299
Eomes	31.6451	0.277057	0.238065	1.16379	0.244509	0.964299
Spryd4	42.3395	-0.228162	0.195104	-1.16943	0.242229	0.964299
Rab44	42.1942	-0.273384	0.194534	-1.40533	0.159923	0.964299
Zcchc13	46.07	0.289569	0.210414	1.37619	0.168763	0.964299
Olfr876	32.1239	-0.223045	0.227229	-0.981587	0.326303	0.964299
Lrrc37a	29.9121	-0.401396	0.340257	-1.17969	0.238125	0.964299
Scube1	91.5203	-0.628459	0.320268	-1.96229	0.0497285	0.964299
Pde9a	38.2536	-0.433243	0.199536	-2.17126	0.0299118	0.964299
Lpin2	68.8784	-0.366714	0.176408	-2.07878	0.0376374	0.964299
Ikbip	41.34	0.281569	0.214189	1.31458	0.188651	0.964299
Stxbp3	55.6673	0.197825	0.175823	1.12514	0.26053	0.964299
E330021D16Rik	38.0436	0.616053	0.21341	2.88672	0.00389283	0.964299
Ccnb1ip1	42.0739	0.353429	0.20083	1.75984	0.0784348	0.964299
Nol11	54.7314	0.237349	0.19578	1.21233	0.225388	0.964299
Fbxo31	200.632	-0.233935	0.236477	-0.989249	0.322541	0.964299
Bhlha9	37.7469	0.369495	0.222224	1.66271	0.0963702	0.964299
Txndc16	79.0947	-0.31131	0.167606	-1.85739	0.0632551	0.964299
Adra1b	92.3865	-0.342143	0.342908	-0.997771	0.318391	0.964299
Fam20c	66.6769	-0.186417	0.179468	-1.03872	0.298935	0.964299
Igll1	37.1145	0.471932	0.212203	2.22397	0.0261507	0.964299
Csde1	194.85	-0.267464	0.195342	-1.36921	0.170935	0.964299
Tmem184c	87.9314	-0.191632	0.171924	-1.11463	0.265009	0.964299
Prss53	50.5201	0.209542	0.180734	1.15939	0.246296	0.964299
Repin1	86.048	0.226772	0.19237	1.17883	0.238466	0.964299
Hyal6	30.0349	0.360208	0.232477	1.54943	0.121277	0.964299
Olfr1461	39.8832	0.250219	0.203294	1.23083	0.218387	0.964299
Tnfsf11	31.6959	-0.251902	0.233147	-1.08044	0.279947	0.964299
Nomo1	142.188	-0.245441	0.217377	-1.1291	0.258854	0.964299
Nox4	26.9079	0.282073	0.268588	1.05021	0.293623	0.964299
Srsx	73.8253	-0.324441	0.301181	-1.07723	0.281378	0.964299
Med19	117.525	-0.307892	0.17653	-1.74413	0.0811366	0.964299
2010003K11Rik	40.5331	0.314096	0.215306	1.45884	0.14461	0.964299
Lix1	69.3787	-0.218656	0.168483	-1.2978	0.194358	0.964299
Ncr1	27.9064	-0.343624	0.235961	-1.45627	0.145317	0.964299
4921507P07Rik	28.4059	0.594556	0.260849	2.27931	0.0226485	0.964299
Prkaa1	53.5069	-0.264284	0.183809	-1.43782	0.150485	0.964299
Trpc5os	50.8024	0.272016	0.208115	1.30704	0.191198	0.964299
Prl2a1	28.7182	0.317512	0.242151	1.31122	0.189785	0.964299
Ppm1a	325.726	-0.274008	0.263302	-1.04066	0.298033	0.964299
Cdh19	52.2796	0.297168	0.19208	1.5471	0.121838	0.964299
Marf1	175.692	-0.225066	0.174166	-1.29225	0.196271	0.964299
Olfr1418	28.3768	-0.272709	0.245809	-1.10943	0.267243	0.964299
Wdr6	78.1479	0.201118	0.177352	1.134	0.256793	0.964299
Epha10	84.6813	0.366955	0.198208	1.85137	0.064117	0.964299
Lcmt1	75.8363	-0.372916	0.204783	-1.82103	0.0686018	0.964299
Olfr54	33.2892	0.501069	0.241489	2.07491	0.0379948	0.964299
Tshb	38.3551	0.239044	0.216255	1.10538	0.268995	0.964299
Snrpb2	62.7517	-0.236396	0.180003	-1.31329	0.189085	0.964299
Dynlt3	104.794	-0.271699	0.215108	-1.26308	0.206559	0.964299
Nudt3	233.722	0.263648	0.22226	1.18621	0.235538	0.964299
Abi1	128.504	-0.300754	0.201595	-1.49187	0.135733	0.964299
Gm32436	38.0428	0.369411	0.216935	1.70287	0.0885932	0.964299
Cma2,Mcpt9	37.957	0.221826	0.216477	1.02471	0.3055	0.964299
Gabarapl2	442.312	-0.353394	0.269123	-1.31313	0.189138	0.964299
Bpifc	34.295	-0.326386	0.228192	-1.43031	0.152627	0.964299
Tnpo2	108.088	-0.340408	0.175725	-1.93717	0.0527251	0.964299
Cr2	62.7897	0.35544	0.179247	1.98296	0.0473722	0.964299
Defb47	29.9942	-0.47531	0.228307	-2.08189	0.0373522	0.964299
Plch2	79.2638	0.202774	0.183523	1.1049	0.269204	0.964299
Trappc8	62.1144	0.199897	0.171536	1.16534	0.243882	0.964299
Abcc4	52.6952	0.344921	0.193405	1.78341	0.0745194	0.964299
Fadd	43.0221	0.310628	0.201898	1.53854	0.123917	0.964299
Cd8b1	35.6857	0.316746	0.226934	1.39577	0.162785	0.964299
Kcnj3	167.116	-0.508432	0.229843	-2.21208	0.0269611	0.964299
Mipol1	47.7132	0.321923	0.190146	1.69303	0.0904493	0.964299
Armcx2	96.3919	-0.222853	0.194243	-1.14729	0.251262	0.964299
Ccdc180	33.2653	-0.268075	0.216665	-1.23728	0.215984	0.964299
Dpysl4	86.0368	0.257494	0.21897	1.17593	0.239621	0.964299
Smpd3	97.8982	-0.205887	0.202964	-1.0144	0.310392	0.964299
Rbfox3	236.425	-0.376057	0.233816	-1.60834	0.10776	0.964299
Penk	87.337	0.165702	0.16784	0.987264	0.323513	0.964299
Mrps10	62.6043	-0.211658	0.169859	-1.24608	0.212734	0.964299
Tmem203	57.9599	0.181368	0.183129	0.990381	0.321988	0.964299
Nccrp1	29.6567	-0.225133	0.230359	-0.977312	0.328415	0.964299
Krtap13	30.3706	0.239403	0.237379	1.00853	0.313202	0.964299
Il1rapl1	49.7733	-0.19137	0.180116	-1.06248	0.288019	0.964299
Cdh18	90.3423	-0.235502	0.175041	-1.34541	0.178492	0.964299
Foxf2	28.6709	0.5164	0.246265	2.09692	0.0360003	0.964299
Lgi3	131.034	-0.302996	0.210119	-1.44202	0.149297	0.964299
Zc3h12a	53.7629	0.221461	0.194555	1.1383	0.254996	0.964299
Dennd5a	237.116	-0.266338	0.211305	-1.26045	0.207508	0.964299
Vwa3a	62.8147	0.286992	0.274165	1.04679	0.295198	0.964299
Rbm33	93.7958	-0.387051	0.194225	-1.99279	0.0462842	0.964299
Galnt14	63.2055	0.243411	0.175343	1.3882	0.165075	0.964299
Abhd17b	64.578	-0.218698	0.169986	-1.28656	0.198246	0.964299
Kif6	47.0586	-0.237946	0.185926	-1.27979	0.20062	0.964299
B4gat1	122.686	-0.244661	0.24111	-1.01473	0.310235	0.964299
Tgm6	44.3061	0.278841	0.214	1.303	0.192575	0.964299
Tert	25.1192	0.289231	0.257843	1.12173	0.261976	0.964299
Olfr1489	30.3307	0.33068	0.241214	1.3709	0.170407	0.964299
Ecrg4	35.0666	0.227877	0.219859	1.03647	0.299983	0.964299
Pnmt	43.9333	-0.244441	0.205818	-1.18765	0.23497	0.964299
Sorl1	299.13	-0.451332	0.306766	-1.47126	0.141222	0.964299
Als2cl	39.1668	0.253528	0.208622	1.21525	0.224271	0.964299
Aldh9a1	46.6567	0.264236	0.193098	1.3684	0.171187	0.964299
Stk10	52.9604	0.220596	0.185381	1.18996	0.234063	0.964299
Coq9	138.746	-0.278218	0.205966	-1.35079	0.176762	0.964299
Wdr64	45.4644	0.514469	0.203551	2.52747	0.0114888	0.964299
Tmem178b	88.4241	-0.38877	0.158752	-2.44891	0.0143291	0.964299
Dio3	26.6071	0.30909	0.25285	1.22242	0.221548	0.964299
Champ1	86.0052	-0.17856	0.166417	-1.07297	0.283286	0.964299
Hspa9	298.914	-0.424881	0.248683	-1.70852	0.0875394	0.964299
Snrnp25	49.173	-0.276633	0.178853	-1.54671	0.121934	0.964299
Dnah9	40.6548	0.276948	0.207137	1.33703	0.181213	0.964299
Vmn1r52,V1ra8	56.0774	0.206204	0.195088	1.05698	0.290522	0.964299
Prss16	41.5879	0.423938	0.210878	2.01034	0.0443948	0.964299
Adrb1	85.1266	-0.324754	0.168248	-1.9302	0.0535815	0.964299
Dhx15	148.831	-0.228724	0.21145	-1.08169	0.279388	0.964299
Creb1	90.2682	-0.294273	0.191633	-1.53561	0.124635	0.964299
Atl2	106.821	-0.382539	0.193303	-1.97896	0.0478202	0.964299
6030458C11Rik	63.1058	0.246933	0.177236	1.39325	0.163545	0.964299
Esp8	25.6726	0.326409	0.26596	1.22729	0.219714	0.964299
Mdp1	27.98	0.288539	0.246072	1.17258	0.240966	0.964299
Ush2a	44.7731	0.560306	0.202734	2.76375	0.00571419	0.964299
Ccser2	97.7018	-0.373036	0.190599	-1.95717	0.0503271	0.964299
Olfr1367	26.2669	-0.270337	0.238111	-1.13534	0.256233	0.964299
Dlg1	201.74	-0.324026	0.224595	-1.44272	0.1491	0.964299
Agxt	42.3364	0.297041	0.218765	1.35781	0.174525	0.964299
Kctd5	98.9735	0.340585	0.165083	2.06312	0.0391017	0.964299
Pigt	102.81	-0.212261	0.206282	-1.02898	0.303487	0.964299
Esyt2	82.1136	-0.258238	0.199274	-1.29589	0.195013	0.964299
Rps23rg1,Gm5148	63.4666	-0.43925	0.182785	-2.40309	0.0162572	0.964299
Stradb	63.3642	-0.242459	0.184022	-1.31755	0.187653	0.964299
Gm32970	37.5007	0.202409	0.205884	0.983123	0.325547	0.964299
Cacybp	123.581	-0.491333	0.235372	-2.08747	0.0368453	0.964299
Mast2	140.106	-0.211293	0.206035	-1.02552	0.305118	0.964299
Aurkb	26.5414	-0.392058	0.26862	-1.45953	0.14442	0.964299
Pax4	34.2343	0.435489	0.232645	1.8719	0.0612201	0.964299
Slc41a2	55.7596	0.295498	0.178328	1.65705	0.0975102	0.964299
Actrt1	27.6925	0.751147	0.262492	2.8616	0.00421513	0.964299
Cklf	41.5448	-0.19747	0.197673	-0.998977	0.317806	0.964299
Vmn1r39	38.8532	0.297327	0.234533	1.26774	0.20489	0.964299
Ddx6	168.011	-0.29527	0.221573	-1.33261	0.182659	0.964299
Cdk12	63.5043	0.349952	0.175302	1.99628	0.0459036	0.964299
Dupd1	43.2511	0.236688	0.200465	1.1807	0.237723	0.964299
Fkbp3	211.784	-0.528977	0.25118	-2.10597	0.0352073	0.964299
Gle1	83.6819	-0.305509	0.188661	-1.61935	0.105371	0.964299
Olfr1298,Olfr1294	29.3902	-0.361875	0.236414	-1.53068	0.125848	0.964299
Mettl26	93.7793	0.198508	0.185685	1.06906	0.285043	0.964299
Ces1a	36.0688	0.259905	0.232633	1.11723	0.263895	0.964299
Lgi1	108.326	-0.424126	0.209297	-2.02643	0.0427204	0.964299
Tcerg1l	35.5565	0.497961	0.235232	2.11689	0.034269	0.964299
Olfr1406	28.1985	0.256648	0.253365	1.01296	0.31108	0.964299
Dhrs4	30.5731	-0.320484	0.221914	-1.44418	0.148687	0.964299
Sema6d	54.4988	-0.401483	0.185474	-2.16463	0.030416	0.964299
Serpinb1b	45.6305	0.34521	0.203441	1.69686	0.0897239	0.964299
Rusc1	134.504	-0.325205	0.21142	-1.53819	0.124002	0.964299
Ankmy2	89.6063	-0.3503	0.186642	-1.87685	0.0605386	0.964299
Tmem232	46.4831	0.191288	0.193204	0.990081	0.322135	0.964299
Tomm7	167.187	-0.498267	0.185546	-2.68541	0.0072441	0.964299
Tas2r129	35.0058	0.328282	0.21877	1.50058	0.133464	0.964299
Olfr1112	29.8735	0.410957	0.240206	1.71085	0.0871081	0.964299
Rnf8	115.042	-0.21342	0.183753	-1.16145	0.245458	0.964299
Rbms3	44.5671	-0.295181	0.199817	-1.47726	0.139607	0.964299
Il4	29.9737	0.543692	0.252271	2.15519	0.031147	0.964299
Rbp1	24.0738	0.262347	0.25776	1.01779	0.308776	0.964299
Krcc1	39.9982	0.484122	0.214304	2.25904	0.0238809	0.964299
Cass4	54.8897	0.262368	0.189437	1.38499	0.166056	0.964299
4930564C03Rik	35.34	0.335098	0.22074	1.51807	0.128998	0.964299
Hspb3	42.8135	-0.283144	0.201456	-1.40549	0.159876	0.964299
Spry2	137.581	-0.375436	0.243282	-1.54322	0.122778	0.964299
Ocrl	70.4272	-0.527358	0.190345	-2.77054	0.00559642	0.964299
Thoc7	95.833	-0.364702	0.202571	-1.80036	0.071803	0.964299
Gm37013,Pcdha4	43.8179	0.514243	0.202803	2.53567	0.0112232	0.964299
Nrsn2	120.898	-0.248963	0.225734	-1.10291	0.270068	0.964299
Ceacam1	41.5134	0.218086	0.216015	1.00959	0.312693	0.964299
Trem3	53.3382	0.274144	0.196537	1.39487	0.163055	0.964299
Olfr1348	29.5671	-0.255245	0.228906	-1.11507	0.264821	0.964299
Lsm14b	89.3371	-0.38569	0.175666	-2.19559	0.0281211	0.964299
Tc2n	35.3329	0.389428	0.235653	1.65255	0.0984231	0.964299
Bcl7b	94.4981	-0.252558	0.170344	-1.48264	0.138171	0.964299
Arap2	124.468	-0.195538	0.191216	-1.0226	0.306497	0.964299
Pkia	95.2506	0.215789	0.216685	0.995868	0.319314	0.964299
Dnajb9,Gm6568	104.154	-0.288277	0.173785	-1.65882	0.097153	0.964299
Slc22a8	43.3038	-0.226701	0.201821	-1.12328	0.261319	0.964299
Azi2	83.7071	-0.287778	0.177247	-1.6236	0.104462	0.964299
Setx	66.1524	-0.19312	0.17447	-1.10689	0.26834	0.964299
Kif19a	29.7511	0.29992	0.235017	1.27616	0.201899	0.964299
Tdp1	53.8275	0.175861	0.181446	0.96922	0.332435	0.964299
Grpel1	62.598	-0.221196	0.183765	-1.20369	0.228709	0.964299
Pate2	38.4234	0.243301	0.227113	1.07128	0.284046	0.964299
Ly6d	34.7545	-0.419377	0.214339	-1.9566	0.0503943	0.964299
Ppp1r35	42.3372	0.238672	0.195949	1.21803	0.223212	0.964299
Rock2	145.115	-0.449201	0.249668	-1.79919	0.0719882	0.964299
Upf3a	88.8275	-0.239471	0.183439	-1.30545	0.191738	0.964299
Slc14a1	54.3553	0.2643	0.181672	1.45482	0.14572	0.964299
Itprid2	66.0309	-0.210415	0.173901	-1.20997	0.22629	0.964299
Ppp1r3f	56.9297	0.241249	0.19167	1.25867	0.20815	0.964299
Htr6	38.8841	0.447482	0.214178	2.0893	0.0366805	0.964299
Chmp1a	131.325	0.219813	0.210086	1.0463	0.295421	0.964299
Acsbg3	34.1734	0.432144	0.226075	1.91151	0.0559395	0.964299
Fxr2	91.8272	-0.228967	0.191302	-1.19689	0.23135	0.964299
Sema3c	30.3297	0.419604	0.228271	1.83818	0.0660357	0.964299
Gpbp1l1	68.7426	-0.38461	0.167702	-2.29341	0.0218244	0.964299
Chil1	59.8476	0.176901	0.172959	1.02279	0.306409	0.964299
Sall2	62.6395	-0.238067	0.168434	-1.41341	0.157534	0.964299
Eif3h	243.111	-0.290609	0.216006	-1.34537	0.178505	0.964299
Usp28	66.3675	0.243799	0.179481	1.35836	0.17435	0.964299
Hacd4	30.3164	0.372027	0.240465	1.54712	0.121835	0.964299
Olfr1047	36.3288	0.383053	0.216658	1.76801	0.0770597	0.964299
Drd5	57.0005	0.183794	0.177256	1.03688	0.299792	0.964299
Chgb	649.044	-0.288284	0.258814	-1.11387	0.265337	0.964299
Tmem189,Gm6194	88.8963	-0.34696	0.169018	-2.05279	0.0400926	0.964299
Lrrtm1	90.2948	-0.482515	0.183032	-2.63624	0.00838302	0.964299
Rxrb	92.9127	-0.262345	0.184499	-1.42193	0.155046	0.964299
Gm6614	20.7317	-0.302617	0.284431	-1.06394	0.287357	0.964299
Ndufab1	237.748	-0.615814	0.238818	-2.57859	0.00992052	0.964299
Eif2ak1	68.0274	-0.225051	0.170568	-1.31943	0.187027	0.964299
Colec10	32.2602	-0.483	0.218941	-2.20607	0.0273791	0.964299
Scp2	100.659	0.27747	0.157754	1.75887	0.0785993	0.964299
Tex12	25.6385	0.280415	0.257373	1.08953	0.275921	0.964299
Srd5a1	50.3411	0.206331	0.181216	1.13859	0.254874	0.964299
Rdh8	27.1012	0.263458	0.246588	1.06841	0.285336	0.964299
Ncoa3	56.0145	-0.26496	0.19625	-1.35012	0.176979	0.964299
Cdc25a	35.8214	-0.241242	0.202336	-1.19228	0.23315	0.964299
Cyp4v3	30.3545	0.395855	0.236638	1.67283	0.0943609	0.964299
Gars	156.558	-0.194045	0.19543	-0.992912	0.320753	0.964299
Tysnd1	116.235	0.311616	0.194991	1.5981	0.11002	0.964299
Plcb4	58.0793	-0.521418	0.182824	-2.85203	0.00434412	0.964299
A630010A05Rik	29.1117	0.27999	0.247766	1.13006	0.258451	0.964299
Gm5643,Hnrnpa1l2-ps2,Hnrnpa1,Gm10052	322.105	-0.297417	0.245661	-1.21068	0.226018	0.964299
Stx11	27.7776	0.392262	0.253381	1.54811	0.121595	0.964299
Gcc2	63.4029	-0.313789	0.19704	-1.59251	0.111269	0.964299
Gm17783	22.0257	0.319268	0.267735	1.19248	0.233074	0.964299
Gpatch3	31.0789	0.401341	0.243009	1.65155	0.098626	0.964299
Lamtor4	98.9621	-0.282084	0.168306	-1.67602	0.0937343	0.964299
Frem2	24.9792	0.476882	0.275227	1.73269	0.083151	0.964299
Ints1	118.962	-0.312994	0.230765	-1.35633	0.174993	0.964299
Gpd1l	138.79	-0.316194	0.243726	-1.29734	0.194516	0.964299
Fam207a	48.2474	-0.255556	0.18657	-1.36976	0.170762	0.964299
Cldn8	32.1254	0.552785	0.245655	2.25025	0.0244332	0.964299
Otop2	35.3985	-0.207995	0.206282	-1.0083	0.313309	0.964299
Fads2b	52.9764	0.223592	0.204012	1.09597	0.273091	0.964299
ccdc198	37.7779	-0.235817	0.212671	-1.10883	0.267503	0.964299
Fth1	1348.67	-0.454081	0.226027	-2.00897	0.0445404	0.964299
Tmem119	26.5882	0.325603	0.251476	1.29477	0.1954	0.964299
Cdh16	42.117	0.270471	0.210875	1.28261	0.199627	0.964299
Trpv6	48.4701	0.337932	0.202114	1.67199	0.094527	0.964299
Bbs5	47.3398	-0.244326	0.18105	-1.34949	0.177179	0.964299
Fam199x	42.8943	0.190072	0.192087	0.989513	0.322412	0.964299
Serpinb10	44.0135	0.338498	0.204461	1.65556	0.0978102	0.964299
Gpr135,L3hypdh	33.44	0.4824	0.231345	2.08519	0.0370517	0.964299
Sec24b	68.2636	-0.195794	0.172665	-1.13395	0.256815	0.964299
Gm7694	28.8424	-0.285201	0.233086	-1.22359	0.221108	0.964299
Ccdc74a	61.5207	0.242192	0.18241	1.32773	0.184267	0.964299
Asb1	46.5537	-0.196743	0.183047	-1.07482	0.282456	0.964299
Gm36672	32.9404	0.288448	0.221724	1.30093	0.193281	0.964299
Pltp	42.969	-0.367429	0.201776	-1.82097	0.0686107	0.964299
Ace	29.3409	0.249694	0.24576	1.01601	0.309626	0.964299
Dlx4	29.9253	0.530735	0.235975	2.24911	0.0245052	0.964299
Ripk4	29.278	0.416481	0.251303	1.65728	0.0974624	0.964299
Gpr88	72.0672	-0.204882	0.209432	-0.978277	0.327938	0.964299
Gramd1b	148.203	-0.354737	0.231463	-1.53258	0.125378	0.964299
Vmn2r80	37.9264	0.631704	0.226884	2.78426	0.00536505	0.964299
Spesp1	54.4419	0.370376	0.196286	1.88692	0.0591713	0.964299
Phtf2	68.6535	-0.248471	0.167337	-1.48485	0.137583	0.964299
Chga	273.949	-0.424067	0.272764	-1.5547	0.120017	0.964299
Mroh1	164.018	-0.230409	0.233016	-0.98881	0.322756	0.964299
Olfr607	28.1286	-0.335939	0.254273	-1.32117	0.186444	0.964299
Ell3	34.5896	0.389525	0.236425	1.64756	0.0994422	0.964299
Pkmyt1	28.1607	0.367	0.24525	1.49643	0.134541	0.964299
Tceal9	71.4257	-0.210549	0.167331	-1.25828	0.20829	0.964299
Pou1f1	28.55	-0.288633	0.234858	-1.22897	0.219083	0.964299
Mroh9	30.1291	0.264179	0.255463	1.03412	0.30108	0.964299
Rnf43	32.5919	-0.311092	0.223866	-1.38963	0.16464	0.964299
Dclk1	1270.07	-0.526589	0.32068	-1.6421	0.100569	0.964299
Fgb	27.6271	0.331431	0.248688	1.33272	0.182625	0.964299
Ephb2	88.7666	-0.242437	0.194585	-1.24592	0.212793	0.964299
Srf	91.1579	-0.165375	0.167932	-0.984771	0.324736	0.964299
Per3	94.9611	0.517182	0.191406	2.70201	0.00689212	0.964299
Mllt10	86.7094	-0.209993	0.167626	-1.25275	0.210298	0.964299
Camkk2	320.296	-0.326428	0.277185	-1.17765	0.238935	0.964299
Tubgcp3	48.419	0.27227	0.18493	1.47229	0.140942	0.964299
Anp32e	104.863	-0.223053	0.185007	-1.20565	0.227953	0.964299
Ndufb10	131.51	-0.261338	0.227145	-1.15053	0.249924	0.964299
Hoxa10	31.2307	0.248558	0.241642	1.02862	0.303658	0.964299
Unk	38.8986	0.248187	0.207026	1.19882	0.230598	0.964299
Clca1	32.769	0.399133	0.225657	1.76876	0.0769346	0.964299
Ccdc105	29.1258	-0.223561	0.229122	-0.975727	0.3292	0.964299
Clnk	35.1913	0.221887	0.227436	0.975599	0.329263	0.964299
Rbfox1	431.856	-0.433158	0.266043	-1.62815	0.103493	0.964299
Arhgap32	315.618	-0.341979	0.283726	-1.20532	0.228082	0.964299
Eaf2	42.3254	0.481143	0.206925	2.3252	0.020061	0.964299
Dtx4	46.6874	0.198288	0.186614	1.06255	0.287984	0.964299
Zfp69	29.8908	0.275717	0.234966	1.17343	0.240622	0.964299
Cdk17	248.475	-0.338526	0.266247	-1.27148	0.203559	0.964299
Atp1b1	1729.22	-0.448159	0.30589	-1.4651	0.142894	0.964299
Dexi	66.1571	0.18896	0.182587	1.03491	0.300712	0.964299
Mpp2	185.018	-0.351001	0.225326	-1.55774	0.119294	0.964299
Nebl	71.5551	-0.271259	0.192354	-1.41021	0.158478	0.964299
Vps35l	67.5549	-0.311471	0.160757	-1.93752	0.0526817	0.964299
Klk1b22	28.8015	-0.298699	0.224761	-1.32896	0.183861	0.964299
Fzd1	38.0148	0.305428	0.214671	1.42277	0.154802	0.964299
Gm46773	80.8719	-0.261743	0.194099	-1.3485	0.177496	0.964299
Caml	92.715	-0.328627	0.214672	-1.53083	0.125811	0.964299
Irf2bp2	135.198	-0.255045	0.190231	-1.34071	0.180014	0.964299
Olfr485	31.4097	0.369617	0.240587	1.53631	0.124461	0.964299
Zfp512b	53.6346	-0.181391	0.185582	-0.977413	0.328364	0.964299
Olfr243	31.6458	0.389089	0.22781	1.70796	0.0876446	0.964299
Wdr86	48.8143	0.259854	0.205301	1.26573	0.205611	0.964299
Iah1	42.0917	0.209521	0.193123	1.08491	0.277962	0.964299
Serpinb6a	57.5745	0.236765	0.175735	1.34729	0.177888	0.964299
Olfr1537,Olfr27	37.244	0.367301	0.220916	1.66262	0.0963879	0.964299
Olfr262	28.7252	0.476	0.242321	1.96434	0.049491	0.964299
C8g	33.8894	0.251617	0.223693	1.12483	0.26066	0.964299
Vmn1r241,Vmn1r251,Vmn1r117	46.5026	-0.370741	0.187847	-1.97363	0.0484234	0.964299
Tnfrsf17	38.5797	0.468258	0.218844	2.13969	0.03238	0.964299
Kifc3	47.2724	-0.281881	0.207015	-1.36164	0.17331	0.964299
Vmn1r217	53.1552	0.185512	0.183422	1.01139	0.311828	0.964299
Herc3	181.16	-0.327174	0.256802	-1.27403	0.202653	0.964299
Wdr62	58.571	0.223986	0.18237	1.2282	0.219373	0.964299
Fam183b	33.7013	0.413231	0.224266	1.84259	0.065389	0.964299
Pdilt	74.4302	0.183262	0.167176	1.09623	0.272979	0.964299
Pik3cd	55.5128	-0.194918	0.192322	-1.0135	0.310824	0.964299
Prss32	62.8909	0.209782	0.203345	1.03165	0.302235	0.964299
6820408C15Rik	31.7961	0.555983	0.234555	2.37037	0.0177703	0.964299
2310057M21Rik	69.5941	-0.293006	0.176066	-1.66419	0.0960751	0.964299
Tmem131	59.6154	-0.237611	0.177916	-1.33552	0.181705	0.964299
Ugt2b37	40.7075	0.370248	0.221591	1.67086	0.0947494	0.964299
Ankfy1	50.801	0.232207	0.183303	1.26679	0.20523	0.964299
Ap4e1	46.5545	0.220919	0.195783	1.12839	0.259157	0.964299
Tmtc2	88.3883	0.299364	0.163454	1.83149	0.0670271	0.964299
Sgsm2	94.8998	-0.268884	0.198495	-1.35461	0.175542	0.964299
Gpr146	37.099	-0.250707	0.21307	-1.17664	0.239339	0.964299
Olfr517	42.4539	0.531816	0.223566	2.37878	0.0173699	0.964299
Xlr4c,Xlr4b,Xlr4a	46.4609	0.232285	0.201349	1.15364	0.248647	0.964299
Tnip3	31.3745	0.494996	0.250775	1.97387	0.0483971	0.964299
Clpx	53.8007	0.222913	0.190072	1.17278	0.240883	0.964299
Adgrl3	105.836	0.217203	0.223763	0.970684	0.331706	0.964299
Sla	28.9425	-0.32983	0.241358	-1.36656	0.171763	0.964299
Tbrg4	73.647	0.180142	0.170137	1.05881	0.289688	0.964299
Vnn3	39.1731	0.252027	0.213654	1.1796	0.238159	0.964299
Fgf11	53.9628	-0.272316	0.178056	-1.52938	0.12617	0.964299
Dmrtc1a	38.0996	0.313217	0.206798	1.51461	0.129872	0.964299
Reep1	112.802	-0.358323	0.240902	-1.48742	0.136904	0.964299
Cacnb2	63.815	0.209194	0.180984	1.15587	0.247733	0.964299
Kdm3b	75.4683	-0.213129	0.190439	-1.11915	0.263078	0.964299
Thy1	1386.2	-0.666844	0.31975	-2.08552	0.0370225	0.964299
Blvra	57.4616	-0.279995	0.17542	-1.59614	0.110457	0.964299
Ptpn20	38.2889	-0.2763	0.20279	-1.36249	0.173042	0.964299
Slc6a8	221.202	-0.315254	0.218112	-1.44537	0.148353	0.964299
Flcn	101.165	-0.364054	0.206931	-1.7593	0.0785267	0.964299
Zkscan8	49.7793	0.236604	0.187236	1.26367	0.20635	0.964299
Mapk12	37.1321	0.224806	0.214114	1.04994	0.293747	0.964299
Gm46238	23.0637	-0.346064	0.258573	-1.33836	0.180779	0.964299
Jade2	91.9402	-0.43182	0.203994	-2.11683	0.0342746	0.964299
Csf2	47.5666	0.256889	0.190054	1.35167	0.176482	0.964299
Mak16	61.6571	-0.179615	0.169466	-1.05989	0.289194	0.964299
Xkrx	52.3004	0.196577	0.198949	0.988079	0.323114	0.964299
2310022B05Rik	47.993	0.269069	0.184709	1.45672	0.145193	0.964299
Gm5434,Gm7099,Ube2f	59.9101	-0.405786	0.176311	-2.30154	0.0213614	0.964299
Leprotl1	152.85	-0.231254	0.211399	-1.09392	0.27399	0.964299
Isca1	208.5	-0.345891	0.258201	-1.33962	0.180369	0.964299
Tll1	46.9258	0.219796	0.214494	1.02472	0.305497	0.964299
Slc2a13	146.296	-0.319979	0.226981	-1.40972	0.158622	0.964299
Ap1g2	27.7911	0.242305	0.234861	1.0317	0.302214	0.964299
Cpn1	31.8848	0.450137	0.228773	1.96762	0.0491122	0.964299
Ppp1r3d	33.35	0.244826	0.218286	1.12159	0.262039	0.964299
Chuk	65.6933	-0.238333	0.185552	-1.28446	0.198983	0.964299
Olfr389	39.5015	0.225753	0.223313	1.01093	0.312051	0.964299
Lrp6	59.3036	-0.416573	0.173193	-2.40524	0.0161616	0.964299
Ano6	38.7791	0.308538	0.208113	1.48255	0.138193	0.964299
Pigw	29.9398	0.266433	0.233252	1.14226	0.253347	0.964299
Enpp6	44.6445	0.366184	0.193699	1.89048	0.0586932	0.964299
Tmem29	39.3425	0.380508	0.204785	1.85809	0.0631568	0.964299
Yipf2	72.0891	0.175617	0.169739	1.03463	0.300842	0.964299
Cryba1	62.1963	0.48307	0.192638	2.50766	0.0121534	0.964299
Sctr	41.8014	0.284736	0.203693	1.39787	0.162153	0.964299
Slc26a8	42.1981	0.258242	0.199544	1.29416	0.19561	0.964299
Ugt1a2	37.2944	0.309874	0.215372	1.43879	0.150211	0.964299
Sft2d3	38.9205	0.280938	0.208326	1.34855	0.177481	0.964299
Igf2r	52.1146	-0.236834	0.184689	-1.28234	0.199723	0.964299
Lnpep	105.665	0.235326	0.174201	1.35089	0.176732	0.964299
Tedc1	19.9917	0.454905	0.301648	1.50807	0.131537	0.964299
Gm19470	41.2758	0.22505	0.205983	1.09257	0.274585	0.964299
Ch25h	44.4605	0.508252	0.200459	2.53544	0.0112305	0.964299
Papolg	51.2031	0.575221	0.195814	2.93759	0.00330776	0.964299
Atm	37.6372	0.545177	0.221276	2.46379	0.0137477	0.964299
Tm4sf19	33.9606	0.423486	0.240375	1.76177	0.0781083	0.964299
Kcnn4	30.4789	0.235224	0.23047	1.02063	0.30743	0.964299
Gm6402,Rps17	186.618	-0.365331	0.1947	-1.87638	0.0606031	0.964299
Acot13	163.75	-0.19887	0.190724	-1.04271	0.297082	0.964299
Srsf12	56.5283	0.181774	0.179885	1.0105	0.312256	0.964299
Tmod2	163.243	-0.240744	0.210111	-1.1458	0.25188	0.964299
Kncn	30.132	0.261038	0.243276	1.07301	0.283265	0.964299
Prss40	65.3485	0.316218	0.182931	1.72862	0.0838767	0.964299
Snapc1	79.0789	-0.254635	0.184898	-1.37716	0.168462	0.964299
Polq	42.954	0.231195	0.195517	1.18248	0.237014	0.964299
BC030500	43.7424	-0.214708	0.183494	-1.17011	0.241958	0.964299
Rgs9	52.3869	0.457344	0.188983	2.42003	0.0155192	0.964299
Mpnd	144.869	-0.498731	0.222677	-2.23971	0.02511	0.964299
Mcfd2	97.3247	-0.366329	0.221192	-1.65616	0.0976886	0.964299
Cpeb3	126.643	-0.212813	0.20381	-1.04417	0.296406	0.964299
Krt8	36.2821	0.353394	0.217432	1.62531	0.104097	0.964299
Ankhd1	76.3996	0.239936	0.174297	1.3766	0.168637	0.964299
Slain1	78.3741	-0.287314	0.167893	-1.71129	0.0870277	0.964299
Scn1b	1059.15	-0.654149	0.255864	-2.55663	0.0105692	0.964299
Lsm4	76.0531	-0.298765	0.16632	-1.79632	0.0724436	0.964299
Kif18a	24.2954	0.429755	0.259367	1.65694	0.0975322	0.964299
Smim17	32.9716	-0.244255	0.210999	-1.15761	0.247023	0.964299
H2-M10.5	25.389	0.410681	0.257049	1.59767	0.110115	0.964299
LOC100861749,Sfi1	109.358	-0.304089	0.241415	-1.25961	0.207809	0.964299
Tmem140	29.8658	0.328654	0.238034	1.3807	0.167371	0.964299
Gm11639	35.8674	0.248775	0.212843	1.16882	0.242476	0.964299
Mre11a	43.4439	0.213527	0.191953	1.11239	0.26597	0.964299
Ccdc96	44.0809	0.252233	0.199095	1.2669	0.205193	0.964299
Gm15501,Rps8	298.724	-0.264462	0.185377	-1.42662	0.15369	0.964299
Fcgr3	32.633	0.250601	0.230459	1.0874	0.276861	0.964299
Ptpn6	27.4166	-0.261524	0.239749	-1.09083	0.275349	0.964299
Slc39a13	51.3201	0.193441	0.184413	1.04895	0.294199	0.964299
Adipor1	107.334	-0.282682	0.189905	-1.48855	0.136606	0.964299
9530077C05Rik	36.7981	0.217175	0.214618	1.01191	0.31158	0.964299
Dynlt2a2,Dynlt2a3,Dynlt2a1	64.5826	-0.345771	0.189271	-1.82686	0.0677214	0.964299
Gcnt2	53.9556	-0.218681	0.178962	-1.22194	0.22173	0.964299
Atp6v0c,Atp6v0c-ps2	835.795	-0.429614	0.300931	-1.42761	0.153403	0.964299
Arhgef39	29.9093	0.425007	0.236117	1.79998	0.071864	0.964299
Defb19	31.1594	-0.275524	0.232537	-1.18486	0.236072	0.964299
Myo1b	49.6591	-0.331705	0.181918	-1.82338	0.0682456	0.964299
Olfr429	34.4154	0.39185	0.233003	1.68174	0.0926201	0.964299
Ccdc63	48.0421	0.408623	0.19753	2.06866	0.0385778	0.964299
Slc4a11	43.1047	-0.22522	0.202737	-1.11089	0.266614	0.964299
Sars2	50.4283	0.216942	0.181412	1.19585	0.231754	0.964299
Zxdb,Zxda	62.6613	-0.320267	0.172656	-1.85494	0.0636041	0.964299
Zfp523	75.038	-0.363058	0.192493	-1.88609	0.0592832	0.964299
Lrrc20	41.6918	0.226338	0.223508	1.01266	0.311222	0.964299
Zscan21	53.9623	-0.196343	0.176807	-1.11049	0.266787	0.964299
Neil2	27.738	-0.264482	0.237442	-1.11388	0.26533	0.964299
Gosr2	64.563	-0.383329	0.175518	-2.18399	0.0289633	0.964299
Zfp384	71.8117	-0.30473	0.179898	-1.6939	0.090284	0.964299
Stk35	66.0793	0.327683	0.172616	1.89833	0.0576522	0.964299
Atp11a	58.8417	-0.241826	0.17168	-1.40859	0.158958	0.964299
P2ry10b	51.46	0.346611	0.19005	1.82379	0.0681842	0.964299
Vmn2r106	34.5275	0.280619	0.224528	1.24982	0.211366	0.964299
Kdm5c	86.3143	-0.216244	0.216278	-0.999842	0.317387	0.964299
Ndufb11b	34.7405	0.228435	0.211051	1.08237	0.279089	0.964299
Samt4	30.5274	0.330646	0.228769	1.44533	0.148366	0.964299
Clcn3	105.784	-0.28063	0.221927	-1.26451	0.206046	0.964299
Cd276	37.2517	0.247186	0.211958	1.1662	0.243532	0.964299
Smok3a,Smok3c,Smok3b	33.6569	-0.219581	0.226409	-0.969842	0.332125	0.964299
Irak4	31.9214	-0.227991	0.233967	-0.974459	0.329829	0.964299
Olfr690	28.4174	-0.281068	0.228439	-1.23039	0.218552	0.964299
Mob1b	73.927	-0.28549	0.203312	-1.40419	0.160262	0.964299
Pak1	448.927	-0.540694	0.257225	-2.10203	0.0355508	0.964299
Rpl23a	393.931	-0.344731	0.218293	-1.57922	0.114287	0.964299
Apeh	64.5867	-0.272623	0.178924	-1.52368	0.127589	0.964299
Olfr1449	30.0031	-0.674156	0.231681	-2.90984	0.00361612	0.964299
Gm21154,Gm8267,Gm8104,Gm3371,1700049E17Rik2,Gm7152,Gm7991,Gm7995,Gm5622,1700024B05Rik,Gm8032,Gm2959,AY358078,1700049E17Rik1,Gm5930	66.7634	-0.623917	0.345351	-1.80662	0.070822	0.964299
Zfp955b,Zfp955a	106.465	-0.288501	0.203351	-1.41874	0.155976	0.964299
Epgn	35.6891	0.395408	0.214195	1.84602	0.0648893	0.964299
Dyrk1a	111.249	-0.234651	0.206888	-1.1342	0.256712	0.964299
Atad1	92.3964	-0.229941	0.199921	-1.15016	0.250076	0.964299
Top1mt	55.4025	0.212804	0.177447	1.19926	0.230429	0.964299
Krt73	26.7414	0.333643	0.264495	1.26143	0.207152	0.964299
Aadacl2fm3	29.2771	0.390947	0.244729	1.59747	0.110161	0.964299
Gpr101	61.446	0.387381	0.178383	2.17163	0.0298837	0.964299
Ccz1	91.6681	-0.231304	0.183936	-1.25752	0.208565	0.964299
Clk2,Gm45927	39.3008	0.260299	0.215137	1.20992	0.226311	0.964299
Nfyc	51.7719	-0.315913	0.179349	-1.76145	0.078163	0.964299
Fut11	50.9988	-0.180702	0.179422	-1.00713	0.313872	0.964299
Lrp2bp	47.1395	-0.271716	0.195057	-1.39301	0.163616	0.964299
Zmym4	92.2557	-0.209216	0.169082	-1.23737	0.215951	0.964299
Hoxa13	31.9798	0.218014	0.223259	0.976504	0.328815	0.964299
Gm32168	61.9619	-0.261385	0.16869	-1.54949	0.121263	0.964299
Mlip	105.865	-0.360119	0.169328	-2.12675	0.0334408	0.964299
Zfp623	33.9203	-0.314269	0.214755	-1.46339	0.143362	0.964299
Soat1	55.7741	-0.182371	0.174465	-1.04532	0.295877	0.964299
Bpnt1	106.003	-0.309248	0.221623	-1.39538	0.162901	0.964299
Pcbp1	263.258	-0.300264	0.227163	-1.3218	0.186236	0.964299
Golga4	58.9389	-0.19112	0.181292	-1.05421	0.291787	0.964299
Ak9	39.3558	0.425036	0.21732	1.95581	0.0504876	0.964299
Slc7a11	29.9078	0.321936	0.238296	1.35099	0.176698	0.964299
Atp1a3	2548.03	-0.544501	0.312158	-1.74431	0.0811043	0.964299
Ccdc102a	36.3873	0.374756	0.22641	1.65521	0.0978829	0.964299
Alppl2	21.5624	0.323604	0.286943	1.12776	0.25942	0.964299
Plcd4	43.3989	0.583458	0.205577	2.83816	0.0045375	0.964299
Rgmb	143.446	-0.381696	0.21173	-1.80275	0.0714273	0.964299
Olfr644	32.0001	0.341853	0.233161	1.46617	0.142603	0.964299
Ufsp2	74.4976	-0.288893	0.188875	-1.52955	0.126129	0.964299
Olfr599	24.1011	-0.330484	0.26556	-1.24448	0.213323	0.964299
Wnt3a	40.1659	0.378546	0.212461	1.78172	0.0747944	0.964299
Aim2	32.5162	0.274896	0.233146	1.17907	0.238369	0.964299
Ndfip2	227.082	-0.471029	0.248688	-1.89406	0.0582173	0.964299
Dctn3	301.968	-0.341614	0.269393	-1.26809	0.204765	0.964299
E330014E10Rik,Gm3286,LOC665290,Pramel48	38.7866	0.229537	0.205682	1.11598	0.264431	0.964299
Ifna12,Ifna15,Ifna14	44.6583	-0.265094	0.198795	-1.3335	0.182367	0.964299
Carmil1	59.6545	-0.299849	0.173471	-1.72853	0.0838938	0.964299
Vmn1r232	54.7929	0.386974	0.197943	1.95497	0.0505863	0.964299
Hook1	62.1348	-0.253497	0.186342	-1.36038	0.173708	0.964299
Slc39a8	31.202	0.346575	0.23039	1.5043	0.132505	0.964299
Sik3	220.167	-0.3593	0.216998	-1.65577	0.097768	0.964299
Klri1	41.7145	0.249875	0.204273	1.22324	0.221238	0.964299
Znhit3	53.4912	0.198998	0.201014	0.989973	0.322187	0.964299
Dock9	91.9404	-0.195278	0.183875	-1.06202	0.288227	0.964299
Psd3	328.139	-0.258799	0.240217	-1.07735	0.281322	0.964299
Susd3	26.7223	-0.304805	0.247274	-1.23266	0.217703	0.964299
Pate12	33.9598	0.505136	0.225101	2.24404	0.0248296	0.964299
Vstm5	62.4011	0.212344	0.176632	1.20218	0.229292	0.964299
Mal2	154.466	-0.269163	0.246604	-1.09148	0.275063	0.964299
Abcg3	30.8374	0.495112	0.246125	2.01163	0.0442587	0.964299
Cenpb	63.7158	0.187617	0.171333	1.09504	0.273498	0.964299
Gabrd	78.9018	-0.192169	0.168943	-1.13748	0.255336	0.964299
Gm6034	25.4625	-0.280459	0.237812	-1.17933	0.238267	0.964299
Ndrg4	2337.39	-0.57816	0.3012	-1.91952	0.054918	0.964299
Olfr1200,Olfr1196,Olfr1197	37.2312	-0.261351	0.204849	-1.27582	0.20202	0.964299
Pnliprp1	40.8172	0.252712	0.211328	1.19583	0.231764	0.964299
Wars	64.8746	-0.264279	0.197763	-1.33634	0.181438	0.964299
Slc27a1	89.3161	-0.21136	0.158728	-1.33159	0.182995	0.964299
Bend5	57.004	-0.3192	0.167023	-1.91111	0.0559906	0.964299
Tceal1	50.8067	0.183359	0.18526	0.989736	0.322303	0.964299
Adh1	34.5529	0.252944	0.223198	1.13327	0.2571	0.964299
Mrpl34	39.978	-0.271157	0.194118	-1.39687	0.162453	0.964299
Rrs1	87.8239	-0.242204	0.173772	-1.3938	0.163377	0.964299
Zfp747	29.973	0.496465	0.247484	2.00605	0.0448509	0.964299
Cdh3	46.4015	0.206065	0.188758	1.09169	0.274969	0.964299
Tmem8b	119.096	-0.273484	0.203907	-1.34122	0.17985	0.964299
Itpkb	30.9648	-0.259543	0.229838	-1.12924	0.258796	0.964299
1700019D03Rik	48.5151	0.261555	0.202569	1.29119	0.196638	0.964299
Crtc2	52.6834	0.21022	0.184818	1.13744	0.255353	0.964299
Olfr1082,Olfr1080,Olfr1084	39.5854	0.239223	0.213259	1.12175	0.261968	0.964299
Fanca	28.1643	-0.253222	0.245227	-1.0326	0.30179	0.964299
Mef2d	322.408	-0.360854	0.245173	-1.47183	0.141066	0.964299
Klc1	978.066	-0.406095	0.313084	-1.29708	0.194604	0.964299
Rab13	69.0012	0.213557	0.170956	1.24919	0.211596	0.964299
Frzb	47.6269	-0.214614	0.201609	-1.06451	0.287099	0.964299
Eef1e1	56.7218	0.20735	0.183129	1.13226	0.257523	0.964299
Lztr1	103.321	-0.33328	0.209344	-1.59202	0.11138	0.964299
Skint10	34.8325	-0.331014	0.209467	-1.58026	0.114047	0.964299
Kcnu1	33.1845	-0.257469	0.237825	-1.0826	0.278988	0.964299
Olfr530,Olfr533	37.8856	0.294399	0.298207	0.987231	0.323529	0.964299
Mtrex	65.7938	-0.341445	0.184132	-1.85435	0.0636897	0.964299
Rpl27,LOC108167922	197.799	-0.367421	0.21239	-1.72994	0.0836416	0.964299
Klrd1	38.835	0.283897	0.2183	1.30049	0.193434	0.964299
Leng8	95.5781	0.411403	0.18284	2.25007	0.0244444	0.964299
Tmem179	119.799	-0.299789	0.197703	-1.51636	0.129428	0.964299
Tex38	38.7795	0.229474	0.206962	1.10878	0.267527	0.964299
Tnfrsf10b	41.381	0.205566	0.197331	1.04173	0.297536	0.964299
Dact2	87.6465	-0.231071	0.180501	-1.28016	0.200487	0.964299
Kcnk13	40.8086	-0.235789	0.216089	-1.09117	0.275199	0.964299
Brd7	82.0436	0.213099	0.165772	1.2855	0.198619	0.964299
Ace2	30.7857	-0.296831	0.228584	-1.29856	0.194094	0.964299
Abhd2	119.903	-0.297706	0.218714	-1.36117	0.173461	0.964299
Kif22	30.2775	0.354681	0.240641	1.4739	0.140508	0.964299
Eid3	33.6587	0.297826	0.221478	1.34472	0.178715	0.964299
Lypd3	32.0989	0.320098	0.233234	1.37243	0.169929	0.964299
Nol9	59.0688	-0.421483	0.177765	-2.37101	0.0177397	0.964299
Hmcn2	35.3664	0.49007	0.234704	2.08804	0.0367946	0.964299
Nrsn1	519.759	-0.416787	0.209214	-1.99215	0.0463544	0.964299
Gm5591,Gm1988	29.7683	-0.236829	0.225571	-1.04991	0.29376	0.964299
Ndufa13	216.272	-0.253106	0.223486	-1.13253	0.25741	0.964299
Rpl31-ps12,Rpl31	451.059	-0.364711	0.212409	-1.71703	0.0859743	0.964299
Pcnx	63.5056	-0.200088	0.191104	-1.04701	0.295094	0.964299
Radil	64.987	-0.171955	0.171696	-1.00151	0.316582	0.964299
Dop1a	66.5847	-0.206634	0.181564	-1.13808	0.255088	0.964299
Olfr582	26.085	0.541134	0.262354	2.06261	0.0391495	0.964299
Tdpoz1	23.6407	0.387686	0.270986	1.43065	0.15253	0.964299
Cox7b	408.076	-0.547436	0.262544	-2.08512	0.037058	0.964299
Rhbdd2	134.039	-0.31449	0.209912	-1.4982	0.134082	0.964299
Zfp273	35.5939	-0.218223	0.217518	-1.00324	0.315743	0.964299
Slc2a9	40.4886	0.249921	0.203887	1.22578	0.22028	0.964299
1700007K13Rik	34.5248	-0.304003	0.203287	-1.49544	0.1348	0.964299
Mob4	78.5027	-0.378974	0.189419	-2.00072	0.0454221	0.964299
Hnrnpa3,LOC115489330,Gm6793	350.581	-0.382249	0.235671	-1.62196	0.104811	0.964299
Spata2	75.7694	-0.200966	0.175824	-1.14299	0.253041	0.964299
S100a3	37.6623	-0.226732	0.216375	-1.04786	0.294702	0.964299
Trpm8	67.7788	0.285224	0.196287	1.4531	0.146197	0.964299
Fam169a	99.149	-0.251384	0.200288	-1.25511	0.209438	0.964299
Lkaaear1	50.2188	-0.46846	0.194161	-2.41274	0.0158333	0.964299
Olfr814	26.5105	0.292169	0.258951	1.12828	0.259203	0.964299
Dsel	31.483	-0.311302	0.2208	-1.40988	0.158574	0.964299
Lrrc27	44.5469	-0.253077	0.197352	-1.28236	0.199715	0.964299
Krt28	26.3552	0.499632	0.250516	1.99442	0.0461067	0.964299
Pcdhac1	54.9089	0.304707	0.180507	1.68806	0.0913991	0.964299
Prss36	54.0379	0.173685	0.178334	0.973927	0.330093	0.964299
Scaf8	78.6175	-0.319123	0.175309	-1.82034	0.0687068	0.964299
Gm5071,Mageb6b1,Mageb6b2	26.2811	0.302485	0.244525	1.23703	0.216075	0.964299
Chp1	131.218	0.286521	0.216969	1.32056	0.186647	0.964299
Ltf	30.4831	0.57305	0.233485	2.45433	0.0141147	0.964299
Cd247	45.0187	0.185458	0.190025	0.975964	0.329082	0.964299
Kdm2b	47.2486	0.469657	0.200194	2.34601	0.0189755	0.964299
Xkr5	53.3357	0.352863	0.208719	1.69061	0.0909115	0.964299
Lgmn	145.698	-0.329158	0.232581	-1.41524	0.156997	0.964299
Slc27a3	52.9135	0.255362	0.188952	1.35146	0.176547	0.964299
Vmn2r16	50.11	0.203569	0.206701	0.984845	0.3247	0.964299
3110040M04Rik	39.7297	0.354468	0.20391	1.73835	0.0821487	0.964299
Vmn1r227	43.8591	0.279554	0.201134	1.38989	0.164563	0.964299
Tmem81	35.5808	0.615599	0.226012	2.72374	0.00645478	0.964299
Shld1	44.491	0.301153	0.194219	1.55059	0.121001	0.964299
Abcc8	97.3386	-0.259321	0.180819	-1.43415	0.15153	0.964299
Tas2r136	20.9654	0.488811	0.289057	1.69106	0.090826	0.964299
Zbtb9	92.1634	0.288884	0.166675	1.73322	0.0830572	0.964299
Zfp697	43.4601	0.390691	0.206855	1.88872	0.0589296	0.964299
Smarcd1	91.8294	-0.207651	0.212562	-0.976892	0.328623	0.964299
Fam217b	149.744	-0.307794	0.212529	-1.44824	0.147549	0.964299
Ankrd13a	53.9322	0.211587	0.180817	1.17017	0.241931	0.964299
Sec61a2	81.0754	-0.415296	0.199087	-2.08601	0.0369779	0.964299
Ncor2	136.872	-0.305209	0.243214	-1.2549	0.209516	0.964299
Zfp800	61.546	-0.200922	0.172135	-1.16723	0.243116	0.964299
Olfr846	29.8043	0.274788	0.243859	1.12683	0.259814	0.964299
Tenm2	46.3509	0.220311	0.188643	1.16787	0.242858	0.964299
Olfr462	28.6067	0.311048	0.251368	1.23742	0.215931	0.964299
Trim55	50.1694	0.237787	0.190928	1.24543	0.212974	0.964299
Hoxc9	28.0105	0.354947	0.255023	1.39182	0.163976	0.964299
Adrb2	32.9602	0.322501	0.225098	1.43271	0.151941	0.964299
Pdgfa	49.2125	-0.343494	0.187711	-1.8299	0.0672643	0.964299
Zc3hc1	45.6575	0.442896	0.194602	2.27591	0.0228514	0.964299
Dbil5	41.594	0.369928	0.199005	1.85889	0.0630431	0.964299
Timm10	64.7405	-0.23546	0.191768	-1.22784	0.219508	0.964299
Snupn	43.4163	-0.194469	0.196234	-0.991007	0.321682	0.964299
Idh3a	155.763	-0.248428	0.231277	-1.07416	0.282752	0.964299
Kcnip2	216.568	-0.574371	0.224104	-2.56297	0.0103782	0.964299
Ivl	28.8697	-0.340348	0.235875	-1.44291	0.149045	0.964299
Sbno1	110.331	-0.286501	0.213657	-1.34094	0.179941	0.964299
Spag9	202.109	-0.289802	0.198797	-1.45778	0.144901	0.964299
Olfr1062,Olfr1057	29.1902	0.287983	0.239891	1.20047	0.229956	0.964299
Ccr7	47.1268	0.543422	0.211897	2.56456	0.0103306	0.964299
Chrdl1	36.9619	0.262921	0.222014	1.18426	0.236312	0.964299
Arl1	174.624	-0.437811	0.252581	-1.73335	0.0830334	0.964299
Igsf1	24.88	0.542598	0.38134	1.42287	0.154773	0.964299
3110082I17Rik	45.9225	0.183318	0.186133	0.984876	0.324685	0.964299
Gm36375	54.9218	0.25883	0.178861	1.4471	0.147869	0.964299
Cd7	42.6492	0.452339	0.19849	2.2789	0.0226732	0.964299
Mzf1	23.7267	0.306642	0.263987	1.16158	0.245407	0.964299
Vps36	48.3636	0.213115	0.195017	1.0928	0.274481	0.964299
Slitrk6	23.5207	-0.408606	0.259816	-1.57268	0.115794	0.964299
Glra2	26.8405	-0.24232	0.242344	-0.999901	0.317358	0.964299
Elavl4	234.462	-0.294602	0.280301	-1.05102	0.293249	0.964299
Insm1	40.8006	0.372054	0.199482	1.8651	0.062167	0.964299
Lhx8	52.5564	0.43707	0.178952	2.44238	0.0145906	0.964299
Dlg4	603.448	-0.383334	0.245372	-1.56226	0.118227	0.964299
Tm6sf2	33.3833	0.266357	0.222211	1.19867	0.230656	0.964299
Prl5a1	36.131	0.423568	0.218203	1.94116	0.0522384	0.964299
Cap2	183.48	-0.260495	0.263942	-0.98694	0.323672	0.964299
Mtdh	128.267	-0.305315	0.239348	-1.27561	0.202092	0.964299
Rnf157	450.018	-0.488521	0.266023	-1.83639	0.0663006	0.964299
Xrcc3	51.244	0.197607	0.187367	1.05465	0.291585	0.964299
Rap1a	65.6939	-0.328513	0.169725	-1.93557	0.0529209	0.964299
Hspe1	167.975	-0.246246	0.23138	-1.06425	0.287216	0.964299
Pate3	31.6524	0.596537	0.237642	2.51023	0.0120652	0.964299
Ikbkg	61.247	0.233743	0.181414	1.28845	0.197589	0.964299
Chpf	101.215	-0.339595	0.188361	-1.8029	0.0714041	0.964299
Dpy19l2	40.4685	-0.269098	0.21342	-1.26089	0.207349	0.964299
Cdcp3	37.8146	0.379685	0.21684	1.75099	0.0799473	0.964299
Coa6	61.1246	0.178541	0.180064	0.991542	0.321421	0.964299
Vmn1r53,Vmn1r50	34.2369	0.336726	0.223977	1.5034	0.132737	0.964299
Trpa1	36.0197	0.273284	0.230269	1.1868	0.235305	0.964299
Vps4a	66.8506	0.214482	0.172341	1.24452	0.213308	0.964299
1110002E22Rik	38.803	0.257268	0.204155	1.26016	0.207612	0.964299
Lrrc59	66.0587	-0.261978	0.170526	-1.5363	0.124465	0.964299
Rnase6	37.162	-0.247207	0.212557	-1.16302	0.244823	0.964299
Rhoc	57.985	0.253519	0.184464	1.37436	0.16933	0.964299
Gm14862	49.6135	0.234751	0.202472	1.15943	0.246282	0.964299
Celf1	164.672	-0.245587	0.2287	-1.07384	0.282895	0.964299
Tmem86a	40.4956	0.377992	0.20207	1.8706	0.0614002	0.964299
Drp2	100.818	0.26108	0.15495	1.68493	0.0920015	0.964299
Ifna1,Ifna16,Ifna11	34.1259	0.370158	0.226218	1.63629	0.101779	0.964299
Gm1140,Gm14692	40.1527	0.251656	0.210057	1.19804	0.230903	0.964299
Rhou	65.1826	0.240551	0.182987	1.31458	0.188651	0.964299
Hoxd3	30.7143	0.351798	0.267511	1.31508	0.188483	0.964299
Abca5	70.1346	-0.190729	0.176361	-1.08147	0.279488	0.964299
Hdac8	41.3678	-0.482535	0.200984	-2.40086	0.0163565	0.964299
Acvr1c	59.0317	0.182857	0.173644	1.05306	0.292314	0.964299
Olfr617	25.7145	-0.369985	0.259106	-1.42793	0.153312	0.964299
Vmn2r118	39.9074	0.339307	0.313149	1.08353	0.278572	0.964299
Uprt	43.5286	0.199434	0.196333	1.0158	0.309726	0.964299
Hs2st1	45.0709	-0.292877	0.199179	-1.47042	0.141447	0.964299
Terb1	40.2468	0.250107	0.209089	1.19618	0.231628	0.964299
Olfr735	18.236	0.294944	0.297163	0.992533	0.320938	0.964299
Agtr2	40.3802	0.434051	0.205489	2.11229	0.0346619	0.964299
Dnajb11	74.3871	0.294964	0.179172	1.64626	0.0997101	0.964299
Tmem167b	43.6821	0.267204	0.198528	1.34592	0.178327	0.964299
St6galnac3	51.1953	0.28108	0.1832	1.53428	0.124961	0.964299
Dmac1	50.151	-0.199703	0.203785	-0.97997	0.327101	0.964299
Noc2l	90.8445	-0.356819	0.220841	-1.61573	0.106153	0.964299
Fyn	126.122	-0.307854	0.175038	-1.75879	0.0786134	0.964299
P3h2	47.0031	0.202979	0.192654	1.05359	0.292071	0.964299
Lox	41.466	-0.245718	0.197665	-1.2431	0.21383	0.964299
Nectin1	69.9433	-0.374938	0.183843	-2.03945	0.0414048	0.964299
Ugt2a1	37.0696	0.347618	0.22131	1.57073	0.116245	0.964299
Marveld2	33.099	0.226129	0.229462	0.985473	0.324392	0.964299
Alg14	31.7061	-0.327459	0.22396	-1.46213	0.143706	0.964299
Il10ra	38.8393	0.515555	0.227602	2.26516	0.0235026	0.964299
Ngp	31.6837	0.256371	0.248023	1.03366	0.301295	0.964299
Prss33	31.3937	-0.273582	0.246471	-1.11	0.267001	0.964299
Srgn	47.3281	0.203812	0.20861	0.976998	0.32857	0.964299
Acyp1	129.277	-0.275143	0.202989	-1.35545	0.175273	0.964299
Gm7102	45.4559	0.44499	0.216811	2.05244	0.0401274	0.964299
Abra	39.4225	0.392944	0.200609	1.95876	0.050141	0.964299
Tcstv1	37.214	0.55003	0.228113	2.41122	0.0158992	0.964299
Vps45	72.6753	0.293856	0.166114	1.769	0.0768946	0.964299
Ttc34	36.1925	0.354478	0.222109	1.59596	0.110498	0.964299
Wdr7	113.815	-0.213922	0.204087	-1.04819	0.294552	0.964299
Chd5	330.523	-0.430441	0.268491	-1.60319	0.108893	0.964299
Itgam	29.8776	0.241232	0.228836	1.05417	0.291805	0.964299
Pdcd6ip	49.5582	-0.25022	0.189081	-1.32335	0.185718	0.964299
Aipl1	38.1103	0.452709	0.21871	2.0699	0.0384613	0.964299
Atxn1l	56.3999	0.233511	0.180426	1.29422	0.19559	0.964299
Kmt2d	121.168	-0.256452	0.195896	-1.30912	0.190494	0.964299
Sdcbp	203.221	-0.441897	0.24583	-1.79757	0.0722451	0.964299
Smim6	27.197	0.290876	0.242045	1.20174	0.229463	0.964299
4930590J08Rik	33.5292	0.212856	0.218624	0.973617	0.330247	0.964299
Vps37d	60.3212	0.21053	0.181053	1.16281	0.244906	0.964299
Lix1l	47.1046	-0.293544	0.191895	-1.52971	0.126088	0.964299
Ugt2a3	41.1481	0.353668	0.219429	1.61176	0.107013	0.964299
Ces2h	62.3499	0.210735	0.205888	1.02354	0.306053	0.964299
Map2k7	54.3616	-0.31248	0.189555	-1.64849	0.099252	0.964299
Ubac1	44.5722	-0.311823	0.188663	-1.65281	0.0983698	0.964299
Map3k9	121.047	-0.272239	0.201255	-1.35271	0.176148	0.964299
Tppp3	51.4529	0.293408	0.186118	1.57647	0.114919	0.964299
Serpina1f	36.3868	0.296715	0.204952	1.44773	0.147692	0.964299
Tfg	82.0305	-0.257772	0.187038	-1.37818	0.168148	0.964299
F5	27.7248	-0.244996	0.235311	-1.04116	0.297801	0.964299
Fam168a	266.853	-0.453938	0.23755	-1.91091	0.0560156	0.964299
Tpm2	49.6534	0.228822	0.199857	1.14492	0.25224	0.964299
Cnp	96.9076	-0.277942	0.190832	-1.45647	0.145262	0.964299
Stpg4	28.0698	0.266777	0.236939	1.12593	0.260194	0.964299
Cog2	67.5661	0.168977	0.171641	0.984476	0.324882	0.964299
Vmn1r45	31.5589	-0.259705	0.231906	-1.11987	0.262769	0.964299
Mif	548.04	-0.341974	0.287335	-1.19016	0.233985	0.964299
4930503L19Rik	48.3621	0.194708	0.18918	1.02922	0.303377	0.964299
Gm29975	39.438	0.347883	0.207367	1.67762	0.0934206	0.964299
Herpud1	52.9141	-0.259847	0.181558	-1.43121	0.152371	0.964299
Elapor1	60.8461	-0.212335	0.175823	-1.20766	0.227176	0.964299
Tbx15	24.246	0.304977	0.263039	1.15944	0.246278	0.964299
Gm1096	50.0507	0.437688	0.201541	2.17171	0.0298778	0.964299
Zdhhc1	56.1884	0.342267	0.178416	1.91836	0.0550649	0.964299
Cbr4	65.5838	0.256996	0.178967	1.43599	0.151004	0.964299
Zrsr2	119.172	-0.29384	0.223118	-1.31697	0.187848	0.964299
Srd5a2	57.5798	0.32573	0.189411	1.7197	0.0854872	0.964299
Slc6a9	63.925	-0.287194	0.166172	-1.7283	0.0839346	0.964299
Pwp2	49.9411	-0.338478	0.189177	-1.78921	0.0735807	0.964299
Skor2	32.2093	0.355244	0.226616	1.5676	0.116974	0.964299
Wdr20rt	38.3042	0.209109	0.210057	0.995487	0.319499	0.964299
Als2	35.3941	-0.216268	0.205692	-1.05142	0.293066	0.964299
4933411K16Rik	39.3098	-0.234862	0.198431	-1.1836	0.236573	0.964299
Zswim6	47.9377	-0.28327	0.181921	-1.55711	0.119445	0.964299
Slc30a9	88.287	0.26584	0.182546	1.45629	0.145313	0.964299
Wscd1	45.1916	-0.184871	0.189971	-0.973155	0.330476	0.964299
Fshb	33.2404	0.210731	0.213635	0.986407	0.323933	0.964299
L3mbtl1	51.8606	-0.278951	0.180284	-1.54729	0.121793	0.964299
Kir3dl1	43.2317	0.245183	0.204097	1.2013	0.229633	0.964299
Zbtb7c	43.3256	0.194397	0.200158	0.971218	0.33144	0.964299
Scgb2b2	39.9514	0.400757	0.205914	1.94623	0.0516268	0.964299
H2-T9,H2-T10,H2-T22	41.9624	0.24532	0.203652	1.2046	0.228357	0.964299
Tet2	51.2864	0.177032	0.179442	0.986569	0.323854	0.964299
Bbs1	38.5961	-0.346265	0.196092	-1.76583	0.0774249	0.964299
Rtn4rl2	96.7701	-0.506269	0.309602	-1.63522	0.102002	0.964299
Defb22	31.8477	0.249478	0.219682	1.13563	0.256111	0.964299
Chmp3	120.316	-0.332456	0.202646	-1.64058	0.100885	0.964299
Dapk2	30.5121	-0.249916	0.226404	-1.10385	0.269659	0.964299
St6galnac5	45.1599	0.286952	0.207657	1.38185	0.167017	0.964299
Mycn	42.1121	-0.437265	0.202349	-2.16094	0.0306998	0.964299
Impg1	35.4467	0.28723	0.222223	1.29253	0.196173	0.964299
Armh1	21.4077	0.432608	0.276183	1.56638	0.117259	0.964299
Tnrc6c	67.8965	0.219472	0.172029	1.27578	0.202032	0.964299
Olfr293	31.3296	0.297986	0.229396	1.299	0.193944	0.964299
Tlr8	30.6536	0.244663	0.234109	1.04508	0.295987	0.964299
Ccdc3	40.0937	-0.20285	0.192291	-1.05491	0.291466	0.964299
Srsf2	119.701	0.41663	0.208097	2.0021	0.0452745	0.964299
Krt26	30.6493	0.47592	0.253935	1.87418	0.0609057	0.964299
Gm13547	52.8988	0.340616	0.19829	1.71776	0.0858401	0.964299
1700067P10Rik	31.7769	0.341339	0.228758	1.49214	0.135663	0.964299
D5Ertd579e	87.6737	-0.237256	0.166998	-1.42071	0.1554	0.964299
Cep97	79.8987	0.214231	0.171226	1.25116	0.210877	0.964299
Papolb	53.5256	0.301366	0.185493	1.62468	0.104231	0.964299
Tmem64	57.4111	-0.434063	0.186347	-2.32933	0.0198416	0.964299
Tnfrsf9	49.0628	0.256864	0.198152	1.2963	0.194873	0.964299
AA792892	26.3772	0.467488	0.253092	1.84711	0.064731	0.964299
Extl2	155.618	-0.294759	0.201222	-1.46485	0.142962	0.964299
Cpm	31.5212	0.225411	0.22446	1.00424	0.315265	0.964299
Ankrd23	36.8944	0.218827	0.207828	1.05292	0.292376	0.964299
Scgb2b3	32.9289	0.260441	0.228692	1.13883	0.254774	0.964299
Foxa3	34.4081	-0.264148	0.218734	-1.20762	0.227194	0.964299
Gm20716,Adnp	97.9959	0.352182	0.175372	2.0082	0.044622	0.964299
Adora2b	38.7149	0.27781	0.203558	1.36477	0.172325	0.964299
Gmeb1	37.7389	-0.324144	0.201578	-1.60803	0.107829	0.964299
Kcna7	38.3129	0.392024	0.220395	1.77874	0.0752831	0.964299
Bmt2	55.8033	-0.225804	0.17669	-1.27797	0.201261	0.964299
Pex5l	251.723	-0.481507	0.250826	-1.91968	0.0548979	0.964299
Arntl	73.521	-0.277353	0.178054	-1.55769	0.119306	0.964299
Zfp598	61.2357	-0.468975	0.176166	-2.66213	0.0077649	0.964299
Pdss2	65.9111	0.189798	0.172454	1.10057	0.271083	0.964299
Gm5512,Rmnd1	49.6578	-0.244027	0.183971	-1.32645	0.184692	0.964299
Zdhhc19	57.2019	0.402622	0.185286	2.17297	0.0297823	0.964299
Pik3c2a	46.2934	-0.193556	0.190872	-1.01406	0.310553	0.964299
Doxl1	30.1637	-0.327974	0.234588	-1.39808	0.162088	0.964299
Tex264	86.4467	-0.4831	0.175235	-2.75687	0.00583569	0.964299
Ino80e	36.7473	0.203785	0.210066	0.970097	0.331998	0.964299
Asns	190.185	-0.377621	0.258237	-1.4623	0.143658	0.964299
Meox1	52.6118	0.200134	0.194933	1.02668	0.30457	0.964299
Scimp	34.5278	-0.250289	0.221283	-1.13108	0.25802	0.964299
Chac1	64.9608	0.216986	0.186816	1.16149	0.245442	0.964299
Vmn2r114	39.3314	-0.227696	0.201563	-1.12965	0.258625	0.964299
Svs3b,Svs3a	29.7999	0.312617	0.234494	1.33316	0.182481	0.964299
Gm6833,Gm21129,Gm29258	33.085	-0.257113	0.215409	-1.1936	0.232634	0.964299
Fabp2	30.8148	0.231879	0.236309	0.981251	0.326469	0.964299
Coa8	78.7087	-0.296754	0.183915	-1.61355	0.106626	0.964299
Ccr2	37.2674	0.278282	0.238297	1.1678	0.242888	0.964299
Olfr998	30.1969	0.351958	0.231449	1.52068	0.128341	0.964299
Nsun7	32.1986	0.299	0.23724	1.26033	0.20755	0.964299
Nipal3	130.254	-0.242679	0.249469	-0.972779	0.330663	0.964299
Tapt1	39.7366	0.290028	0.209948	1.38143	0.167148	0.964299
Tbc1d8b	37.7804	0.389423	0.220412	1.76679	0.0772626	0.964299
Btla	40.6306	0.373357	0.207115	1.80266	0.0714423	0.964299
Tmem238	44.2195	0.359838	0.21021	1.71181	0.086932	0.964299
Nop2	38.1366	0.243419	0.205132	1.18664	0.235368	0.964299
Fam228b	57.1037	0.302813	0.182152	1.66241	0.0964298	0.964299
Pcna	74.3089	-0.20723	0.179031	-1.15751	0.247064	0.964299
Krt9	33.9202	0.373833	0.224097	1.66817	0.095282	0.964299
Tle4	32.684	0.237584	0.227986	1.0421	0.297367	0.964299
Trim56	51.2915	0.481974	0.200526	2.40356	0.0162365	0.964299
Hacd3	189.151	-0.32667	0.261137	-1.25095	0.210952	0.964299
Gm40469	61.6837	-0.404889	0.275147	-1.47153	0.141147	0.964299
Cstdc2	29.795	0.298464	0.237742	1.25541	0.209329	0.964299
Ust	59.1272	-0.221912	0.175616	-1.26362	0.206366	0.964299
9330182O14Rik	34.2513	0.397069	0.231316	1.71656	0.0860589	0.964299
Casq2	37.7049	0.312819	0.207218	1.50961	0.131143	0.964299
Tmc7	49.9813	0.267339	0.193903	1.37872	0.16798	0.964299
Cd226	37.0547	0.232708	0.216008	1.07731	0.281342	0.964299
Ak8	32.68	0.457724	0.224667	2.03734	0.0416157	0.964299
Pdzrn3	93.1908	-0.431648	0.18549	-2.32707	0.0199616	0.964299
Atg4d	66.2547	-0.242667	0.179418	-1.35253	0.176207	0.964299
Ano1	28.5722	0.318003	0.240202	1.3239	0.185538	0.964299
Gm3285,Gm3250,Gm3238,Gm9507,Gm7138,Gm19668	32.634	-0.342647	0.230139	-1.48887	0.136522	0.964299
Mfsd4b1	48.6266	0.259738	0.201954	1.28613	0.198398	0.964299
1700029F12Rik	25.4284	0.335975	0.260085	1.29179	0.19643	0.964299
Usp44	47.257	0.237787	0.214914	1.10643	0.268541	0.964299
Nrf1	47.2795	-0.352035	0.193946	-1.81512	0.0695055	0.964299
BC029722	112.831	-0.502273	0.208949	-2.40381	0.0162251	0.964299
Prl7a2	33.6883	0.476498	0.248115	1.92048	0.0547977	0.964299
Neurog2	46.1974	0.216858	0.194437	1.11531	0.264717	0.964299
Fam81a	207.097	-0.575692	0.247313	-2.32779	0.0199234	0.964299
1700010I14Rik	37.1925	0.303355	0.20849	1.45501	0.145666	0.964299
Vti1b	98.6303	-0.273042	0.189985	-1.43718	0.150668	0.964299
Dhx35	39.3375	0.225841	0.206495	1.09369	0.274093	0.964299
Gm50595	23.7504	0.384911	0.270937	1.42067	0.155413	0.964299
4930469K13Rik	30.7248	0.331178	0.228924	1.44667	0.147989	0.964299
Cadm2	200.248	-0.321278	0.256125	-1.25438	0.209704	0.964299
Nars	231.32	-0.313461	0.254069	-1.23376	0.217293	0.964299
Sgta	184.158	-0.31297	0.239475	-1.3069	0.191247	0.964299
Hspa1l	37.9227	0.355197	0.208309	1.70514	0.0881676	0.964299
Sdhd	204.835	-0.397803	0.251697	-1.58049	0.113995	0.964299
Pax3	30.29	0.332367	0.240654	1.3811	0.167248	0.964299
Pon1	33.9594	0.38595	0.234484	1.64596	0.0997729	0.964299
Brd8	78.4391	0.228105	0.176876	1.28963	0.197179	0.964299
Id4	42.9699	0.361877	0.214389	1.68795	0.0914216	0.964299
Percc1	45.8333	0.470136	0.200365	2.34639	0.0189562	0.964299
Pop7	80.4394	-0.172914	0.178018	-0.971329	0.331384	0.964299
Ptpn3	133.546	-0.408154	0.20585	-1.98277	0.0473927	0.964299
Hdac10	44.3165	-0.245081	0.18663	-1.3132	0.189117	0.964299
Ccn2	34.5922	0.317447	0.215768	1.47124	0.141225	0.964299
Dis3	52.147	0.201178	0.184038	1.09313	0.274336	0.964299
Orc6	35.5531	0.21595	0.221866	0.973333	0.330388	0.964299
Pik3r5	29.6523	0.267	0.237726	1.12314	0.261377	0.964299
Nfasc	183.873	-0.478086	0.248214	-1.9261	0.0540917	0.964299
Mcm3ap	308.511	0.350652	0.275282	1.27379	0.202737	0.964299
Srpk2	281.265	-0.423546	0.233882	-1.81094	0.0701499	0.964299
Adam25	35.0327	0.638279	0.23005	2.77452	0.00552836	0.964299
Tdpoz4	35.0647	0.495263	0.219798	2.25326	0.0242428	0.964299
Sf3a1	112.18	-0.256471	0.182724	-1.4036	0.160439	0.964299
Dlgap2	99.4979	-0.259334	0.200776	-1.29166	0.196474	0.964299
Olfr1133	27.8875	-0.399308	0.259667	-1.53777	0.124105	0.964299
Sik1	54.5024	-0.248493	0.175002	-1.41994	0.155624	0.964299
Inpp5f	59.9718	0.471758	0.181529	2.5988	0.00935514	0.964299
Mdm2	90.4758	-0.21905	0.183349	-1.19472	0.232198	0.964299
Spink10	49.8964	0.244124	0.19672	1.24097	0.214616	0.964299
Rpl18a	414.703	-0.285956	0.223296	-1.28061	0.200329	0.964299
Olfr984	30.1453	-0.345622	0.219863	-1.57199	0.115952	0.964299
Prdx6b	20.2014	-0.360242	0.282792	-1.27388	0.202707	0.964299
Mocos	31.5696	0.293197	0.241788	1.21262	0.225275	0.964299
Cdk6	39.7863	0.51001	0.212203	2.40341	0.0162428	0.964299
Rasgrp1	406.727	-0.54313	0.290381	-1.87041	0.0614276	0.964299
Limk2	88.7587	0.230693	0.181317	1.27232	0.20326	0.964299
Lhx4	42.9809	0.197211	0.199165	0.990188	0.322082	0.964299
Car11	177.348	-0.331063	0.241921	-1.36847	0.171164	0.964299
Hacl1	31.6862	-0.244265	0.227911	-1.07176	0.283829	0.964299
Tas2r134	21.7714	0.280552	0.270903	1.03562	0.300379	0.964299
Galp	36.9178	-0.356362	0.210189	-1.69543	0.0899931	0.964299
Rskr	47.3961	0.207449	0.19469	1.06554	0.286632	0.964299
Olfr1368	23.3484	0.359779	0.259705	1.38534	0.165949	0.964299
Tspyl4	241.939	-0.227527	0.221114	-1.029	0.303479	0.964299
Sstr4	76.6239	-0.249403	0.194273	-1.28377	0.199221	0.964299
Capn1	39.0952	0.217593	0.210044	1.03594	0.30023	0.964299
Vmn2r73	46.881	0.188669	0.193092	0.977091	0.328524	0.964299
Tssk3	31.0414	0.440076	0.24229	1.81632	0.0693211	0.964299
Cd82	42.3825	0.223906	0.212029	1.05601	0.290962	0.964299
Rnf183	44.1604	0.462058	0.203448	2.27114	0.0231386	0.964299
LOC102637495,LOC100041057,A530032D15Rik,LOC100041708,LOC105242429,C130026I21Rik	81.2667	-0.60769	0.287558	-2.11328	0.0345771	0.964299
Tmsb10	334.464	-0.375692	0.262037	-1.43374	0.151647	0.964299
Clec16a	189.115	-0.391314	0.214438	-1.82483	0.0680264	0.964299
4930550C14Rik	39.2673	0.511555	0.210216	2.43348	0.0149546	0.964299
Fgfbp1	38.6708	0.254418	0.211382	1.20359	0.228747	0.964299
Esm1	27.6912	0.37825	0.240742	1.57118	0.116141	0.964299
Ccdc39	67.161	0.216181	0.16882	1.28054	0.200355	0.964299
Rhd	59.1671	0.195436	0.195939	0.997435	0.318554	0.964299
Kctd13	132.311	0.259707	0.184546	1.40727	0.159346	0.964299
Ttf1	36.7676	0.375271	0.213528	1.75748	0.0788355	0.964299
Ccdc162	29.69	-0.558567	0.228287	-2.44677	0.0144141	0.964299
Pcdhgb2	57.2364	0.34967	0.176979	1.97577	0.0481807	0.964299
Shisa4	165.657	-0.233773	0.240426	-0.972328	0.330887	0.964299
P2ry13	30.3903	0.226185	0.231655	0.976389	0.328872	0.964299
A26c3	26.396	0.43197	0.24926	1.73301	0.0830944	0.964299
Zfp451	82.1989	-0.420651	0.189024	-2.22538	0.026056	0.964299
Tfrc	108.699	-0.413012	0.203594	-2.0286	0.0424986	0.964299
Angptl4	39.3618	0.297598	0.224308	1.32674	0.184595	0.964299
Rab3gap1	72.7281	-0.374358	0.177069	-2.11419	0.034499	0.964299
Reep2	143.697	-0.271978	0.216211	-1.25793	0.208418	0.964299
Gdf11	44.1732	-0.294567	0.19183	-1.53556	0.124646	0.964299
Cetn3	86.1973	0.178035	0.167672	1.06181	0.288323	0.964299
Atp5b	1288.69	-0.345236	0.271228	-1.27286	0.203067	0.964299
Nap1l3	93.186	-0.213611	0.209089	-1.02163	0.306957	0.964299
Atg9a	149.624	-0.271543	0.227694	-1.19258	0.233034	0.964299
Itgbl1	31.3091	0.253181	0.227141	1.11464	0.265003	0.964299
Pde4dip	139.181	-0.395956	0.239962	-1.65008	0.0989272	0.964299
4930412O13Rik	37.8442	0.513382	0.232897	2.20433	0.027501	0.964299
Palb2	46.1173	0.420295	0.199314	2.10871	0.0349699	0.964299
Cdkn2aipnl	79.4244	0.369739	0.195928	1.88712	0.0591448	0.964299
Tspan13	95.7188	-0.389497	0.20092	-1.93857	0.0525542	0.964299
Agt	39.1959	0.51875	0.21157	2.45191	0.01421	0.964299
Loxl3	42.1541	-0.281137	0.197519	-1.42334	0.154636	0.964299
Tlk1	62.5299	0.200957	0.177307	1.13338	0.257053	0.964299
Ubqln1	153.724	-0.35001	0.207956	-1.6831	0.0923562	0.964299
Sh2d2a	28.7143	0.357178	0.256511	1.39244	0.163788	0.964299
Kif14	21.0428	0.3674	0.28877	1.2723	0.203268	0.964299
Cacna2d3	137.81	-0.281748	0.198992	-1.41588	0.156812	0.964299
Bmp15	33.7876	0.248446	0.223597	1.11113	0.266512	0.964299
Tmem40	49.9644	0.20357	0.19935	1.02117	0.307174	0.964299
Coro1c	135.346	-0.37928	0.222975	-1.701	0.0889433	0.964299
Setd5	73.7549	0.235967	0.181064	1.30322	0.192499	0.964299
Gm52520	104.245	-0.623399	0.34217	-1.8219	0.06847	0.964299
A930033H14Rik	34.5093	0.230544	0.227298	1.01428	0.310449	0.964299
Plekho2	41.0484	-0.220238	0.2038	-1.08066	0.27985	0.964299
Zbed3	40.1365	0.446719	0.221868	2.01344	0.0440679	0.964299
Prl8a2	40.6956	0.203333	0.202149	1.00585	0.314486	0.964299
Slc4a3	171.966	-0.314915	0.245086	-1.28491	0.198822	0.964299
Cacnb1	139.443	-0.485884	0.225102	-2.15851	0.0308884	0.964299
Shox2	45.3266	0.233825	0.201712	1.1592	0.246373	0.964299
Myef2	125.356	-0.352785	0.223124	-1.58112	0.113852	0.964299
S1pr4	30.6596	0.225863	0.230483	0.979957	0.327108	0.964299
Spag5	38.1479	-0.216109	0.203672	-1.06106	0.288662	0.964299
Wbp2nl	41.6468	0.233998	0.205579	1.13824	0.25502	0.964299
Insl3	39.8271	0.377679	0.210884	1.79094	0.0733034	0.964299
Cdhr2	37.4431	-0.239394	0.220358	-1.08638	0.277309	0.964299
Mfsd14a	99.9958	-0.29558	0.213396	-1.38513	0.166014	0.964299
Ephb4	39.4843	0.301057	0.203646	1.47834	0.139317	0.964299
Ncbp2	52.4247	-0.289713	0.187648	-1.54392	0.122608	0.964299
Kat7	81.8118	-0.25765	0.183381	-1.405	0.160022	0.964299
Uhrf1	32.9255	0.22968	0.229106	1.00251	0.316099	0.964299
Pim2	57.5386	-0.362917	0.175923	-2.06292	0.0391199	0.964299
Iglon5	107.03	-0.242105	0.184086	-1.31517	0.188451	0.964299
Olfr481	33.0972	0.291552	0.225875	1.29076	0.196785	0.964299
Kif21a	125.826	-0.354805	0.193815	-1.83064	0.0671547	0.964299
Nup153	74.4052	-0.398924	0.188611	-2.11506	0.0344246	0.964299
Wnt3	40.7024	0.333243	0.215093	1.54929	0.121311	0.964299
Ash1l	87.3171	-0.274465	0.175544	-1.56351	0.117932	0.964299
Scgn	31.0644	0.334435	0.234056	1.42887	0.153042	0.964299
Myo5c	44.7154	-0.20962	0.194444	-1.07805	0.281012	0.964299
Nrip2	42.7804	0.286173	0.198439	1.44213	0.149267	0.964299
Rcn3	25.3423	0.289378	0.260205	1.11212	0.266087	0.964299
Gm26552,Gm31035,Gm51421,Gm32966	73.0421	-0.345491	0.272716	-1.26685	0.205209	0.964299
Gabpb2	46.2597	0.25051	0.196198	1.27682	0.201665	0.964299
Banf2	21.8295	-0.682891	0.274151	-2.49093	0.0127409	0.964299
Tmem30b	42.2571	0.229175	0.200442	1.14335	0.252892	0.964299
Flad1	63.7427	-0.183616	0.171852	-1.06846	0.285315	0.964299
Cgref1	48.5432	0.239992	0.184778	1.29881	0.194008	0.964299
Kcnd2	111.099	-0.229486	0.225288	-1.01863	0.308377	0.964299
Fam120c	74.5625	-0.222394	0.175421	-1.26777	0.204879	0.964299
Nup210l	36.2388	0.373117	0.215825	1.7288	0.0838457	0.964299
Trim50	39.371	0.361488	0.289168	1.2501	0.211264	0.964299
Plaa	83.3273	-0.210811	0.182016	-1.1582	0.246781	0.964299
Robo1	59.5494	-0.205836	0.185217	-1.11132	0.266431	0.964299
Npffr2	25.8235	0.379226	0.256759	1.47697	0.139683	0.964299
Gm5142	25.5427	0.435787	0.255399	1.7063	0.0879521	0.964299
Soga1	48.9099	0.334932	0.190792	1.75548	0.0791767	0.964299
Tent5b	40.6203	0.382134	0.203147	1.88107	0.059962	0.964299
Smim5	28.8312	-0.263302	0.235656	-1.11731	0.26386	0.964299
0610012G03Rik	90.8384	-0.411124	0.205221	-2.00333	0.0451424	0.964299
Myh3	31.0675	-0.25695	0.224167	-1.14624	0.251694	0.964299
Rundc3a	343.745	-0.293353	0.243645	-1.20402	0.228583	0.964299
Cyb5d2	37.9828	0.337619	0.210493	1.60394	0.108726	0.964299
Defb25	38.0361	0.383808	0.224638	1.70856	0.0875321	0.964299
Smim22	43.7057	0.235683	0.201672	1.16865	0.242545	0.964299
Supt3	55.446	0.234225	0.177386	1.32043	0.186692	0.964299
Tbca	80.0547	0.204269	0.180025	1.13467	0.256512	0.964299
Mrpl23	76.4681	-0.194472	0.18104	-1.07419	0.282737	0.964299
Sh3yl1	49.742	-0.34876	0.181144	-1.92532	0.0541891	0.964299
Cd36	34.7213	0.289156	0.244468	1.18279	0.23689	0.964299
Anxa4	44.1881	0.408833	0.209014	1.95601	0.050464	0.964299
Fut4	28.2922	-0.28662	0.253852	-1.12908	0.258862	0.964299
Proser2	41.5839	0.350706	0.206506	1.69829	0.0894538	0.964299
Efemp2	45.3065	-0.25841	0.200767	-1.28711	0.198055	0.964299
Gdi2	206.027	-0.244288	0.246654	-0.990406	0.321976	0.964299
Olfr110	19.7432	0.420898	0.29472	1.42813	0.153254	0.964299
Xkr8	41.7998	0.394549	0.213306	1.84969	0.0643588	0.964299
Eogt	56.6681	0.414925	0.198113	2.09439	0.0362254	0.964299
Pcsk9	43.4749	-0.293578	0.187668	-1.56435	0.117736	0.964299
Setd4	44.1879	0.207908	0.201813	1.0302	0.302916	0.964299
Stag2	82.8242	0.172483	0.168027	1.02652	0.304648	0.964299
Paqr9	90.4548	0.270981	0.195579	1.38553	0.16589	0.964299
Myh11	27.6376	0.238883	0.243181	0.982328	0.325938	0.964299
4933402J07Rik	41.2975	0.350177	0.225919	1.55001	0.121138	0.964299
Mos	26.6254	0.315492	0.263774	1.19607	0.23167	0.964299
Akt1s1	96.9123	-0.247048	0.184045	-1.34233	0.17949	0.964299
4930595D18Rik	40.5869	0.237228	0.211241	1.12302	0.261428	0.964299
Adora1	259.098	-0.168411	0.169851	-0.991526	0.321429	0.964299
Pkd1l3	34.0802	-0.340379	0.209708	-1.62311	0.104565	0.964299
Rbm28	54.202	-0.234241	0.180432	-1.29822	0.19421	0.964299
Arid3a	40.1453	0.311069	0.202258	1.53798	0.124053	0.964299
Pcsk6	39.6309	-0.361069	0.210708	-1.71359	0.0866036	0.964299
Adgb	29.3577	0.256495	0.237917	1.07808	0.280996	0.964299
Ifi205	32.7593	0.351322	0.243484	1.4429	0.149049	0.964299
Commd6	58.0985	-0.185043	0.181443	-1.01984	0.307802	0.964299
Tom1l2	104.55	-0.185242	0.173325	-1.06875	0.28518	0.964299
Ppp6c	62.5389	-0.428251	0.172422	-2.48373	0.0130013	0.964299
Spag1	71.1542	0.201042	0.167097	1.20315	0.22892	0.964299
Snx8	23.5255	-0.421286	0.250068	-1.68469	0.0920486	0.964299
B230219D22Rik	69.0346	-0.255273	0.168387	-1.51599	0.129522	0.964299
Chchd1	144.708	-0.202568	0.184075	-1.10047	0.271129	0.964299
Tada2b	86.0703	-0.200083	0.180793	-1.1067	0.268425	0.964299
Dlgap1	381.311	-0.246705	0.25095	-0.983084	0.325566	0.964299
Nrbp1	81.1049	-0.311768	0.172656	-1.80572	0.0709618	0.964299
Msl1	138.729	-0.245558	0.209114	-1.17428	0.240283	0.964299
Ttc9	73.6949	-0.260097	0.166362	-1.56343	0.11795	0.964299
Dnase2a	98.2351	0.201202	0.188161	1.06931	0.28493	0.964299
Ttll4	31.9008	0.451336	0.23486	1.92173	0.0546402	0.964299
Akap5	115.253	-0.323196	0.210876	-1.53263	0.125366	0.964299
Vmn1r13	45.7647	0.368721	0.210889	1.74841	0.0803929	0.964299
Tada3	88.8682	-0.231116	0.184423	-1.25318	0.210139	0.964299
Ncapd2	64.9955	-0.185015	0.190006	-0.973733	0.330189	0.964299
Olfr787	28.9591	-0.294902	0.239157	-1.23309	0.217543	0.964299
Traf3ip3	34.185	0.222734	0.217012	1.02637	0.304718	0.964299
Gadd45b	69.0274	-0.30848	0.165202	-1.86729	0.0618608	0.964299
Prag1	44.7031	-0.353343	0.202316	-1.74649	0.0807265	0.964299
Ifit3	47.4181	0.408548	0.19497	2.09544	0.0361318	0.964299
Tead4	32.6047	0.484875	0.247333	1.96041	0.0499477	0.964299
Cysltr1	28.2299	0.353765	0.236718	1.49446	0.135056	0.964299
Fcgbp	34.6809	0.215905	0.214885	1.00475	0.315019	0.964299
Syn2	321.95	-0.409811	0.314697	-1.30224	0.192835	0.964299
Rnf113a2	62.0671	-0.262237	0.175849	-1.49126	0.135893	0.964299
Hnrnpl	210.025	-0.399701	0.24836	-1.60936	0.107538	0.964299
Ccnd1	75.9639	-0.512709	0.190777	-2.68748	0.00719933	0.964299
Zcwpw2	46.2421	0.354157	0.202864	1.74578	0.0808488	0.964299
Tac1	48.5506	-0.346697	0.182938	-1.89517	0.0580704	0.964299
Ccl11	44.3774	0.199318	0.199554	0.998821	0.317882	0.964299
Trdn	44.1346	0.218551	0.206784	1.0569	0.290556	0.964299
Tprgl	106.354	0.322236	0.178981	1.80039	0.0717983	0.964299
Icam1	35.9528	0.403931	0.23127	1.74657	0.0807113	0.964299
Slc25a3	536.404	-0.351249	0.271562	-1.29344	0.195859	0.964299
Ppfia1	54.6036	0.264325	0.184883	1.42969	0.152806	0.964299
Zdhhc12	31.0651	0.239264	0.223013	1.07287	0.283329	0.964299
Crhr1	62.583	-0.28803	0.191266	-1.50592	0.132088	0.964299
Icam5	61.4742	0.388996	0.195067	1.99417	0.0461335	0.964299
Ubl4b	31.858	0.463539	0.233485	1.9853	0.0471108	0.964299
Alkal1	33.0724	0.497668	0.228884	2.17432	0.0296809	0.964299
Bnc1	39.0186	-0.339872	0.206225	-1.64807	0.0993391	0.964299
Hoxa2	20.7001	0.624318	0.288487	2.16411	0.0304559	0.964299
Katnal2	30.0003	0.551323	0.242591	2.27265	0.0230475	0.964299
Rab5if	107.621	-0.262906	0.186626	-1.40874	0.158913	0.964299
Trpm7	60.3441	0.265568	0.190505	1.39402	0.163312	0.964299
Ncoa1	73.5075	-0.204154	0.162939	-1.25295	0.210226	0.964299
Lman1	55.6475	-0.195546	0.17233	-1.13472	0.256492	0.964299
Tradd	46.8702	0.294015	0.200585	1.46579	0.142706	0.964299
Lrrc47	71.8437	-0.263943	0.175055	-1.50777	0.131613	0.964299
Stk3	89.3214	0.389005	0.164512	2.36459	0.0180498	0.964299
Rgs21	37.5949	0.209622	0.215587	0.972331	0.330886	0.964299
Ifitm7	21.9946	0.512922	0.28025	1.83023	0.0672157	0.964299
Il7	27.3396	0.331087	0.259791	1.27444	0.202509	0.964299
Trpv1	34.7283	0.317849	0.227259	1.39862	0.161927	0.964299
Prdm2	71.2722	-0.202447	0.195565	-1.03519	0.300578	0.964299
Lmcd1	66.7594	-0.204697	0.182365	-1.12246	0.261667	0.964299
Fgf12	248.029	-0.271117	0.204792	-1.32387	0.185548	0.964299
Syngap1	288.975	-0.417734	0.245428	-1.70207	0.088743	0.964299
Cd101	41.6664	0.239572	0.196893	1.21677	0.223693	0.964299
1810062G17Rik	28.9765	0.452515	0.237973	1.90154	0.0572319	0.964299
Mroh5	37.9233	0.233946	0.207404	1.12797	0.259331	0.964299
D630003M21Rik	33.3656	0.286679	0.237586	1.20663	0.227575	0.964299
Zbed6	70.0922	0.179879	0.167817	1.07187	0.283778	0.964299
Stoml2	99.7777	-0.30088	0.191728	-1.5693	0.116577	0.964299
Tex50	28.4834	0.239508	0.24339	0.984049	0.325092	0.964299
Nav1	88.5915	-0.37691	0.194461	-1.93823	0.0525951	0.964299
Actr1b	343.805	-0.349807	0.233909	-1.49548	0.134789	0.964299
Alkbh3	43.236	-0.237592	0.192362	-1.23513	0.216783	0.964299
Susd4	118.307	-0.228023	0.231028	-0.986993	0.323646	0.964299
Wdr54	43.5574	0.247421	0.19106	1.295	0.195322	0.964299
Vat1l	44.7616	-0.443918	0.193766	-2.291	0.0219635	0.964299
Chfr	61.6495	0.180334	0.170527	1.05751	0.290278	0.964299
Il27ra	36.0089	0.314127	0.222532	1.4116	0.158066	0.964299
Pstpip2	56.3558	0.186632	0.184548	1.01129	0.311877	0.964299
Tm7sf2	45.8906	0.211002	0.186154	1.13348	0.257011	0.964299
Defb12,Defb35	28.7482	0.385708	0.242326	1.59169	0.111455	0.964299
Naif1	32.1503	-0.306602	0.215026	-1.42588	0.153903	0.964299
Tagln	37.1706	0.263475	0.219718	1.19915	0.230468	0.964299
Trerf1	87.7436	-0.288473	0.169472	-1.70219	0.0887202	0.964299
Sin3b	108.839	-0.325823	0.185683	-1.75473	0.0793063	0.964299
Ccr8	39.756	0.34633	0.222	1.56004	0.11875	0.964299
Zfp939	51.7345	0.304667	0.181546	1.67818	0.0933118	0.964299
Gm10051,Rpl28	365.482	-0.373152	0.204744	-1.82253	0.0683749	0.964299
Atrnl1	83.5234	-0.402584	0.204927	-1.96453	0.0494687	0.964299
Olfml2a	44.9385	0.247664	0.202837	1.221	0.222087	0.964299
Glyatl3	27.5839	0.384195	0.255131	1.50587	0.1321	0.964299
Trim31	59.8995	0.463037	0.182502	2.53715	0.0111758	0.964299
Mettl23,Gm14127	48.402	0.232226	0.186628	1.24433	0.213378	0.964299
Insig2	78.4926	0.185698	0.170401	1.08977	0.275813	0.964299
Plppr4	131.244	-0.306799	0.252175	-1.21661	0.223753	0.964299
Dbx2	35.8503	0.232965	0.223964	1.04019	0.298252	0.964299
Znhit1	129.371	-0.330307	0.226948	-1.45543	0.14555	0.964299
4930402K13Rik	31.9349	0.381136	0.223802	1.703	0.0885677	0.964299
Bcl2	47.6566	0.23256	0.202931	1.146	0.251794	0.964299
Nploc4	85.1786	-0.369723	0.201524	-1.83464	0.0665592	0.964299
Bdnf	52.5938	-0.454504	0.269759	-1.68485	0.0920174	0.964299
Acot6,Acot4,Acot2,Acot1	33.0636	-0.279077	0.221668	-1.25898	0.208036	0.964299
Arv1	42.2868	0.407688	0.194251	2.09878	0.0358367	0.964299
Mark2	111.689	-0.284546	0.213305	-1.33398	0.182209	0.964299
Pmepa1	94.5731	-0.483311	0.171915	-2.81133	0.00493371	0.964299
Rita1	91.3191	-0.401865	0.184827	-2.17428	0.0296838	0.964299
Onecut1	38.4419	-0.208664	0.203869	-1.02352	0.306062	0.964299
Ogdh	143.235	-0.272632	0.235111	-1.15959	0.246217	0.964299
Rtl8c	156.327	0.25481	0.235638	1.08136	0.279536	0.964299
Tff1	24.111	0.507561	0.270428	1.87688	0.0605339	0.964299
4931422A03Rik	39.3409	0.446303	0.232117	1.92275	0.054512	0.964299
Ap1s2	53.0692	-0.201275	0.185885	-1.0828	0.278899	0.964299
Fbxo33	60.1958	0.268088	0.195175	1.37358	0.169573	0.964299
Taf1c	52.3215	-0.210044	0.180941	-1.16085	0.245705	0.964299
Gm44150,Gm38706	22.6333	-0.391497	0.256516	-1.52621	0.126958	0.964299
Slc22a18	25.3649	0.331365	0.269067	1.23153	0.218123	0.964299
Hira	52.4512	-0.265972	0.184373	-1.44258	0.14914	0.964299
Cwf19l1	55.06	0.504178	0.190054	2.65282	0.00798221	0.964299
Cldn24	29.8578	0.284373	0.234288	1.21377	0.224834	0.964299
Gpr171	20.1882	0.458786	0.282552	1.62372	0.104435	0.964299
Atp6v1e2	27.3983	-0.473421	0.237211	-1.99578	0.0459577	0.964299
D630045J12Rik	62.2712	-0.532332	0.271122	-1.96344	0.0495952	0.964299
Nans	61.0544	-0.299921	0.174121	-1.72249	0.0849808	0.964299
Slc25a16	77.816	-0.290717	0.168956	-1.72067	0.0853104	0.964299
Htr3a	35.8792	0.266642	0.225445	1.18273	0.236915	0.964299
Actb	587.794	0.269902	0.245512	1.09934	0.271618	0.964299
Ciz1	84.4564	-0.285853	0.189023	-1.51226	0.130467	0.964299
Iyd	53.0332	0.312295	0.186311	1.6762	0.0936984	0.964299
Smad7	52.2214	-0.536115	0.190166	-2.81919	0.00481447	0.964299
Hoxa1	21.5819	0.29663	0.275201	1.07787	0.281093	0.964299
Tmem223	63.3391	0.20809	0.178826	1.16364	0.244569	0.964299
Hlcs	43.012	-0.384862	0.200538	-1.91915	0.0549659	0.964299
Rps21	417.992	-0.379437	0.190309	-1.99379	0.0461749	0.964299
Olfr1163	26.9627	0.391266	0.256348	1.52631	0.126934	0.964299
Nrarp	36.2143	-0.260135	0.205602	-1.26524	0.205786	0.964299
Ccnd3	41.1875	0.261524	0.199427	1.31138	0.18973	0.964299
Fzd3	100.721	-0.34561	0.227618	-1.51838	0.128919	0.964299
Adck1	78.0391	0.31887	0.182463	1.74759	0.0805346	0.964299
Slc6a7	104.598	-0.417562	0.237313	-1.75954	0.0784857	0.964299
Olfr531	32.4448	-0.448938	0.22005	-2.04016	0.0413341	0.964299
Ror1	30.2033	0.508058	0.234416	2.16733	0.0302095	0.964299
Olfr688	23.1446	-0.400796	0.263572	-1.52063	0.128353	0.964299
Cebpd	44.599	0.370788	0.197527	1.87715	0.0604977	0.964299
Aqp3	36.8724	0.23863	0.207977	1.14739	0.251222	0.964299
Akr1c12	29.1572	0.346883	0.242998	1.42751	0.153432	0.964299
Rufy1	86.9446	0.217355	0.213287	1.01907	0.308168	0.964299
Lbh	73.1239	-0.334052	0.180881	-1.84681	0.0647752	0.964299
Serpina5	38.2831	0.227079	0.214466	1.05881	0.289685	0.964299
Tatdn2	100.036	-0.376118	0.199582	-1.88453	0.0594928	0.964299
She	50.0947	0.323503	0.199113	1.62472	0.104223	0.964299
Yjefn3	47.1327	0.24661	0.19871	1.24106	0.214585	0.964299
Haus7	29.6466	-0.260769	0.220948	-1.18023	0.237909	0.964299
Stat4	29.5916	0.352545	0.243075	1.45035	0.146961	0.964299
Treh	47.6011	0.278895	0.204117	1.36635	0.171829	0.964299
Metap2	115.362	-0.194576	0.19752	-0.985095	0.324578	0.964299
Btnl6	38.3092	0.262433	0.217296	1.20772	0.227156	0.964299
Lyz2	33.8888	-0.372998	0.222706	-1.67484	0.0939651	0.964299
Cytip	40.4982	-0.254584	0.221732	-1.14816	0.250902	0.964299
1700012A03Rik	34.9308	0.439427	0.232194	1.8925	0.0584247	0.964299
Dpt	36.7445	0.223206	0.219548	1.01666	0.309316	0.964299
Fam171b	86.7006	-0.304229	0.204752	-1.48584	0.137321	0.964299
Cpa6	36.9396	0.271206	0.219971	1.23292	0.217606	0.964299
Nlrp6	44.5001	0.298534	0.209793	1.423	0.154737	0.964299
Birc2	52.7624	-0.279843	0.181025	-1.54588	0.122134	0.964299
Sgip1	200.108	-0.314793	0.224769	-1.40052	0.161358	0.964299
Rab15	268.056	-0.45347	0.210844	-2.15073	0.0314973	0.964299
Gpr137c	79.4064	0.360465	0.205801	1.75152	0.0798559	0.964299
Otx2	44.0384	0.323947	0.199414	1.62449	0.104271	0.964299
Zfp260	137.778	-0.364254	0.219141	-1.66219	0.0964756	0.964299
Eif3j2,Eif3j1	90.6787	-0.342623	0.172157	-1.99017	0.0465719	0.964299
Npw	23.9995	0.255208	0.25686	0.993567	0.320434	0.964299
Olfr1220	32.6526	0.278692	0.230034	1.21153	0.225693	0.964299
Syt11	559.024	-0.290797	0.289089	-1.00591	0.31446	0.964299
Wdcp	45.1821	0.265658	0.19507	1.36186	0.173242	0.964299
Get4	69.1486	0.240495	0.201545	1.19326	0.232767	0.964299
Tufm	99.4477	-0.214224	0.171121	-1.25188	0.210613	0.964299
Olfr351	29.485	0.596378	0.244793	2.43625	0.0148402	0.964299
Gapvd1	97.5821	-0.379735	0.226606	-1.67575	0.0937868	0.964299
Hdac7	45.2129	-0.471038	0.196899	-2.39228	0.0167439	0.964299
Chtop	101.206	-0.315085	0.197345	-1.59662	0.11035	0.964299
Olfr1077-ps1	25.0313	-0.291096	0.241579	-1.20497	0.228213	0.964299
Adamts19	40.5378	0.21087	0.199272	1.05821	0.289961	0.964299
Olfr417	33.7003	0.389956	0.215917	1.80604	0.0709114	0.964299
Sry	54.4682	0.183894	0.18621	0.987566	0.323365	0.964299
Tmem17	49.3733	0.352647	0.196215	1.79725	0.0722958	0.964299
Tmem70	72.7264	-0.183831	0.166665	-1.10299	0.27003	0.964299
Gpbar1	20.0647	-0.721773	0.28448	-2.53717	0.0111752	0.964299
Hip1	49.2369	-0.284891	0.183097	-1.55596	0.119718	0.964299
Gpr180	71.7563	-0.33674	0.209393	-1.60817	0.107797	0.964299
Fra10ac1	38.1384	0.311549	0.20684	1.50623	0.132009	0.964299
Creb3l4	30.4038	0.473125	0.234146	2.02064	0.0433168	0.964299
Olfr1271	35.0317	0.208335	0.212497	0.980415	0.326881	0.964299
Arpp19	577.095	-0.415602	0.284921	-1.45866	0.144659	0.964299
Olfr328	29.2456	0.292582	0.249628	1.17207	0.241169	0.964299
Ly9	46.568	-0.384312	0.194017	-1.98081	0.0476123	0.964299
Olfr65,Olfr623	32.2317	0.260019	0.240647	1.0805	0.279919	0.964299
Cotl1	112.218	-0.209578	0.186404	-1.12432	0.260877	0.964299
Ypel1	44.5145	0.315764	0.198193	1.59321	0.111112	0.964299
Camta2	118.339	-0.206718	0.190678	-1.08412	0.278312	0.964299
Tas2r110	20.6838	-0.277058	0.280088	-0.989185	0.322573	0.964299
Zfp655	71.8	0.271836	0.174028	1.56203	0.118281	0.964299
Taf8	45.1258	0.265223	0.196656	1.34867	0.177445	0.964299
Ndufaf1	73.7716	-0.260963	0.192074	-1.35865	0.174256	0.964299
1700003F12Rik	32.8765	0.232243	0.236868	0.980473	0.326853	0.964299
Nr4a3	37.9126	-0.389988	0.200417	-1.94588	0.0516693	0.964299
Olfr539	39.312	-0.26737	0.20881	-1.28045	0.200388	0.964299
Olfr512	31.2385	0.240283	0.236548	1.01579	0.30973	0.964299
Sh3rf1	53.7966	-0.247164	0.188349	-1.31227	0.18943	0.964299
Gm42517	74.1319	-0.234555	0.198324	-1.18269	0.236934	0.964299
Lypd5	34.5365	-0.473982	0.209747	-2.25977	0.0238353	0.964299
Dnai4	48.7982	0.335839	0.217775	1.54214	0.12304	0.964299
Ftsj1	47.1069	0.230553	0.188704	1.22177	0.221795	0.964299
Olfr1016	32.6379	0.36032	0.237504	1.51711	0.129239	0.964299
Lzts1	63.2258	-0.228271	0.166125	-1.37409	0.169413	0.964299
Shisal2b	29.1901	-0.235147	0.229988	-1.02243	0.306578	0.964299
Apob	22.2558	0.377935	0.283184	1.33459	0.182011	0.964299
Plpbp	130.776	-0.40052	0.223605	-1.7912	0.0732618	0.964299
Fam241a	36.5438	-0.211409	0.200337	-1.05527	0.291303	0.964299
H2-M1	20.7027	-0.409041	0.278824	-1.46702	0.14237	0.964299
Rabggta	64.7654	-0.275933	0.169517	-1.62776	0.103576	0.964299
Plrg1	75.1367	0.161269	0.166019	0.971391	0.331354	0.964299
Paox	35.2797	-0.240724	0.212268	-1.13406	0.256771	0.964299
Tm9sf4	41.6743	0.221612	0.196932	1.12532	0.260454	0.964299
Tasl	34.436	0.578474	0.237901	2.43157	0.0150335	0.964299
Gnao1	645.897	-0.427952	0.270357	-1.58292	0.11344	0.964299
Tgfb2	28.1395	0.477076	0.249	1.91597	0.0553691	0.964299
Camk2d	58.1883	-0.285423	0.183573	-1.55482	0.119989	0.964299
Pomgnt1	89.2863	-0.386549	0.207116	-1.86634	0.0619938	0.964299
Ttc30a1	49.7341	0.270352	0.20181	1.33963	0.180365	0.964299
Zbtb11	79.0312	-0.276567	0.176039	-1.57106	0.116169	0.964299
Erv3	29.3778	0.356467	0.241033	1.47891	0.139164	0.964299
Ajap1	81.2585	0.182922	0.178125	1.02693	0.304452	0.964299
Olfr1037	30.9034	-0.329482	0.227181	-1.45031	0.146973	0.964299
Iqcc	62.3369	0.201929	0.181055	1.11529	0.264725	0.964299
Ugt2a2	28.1079	0.392542	0.251051	1.56359	0.117913	0.964299
Impa2	31.0608	0.528453	0.238533	2.21543	0.0267308	0.964299
Crybb1	35.3769	0.263682	0.22503	1.17176	0.241292	0.964299
Tmem9	101.23	0.195423	0.198311	0.985438	0.324409	0.964299
Sult1c1	27.6923	0.375046	0.263683	1.42234	0.154928	0.964299
Cacng7	262.415	-0.345233	0.188291	-1.83351	0.0667269	0.964299
Slc3a1	38.5927	0.311442	0.212538	1.46535	0.142826	0.964299
Zfp688	50.0791	0.22162	0.189488	1.16957	0.242173	0.964299
Dppa4	36.5007	0.226761	0.210798	1.07572	0.282051	0.964299
Snx33	29.0352	-0.28206	0.237152	-1.18936	0.234297	0.964299
Hook2	45.8009	0.191123	0.196913	0.970598	0.331749	0.964299
Drc3	63.6903	-0.288663	0.171541	-1.68276	0.0924207	0.964299
H3c2	49.5584	0.375308	0.200317	1.87357	0.0609899	0.964299
Casp3	35.3962	-0.212103	0.216293	-0.980629	0.326776	0.964299
Nrtn	35.6449	-0.262499	0.209046	-1.2557	0.209225	0.964299
Chtf18	40.2911	0.234813	0.20866	1.12534	0.260447	0.964299
Uba52	80.9181	0.386199	0.180475	2.1399	0.0323628	0.964299
Abhd8	315.31	-0.251109	0.198737	-1.26352	0.206402	0.964299
Rnf207	37.0807	-0.207429	0.210625	-0.984826	0.32471	0.964299
Ttn	27.4943	0.318514	0.241931	1.31655	0.18799	0.964299
Rngtt	57.6915	-0.184848	0.172555	-1.07124	0.28406	0.964299
Chd1l	46.3492	0.345441	0.199315	1.73314	0.0830706	0.964299
Nckap1	300.946	-0.432403	0.276314	-1.5649	0.117607	0.964299
Polr2h	92.2619	-0.302085	0.193147	-1.56402	0.117814	0.964299
Cdx1	29.8337	0.27725	0.247997	1.11796	0.263586	0.964299
Snw1	47.6163	0.265128	0.196076	1.35217	0.17632	0.964299
Zfp518b	34.447	-0.263389	0.216081	-1.21893	0.222869	0.964299
Tmem177	54.7343	-0.319804	0.173333	-1.84503	0.0650335	0.964299
Coprs	37.0441	0.477356	0.215202	2.21818	0.0265428	0.964299
Glg1	78.7947	-0.309456	0.207119	-1.4941	0.13515	0.964299
Tmem86b	40.9932	0.22913	0.204796	1.11882	0.263216	0.964299
Cul5	76.5628	-0.179883	0.18524	-0.971083	0.331507	0.964299
Tnpo3	46.8255	0.208453	0.187537	1.11153	0.266342	0.964299
Chil4	37.1593	0.322006	0.216268	1.48892	0.136507	0.964299
Erc2	248.327	-0.32764	0.238139	-1.37583	0.168874	0.964299
Eid2	117.927	-0.275147	0.204568	-1.34501	0.178622	0.964299
Pzp	41.4079	0.328848	0.207938	1.58147	0.11377	0.964299
Mrpl54	57.296	-0.292902	0.174575	-1.6778	0.0933864	0.964299
Trip13	34.1429	0.58115	0.231415	2.51129	0.0120292	0.964299
Thegl	40.1458	-0.341183	0.209638	-1.62749	0.103633	0.964299
Golga2	95.2737	-0.258951	0.206271	-1.2554	0.209335	0.964299
Xkr9	49.6076	0.214896	0.206012	1.04313	0.296889	0.964299
Lypd8	26.0165	0.32529	0.257027	1.26559	0.205661	0.964299
Txnrd2	38.167	-0.264979	0.209218	-1.26652	0.205327	0.964299
Gja8	25.485	0.344306	0.255294	1.34867	0.177444	0.964299
Ncoa2	72.1502	0.383391	0.183871	2.0851	0.0370599	0.964299
Ang6	50.3764	0.231853	0.187171	1.23872	0.215448	0.964299
Eif3f	183.794	-0.374676	0.186431	-2.00973	0.0444596	0.964299
Galntl6	83.1018	-0.23718	0.18039	-1.31481	0.188572	0.964299
Tbx21	40.0897	0.331631	0.212948	1.55734	0.119391	0.964299
Kctd12	61.5707	-0.389136	0.17327	-2.24583	0.0247149	0.964299
Ndufs3	194.514	-0.319419	0.239882	-1.33157	0.183003	0.964299
Cdan1	55.2363	0.172094	0.176954	0.972538	0.330783	0.964299
Krt27	26.7919	-0.265914	0.239415	-1.11068	0.266705	0.964299
Catip	62.6908	0.349042	0.190267	1.83448	0.0665823	0.964299
Sox5	72.1224	-0.235034	0.189168	-1.24246	0.214066	0.964299
Ttll3	50.5295	0.431397	0.187928	2.29555	0.0217019	0.964299
Kit	37.256	-0.237666	0.210744	-1.12775	0.259427	0.964299
Msx1	25.3093	0.347109	0.248869	1.39475	0.163092	0.964299
Cep76	34.2967	0.346235	0.217926	1.58877	0.112111	0.964299
Psmb4	319.766	-0.270786	0.247098	-1.09587	0.273138	0.964299
Serhl	36.3429	0.248395	0.211934	1.17204	0.241182	0.964299
Ctr9	63.357	-0.242214	0.174276	-1.38983	0.16458	0.964299
Kdm3a	53.8763	-0.31198	0.187449	-1.66434	0.0960436	0.964299
Rad23a	122.575	-0.220176	0.189159	-1.16397	0.244436	0.964299
Gm52008	22.7694	-0.410241	0.262747	-1.56135	0.11844	0.964299
Smim10l1	146.287	-0.256313	0.220846	-1.1606	0.245805	0.964299
Gm40275	26.7802	0.36001	0.247441	1.45493	0.145688	0.964299
Fmo4	29.1555	0.364562	0.244954	1.48828	0.136676	0.964299
Supv3l1	44.6447	0.255228	0.195945	1.30255	0.192728	0.964299
Ap4m1	35.1807	0.329591	0.211006	1.56199	0.11829	0.964299
Tom1	35.1109	-0.259543	0.208835	-1.24281	0.213937	0.964299
Trpd52l3	49.4497	0.269217	0.199584	1.34889	0.177373	0.964299
Krt75	61.6393	0.431756	0.201875	2.13873	0.0324579	0.964299
Umod	42.5532	0.516835	0.204205	2.53096	0.0113751	0.964299
Atf5	58.555	0.340773	0.181118	1.8815	0.059904	0.964299
Upk1b	38.908	0.456323	0.221918	2.05627	0.0397563	0.964299
Plekhf1	29.0934	0.276054	0.236678	1.16637	0.243466	0.964299
Isca2	86.1428	0.247927	0.165473	1.49829	0.134058	0.964299
Prlhr	24.8297	0.339273	0.259657	1.30662	0.191341	0.964299
Ash2l	46.6235	0.198832	0.192768	1.03146	0.302326	0.964299
Olfr196	66.4153	0.271798	0.1959	1.38743	0.16531	0.964299
Spag11a	40.3218	0.249222	0.219622	1.13478	0.256469	0.964299
Aldh1a2	25.2573	0.55828	0.267989	2.08322	0.0372315	0.964299
Lilra5	35.2498	-0.234794	0.23181	-1.01287	0.31112	0.964299
Carm1	78.0407	-0.389344	0.17449	-2.23133	0.0256596	0.964299
Pitpna	347.899	-0.337109	0.246681	-1.36658	0.171758	0.964299
Zfp626	33.6629	-0.489004	0.226987	-2.15432	0.0312151	0.964299
Bola1	44.8157	-0.363925	0.193824	-1.8776	0.0604357	0.964299
Cbx5	163.754	-0.283874	0.214815	-1.32148	0.186341	0.964299
F630003A18Rik	37.1864	-0.346686	0.214079	-1.61943	0.105354	0.964299
Gak	120.426	-0.226012	0.210335	-1.07453	0.282584	0.964299
Nbr1	124.11	-0.310771	0.226921	-1.36951	0.170839	0.964299
Naca	213.335	-0.377709	0.239896	-1.57447	0.115379	0.964299
Adcy4	38.5351	0.491042	0.214632	2.28783	0.0221476	0.964299
Nalcn	81.5026	-0.209194	0.185805	-1.12588	0.260216	0.964299
Bmpr1b	44.8507	-0.335746	0.208533	-1.61004	0.107389	0.964299
Mapk8ip1	250.304	-0.391044	0.19967	-1.95845	0.0501768	0.964299
Creg2	89.3746	0.404573	0.197301	2.05054	0.0403119	0.964299
Snx31	30.5837	-0.445432	0.218097	-2.04235	0.0411166	0.964299
Nmrk2	28.1122	0.243546	0.238234	1.0223	0.30664	0.964299
Olfr1306	35.8013	0.243055	0.220835	1.10062	0.271064	0.964299
Serinc1	885.389	-0.36014	0.295079	-1.22049	0.222281	0.964299
Coro2b	234.992	-0.241515	0.21837	-1.10599	0.268733	0.964299
Kcnh4	41.6303	0.444921	0.204759	2.17291	0.0297874	0.964299
Clec10a	31.5025	0.361069	0.235731	1.5317	0.125597	0.964299
Nedd1	25.1548	0.360424	0.258011	1.39693	0.162433	0.964299
Stag3	49.3108	0.407323	0.192747	2.11326	0.0345788	0.964299
Dus4l	37.7182	0.304407	0.209847	1.45061	0.146888	0.964299
Csf2rb	39.114	0.21124	0.201628	1.04767	0.294789	0.964299
Zscan30	40.0575	0.302584	0.213375	1.41809	0.156165	0.964299
H1f2	46.1501	0.362698	0.19661	1.84476	0.0650729	0.964299
Agtr1b	27.9009	0.282851	0.252659	1.1195	0.262928	0.964299
Rhox7a	60.0387	0.279484	0.177362	1.57578	0.115076	0.964299
Bhlha15	59.6602	-0.36713	0.167026	-2.19803	0.0279467	0.964299
Ndufb3	139.582	-0.263002	0.218433	-1.20404	0.228573	0.964299
Map4k3	107.549	-0.350299	0.205196	-1.70714	0.0877951	0.964299
Pcdhb2	35.416	0.274383	0.219917	1.24767	0.212153	0.964299
Tmem270	54.4834	0.319414	0.178516	1.78928	0.0735704	0.964299
Lrrc36	37.9158	0.278193	0.216169	1.28692	0.198122	0.964299
B3galt5	39.1595	0.202633	0.200387	1.01121	0.311916	0.964299
Ythdf2	66.1943	0.331034	0.164805	2.00865	0.0445748	0.964299
Etaa1	25.4816	0.538977	0.259296	2.07862	0.0376525	0.964299
Prss43	44.5191	0.208578	0.203255	1.02619	0.304801	0.964299
Ppm1e	227.98	-0.299191	0.26922	-1.11133	0.266428	0.964299
Serpinb1c	44.1671	0.392566	0.221357	1.77345	0.0761537	0.964299
Olfr642	28.154	-0.269095	0.245821	-1.09468	0.273657	0.964299
Kcna2	264.614	-0.283099	0.234703	-1.2062	0.227739	0.964299
Sox11	45.7021	-0.222812	0.189786	-1.17402	0.240388	0.964299
S100a6	24.6611	0.628966	0.260128	2.41791	0.0156098	0.964299
Arrdc3	60.0273	0.360593	0.175303	2.05697	0.0396894	0.964299
Rbm22	67.5648	-0.212379	0.168526	-1.26022	0.20759	0.964299
Efcc1	27.9298	0.558812	0.252917	2.20947	0.027142	0.964299
Pramel4,Gm13102	53.3197	0.263062	0.181535	1.4491	0.147311	0.964299
Mogat2	31.9852	-0.355522	0.225378	-1.57745	0.114692	0.964299
Phc2	114.082	-0.309455	0.20361	-1.51985	0.12855	0.964299
Tsc22d1	293.62	-0.28137	0.245949	-1.14402	0.252617	0.964299
Snrpe	80.5744	-0.345005	0.191549	-1.80113	0.0716824	0.964299
Capns2	33.3961	0.583384	0.234861	2.48395	0.0129932	0.964299
Ndufa6	229.403	-0.268842	0.226646	-1.18618	0.235552	0.964299
Atp2a1	39.6524	-0.348073	0.196712	-1.76946	0.076818	0.964299
Cibar1	94.3228	-0.288417	0.185087	-1.55828	0.119167	0.964299
Mob2	81.0351	-0.202199	0.173888	-1.16281	0.244906	0.964299
Clip3	748.943	-0.442862	0.274622	-1.61262	0.106827	0.964299
Tlx1	37.3371	0.546579	0.216968	2.51917	0.011763	0.964299
Fancd2	27.542	-0.326796	0.232057	-1.40826	0.159055	0.964299
Vmn2r53	44.9079	0.24984	0.211632	1.18054	0.237786	0.964299
Ccr10	49.8862	0.453987	0.189541	2.39519	0.0166117	0.964299
Wfdc1	28.2782	0.401177	0.248597	1.61376	0.106579	0.964299
Vmn1r172,Vmn1r173	46.0825	0.254603	0.204873	1.24274	0.213965	0.964299
Aup1	81.8701	-0.39716	0.16668	-2.38277	0.0171828	0.964299
Cyp2j12	28.1806	0.293438	0.255687	1.14764	0.251116	0.964299
Dhrs1	70.65	0.204212	0.193522	1.05524	0.291315	0.964299
Gngt1	23.5611	0.279766	0.262523	1.06568	0.286568	0.964299
Cyp20a1	55.5351	0.367309	0.184413	1.99177	0.046396	0.964299
Slc34a3	43.1181	0.384108	0.202886	1.89322	0.0583289	0.964299
Copb2	92.1862	-0.234232	0.201387	-1.1631	0.244791	0.964299
Minar1	40.8508	0.223025	0.215522	1.03482	0.300754	0.964299
Ngef	279.882	-0.305721	0.263512	-1.16018	0.245977	0.964299
Pcmtd1	112.679	-0.439949	0.207421	-2.12104	0.0339181	0.964299
Ppp2cb	125.313	-0.211245	0.206328	-1.02383	0.305916	0.964299
Pramel7	34.5877	-0.253321	0.21202	-1.1948	0.232165	0.964299
Rnpep	91.9352	-0.198038	0.183864	-1.07709	0.281439	0.964299
R3hdm1	311.334	-0.57982	0.239214	-2.42386	0.0153567	0.964299
Neurod2	117.948	0.484849	0.235572	2.05818	0.0395729	0.964299
Ndufa12	230.702	-0.277506	0.236752	-1.17214	0.241143	0.964299
Mettl9	63.0909	-0.225304	0.172821	-1.30368	0.192342	0.964299
Abhd12b	32.5301	0.262067	0.229732	1.14075	0.253973	0.964299
Ubxn2a	95.8397	-0.397304	0.169391	-2.34549	0.0190022	0.964299
Ube2d3	85.4583	-0.308988	0.178815	-1.72797	0.0839929	0.964299
Angptl2	27.783	0.316123	0.270889	1.16698	0.243217	0.964299
Lrfn1	84.9205	-0.458547	0.172475	-2.65863	0.00784593	0.964299
Umodl1	27.8389	0.484953	0.252942	1.91725	0.0552066	0.964299
Hbs1l	96.8837	-0.41938	0.211275	-1.98499	0.0471451	0.964299
Erbb4	117.576	-0.315612	0.186632	-1.6911	0.0908186	0.964299
Mfsd13b	22.6261	0.263282	0.269102	0.978376	0.327889	0.964299
Otub1	342.835	-0.476581	0.250261	-1.90434	0.0568666	0.964299
Tex9	35.7028	-0.401963	0.208587	-1.92708	0.0539701	0.964299
Glyat	29.7501	-0.284936	0.23854	-1.1945	0.232283	0.964299
Lif	39.9003	0.321287	0.20426	1.57293	0.115735	0.964299
Stk40	55.7303	-0.190064	0.185647	-1.02379	0.305934	0.964299
Sema6c	53.341	0.340279	0.191086	1.78076	0.0749519	0.964299
Gabarap	175.522	-0.289954	0.216918	-1.3367	0.181321	0.964299
Aasdhppt	55.4738	-0.225238	0.190139	-1.1846	0.236177	0.964299
Gemin8	46.4167	0.328225	0.187554	1.75003	0.0801135	0.964299
Pcp4	1064.99	-0.415503	0.323333	-1.28506	0.198771	0.964299
Zfp944	37.6315	-0.277145	0.209286	-1.32424	0.185423	0.964299
Gusb	28.743	-0.297889	0.231429	-1.28717	0.198035	0.964299
Wtip	42.5214	0.264352	0.21172	1.24859	0.211813	0.964299
Mcl1	64.2065	-0.305365	0.169461	-1.80198	0.0715485	0.964299
Olfr197	54.383	0.328927	0.1899	1.7321	0.083255	0.964299
Tanc2	80.4205	0.334357	0.186416	1.79361	0.0728755	0.964299
Vmn2r116	53.0697	0.296914	0.195273	1.52051	0.128382	0.964299
Pde12	45.064	0.19154	0.189326	1.0117	0.311684	0.964299
Usp9x	139.044	-0.441861	0.205737	-2.1477	0.0317375	0.964299
Epb41l1	238.179	-0.245881	0.193536	-1.27047	0.203918	0.964299
Rnf26	99.7315	-0.329156	0.212723	-1.54735	0.12178	0.964299
Trim39	54.1457	0.332692	0.181931	1.82867	0.0674486	0.964299
Serpinb2	31.6164	0.410371	0.23921	1.71552	0.0862495	0.964299
Ndufb6	146.917	-0.416091	0.232274	-1.79138	0.0732326	0.964299
Klhl9	113.179	-0.325041	0.212454	-1.52994	0.126032	0.964299
Snx20	40.9012	0.196939	0.200583	0.981832	0.326183	0.964299
Timm9	74.0074	0.261561	0.18016	1.45182	0.146551	0.964299
Cers5	69.8472	0.236193	0.167457	1.41047	0.158401	0.964299
Aatk	272.033	-0.252768	0.225842	-1.11922	0.263044	0.964299
Kdm1b	34.5612	0.298143	0.218834	1.36241	0.173067	0.964299
Olfr348	23.4601	0.646023	0.27598	2.34083	0.0192407	0.964299
Yy2	104.345	0.215065	0.173345	1.24068	0.214723	0.964299
Ppp3r1	1266.21	-0.355936	0.31988	-1.11272	0.265829	0.964299
Vrk1	50.7869	0.221011	0.190597	1.15957	0.246224	0.964299
Stbd1	43.5243	0.281688	0.196551	1.43315	0.151814	0.964299
Gja4	32.272	0.360228	0.234905	1.5335	0.125153	0.964299
Vcam1	43.3684	0.244066	0.221097	1.10388	0.269643	0.964299
Jakmip1	187.186	-0.315956	0.266603	-1.18512	0.235971	0.964299
Dip2c	90.0252	-0.396775	0.173025	-2.29317	0.0218382	0.964299
Amer1	48.2143	0.374913	0.202581	1.85069	0.0642145	0.964299
Mesd	68.5816	-0.286968	0.183515	-1.56373	0.11788	0.964299
Ep400	140.749	-0.260262	0.187405	-1.38877	0.164904	0.964299
Trim15	45.1638	0.394377	0.20785	1.89741	0.0577734	0.964299
Fgf23	37.4156	0.207992	0.210302	0.989014	0.322656	0.964299
Parp11	57.9126	0.234093	0.175274	1.33558	0.181686	0.964299
Atg7	57.2279	0.397811	0.178801	2.22488	0.0260895	0.964299
Acbd6	67.2579	0.303369	0.18561	1.63444	0.102166	0.964299
Msi2	106.434	-0.221186	0.159933	-1.38299	0.166668	0.964299
[truncated: 17,741 more rows]
