# Supplementary material for: Transcriptional and neuroprotective effects of hexokinase-2 inhibitors administered after stroke
Source: J Neuroinflammation. 2025 Oct 28;22:247. doi: 10.1186/s12974-025-03594-1 (PMC12570821; doi:10.1186/s12974-025-03594-1)
Supplement: Supplementary file 11 — Supplementary Material 11. [file 12974_2025_3594_MOESM11_ESM.xlsx]

## Sheet: veh_peri_infarct_1_vs_contra
	baseMean	log2FoldChange	lfcSE	stat	pvalue	padj
Ppp1r1b	304.536	1.58034	0.233542	6.76684	1.31623e-11	1.69148e-07
Msmo1	100.441	1.1692	0.21201	5.51484	3.49093e-08	0.00022431
Egr1	277.63	-1.30537	0.242406	-5.38504	7.24286e-08	0.00031026
Dhcr24	116.507	1.12173	0.220098	5.09651	3.45963e-07	0.00111149
Mvd	50.4878	0.981432	0.209643	4.68144	2.84862e-06	0.00732152
Gm13305,Gm2002,LOC100861969,Il11ra1,Il11ra2	45.0391	1.06044	0.229356	4.62355	3.77232e-06	0.00785935
Idi1,Idi1-ps1	68.8913	0.980415	0.213261	4.59725	4.28103e-06	0.00785935
Acat2	55.3689	0.9619	0.213611	4.50305	6.69842e-06	0.0107602
Kcnip3	142.514	0.809164	0.18511	4.37126	1.23533e-05	0.0176392
Nr4a1	84.7162	-0.991171	0.228876	-4.3306	1.487e-05	0.0191095
Hmgcs1	122.133	0.904069	0.213457	4.23537	2.28175e-05	0.0266571
Sema4a	94.2697	0.959674	0.229381	4.18375	2.86742e-05	0.0307077
Fdft1	147.302	0.843225	0.207986	4.05423	5.02988e-05	0.0497223
Sqle	97.3239	0.755274	0.187242	4.03368	5.49106e-05	0.050404
Thrsp	53.5112	0.854696	0.213545	4.00241	6.27003e-05	0.0537174
Srsf3	131.542	0.705722	0.181154	3.8957	9.79173e-05	0.078646
Adora1	222.607	0.709995	0.186831	3.8002	0.00014458	0.0971558
Scrt2	55.6864	0.820527	0.21655	3.78908	0.000151204	0.0971558
Arc	198.192	-0.704853	0.184641	-3.81743	0.000134847	0.0971558
Insig1	68.0372	0.754306	0.197805	3.81338	0.000137078	0.0971558
Fdps	83.6732	0.69913	0.185637	3.76612	0.000165805	0.0985327
Trf	48.5778	0.865309	0.230024	3.76182	0.000168681	0.0985327
Cd34	52.2453	-0.88481	0.236355	-3.74357	0.000181422	0.101368
Ldlr	37.4466	0.868676	0.24151	3.59685	0.000322096	0.172469
Fasn	141.84	0.629164	0.184272	3.41432	0.000639404	0.319256
Mast3	121.109	-0.738871	0.216578	-3.41156	0.000645915	0.319256
Pfkfb3	40.375	0.782668	0.233642	3.34986	0.000808514	0.384823
Efhd2	458.737	0.776964	0.233582	3.3263	0.000880067	0.403919
Kctd6	67.2402	0.679247	0.204832	3.31611	0.000912788	0.404491
Cebpd	30.5402	0.858437	0.263676	3.25565	0.00113133	0.454336
Cyb5r1	61.6937	0.73546	0.225241	3.26521	0.00109383	0.454336
Flna	51.589	0.754299	0.231393	3.25981	0.00111486	0.454336
Stard4	48.1506	0.688603	0.212754	3.23662	0.00120955	0.471028
Higd1a	120.296	0.672588	0.211556	3.17924	0.00147664	0.558127
Pigyl	51.0009	0.669003	0.212576	3.14713	0.00164882	0.605401
Adcyap1r1	51.3185	0.659775	0.210515	3.1341	0.00172384	0.609883
Tbc1d24	113.024	0.655821	0.210143	3.12083	0.00180341	0.609883
Zmat4	103.192	0.621338	0.198864	3.12443	0.00178148	0.609883
Dbi	160.091	0.525911	0.169424	3.10411	0.00190851	0.628877
Plxdc1	84.3877	0.68851	0.223975	3.07405	0.00211172	0.665203
Ptma	351.438	0.525274	0.171536	3.06219	0.00219728	0.665203
Itpk1	69.7413	0.703945	0.230957	3.04795	0.00230408	0.665203
Ppp1r12a	81.3143	-0.610773	0.200265	-3.04982	0.00228977	0.665203
Hmgcr	108.861	0.602471	0.196435	3.06703	0.00216199	0.665203
Nsdhl	55.2801	0.659687	0.216669	3.04467	0.00232932	0.665203
Gpn3	32.1442	0.732774	0.242118	3.02652	0.00247389	0.69113
Agfg2	69.9337	0.592152	0.197258	3.00191	0.00268292	0.733578
Pik3r1	170.698	0.510309	0.17355	2.94041	0.00327778	0.877558
C1ql3	51.9208	-0.847224	0.292635	-2.89515	0.00378976	0.917248
Tmem94	64.8349	0.60781	0.210305	2.89013	0.00385083	0.917248
Nhej1	24.0738	0.784873	0.271597	2.88985	0.00385428	0.917248
Stac2	153.979	0.55375	0.190594	2.90539	0.00366798	0.917248
Mc5r	23.6876	0.79449	0.273531	2.90457	0.00367756	0.917248
Knop1	23.2074	-0.842033	0.288539	-2.91827	0.00351984	0.917248
Gap43	94.6016	-0.730134	0.253628	-2.87876	0.00399245	0.932853
Enpp2	96.1512	-0.667474	0.233293	-2.8611	0.00422178	0.968824
Sema7a	191.992	0.348135	0.194701	1.78805	0.0737673	0.998959
Lyrm2	37.5708	-0.189741	0.24425	-0.77683	0.437259	0.998959
Mindy4	33.4972	-0.225203	0.253766	-0.887443	0.37484	0.998959
Cldn11	51.9401	0.252052	0.253314	0.995018	0.319728	0.998959
Rassf2	55.8676	0.0934868	0.21169	0.441622	0.658763	0.998959
Lrrc73	31.8279	0.018407	0.257287	0.0715427	0.942966	0.998959
Cep89	37.6509	0.0497364	0.233995	0.212554	0.831675	0.998959
Slc29a2	41.1778	0.457796	0.220536	2.07583	0.0379093	0.998959
Itpa	78.1126	0.0913458	0.21929	0.416553	0.677005	0.998959
Cacnb3	144.316	-0.118229	0.188434	-0.62743	0.530377	0.998959
Gfpt2	23.8486	0.0935951	0.27012	0.346495	0.728971	0.998959
Adamts4	24.273	-0.16232	0.2674	-0.60703	0.543831	0.998959
Gns	45.4074	0.238344	0.244751	0.973822	0.330145	0.998959
Mthfs,Mthfsl	31.5873	0.0488173	0.249767	0.195451	0.84504	0.998959
Itgb5	25.6353	0.364499	0.283698	1.28481	0.198858	0.998959
E430018J23Rik	24.2307	-0.639494	0.2833	-2.2573	0.023989	0.998959
Gtf2h1	36.212	0.22945	0.241548	0.949917	0.342154	0.998959
Pskh1	26.1794	-0.350734	0.275899	-1.27124	0.203644	0.998959
Arl3	193.126	-0.0207941	0.186207	-0.111672	0.911083	0.998959
Dhrs13	29.141	0.199346	0.254487	0.783324	0.433437	0.998959
Cox7b2	24.3915	-0.574302	0.290331	-1.97809	0.0479182	0.998959
Sub1	299.539	-0.216001	0.18734	-1.15299	0.248915	0.998959
Rps6kc1	55.6531	-0.0847237	0.227869	-0.371808	0.710036	0.998959
Ino80b	28.2713	-0.129831	0.26748	-0.485386	0.627402	0.998959
Pwwp4d,Pwwp4c	30.2627	0.100414	0.262023	0.383224	0.701554	0.998959
Dact3	79.0901	-0.0497875	0.197609	-0.25195	0.80108	0.998959
Cfap47	24.1367	0.44241	0.299743	1.47596	0.139954	0.998959
Celf2	442.94	-0.0941426	0.227486	-0.413839	0.678992	0.998959
Fbxw8	57.4277	0.221474	0.20461	1.08242	0.279065	0.998959
Haus8	26.4448	0.279778	0.27627	1.0127	0.311205	0.998959
Pate14	23.2757	0.266827	0.283441	0.941384	0.346508	0.998959
Taf11	103.963	-0.0965356	0.202143	-0.477562	0.632962	0.998959
Hibadh	51.8554	0.208078	0.209284	0.994237	0.320108	0.998959
Zfp703	89.8322	0.172991	0.19521	0.88618	0.37552	0.998959
Hnrnpdl	185.535	0.0207674	0.199889	0.103895	0.917253	0.998959
2410004P03Rik	24.4118	0.105116	0.265254	0.396285	0.691895	0.998959
Pde4a	149.043	0.400767	0.206906	1.93695	0.052751	0.998959
Car7	50.3212	0.393399	0.217519	1.80857	0.0705182	0.998959
Il13ra1	27.285	-0.468929	0.265687	-1.76497	0.0775696	0.998959
Fhl3	24.927	-0.0674946	0.27508	-0.245364	0.806175	0.998959
Zfat	30.4488	-0.11493	0.256123	-0.448729	0.653627	0.998959
Ppp2r1a	344.853	-0.15368	0.208176	-0.738222	0.46038	0.998959
Gm9234,Ppia	1247.31	-0.163233	0.221441	-0.737141	0.461037	0.998959
Vmn2r120	24.1631	0.342074	0.287693	1.18902	0.23443	0.998959
Lingo2	27.2043	-0.0785768	0.265523	-0.295932	0.767282	0.998959
9930104L06Rik	26.4866	0.318269	0.255857	1.24393	0.213525	0.998959
Tgif1	24.2978	0.0380465	0.282564	0.134647	0.892891	0.998959
St3gal4	33.6092	0.00386055	0.259685	0.0148663	0.988139	0.998959
Cracd	41.8853	-0.0307397	0.253099	-0.121453	0.903332	0.998959
Cmc4	26.7036	0.0206766	0.26805	0.0771371	0.938514	0.998959
Dcc	32.7688	0.0580604	0.250321	0.231944	0.816582	0.998959
Commd8	63.595	-0.0612543	0.222555	-0.275232	0.783138	0.998959
Pramel19	31.0024	0.0163915	0.256128	0.0639973	0.948972	0.998959
Mzt1	23.6603	-0.25592	0.280425	-0.912614	0.361446	0.998959
Thnsl2	22.6742	-0.0500272	0.285444	-0.175261	0.860874	0.998959
Pik3r2	141.162	0.0862881	0.18724	0.460842	0.644912	0.998959
Atxn10	122.813	0.025161	0.200256	0.125644	0.900014	0.998959
Supt6	94.8114	0.00333558	0.192665	0.0173129	0.986187	0.998959
Scoc	174.383	0.0090267	0.191285	0.0471898	0.962362	0.998959
Mrpl37	69.3816	0.0279849	0.236029	0.118566	0.905619	0.998959
1500009C09Rik	108.437	-0.0233109	0.203912	-0.114319	0.908985	0.998959
Ift140	31.702	0.119313	0.243187	0.49062	0.623695	0.998959
Ccl1	24.7849	-0.371878	0.291984	-1.27362	0.202796	0.998959
Prkx	32.9411	0.0637523	0.2379	0.26798	0.788715	0.998959
Fa2h	28.3054	-0.342444	0.262409	-1.305	0.191894	0.998959
Ywhae	433.622	-0.0291233	0.197039	-0.147805	0.882497	0.998959
Nelfe	46.9352	-0.130602	0.226339	-0.577018	0.563927	0.998959
Eny2	117.105	-0.00232862	0.193311	-0.0120459	0.990389	0.998959
Akap1	33.1285	0.0676351	0.244672	0.276431	0.782217	0.998959
Endou	27.622	0.219208	0.26825	0.817179	0.413826	0.998959
Ralb	29.9929	0.263841	0.252234	1.04601	0.295554	0.998959
Nabp2	53.0389	0.0414388	0.220636	0.187815	0.851022	0.998959
Rrbp1	36.2704	0.0151115	0.251307	0.0601316	0.952051	0.998959
Igfbp6	32.0695	-0.0722808	0.23887	-0.302595	0.762199	0.998959
Surf6	32.6025	0.400098	0.245886	1.62717	0.103702	0.998959
Prrt2	375.935	-0.184969	0.211852	-0.873108	0.382604	0.998959
Ush1c	25.8852	0.306686	0.283908	1.08023	0.280039	0.998959
Dhx38	39.7538	0.0131119	0.232602	0.0563705	0.955047	0.998959
Retreg1	69.4016	-0.0147439	0.1935	-0.0761961	0.939263	0.998959
Usp17lc,Usp17la,Usp17ld	23.869	0.0390364	0.283944	0.137479	0.890652	0.998959
Nkrf	31.627	0.112752	0.253485	0.444808	0.656459	0.998959
Bop1	46.3657	0.353093	0.222546	1.58661	0.112602	0.998959
Hivep1	39.9173	-0.125901	0.237908	-0.529201	0.596666	0.998959
Gorasp2	82.6875	0.0749392	0.203284	0.368644	0.712393	0.998959
Ctu2	41.1191	0.0507229	0.237342	0.213713	0.830771	0.998959
Ar	30.3075	-0.0939974	0.253732	-0.370459	0.711041	0.998959
Cfap43	33.066	-0.0848745	0.242008	-0.35071	0.725806	0.998959
Mpp1	42.3676	-0.176969	0.22335	-0.792338	0.428164	0.998959
Adar	92.788	0.120144	0.194436	0.617912	0.536633	0.998959
Tuba1c,Tuba1b	294.525	0.0293516	0.203507	0.144229	0.88532	0.998959
Farsa	63.5931	0.0140595	0.202589	0.0693989	0.944672	0.998959
Eepd1	31.5917	0.388398	0.256029	1.51701	0.129265	0.998959
Zbtb34	44.4141	-0.344341	0.232624	-1.48024	0.138808	0.998959
Olfm1	140.852	0.249368	0.220482	1.13101	0.25805	0.998959
Auh	88.7043	0.298926	0.198531	1.50569	0.132148	0.998959
Lemd1	36.0872	-0.130468	0.243488	-0.535829	0.592077	0.998959
BC034090	34.1936	0.456476	0.256434	1.78009	0.0750609	0.998959
Cbfa2t2	57.9638	-0.0750291	0.201234	-0.372845	0.709264	0.998959
Pramel45,Pramel44,Pramel41,Pramel40,Gm7982,Gm6468,LOC624931,LOC102634529,Gm6346,Gm6348,LOC108168681,LOC108168683,LOC108168684,LOC108168685,Gm46935,Gm46934,LOC100862180,Gm6351,LOC620551,LOC620639	27.7338	-0.317104	0.262704	-1.20708	0.227403	0.998959
Adprh	97.0353	0.165915	0.197095	0.841802	0.399899	0.998959
Sike1	56.3759	0.311439	0.203893	1.52747	0.126645	0.998959
Dtx2	23.7323	-0.1814	0.288076	-0.629696	0.528894	0.998959
Mrps11	75.7795	0.0572742	0.204276	0.280377	0.779189	0.998959
Tdrd1	27.4882	-0.338504	0.272559	-1.24195	0.214255	0.998959
Tspan10	25.6153	-0.1202	0.275561	-0.436202	0.66269	0.998959
Dgcr6	47.8101	0.0619695	0.213388	0.290408	0.771504	0.998959
Adat2	24.4824	0.0444127	0.276623	0.160553	0.872445	0.998959
Tmem50b	84.6938	0.170154	0.193078	0.88127	0.378172	0.998959
Tbck	31.0624	-0.0999462	0.259916	-0.384532	0.700584	0.998959
Hypk	57.6364	0.0264219	0.219984	0.120108	0.904397	0.998959
Zfp292	41.626	0.267863	0.219042	1.22289	0.221373	0.998959
Lrrc4b	86.3371	0.161111	0.191347	0.841985	0.399797	0.998959
Gtf2a1	44.6672	0.0842137	0.228352	0.368789	0.712285	0.998959
Uros	29.2841	-0.276881	0.264111	-1.04835	0.294478	0.998959
Fkbp1a	404.407	-0.0654344	0.211765	-0.308995	0.757325	0.998959
Stk24	66.4259	-0.0593786	0.226543	-0.262108	0.793238	0.998959
Cnot6l	36.1644	-0.230135	0.256575	-0.896953	0.369744	0.998959
Klhl17	47.0537	0.0611353	0.224038	0.272879	0.784947	0.998959
Csnk1a1	221.655	0.288289	0.190329	1.51469	0.129852	0.998959
Cop1	62.2164	-0.0823429	0.214881	-0.383202	0.70157	0.998959
Rsrp1	129.617	-0.171735	0.240512	-0.714041	0.475202	0.998959
Hlf	74.7902	-0.229106	0.227878	-1.00539	0.31471	0.998959
Wnk2	76.0948	0.0195129	0.199737	0.0976927	0.922176	0.998959
Rap1gap2	29.069	0.119356	0.257474	0.463566	0.642959	0.998959
Gm14288,2210418O10Rik,Zfp968,Gm4631,Gm14410,Gm14434,Zfp965,Gm14432,Zfp967,Zfp966,Gm14393,Gm4724,Gm2026,Gm2004,Gm2007,Gm14403,Gm14440,Zfp931,Zfp973,Zfp970,Zfp971,Gm14296,Gm14295,Gm14391,Gm6710,Gm14430,Gm14308,Gm14327,Gm14326,Gm14325,Gm14305,Gm14322	327.339	0.139464	0.213946	0.651864	0.514489	0.998959
Ranbp3	77.0014	0.0401572	0.203481	0.197351	0.843553	0.998959
Fech	48.0632	0.0967342	0.250688	0.385874	0.69959	0.998959
Trappc9	47.1136	-0.106571	0.254119	-0.419375	0.674942	0.998959
Atic	46.2742	-0.0441332	0.223766	-0.197229	0.843648	0.998959
Socs5	58.2615	-0.0123456	0.214481	-0.0575605	0.954099	0.998959
Terf1	42.5609	-0.160052	0.227289	-0.704179	0.481321	0.998959
Fnta	64.0553	0.19797	0.21707	0.912008	0.361765	0.998959
Fgfr1	37.3039	0.113975	0.247016	0.461405	0.644508	0.998959
Diaph1	50.7847	-0.166081	0.220876	-0.751917	0.452101	0.998959
Zdhhc4	40.1817	0.0508484	0.235042	0.216337	0.828725	0.998959
Sh3bp5	78.8499	0.27407	0.220175	1.24479	0.213211	0.998959
Neurod6	83.1996	-0.423978	0.230122	-1.8424	0.0654166	0.998959
Slf1	23.7964	-0.0522817	0.278734	-0.187568	0.851215	0.998959
Bag5	35.0251	-0.140184	0.245395	-0.57126	0.567823	0.998959
Scgb2b11,Scgb2b12,Scgb2b19	26.4261	-0.104292	0.276765	-0.376827	0.706303	0.998959
Dph1	39.9898	0.152305	0.234557	0.64933	0.516125	0.998959
Msrb2	28.8743	-0.07042	0.282205	-0.249535	0.802947	0.998959
Ptprv	23.0607	0.0888838	0.287784	0.308856	0.757431	0.998959
Entpd1	27.9794	-0.0862176	0.256205	-0.336518	0.73648	0.998959
Man1b1	29.7995	-0.199228	0.257444	-0.773868	0.439009	0.998959
Oxa1l	45.4756	-0.0390248	0.220703	-0.176821	0.859649	0.998959
Ints9	27.9636	-0.251267	0.274675	-0.914779	0.360308	0.998959
Top2a	23.7035	0.0380992	0.272454	0.139837	0.888789	0.998959
Ankrd60	22.9041	0.0735304	0.29898	0.245938	0.80573	0.998959
Ndst2	25.975	0.410739	0.261646	1.56983	0.116456	0.998959
Tha1	30.672	0.0189588	0.261724	0.0724383	0.942253	0.998959
Gpsm2	35.7188	0.120188	0.270037	0.445079	0.656263	0.998959
Retnlb	31.9075	0.25489	0.243001	1.04892	0.294213	0.998959
Tmem126b	41.6057	0.0107551	0.233439	0.0460725	0.963252	0.998959
Fto	96.5739	0.0513681	0.211014	0.243435	0.807668	0.998959
Hspa1b,Hspa1a	25.8255	0.463917	0.255832	1.81337	0.0697754	0.998959
1110038F14Rik	30.4557	-0.0842469	0.255943	-0.329162	0.742033	0.998959
Syt3	67.0474	-0.0603769	0.21193	-0.28489	0.775728	0.998959
Stc1	29.0073	-0.646187	0.274367	-2.35519	0.0185131	0.998959
Zfp157	30.6814	0.175451	0.265927	0.659771	0.509401	0.998959
Ints2	29.3308	0.202156	0.249351	0.810727	0.417523	0.998959
Paxx	30.3841	0.591623	0.26358	2.24457	0.024796	0.998959
Zfp622	35.4094	-0.143303	0.240725	-0.595296	0.551646	0.998959
Marchf1	22.9843	-0.0821939	0.285513	-0.287881	0.773437	0.998959
Tbc1d10a	35.6163	0.15597	0.245814	0.634504	0.525752	0.998959
Spg11	30.0838	-0.174221	0.251664	-0.692275	0.488765	0.998959
Ier3	32.8708	0.320787	0.247557	1.29581	0.195041	0.998959
Ackr1,Cadm3	91.1219	0.0881037	0.203919	0.432052	0.665703	0.998959
Dguok	40.5994	-0.0570596	0.232137	-0.245802	0.805836	0.998959
Trpm5	31.4521	0.182492	0.247855	0.736287	0.461556	0.998959
Papola	109.35	0.187768	0.202754	0.92609	0.354399	0.998959
Elp4	38.1236	0.197973	0.236083	0.838575	0.401708	0.998959
Grwd1	28.8951	-0.0953028	0.272651	-0.349541	0.726683	0.998959
Gripap1	40.2163	0.0108315	0.245931	0.0440428	0.96487	0.998959
Cfap44	28.8133	0.0911556	0.261264	0.348902	0.727163	0.998959
Ids	124.439	-0.0968115	0.194897	-0.496732	0.619378	0.998959
Vps11	38.0887	-0.26308	0.234929	-1.11983	0.262787	0.998959
Npas2	52.3176	-0.23199	0.221746	-1.0462	0.295469	0.998959
Sgcd	24.315	-0.549318	0.278668	-1.97123	0.0486979	0.998959
Tslp	36.3581	0.137513	0.235645	0.583558	0.559518	0.998959
Htr2c	26.3173	0.0989442	0.270913	0.365224	0.714944	0.998959
Mcat	32.4868	0.196614	0.250614	0.784529	0.43273	0.998959
Lrrc7	52.4925	-0.253055	0.218913	-1.15596	0.247696	0.998959
Ift57	66.5951	0.138793	0.22283	0.622866	0.533372	0.998959
Cav2	61.8882	0.372304	0.209781	1.77473	0.0759426	0.998959
Olfr1341	23.6393	-0.21412	0.275049	-0.778479	0.436287	0.998959
Anxa11	101.339	0.0643242	0.199152	0.32299	0.746703	0.998959
Kansl3	64.2511	0.259343	0.203744	1.27289	0.203058	0.998959
Cchcr1	30.9377	0.198606	0.254009	0.781885	0.434282	0.998959
Dhrs9	26.1603	0.103642	0.263438	0.393422	0.694008	0.998959
Rab9b	36.0129	-0.158558	0.24864	-0.637703	0.523667	0.998959
Pdzd8	99.2635	0.158301	0.188046	0.84182	0.399889	0.998959
Psapl1	27.2656	-0.531138	0.269263	-1.97256	0.0485456	0.998959
Iws1	34.7695	-0.0397974	0.265906	-0.149667	0.881027	0.998959
Aff2	33.891	-0.0581364	0.248295	-0.234142	0.814874	0.998959
Nudt16l1	67.7427	0.15109	0.232293	0.65043	0.515414	0.998959
Sfxn4	33.5609	0.428233	0.247816	1.72803	0.083983	0.998959
Txlng	33.271	0.22822	0.255182	0.89434	0.37114	0.998959
Nrxn3	169.501	0.095426	0.218427	0.436878	0.6622	0.998959
Kcnq3	76.2201	-0.0721172	0.192835	-0.373984	0.708416	0.998959
Pigk	49.1807	-0.0946501	0.227086	-0.416803	0.676823	0.998959
Olfr948	26.0657	0.0933628	0.277173	0.33684	0.736238	0.998959
Ociad2	102.646	0.236598	0.240715	0.982898	0.325658	0.998959
Rps27a	128.768	-0.0570711	0.185586	-0.307519	0.758448	0.998959
Samd5	30.7479	-0.053518	0.263276	-0.203277	0.838919	0.998959
2810408A11Rik	25.294	0.207063	0.263785	0.784968	0.432472	0.998959
Sowahd	26.9737	0.387146	0.268391	1.44247	0.14917	0.998959
Tlr12	23.7599	-0.0742892	0.275646	-0.269509	0.787538	0.998959
Ctnna1	46.747	-0.0644328	0.236667	-0.272251	0.785429	0.998959
Zfp275	28.4941	0.0683436	0.257945	0.264954	0.791045	0.998959
Csnk2a1	111.543	0.0677474	0.201871	0.335597	0.737175	0.998959
Pdha1	136.816	-0.0209555	0.20894	-0.100295	0.92011	0.998959
Sptb	70.9365	0.128775	0.213505	0.603145	0.546412	0.998959
Sspn	29.3895	0.138064	0.253328	0.544999	0.585754	0.998959
Prdm10	23.615	0.113942	0.272817	0.417651	0.676203	0.998959
Ibtk	26.9465	0.253809	0.270411	0.938602	0.347935	0.998959
Elovl1	33.0242	-0.0947589	0.243681	-0.388864	0.697376	0.998959
Lsm11	55.4399	0.477565	0.219385	2.17683	0.029493	0.998959
Smoc1	23.7881	0.0178492	0.268717	0.0664238	0.94704	0.998959
Trp53bp1	65.2089	-0.137808	0.195883	-0.703522	0.48173	0.998959
Rnf215	37.4512	0.263235	0.243788	1.07977	0.280244	0.998959
Rarres1	30.6649	-0.107732	0.261897	-0.411354	0.680813	0.998959
Pkd1	51.7804	0.212241	0.23048	0.920865	0.357121	0.998959
Gnpda1	24.9897	0.18441	0.276529	0.666873	0.504853	0.998959
Ddx56	61.2743	-0.0201104	0.201664	-0.0997224	0.920565	0.998959
Olfr1383	23.2379	-0.10466	0.282085	-0.371022	0.710621	0.998959
Cstf1	26.9977	-0.056645	0.268177	-0.211223	0.832714	0.998959
Olfr177	23.2114	0.216297	0.279254	0.774553	0.438604	0.998959
Ccsap	70.5416	0.0806697	0.202385	0.398596	0.690191	0.998959
Syn3	47.5539	0.275311	0.2275	1.21015	0.226219	0.998959
Gm14403,Zfp931	34.4548	0.0648057	0.243754	0.265865	0.790343	0.998959
Vgf	168.91	0.331719	0.237955	1.39404	0.163305	0.998959
Capn15	62.5093	0.298392	0.204634	1.45818	0.144792	0.998959
Rab5b	88.6344	-0.0614091	0.201012	-0.3055	0.759985	0.998959
Mul1	53.1836	-0.015707	0.252699	-0.0621569	0.950438	0.998959
Kti12	29.9119	-0.025244	0.258598	-0.097619	0.922235	0.998959
Elmod2	29.8732	0.0496585	0.249144	0.199317	0.842015	0.998959
Phf7	26.0941	-0.0501949	0.270451	-0.185597	0.852761	0.998959
Hsd17b12	33.4521	-0.141001	0.244393	-0.576945	0.563976	0.998959
Mtmr2	38.1954	-0.0232883	0.233966	-0.0995372	0.920712	0.998959
Tspan5	140.747	0.259569	0.209847	1.23695	0.216107	0.998959
Timp4	35.0883	0.0201234	0.254637	0.0790277	0.937011	0.998959
Cct2	113.701	0.00185025	0.191811	0.00964623	0.992304	0.998959
Clcnkb	22.7294	-0.158116	0.275881	-0.573129	0.566558	0.998959
Lars	41.0203	0.0928668	0.231027	0.401974	0.687703	0.998959
Gm20517,Usp49	28.1396	0.0791733	0.277126	0.285694	0.775113	0.998959
Tardbp	129.67	0.0769284	0.20549	0.374366	0.708132	0.998959
Gm29804,Gm52989,Gm3893,LOC108168679,Gm5859,Gm3883	228.444	0.144908	0.689536	0.210153	0.833548	0.998959
B3galt4	24.2763	-0.00712014	0.275991	-0.0257985	0.979418	0.998959
Eng	52.1849	-0.0691121	0.229503	-0.301139	0.763309	0.998959
Surf2	41.6853	-0.181046	0.224895	-0.805027	0.420804	0.998959
Mospd2	35.4462	0.00191249	0.238633	0.00801438	0.993606	0.998959
Sharpin	39.8511	0.189829	0.22391	0.847793	0.396553	0.998959
Trmt1	47.7745	-0.193458	0.216221	-0.894724	0.370934	0.998959
Scn2b	141.683	-0.21191	0.20893	-1.01426	0.310457	0.998959
Exoc2	32.6919	-0.00630195	0.257124	-0.0245094	0.980446	0.998959
Grin2b	315.879	-0.170033	0.228346	-0.744626	0.456498	0.998959
Wdr19	36.6974	0.0896921	0.237386	0.377832	0.705555	0.998959
Rbm6	53.7764	0.203674	0.247616	0.822538	0.41077	0.998959
Togaram1	36.7454	0.0635357	0.237592	0.267416	0.789149	0.998959
Ndufb4b,Ndufb4,Ndufb4c	152.488	0.0807638	0.191869	0.420933	0.673804	0.998959
Cmip	165.738	0.0736601	0.176852	0.416506	0.67704	0.998959
Ankrd29	34.6669	0.094491	0.241056	0.391988	0.695067	0.998959
Thap11	32.3039	-0.00426794	0.257998	-0.0165425	0.986802	0.998959
Ces1h	24.0912	0.376996	0.289254	1.30334	0.192458	0.998959
Srp68	89.6597	0.00323695	0.205688	0.0157372	0.987444	0.998959
Slc4a8	68.647	-0.0434927	0.201814	-0.215509	0.829371	0.998959
Tescl	23.1942	0.114698	0.276334	0.415068	0.678092	0.998959
Mc4r	22.996	0.17902	0.279179	0.641238	0.521368	0.998959
Ddt	53.8531	0.0426455	0.212439	0.200742	0.8409	0.998959
Gm32234	27.4641	-0.122141	0.279878	-0.436406	0.662542	0.998959
Topors	25.9449	-0.148717	0.276107	-0.538619	0.59015	0.998959
Dcaf4	46.9383	0.177891	0.231123	0.76968	0.44149	0.998959
D17H6S53E	39.2802	0.0812876	0.231081	0.351772	0.72501	0.998959
Rgp1	32.0119	0.276628	0.250847	1.10278	0.270125	0.998959
Pcdhb20	32.18	0.00617082	0.241449	0.0255575	0.97961	0.998959
Tmem243	29.1226	-0.0586873	0.275039	-0.213378	0.831032	0.998959
Eif2s3x	68.1347	0.17778	0.239746	0.741533	0.45837	0.998959
4930447C04Rik	42.9173	-0.178212	0.23934	-0.744595	0.456517	0.998959
Mysm1	28.8722	-0.503633	0.264099	-1.90698	0.0565229	0.998959
Kdm4b	69.5271	0.135017	0.201713	0.669356	0.503268	0.998959
Stk38	35.5234	0.215862	0.234302	0.9213	0.356894	0.998959
Doc2g	24.05	0.0469635	0.275034	0.170755	0.864416	0.998959
Rad54b	23.5717	-0.149571	0.275954	-0.542016	0.587808	0.998959
C1d	66.2337	-0.0880141	0.235374	-0.373933	0.708454	0.998959
Wdr90	24.1695	-0.202515	0.279453	-0.724683	0.468647	0.998959
Mbtps1	68.7684	-0.21444	0.211501	-1.01389	0.310633	0.998959
Ache	76.0986	0.11471	0.208198	0.550965	0.581658	0.998959
Zmynd15	23.3723	0.518014	0.274887	1.88446	0.0595028	0.998959
Rfwd3	49.8589	0.194175	0.226933	0.855649	0.392192	0.998959
Vcpkmt	37.844	-0.0806735	0.252091	-0.320018	0.748955	0.998959
Parp14	23.9503	0.13253	0.291295	0.454969	0.649132	0.998959
Klhl24	41.8445	-0.30305	0.244878	-1.23755	0.215882	0.998959
Aven	25.4683	-0.138214	0.274639	-0.503258	0.614783	0.998959
Grik3	91.9637	0.280185	0.249035	1.12509	0.260553	0.998959
Nelfa	32.1447	0.193614	0.259897	0.744964	0.456294	0.998959
Snx25	71.0023	-0.100612	0.202713	-0.496326	0.619665	0.998959
Fpr3	26.7266	0.0862883	0.279187	0.30907	0.757268	0.998959
Pls3	54.7388	0.0351069	0.220181	0.159446	0.873318	0.998959
Wasf1	117.285	-0.113474	0.224925	-0.504497	0.613912	0.998959
Cldnd1	42.3142	-0.296095	0.254704	-1.16251	0.245029	0.998959
LOC100044627,LOC100862455,Rpl23	263.685	-0.0163678	0.179924	-0.0909705	0.927516	0.998959
Best2	23.6352	0.115187	0.283434	0.406396	0.684451	0.998959
Sema4b	28.9672	0.0727568	0.264316	0.275265	0.783113	0.998959
Reln	43.9335	0.0262353	0.225043	0.116579	0.907194	0.998959
Zfp2	32.754	-0.0524422	0.257067	-0.204002	0.838352	0.998959
Pgam5	53.5848	0.426749	0.219605	1.94326	0.051985	0.998959
Hmgxb3	28.5134	0.141263	0.266184	0.530696	0.59563	0.998959
Polr2l	23.5568	0.00369176	0.272602	0.0135427	0.989195	0.998959
Pitpnm2	57.4917	-0.151846	0.213368	-0.711666	0.476672	0.998959
Enkd1	36.3019	0.000946149	0.254205	0.003722	0.99703	0.998959
Gip	23.541	0.0352741	0.306955	0.114916	0.908512	0.998959
Lzts3	64.4919	0.104529	0.21001	0.497732	0.618673	0.998959
Rho	29.9584	0.0252748	0.282509	0.0894655	0.928712	0.998959
Ctrb1	26.9765	-0.0136559	0.286212	-0.0477127	0.961945	0.998959
Rftn2	30.8272	-0.364708	0.255136	-1.42947	0.15287	0.998959
Cib4	22.7365	-0.0256804	0.27613	-0.0930013	0.925903	0.998959
Slc28a1	25.413	-0.183884	0.263634	-0.697497	0.485492	0.998959
1600012H06Rik	28.1129	-0.168904	0.261167	-0.646725	0.51781	0.998959
Tmem50a	49.7767	0.0348428	0.226102	0.154102	0.877529	0.998959
Map3k4	54.4617	0.344874	0.219705	1.56972	0.116481	0.998959
Zfp335	50.4942	-0.0183296	0.214436	-0.0854784	0.931881	0.998959
Gcc1	52.2859	-0.138666	0.204304	-0.678724	0.497312	0.998959
Lsg1	32.6203	0.150393	0.244077	0.61617	0.537783	0.998959
Olfr522	26.6858	-0.378123	0.278681	-1.35683	0.174834	0.998959
Dnah6	30.0893	-0.0415581	0.263036	-0.157994	0.874461	0.998959
Pbld2	24.6748	-0.211917	0.27863	-0.760568	0.446915	0.998959
Pex14	67.6351	-0.0294112	0.216057	-0.136127	0.891721	0.998959
Phf23	56.5446	-0.0538677	0.229055	-0.235173	0.814074	0.998959
Fam216b	25.7291	-0.0562982	0.269027	-0.209266	0.83424	0.998959
Mrpl55	68.0496	0.205181	0.209988	0.977108	0.328516	0.998959
Acox3	49.9154	-0.0952477	0.224801	-0.423699	0.671786	0.998959
Lonrf2	71.2043	0.278098	0.201629	1.37926	0.167816	0.998959
Plcd1	38.2283	-0.0801891	0.231658	-0.346152	0.729228	0.998959
Lurap1	23.1235	0.369301	0.273747	1.34906	0.177318	0.998959
Slc20a2	45.5077	0.0458902	0.229342	0.200095	0.841407	0.998959
Nfs1	59.0519	0.0979623	0.201088	0.487161	0.626145	0.998959
Mettl17	26.8803	0.0698314	0.26195	0.266583	0.789791	0.998959
Tomm40	75.8084	0.00593437	0.201866	0.0293976	0.976548	0.998959
Stxbp2	58.2016	0.320903	0.221627	1.44794	0.147634	0.998959
Mgp	25.8885	-0.12114	0.307218	-0.394314	0.69335	0.998959
Ddx42	42.1544	-0.0583227	0.232376	-0.250984	0.801827	0.998959
Snu13,LOC100862468	90.0119	0.176088	0.184514	0.954335	0.339914	0.998959
Zfp707	34.4064	-0.17934	0.259133	-0.692077	0.488889	0.998959
Polr3c	43.5995	-0.028014	0.224479	-0.124795	0.900686	0.998959
Gm35410	31.5552	0.011232	0.277414	0.0404882	0.967704	0.998959
Slc25a54	26.0783	-0.104683	0.264966	-0.395082	0.692782	0.998959
Pgpep1	23.3006	-0.129549	0.276714	-0.468168	0.639665	0.998959
Rnf114	39.9312	0.0288915	0.238234	0.121274	0.903474	0.998959
Znrf3	25.4013	0.31214	0.269185	1.15958	0.246221	0.998959
Lzts2	34.1029	0.112104	0.246361	0.455039	0.649081	0.998959
Timm21	24.721	-0.0368207	0.269188	-0.136784	0.891201	0.998959
Vax1	25.5977	-0.29623	0.273193	-1.08433	0.278221	0.998959
Pycr2	52.8222	0.04883	0.216297	0.225754	0.821393	0.998959
C7	23.5439	0.309869	0.278029	1.11452	0.265056	0.998959
Sh2b1	92.8107	0.178277	0.200829	0.887708	0.374698	0.998959
Mdm4	51.7473	-0.081857	0.236505	-0.346111	0.729259	0.998959
Olig1	31.44	-0.696491	0.262613	-2.65216	0.00799787	0.998959
Fam120a	93.7108	0.00888022	0.182822	0.0485732	0.961259	0.998959
Fbxo4	23.2083	-0.223085	0.282828	-0.788767	0.430248	0.998959
Glis2	27.8268	-0.104168	0.271477	-0.383706	0.701196	0.998959
Usp22	95.7774	-0.0248587	0.191101	-0.130081	0.896502	0.998959
Hivep3	40.3829	-0.0695818	0.234174	-0.297137	0.766362	0.998959
Ift80	32.7101	-0.0810348	0.266439	-0.30414	0.761021	0.998959
Nr4a2	26.7666	-0.0483947	0.333234	-0.145227	0.884531	0.998959
Zfand3	57.1455	0.0492792	0.204284	0.241229	0.809378	0.998959
Rhbdf1	29.0831	0.23226	0.273923	0.847905	0.396491	0.998959
Cast	30.4543	-0.0676412	0.251659	-0.268781	0.788099	0.998959
BC031181	67.8087	0.0891861	0.205773	0.43342	0.66471	0.998959
Asxl2	39.1418	-0.0600153	0.260174	-0.230674	0.817568	0.998959
Fam205a1,Fam205a2,Fam205a3,Fam205a4,LOC100862324	24.6268	0.264586	0.289894	0.912699	0.361401	0.998959
Srek1	88.52	0.0126564	0.187146	0.0676284	0.946081	0.998959
Xab2	36.1829	0.106044	0.246049	0.430988	0.666477	0.998959
Mfap1b,Mfap1a	98.6396	-0.137281	0.201286	-0.682017	0.495229	0.998959
Cyc1	122.574	0.0669591	0.207157	0.323229	0.746522	0.998959
Evi5	56.1159	-0.159233	0.214907	-0.740941	0.458729	0.998959
Fcer1a	24.5941	-0.378321	0.271761	-1.39211	0.163889	0.998959
Phb	92.9857	0.302763	0.183617	1.64888	0.0991715	0.998959
Amz1	31.7022	-0.175359	0.251755	-0.696545	0.486087	0.998959
Mitf	29.9881	0.354368	0.254053	1.39485	0.16306	0.998959
Tfpi2	28.3156	0.211713	0.270951	0.781372	0.434584	0.998959
Vmn2r102	23.1505	0.0181993	0.288715	0.0630354	0.949738	0.998959
Efemp1	25.2886	0.11082	0.301466	0.367604	0.713169	0.998959
Vmn1r198	28.1878	-0.556922	0.273512	-2.03619	0.0417317	0.998959
Grip1	22.9078	0.136092	0.282583	0.481602	0.630089	0.998959
Igip	87.5171	0.145519	0.212009	0.68638	0.492474	0.998959
Tsen2	24.7099	-0.381804	0.28375	-1.34556	0.178444	0.998959
Zfp410	54.0057	-0.0467527	0.212757	-0.219747	0.826068	0.998959
Pira2,Pira1,Pira7,Pirb,Pira4,Pira13,Lilra6,Pira12,Pira11,Pira6	26.5732	0.0150634	0.274064	0.054963	0.956168	0.998959
Crybb3	24.891	0.318557	0.286331	1.11255	0.265902	0.998959
Emilin3	26.0403	-0.169101	0.272043	-0.621595	0.534208	0.998959
Acss2	64.4506	0.343321	0.201624	1.70278	0.088609	0.998959
Hdgfl2	52.9029	0.120109	0.215198	0.558132	0.576754	0.998959
Dhrs3	35.2679	0.374019	0.233183	1.60398	0.108719	0.998959
Fut10	25.9019	0.254455	0.27402	0.9286	0.353096	0.998959
Plgrkt	33.546	-0.452204	0.249315	-1.81378	0.0697109	0.998959
Rps3	240.912	0.260477	0.167417	1.55585	0.119743	0.998959
Pgf	23.0045	0.0344922	0.289727	0.119051	0.905235	0.998959
Dmac2l	24.3306	-0.181409	0.266348	-0.681097	0.49581	0.998959
Kif9	24.9005	0.32004	0.280757	1.13992	0.25432	0.998959
Ikzf1	25.8117	0.304074	0.276644	1.09915	0.271702	0.998959
Igf1r	46.9624	-0.280975	0.217668	-1.29084	0.196758	0.998959
Psmd4	233.303	-0.0391703	0.212758	-0.184107	0.85393	0.998959
Cnot8	40.4722	-0.18765	0.22344	-0.839822	0.401008	0.998959
Ubxn2b	27.9782	0.207276	0.268081	0.773184	0.439413	0.998959
Rgs7bp	176	0.0816381	0.196966	0.414478	0.678524	0.998959
Zc3h12c	27.7211	-0.0638513	0.280692	-0.227478	0.820052	0.998959
Mga	44.8858	0.112938	0.225497	0.500839	0.616484	0.998959
Fhod3	67.2638	0.15819	0.21659	0.730367	0.465166	0.998959
Pigx	35.0244	-0.164603	0.255429	-0.644419	0.519303	0.998959
Aamp	88.6426	-0.254204	0.200827	-1.26579	0.205589	0.998959
Tmem258	33.0419	-0.205036	0.253857	-0.807683	0.419273	0.998959
Lsamp	91.1153	0.0152575	0.179584	0.0849603	0.932293	0.998959
Ecd	42.3155	-0.335745	0.231465	-1.45052	0.146913	0.998959
Defb50	22.717	-0.331859	0.29746	-1.11564	0.264574	0.998959
Fbxw11	77.5579	0.123528	0.20652	0.598141	0.549746	0.998959
Cct6b	30.5679	0.106826	0.252237	0.423514	0.67192	0.998959
Keap1	32.0348	0.245737	0.262755	0.935235	0.349667	0.998959
Alg2	101.657	-0.154684	0.214397	-0.721486	0.470611	0.998959
Mief2	38.0507	0.127849	0.234808	0.544484	0.586108	0.998959
Fam98c	62.0678	-0.105561	0.228358	-0.462264	0.643892	0.998959
Bola2	72.0023	0.23862	0.197866	1.20596	0.227832	0.998959
Commd9	34.2169	0.0487295	0.239603	0.203376	0.838841	0.998959
Rab10	150.318	0.0853902	0.191708	0.445418	0.656018	0.998959
Ubqln4	45.3835	-0.240835	0.222074	-1.08448	0.278152	0.998959
Obi1	25.2606	-0.0920924	0.270451	-0.340514	0.733469	0.998959
Cacna1f	26.7555	0.033525	0.274367	0.122191	0.902748	0.998959
Phf8	28.3323	-0.198511	0.2711	-0.732244	0.46402	0.998959
Ccdc178	26.4854	0.202131	0.27043	0.747444	0.454796	0.998959
Adnp2	50.895	-0.382584	0.224473	-1.70436	0.0883135	0.998959
Arl6ip1	124.774	-0.385053	0.197555	-1.94909	0.0512844	0.998959
Vps37b	30.7422	-0.134156	0.257914	-0.520157	0.602954	0.998959
Fam229b	25.2945	-0.289735	0.275629	-1.05118	0.293177	0.998959
Bach2	27.0177	-0.126127	0.261645	-0.482053	0.629768	0.998959
Zscan26	74.0555	0.190532	0.213079	0.894183	0.371224	0.998959
Ddx20	23.4507	-0.232408	0.272274	-0.853581	0.393337	0.998959
Mrps35	38.1774	0.202332	0.227674	0.888692	0.374169	0.998959
Tmem210	24.3276	-0.00844087	0.290773	-0.0290291	0.976841	0.998959
Pcolce2	24.5125	0.13683	0.2826	0.484183	0.628256	0.998959
Tpx2	23.695	-0.416159	0.284734	-1.46157	0.143859	0.998959
Smim43	69.7115	0.240715	0.205948	1.16881	0.242479	0.998959
Fundc2	28.3616	-0.102328	0.259964	-0.393625	0.693858	0.998959
Peg3	282.904	-0.204154	0.225947	-0.903548	0.366235	0.998959
Zfp791	22.8641	0.148223	0.276168	0.536714	0.591465	0.998959
Cmpk1	70.2397	-0.0963201	0.196766	-0.489517	0.624476	0.998959
Nom1	27.1001	-0.149722	0.258614	-0.578941	0.562629	0.998959
Spaca7	24.1906	0.109468	0.274886	0.398229	0.690461	0.998959
Pou5f2	28.9501	-0.152627	0.267977	-0.569551	0.568982	0.998959
H2-Q4,H2-K1	25.0898	0.487462	0.28458	1.71291	0.0867283	0.998959
Klf3	42.6021	-0.00760011	0.243694	-0.0311871	0.97512	0.998959
Lyn	30.3777	0.298805	0.277482	1.07684	0.28155	0.998959
Kidins220	139.411	-0.160367	0.213602	-0.750777	0.452787	0.998959
Fam32a	127.541	-0.072921	0.201578	-0.361751	0.717538	0.998959
Adprm	27.2484	0.0831536	0.265847	0.312787	0.754442	0.998959
Hagh	109.541	0.559654	0.210155	2.66306	0.00774343	0.998959
Igf1	27.021	-0.14383	0.263643	-0.545549	0.585376	0.998959
Psd	215.434	0.201547	0.178534	1.12889	0.258943	0.998959
Rab42	32.7106	0.010477	0.247651	0.0423055	0.966255	0.998959
Cnnm1	87.8947	0.0368619	0.194044	0.189967	0.849335	0.998959
Wfdc11	27.0184	0.0472309	0.261108	0.180886	0.856457	0.998959
Spata31d1d	28.7059	-0.0374767	0.26853	-0.139562	0.889006	0.998959
Gm15319,Gm21119,4930467E23Rik	56.4395	0.0470029	0.260138	0.180684	0.856615	0.998959
Zfhx3	22.7085	0.0303934	0.276366	0.109975	0.912429	0.998959
Riok3	44.2925	-0.0369145	0.218731	-0.168767	0.86598	0.998959
Ifi202b,LOC100044068	24.6057	0.0860842	0.276854	0.310938	0.755848	0.998959
Sult1b1	28.9675	-0.384367	0.279148	-1.37693	0.168535	0.998959
Rtn4	238.065	-0.386382	0.203056	-1.90283	0.0570622	0.998959
Spta1	27.7708	-0.0190489	0.261891	-0.072736	0.942016	0.998959
Ppil2	73.9887	0.168183	0.225743	0.745017	0.456262	0.998959
Anxa7	72.4246	-0.0690644	0.216134	-0.319544	0.749314	0.998959
Adamts15	24.3422	0.533182	0.273488	1.94957	0.0512279	0.998959
Cenpn	27.0676	-0.0513196	0.286879	-0.17889	0.858024	0.998959
Lhfp	54.9781	0.00854831	0.206577	0.0413807	0.966992	0.998959
Ldlrad4	60.182	0.140294	0.213135	0.658239	0.510384	0.998959
Fxyd7	127.518	-0.27507	0.216956	-1.26786	0.204849	0.998959
Helz	33.6136	-0.042613	0.248475	-0.171498	0.863832	0.998959
Mob3a	25.1413	0.422075	0.272877	1.54676	0.121921	0.998959
Rps6ka6	22.7737	0.0669371	0.289173	0.231477	0.816944	0.998959
Chrna10	22.9203	-0.501033	0.300885	-1.6652	0.0958734	0.998959
Arrdc2	22.6633	-0.0643436	0.276389	-0.232801	0.815916	0.998959
Pan2	28.1337	0.239686	0.261456	0.916736	0.359281	0.998959
Gtf3c6	28.334	0.0454123	0.261317	0.173782	0.862037	0.998959
Flot2	69.2692	-0.198164	0.218994	-0.904887	0.365525	0.998959
Adam28	24.529	-0.0260662	0.279241	-0.0933467	0.925628	0.998959
Luc7l2	119.667	0.105582	0.214914	0.491275	0.623232	0.998959
Celf5	140.82	0.0795814	0.196123	0.405774	0.684909	0.998959
Amigo1	59.1584	0.0430091	0.203393	0.211458	0.83253	0.998959
Lmo4	330.898	-0.423384	0.221039	-1.91543	0.0554374	0.998959
Gid8	60.1089	0.250077	0.200089	1.24983	0.211362	0.998959
Ncs1	166.43	0.217274	0.189601	1.14595	0.251814	0.998959
Setd3	197.702	0.190355	0.177832	1.07042	0.284431	0.998959
1700030J22Rik	31.8785	-0.359948	0.25289	-1.42334	0.154638	0.998959
Btf3-ps15	25.4273	-0.036653	0.270211	-0.135646	0.892101	0.998959
Actl11	26.7235	-0.341694	0.274304	-1.24568	0.212884	0.998959
Lactb	33.9787	0.105108	0.243459	0.431727	0.66594	0.998959
Rtn2	98.4008	0.0471764	0.182432	0.258597	0.795946	0.998959
Hibch	33.2248	-0.169208	0.252695	-0.669612	0.503105	0.998959
Socs6	45.2954	0.197398	0.215457	0.916185	0.35957	0.998959
Urm1	48.8319	0.131666	0.215686	0.610454	0.541561	0.998959
Lclat1	29.4579	-0.271059	0.25478	-1.0639	0.287376	0.998959
Cnot6	32.4196	-0.096378	0.248368	-0.388045	0.697983	0.998959
Ankrd13c	49.8242	0.251416	0.221097	1.13713	0.255485	0.998959
Tmpo	43.3285	0.283957	0.234035	1.21331	0.225011	0.998959
Pcgf3	45.0061	0.0510734	0.224818	0.227177	0.820286	0.998959
Fam13c	38.6505	0.123	0.238113	0.51656	0.605463	0.998959
Defa26,Defa27,Defa25,Defa31,Defa23,Defa17,Defa28,Defa6,Defa3,Defa40,Defa30	27.1167	0.215222	0.298633	0.720689	0.471101	0.998959
Trcg1	23.3465	0.123981	0.285605	0.434102	0.664214	0.998959
Olfr187	23.4038	0.177295	0.301331	0.588374	0.556281	0.998959
Matn2	27.2521	-0.231104	0.264598	-0.873417	0.382436	0.998959
Plpp3	53.6992	-0.027724	0.249793	-0.110988	0.911626	0.998959
Dnm3	52.8797	-0.17873	0.227468	-0.785736	0.432022	0.998959
Otx1	32.062	0.00120119	0.245811	0.00488665	0.996101	0.998959
Atf6	70.9579	0.027212	0.203755	0.133553	0.893756	0.998959
Megf9	83.6072	-0.233746	0.203378	-1.14932	0.250423	0.998959
Aqp4	26.2405	-0.293936	0.267288	-1.0997	0.271464	0.998959
Cfap97d1	25.4355	-0.372517	0.266494	-1.39785	0.162159	0.998959
Dgkb	84.9821	-0.500949	0.261925	-1.91257	0.0558034	0.998959
Caap1	29.007	-0.224624	0.267897	-0.838471	0.401766	0.998959
P2rx3	28.6881	-0.387095	0.273946	-1.41303	0.157646	0.998959
Tipin	28.6649	0.491261	0.253698	1.9364	0.0528187	0.998959
Adamts12	23.0539	-0.310686	0.292885	-1.06078	0.288791	0.998959
Agps	28.0777	-0.0789399	0.274805	-0.287258	0.773915	0.998959
Stau1	67.7254	-0.354407	0.204755	-1.73089	0.0834722	0.998959
Slc35d1	32.1481	0.145801	0.243207	0.599494	0.548843	0.998959
Nubp1	24.9442	-0.0981793	0.26968	-0.364058	0.715814	0.998959
Dcaf11	61.7256	0.00827321	0.216378	0.038235	0.9695	0.998959
Limk1	95.2405	0.39742	0.206516	1.9244	0.0543045	0.998959
1810037I17Rik	99.8599	0.247759	0.173918	1.42457	0.154282	0.998959
Olfr693	25.5009	0.0947585	0.272316	0.347973	0.727861	0.998959
Aqp11	25.4341	0.0915381	0.261113	0.350569	0.725912	0.998959
Ing4	44.5324	0.125356	0.223136	0.561792	0.574257	0.998959
Defb23	23.8341	0.307809	0.280234	1.0984	0.272029	0.998959
Cpne7	34.4907	-0.0285335	0.257547	-0.11079	0.911783	0.998959
Tgfb3	25.4907	-0.132768	0.271959	-0.488193	0.625413	0.998959
Tbce	22.9216	-0.411284	0.298055	-1.37989	0.167619	0.998959
B230217C12Rik	25.8204	0.185939	0.269643	0.689573	0.490463	0.998959
Vps29	30.7734	0.0414438	0.262806	0.157697	0.874695	0.998959
Klhl12	41.3774	0.194102	0.235469	0.824323	0.409756	0.998959
Zfp956	27.2155	0.221767	0.267285	0.829704	0.406706	0.998959
Fam13b	48.28	-0.421256	0.231152	-1.82242	0.068391	0.998959
Zfp330	37.9101	0.0593267	0.244595	0.242551	0.808353	0.998959
Zfand6	52.9783	0.0582763	0.225848	0.258033	0.796381	0.998959
Rtp1	33.5131	-0.0297868	0.255988	-0.11636	0.907367	0.998959
Gm10338,Gm3115,Gm3012,Gm3476,Gm3424,Gm8246,Gm3127,Gm6676,Gm8279,Gm10413,Gm7876,Gm3685,Gm3727,Gm6337,Gm5795,Gm3187,Gm5797,Gm3182,Gm16434	51.389	-0.136572	0.245417	-0.55649	0.577876	0.998959
Sbds	58.8203	-0.0861061	0.215922	-0.398784	0.690053	0.998959
Taok1	54.504	-0.277517	0.226704	-1.22414	0.220901	0.998959
Ube2l6	27.0058	0.118111	0.280078	0.421707	0.673239	0.998959
Cfap77	30.9347	0.298183	0.250089	1.19231	0.23314	0.998959
Lrrfip2	46.7375	0.281479	0.226537	1.24253	0.214041	0.998959
Mcts1	39.2642	-0.19153	0.222661	-0.860187	0.389686	0.998959
Prkci	73.0255	0.0803042	0.214401	0.374551	0.707994	0.998959
Cpsf6	115.948	-0.080031	0.241917	-0.330821	0.74078	0.998959
Mrpl33	58.0842	0.0904164	0.203877	0.443484	0.657416	0.998959
Pawr	27.4287	-0.0771089	0.275435	-0.279953	0.779514	0.998959
Scaf11	32.4821	-0.00295592	0.247176	-0.0119588	0.990459	0.998959
Nceh1	88.9373	0.0375457	0.21319	0.176114	0.860205	0.998959
Gabrg2	86.1366	-0.00159566	0.199745	-0.00798847	0.993626	0.998959
Ell2	87.1445	0.0349828	0.206691	0.169251	0.865599	0.998959
Iqsec2	140.954	-0.109191	0.190791	-0.572305	0.567115	0.998959
Eif3e	91.8858	0.0189983	0.189499	0.100256	0.920141	0.998959
Zscan22	32.1702	-0.135324	0.25969	-0.521097	0.602299	0.998959
Cdkn1b	74.2614	0.06954	0.190699	0.364658	0.715367	0.998959
Ssh3	68.0818	0.00164034	0.221406	0.00740875	0.994089	0.998959
Necab2	58.1125	0.697148	0.273525	2.54875	0.010811	0.998959
Naa25	31.5155	-0.0493348	0.268465	-0.183766	0.854197	0.998959
Zfp236	39.4663	0.0137568	0.23079	0.0596072	0.952468	0.998959
Ift52	35.1821	0.00598551	0.248385	0.0240977	0.980775	0.998959
Ndufa11	144.623	0.195568	0.205784	0.950355	0.341932	0.998959
Slain2	36.1315	0.159052	0.240349	0.661754	0.508129	0.998959
Ube2z	51.3392	0.221869	0.216201	1.02621	0.304792	0.998959
Elof1	80.7657	0.0251392	0.193428	0.129967	0.896593	0.998959
Ppp1r11	125.486	-0.0952929	0.224973	-0.423575	0.671875	0.998959
Trp53inp2	51.8521	-0.0312251	0.213658	-0.146146	0.883806	0.998959
Tns2	24.2233	-0.0964686	0.280891	-0.343438	0.731269	0.998959
Hccs	32.8732	0.139517	0.252689	0.552127	0.580861	0.998959
Stat6	40.7895	0.141692	0.238493	0.594116	0.552434	0.998959
Srm	79.8393	0.17251	0.192699	0.895233	0.370663	0.998959
Doc2a	77.7047	0.257264	0.205133	1.25413	0.209794	0.998959
Tmco5	23.5344	0.29759	0.2703	1.10096	0.270914	0.998959
Romo1	114.682	-0.0341196	0.179551	-0.190028	0.849287	0.998959
Mapre2	138.645	0.0570924	0.195877	0.29147	0.770692	0.998959
Gabra2	37.1811	-0.258414	0.241754	-1.06891	0.28511	0.998959
Atad2	26.5256	-0.249764	0.275149	-0.907742	0.364015	0.998959
Plxnc1	33.4032	-0.41525	0.259011	-1.60321	0.108888	0.998959
Prr15l	24.0389	-0.250897	0.270881	-0.926225	0.354329	0.998959
Arsj	25.0687	0.0399477	0.29294	0.136368	0.89153	0.998959
Thoc2l	29.1502	0.276272	0.263488	1.04852	0.294401	0.998959
Lrif1	31.0798	-0.231226	0.257175	-0.8991	0.3686	0.998959
Epc2	84.0792	-0.289676	0.210126	-1.37858	0.168025	0.998959
Calu	72.9757	0.214562	0.190179	1.12821	0.259231	0.998959
Tmub2	41.8534	-0.387022	0.229266	-1.68809	0.0913943	0.998959
Zfp708	27.997	0.125287	0.257866	0.48586	0.627066	0.998959
Lin28b	27.0904	-0.0164416	0.267531	-0.0614566	0.950996	0.998959
Vsir	27.2337	0.182074	0.28231	0.644942	0.518965	0.998959
Rgs9bp	29.3525	0.0666543	0.263725	0.252742	0.800468	0.998959
Pbx3	25.8343	-0.0837998	0.271944	-0.308151	0.757967	0.998959
Elac2	43.4554	0.143663	0.220408	0.651804	0.514528	0.998959
Lrtm1	25.3923	0.200215	0.271319	0.737933	0.460555	0.998959
Bcl2l2	46.7329	0.169744	0.224442	0.756296	0.449472	0.998959
Mrpl32	50.1459	0.0428377	0.22726	0.188497	0.850487	0.998959
Efna4	29.8621	0.126523	0.25116	0.503754	0.614434	0.998959
Pprc1	31.2523	0.06062	0.250331	0.24216	0.808656	0.998959
Pea15a	168.821	-0.111897	0.158329	-0.706737	0.47973	0.998959
1810030O07Rik	29.015	0.00952461	0.268092	0.0355274	0.971659	0.998959
Smarce1	32.3253	0.0838655	0.239773	0.34977	0.726511	0.998959
Nkx2-6	23.8682	-0.0120945	0.27514	-0.0439576	0.964938	0.998959
Vmn1r57,Vmn1r58,Vmn1r59,Vmn1r187,Vmn1r186,Vmn1r63,Vmn1r62,Vmn1r61,Vmn1r60	27.7586	-0.220687	0.263347	-0.838007	0.402027	0.998959
Decr2	53.1931	-0.107694	0.224242	-0.480257	0.631045	0.998959
Wdr1	76.6379	0.41833	0.192155	2.17704	0.0294775	0.998959
Lrwd1	26.7658	0.166284	0.266955	0.622891	0.533356	0.998959
Amfr	78.9283	-0.0642192	0.193927	-0.331151	0.740531	0.998959
Frmd6	57.4393	-0.0701435	0.217703	-0.322198	0.747303	0.998959
Cmtm3	27.4685	-0.263691	0.275552	-0.956955	0.33859	0.998959
Pcbp3	52.1268	0.0273895	0.204023	0.134247	0.893207	0.998959
Usp19	139.458	-0.00254991	0.186375	-0.0136816	0.989084	0.998959
Man1a2	58.23	-0.15987	0.204635	-0.781245	0.434658	0.998959
Actl6a	28.688	0.263754	0.254026	1.03829	0.299133	0.998959
Slc9a6	64.9374	0.0375331	0.207583	0.18081	0.856517	0.998959
Ippk	29.5384	-0.166465	0.26733	-0.622693	0.533486	0.998959
Nlk	149.845	-0.412419	0.244613	-1.68601	0.0917945	0.998959
Eri2	23.9352	-0.136092	0.273721	-0.497191	0.619054	0.998959
Ripk3	36.1113	0.000959505	0.247452	0.00387754	0.996906	0.998959
Rsc1a1,Ddi2	67.1321	0.238214	0.218138	1.09203	0.274818	0.998959
Phf21a	36.5783	-0.190945	0.257468	-0.741625	0.458315	0.998959
H2bu2	49.9572	0.160846	0.266312	0.603977	0.545859	0.998959
Vmn1r205,Vmn1r208	34.1484	-0.420933	0.242587	-1.73518	0.0827089	0.998959
Dnajb1	56.9025	-0.057833	0.223158	-0.259158	0.795514	0.998959
Ppp6r1	97.6344	0.00460179	0.202074	0.0227728	0.981832	0.998959
Lmln	31.651	0.13568	0.261657	0.518542	0.60408	0.998959
Mamld1	45.9337	0.0483495	0.220649	0.219124	0.826553	0.998959
Enox1	53.3011	-0.0254149	0.218537	-0.116296	0.907418	0.998959
Frmd8	31.3823	0.0301885	0.255305	0.118245	0.905874	0.998959
Tmem65	42.2281	-0.161267	0.222528	-0.724705	0.468633	0.998959
Etfrf1	25.8661	0.0727131	0.270914	0.268399	0.788392	0.998959
Nol4	79.1575	-0.359141	0.2129	-1.6869	0.0916223	0.998959
Klk8	24.3452	0.0113139	0.27575	0.0410296	0.967272	0.998959
Sgk1	55.8706	0.010861	0.239265	0.0453934	0.963794	0.998959
Mpc2	214.596	-0.00368949	0.219911	-0.0167772	0.986614	0.998959
Ppfibp2	28.2952	0.0338726	0.26604	0.127322	0.898686	0.998959
Colq	24.0037	-0.0378327	0.279348	-0.135432	0.89227	0.998959
Nek9	47.9408	0.252698	0.2257	1.11962	0.262877	0.998959
Hnrnpm	83.3991	0.211021	0.192755	1.09476	0.273622	0.998959
Rnf167	51.1506	-0.144493	0.218656	-0.660821	0.508727	0.998959
Car15	30.6573	-0.163865	0.252591	-0.648735	0.516509	0.998959
Pmis2	29.5008	0.243358	0.260443	0.9344	0.350098	0.998959
Lrrc56	29.2821	-0.0163316	0.25652	-0.0636659	0.949236	0.998959
Msi1	31.2919	-0.0552083	0.243024	-0.227172	0.82029	0.998959
Tnni1	23.8325	0.21525	0.282223	0.762694	0.445646	0.998959
Elac1	50.3409	0.00675308	0.212276	0.0318127	0.974621	0.998959
Unc119	34.0676	-0.204862	0.246154	-0.83225	0.405268	0.998959
Ppp1r8	45.0169	0.10626	0.223718	0.474972	0.634807	0.998959
Utp6	39.3724	-0.0546474	0.228816	-0.238827	0.81124	0.998959
Hmg20b	25.7419	0.167663	0.276009	0.607453	0.54355	0.998959
Proser1	46.6381	-0.142513	0.221063	-0.644674	0.519139	0.998959
Sbpl	23.1192	-0.028093	0.27829	-0.100949	0.919591	0.998959
Tbc1d8	26.3459	0.449813	0.273713	1.64337	0.100306	0.998959
Sh3bgrl2	57.5013	0.0362735	0.208526	0.173952	0.861903	0.998959
Lin7c	45.9269	0.163087	0.219761	0.742111	0.45802	0.998959
Trir	73.167	0.0103618	0.219116	0.0472893	0.962283	0.998959
Wdr70,Gm1943	53.0736	0.230847	0.211227	1.09289	0.274444	0.998959
Krba1	25.9231	-0.0478695	0.287236	-0.166655	0.867641	0.998959
Rims4	101.849	0.209103	0.18609	1.12367	0.261154	0.998959
Nt5dc2	22.6849	0.0761072	0.304644	0.249823	0.802724	0.998959
Ephx2	44.4728	0.12094	0.226531	0.533877	0.593427	0.998959
Ryr3	30.5556	-0.0773143	0.251097	-0.307906	0.758154	0.998959
Tmem28	23.3732	-0.0420649	0.291361	-0.144374	0.885205	0.998959
Rab5a	123.08	-0.0559619	0.209881	-0.266637	0.789749	0.998959
Kif1b	282.1	-0.0605532	0.212985	-0.284307	0.776175	0.998959
Rassf10	24.1913	-0.0938122	0.27514	-0.340962	0.733133	0.998959
Mpp3	95.0903	0.198605	0.221861	0.895177	0.370692	0.998959
Ufc1	76.2841	0.0536727	0.215647	0.248892	0.803444	0.998959
Vhl	27.6371	0.145053	0.271488	0.534289	0.593142	0.998959
Alg11	37.1749	-0.0629978	0.243901	-0.258293	0.796181	0.998959
Cdc42ep2	23.3337	0.0381565	0.281014	0.135782	0.891994	0.998959
Adi1	50.1617	-0.262185	0.20901	-1.25441	0.209692	0.998959
Slc27a6	25.5293	-0.239125	0.274992	-0.86957	0.384535	0.998959
Efnb3	46.51	0.0453533	0.227426	0.19942	0.841934	0.998959
Ptdss1	56.0386	-0.141666	0.218345	-0.648815	0.516458	0.998959
Car14	30.362	0.10093	0.259575	0.388826	0.697405	0.998959
Chia1	32.6073	-0.0602556	0.251618	-0.239472	0.810739	0.998959
Rrm1	31.02	-0.0616565	0.253524	-0.243198	0.807852	0.998959
Pex3	64.6658	-0.0694477	0.22115	-0.314029	0.753499	0.998959
Rnps1	74.4257	0.149023	0.209564	0.711112	0.477015	0.998959
Rbm12b2	22.9237	-0.0328959	0.27975	-0.11759	0.906392	0.998959
Kifc5b,Kifc1	23.4201	-0.17097	0.299593	-0.570675	0.56822	0.998959
Cdk2ap2	46.0488	0.0452892	0.212932	0.212693	0.831566	0.998959
Vmn1r77	32.0488	0.23272	0.247201	0.94142	0.34649	0.998959
Bcas2	35.4854	0.485066	0.2521	1.92411	0.0543413	0.998959
Donson	37.9727	-0.0666487	0.244717	-0.272351	0.785352	0.998959
Ddx39b	104.707	0.120402	0.205199	0.58676	0.557365	0.998959
Cyp4x1	24.9039	-0.229298	0.290288	-0.789899	0.429587	0.998959
Trap1	45.5885	-0.30008	0.225722	-1.32942	0.183709	0.998959
Vmn1r127,Vmn1r111,Vmn1r248,Vmn1r259,Vmn1r131,Vmn1r118,Vmn1r119,Vmn1r252,Vmn1r253,Vmn1r115,Vmn1r242,Vmn1r243,Vmn1r257,Vmn1r138,Vmn1r166	36.7437	-0.046507	0.247315	-0.188048	0.850839	0.998959
Tmem183a	36.8118	-0.0320611	0.238985	-0.134155	0.89328	0.998959
Pole	26.7338	0.210737	0.280176	0.752158	0.451956	0.998959
Nudt14	26.2894	0.182266	0.269007	0.677552	0.498056	0.998959
Cenpx	39.8871	0.302243	0.237092	1.27479	0.202382	0.998959
Usp8	56.649	0.042945	0.205414	0.209066	0.834397	0.998959
Ttll7	101.255	0.13884	0.175828	0.789637	0.42974	0.998959
Lims1	26.0015	-0.00456373	0.269858	-0.0169116	0.986507	0.998959
Prl4a1	24.3168	-0.0516124	0.280974	-0.183691	0.854256	0.998959
Snapin	48.7395	0.024913	0.217897	0.114334	0.908973	0.998959
Ccr9	26.113	-0.0896832	0.28163	-0.318443	0.750149	0.998959
Eif1,Emd	286.375	-0.127913	0.197384	-0.648042	0.516958	0.998959
Ccdc184	57.4989	0.16184	0.221365	0.731101	0.464717	0.998959
Ccnt1	62.2784	0.0103423	0.207331	0.049883	0.960216	0.998959
Dnajc21	46.3773	-0.260422	0.248168	-1.04938	0.294005	0.998959
Rhox8	27.0004	0.18582	0.277735	0.669056	0.50346	0.998959
Rnf31	37.6854	0.0128084	0.238056	0.0538041	0.957091	0.998959
Rasl11b	80.3067	-0.164904	0.201187	-0.819653	0.412414	0.998959
Rsph3b,Rsph3a	63.1902	0.395901	0.198214	1.99734	0.0457881	0.998959
Dmd	49.1956	0.237518	0.217765	1.09071	0.275401	0.998959
Bcs1l	36.9632	-0.121082	0.238996	-0.506628	0.612416	0.998959
Mcm6	24.7893	0.079047	0.267552	0.295446	0.767654	0.998959
Mtpn	149.54	-0.047668	0.208456	-0.228672	0.819124	0.998959
Angel1	30.3333	0.202591	0.254747	0.795264	0.42646	0.998959
Dok5	49.5034	0.497814	0.214636	2.31934	0.0203768	0.998959
Sprr2h	24.6513	-0.0976589	0.276883	-0.352708	0.724307	0.998959
Prss46	34.1596	0.154584	0.244345	0.632646	0.526965	0.998959
Otud3	51.6336	0.289813	0.211158	1.37249	0.16991	0.998959
Vps4b	56.8054	-0.0787326	0.21947	-0.35874	0.71979	0.998959
Tmem132e	24.3588	-0.279358	0.272498	-1.02518	0.305279	0.998959
Irf2bpl	120.44	0.0643575	0.181794	0.354012	0.72333	0.998959
Adam30	25.4628	-0.247065	0.28069	-0.880206	0.378748	0.998959
Elf1	25.9037	0.109325	0.265925	0.411112	0.68099	0.998959
Cdhr4	29.3871	0.0364982	0.266486	0.136961	0.891062	0.998959
Scnn1a	36.2036	0.443349	0.259402	1.70912	0.0874283	0.998959
Asah1	51.4527	-0.0278309	0.212361	-0.131055	0.895732	0.998959
Cc2d1b	32.782	0.0172127	0.244397	0.0704295	0.943852	0.998959
Prelid1	203.123	0.0581073	0.196213	0.296145	0.76712	0.998959
Ero1a	64.9434	0.319521	0.239501	1.33411	0.182167	0.998959
Amigo2	28.9772	-0.0616827	0.257153	-0.239867	0.810433	0.998959
Rplp0	114.473	0.0606603	0.178362	0.340096	0.733784	0.998959
Trmo	29.1399	0.294	0.269968	1.08902	0.276145	0.998959
Zfp503	56.2303	-0.0033647	0.26172	-0.0128561	0.989743	0.998959
Blm	27.7302	0.080018	0.276468	0.28943	0.772252	0.998959
Usp24	29.3633	0.0684108	0.277879	0.246189	0.805536	0.998959
Elovl6	85.0892	0.433647	0.223729	1.93827	0.0525901	0.998959
Olfr646	23.7625	0.0285202	0.288082	0.0990001	0.921138	0.998959
Npnt	34.9638	-0.105492	0.239697	-0.440106	0.65986	0.998959
Rprd2	42.9852	0.263467	0.232078	1.13525	0.25627	0.998959
Eif3m	122.399	-0.012885	0.198392	-0.064947	0.948216	0.998959
Gcnt4	32.7529	-0.361406	0.250335	-1.44369	0.148825	0.998959
Park7	186.601	0.207724	0.181184	1.14648	0.251595	0.998959
Ap3d1	68.7272	-0.0510964	0.211647	-0.241423	0.809227	0.998959
Sgsm3	76.0686	0.0441869	0.213247	0.20721	0.835846	0.998959
Pdzd2	43.3124	0.451073	0.234806	1.92104	0.0547266	0.998959
Mlxip	43.0878	0.152873	0.233249	0.65541	0.512204	0.998959
Nell2	210.86	-0.101519	0.220038	-0.461369	0.644534	0.998959
Tubg2	45.5879	0.198997	0.225372	0.88297	0.377252	0.998959
Crygn	23.4352	-0.411959	0.282861	-1.4564	0.145282	0.998959
Nolc1	47.2422	0.180854	0.222289	0.813601	0.415873	0.998959
Zfp7	30.307	0.242246	0.249266	0.971837	0.331131	0.998959
Frmd5	39.7829	0.075633	0.228677	0.330741	0.74084	0.998959
Aak1	48.7828	0.201216	0.243555	0.826162	0.408712	0.998959
Snrpd3	71.7722	0.338308	0.205791	1.64394	0.100188	0.998959
Ctsb	120.501	-0.122769	0.199176	-0.616384	0.537641	0.998959
Slbp	39.0453	0.132298	0.229001	0.577717	0.563455	0.998959
Rpl22l1,Gm15421	130.207	0.403608	0.18142	2.22471	0.0261005	0.998959
Gm42372	61.0394	-0.06574	0.208398	-0.315454	0.752417	0.998959
Adk	58.9883	0.0284033	0.197179	0.144048	0.885463	0.998959
Mapk1ip1l	39.484	0.212823	0.230409	0.923677	0.355655	0.998959
Flii	64.4742	0.08942	0.219516	0.407351	0.68375	0.998959
Cdk10	92.9287	-0.13338	0.207663	-0.642288	0.520686	0.998959
Nsd1	112.72	-0.05619	0.206486	-0.272126	0.785525	0.998959
Polr1c	43.7051	0.0457534	0.233377	0.19605	0.844571	0.998959
Rpusd1	53.9284	0.0726133	0.212467	0.341763	0.73253	0.998959
Rfx1	40.6775	-0.0994476	0.240718	-0.413129	0.679512	0.998959
Il13ra2	27.7277	0.359306	0.274833	1.30736	0.19109	0.998959
Mettl15	35.0923	-0.0974993	0.245438	-0.397247	0.691186	0.998959
Hacd1	28.4034	0.0691758	0.255972	0.270247	0.78697	0.998959
Hpca	509.854	0.127175	0.198434	0.640893	0.521592	0.998959
Mfsd9	23.0887	-0.060809	0.277894	-0.218821	0.826789	0.998959
E430024I08Rik,Zfp825	27.9928	0.333927	0.261059	1.27912	0.200853	0.998959
Rai14	24.55	-0.098006	0.276489	-0.354465	0.72299	0.998959
Spin2c	28.1739	0.0638329	0.256485	0.248876	0.803457	0.998959
Maco1	93.954	-0.0176201	0.193896	-0.0908741	0.927593	0.998959
Edem2	42.7405	0.0849228	0.220906	0.38443	0.70066	0.998959
Bpifa1	26.4386	-0.287097	0.271176	-1.05871	0.28973	0.998959
Rad52	38.2011	-0.081855	0.259205	-0.315792	0.75216	0.998959
Atp5l	175.506	0.00261171	0.189351	0.013793	0.988995	0.998959
Mycbp2	95.501	0.111317	0.239688	0.464424	0.642344	0.998959
Bnc2	31.1899	0.502983	0.249675	2.01455	0.0439519	0.998959
Olfr1181	25.2884	0.0778026	0.286076	0.271965	0.785649	0.998959
Fahd2a	33.5948	-0.259989	0.260566	-0.997789	0.318382	0.998959
Ppa2	77.7225	0.203681	0.236552	0.861042	0.389215	0.998959
Itih3	23.8107	0.0295159	0.28486	0.103615	0.917475	0.998959
Slc17a6	31.7683	-0.145765	0.255764	-0.56992	0.568732	0.998959
Cstf2	122.555	0.11513	0.210896	0.545909	0.585129	0.998959
Adamts6	25.5934	-0.160066	0.275509	-0.580981	0.561253	0.998959
Srxn1	87.1478	0.536475	0.197879	2.71113	0.00670541	0.998959
Rnf169	64.5654	-0.274535	0.210858	-1.30199	0.192921	0.998959
Sacm1l	87.0096	0.164855	0.226572	0.727606	0.466855	0.998959
Kcnb1	186.747	-0.0490853	0.208967	-0.234895	0.81429	0.998959
Ubl4a,Gm44504	45.916	0.168005	0.231331	0.726254	0.467683	0.998959
Arhgef28	33.6297	-0.218669	0.243419	-0.898323	0.369013	0.998959
Csf2rb2	26.06	-0.234287	0.271425	-0.863174	0.388042	0.998959
Zfp775	33.4643	-0.22381	0.250433	-0.893691	0.371487	0.998959
Slc6a16	25.3803	0.0401346	0.265826	0.150981	0.879991	0.998959
Cfap61	29.4376	-0.173037	0.258309	-0.669883	0.502932	0.998959
Pex16	44.869	-0.147645	0.222591	-0.663303	0.507137	0.998959
Dhx30	97.7677	-0.177399	0.205447	-0.863478	0.387875	0.998959
Nrn1	368.901	0.177615	0.226146	0.785397	0.432221	0.998959
Atp8b1	24.3789	0.271312	0.286492	0.947014	0.343632	0.998959
Dbn1	108.157	-0.129913	0.219304	-0.592387	0.553591	0.998959
Fbxl5	49.989	0.257965	0.214162	1.20454	0.228383	0.998959
Cisd3	52.3675	0.0807427	0.223353	0.361502	0.717724	0.998959
N6amt1	37.8601	-0.109053	0.232304	-0.469439	0.638756	0.998959
P2ry4	25.4039	0.167397	0.275707	0.607154	0.543749	0.998959
Plppr2	76.6851	0.345806	0.202523	1.70749	0.0877312	0.998959
Snta1	25.9425	0.317447	0.264038	1.20228	0.229256	0.998959
Ctdsp2	44.8158	-0.149898	0.226717	-0.661167	0.508505	0.998959
Kansl1	90.9201	0.163456	0.21821	0.749075	0.453812	0.998959
Mrps30	34.1415	0.189377	0.253945	0.74574	0.455825	0.998959
Rasa2	40.2079	-0.0988597	0.232908	-0.424459	0.671231	0.998959
Vtn	30.5094	-0.409581	0.26612	-1.53909	0.123783	0.998959
Ric3	85.8281	0.171113	0.193472	0.884435	0.376461	0.998959
2310009B15Rik	33.5066	0.410527	0.247351	1.65969	0.096976	0.998959
Gm6040	22.8445	0.59314	0.285254	2.07934	0.0375861	0.998959
Tet1	30.4115	0.485343	0.248918	1.94981	0.0511987	0.998959
Vps25	53.3085	0.044542	0.217426	0.204861	0.837681	0.998959
Efnb1	35.9365	0.207507	0.239922	0.864893	0.387097	0.998959
Dag1	27.5264	-0.0243483	0.270831	-0.0899022	0.928365	0.998959
Pard3	29.6577	0.0334184	0.258072	0.129493	0.896968	0.998959
Hmgb2,Gm20875	38.6947	0.369767	0.243122	1.52091	0.128283	0.998959
Rab40b	36.2853	0.0426466	0.233747	0.182447	0.855232	0.998959
Nek7	40.9883	0.252106	0.224729	1.12182	0.261939	0.998959
Adamts9	23.8549	0.530234	0.286525	1.85057	0.0642319	0.998959
Triap1	35.1271	-0.341971	0.242108	-1.41247	0.157811	0.998959
Dlk2	28.9644	-0.380129	0.258787	-1.46889	0.141864	0.998959
Apip	29.6496	-0.206391	0.256086	-0.805946	0.420274	0.998959
Ppp1r16a	45.3256	-0.0343728	0.229132	-0.150013	0.880754	0.998959
Smim40,LOC115489363,LOC115489383	23.9418	-0.0357275	0.275708	-0.129585	0.896895	0.998959
Ptpn5	196.07	0.431222	0.211318	2.04063	0.0412872	0.998959
Chrm4	70.7382	0.0203956	0.21533	0.0947176	0.924539	0.998959
Gm2696,Krtap10-4,Gm7137	28.1039	0.050652	0.26298	0.192608	0.847266	0.998959
Fgf5	28.0064	-0.081153	0.25804	-0.314498	0.753143	0.998959
Rb1cc1	54.6845	-0.350228	0.228217	-1.53463	0.124876	0.998959
Agap2	365.284	0.235036	0.174733	1.34511	0.178589	0.998959
Vps13a	87.3606	-0.152505	0.22742	-0.67059	0.502482	0.998959
Slc35d3	22.6899	-0.161842	0.28664	-0.564617	0.572334	0.998959
Polg2	25.7748	-0.249359	0.281643	-0.885373	0.375956	0.998959
Fgf1	30.4591	-0.0488265	0.25581	-0.19087	0.848627	0.998959
Snx7	25.7914	-0.0744094	0.266264	-0.279457	0.779894	0.998959
Fhdc1	27.8633	0.417572	0.256158	1.63014	0.103073	0.998959
Rabgap1	77.2281	-0.0716697	0.212252	-0.337664	0.735617	0.998959
Phc3	49.07	0.139838	0.240527	0.581382	0.560983	0.998959
Rnf225	22.9586	0.26527	0.286746	0.925103	0.354912	0.998959
Slc35a4	27.0439	-0.476011	0.286841	-1.65949	0.0970163	0.998959
Stxbp1	739.569	-0.0644047	0.221919	-0.290217	0.77165	0.998959
Cenpm	32.5056	0.15099	0.246527	0.61247	0.540227	0.998959
Eci2	31.7601	-0.143338	0.259989	-0.551325	0.581411	0.998959
Dscc1	25.6107	0.0823481	0.276467	0.297858	0.765811	0.998959
Cebpa	30.674	0.0144864	0.258837	0.0559672	0.955368	0.998959
Abhd13	40.0928	0.00203952	0.233767	0.00872458	0.993039	0.998959
Pradc1	37.3724	0.267204	0.248202	1.07656	0.281679	0.998959
Ndufs6	195.751	0.100739	0.20691	0.486875	0.626347	0.998959
Cstl1	24.7799	-0.270915	0.287659	-0.94179	0.3463	0.998959
Akap13	23.9439	0.0109876	0.274975	0.0399583	0.968126	0.998959
Cog3	36.42	0.0794157	0.246837	0.321734	0.747654	0.998959
Prkcb	572.334	-0.0727714	0.227833	-0.319407	0.749418	0.998959
Ciao2a	38.5182	0.234144	0.24082	0.972278	0.330913	0.998959
Stard3nl	46.3879	-0.236613	0.237505	-0.996246	0.319131	0.998959
Fkbp9	24.767	0.514395	0.268533	1.91557	0.0554196	0.998959
Zbtb21	32.2976	-0.153985	0.25465	-0.604692	0.545384	0.998959
Smim23	22.8921	0.00520625	0.307964	0.0169054	0.986512	0.998959
Med9	46.1751	0.0309488	0.226245	0.136793	0.891194	0.998959
Bhlhb9	58.2682	0.306025	0.205968	1.48579	0.137335	0.998959
Tshz1	38.5107	0.286435	0.235754	1.21497	0.224377	0.998959
Pi4k2a	124.163	0.0697799	0.20079	0.347528	0.728195	0.998959
Grb10	26.5961	0.157493	0.26288	0.599105	0.549103	0.998959
Gm12394	67.8922	0.235971	0.597179	0.395143	0.692737	0.998959
D8Ertd738e	119.266	0.0207322	0.191775	0.108107	0.913911	0.998959
Gtf3c4	31.1047	0.145143	0.253264	0.573089	0.566585	0.998959
Rnd2	69.9174	0.43347	0.208661	2.07739	0.037766	0.998959
Nrg1	35.4655	-0.0660475	0.244928	-0.269662	0.787421	0.998959
Zfp27	36.8665	0.343276	0.245172	1.40014	0.161471	0.998959
Prelid3a	46.4376	0.204418	0.219583	0.930939	0.351885	0.998959
Ankar	28.2957	-0.0461587	0.265455	-0.173886	0.861955	0.998959
Cptp	33.3632	0.181827	0.264463	0.687533	0.491747	0.998959
Apaf1	25.4348	-0.209463	0.275403	-0.760569	0.446915	0.998959
Afap1l1	29.3365	-0.34806	0.256143	-1.35885	0.174193	0.998959
Klhl21	38.5911	0.133761	0.232233	0.575977	0.564631	0.998959
Morc2a	41.4739	0.173933	0.230024	0.756149	0.44956	0.998959
Mettl8	42.4853	0.00550827	0.229973	0.0239518	0.980891	0.998959
Yipf6	42.4271	0.187101	0.22735	0.822964	0.410528	0.998959
Gm29667,Gapdh,Gm12070	1205.56	-0.00914397	0.194816	-0.0469363	0.962564	0.998959
Axdnd1	23.4864	-0.0863453	0.287915	-0.299899	0.764254	0.998959
Plekhm1	28.0096	0.128166	0.258972	0.494902	0.620669	0.998959
Abhd16a	68.0819	0.0560178	0.217433	0.257633	0.79669	0.998959
Coq4	45.0687	0.0293328	0.226995	0.129222	0.897182	0.998959
Thsd7b	22.9106	0.715468	0.295315	2.42272	0.0154046	0.998959
Tbc1d22a	34.479	0.133	0.249685	0.53267	0.594262	0.998959
Commd7	42.375	0.220671	0.23534	0.937672	0.348413	0.998959
D11Wsu47e	26.4552	-0.315905	0.279226	-1.13136	0.257905	0.998959
Pnoc	28.5292	0.247099	0.257737	0.958723	0.337698	0.998959
Lrrc30	27.6308	0.28119	0.267878	1.04969	0.293859	0.998959
Rnf113a1	25.5879	-0.166344	0.269229	-0.617854	0.536672	0.998959
Pcbd1	26.6049	-0.188239	0.274298	-0.686259	0.49255	0.998959
Zbtb33	26.8846	0.015284	0.261539	0.0584386	0.953399	0.998959
Umps	30.1695	-0.0143061	0.261035	-0.0548055	0.956293	0.998959
Camk4	101.859	-0.100036	0.201974	-0.495289	0.620396	0.998959
Tnrc6b	39.5618	0.168704	0.240839	0.700485	0.483624	0.998959
Osbp	69.1038	0.2209	0.212683	1.03863	0.298975	0.998959
Zbtb3	31.1748	-0.237989	0.270079	-0.88118	0.37822	0.998959
Pdia6	129.974	0.123814	0.208626	0.593472	0.552865	0.998959
Nopchap1	48.8767	0.170698	0.218413	0.781537	0.434487	0.998959
Trappc5	29.6442	0.0574024	0.246991	0.232407	0.816222	0.998959
Zfp513	24.1944	-0.138306	0.272714	-0.507147	0.612052	0.998959
Sirt1	27.9016	-0.234676	0.265405	-0.884216	0.376579	0.998959
Fam71f2	28.815	0.080799	0.266342	0.303366	0.761611	0.998959
Ovca2	41.289	0.0812381	0.229835	0.353463	0.723741	0.998959
Pars2	25.4717	0.0428259	0.273045	0.156846	0.875367	0.998959
Insr	47.9746	0.0395802	0.220161	0.179778	0.857327	0.998959
Gm7931,Hmgn2	113.094	0.514446	0.196686	2.61557	0.00890784	0.998959
Rassf4	29.4051	-0.106351	0.252855	-0.4206	0.674047	0.998959
Zfp111	26.318	-0.202421	0.276495	-0.732096	0.46411	0.998959
Txnl4a	55.6527	0.287388	0.206029	1.39489	0.16305	0.998959
Opn3	27.5932	-0.282287	0.263562	-1.07105	0.284148	0.998959
Frg2f9,Frg2f8,Frg2f7,Frg2f13,Frg2f5,Frg2f4,Frg2f3,Frg2f2,Frg2f11,Frg2f12,Frg2f10	23.2456	-0.539496	0.293832	-1.83607	0.0663472	0.998959
Eml6	23.3389	-0.531933	0.296643	-1.79317	0.0729454	0.998959
Emid1	24.2205	-0.427183	0.285195	-1.49787	0.134168	0.998959
Lrrc8d	40.6865	0.471381	0.242077	1.94724	0.0515061	0.998959
Commd1	31.8354	0.0247706	0.243571	0.101698	0.918997	0.998959
Lta4h	48.0164	-0.102467	0.221246	-0.463135	0.643268	0.998959
Ncoa5	46.8875	-0.0740293	0.213877	-0.346129	0.729245	0.998959
Psen1	74.0697	0.104373	0.196433	0.531342	0.595182	0.998959
Tmem52	28.2092	-0.108588	0.257265	-0.422087	0.672961	0.998959
Gyg	32.4896	-0.0985127	0.248218	-0.39688	0.691456	0.998959
Wiz	35.2775	0.0949684	0.234816	0.404437	0.685891	0.998959
Zfp36l2	35.2492	-0.144551	0.247753	-0.58345	0.55959	0.998959
Pikfyve	71.1466	0.0178444	0.209586	0.0851412	0.932149	0.998959
Rai1	60.375	0.250868	0.209477	1.1976	0.231075	0.998959
Telo2	27.8723	-0.196234	0.262952	-0.746271	0.455504	0.998959
Asb7	26.8313	-0.227271	0.268549	-0.846292	0.39739	0.998959
Ola1	98.7363	0.0434107	0.209615	0.207097	0.835934	0.998959
Adgrg7	28.8964	0.144818	0.263875	0.548812	0.583134	0.998959
Gabra5	57.8595	-0.422421	0.247879	-1.70414	0.0883549	0.998959
Septin1	24.2189	0.00373443	0.278458	0.0134111	0.9893	0.998959
Krt77	26.715	-0.115269	0.276435	-0.416982	0.676692	0.998959
Cactin	32.4804	0.035911	0.249913	0.143694	0.885742	0.998959
Sugp1	32.6582	-0.122758	0.243946	-0.50322	0.61481	0.998959
Smpd4	69.6349	0.0649056	0.221763	0.29268	0.769767	0.998959
Rasl10a	48.8373	0.479154	0.231138	2.07302	0.0381701	0.998959
Fbxo22	39.279	0.0144056	0.235137	0.0612648	0.951148	0.998959
Hgfac	23.7631	-0.156998	0.284296	-0.552233	0.580789	0.998959
Ntn3	27.0387	0.38987	0.284273	1.37146	0.17023	0.998959
Mlst8	38.9458	0.254938	0.237202	1.07477	0.282478	0.998959
Arhgef10l	43.9324	0.137277	0.220116	0.623656	0.532854	0.998959
Vcp	103.934	-0.00684132	0.195341	-0.0350225	0.972062	0.998959
Snd1	40.19	-0.0193993	0.222716	-0.0871031	0.93059	0.998959
Rab3b	93.9171	0.108472	0.189651	0.571954	0.567353	0.998959
Olfr10,Olfr1393	23.4734	0.176869	0.274209	0.645013	0.518919	0.998959
Mindy1	37.071	0.0590087	0.255125	0.231293	0.817087	0.998959
Adamts17	28.1745	-0.0577451	0.260906	-0.221325	0.824839	0.998959
Ntn5	26.2115	0.182382	0.268771	0.678579	0.497405	0.998959
Nup50	35.1088	-0.36006	0.257061	-1.40068	0.16131	0.998959
Hoxc10	23.5358	-0.242249	0.277631	-0.872556	0.382905	0.998959
Pifo	25.6448	-0.00260608	0.270062	-0.00964996	0.992301	0.998959
Pigq	93.2648	0.0216445	0.202841	0.106707	0.915022	0.998959
Tmtc3	33.0509	-0.251514	0.247468	-1.01635	0.309464	0.998959
Cab39	95.0925	0.0455089	0.207519	0.2193	0.826416	0.998959
Zfp605	27.0227	0.326189	0.25559	1.27622	0.201878	0.998959
Gcfc2	34.4385	-0.132368	0.242787	-0.545201	0.585615	0.998959
Grm4	39.4703	-0.0819384	0.23053	-0.355434	0.722264	0.998959
Nipa2	23.309	-0.524247	0.285165	-1.8384	0.0660038	0.998959
Fggy	33.853	-0.0552602	0.238707	-0.231498	0.816928	0.998959
Ormdl3	43.6799	-0.305706	0.227072	-1.3463	0.178206	0.998959
Zc3h6	30.4925	-0.269532	0.252446	-1.06768	0.285663	0.998959
Fam210b	37.6276	0.361477	0.227697	1.58754	0.112391	0.998959
Ctbp2	26.7019	-0.0686342	0.271504	-0.252792	0.800429	0.998959
Nsmf	189.484	0.264046	0.171528	1.53938	0.123712	0.998959
Pnn	47.3688	0.0181079	0.21397	0.0846282	0.932557	0.998959
Cd99l2	50.6987	-0.183066	0.224189	-0.81657	0.414174	0.998959
Cdh13	52.1593	-0.118181	0.263606	-0.448326	0.653918	0.998959
Tubb6	29.7664	0.161643	0.254297	0.635647	0.525007	0.998959
Prima1	28.289	-0.171179	0.274003	-0.624734	0.532146	0.998959
Rbp4	32.4885	0.178217	0.260336	0.684565	0.493619	0.998959
Slc7a2	25.4536	-0.184111	0.272602	-0.675382	0.499433	0.998959
P3h1	31.1664	-0.194055	0.267314	-0.725944	0.467873	0.998959
Sox12	24.3534	0.34732	0.280453	1.23843	0.215558	0.998959
Psme1	54.6577	-0.0585181	0.218785	-0.267468	0.789109	0.998959
Slc10a3	25.1592	-0.138163	0.28744	-0.480667	0.630753	0.998959
Ntmt1	24.377	0.316111	0.272263	1.16105	0.245622	0.998959
Spryd4	29.2316	-0.229886	0.262564	-0.875542	0.381279	0.998959
Rab44	30.2591	0.0734817	0.255324	0.287797	0.773502	0.998959
Zcchc13	25.5833	-0.0618929	0.275779	-0.22443	0.822423	0.998959
Mgat4b	39.6869	-0.0563706	0.236277	-0.238579	0.811432	0.998959
Ccdc61	26.5025	-0.115331	0.268267	-0.429912	0.667259	0.998959
Zfp263	31.6521	-0.053933	0.238511	-0.226124	0.821105	0.998959
Scube1	70.2843	-0.0829564	0.232418	-0.356927	0.721146	0.998959
Ndufb9	148.047	0.0382771	0.178108	0.214909	0.829838	0.998959
Pde9a	27.2924	0.0607522	0.260706	0.233029	0.815739	0.998959
Scgb2b27	23.1802	-0.0278602	0.2856	-0.0975498	0.92229	0.998959
Rpusd3	31.4696	0.216502	0.250678	0.863665	0.387772	0.998959
Gpr137b,Gpr137b-ps	53.7731	0.179918	0.217417	0.827524	0.40794	0.998959
Igfbp2	27.8213	0.235551	0.271495	0.867608	0.385609	0.998959
Ttc7b	96.6568	0.236982	0.215612	1.09911	0.271719	0.998959
Tmem185b	27.2168	-0.317316	0.269284	-1.17837	0.238649	0.998959
Lpin2	49.4369	0.0585889	0.234578	0.249763	0.802771	0.998959
Ikbip	23.7519	0.411098	0.272546	1.50836	0.131462	0.998959
Urgcp	52.1736	0.0177387	0.213186	0.0832079	0.933686	0.998959
Zadh2	40.1564	0.156442	0.230967	0.677336	0.498193	0.998959
Stxbp3	33.9509	0.0439902	0.261259	0.168378	0.866286	0.998959
Mmp1b	25.8103	0.0656242	0.292632	0.224255	0.822559	0.998959
Blk	27.2137	0.0935159	0.268451	0.348354	0.727575	0.998959
Ccnb1ip1	24.1698	-0.0562354	0.281539	-0.199743	0.841682	0.998959
Nol11	38.4145	0.416233	0.246412	1.68917	0.0911862	0.998959
Unc13a	98.1	0.105347	0.22757	0.46292	0.643422	0.998959
Cd244a	23.3933	-0.0162184	0.292124	-0.055519	0.955725	0.998959
Ccdc121	25.7013	0.101137	0.27995	0.361268	0.717899	0.998959
Fbxo31	146.328	0.107296	0.213199	0.503267	0.614777	0.998959
Selenos	64.6172	0.316906	0.207232	1.52923	0.126208	0.998959
Nxph1	39.1435	-0.0621858	0.236059	-0.263434	0.792216	0.998959
Snx17	42.5586	-0.152711	0.23263	-0.656458	0.51153	0.998959
Fgf18	32.1628	-0.140842	0.259365	-0.543024	0.587113	0.998959
Pfkfb4	25.3475	-0.131836	0.27015	-0.48801	0.625543	0.998959
Adcy2	132.152	-0.189723	0.20078	-0.944928	0.344696	0.998959
Pnp2,Pnp	33.57	0.226956	0.26163	0.867472	0.385683	0.998959
Pigb	27.3301	0.208105	0.261363	0.79623	0.425898	0.998959
Txndc16	55.6648	-0.15665	0.218359	-0.717399	0.473128	0.998959
Rad51ap2	23.7764	-0.388367	0.286792	-1.35418	0.17568	0.998959
Dyrk3	28.0714	0.0138289	0.265054	0.0521736	0.95839	0.998959
Ccdc65	32.0016	0.0811337	0.245085	0.331042	0.740612	0.998959
Slc7a14	87.7268	0.261211	0.201975	1.29329	0.195912	0.998959
Adra1b	70.6889	-0.228416	0.25471	-0.896766	0.369844	0.998959
Gfpt1	49.1919	-0.0188937	0.21173	-0.0892348	0.928895	0.998959
Fam20c	37.6989	-0.281471	0.245113	-1.14834	0.25083	0.998959
Ptpmt1	53.1384	0.0392913	0.214436	0.183231	0.854617	0.998959
Csde1	144.035	0.0820303	0.188961	0.434112	0.664207	0.998959
Bend4	29.8402	0.0926015	0.255362	0.362628	0.716883	0.998959
Ncaph	23.6246	-0.268889	0.290893	-0.924358	0.3553	0.998959
Cdkn2b	31.315	-0.32084	0.25074	-1.27958	0.200694	0.998959
Dnajc3	43.4112	0.0560783	0.240796	0.232888	0.815849	0.998959
Ndufaf6	32.1378	0.133369	0.242891	0.549092	0.582942	0.998959
Alad	34.9388	0.0435302	0.237901	0.182977	0.854816	0.998959
Tmem184c	59.5237	-0.175693	0.216613	-0.811093	0.417312	0.998959
Trappc13	45.9423	0.23586	0.222445	1.0603	0.289006	0.998959
Lemd2	55.3208	-0.154126	0.207859	-0.741492	0.458395	0.998959
Prss53	27.5263	-0.0279218	0.259393	-0.107643	0.914279	0.998959
Repin1	59.6338	0.488149	0.223238	2.18668	0.0287659	0.998959
Celsr2	176.918	0.0371005	0.204321	0.181579	0.855913	0.998959
Vmn1r201	22.8774	-0.142945	0.288263	-0.495883	0.619977	0.998959
Olfr1461	23.5769	-0.0697096	0.276393	-0.252212	0.800877	0.998959
Fgf7	25.1971	0.401359	0.267736	1.49908	0.133852	0.998959
Nomo1	106.355	-0.015186	0.212351	-0.0715138	0.942989	0.998959
Supt4b,Supt4a	49.8126	-0.165965	0.228142	-0.727464	0.466942	0.998959
Plet1	26.9052	0.0849459	0.265197	0.320312	0.748731	0.998959
Srsx	48.3199	-0.236891	0.248191	-0.954467	0.339847	0.998959
Med19	89.8426	0.100194	0.214676	0.46672	0.6407	0.998959
Hyal4	22.6771	0.229894	0.282035	0.815127	0.415	0.998959
Cdc42bpb	93.7986	0.0983688	0.194778	0.505031	0.613537	0.998959
Hnmt	31.4957	0.113344	0.24518	0.462291	0.643872	0.998959
Lix1	48.6988	-0.183647	0.219768	-0.835641	0.403357	0.998959
Lpar2	29.9259	0.117403	0.264645	0.443624	0.657314	0.998959
Gps2	28.996	0.0546147	0.279402	0.19547	0.845025	0.998959
Prkaa1	38.1477	0.0260861	0.239041	0.109128	0.913101	0.998959
Trpc5os	26.4234	-0.329688	0.292711	-1.12633	0.260028	0.998959
Rab36	63.5473	0.477195	0.231699	2.05955	0.0394418	0.998959
Ppm1a	230.146	-0.119815	0.211465	-0.566594	0.57099	0.998959
Cdh19	27.0007	-0.174927	0.266061	-0.657471	0.510878	0.998959
Tbp	32.4556	-0.199013	0.255995	-0.777407	0.436918	0.998959
Oser1	48.0172	0.161512	0.220387	0.732859	0.463645	0.998959
Pura	238.273	0.142373	0.18378	0.77469	0.438523	0.998959
Marf1	122.564	-0.0935135	0.18583	-0.503222	0.614808	0.998959
Zfp839	32.9921	0.0701437	0.246577	0.284469	0.776051	0.998959
Gtf2h2	35.6874	0.126262	0.243887	0.517705	0.604664	0.998959
Gpt2	37.7174	-0.295056	0.236644	-1.24684	0.212457	0.998959
Wdr6	41.1569	-0.543892	0.237014	-2.29477	0.0217465	0.998959
Epha10	50.1001	0.363618	0.222969	1.6308	0.102933	0.998959
Nepro	23.5779	0.3802	0.290759	1.30761	0.191005	0.998959
Lcmt1	55.6981	-0.021849	0.211199	-0.103452	0.917604	0.998959
Aph1b	25.9256	-0.372303	0.272692	-1.36529	0.172163	0.998959
Gpat4	82.6098	0.260185	0.219077	1.18764	0.234974	0.998959
Snrpb2	43.3981	-0.136605	0.231333	-0.59051	0.554849	0.998959
Dynlt3	73.3606	-0.160596	0.225867	-0.711023	0.47707	0.998959
Lmbr1	67.2555	0.17641	0.209324	0.84276	0.399362	0.998959
Pacsin2	95.276	0.315838	0.202652	1.55853	0.119108	0.998959
Recql5	24.9494	0.252053	0.276305	0.912226	0.36165	0.998959
Nudt3	145.6	0.0838573	0.191225	0.438527	0.661004	0.998959
Abi1	93.2195	-0.149351	0.204353	-0.730848	0.464872	0.998959
Selenot	120.772	0.0122332	0.200684	0.0609574	0.951393	0.998959
Gabarapl2	329.149	-0.0814531	0.216228	-0.3767	0.706397	0.998959
Dmrtc2	24.2768	-0.0710087	0.273192	-0.259923	0.794924	0.998959
Bpifc	24.6624	0.0981178	0.271022	0.362029	0.71733	0.998959
Zdhhc3	74.6072	0.0102349	0.186439	0.0548967	0.956221	0.998959
Slc25a38	40.6826	0.0224984	0.228551	0.0984393	0.921583	0.998959
Tnpo2	79.1287	0.0397037	0.20475	0.193913	0.846244	0.998959
Cr2	34.9397	-0.0946328	0.249979	-0.378563	0.705012	0.998959
Cip2a	25.7725	0.0453489	0.265669	0.170697	0.864462	0.998959
Pip5k1a	50.3402	-0.104565	0.245762	-0.425474	0.670491	0.998959
Plch2	57.9996	0.38782	0.237462	1.63319	0.102429	0.998959
Trappc8	35.6437	-0.3584	0.242012	-1.48092	0.138629	0.998959
Rgl1	68.0517	0.00525358	0.209004	0.0251363	0.979946	0.998959
Lxn	33.0362	-0.0556548	0.258977	-0.214902	0.829844	0.998959
Abcc4	27.6003	-0.101783	0.262043	-0.388422	0.697704	0.998959
Mettl6	41.4944	0.0261812	0.225912	0.115891	0.907739	0.998959
Sv2a	412.733	0.124164	0.210443	0.590015	0.55518	0.998959
Cgrrf1	47.5587	0.270332	0.214433	1.26068	0.207423	0.998959
1810055G02Rik	32.3808	0.172575	0.2478	0.696428	0.486161	0.998959
Mtap	24.347	0.0907427	0.285346	0.318009	0.750478	0.998959
Dap3	93.8258	0.0243306	0.206142	0.118028	0.906045	0.998959
Usp21	40.1127	-0.0251601	0.252004	-0.0998402	0.920471	0.998959
Arntl2	28.0282	-0.0771426	0.248244	-0.310753	0.755989	0.998959
Ndufa7	82.956	-0.0115198	0.197163	-0.058428	0.953408	0.998959
Strap	123.898	0.199474	0.195903	1.01823	0.308568	0.998959
Ptprg	44.3527	0.270181	0.222141	1.21626	0.223886	0.998959
Fam89b	31.7787	0.0586288	0.263015	0.222911	0.823605	0.998959
Kcnj3	108.602	-0.550874	0.221348	-2.48873	0.0128202	0.998959
Synpo	63.4573	-0.479315	0.251327	-1.90714	0.0565025	0.998959
Mipol1	29.1118	0.261646	0.256611	1.01962	0.307908	0.998959
Zfp36l1	30.5659	-0.107337	0.267074	-0.4019	0.687757	0.998959
Vmn1r69	25.8178	-0.453744	0.293137	-1.54789	0.121648	0.998959
Mmut	183.678	0.105331	0.22297	0.4724	0.636641	0.998959
Armcx2	62.184	-0.315054	0.215806	-1.4599	0.144318	0.998959
Suds3	84.2713	0.148114	0.18583	0.797038	0.425429	0.998959
Pnpla3	36.5785	0.225917	0.244295	0.92477	0.355086	0.998959
Wrap73	34.8251	-0.301567	0.245854	-1.22661	0.219968	0.998959
Olfr518	23.0929	-0.0864193	0.284703	-0.303542	0.761477	0.998959
Adra1a	46.3864	0.102808	0.22655	0.453801	0.649972	0.998959
Dpysl4	55.1729	0.423202	0.220892	1.91588	0.0553806	0.998959
Smpd3	68.5499	0.024973	0.214412	0.116472	0.907278	0.998959
Rbmx	53.1027	-0.0159245	0.243427	-0.065418	0.947841	0.998959
Kcns2	32.0126	0.24413	0.25045	0.974765	0.329677	0.998959
Rbfox3	201.375	0.355363	0.215931	1.64572	0.0998206	0.998959
St3gal1	34.5316	0.00451549	0.238966	0.018896	0.984924	0.998959
Penk	50.5999	-0.119001	0.240907	-0.493973	0.621326	0.998959
Mrps10	42.8181	0.00918876	0.221887	0.041412	0.966967	0.998959
Adam10	65.4536	-0.206387	0.20028	-1.03049	0.302778	0.998959
Dnajc1	57.1205	0.294527	0.218522	1.34782	0.177717	0.998959
Tmem203	31.901	-0.125827	0.258947	-0.485917	0.627026	0.998959
Mbd6	49.9393	0.0600828	0.217546	0.276185	0.782406	0.998959
Kctd1	69.7398	-0.415488	0.200253	-2.07481	0.0380041	0.998959
Eif4enif1	47.311	0.221658	0.22447	0.987473	0.323411	0.998959
Il1rapl1	31.018	-0.374688	0.252068	-1.48646	0.137158	0.998959
Nat14	66.8642	-0.163984	0.215526	-0.760856	0.446743	0.998959
Cdh18	71.4529	0.181993	0.209145	0.870176	0.384204	0.998959
Lgi3	87.4527	-0.108028	0.210239	-0.513836	0.607367	0.998959
Zc3h12a	31.8132	-0.00752348	0.253445	-0.0296848	0.976318	0.998959
Dennd5a	176.363	0.0478761	0.187822	0.254902	0.798799	0.998959
LOC100862324,LOC100862220,Gm20878,Gm13306,Gm21586,LOC100861978,Ccl27b,Ccl27a,LOC108169009,4933409K07Rik,Gm21953	424.617	0.181924	0.250063	0.727513	0.466912	0.998959
Prpsap2	39.3366	-0.0947942	0.250017	-0.37915	0.704576	0.998959
1110059G10Rik	41.1328	0.231092	0.225743	1.0237	0.305978	0.998959
Vwa3a	34.6387	0.0285392	0.260942	0.10937	0.912909	0.998959
Papln	28.341	-0.0317841	0.25745	-0.123457	0.901745	0.998959
Rbm33	70.4505	-0.00248347	0.215136	-0.0115438	0.99079	0.998959
Galnt14	41.8166	0.146129	0.241988	0.603868	0.545932	0.998959
Cd300a	23.761	-0.34377	0.302564	-1.13619	0.255878	0.998959
Rab35	38.4091	-0.0496378	0.237287	-0.209188	0.834301	0.998959
Abhd17b	48.7512	0.225215	0.219061	1.02809	0.303906	0.998959
Kif26b	23.4768	0.0620307	0.272653	0.227508	0.820029	0.998959
Bin3	31.9638	-0.134114	0.251994	-0.53221	0.59458	0.998959
Plk2	75.9137	0.0360138	0.216845	0.166081	0.868093	0.998959
Bak1	29.1055	0.28123	0.265107	1.06082	0.288772	0.998959
BB014433	22.7057	0.192168	0.303062	0.63409	0.526022	0.998959
Abcf2	46.3289	0.00715554	0.238135	0.0300483	0.976029	0.998959
Zmat1	23.6511	0.0409947	0.273947	0.149644	0.881045	0.998959
Kif6	31.4697	-0.15392	0.267522	-0.575356	0.56505	0.998959
B4gat1	89.4841	-0.00156221	0.220272	-0.00709219	0.994341	0.998959
Ccdc60	25.6072	-0.00151904	0.262457	-0.00578776	0.995382	0.998959
Tgm6	26.3216	0.216212	0.270259	0.800018	0.4237	0.998959
Zbtb48	28.3776	-0.496166	0.266054	-1.86491	0.0621943	0.998959
Brix1	42.8098	0.291846	0.223346	1.3067	0.191315	0.998959
Slc35g3	23.237	0.343719	0.301355	1.14058	0.254046	0.998959
Arhgef37	24.5173	0.377503	0.304291	1.2406	0.214755	0.998959
Pnmt	26.6567	-0.0490711	0.276643	-0.177381	0.859209	0.998959
Dcaf10	33.1397	-0.236785	0.258653	-0.915456	0.359952	0.998959
Zbtb38	24.1195	-0.126442	0.272071	-0.464739	0.642118	0.998959
Sorl1	230.711	-0.251562	0.264682	-0.950433	0.341892	0.998959
Gria2	213.975	-0.313079	0.238007	-1.31542	0.188368	0.998959
Aldh9a1	28.6653	0.219706	0.256775	0.855637	0.392199	0.998959
Thop1	35.6454	0.378788	0.238452	1.58853	0.112166	0.998959
Faah	91.2815	-0.0116907	0.214248	-0.054566	0.956484	0.998959
Stk10	28.8492	-0.109989	0.263574	-0.4173	0.676459	0.998959
Coq9	106.41	0.128583	0.221886	0.579501	0.562251	0.998959
Ptgis	24.2078	-0.157979	0.275473	-0.573483	0.566318	0.998959
Wdr64	23.5224	-0.15985	0.287166	-0.556647	0.577769	0.998959
Tmem178b	59.5438	-0.20942	0.19844	-1.05533	0.291273	0.998959
Ralgapb	59.106	-0.0591791	0.223085	-0.265277	0.790796	0.998959
Iftap	35.8363	0.144854	0.266961	0.542603	0.587403	0.998959
Rpa3	33.2022	-0.376426	0.244009	-1.54267	0.12291	0.998959
Champ1	54.7809	-0.0711595	0.208575	-0.34117	0.732976	0.998959
Hspa9	239.299	0.151001	0.213443	0.707455	0.479284	0.998959
Snrnp25	32.9034	0.0277769	0.241316	0.115106	0.908361	0.998959
Olfr92	27.6362	-0.0658738	0.278896	-0.236195	0.813281	0.998959
Ovol3	22.8916	-0.290947	0.286109	-1.01691	0.309195	0.998959
Rapgef2	61.2707	-0.190654	0.215525	-0.884602	0.376371	0.998959
Clba1	29.3098	0.169885	0.257008	0.661009	0.508607	0.998959
Dnah9	23.5325	-0.0735066	0.282069	-0.260598	0.794402	0.998959
Vmn1r52,V1ra8	30.1638	-0.205946	0.255513	-0.806008	0.420238	0.998959
Igsf21	54.979	-0.11772	0.225634	-0.52173	0.601858	0.998959
Wdr72	27.8337	-0.213507	0.259219	-0.823656	0.410135	0.998959
Adrb1	54.4698	-0.471003	0.211893	-2.22283	0.0262272	0.998959
Dhx15	104.824	-0.0191074	0.203419	-0.0939314	0.925164	0.998959
Ddx49	29.5338	-0.148173	0.258236	-0.57379	0.56611	0.998959
Pmm2	35.8638	0.0283454	0.23434	0.120959	0.903724	0.998959
Creb1	68.2031	0.128688	0.206337	0.623677	0.532839	0.998959
Atl2	81.0574	-0.0730945	0.210989	-0.346437	0.729014	0.998959
6030458C11Rik	40.6289	0.158757	0.2232	0.711277	0.476913	0.998959
Entpd2	27.8008	-0.0226615	0.274332	-0.0826062	0.934165	0.998959
C2cd2	27.2861	0.267872	0.271922	0.985107	0.324571	0.998959
Ush2a	24.1832	0.268163	0.272348	0.984633	0.324804	0.998959
Ccser2	75.9177	0.0289219	0.227096	0.127355	0.898659	0.998959
Dlg1	151.029	-0.0285539	0.207454	-0.13764	0.890525	0.998959
Kctd5	58.529	0.240383	0.198616	1.21029	0.226166	0.998959
Pigt	69.1892	-0.204371	0.219663	-0.930381	0.352174	0.998959
Esyt2	55.7423	-0.117194	0.213935	-0.547801	0.583829	0.998959
Rps23rg1,Gm5148	45.271	-0.0977299	0.228452	-0.427792	0.668803	0.998959
Stradb	45.7992	-0.028494	0.227007	-0.12552	0.900112	0.998959
Dhx29	36.5757	0.0643773	0.254396	0.253059	0.800223	0.998959
Cacybp	103.778	0.0634701	0.203094	0.312516	0.754648	0.998959
Mast2	96.9751	-0.0192569	0.183678	-0.10484	0.916503	0.998959
Itgb8	26.853	-0.0125203	0.267505	-0.0468041	0.962669	0.998959
Sc5d	51.825	0.479339	0.20963	2.28659	0.0222196	0.998959
Fbll1	56.705	-0.167824	0.231249	-0.725727	0.468006	0.998959
Slc41a2	34.8029	0.137952	0.246497	0.559649	0.575719	0.998959
Szrd1	38.8384	-0.0250509	0.22651	-0.110595	0.911938	0.998959
Cklf	27.7944	-0.175039	0.268079	-0.652939	0.513796	0.998959
Ddx6	123.193	-0.223904	0.205152	-1.09141	0.275094	0.998959
Mark3	85.9322	-0.0613596	0.20909	-0.293461	0.76917	0.998959
Btbd10	110.406	-0.112454	0.232802	-0.483047	0.629062	0.998959
Cdk12	35.7182	0.127465	0.23158	0.550412	0.582037	0.998959
Dupd1	24.6537	-0.172443	0.285905	-0.603149	0.54641	0.998959
Fkbp3	177.749	0.125929	0.224491	0.560956	0.574827	0.998959
Edf1	192.051	-0.0327889	0.187313	-0.175049	0.861041	0.998959
Rab8a	27.4293	0.00906492	0.266991	0.0339522	0.972915	0.998959
Camkk1	123.206	0.459718	0.24027	1.91334	0.055705	0.998959
Gle1	56.7926	-0.189138	0.207396	-0.911969	0.361785	0.998959
Abhd17a	86.6348	-0.0304278	0.184879	-0.164582	0.869273	0.998959
Serpina1a,Serpina1d	23.682	0.308147	0.289323	1.06506	0.286847	0.998959
Stmn1	331.548	-0.321073	0.222975	-1.43995	0.149882	0.998959
Tnfsf13b	28.0435	-0.00931394	0.260712	-0.035725	0.971502	0.998959
Mettl26	62.444	0.193153	0.213704	0.903834	0.366084	0.998959
Defa40	101.211	-0.105819	0.213074	-0.49663	0.61945	0.998959
Lipt1	26.9426	0.126226	0.270681	0.466327	0.640981	0.998959
Npr3	27.8226	0.141845	0.266022	0.533209	0.593889	0.998959
Lgi1	90.7376	0.111329	0.205712	0.541191	0.588376	0.998959
Tomm22	58.2716	-0.074569	0.203674	-0.366119	0.714276	0.998959
Vamp8	30.9857	0.0366842	0.265243	0.138304	0.89	0.998959
Bloc1s6	32.9602	0.250362	0.258231	0.969529	0.332281	0.998959
Sema6d	33.3129	-0.507852	0.252326	-2.01268	0.0441479	0.998959
Serpinb1b	27.4015	0.125784	0.268941	0.4677	0.639999	0.998959
Fbxo16	23.3569	0.236013	0.274688	0.859205	0.390227	0.998959
Olfr1085	23.4646	0.254331	0.293203	0.867422	0.385711	0.998959
Rusc1	94.3257	-0.250189	0.20288	-1.23319	0.217505	0.998959
Ankmy2	68.4636	-0.0266902	0.224948	-0.118651	0.905552	0.998959
Herc4	65.0114	-0.218065	0.218201	-0.99938	0.317611	0.998959
Tmem232	26.5918	-0.212663	0.276749	-0.768433	0.44223	0.998959
Rab7b	25.2831	-0.0704219	0.265148	-0.265594	0.790552	0.998959
Tmprss11b	23.5453	0.132183	0.284631	0.464401	0.642361	0.998959
Tomm7	133.437	0.113621	0.181674	0.625412	0.531701	0.998959
Sh3glb2	108.358	-0.044472	0.204994	-0.216943	0.828253	0.998959
Pcdhgb1	30.9075	0.0135119	0.24965	0.0541236	0.956837	0.998959
Rnf8	77.0964	-0.107317	0.204903	-0.523743	0.600457	0.998959
Susd6	40.044	-0.510027	0.238954	-2.13441	0.032809	0.998959
Hexdc	23.0919	0.120174	0.281075	0.427552	0.668977	0.998959
Tpp2	68.8538	0.166709	0.201752	0.826307	0.40863	0.998959
Rbms3	30.9754	0.0628362	0.251546	0.2498	0.802742	0.998959
Sec14l1	142.243	-0.232351	0.239095	-0.971792	0.331154	0.998959
Id2	116.361	-0.225252	0.20805	-1.08268	0.278949	0.998959
Hus1	24.7519	0.169097	0.284855	0.593625	0.552763	0.998959
E130311K13Rik	26.0002	0.56334	0.262327	2.14747	0.031756	0.998959
Olfr1303	23.2246	-0.00641851	0.280848	-0.0228541	0.981767	0.998959
Krcc1	24.8947	0.592219	0.28459	2.08095	0.0374384	0.998959
Celsr1	23.7675	-0.110591	0.272871	-0.405288	0.685266	0.998959
Cass4	29.619	-0.00718701	0.250861	-0.0286494	0.977144	0.998959
Efr3a	72.2232	0.0447729	0.209817	0.213391	0.831022	0.998959
Hspb3	24.6248	-0.590661	0.272895	-2.16442	0.0304318	0.998959
Uchl5	55.0944	-0.00926299	0.214372	-0.04321	0.965534	0.998959
Spry2	104.97	-0.0790736	0.214651	-0.368381	0.712589	0.998959
Ercc3	30.4939	0.141555	0.262365	0.539532	0.589519	0.998959
Spint2	36.004	0.0579782	0.237754	0.243858	0.807341	0.998959
Rwdd3	27.4675	0.00387675	0.259885	0.0149171	0.988098	0.998959
Fam222a	32.7504	0.119288	0.245283	0.486328	0.626734	0.998959
Foxg1	113.16	-0.181543	0.206505	-0.879118	0.379338	0.998959
Ocrl	53.5902	0.042862	0.229842	0.186484	0.852065	0.998959
Thoc7	73.5467	0.14413	0.221618	0.650354	0.515464	0.998959
Gm37013,Pcdha4	25.3306	0.259585	0.278035	0.933643	0.350488	0.998959
Nrsn2	89.5728	0.0469178	0.254261	0.184526	0.853601	0.998959
Qsox1	37.6103	-0.110171	0.243782	-0.451926	0.651322	0.998959
Trem3	29.8786	-0.173219	0.276517	-0.626433	0.531031	0.998959
Lsm14b	70.6853	0.122939	0.195635	0.628406	0.529738	0.998959
Pebp1	420.503	-0.0980159	0.203251	-0.48224	0.629636	0.998959
Abcd2	40.1398	-0.222017	0.246019	-0.902439	0.366824	0.998959
Rhox6	31.6031	-0.505552	0.264665	-1.91015	0.0561134	0.998959
Ncoa6	51.9608	-0.0545897	0.215183	-0.253689	0.799735	0.998959
Bcl7b	68.6313	0.0953829	0.19955	0.47799	0.632658	0.998959
Arap2	82.0999	-0.157386	0.198337	-0.793529	0.42747	0.998959
Slc25a12	142.895	0.162195	0.215791	0.75163	0.452273	0.998959
Zcchc10	32.2021	-0.0407848	0.260432	-0.156605	0.875556	0.998959
Pkia	65.7932	0.46358	0.196712	2.35665	0.0184408	0.998959
Ildr1	27.1976	-0.11169	0.2636	-0.423709	0.671778	0.998959
Tlcd1	22.9446	-0.335682	0.277169	-1.21111	0.225853	0.998959
Dnajb9,Gm6568	71.2019	-0.116169	0.200232	-0.580173	0.561798	0.998959
Prpf6	64.8472	0.0337965	0.21353	0.158275	0.87424	0.998959
Trim66	44.6148	0.048197	0.2244	0.214781	0.829938	0.998959
Slc22a8	25.2667	-0.372581	0.277466	-1.3428	0.179338	0.998959
Azi2	57.1248	-0.240983	0.220841	-1.0912	0.275183	0.998959
Setx	48.4256	-0.0616922	0.233514	-0.26419	0.791633	0.998959
Cenpa	39.0196	0.147194	0.246814	0.596375	0.550925	0.998959
Olfr1180	24.8603	-0.0568162	0.293978	-0.193267	0.84675	0.998959
Tdp1	32.1418	-0.222019	0.253309	-0.876476	0.380771	0.998959
Grpel1	45.6016	-0.00293861	0.24694	-0.0119001	0.990505	0.998959
Rfx2	25.9775	0.298878	0.273598	1.0924	0.274657	0.998959
Isyna1	30.5042	0.241664	0.244967	0.986517	0.32388	0.998959
Ly6d	25.1846	-0.00950955	0.27016	-0.0351997	0.97192	0.998959
Olfr503	23.9799	-0.291637	0.288919	-1.00941	0.31278	0.998959
Nqo2	26.5733	-0.294899	0.261699	-1.12687	0.259799	0.998959
Cnn2	24.7201	-0.0433232	0.277874	-0.15591	0.876104	0.998959
Ppp1r35	28.0064	0.145227	0.262328	0.553608	0.579847	0.998959
Rock2	108.102	-0.131563	0.214986	-0.611961	0.540564	0.998959
Macir	105.699	0.270664	0.189246	1.43022	0.152654	0.998959
Upf3a	65.7015	0.0866075	0.21454	0.40369	0.686441	0.998959
Tnfaip8	28.0604	0.0519934	0.25794	0.201572	0.840251	0.998959
Slc14a1	29.4963	-0.0633188	0.279308	-0.226699	0.820658	0.998959
Itprid2	47.3569	0.123172	0.228574	0.538871	0.589976	0.998959
Epc1	58.3061	-0.105721	0.23459	-0.450663	0.652232	0.998959
Ube2a	42.8281	0.0336856	0.232942	0.14461	0.885019	0.998959
Ppp1r3f	31.5539	-0.125911	0.245564	-0.512741	0.608133	0.998959
Lmx1a	29.7476	0.257219	0.27191	0.945971	0.344163	0.998959
Neurod4	23.1594	-0.32717	0.288903	-1.13246	0.257442	0.998959
Olfr164	29.9393	0.0265812	0.289327	0.0918726	0.926799	0.998959
Acap2	56.604	-0.0113849	0.219077	-0.0519673	0.958555	0.998959
Chmp1a	83.3845	-0.0340931	0.193023	-0.176627	0.859801	0.998959
Fxr2	66.0345	0.0346271	0.23117	0.149791	0.88093	0.998959
Gpbp1l1	47.2545	-0.191991	0.229552	-0.836375	0.402944	0.998959
Chil1	34.2325	-0.0655039	0.247818	-0.264323	0.791531	0.998959
Sall2	44.2889	-0.309231	0.239796	-1.28956	0.197203	0.998959
Mfsd2a	24.6384	-0.18872	0.269125	-0.701236	0.483156	0.998959
Eif3h	177.549	0.0479431	0.196821	0.243587	0.80755	0.998959
Trnt1	30.0847	-0.0820412	0.253234	-0.323974	0.745957	0.998959
Cstf2t	49.0189	-0.102197	0.216801	-0.471388	0.637364	0.998959
Lyst	24.8106	0.013616	0.267107	0.050976	0.959345	0.998959
Irgm1	25.9482	0.212712	0.274192	0.775778	0.43788	0.998959
Ccdc186	47.0179	0.213655	0.219972	0.97128	0.331409	0.998959
Usp28	35.3503	-0.260098	0.252934	-1.02832	0.303798	0.998959
Nvl	37.8776	-0.407695	0.25211	-1.61713	0.10585	0.998959
Rbm18	36.4829	-0.0673567	0.249141	-0.270356	0.786887	0.998959
Spns1	43.9355	-0.156775	0.243043	-0.645049	0.518895	0.998959
Drd5	34.0535	0.00522401	0.254416	0.0205333	0.983618	0.998959
Ccdc191	28.1505	-0.111758	0.273098	-0.409223	0.682376	0.998959
Chgb	476.683	-0.0147297	0.190656	-0.0772577	0.938419	0.998959
Micu3	185.502	0.097249	0.229076	0.424527	0.671182	0.998959
Haghl	81.6792	-0.0554707	0.23574	-0.235304	0.813973	0.998959
Mrpl24	46.8222	-0.0987694	0.224667	-0.439626	0.660208	0.998959
Tmem189,Gm6194	68.6875	0.19081	0.197129	0.967942	0.333074	0.998959
Pnpla6	48.3074	-0.0410017	0.243846	-0.168146	0.866469	0.998959
Eif2s3y	27.0134	0.117206	0.492728	0.237872	0.81198	0.998959
Bad	46.4927	0.0239828	0.232392	0.1032	0.917804	0.998959
Lrrtm1	70.5296	-0.137999	0.249545	-0.553002	0.580262	0.998959
Rxrb	70.8697	0.166199	0.206787	0.80372	0.421559	0.998959
Setd1b	47.3577	-0.421301	0.237171	-1.77636	0.0756734	0.998959
Septin4	161.052	0.125575	0.211474	0.59381	0.55264	0.998959
Ehd4	30.9797	0.0795039	0.251257	0.316425	0.75168	0.998959
Ndufab1	208.298	0.205059	0.208871	0.98175	0.326223	0.998959
Prm1	52.2955	-0.0329044	0.213544	-0.154087	0.877541	0.998959
Sema4c	26.4235	0.0452297	0.264767	0.170828	0.864359	0.998959
Slc5a12	24.233	0.284382	0.267277	1.064	0.287329	0.998959
Eif2ak1	41.9189	-0.189605	0.257767	-0.735567	0.461995	0.998959
Gm39002	22.7284	0.182644	0.286796	0.636843	0.524227	0.998959
Tie1	23.4086	-0.287382	0.279521	-1.02812	0.303892	0.998959
Lmbr1l	30.9521	0.216208	0.261508	0.826777	0.408363	0.998959
Miga2	104.801	0.35681	0.19878	1.79501	0.0726528	0.998959
Actn1	77.2295	0.39915	0.209967	1.90101	0.0573005	0.998959
Ankrd6	23.5566	-0.379948	0.28498	-1.33324	0.182452	0.998959
Cfap74	45.8679	-0.00894194	0.220064	-0.0406334	0.967588	0.998959
Scp2	55.6088	-0.0907916	0.211025	-0.430242	0.66702	0.998959
Rimkla	24.2048	0.0554955	0.275077	0.201746	0.840115	0.998959
Ttc9c	40.9679	0.0116337	0.224659	0.0517837	0.958701	0.998959
Msto1	36.6277	0.0178278	0.252948	0.0704802	0.943811	0.998959
Srd5a1	32.1841	0.411014	0.241556	1.70153	0.0888442	0.998959
Jam2	29.6011	-0.32497	0.278612	-1.16639	0.243458	0.998959
Ncoa3	39.7482	-0.0550672	0.247547	-0.222452	0.823962	0.998959
Ces2e	24.0008	-0.032719	0.274749	-0.119087	0.905207	0.998959
Cdc25a	25.7209	0.00924061	0.276526	0.0334168	0.973342	0.998959
Mtf2	52.0139	0.0277483	0.222728	0.124584	0.900853	0.998959
Gars	109.045	-0.0291125	0.21432	-0.135837	0.89195	0.998959
Tysnd1	69.6534	0.0660137	0.211223	0.312532	0.754637	0.998959
Plcb4	41.7418	-0.366376	0.261641	-1.4003	0.161422	0.998959
Gm5643,Hnrnpa1l2-ps2,Hnrnpa1,Gm10052	236.786	0.0219038	0.201013	0.108967	0.913229	0.998959
Sesn1	38.7899	-0.341786	0.227676	-1.50119	0.133306	0.998959
Gcc2	45.4668	0.163741	0.24477	0.668957	0.503523	0.998959
Ctsa	56.8731	-0.185985	0.216487	-0.859105	0.390283	0.998959
Lamtor4	74.9052	0.167723	0.207769	0.807257	0.419519	0.998959
Smarcd2	25.8426	0.139252	0.275538	0.505383	0.61329	0.998959
Ints1	84.9507	-0.204402	0.208522	-0.980244	0.326966	0.998959
St3gal5	158.229	0.177635	0.19698	0.90179	0.367168	0.998959
Gpd1l	90.4637	-0.25468	0.205231	-1.24094	0.214626	0.998959
Fam207a	31.7999	-0.225015	0.255937	-0.87918	0.379303	0.998959
Nucb1	53.0934	-0.0334361	0.21531	-0.155293	0.87659	0.998959
Spock1	214.326	-0.0544319	0.204779	-0.265809	0.790387	0.998959
Otop2	23.334	-0.334927	0.280649	-1.1934	0.232712	0.998959
Fads2b	31.2809	0.225409	0.259598	0.868302	0.385229	0.998959
Zkscan5	38.0907	0.0378162	0.239781	0.157711	0.874684	0.998959
ccdc198	24.027	-0.318407	0.283992	-1.12118	0.262211	0.998959
Fth1	1053.78	0.150187	0.167755	0.895272	0.370642	0.998959
Cfap46	23.9794	-0.0263391	0.273054	-0.0964613	0.923154	0.998959
Cdh16	25.5188	0.026405	0.291213	0.0906727	0.927753	0.998959
Irak1bp1	41.9534	0.157807	0.221923	0.711088	0.47703	0.998959
Fabp3	76.4006	-0.249018	0.210129	-1.18507	0.235989	0.998959
Glrx2	74.2501	0.127591	0.198537	0.642657	0.520446	0.998959
Trpv6	27.5791	-0.157202	0.275883	-0.569812	0.568805	0.998959
Gm46840	28.7705	-0.0596028	0.259302	-0.229859	0.818201	0.998959
Bbs5	33.9215	-0.0853644	0.257575	-0.331416	0.74033	0.998959
Fam199x	25.4466	0.128014	0.266887	0.479655	0.631473	0.998959
Paqr3	36.0683	0.226815	0.258067	0.878896	0.379457	0.998959
Serpinb10	23.318	0.0423918	0.278128	0.152419	0.878857	0.998959
Sec24b	49.5268	0.0915227	0.225017	0.406737	0.684201	0.998959
Sdc3	91.4691	0.506151	0.190765	2.65327	0.00797164	0.998959
Ccdc74a	40.4879	0.151622	0.245113	0.618579	0.536194	0.998959
Asb1	31.7912	-0.103961	0.24413	-0.425845	0.670221	0.998959
Cox18	35.7529	-0.0137394	0.234319	-0.0586353	0.953243	0.998959
Pltp	28.6733	-0.338677	0.271702	-1.2465	0.21258	0.998959
Kpna6	65.6513	0.130742	0.218234	0.59909	0.549113	0.998959
Crb2	25.4703	0.149152	0.271931	0.548493	0.583353	0.998959
Igflr1	30.2068	0.0743911	0.250655	0.296787	0.766629	0.998959
Gpr88	48.2298	-0.0373057	0.271711	-0.137299	0.890794	0.998959
Zscan2	28.5206	0.285406	0.257812	1.10703	0.26828	0.998959
Gramd1b	105.338	-0.252615	0.21997	-1.1484	0.250801	0.998959
Dock6	24.3931	-0.354897	0.27586	-1.28651	0.198265	0.998959
Spesp1	28.2229	-0.0251768	0.286113	-0.0879961	0.92988	0.998959
Phtf2	44.8314	-0.100041	0.221008	-0.452656	0.650796	0.998959
Chga	266.164	0.412612	0.22546	1.83008	0.0672374	0.998959
Tmem131l	49.5078	-0.146256	0.212813	-0.687253	0.491924	0.998959
Mroh1	127.194	0.277941	0.212746	1.30644	0.191402	0.998959
Trpm4	32.6164	-0.0411704	0.247673	-0.166229	0.867977	0.998959
Ell3	23.7163	0.543053	0.291198	1.8649	0.062196	0.998959
Suv39h1	24.5227	-0.222712	0.27132	-0.820845	0.411734	0.998959
Cipc	57.63	0.0767394	0.222081	0.345547	0.729683	0.998959
Olfr90	25.742	0.0143076	0.278254	0.0514193	0.958991	0.998959
Zfp759	24.0795	0.19864	0.277441	0.715971	0.474009	0.998959
Sync	23.6349	-0.034758	0.275071	-0.12636	0.899447	0.998959
Tceal9	47.6724	0.043458	0.218592	0.198808	0.842413	0.998959
Nhlrc2	32.7974	-0.107128	0.276009	-0.388131	0.697919	0.998959
Dclk1	990.583	-0.193326	0.233522	-0.827872	0.407743	0.998959
Esf1	35.725	0.0652521	0.238781	0.273271	0.784645	0.998959
Pim1	24.752	-0.133477	0.273433	-0.488152	0.625442	0.998959
Tcp10a,Tcp10b,Tcp10c	32.8199	0.269437	0.247378	1.08917	0.276079	0.998959
Ephb2	61.0748	-0.0331654	0.21727	-0.152646	0.878678	0.998959
Srf	67.339	0.147447	0.199456	0.739243	0.459759	0.998959
Per3	47.507	0.207096	0.219122	0.945118	0.344599	0.998959
Cpsf4	51.4503	0.158421	0.218834	0.72393	0.469109	0.998959
Zfp710	26.9013	0.0173831	0.261934	0.0663645	0.947088	0.998959
Uspl1	25.581	-0.0591014	0.271748	-0.217486	0.827829	0.998959
Plpp4	23.6671	0.0693218	0.269773	0.256963	0.797207	0.998959
Mllt10	58.5297	0.0671405	0.219854	0.305387	0.760071	0.998959
Zcchc18	187.943	-0.00518058	0.208212	-0.0248812	0.98015	0.998959
Camkk2	206.202	-0.355066	0.188692	-1.88173	0.0598732	0.998959
Tubgcp3	29.8127	-0.0260364	0.26064	-0.0998942	0.920428	0.998959
Anp32e	88.7194	0.501872	0.193786	2.58982	0.00960257	0.998959
Ndufb10	103.791	0.137156	0.207081	0.66233	0.50776	0.998959
Unk	22.7866	-0.0360664	0.285027	-0.126537	0.899307	0.998959
Tmem145	77.0831	0.216247	0.245984	0.879111	0.379341	0.998959
Spaca6	41.7996	0.0160966	0.243301	0.066159	0.947251	0.998959
Olfr1178	26.896	0.115153	0.263208	0.437498	0.66175	0.998959
Fig4	41.3241	0.591223	0.22844	2.58809	0.00965087	0.998959
Atp6v0e2	210.995	-0.0854063	0.21128	-0.404233	0.686041	0.998959
Myog	24.6719	0.172019	0.278173	0.61839	0.536319	0.998959
Dnajc19	57.7774	0.0475537	0.218261	0.217875	0.827527	0.998959
Slc2a3	91.3203	0.27365	0.229908	1.19025	0.233946	0.998959
Psg21,Psg23	28.9449	-0.16834	0.261456	-0.643857	0.519668	0.998959
Nt5c3	32.1582	-0.00814555	0.260189	-0.0313063	0.975025	0.998959
Papss1	40.2251	-0.0274689	0.225034	-0.122066	0.902847	0.998959
Polr2a	51.8378	-0.109899	0.207619	-0.529331	0.596576	0.998959
Ripply2	48.0542	0.138021	0.216931	0.636242	0.524619	0.998959
Vasn	28.3084	-0.042344	0.262862	-0.161088	0.872024	0.998959
Mideas	46.4251	0.382831	0.227411	1.68343	0.0922916	0.998959
Cd59b	29.4223	0.19189	0.25263	0.759571	0.447511	0.998959
Rbfox1	308.09	-0.218432	0.214965	-1.01613	0.309569	0.998959
Bmp6	25.6114	0.229703	0.273301	0.840476	0.400642	0.998959
Cog6	44.5635	0.109078	0.231234	0.471724	0.637124	0.998959
Muc3a	30.6297	0.32284	0.25173	1.28249	0.199672	0.998959
Il12a	24.1307	0.201637	0.297241	0.678362	0.497542	0.998959
Agtpbp1	154.554	0.156434	0.207416	0.754205	0.450726	0.998959
Arhgap32	202.971	-0.376157	0.223141	-1.68574	0.0918465	0.998959
Dtx4	30.7767	0.2503	0.260041	0.962542	0.335777	0.998959
Nipsnap2	85.5659	0.124312	0.206394	0.602304	0.546972	0.998959
Necab1	61.2758	0.073143	0.226358	0.32313	0.746597	0.998959
Tenm3	32.9497	0.0622515	0.240963	0.258345	0.796141	0.998959
Dhtkd1	23.7377	0.354017	0.272889	1.2973	0.194529	0.998959
Cdk17	179.809	-0.118307	0.220112	-0.537486	0.590932	0.998959
Pbxip1	25.0046	-0.471899	0.280016	-1.68526	0.0919391	0.998959
Fbxo45	90.5523	0.117781	0.198559	0.593179	0.553062	0.998959
Atp1b1	1371.22	0.00935092	0.234131	0.0399388	0.968142	0.998959
Dexi	39.8688	0.0184411	0.227043	0.081223	0.935265	0.998959
Slc30a7	34.8809	0.292386	0.236825	1.23461	0.216975	0.998959
Mpp2	131.188	-0.276007	0.191036	-1.44479	0.148518	0.998959
Nebl	59.5098	0.145402	0.245943	0.591202	0.554385	0.998959
Mrm3	31.0722	0.13801	0.249178	0.553863	0.579673	0.998959
Olfr1564	23.229	0.0280795	0.291109	0.0964571	0.923158	0.998959
Vps35l	44.7913	-0.194505	0.22161	-0.877691	0.380111	0.998959
Gm46773	59.9647	0.0238717	0.20654	0.115579	0.907986	0.998959
Caml	70.8686	0.00540621	0.208277	0.0259568	0.979292	0.998959
Slc25a30	37.1919	-0.0230608	0.242078	-0.0952621	0.924107	0.998959
Ppp1r26	30.0905	0.377613	0.274736	1.37446	0.1693	0.998959
Kpna1	66.9746	0.0372825	0.231032	0.161374	0.871799	0.998959
Spo11	29.4235	-0.347484	0.270288	-1.28561	0.19858	0.998959
Irf2bp2	90.1928	-0.0885715	0.198139	-0.447016	0.654863	0.998959
Zfp563	27.6462	0.177362	0.266896	0.664534	0.506349	0.998959
Plg	23.4679	0.301389	0.277742	1.08514	0.27786	0.998959
Arl6ip5	132.007	-0.0209399	0.173077	-0.120986	0.903702	0.998959
Kdm8	25.0605	0.124853	0.266969	0.467669	0.640021	0.998959
Dux,LOC100504180,Duxf3	31.5437	0.161917	0.282716	0.572721	0.566834	0.998959
Pramel12	25.8267	-0.1872	0.267336	-0.700242	0.483776	0.998959
Zkscan16	44.7733	0.175187	0.227211	0.771032	0.440688	0.998959
Serpine1	24.8375	0.206238	0.282168	0.730907	0.464836	0.998959
Zfp512b	38.2582	0.236458	0.239823	0.985967	0.324149	0.998959
Wdr86	25.4245	-0.17218	0.271109	-0.635093	0.525368	0.998959
Iah1	25.5057	-0.0687794	0.266016	-0.258554	0.795979	0.998959
Serpinb6a	37.5083	0.0392927	0.236486	0.166153	0.868037	0.998959
Alg10b	40.5433	0.144512	0.235034	0.614854	0.538651	0.998959
Arl6ip4	73.5681	-0.0118874	0.202137	-0.0588084	0.953105	0.998959
Tada2a	40.7875	-0.227348	0.223692	-1.01634	0.309468	0.998959
Xkr6	40.7537	-0.0826071	0.243417	-0.339365	0.734335	0.998959
Ccdc159	38.1669	0.114126	0.250047	0.456416	0.648091	0.998959
Tpm3	79.2992	0.0421145	0.197781	0.212935	0.831377	0.998959
Slc12a1	24.6738	-0.103625	0.289702	-0.357695	0.720572	0.998959
Arnt2	97.4431	-0.161927	0.201805	-0.802392	0.422327	0.998959
Slc35g2	36.8508	-0.0598888	0.23985	-0.249693	0.802825	0.998959
Rnf170	51.3677	0.195148	0.216189	0.902675	0.366698	0.998959
Wdr45b	56.7485	-0.0352462	0.208388	-0.169137	0.865689	0.998959
Trbc1	24.3961	0.0551642	0.284573	0.193849	0.846294	0.998959
Trafd1	59.6667	0.0948259	0.202371	0.468574	0.639374	0.998959
Vmn1r241,Vmn1r251,Vmn1r117	28.7059	-0.371588	0.263608	-1.40963	0.15865	0.998959
Egln2	144.164	-0.0217406	0.220319	-0.0986776	0.921394	0.998959
Kifc3	27.5537	-0.428038	0.272991	-1.56796	0.116892	0.998959
Vmn1r217	31.0317	0.106736	0.256096	0.416779	0.67684	0.998959
Cln8	52.3452	0.308762	0.230897	1.33722	0.18115	0.998959
Herc3	151.374	0.197622	0.218304	0.905259	0.365328	0.998959
Syt13	225.077	0.125288	0.189488	0.661191	0.50849	0.998959
Wdr62	30.3783	-0.350179	0.251389	-1.39298	0.163626	0.998959
Sil1	28.4211	0.156362	0.275397	0.567769	0.570192	0.998959
Ddx19a	29.8092	0.290094	0.249655	1.16198	0.245244	0.998959
Pdilt	42.3164	0.088412	0.22412	0.394485	0.693223	0.998959
Tmed9	103.852	0.297349	0.192747	1.54269	0.122905	0.998959
Cnbd2	29.3482	0.397917	0.266458	1.49336	0.135343	0.998959
Pik3cd	34.6372	-0.394506	0.251056	-1.57139	0.116093	0.998959
Rspry1	25.5524	0.200648	0.264554	0.758439	0.448188	0.998959
Commd3	40.2622	0.0352995	0.234158	0.150751	0.880172	0.998959
Prss32	33.14	-0.325881	0.284194	-1.14668	0.251512	0.998959
Tmem19	30.9446	-0.113575	0.288536	-0.393625	0.693858	0.998959
2700049A03Rik	26.7806	-0.0807393	0.262247	-0.307875	0.758177	0.998959
H2bc12,H2bc11,H2bc23,H2bc4,H2bc7,H2bc24	72.8024	-0.192423	0.197141	-0.976069	0.32903	0.998959
Rbfa	44.945	0.195154	0.231611	0.842595	0.399455	0.998959
2310057M21Rik	52.6323	0.199991	0.218033	0.917249	0.359012	0.998959
Rimklb	36.7099	-0.20807	0.233892	-0.889597	0.373682	0.998959
Tmem131	39.8025	-0.07187	0.229511	-0.313145	0.754171	0.998959
Scml2	22.7634	0.0125388	0.305535	0.0410389	0.967265	0.998959
Prxl2b	83.133	-0.0490203	0.197669	-0.247992	0.804141	0.998959
Ugt2b37	23.5882	0.132785	0.296133	0.448395	0.653868	0.998959
Ankfy1	32.2323	0.211173	0.242622	0.87038	0.384093	0.998959
Hace1	33.3596	-0.139949	0.253758	-0.551507	0.581286	0.998959
Ap4e1	28.7962	0.0765615	0.258986	0.29562	0.76752	0.998959
2810021J22Rik	35.721	0.251363	0.23846	1.05411	0.291833	0.998959
Olfr299	32.3683	-0.273737	0.257708	-1.0622	0.288146	0.998959
Gm1673	56.7655	-0.256896	0.24132	-1.06455	0.287081	0.998959
H3c10,H3c11,H3c8,H3c1	132.99	-0.109429	0.20477	-0.534399	0.593065	0.998959
Pik3ap1	23.0614	0.0467021	0.27097	0.172352	0.863161	0.998959
Hmgxb4	31.5087	-0.206022	0.258119	-0.798167	0.424774	0.998959
Zswim1	54.479	-0.0170115	0.212297	-0.0801305	0.936133	0.998959
Nrp2	23.5259	-0.0494205	0.315248	-0.156767	0.875429	0.998959
Nsmce1	28.1899	0.423571	0.247388	1.71217	0.0868645	0.998959
Prkrip1	40.6467	-0.182149	0.240454	-0.757521	0.448738	0.998959
Tmtc2	49.5488	-0.014235	0.212737	-0.0669137	0.94665	0.998959
Sgsm2	74.9115	0.0546863	0.204217	0.267786	0.788864	0.998959
Wipi2	52.8024	0.0342472	0.210065	0.163032	0.870494	0.998959
Gpr146	24.9549	0.117423	0.267805	0.438464	0.66105	0.998959
Sdf2	45.6304	0.303537	0.224557	1.35171	0.176467	0.998959
Xlr4c,Xlr4b,Xlr4a	28.3651	0.18268	0.279708	0.65311	0.513685	0.998959
Cldn5	34.3036	0.184158	0.243555	0.756125	0.449574	0.998959
Luzp2	44.7276	0.171072	0.225295	0.759323	0.447659	0.998959
Clpx	32.2211	0.127195	0.248532	0.511785	0.608801	0.998959
Adgrl3	77.3822	0.345269	0.21049	1.64031	0.100941	0.998959
Tbrg4	47.9852	0.246501	0.22013	1.1198	0.262801	0.998959
Olfr32	23.2483	0.0858026	0.287558	0.298383	0.765411	0.998959
Adam33	23.5984	-0.0236178	0.267554	-0.0882733	0.929659	0.998959
Dennd5b	105.361	0.0565916	0.229527	0.246557	0.805251	0.998959
Rps6ka4	38.1871	0.383839	0.233113	1.64658	0.0996438	0.998959
Fgf11	35.5731	-0.283264	0.245106	-1.15568	0.247812	0.998959
Dmrtc1a	24.0217	-0.0907416	0.277701	-0.326761	0.743849	0.998959
Gla	23.4969	0.102251	0.278982	0.366516	0.71398	0.998959
Psmd1	53.0902	-0.245661	0.23063	-1.06517	0.286798	0.998959
Cd209b	26.4288	0.180465	0.267125	0.675583	0.499306	0.998959
Reep1	103.769	0.377598	0.210915	1.79029	0.0734081	0.998959
Cacnb2	38.25	0.12562	0.234826	0.534949	0.592685	0.998959
Kdm3b	51.0192	0.0103984	0.232263	0.0447699	0.964291	0.998959
Thy1	1173.2	-0.0452152	0.231078	-0.195671	0.844868	0.998959
Slco2a1	24.2837	-0.0952721	0.281407	-0.338556	0.734944	0.998959
Heca	28.9711	-0.482292	0.26169	-1.84299	0.0653298	0.998959
Ero1b	29.899	-0.181175	0.257007	-0.704943	0.480846	0.998959
Blvra	38.2812	-0.0729251	0.23609	-0.308887	0.757407	0.998959
Pdgfb	26.3208	0.131781	0.277805	0.474363	0.635241	0.998959
Ptpn20	24.3508	-0.248448	0.273986	-0.90679	0.364518	0.998959
Slc6a8	186.237	0.494996	0.198365	2.49537	0.0125824	0.998959
Flcn	65.5978	-0.471245	0.206765	-2.27913	0.0226594	0.998959
Zkscan8	31.4277	0.272984	0.256582	1.06393	0.287362	0.998959
Fyttd1	78.1634	0.212997	0.208102	1.02352	0.306062	0.998959
Nlgn1	53.5493	-0.164908	0.222366	-0.741606	0.458326	0.998959
Grik4	23.9828	-0.0963095	0.276171	-0.348731	0.727291	0.998959
Chad	32.799	-0.00135556	0.245942	-0.00551169	0.995602	0.998959
Ddx23	38.3629	0.0753258	0.230711	0.326494	0.744051	0.998959
Cyp2u1	35.5186	-0.266901	0.243866	-1.09446	0.273753	0.998959
Mphosph8	30.6192	-0.181311	0.258504	-0.701387	0.483062	0.998959
Vmn2r19	24.41	-0.469183	0.271654	-1.72713	0.0841438	0.998959
Mef2a	127.244	0.324701	0.180618	1.79772	0.072221	0.998959
Jade2	65.8353	-0.381478	0.241921	-1.57687	0.114825	0.998959
Csf2	24.3286	-0.161731	0.2681	-0.603251	0.546342	0.998959
Mak16	43.4453	0.120821	0.225374	0.536091	0.591895	0.998959
Lcmt2	29.1813	-0.173645	0.259641	-0.668788	0.503631	0.998959
Xkrx	29.7049	-0.166985	0.27962	-0.597183	0.550385	0.998959
2310022B05Rik	25.0809	-0.249312	0.274666	-0.907692	0.364041	0.998959
Gstz1	40.3448	0.00737591	0.226332	0.0325889	0.974002	0.998959
Trpv2	35.6234	-0.186355	0.236322	-0.788566	0.430366	0.998959
Gm5434,Gm7099,Ube2f	40.7709	-0.218872	0.225767	-0.969458	0.332317	0.998959
Leprotl1	108.324	0.0509458	0.187152	0.272217	0.785455	0.998959
Emc2	102.065	0.0112641	0.201789	0.055821	0.955484	0.998959
Slc25a40	30.5296	-0.0810433	0.249843	-0.324377	0.745653	0.998959
Wasl	93.1122	0.0986035	0.191124	0.515915	0.605914	0.998959
Spry4	27.3712	0.0132989	0.263603	0.0504503	0.959764	0.998959
Trim33	33.2993	-0.192465	0.246965	-0.779319	0.435792	0.998959
Ccdc138	27.0698	0.413572	0.266544	1.55161	0.120755	0.998959
Usp53	32.5063	-0.150562	0.27035	-0.556915	0.577586	0.998959
Caprin2	27.7752	0.120832	0.265049	0.455886	0.648472	0.998959
Isca1	162.419	0.242979	0.224439	1.08261	0.278983	0.998959
E4f1	59.5337	0.0414997	0.201574	0.205879	0.836886	0.998959
Bcor	39.4638	0.34769	0.257889	1.34821	0.17759	0.998959
Tll1	28.1471	0.0454308	0.266843	0.170253	0.864811	0.998959
Slc2a13	106.674	0.0561088	0.200147	0.280337	0.779219	0.998959
Tex10	32.3989	-0.0152152	0.259548	-0.0586219	0.953253	0.998959
Xpnpep2	26.5017	0.19134	0.265296	0.72123	0.470768	0.998959
Clspn	23.5445	-0.138268	0.307198	-0.450093	0.652643	0.998959
Bag3	25.5099	0.00430645	0.266813	0.0161404	0.987122	0.998959
Chuk	51.6341	0.200346	0.232626	0.861239	0.389107	0.998959
Garem1	36.3879	-0.025987	0.237802	-0.10928	0.91298	0.998959
Lrp6	44.3185	0.0923209	0.222366	0.415175	0.678014	0.998959
Cfhr2	25.7676	-0.548801	0.282222	-1.94457	0.0518265	0.998959
Ano6	23.5315	0.051447	0.279739	0.183911	0.854083	0.998959
H2-L,H2-D1	35.994	0.458339	0.242567	1.88953	0.0588204	0.998959
Ipo9	81.4562	0.121021	0.209846	0.576715	0.564132	0.998959
Enpp6	26.2219	0.0858854	0.277373	0.309639	0.756835	0.998959
Cd164l2	35.5513	-0.000997389	0.25018	-0.00398668	0.996819	0.998959
Fam110a	28.0093	-0.342569	0.263784	-1.29867	0.194057	0.998959
Tmem29	24.0591	0.414881	0.270793	1.5321	0.125498	0.998959
Ranbp10	38.2718	-0.180857	0.232302	-0.778541	0.43625	0.998959
Dus1l	43.8206	0.136144	0.217307	0.626506	0.530983	0.998959
Yipf2	47.0769	-0.0208397	0.232722	-0.0895474	0.928647	0.998959
Lyve1	22.999	-0.501322	0.300106	-1.67048	0.0948241	0.998959
Ap1s3	26.6894	-0.304309	0.268573	-1.13306	0.25719	0.998959
Stk32b	30.5771	-0.265188	0.267893	-0.989904	0.322221	0.998959
Cryba1	33.106	0.148855	0.245817	0.605553	0.544812	0.998959
Sctr	23.7218	-0.104829	0.293151	-0.357593	0.720648	0.998959
Arhgap31	27.9639	0.258647	0.259193	0.997893	0.318331	0.998959
Slc26a8	23.6011	-0.176425	0.291604	-0.605016	0.545168	0.998959
Krt222	51.8308	-0.0813973	0.274381	-0.296658	0.766728	0.998959
Tomm34	50.7208	-0.0166505	0.212762	-0.0782588	0.937622	0.998959
Rbm25	43.2848	-0.187129	0.228766	-0.817994	0.41336	0.998959
Igf2r	36.5207	0.013958	0.229613	0.0607893	0.951527	0.998959
Dhx40	24.2811	-0.297419	0.276723	-1.07479	0.282469	0.998959
Lnpep	62.0244	-0.0652984	0.209112	-0.312265	0.754839	0.998959
Dcakd	24.3953	0.0325291	0.274735	0.118402	0.905749	0.998959
Tspyl1	98.9637	0.277024	0.199381	1.38942	0.164705	0.998959
Haus2	32.297	0.237343	0.256353	0.925844	0.354527	0.998959
Ch25h	27.9312	0.542915	0.257711	2.10668	0.035145	0.998959
Rnft2	99.7091	0.190723	0.21972	0.868025	0.385381	0.998959
Car4	53.9141	0.192861	0.225782	0.854188	0.393001	0.998959
Zfp952	33.5486	0.147377	0.245621	0.600018	0.548494	0.998959
Papolg	26.902	0.270451	0.285565	0.947074	0.343601	0.998959
Nudt10,Nudt11	38.237	-0.0700217	0.241002	-0.290544	0.7714	0.998959
Katnbl1	26.1635	-0.263888	0.281243	-0.93829	0.348095	0.998959
Sco1	34.4105	0.110459	0.251124	0.439858	0.66004	0.998959
Nudt17	22.8504	0.0334777	0.286002	0.117054	0.906817	0.998959
Mindy3	51.7334	-0.0768469	0.21794	-0.352606	0.724384	0.998959
5730455P16Rik	61.1693	0.224572	0.198904	1.12905	0.258877	0.998959
Spcs2	62.6898	0.31447	0.206309	1.52427	0.127442	0.998959
Sfpq	213.397	-0.0202972	0.219734	-0.0923721	0.926402	0.998959
Ahctf1	44.0621	-0.111679	0.216919	-0.514843	0.606663	0.998959
Bpifb6	23.9355	-0.0183636	0.295867	-0.0620672	0.950509	0.998959
9130401M01Rik	46.7006	0.18109	0.238517	0.759234	0.447713	0.998959
Dld	82.1294	-0.178495	0.213394	-0.836457	0.402898	0.998959
Ehmt2	163.37	0.1578	0.188937	0.835201	0.403605	0.998959
Pan3	26.1565	-0.0448901	0.269612	-0.166499	0.867764	0.998959
4933403O08Rik	23.1635	0.322767	0.273267	1.18114	0.237547	0.998959
Gm6402,Rps17	150.806	0.13661	0.181406	0.75306	0.451414	0.998959
Fcna	23.3521	-0.189371	0.304855	-0.621184	0.534479	0.998959
Acot13	109.08	-0.172903	0.204115	-0.847086	0.396947	0.998959
Srsf12	31.662	-0.298529	0.251708	-1.18601	0.235618	0.998959
Sod2	162.005	-0.0531208	0.219504	-0.242003	0.808778	0.998959
Mfap4	23.9241	-0.0634049	0.285098	-0.222397	0.824005	0.998959
Ppil3	27.4692	0.188551	0.273745	0.688784	0.490959	0.998959
Shmt1	24.268	-0.0679377	0.282885	-0.24016	0.810206	0.998959
Tmod2	120.383	0.0755495	0.183473	0.411774	0.680505	0.998959
Prss40	33.2907	0.0240267	0.244319	0.0983416	0.921661	0.998959
Rnf224	23.6905	-0.0948658	0.281527	-0.336969	0.73614	0.998959
Snapc1	55.6954	-0.0426246	0.203062	-0.209909	0.833739	0.998959
T2	24.5521	0.0865031	0.27137	0.318764	0.749905	0.998959
Polq	25.4011	0.0832347	0.266546	0.312271	0.754834	0.998959
Shh	24.8051	-0.134449	0.271923	-0.494436	0.620998	0.998959
BC030500	32.1569	0.0954877	0.251654	0.379441	0.70436	0.998959
Rgs9	32.0151	0.18677	0.26034	0.717408	0.473122	0.998959
Fgfr2	28.9961	-0.244535	0.264112	-0.925876	0.35451	0.998959
Mpnd	123.244	0.257655	0.194911	1.32191	0.186197	0.998959
Thg1l	25.162	0.14491	0.287219	0.50453	0.613889	0.998959
Zdhhc13	40.7999	0.252297	0.223204	1.13034	0.258331	0.998959
Mcfd2	78.401	0.234463	0.207936	1.12757	0.259501	0.998959
Cpeb3	95.4159	0.20372	0.205702	0.990363	0.321996	0.998959
Ankhd1	50.4896	0.228607	0.231993	0.985407	0.324424	0.998959
Slain1	52.5236	-0.268367	0.209494	-1.28103	0.200184	0.998959
Slc27a5	26.2758	0.148286	0.27376	0.541666	0.588048	0.998959
Scn1b	897.333	0.100432	0.200198	0.501664	0.615904	0.998959
Adgre1	31.3184	0.0150358	0.270902	0.0555027	0.955738	0.998959
Eya2	25.1974	-0.520832	0.279518	-1.86332	0.0624169	0.998959
Ndufb5	179.315	0.033576	0.196863	0.170556	0.864573	0.998959
Fbxw2	77.9076	0.0839302	0.222402	0.37738	0.705892	0.998959
Lsm4	59.6175	0.287909	0.199646	1.4421	0.149275	0.998959
Dnajc8	112.609	0.0244475	0.209924	0.116459	0.907289	0.998959
Rhbdl3	37.6814	0.280175	0.259824	1.07833	0.280889	0.998959
Card19	31.4219	0.452295	0.25009	1.80853	0.070524	0.998959
Rabl3	25.2068	-0.365384	0.279153	-1.3089	0.190569	0.998959
LOC100861749,Sfi1	80.0665	0.0419061	0.276724	0.151437	0.879631	0.998959
Pgap6	37.6125	0.164982	0.23657	0.697392	0.485558	0.998959
Mre11a	24.8879	-0.268712	0.273815	-0.981363	0.326414	0.998959
Slc7a6os	48.0277	0.0828499	0.222695	0.372033	0.709868	0.998959
Ccdc96	27.9682	0.266604	0.259987	1.02545	0.305149	0.998959
Gm15501,Rps8	233.707	0.117208	0.174296	0.672468	0.501286	0.998959
Slc39a13	32.5111	0.174396	0.24855	0.701652	0.482896	0.998959
Tmem234	39.8704	0.0598205	0.226569	0.264027	0.791759	0.998959
Adipor1	79.3141	0.0196666	0.197304	0.0996768	0.920601	0.998959
Pfdn2	110.572	-0.0624114	0.180477	-0.345815	0.729482	0.998959
Zfp687	48.0586	0.251026	0.2325	1.07968	0.280283	0.998959
Scfd2	34.0037	0.109573	0.242103	0.452588	0.650846	0.998959
Dynlt2a2,Dynlt2a3,Dynlt2a1	47.8543	0.291016	0.232042	1.25415	0.209788	0.998959
Gcnt2	40.8192	-0.0393534	0.237969	-0.165372	0.868651	0.998959
Atp6v0c,Atp6v0c-ps2	662.476	-0.0348056	0.205468	-0.169397	0.865485	0.998959
Atp13a4	24.9413	-0.180629	0.282576	-0.639224	0.522677	0.998959
Myo1b	35.8344	0.0377483	0.236531	0.159591	0.873203	0.998959
Hcn1	27.8921	0.290381	0.253491	1.14553	0.25199	0.998959
Ccdc63	25.9543	0.151354	0.266359	0.568233	0.569876	0.998959
Slc4a11	29.8793	0.0368997	0.2784	0.132542	0.894555	0.998959
Sars2	30.2038	-0.0880189	0.255105	-0.34503	0.730072	0.998959
Zxdb,Zxda	41.2282	-0.415392	0.234483	-1.77152	0.0764737	0.998959
Fcho1	90.1095	0.345282	0.228077	1.51388	0.130056	0.998959
Zfp523	51.0315	-0.0683952	0.236331	-0.289404	0.772272	0.998959
Ip6k3	29.2172	0.156272	0.253612	0.616184	0.537773	0.998959
Pex7	29.7767	-0.00149103	0.251112	-0.00593771	0.995262	0.998959
Lrrc20	30.4444	0.619934	0.264146	2.34694	0.0189285	0.998959
Rad50	32.0982	0.314094	0.254714	1.23312	0.217529	0.998959
Eme1	25.7275	0.279596	0.290649	0.961974	0.336063	0.998959
Zscan21	35.6856	-0.0893332	0.240931	-0.370783	0.710799	0.998959
Tnfrsf13c	33.4412	-0.0466563	0.255894	-0.182326	0.855327	0.998959
Gosr2	48.5484	-0.157186	0.229509	-0.684879	0.49342	0.998959
Cnot9	45.1917	0.10366	0.25253	0.410486	0.68145	0.998959
Zfp384	51.4979	-0.20621	0.234655	-0.878779	0.379521	0.998959
Stk35	38.2257	0.358324	0.234062	1.5309	0.125795	0.998959
Atp11a	39.2781	-0.0107679	0.225135	-0.0478286	0.961853	0.998959
Pak4	27.1589	-0.124635	0.257618	-0.483799	0.628528	0.998959
P2ry10b	26.8594	-0.0291009	0.262081	-0.111038	0.911586	0.998959
Kdm5c	60.8731	0.0830416	0.236644	0.350913	0.725654	0.998959
Faiml	22.8799	0.19725	0.274581	0.718366	0.472531	0.998959
Gbf1	39.1005	0.236397	0.24216	0.976203	0.328964	0.998959
Hars2	44.9331	0.197819	0.219003	0.90327	0.366383	0.998959
Tmcc3	24.8421	-0.0680417	0.277706	-0.245014	0.806446	0.998959
Ddx46	44.6286	-0.203482	0.229419	-0.886945	0.375109	0.998959
Clcn3	77.628	-0.0911873	0.210776	-0.432627	0.665286	0.998959
Cd276	28.6268	0.619183	0.265308	2.33383	0.0196046	0.998959
Tdpoz8	31.3951	-0.0532004	0.25038	-0.212479	0.831734	0.998959
Canx	168.668	0.00605712	0.184724	0.0327901	0.973842	0.998959
Mob1b	51.6039	-0.0484302	0.227838	-0.212564	0.831667	0.998959
Pak1	356.853	-0.0679731	0.220479	-0.308297	0.757856	0.998959
Rpl23a	280.288	-0.0335237	0.164178	-0.204191	0.838205	0.998959
Atad3a	51.4328	0.188736	0.217664	0.867099	0.385888	0.998959
Klhdc4	45.4762	0.212061	0.242458	0.87463	0.381775	0.998959
Gas6	98.5602	0.11822	0.189661	0.623323	0.533072	0.998959
Cflar	31.1956	-0.0136035	0.253187	-0.0537292	0.957151	0.998959
Arl10	35.3768	0.0934704	0.245068	0.381405	0.702902	0.998959
Slc22a29,Slc22a27	23.3223	0.122478	0.275891	0.443937	0.657088	0.998959
Apeh	44.3379	-0.176584	0.239724	-0.736612	0.461358	0.998959
Gm21154,Gm8267,Gm8104,Gm3371,1700049E17Rik2,Gm7152,Gm7991,Gm7995,Gm5622,1700024B05Rik,Gm8032,Gm2959,AY358078,1700049E17Rik1,Gm5930	47.768	-0.253796	0.415631	-0.610628	0.541446	0.998959
Zfp955b,Zfp955a	76.364	-0.00715572	0.204555	-0.034982	0.972094	0.998959
Erich1	25.9198	0.0807843	0.267698	0.301774	0.762825	0.998959
Dyrk1a	81.8091	0.132769	0.205792	0.645161	0.518823	0.998959
Syngr1	464.861	-0.0444623	0.214499	-0.207284	0.835788	0.998959
Atad1	65.4308	-0.053647	0.21949	-0.244417	0.806908	0.998959
Frat1	33.9543	-0.00893122	0.256896	-0.0347659	0.972266	0.998959
Top1mt	40.945	0.416708	0.234101	1.78004	0.0750702	0.998959
3830406C13Rik	43.3662	0.0494881	0.240166	0.206058	0.836746	0.998959
Pde1a	166.393	-0.0241336	0.250079	-0.096504	0.92312	0.998959
Gpr101	29.7688	-0.331283	0.259684	-1.27571	0.202056	0.998959
Ccz1	63.1002	-0.115719	0.195039	-0.593313	0.552971	0.998959
Fam120b	81.8504	-0.0158062	0.215075	-0.0734916	0.941415	0.998959
Potegl	24.849	0.00779178	0.276461	0.0281841	0.977515	0.998959
Snx21	28.6411	0.00410889	0.255288	0.0160951	0.987159	0.998959
Ctnnb1	118.18	0.132154	0.221664	0.59619	0.551048	0.998959
Clk2,Gm45927	25.622	0.0394471	0.276883	0.142469	0.88671	0.998959
Olfr972,Olfr968,Olfr969	26.0035	-0.135088	0.277795	-0.486287	0.626764	0.998959
Snrpf	37.9536	0.12718	0.249905	0.508912	0.610814	0.998959
Prr14	58.2406	0.37164	0.210357	1.76671	0.0772766	0.998959
Reg3a	27.9546	-0.0208019	0.276023	-0.075363	0.939926	0.998959
Tmem63b	46.8569	0.140137	0.215528	0.650202	0.515562	0.998959
Nfyc	38.0647	0.0195855	0.240647	0.0813866	0.935135	0.998959
Fut11	32.3844	-0.102832	0.245781	-0.41839	0.675662	0.998959
Kcng2	23.2527	-0.0427774	0.28746	-0.148811	0.881703	0.998959
Castor2	58.0612	-0.104902	0.204986	-0.51175	0.608826	0.998959
Lrp2bp	32.9197	0.316966	0.251531	1.26015	0.207615	0.998959
Rbm19	30.9844	0.276016	0.255794	1.07906	0.280562	0.998959
Zmym4	66.9293	0.0317399	0.203397	0.156049	0.875995	0.998959
Gm32168	43.4633	-0.091931	0.224112	-0.4102	0.681659	0.998959
Mlip	72.0419	-0.301393	0.210005	-1.43517	0.151238	0.998959
Soat1	40.7881	0.120577	0.234128	0.515004	0.60655	0.998959
Bpnt1	75.1554	0.124221	0.211216	0.588125	0.556448	0.998959
Pcbp1	192.311	-0.0567415	0.1858	-0.305389	0.76007	0.998959
Pfdn4	65.1816	0.491959	0.226381	2.17314	0.0297697	0.998959
Rad18	33.1777	0.223129	0.238632	0.935033	0.349771	0.998959
Golga4	40.413	-0.00368688	0.230997	-0.0159607	0.987266	0.998959
Sclt1	33.1603	-0.0427238	0.250867	-0.170304	0.864771	0.998959
Prxl2c	54.6606	-0.0293387	0.215722	-0.136002	0.89182	0.998959
Cdpf1	33.0278	0.12589	0.240008	0.524522	0.599916	0.998959
Tlnrd1	35.5467	-0.0766079	0.235049	-0.325923	0.744482	0.998959
Atp1a3	2166	0.0777635	0.230773	0.33697	0.736139	0.998959
Spata2l	46.0248	-0.20899	0.221736	-0.942516	0.345928	0.998959
Serpinb3d	32.0412	-0.176257	0.256499	-0.687166	0.491978	0.998959
Mrpl43	71.6954	0.12292	0.209047	0.588005	0.556529	0.998959
Rnf168	25.8603	-0.169407	0.271007	-0.625101	0.531905	0.998959
LOC118568783	108.135	-0.165589	0.371827	-0.445338	0.656076	0.998959
Scgb2b19,Scgb2b12,Scgb2b18,Scgb2b11	30.8993	0.179513	0.267152	0.671952	0.501614	0.998959
Mfn2	121.741	0.0467082	0.218107	0.214152	0.830428	0.998959
Chsy3	42.5749	0.0389333	0.240734	0.161728	0.87152	0.998959
Mcm2	25.1028	-0.0699721	0.262529	-0.266531	0.78983	0.998959
Slc35c2	27.4501	0.0745703	0.259871	0.286951	0.774149	0.998959
Plcd4	22.6924	0.187501	0.286078	0.655421	0.512197	0.998959
Rgmb	112.383	-0.0194311	0.207325	-0.0937229	0.925329	0.998959
Ufsp2	58.6938	0.205028	0.239921	0.854565	0.392792	0.998959
Arel1	78.1421	-0.017603	0.211873	-0.0830829	0.933786	0.998959
Zranb1	42.3414	0.051307	0.226589	0.226432	0.820865	0.998959
Wnt3a	23.7217	0.171161	0.286918	0.59655	0.550808	0.998959
Fcf1	38.6665	0.153276	0.24783	0.618472	0.536264	0.998959
Smim7	52.4208	0.200847	0.217463	0.923594	0.355698	0.998959
Tigar	140.374	0.208657	0.220865	0.944723	0.3448	0.998959
Tnip1	32.8052	-0.316433	0.249985	-1.26581	0.205582	0.998959
Ndfip2	181.227	-0.020385	0.211697	-0.0962933	0.923288	0.998959
Nme4	24.2773	-0.013907	0.289787	-0.0479904	0.961724	0.998959
Dctn3	235.511	-0.0237408	0.206187	-0.115142	0.908332	0.998959
E330014E10Rik,Gm3286,LOC665290,Pramel48	24.224	0.262523	0.267842	0.980144	0.327015	0.998959
Ifna12,Ifna15,Ifna14	29.5987	0.0283967	0.258364	0.10991	0.912481	0.998959
Xaf1	25.2819	-0.343533	0.281815	-1.219	0.222844	0.998959
Sall1	24.6934	-0.317244	0.273515	-1.15988	0.246099	0.998959
Carmil1	41.5418	0.143992	0.221506	0.650058	0.515655	0.998959
Gm21933	26.2748	-0.0352852	0.272438	-0.129516	0.896949	0.998959
Gja1	44.9556	-0.143093	0.221225	-0.646822	0.517747	0.998959
Cd96	23.173	0.0941536	0.291019	0.323531	0.746293	0.998959
Nptxr	43.0701	-0.26162	0.227712	-1.14891	0.250594	0.998959
Cndp2	89.341	0.268489	0.182175	1.47379	0.140537	0.998959
Vmn1r232	26.2624	-0.206341	0.267441	-0.771539	0.440388	0.998959
Cryba2	23.644	0.133587	0.272798	0.489692	0.624352	0.998959
Gpr176	29.6779	0.289169	0.252858	1.1436	0.252789	0.998959
Hook1	44.2233	0.113161	0.218106	0.518835	0.603876	0.998959
Sik3	158.28	0.0617951	0.207237	0.298186	0.765561	0.998959
Myo9b	28.4609	0.271591	0.260084	1.04424	0.296373	0.998959
Zbtb32	29.4052	-0.00405773	0.258594	-0.0156915	0.98748	0.998959
Klri1	23.465	0.226494	0.298639	0.758418	0.448201	0.998959
Znhit3	34.5821	0.248844	0.255044	0.975691	0.329218	0.998959
Mafa	29.9507	0.375322	0.251654	1.49142	0.135851	0.998959
Dock9	67.9436	0.00528232	0.211909	0.0249273	0.980113	0.998959
Mansc1	32.6316	0.205726	0.252519	0.814695	0.415247	0.998959
Vmn2r96	27.1262	-0.180427	0.275259	-0.655482	0.512157	0.998959
Htr2a	47.081	-0.199289	0.233558	-0.853275	0.393507	0.998959
Ccdc71	37.6907	-0.361204	0.232331	-1.5547	0.120018	0.998959
Gm31606	29.895	0.286388	0.249152	1.14945	0.25037	0.998959
Psd3	220.384	-0.171151	0.198062	-0.864129	0.387517	0.998959
Ccdc142	28.9001	0.0420978	0.2587	0.162728	0.870732	0.998959
Atp5j	166.118	0.166729	0.204858	0.813877	0.415715	0.998959
Samhd1	36.8724	0.141328	0.237805	0.5943	0.552311	0.998959
Med11	38.3717	-0.00682978	0.24407	-0.0279828	0.977676	0.998959
Vstm5	37.2448	0.0938712	0.241972	0.387942	0.698059	0.998959
Mal2	109.552	-0.209195	0.214314	-0.976112	0.329009	0.998959
Cenpb	41.0772	0.218459	0.224067	0.974974	0.329573	0.998959
Tia1	49.6106	-0.0440198	0.233506	-0.188517	0.850472	0.998959
Gabrd	53.8019	0.0749725	0.214248	0.349933	0.726389	0.998959
Abcd4	25.4819	-0.11534	0.268375	-0.42977	0.667363	0.998959
Ndrg4	1919.9	-0.0383228	0.239758	-0.15984	0.873007	0.998959
Olfr1200,Olfr1196,Olfr1197	25.7356	0.0534553	0.267196	0.200061	0.841433	0.998959
Wars	42.4899	-0.273615	0.251145	-1.08947	0.275946	0.998959
Ppm1j	25.6591	0.307707	0.280926	1.09533	0.273373	0.998959
Slc27a1	62.1848	-0.149164	0.200798	-0.74286	0.457567	0.998959
Bend5	40.5486	-0.165544	0.247502	-0.66886	0.503585	0.998959
Tceal1	31.3043	-0.000925576	0.254094	-0.00364265	0.997094	0.998959
Zfp395	26.4762	-0.211679	0.262633	-0.805986	0.420251	0.998959
Trio	35.9775	0.10369	0.235791	0.439753	0.660116	0.998959
Stk16	51.0937	-0.0851131	0.219588	-0.387604	0.698309	0.998959
Mrpl34	26.9994	-0.210288	0.256308	-0.82045	0.41196	0.998959
Rrs1	61.686	-0.0312499	0.208741	-0.149707	0.880996	0.998959
Hoxa7	22.8818	-0.136006	0.276795	-0.491359	0.623172	0.998959
B4galt5	67.9971	0.33994	0.207604	1.63745	0.101537	0.998959
Galk1	25.125	0.301588	0.260973	1.15563	0.247834	0.998959
Ern1	34.5688	-0.00677016	0.259486	-0.0260906	0.979185	0.998959
Preb	41.753	0.178436	0.222206	0.803021	0.421962	0.998959
Cdh3	27.8059	0.112781	0.26022	0.433405	0.664721	0.998959
Lcor	37.7723	-0.0453554	0.245064	-0.185076	0.85317	0.998959
Tmem8b	90.6706	0.244472	0.19664	1.24325	0.213777	0.998959
1700019D03Rik	29.7651	0.380857	0.250958	1.51761	0.129113	0.998959
Otulinl	33.4577	-0.0250258	0.258825	-0.0966902	0.922972	0.998959
Lrfn5	49.4909	-0.00458747	0.228484	-0.0200779	0.983981	0.998959
Crtc2	32.9143	0.188895	0.253658	0.744685	0.456462	0.998959
Ppp3ca	569.065	-0.196382	0.188185	-1.04356	0.296689	0.998959
Usp37	27.9486	-0.350417	0.262621	-1.33431	0.182104	0.998959
Psmb2	116.34	0.205705	0.211551	0.972362	0.33087	0.998959
Cmtr1	74.6334	0.191187	0.204042	0.936997	0.34876	0.998959
Mef2d	260.76	0.155617	0.186945	0.832423	0.40517	0.998959
Gch1	23.4946	0.288115	0.289446	0.995404	0.31954	0.998959
Klc1	806.771	0.0755775	0.213692	0.353676	0.723582	0.998959
Bzw1	65.193	-0.0693446	0.214448	-0.323363	0.74642	0.998959
Rab13	34.9949	-0.0948135	0.240286	-0.394587	0.693148	0.998959
Tk1	31.843	0.00154932	0.247602	0.00625728	0.995007	0.998959
Cd2	23.942	0.0381539	0.277598	0.137443	0.890681	0.998959
Frzb	28.8396	-0.365338	0.271997	-1.34317	0.179218	0.998959
Eef1e1	41.7322	0.437569	0.227902	1.91999	0.0548596	0.998959
Lztr1	85.1099	0.138994	0.209612	0.663098	0.507268	0.998959
Gtf2e1	31.2331	0.131442	0.246608	0.533	0.594033	0.998959
Zfp239	39.6071	0.0982833	0.225482	0.435882	0.662922	0.998959
Cadm4	289.168	0.463434	0.192606	2.40613	0.0161227	0.998959
Rpl13	360.774	0.189064	0.143758	1.31516	0.188457	0.998959
Nmnat3	28.5545	0.482247	0.262921	1.83419	0.0666251	0.998959
Gng4	25.9969	0.039833	0.266785	0.149308	0.881311	0.998959
C2cd4c	24.0551	-0.0559208	0.281248	-0.198831	0.842395	0.998959
Isoc1	24.6821	0.137857	0.268421	0.513585	0.607542	0.998959
Rpl36a,Gm13194,Gm6525	52.3135	0.013427	0.212929	0.0630587	0.94972	0.998959
Olfr530,Olfr533	22.692	0.368284	0.293801	1.25351	0.210019	0.998959
Mtrex	47.314	0.0585352	0.21467	0.272675	0.785103	0.998959
Zfp422	23.4348	-0.207222	0.294632	-0.703324	0.481854	0.998959
Lrrc51	26.0523	0.385653	0.280436	1.37519	0.169072	0.998959
Rpl27,LOC108167922	155.537	0.189337	0.174689	1.08385	0.278431	0.998959
Ap3b2	45.5925	0.117538	0.227145	0.517458	0.604837	0.998959
Cngb1	27.7297	-0.106611	0.262513	-0.406115	0.684658	0.998959
Eri3	107.426	-0.113264	0.192117	-0.589555	0.555489	0.998959
Tbcb	33.6045	-0.146692	0.254638	-0.57608	0.564561	0.998959
Leng8	50.3975	-0.0984174	0.237109	-0.415072	0.678089	0.998959
Tmem179	91.0199	0.0423427	0.198174	0.213665	0.830809	0.998959
Apol7c	28.8396	0.0726744	0.268185	0.270986	0.786402	0.998959
Tigit	24.1443	0.105758	0.265654	0.398107	0.690552	0.998959
Tas2r122	33.6206	0.0388166	0.246546	0.157442	0.874897	0.998959
Tnxb	24.791	-0.0695093	0.281245	-0.247149	0.804793	0.998959
Rad9b	28.1597	0.152644	0.260806	0.585277	0.558361	0.998959
Tnfrsf10b	25.9481	-0.121774	0.275373	-0.442214	0.658334	0.998959
Tpgs1	49.7999	-0.170995	0.221671	-0.771389	0.440476	0.998959
[truncated: 17,741 more rows]

## Sheet: 2DG_ipsi_vs_contra
	baseMean	log2FoldChange	lfcSE	stat	pvalue	padj
Ppp1r1b	475.501	1.93631	0.188616	10.2659	1.00361539030575e-24	7.98877850683377e-21
Hmgcs1	158.047	1.32418	0.163248	8.11145	5.0021140903722e-16	1.99084140796814e-12
Fdft1	187.422	1.24598	0.155694	8.00278	1.21642528424229e-15	3.00278906331816e-12
Ldha	221.017	1.54494	0.193693	7.97621	1.50893922779807e-15	3.00278906331816e-12
Hagh	166.412	1.59159	0.207629	7.66556	1.7805701831465e-14	2.83466773156923e-11
Igfbp4	191.749	1.4998	0.204353	7.33929	2.14729354998626e-13	2.84874277631511e-10
Dhcr24	147.682	1.20108	0.164323	7.30925	2.68636832038212e-13	3.05478454717739e-10
Idi1,Idi1-ps1	87.5109	1.3058	0.183039	7.13399	9.75018184556856e-13	9.15528139831397e-10
Actg1	890.353	1.00412	0.140915	7.12575	1.03514488171892e-12	9.15528139831397e-10
Hpcal4	316.794	1.4682	0.207168	7.08699	1.37064570711097e-12	1.09103398286033e-09
Tmem130	113.24	1.29899	0.185387	7.0069	2.43658594520263e-12	1.7632021930739e-09
Fasn	180.77	1.10337	0.161406	6.83603	8.14193402962766e-12	5.40081623965301e-09
Acat2	76.8926	1.38189	0.202947	6.80911	9.82026485381353e-12	5.64121644150973e-09
Tesc	114.215	1.47537	0.216723	6.80763	9.92173745994173e-12	5.64121644150973e-09
Kcnt1	195.721	1.27811	0.188977	6.76334	1.3484209757547e-11	7.15562064467161e-09
Ipo5	198.165	1.28882	0.195874	6.57985	4.70919904371446e-11	2.34282652424794e-08
Slc7a4	215.525	1.30212	0.199035	6.54217	6.06335644632856e-11	2.83907748898679e-08
Vgf	207.98	1.15426	0.177145	6.51593	7.22389600576294e-11	3.19456734477072e-08
Myl4	172.084	1.38752	0.214757	6.46087	1.04101738419114e-10	4.36131493587447e-08
Islr2	103.494	1.32936	0.207093	6.41914	1.3704189351557e-10	5.45426736191968e-08
Tpm1	299.409	1.19716	0.187104	6.39838	1.5703160884986e-10	5.95224574497566e-08
Sqle	121.951	1.10724	0.173459	6.38328	1.73336683410099e-10	5.99895652149734e-08
Slc6a17	579.025	1.25406	0.196347	6.38694	1.69235309617695e-10	5.99895652149734e-08
Cck	229.629	1.20458	0.189538	6.35537	2.07920987203763e-10	6.89604607559149e-08
Robo3	93.4952	1.36537	0.215301	6.34168	2.27272520445743e-10	7.23635705099245e-08
Syn2	375.214	1.11668	0.177389	6.29508	3.0723160299222e-10	9.40601369160796e-08
Hmgcr	134.692	1.14747	0.182478	6.28828	3.20995881617045e-10	9.46343413952473e-08
Cadm4	413.319	1.14955	0.187378	6.1349	8.52144180445522e-10	2.4225241701237e-07
Mmp17	315.554	1.03825	0.170107	6.10353	1.03752186770894e-09	2.84781864378041e-07
Sh3bgrl3	322.873	0.907164	0.149594	6.06418	1.32630113362969e-09	3.40559903990074e-07
Prkag2	137.742	1.07204	0.176735	6.06582	1.31283273089999e-09	3.40559903990074e-07
Insig1	81.4314	1.14748	0.189812	6.04538	1.49058725108951e-09	3.70783578708516e-07
Gpc1	164.85	1.03303	0.172053	6.00412	1.92374867560197e-09	4.64031498720961e-07
Hk1	444.354	1.05795	0.177095	5.97391	2.31634782410888e-09	5.42297902350198e-07
Gabbr2	449.604	1.04869	0.177652	5.90304	3.56862684700997e-09	8.11607705777125e-07
6430548M08Rik	395.279	0.915632	0.155367	5.89336	3.78414413368925e-09	8.14102359572065e-07
Ptp4a3	144.892	1.00691	0.170759	5.89669	3.70860112618491e-09	8.14102359572065e-07
Ighm	72.7679	1.31093	0.222636	5.88824	3.90324178326427e-09	8.17626436704832e-07
Nos1ap	404.56	1.1053	0.187863	5.88352	4.01620453983854e-09	8.19717644541405e-07
Gpi1	613.298	1.01957	0.173916	5.86245	4.56095734608943e-09	9.07630511871797e-07
Cox5a	501.924	0.76887	0.131581	5.84334	5.11642391513876e-09	9.93334984500111e-07
Inf2	101.149	1.07631	0.18593	5.78877	7.0905599970828e-09	1.34382994230426e-06
Pcyt2	105.614	0.981298	0.169901	5.77569	7.66371624141998e-09	1.38643593822052e-06
Ncam1	198.778	0.809764	0.140193	5.77607	7.64638910690075e-09	1.38643593822052e-06
Aldoa	1495.04	0.97198	0.168453	5.77004	7.92548635263908e-09	1.40193047482238e-06
Tubb5	197.011	0.845999	0.146821	5.76209	8.30787034304328e-09	1.43762278110053e-06
Mapk8ip1	275.291	0.786994	0.136739	5.75543	8.64221347479938e-09	1.46365998424262e-06
Limk1	124.224	1.012	0.17653	5.73276	9.88099185693668e-09	1.55169338897219e-06
Efhd2	771.732	1.79169	0.31248	5.73379	9.8209707605666e-09	1.55169338897219e-06
Grik5	225.627	1.10697	0.192927	5.73777	9.59296222494786e-09	1.55169338897219e-06
Pfn1	166.667	0.908235	0.158458	5.73172	9.94175412532435e-09	1.55169338897219e-06
Tspan5	183.428	1.08146	0.189084	5.71948	1.06849481115744e-08	1.63561898015639e-06
Sh3gl2	602.489	0.954065	0.16726	5.7041	1.16959092968336e-08	1.75259384948115e-06
Srebf2	233.266	0.825389	0.144772	5.7013	1.18894557628118e-08	1.75259384948115e-06
Msmo1	115.098	1.11928	0.196653	5.69167	1.2580360696641e-08	1.82072129355022e-06
Reep1	132.507	1.04701	0.184822	5.665	1.47021700643184e-08	2.0898084591424e-06
Actb	631.013	1.01222	0.178914	5.65757	1.5352866377605e-08	2.14401432220589e-06
Ehd3	183.485	1.26831	0.226387	5.60242	2.11384372156548e-08	2.85189763112902e-06
Ptma	463.167	0.787653	0.140547	5.60418	2.09237908542171e-08	2.85189763112902e-06
Chga	318.245	0.941663	0.168699	5.58191	2.3789614929626e-08	3.15608891399704e-06
Pik3r1	223.168	0.867915	0.156352	5.55101	2.8402095870945e-08	3.66507985313293e-06
Slc17a7	1352.4	0.861295	0.155185	5.55012	2.85471043836987e-08	3.66507985313293e-06
Map1b	414.949	0.823994	0.148683	5.54195	2.99114709078635e-08	3.77929060994593e-06
Mif	609.149	0.899801	0.162635	5.53265	3.15427963027141e-08	3.92313529015007e-06
Tbc1d24	172.028	1.13462	0.205756	5.51439	3.49996933049347e-08	4.28611628780431e-06
Trim3	164.537	0.97408	0.176797	5.50959	3.59679676391643e-08	4.33795488496588e-06
Gda	144.223	1.00214	0.182392	5.49444	3.91941284801591e-08	4.6564964582398e-06
Stac2	189.525	0.911335	0.16602	5.4893	4.0352838700285e-08	4.72365582432747e-06
Sh2d5	82.1739	1.10726	0.201994	5.48166	4.21353668224212e-08	4.86083362183294e-06
Kif17	69.2909	1.181	0.216621	5.45193	4.98265521014559e-08	5.66599078182269e-06
Hapln4	217.774	1.05898	0.195323	5.42167	5.90436518953828e-08	6.61954181813024e-06
Rpn1	108.04	0.950248	0.175366	5.41866	6.00482368501385e-08	6.63866618509864e-06
Amph	495.769	1.04363	0.193459	5.39461	6.86714299484646e-08	7.48800797794216e-06
Kcnip3	193.683	0.867712	0.161311	5.37913	7.4846320065003e-08	8.051036590776e-06
Cpne5	101.673	1.12473	0.209542	5.36755	7.98150815626734e-08	8.47104065651841e-06
Diras2	319.707	0.9324	0.174228	5.35162	8.71685068619092e-08	9.12975413974734e-06
Rtn4rl2	118.575	1.24939	0.233638	5.34756	8.9148512333832e-08	9.21587218412082e-06
Ap2b1	296.371	0.850936	0.159761	5.32631	1.00228552530544e-07	9.9727409767891e-06
Rogdi	178.463	0.922743	0.173229	5.32673	9.999714216527e-08	9.9727409767891e-06
Cyb5r1	72.9219	1.16986	0.219552	5.32842	9.90705254540158e-08	9.9727409767891e-06
Hsph1	225.647	0.940467	0.177192	5.30763	1.11061412754749e-07	1.09141832781211e-05
Dnaja1	340.677	0.767463	0.14487	5.29758	1.17347701942303e-07	1.13913135056187e-05
Cap1	224.119	1.10223	0.208237	5.29314	1.20231902026316e-07	1.15306739774636e-05
Ncald	223.58	1.05607	0.200029	5.27961	1.29458756239722e-07	1.22677583293832e-05
Cyb561	123.628	1.00429	0.190931	5.25999	1.4406654782579e-07	1.34914084787445e-05
Gng2	93.2178	1.04905	0.199915	5.24748	1.54191445670839e-07	1.41600097831406e-05
Camk2b	269.651	0.889066	0.169449	5.2468	1.54763926021763e-07	1.41600097831406e-05
Prkce	364.805	0.940441	0.179516	5.23876	1.61655410025377e-07	1.46224666341136e-05
Prr7	94.1798	1.02487	0.195995	5.22907	1.70362104014201e-07	1.52368803140791e-05
Adam15	160.906	0.956698	0.183275	5.22	1.78922542238373e-07	1.58247048468606e-05
Doc2a	97.88	0.96477	0.185544	5.19967	1.99639684719118e-07	1.74629878061998e-05
Itm2c	515.291	0.962955	0.185593	5.18854	2.11953817556308e-07	1.79484296568959e-05
Ap1s1	161.902	0.887786	0.171071	5.18956	2.10788465115049e-07	1.79484296568959e-05
Adcy9	146.421	1.00669	0.193969	5.18996	2.10341216040968e-07	1.79484296568959e-05
Prpf19	94.721	0.966949	0.18662	5.18137	2.20260419550767e-07	1.84555046276222e-05
Prkcz	167.107	0.790738	0.153139	5.16353	2.42336678646219e-07	2.00937496044156e-05
Higd1a	153.663	0.933599	0.18137	5.14749	2.63999082036147e-07	2.1604847475198e-05
Nmnat2	201.556	0.857648	0.166705	5.14471	2.67938944051933e-07	2.1604847475198e-05
Pi4ka	495.929	0.866763	0.168494	5.14417	2.68703505030729e-07	2.1604847475198e-05
Pgam1	655.61	0.85053	0.165818	5.12931	2.9079982417773e-07	2.31476660045473e-05
Srxn1	127.186	0.923657	0.180521	5.11663	3.11039433717439e-07	2.45136028949586e-05
Dynll1	585.615	0.79075	0.155054	5.09984	3.39939525787895e-07	2.65286139732514e-05
Nme2	212.446	0.721718	0.141693	5.09352	3.51467611397019e-07	2.71619629778667e-05
Pcdh1	142.555	1.11606	0.220218	5.06797	4.02076040821911e-07	3.07742815859847e-05
Myadm	102.225	0.988743	0.195224	5.06467	4.09110475350896e-07	3.09468082554062e-05
Syt7	256.42	0.779425	0.153937	5.06328	4.12105738074504e-07	3.09468082554062e-05
Slc7a14	114.971	0.987702	0.195165	5.06086	4.17375235316511e-07	3.10495969450414e-05
Csnk1a1	326.944	0.887199	0.175785	5.04707	4.48626984395559e-07	3.30654703313764e-05
Camk2n1	1778.32	-0.730022	0.145062	-5.03247	4.84200640843358e-07	3.53599734047076e-05
Ccdc85b	253.953	0.961209	0.191259	5.02569	5.01630387288002e-07	3.59727737190315e-05
Tpi1	770.348	0.765097	0.152207	5.0267	4.98981136960259e-07	3.59727737190315e-05
Sh3rf3	57.0523	1.02543	0.204508	5.01412	5.32758549836354e-07	3.78639112205123e-05
Hspa5	121.109	0.849581	0.169575	5.01005	5.4415909768285e-07	3.83319151996061e-05
Suclg1	226.205	0.87403	0.174848	4.99881	5.76860641653618e-07	4.02790412944106e-05
Gfap	85.2981	2.02741	0.406227	4.99084	6.01186214631064e-07	4.1612541464898e-05
Baiap2	186.007	0.96934	0.194446	4.98513	6.19197248773101e-07	4.24897422433956e-05
Arpc1a	178.777	0.758316	0.152202	4.98229	6.2836436943301e-07	4.27502596639894e-05
Prkar1b	1161.07	0.728587	0.146304	4.97994	6.36026703599777e-07	4.29048522089341e-05
H3f3b,Gm6485	313.241	0.681734	0.13708	4.97324	6.58428100339751e-07	4.40427536025581e-05
Dnajc5	237.234	0.753806	0.151654	4.97056	6.67598510050494e-07	4.42840345000161e-05
Kcna1	288.394	0.80576	0.162519	4.95795	7.12406092999935e-07	4.68657231428056e-05
Scrt2	76.9336	1.08612	0.219364	4.95121	7.37546806130443e-07	4.81219063671994e-05
Serbp1	234.801	0.756825	0.153339	4.93564	7.9886616768555e-07	5.06777337312792e-05
Uchl1	410.086	0.778193	0.157726	4.93382	8.06372855347274e-07	5.06777337312792e-05
Dstn	173.171	0.922467	0.186988	4.93329	8.08551781893525e-07	5.06777337312792e-05
Mboat7	207.786	0.840457	0.170211	4.93773	7.90373723905627e-07	5.06777337312792e-05
Kpnb1	91.2527	0.899999	0.182285	4.93731	7.92073534764343e-07	5.06777337312792e-05
Efr3b	117.922	0.874587	0.177624	4.9238	8.48789772994081e-07	5.27841140080694e-05
Golt1b	64.1746	1.12957	0.229623	4.91926	8.68737887277949e-07	5.36058417266083e-05
Ube2ql1	131.742	0.897564	0.182653	4.91404	8.92176431346562e-07	5.46286491809126e-05
Dagla	149.329	0.87769	0.178944	4.90484	9.35033555952362e-07	5.68157794303878e-05
Lpgat1	218.83	0.735894	0.150786	4.8804	1.05872813255771e-06	6.38445146602982e-05
Dkk3	403.137	0.992309	0.204491	4.85257	1.21869563710332e-06	7.29384757243789e-05
Plppr2	124.666	0.981693	0.20264	4.84451	1.26922070713104e-06	7.53954987221126e-05
Eno1b,Eno1	865.583	0.807827	0.166823	4.84242	1.28266330133777e-06	7.5629628730731e-05
Fam234b	223.417	0.904134	0.186869	4.83833	1.30936934929747e-06	7.66366177971167e-05
Ptk2	264.258	0.899694	0.186163	4.83282	1.3461491872816e-06	7.76474458750836e-05
Ndufc2	290.785	0.760719	0.157371	4.83391	1.33879795444087e-06	7.76474458750836e-05
Spon1	102.498	0.954044	0.198209	4.81333	1.48435913419656e-06	8.50035878288104e-05
Pcdh7	264.989	0.883111	0.183545	4.81142	1.49860058559544e-06	8.52061475809976e-05
Pitpna	353.858	0.723644	0.150651	4.80346	1.55948305580946e-06	8.80389015903782e-05
Prelid1	231.809	0.78903	0.164533	4.79558	1.62202910530523e-06	9.02891725750325e-05
Gnao1	677.044	0.682658	0.14235	4.79562	1.62171472957259e-06	9.02891725750325e-05
Fam216a	111.081	0.815557	0.170314	4.78856	1.67985820347829e-06	9.28588284700499e-05
Lynx1	163.142	0.818604	0.171017	4.7867	1.69549349575072e-06	9.30767463874187e-05
Cacna1d	117.327	0.953013	0.199197	4.78426	1.71616241383969e-06	9.35661151655062e-05
Svop	126.988	0.886706	0.185477	4.78068	1.74700999405805e-06	9.36021293803368e-05
Aarsd1	97.4695	0.840179	0.175717	4.78144	1.74042463580548e-06	9.36021293803368e-05
Eif3c	143.335	0.837481	0.175251	4.77875	1.76385922199127e-06	9.36021293803368e-05
Degs1	100.063	0.894814	0.187222	4.77943	1.75792334326364e-06	9.36021293803368e-05
Syt5	247.036	0.851467	0.178665	4.76572	1.88179221432972e-06	9.91991127553945e-05
Crip2	134.585	1.49717	0.314379	4.76232	1.91379245619987e-06	0.000100222
Atp5g3	366.081	0.633445	0.133068	4.76032	1.93288717179759e-06	0.000100561
Cipc	90.8967	0.962487	0.202568	4.75142	2.01994946963482e-06	0.000104399
Pgk1	458.143	0.840055	0.176849	4.75013	2.03288735782065e-06	0.000104399
Fam163b	136.573	0.794471	0.167341	4.74762	2.05819640198236e-06	0.000105021
Gm14288,2210418O10Rik,Gm14387,Zfp968,Gm4631,Gm14410,Gm14413,Gm14434,Zfp965,Gm14432,Zfp967,Zfp966,Gm16357,Gm4724,Gm2026,Gm2004,Gm2007,Gm14440,Gm14444,Gm14409,Gm11009,Zfp931,Gm14430,Zfp973,Zfp970,Zfp971,Gm14296,Gm14295,Gm14393,Gm6710,Gm14391,Gm14308,Gm14408,Gm14326,Gm14325,Gm14305,Gm14322	593.898	0.796961	0.168147	4.73968	2.14060837217927e-06	0.00010853
Slc4a10	236.667	0.95146	0.201092	4.73147	2.2290454574087e-06	0.000112299
Mlf2	583.478	0.76094	0.160927	4.72849	2.26201254564169e-06	0.000113243
Sv2b	315.89	0.783223	0.165998	4.71826	2.37867974250742e-06	0.000117604
Ywhah	734.28	0.667234	0.141386	4.71925	2.36718949534728e-06	0.000117604
Cab39	135.125	0.779355	0.165624	4.70557	2.53153394815976e-06	0.00012382
Mt2	224.722	1.44125	0.306307	4.70525	2.53551739880623e-06	0.00012382
Ak5	112.21	0.919624	0.195553	4.70268	2.56764228306765e-06	0.000123869
Ywhag	534.981	0.746898	0.158788	4.70375	2.55431375583681e-06	0.000123869
Atp6v1b2	473.798	0.755849	0.161548	4.67878	2.88586405460503e-06	0.000138382
Comt	164.976	0.94031	0.201066	4.67662	2.91644876943326e-06	0.000139012
Plxdc1	113.825	0.967412	0.207199	4.66901	3.02656386897774e-06	0.000142553
Gpr162	369.635	0.759586	0.162651	4.67003	3.01158700716433e-06	0.000142553
Cyb5b	124.756	0.740758	0.158736	4.66659	3.0624282985957e-06	0.000143394
Slc25a22	154.017	0.786379	0.168607	4.66398	3.10157153917687e-06	0.000144377
Syngr1	567.906	0.67686	0.145271	4.6593	3.17287625458843e-06	0.000146093
Mark4	134.683	0.921706	0.197827	4.65915	3.17513546199277e-06	0.000146093
Pcp4	959.475	0.770974	0.165535	4.65748	3.20106160497897e-06	0.000146439
Fdps	113.06	0.896143	0.192771	4.64875	3.33947663293324e-06	0.000150182
Nkain1	72.0745	1.1422	0.245645	4.64978	3.32283906474546e-06	0.000150182
Eef2	1040.06	0.609147	0.131016	4.64941	3.3288568384941e-06	0.000150182
Rasal1	53.1691	1.13384	0.244405	4.63919	3.49773676858371e-06	0.000156416
Rbfox3	245.611	0.771689	0.166463	4.6358	3.55561087500224e-06	0.000158115
Nell2	285.347	0.732229	0.158094	4.63161	3.62837835578691e-06	0.000160455
Sh3bp5	111.215	1.01906	0.220502	4.62155	3.80887316020687e-06	0.000167506
Myl6,Gm5915	438.346	0.675332	0.146205	4.61908	3.85451386211697e-06	0.000168582
Ssbp3	165.192	0.749635	0.162501	4.61311	3.96692557937094e-06	0.00017255
Ociad2	141.566	0.985312	0.214007	4.60412	4.14208989332457e-06	0.000178222
Nptx1	623.551	1.36151	0.295668	4.60484	4.12779930127931e-06	0.000178222
Srsf3	178.385	0.75558	0.164405	4.59586	4.30968305124824e-06	0.000184436
Trim2	125.008	0.780702	0.169955	4.59359	4.35683276614134e-06	0.00018482
Vxn	142.299	0.862972	0.187881	4.5932	4.36508675246754e-06	0.00018482
Zyx	112.617	0.796904	0.173622	4.58988	4.4349052349434e-06	0.000186782
Chchd10	438.567	0.725017	0.158039	4.58759	4.48383286418595e-06	0.000186865
St8sia5	159.574	0.709574	0.15464	4.58855	4.46344633960212e-06	0.000186865
Slc6a8	271.692	0.727644	0.158793	4.58236	4.59768271719839e-06	0.000189298
Clstn2	189.245	0.83757	0.182794	4.58205	4.60437510075783e-06	0.000189298
Rorb	58.4319	-0.988958	0.215853	-4.58164	4.6135366426294e-06	0.000189298
Capzb	149.518	0.793533	0.174213	4.55494	5.23993505343827e-06	0.000213897
Neurod2	116.955	0.973702	0.213966	4.55073	5.34603427687966e-06	0.00021507
Rnf14	277.903	0.708023	0.15559	4.55058	5.34971953926727e-06	0.00021507
Ykt6	111.576	0.741805	0.162973	4.5517	5.32147625048244e-06	0.00021507
Rasgrp1	430.491	0.724822	0.159518	4.54383	5.52405954601016e-06	0.000220962
Gm14288,2210418O10Rik,Zfp968,Gm4631,Gm14410,Gm14434,Zfp965,Gm14432,Zfp967,Zfp966,Gm14393,Gm4724,Gm2026,Gm2004,Gm2007,Gm14403,Gm14440,Zfp931,Zfp973,Zfp970,Zfp971,Gm14296,Gm14295,Gm14391,Gm6710,Gm14430,Gm14308,Gm14327,Gm14326,Gm14325,Gm14305,Gm14322	433.471	0.778717	0.171465	4.54156	5.58406225457649e-06	0.000222246
Kansl2	136.828	0.905056	0.199715	4.53173	5.85029368699443e-06	0.000230192
Hint1	358.434	0.77017	0.169906	4.53293	5.81720926906734e-06	0.000230192
Ppme1	269.629	0.854195	0.188522	4.531	5.87047157327506e-06	0.000230192
Ap2a1	281.686	0.719829	0.158935	4.52907	5.92427138621105e-06	0.000231163
Arhgdig	135.597	0.76384	0.168748	4.52651	5.99669282148566e-06	0.000232847
Cyb5r3	58.0577	0.974329	0.215384	4.52369	6.07694988769373e-06	0.000234818
Mllt11	362.639	0.650954	0.14407	4.51832	6.23333777949765e-06	0.000239697
Grik3	123.41	0.875349	0.193864	4.51527	6.32358934240438e-06	0.000241032
Atg16l1	72.7248	0.900487	0.199439	4.5151	6.32859990230766e-06	0.000241032
Gnb5	78.5335	1.07178	0.23761	4.51069	6.46160466898783e-06	0.000244926
Surf4	85.3613	0.880985	0.195497	4.50638	6.59421027450885e-06	0.000248767
Adcy5	95.2195	0.861409	0.191341	4.50195	6.73329917523255e-06	0.000251629
Slc36a1	99.4286	0.841175	0.186843	4.50204	6.7303277423804e-06	0.000251629
Dhps	71.9143	1.03188	0.229307	4.49998	6.79590495711279e-06	0.000252782
Cnbp	265.411	0.780995	0.17363	4.49804	6.85818160008582e-06	0.000253912
Ppm1e	213.094	0.733644	0.163155	4.4966	6.9047353489245e-06	0.000254452
Jak1	99.7537	0.877066	0.195223	4.49263	7.03492302784694e-06	0.000258055
Nisch	356.754	0.710802	0.158358	4.48859	7.16967041329943e-06	0.000261792
Eml2	278.599	0.740856	0.165327	4.48117	7.42353854978572e-06	0.000269824
Kcna6	84.0772	0.855889	0.19112	4.47829	7.52432936053152e-06	0.000272244
Morf4l2	238.156	0.712017	0.159194	4.47265	7.72555535214606e-06	0.00027826
Ina	323.279	0.771872	0.172635	4.47112	7.78123487822612e-06	0.000279003
G3bp2	213.793	0.722251	0.162336	4.44912	8.62233543737977e-06	0.000306401
Grm2	55.7545	-1.01386	0.227873	-4.44925	8.6169837056021e-06	0.000306401
Ncs1	213.411	0.675156	0.152085	4.43933	9.02414482131518e-06	0.000314287
Adora1	343.627	0.941077	0.212007	4.43891	9.041683646255e-06	0.000314287
Rps15a-ps6,Rps15a	92.9289	0.794676	0.178982	4.43999	8.99648407436218e-06	0.000314287
Myt1l	122.583	0.789285	0.17771	4.44142	8.93682075868665e-06	0.000314287
Cplx2	923.876	0.761508	0.171521	4.43974	9.00690196037479e-06	0.000314287
Ensa	653.379	0.603825	0.13614	4.43533	9.19305814677065e-06	0.00031816
Itpk1	95.5807	1.06828	0.241168	4.42961	9.44021603615182e-06	0.000323897
Stx1b	118.791	0.791067	0.178582	4.42972	9.43537567234121e-06	0.000323897
Pkm	1203.53	0.675845	0.15279	4.42337	9.71715555870671e-06	0.000331968
Irf2bpl	156.193	0.680783	0.154082	4.41832	9.94727857813499e-06	0.000338378
Srm	118.978	0.799978	0.181298	4.41251	1.02178732005507e-05	0.000344246
Ahdc1	97.1968	0.764817	0.173313	4.41292	1.01986412062205e-05	0.000344246
Pfkl	208.039	0.765616	0.173537	4.41184	1.02495345063269e-05	0.000344246
Prkar2a	69.2469	0.898923	0.203824	4.41028	1.0323514053165e-05	0.000345274
Sdk2	58.6015	0.996186	0.225937	4.40914	1.03783883398111e-05	0.000345657
Dctn3	275.808	0.667528	0.15149	4.40642	1.05094594306872e-05	0.000345683
Smap2	214.139	0.705317	0.160003	4.40816	1.04254496484285e-05	0.000345683
Gm14288,2210418O10Rik,Zfp968,Gm4631,Gm14410,Gm14434,Zfp965,Gm14432,Zfp967,Zfp966,LOC115489545,Gm14393,Gm4724,Gm2026,Gm2004,Gm2007,Zfp972,Gm14440,Gm14408,Gm11009,Zfp931,Gm14430,Zfp973,Zfp970,Zfp971,Gm14296,Gm14295,Gm14391,Gm6710,Gm16357,Gm14308,Gm14305,Gm14322	640.319	0.741749	0.168329	4.40654	1.0503334984016e-05	0.000345683
Ppp2r2c	369.997	0.592029	0.134404	4.40484	1.05863771197595e-05	0.000346069
Scamp5	393.641	0.671587	0.152481	4.40439	1.06081567524711e-05	0.000346069
Napa	177.885	0.753366	0.171165	4.4014	1.07555313050401e-05	0.000349445
Prickle2	101.075	0.810417	0.1842	4.39967	1.08416541283031e-05	0.000350811
Kcnj4	244.339	0.94806	0.215773	4.39378	1.11395801102653e-05	0.000358992
Ogfod1	58.9675	0.907039	0.206822	4.38559	1.15669249949503e-05	0.000371261
Gria1	241.362	0.749204	0.171222	4.37563	1.21083610661129e-05	0.000387079
Mat2a	197.503	0.673554	0.153999	4.37377	1.22121203397129e-05	0.000388314
Kpna4	98.2572	0.769024	0.17585	4.37319	1.22445800497246e-05	0.000388314
Sgsm1	134.049	0.84241	0.192763	4.37019	1.24135727230778e-05	0.000392111
Brk1	221.263	0.711295	0.162844	4.36795	1.25417995049303e-05	0.000394596
Zfpm1	77.4039	0.994412	0.227798	4.36532	1.26937705153048e-05	0.00039767
Mrfap1	659.92	0.586726	0.13443	4.36453	1.27394286437181e-05	0.00039767
Noc2l	88.9069	0.860157	0.197124	4.36353	1.27980749620574e-05	0.00039794
Nufip2	73.6691	0.913006	0.209548	4.35703	1.31836447864958e-05	0.000408334
Sv2a	544.84	0.697938	0.160297	4.35404	1.33650754758475e-05	0.000411573
Col6a1	141.617	1.4233	0.326924	4.35361	1.33916258322695e-05	0.000411573
D430041D05Rik	126.359	0.810968	0.186449	4.34955	1.36417697561298e-05	0.000416048
B4galnt4	49.919	0.963316	0.22145	4.35005	1.36107826983179e-05	0.000416048
Ap2a2	124.733	0.870992	0.200474	4.34466	1.39493730996575e-05	0.000423805
Rrp36	539.25	0.767447	0.17674	4.34223	1.41046078672651e-05	0.000425275
Synj1	257.839	0.718715	0.165505	4.34256	1.40830402887123e-05	0.000425275
Gm52861,Gm36327,Gm40367,Gm40364,Gm40365,Gm40363,Gm40369	308.138	0.788471	0.181709	4.33919	1.43009007086425e-05	0.000429567
Capns1	155.977	0.660915	0.152456	4.33512	1.4568009380749e-05	0.000435945
Klf9	259.096	0.848609	0.195871	4.33248	1.47438757164865e-05	0.000439555
Mvd	67.3665	1.0016	0.231231	4.3316	1.48029334992386e-05	0.000439669
Cend1	557.584	0.662074	0.153027	4.32651	1.51491961721054e-05	0.000448281
Gas6	128.778	0.79257	0.183296	4.32398	1.53239848659231e-05	0.000451774
Snap91	137.888	0.70419	0.163032	4.31934	1.5649312964569e-05	0.000459662
Swi5	202.048	0.617324	0.142988	4.3173	1.57946648894332e-05	0.000462226
Klc1	957.07	0.659985	0.153074	4.31153	1.62125434053836e-05	0.000472717
Sec61a2	88.8497	0.947203	0.219811	4.30917	1.63870185848773e-05	0.000474965
Dpysl2	631.715	0.63049	0.146324	4.30887	1.6408965527659e-05	0.000474965
Rpl22l1,Gm15421	155.89	0.661578	0.154484	4.28251	1.84796874995784e-05	0.000531041
Cap2	174.768	0.737905	0.172294	4.28281	1.84543624527373e-05	0.000531041
Scarb1	75.6658	0.868527	0.202903	4.28051	1.86466482960017e-05	0.000533911
Ptpn5	260.732	0.756907	0.177107	4.27373	1.92229568712398e-05	0.000546481
Rpl15	231.946	0.655597	0.153374	4.27451	1.91560516708025e-05	0.000546481
Timm17a	123.295	0.706302	0.165404	4.27017	1.95325742053198e-05	0.000553307
Ppp1r37	220.42	0.819348	0.192034	4.26669	1.98392457036244e-05	0.000560001
Arl2	153.556	0.683912	0.160382	4.26426	2.00563541108124e-05	0.000564129
Sema6b	102.788	0.789607	0.185225	4.26295	2.01742659477359e-05	0.000565448
Ndufb10	129.734	0.694527	0.162969	4.26171	2.02868864078469e-05	0.000566609
Pde4a	176.008	0.715215	0.16819	4.25242	2.11471560780424e-05	0.00058652
Ndufv2	144.96	0.683341	0.160667	4.25315	2.10781865718392e-05	0.00058652
Actn4	112.439	0.897467	0.211365	4.24606	2.17566253260499e-05	0.000601329
Dtnb	89.6585	0.996164	0.234662	4.24511	2.18488031665133e-05	0.000601787
Nfib	121.575	0.802889	0.189387	4.23942	2.24101381834038e-05	0.00061512
Gm52298,Gm3255	272.896	0.726103	0.171378	4.23685	2.26675990715529e-05	0.000620004
Erc1	48.4145	0.940856	0.222104	4.2361	2.27438823152611e-05	0.000620004
Pdrg1	60.5955	0.871648	0.205885	4.23367	2.29906764571049e-05	0.000623536
Rap2a	125.853	0.670647	0.158422	4.23329	2.30301021555628e-05	0.000623536
Psd	326.551	0.753967	0.178512	4.22361	2.40419225383143e-05	0.000637979
Rsc1a1,Ddi2	103.405	0.96759	0.228901	4.22711	2.36708473531942e-05	0.000637979
Tmsb4x	1026	0.655225	0.155093	4.22472	2.39234774593205e-05	0.000637979
Srsf9	100.66	0.767901	0.181813	4.22359	2.40444273038434e-05	0.000637979
Dgkg	84.6013	0.988395	0.233883	4.22602	2.37865146508619e-05	0.000637979
Hsp90ab1	772.969	0.631256	0.14943	4.22443	2.39546943407396e-05	0.000637979
Ccdc92	150.315	0.685149	0.162482	4.21676	2.47841076610253e-05	0.00065542
Ldlr	47.2039	0.918181	0.217969	4.21243	2.52638688367453e-05	0.000660003
Gm7931,Hmgn2	129.259	0.655508	0.155539	4.21443	2.50414850906338e-05	0.000660003
Cacybp	111.774	0.680743	0.16164	4.21147	2.53719598668036e-05	0.000660003
Gpr137	125.653	0.647468	0.153711	4.21225	2.52841521116747e-05	0.000660003
Atp2b1	335.994	0.722489	0.171532	4.21199	2.53135771372022e-05	0.000660003
Arl1	171.938	0.707244	0.16801	4.20954	2.55887520312327e-05	0.000663474
Adra1b	75.6945	0.817453	0.194236	4.20855	2.57010038903276e-05	0.000664221
Bex3	249.352	0.643252	0.152888	4.20734	2.58389341351222e-05	0.000665624
Gm13363,Ptp4a1	125.923	0.752938	0.179257	4.20032	2.66536876137395e-05	0.000680011
Aprt	67.0323	0.935533	0.222696	4.20094	2.65805409343656e-05	0.000680011
Pmm1	216.8	0.645725	0.153691	4.20146	2.65197223720017e-05	0.000680011
Adgrb1	126.365	0.74182	0.176732	4.19743	2.69960069045619e-05	0.000686544
Nipsnap2	111.83	0.725984	0.173035	4.19558	2.7217214368342e-05	0.000689965
Pde1a	195.746	0.744674	0.177653	4.19172	2.76842365157434e-05	0.000699576
Ssbp4	167.78	0.685179	0.163522	4.19013	2.78800718768463e-05	0.000702295
Fam219a	141.939	0.735775	0.175706	4.18753	2.82008038912539e-05	0.000708134
Ruvbl1	61.227	0.830437	0.198374	4.18622	2.83634365955524e-05	0.000709978
Gde1	189.491	0.652223	0.155878	4.18418	2.86192720668812e-05	0.000714136
Nfasc	175.457	0.700917	0.167758	4.17815	2.93886805154691e-05	0.000731043
Dvl1	108.131	0.772811	0.185432	4.16762	3.0779950809448e-05	0.000763266
Pacs1	87.4614	0.765461	0.183723	4.16639	3.0946470821479e-05	0.000764911
Ap2s1	223.438	0.668623	0.160506	4.16571	3.10384829253088e-05	0.000764911
Sirpa	279.283	0.704448	0.169157	4.16446	3.1208451656689e-05	0.000766726
Zwint	519.509	0.661377	0.15901	4.15934	3.19171928983482e-05	0.000776945
Arf3	450.997	0.68254	0.164057	4.16038	3.17716733575173e-05	0.000776945
Dlst	126.558	0.688958	0.165627	4.1597	3.18671096215301e-05	0.000776945
Snph	226.196	0.662551	0.159408	4.15632	3.23408577398499e-05	0.000784857
Pdpk1	154.719	0.615475	0.148114	4.15541	3.24699859033065e-05	0.000785596
Gfra2	170.851	0.808748	0.194776	4.15219	3.29306591249081e-05	0.000794327
Calm3	473.954	0.607506	0.146379	4.15022	3.32157250666495e-05	0.000798783
Mfsd12	100.255	0.832	0.20053	4.149	3.33937249358574e-05	0.000800645
Ablim2	134.449	0.789171	0.1905	4.14263	3.43349574687732e-05	0.00081937
Snn	170.98	0.703046	0.169723	4.14232	3.43806046260386e-05	0.00081937
Ndufb7	183.097	0.643455	0.15538	4.14118	3.45530187530443e-05	0.000820691
Elob	191.823	0.596467	0.144054	4.14058	3.46422289440675e-05	0.000820691
Pafah1b1	391.1	0.556269	0.13438	4.13952	3.48033380998984e-05	0.000822061
Sema4a	146.605	1.50408	0.36397	4.13242	3.58963740973733e-05	0.00084537
Cd99	849.651	0.638316	0.154501	4.13147	3.60455605065395e-05	0.00084638
Eif4g1	240.159	0.618179	0.149845	4.12547	3.69983169808906e-05	0.000866196
Herc3	205.583	0.78761	0.190967	4.12432	3.71837404963021e-05	0.000867984
Tspan13	86.4044	0.745952	0.181134	4.11822	3.8180249549832e-05	0.00088864
Josd1	108.535	0.688539	0.167225	4.11743	3.83114143649589e-05	0.000889093
Nrip3	142.898	0.678239	0.164763	4.11646	3.84741622926086e-05	0.000890274
Arpc5	110.726	0.813795	0.19783	4.1136	3.89541055655272e-05	0.000898767
Arl8a	385.846	0.566254	0.137734	4.1112	3.93606916836688e-05	0.000905523
Acly	122.606	0.70963	0.172759	4.10763	3.99731237789621e-05	0.000916963
Hspa12a	133.419	0.640349	0.156265	4.09783	4.17035844421455e-05	0.00095391
Pum2	220.559	0.730915	0.17861	4.09225	4.27212031408629e-05	0.000974386
Pacsin1	387.565	0.604279	0.147742	4.09011	4.31177257217067e-05	0.00098062
Rpl19	591.603	0.608464	0.148868	4.08726	4.36493100232588e-05	0.000989882
Ankrd52	132.246	0.700389	0.17156	4.08247	4.45596639243919e-05	0.0010048
Kctd2	122.348	0.666076	0.16315	4.0826	4.45339589479195e-05	0.0010048
Tubb3	356.327	0.65844	0.161488	4.07732	4.55568055804041e-05	0.00102438
Fkbp1a	500.099	0.596832	0.146426	4.07599	4.58188549544311e-05	0.00102737
Ncdn	738.146	0.592426	0.145629	4.06804	4.74096092992184e-05	0.00105953
Celf4	88.9916	0.832834	0.204753	4.06751	4.75189038771847e-05	0.00105953
Nmt1	175.978	0.742641	0.182694	4.06495	4.80420032925208e-05	0.0010682
Rab11fip5	190.988	0.747057	0.183892	4.06248	4.85539167096901e-05	0.00107657
Gm12669,Glrx3	126.362	0.659913	0.162542	4.05996	4.90805905747973e-05	0.00108084
Slc43a2	88.1012	0.813148	0.200302	4.05961	4.91538074419915e-05	0.00108084
Insyn1	154.45	0.654097	0.161086	4.06055	4.89575410001128e-05	0.00108084
Adam19	70.3948	0.909473	0.224076	4.05878	4.93299494900078e-05	0.00108173
Myl12b	427.261	0.584338	0.144121	4.05451	5.0239876005696e-05	0.00109865
Eno2	1467.77	0.634186	0.156504	4.05222	5.07347183428752e-05	0.00110643
Me3	96.2271	0.906412	0.223876	4.04872	5.14980997113839e-05	0.00112001
Ankrd13c	65.4368	0.800984	0.198158	4.04214	5.29651828334411e-05	0.00114566
Gne	43.0866	1.07445	0.265781	4.0426	5.28609896126077e-05	0.00114566
Sez6	144.637	0.738033	0.182733	4.03887	5.37103454162731e-05	0.0011476
Sod2	217.749	0.607724	0.15048	4.03858	5.37756886531298e-05	0.0011476
Nin	80.2111	0.882759	0.21857	4.0388	5.37253343859026e-05	0.0011476
Kcnab2	373.702	0.575435	0.142412	4.04063	5.33085939773234e-05	0.0011476
Pptc7	82.2882	0.748102	0.185232	4.03874	5.37397462935929e-05	0.0011476
Rnf145	82.9726	0.840508	0.208194	4.03713	5.41080491323124e-05	0.0011516
Atp6v0c,Atp6v0c-ps2	787.781	0.591126	0.146483	4.03546	5.44961113268161e-05	0.00115369
Dctn1	265.423	0.610162	0.151195	4.03559	5.4465040983309e-05	0.00115369
Odc1	88.0661	0.75466	0.187073	4.03403	5.48272952365855e-05	0.00115763
Marchf5	150.971	0.595396	0.147699	4.03114	5.55078730170919e-05	0.00116322
Dipk1b	121.611	0.717331	0.177952	4.03104	5.55306806053161e-05	0.00116322
Nsdhl	61.2827	0.8143	0.201985	4.03149	5.54236488848199e-05	0.00116322
Basp1	359.706	0.665717	0.165206	4.02963	5.58652293713466e-05	0.00116716
Pip5k1c	459.157	0.514417	0.127716	4.02781	5.62993472276005e-05	0.00117315
Srcin1	259.692	0.696142	0.173247	4.01821	5.86412981187454e-05	0.00121876
Hsp90b1	144.964	0.623435	0.155385	4.0122	6.01552793435204e-05	0.00124697
Acat1	156.863	0.731053	0.182257	4.0111	6.04360820830974e-05	0.00124954
Atp6v1g2	497.431	0.630833	0.157312	4.01008	6.06982013788314e-05	0.0012517
Gm29667,Gapdh,Gm12070	1663.81	0.579676	0.14471	4.00578	6.18136822208667e-05	0.00127141
Snca	290.277	0.621249	0.155131	4.00469	6.20998597118046e-05	0.00127401
Rrp1	493.13	0.639633	0.159851	4.00143	6.29603379916131e-05	0.00128834
Cct7	182.924	0.565291	0.141422	3.9972	6.40962302664619e-05	0.00130822
Hdac4	95.8137	0.832955	0.20851	3.9948	6.47482247043275e-05	0.00131815
Cct5	153.865	0.66896	0.167492	3.99397	6.49753275860463e-05	0.00131926
Prepl	262.952	0.631085	0.158032	3.99339	6.5134262070573e-05	0.00131926
Cops3	78.3341	0.718743	0.180241	3.98769	6.67207979427867e-05	0.00134455
Pdia3	231.525	0.594141	0.148973	3.98825	6.65625832077918e-05	0.00134455
Pde2a	139.312	0.670662	0.168339	3.984	6.77643789984541e-05	0.00136213
Klhl11	162.564	0.650315	0.163284	3.98273	6.81275218892753e-05	0.00136598
Eif3b	110.148	0.795472	0.199952	3.97831	6.94059047337504e-05	0.00138464
Pdxp	278.146	0.571683	0.14368	3.97887	6.92433589153796e-05	0.00138464
Ctxn1	236.131	0.724141	0.182186	3.97473	7.04580881440685e-05	0.00139712
Strip2	51.9847	1.09858	0.276414	3.9744	7.05580695544577e-05	0.00139712
Rangap1	224.437	0.681354	0.171415	3.97487	7.04184313210102e-05	0.00139712
Retreg2	125.041	0.652419	0.164538	3.96516	7.33457273553726e-05	0.00144728
Adgrb2	480.103	0.672006	0.169493	3.96481	7.34550934145685e-05	0.00144728
Xbp1	90.2012	0.681423	0.171902	3.96403	7.36953627380506e-05	0.00144843
Pcnx2	121.345	0.69093	0.174489	3.95972	7.50363471504022e-05	0.00147116
Nsf	407.983	0.65211	0.164846	3.95587	7.62554413205754e-05	0.00148492
Rell2	145.555	0.634926	0.160494	3.95608	7.61905685936063e-05	0.00148492
Phyhipl	235.118	0.660519	0.166977	3.95574	7.62980038069378e-05	0.00148492
Gdi2	206.22	0.605005	0.153133	3.95085	7.78728910843392e-05	0.00151103
Vdac1	291.104	0.63445	0.160604	3.9504	7.80191884695457e-05	0.00151103
Stub1	201.137	0.61525	0.155857	3.94753	7.89623963632383e-05	0.00152558
Trank1	161.338	0.83245	0.210936	3.94647	7.93132652149028e-05	0.00152865
Kcnq2	256.516	0.67773	0.171871	3.94326	8.03822467016446e-05	0.00154535
Ttc9b	374.441	0.655465	0.166295	3.94159	8.0943294994387e-05	0.00154535
Dctn2	327.434	0.582398	0.147748	3.94182	8.08654716398899e-05	0.00154535
Eif4e2	74.5366	0.754989	0.191546	3.94155	8.09562632985003e-05	0.00154535
Atp5g1	254.876	0.628379	0.159476	3.94028	8.13858322693937e-05	0.00154984
Syt12	112.884	0.741608	0.188472	3.93485	8.32498080250112e-05	0.00158155
Mapk1	462.324	0.552139	0.140408	3.9324	8.41035770512549e-05	0.00159396
Tmem215	42.5241	-0.907078	0.230783	-3.93044	8.47912906296694e-05	0.00160184
Sacs	135.409	0.771784	0.196379	3.93007	8.49214232442721e-05	0.00160184
Pfkp	223.983	0.746243	0.18994	3.92883	8.53603707854358e-05	0.00160631
Dnajc11	90.1986	0.690798	0.175896	3.92731	8.59021712767101e-05	0.00161269
Sf3b5	99.3754	0.689055	0.175563	3.92484	8.67884180935695e-05	0.0016255
Grsf1	115.34	0.754936	0.192489	3.92198	8.78253737377222e-05	0.00164106
Ric8a	63.5069	0.814666	0.207815	3.92014	8.84959085142052e-05	0.00164971
Gad2	115.154	0.766886	0.195785	3.91699	8.96619600196888e-05	0.00166754
Med10	120.967	0.869622	0.222207	3.91357	9.09429788896526e-05	0.0016835
Fbl	85.8498	0.793325	0.202696	3.91386	9.08313927179948e-05	0.0016835
Hnrnpll	76.7043	0.822451	0.210243	3.9119	9.15725757816055e-05	0.00168731
Ddx1	183.246	0.663518	0.169602	3.9122	9.1460884821268e-05	0.00168731
2210016L21Rik	167.352	0.664914	0.170088	3.90923	9.2588973884829e-05	0.00169427
Atp6ap2	169.435	0.614675	0.157236	3.90925	9.25818380019986e-05	0.00169427
Spock2	452.081	0.560883	0.143442	3.91016	9.22335474860285e-05	0.00169427
Selenot	156.589	0.635202	0.162561	3.90747	9.32670329535765e-05	0.00170277
Cttn	129.078	0.658796	0.16898	3.89867	9.67242591349165e-05	0.00175382
Tecr	673.374	0.571512	0.146585	3.89885	9.66522723170034e-05	0.00175382
Oga	122.847	0.676809	0.173565	3.89946	9.64087769752646e-05	0.00175382
Susd4	112.026	0.691458	0.177392	3.89791	9.70272500406461e-05	0.00175531
Trio	48.9666	0.861708	0.221163	3.89626	9.76914121264895e-05	0.00175758
Atp5b	1211.35	0.537541	0.137958	3.89642	9.76259422380212e-05	0.00175758
Cfl1	1293.01	0.570837	0.146521	3.89595	9.7815338675874e-05	0.00175758
Gphn	132.557	0.67451	0.173172	3.89503	9.81847020909167e-05	0.00176025
Mef2d	329.087	0.568961	0.146132	3.89348	9.88152040759669e-05	0.00176757
Strap	160.5	0.655833	0.168612	3.88959	0.000100415	0.00179156
Agtpbp1	200.61	0.613531	0.157778	3.88858	0.000100832	0.00179156
Smg1	62.7031	0.822607	0.211525	3.88894	0.000100684	0.00179156
Mpp3	126.198	0.799963	0.206056	3.88226	0.000103489	0.00183468
Tkt	111.524	0.762996	0.196624	3.88049	0.000104248	0.00184097
Spsb1	70.4081	0.885757	0.228267	3.88035	0.000104306	0.00184097
Dzip3	87.7161	0.7698	0.198536	3.87738	0.000105586	0.00185944
Ndufb5	238.04	0.585034	0.151141	3.87079	0.000108484	0.00188957
Dmxl2	162.15	0.651215	0.168229	3.87101	0.000108387	0.00188957
Gm13889	43.3458	0.862256	0.222723	3.87143	0.000108201	0.00188957
Arf1	460.277	0.566382	0.146282	3.87186	0.000108007	0.00188957
Napg	230.686	0.596613	0.154105	3.87146	0.000108186	0.00188957
Cluh	139.949	0.62809	0.162299	3.86994	0.000108861	0.00189199
Naa50	109.107	0.763631	0.19736	3.86922	0.000109184	0.00189347
Idh3a	143.791	0.587473	0.151869	3.86828	0.000109605	0.00189663
Mpc2	239.159	0.610935	0.157982	3.8671	0.000110135	0.00189757
Pacsin3	91.4437	0.906157	0.234307	3.86738	0.000110009	0.00189757
Fhl2	72.8194	0.76276	0.197292	3.86614	0.00011057	0.00190094
Nolc1	61.3379	0.793453	0.205363	3.86367	0.000111696	0.00191617
Enc1	592.275	0.725085	0.188182	3.8531	0.000116629	0.00198794
Ppp1r12c	188.58	0.590955	0.153343	3.85381	0.000116292	0.00198794
Dynlrb1	184.863	0.557034	0.144551	3.85355	0.000116418	0.00198794
Ncan	162.229	0.693457	0.180015	3.85222	0.00011705	0.00199084
Ttll11	112.726	0.764809	0.198578	3.85144	0.000117427	0.00199301
Plec	209.059	0.681616	0.177088	3.84902	0.000118591	0.00200847
Ndufa12	210.718	0.589513	0.153257	3.84657	0.000119784	0.00201582
Cacng8	173.249	0.611383	0.158935	3.84675	0.000119694	0.00201582
Rimbp2	267.437	1.41509	0.367877	3.84663	0.000119755	0.00201582
Cox15	70.4723	0.799837	0.208033	3.84475	0.000120674	0.0020265
Rbfox2	149.103	0.649528	0.16906	3.84199	0.000122039	0.00204512
Large1	209.485	0.631428	0.164485	3.83881	0.000123631	0.00206744
Sipa1l1	360.29	0.518553	0.135104	3.83817	0.000123952	0.00206847
Rnf187	197.716	0.66508	0.173329	3.83709	0.000124501	0.00206895
Mrps26	137.24	0.719048	0.187374	3.83749	0.000124297	0.00206895
Srf	89.2364	0.741032	0.193364	3.83231	0.000126943	0.00210514
Agap2	448.268	0.545235	0.14233	3.8308	0.000127729	0.00211377
Atp1a3	2352.78	0.578532	0.151155	3.82741	0.000129497	0.00213415
Dpp9	147.546	0.571892	0.149412	3.82762	0.000129386	0.00213415
Kctd17	197.279	0.670056	0.175143	3.82577	0.000130366	0.00214404
Map7d1	152.717	0.638399	0.166959	3.8237	0.000131466	0.00215766
Pou3f2	54.8854	-0.884703	0.231487	-3.82183	0.000132468	0.00216963
Tomm5	111.851	0.628356	0.164435	3.82131	0.000132747	0.00216974
Far2	48.5205	0.949866	0.248796	3.81785	0.000134619	0.00219583
Matk	375.074	0.664034	0.174034	3.81555	0.000135882	0.00221191
Arhgap44	144.164	0.660091	0.173034	3.8148	0.000136293	0.00221406
C2cd2l	93.1476	0.641651	0.168258	3.8135	0.000137014	0.00222124
Eif3g	145.991	0.72613	0.190457	3.81257	0.000137529	0.00222506
Kansl3	79.1015	0.703419	0.184557	3.81139	0.000138185	0.00222885
Chst1	153.638	0.72889	0.191252	3.81115	0.000138323	0.00222885
Midn	158.119	0.592698	0.155577	3.80968	0.000139146	0.00223307
Ubr3	200.635	0.639762	0.167927	3.80976	0.0001391	0.00223307
Eef1g	412.344	0.523434	0.137582	3.80451	0.000142084	0.00227563
Dlgap4	199.008	0.676498	0.177864	3.80345	0.000142696	0.00228084
Slc3a2	139.898	0.64527	0.169743	3.80146	0.000143846	0.00229462
Calm1	3184.35	0.533999	0.140524	3.80005	0.000144665	0.00230306
Spin1	187.009	0.580129	0.152731	3.79837	0.000145654	0.00231418
Kcnk1	159.484	0.680173	0.179096	3.79781	0.000145981	0.00231476
Hsp90aa1	839.715	0.587322	0.15474	3.79555	0.000147319	0.00233133
Rab15	308.584	0.61466	0.162007	3.79403	0.000148221	0.00234096
Atp6v1a	306.878	0.59789	0.157669	3.79207	0.000149399	0.00235488
Fyttd1	101.746	0.750317	0.197938	3.79067	0.000150242	0.00235882
Fam168a	234.417	0.528368	0.139377	3.79092	0.000150087	0.00235882
Necap1	189.48	0.598119	0.157888	3.78825	0.000151711	0.00237721
Mtdh	116.581	0.676514	0.178628	3.78727	0.00015231	0.00237724
Agap3	269.967	0.538092	0.142063	3.78769	0.000152053	0.00237724
Sstr2	57.7475	0.810303	0.214006	3.78636	0.000152873	0.00238135
Cycs	261.221	0.605827	0.160097	3.78412	0.000154253	0.00239815
Hdlbp	123.146	0.676881	0.178971	3.78207	0.000155528	0.00241326
Them6	144.781	0.614361	0.162481	3.78112	0.000156125	0.00241781
Grin1	796.805	0.637828	0.169077	3.77241	0.00016168	0.00249897
Zmynd8	143.824	0.68286	0.181117	3.77027	0.000163074	0.00251563
Ttyh3	146.549	0.588146	0.156037	3.76928	0.000163718	0.00252069
Abr	267.768	0.57405	0.152376	3.76733	0.000165005	0.00253559
Ube2m	293.288	0.506638	0.134504	3.7667	0.00016542	0.00253612
Orai2	52.0855	0.861003	0.228606	3.76631	0.000165676	0.00253612
Fbxo31	194.135	0.565335	0.150173	3.76456	0.000166843	0.00253932
Zcchc18	224.44	0.639393	0.169867	3.76408	0.000167161	0.00253932
Slc1a1	121.325	0.601505	0.159769	3.76484	0.000166659	0.00253932
Gpx1	146.626	0.589638	0.156628	3.76458	0.000166828	0.00253932
Adgrl3	112.805	0.743947	0.197985	3.7576	0.000171554	0.00260108
Ywhaz	212.96	0.672691	0.179085	3.75628	0.000172461	0.00260986
Adap1	123.122	0.624034	0.166297	3.75253	0.000175062	0.00264419
Gm9758	151.756	0.765713	0.204167	3.75043	0.00017653	0.00266133
Prkcg	190.981	0.701591	0.187214	3.74753	0.000178587	0.00268725
Cmip	239.962	0.601656	0.160614	3.74599	0.000179686	0.00269868
Asic2	111.281	0.678617	0.1813	3.74307	0.000181787	0.00272509
Tubb4b	214.071	0.528318	0.141167	3.7425	0.0001822	0.00272616
Dnm1	352.373	0.6618	0.176956	3.73991	0.000184086	0.0027492
1810037I17Rik	142.71	0.633985	0.169591	3.73832	0.000185256	0.00275635
Calm2	1735.13	0.56661	0.151568	3.73832	0.000185257	0.00275635
Col5a1	52.3091	0.901495	0.241278	3.73634	0.000186719	0.00277292
Dtx1	101.265	0.853045	0.228345	3.73578	0.000187135	0.00277392
Eif5a2	128.312	0.629869	0.168662	3.7345	0.000188087	0.00278284
Sbf1	156.874	0.623205	0.167046	3.73074	0.000190917	0.00281949
Eif5a	310.965	0.511624	0.137155	3.73027	0.000191275	0.00281953
Gm13305,Gm2002,LOC100861969,Il11ra1,Il11ra2	63.9363	0.910812	0.244303	3.72821	0.000192848	0.00283224
Pcmt1	200.684	0.58793	0.157687	3.72846	0.000192656	0.00283224
Timp4	42.4395	-0.846473	0.227125	-3.72691	0.000193841	0.00284088
Dgcr2	110.279	0.622407	0.167021	3.72651	0.000194151	0.00284088
Adcy1	421.515	0.586222	0.15738	3.72488	0.000195409	0.00285404
Epb41l1	253.697	0.6018	0.161761	3.72031	0.00019898	0.00289982
Gmps	84.4472	0.688031	0.184958	3.71994	0.000199271	0.00289982
Vdac3	164.103	0.57228	0.153962	3.71702	0.000201585	0.00292813
Tmem179	108.667	0.639757	0.172172	3.71579	0.000202569	0.00293304
Fscn1	194.724	0.577734	0.155485	3.71568	0.00020266	0.00293304
Numbl	172.105	0.659712	0.177571	3.7152	0.000203047	0.00293331
Rrn3	76.8474	0.71773	0.193217	3.71463	0.000203504	0.00293458
Irgq	102.146	0.625163	0.168365	3.71313	0.00020471	0.00294132
Dynll2	845.059	0.524165	0.14116	3.71326	0.000204606	0.00294132
Fastk	134.81	0.615064	0.165724	3.71137	0.000206138	0.0029565
Kcnj6	190.419	0.812399	0.219028	3.70912	0.000207984	0.00297761
Mrps34	90.4112	0.715934	0.193132	3.70697	0.000209757	0.00299761
Jakmip1	187.287	0.690094	0.186266	3.70489	0.00021148	0.00300604
Arhgap6	99.8736	0.626987	0.169218	3.70519	0.00021123	0.00300604
Pja2	412.847	0.570027	0.153848	3.70512	0.000211289	0.00300604
Gnaz	109.19	0.755184	0.203887	3.70393	0.000212286	0.00301211
Scg3	280.034	0.669959	0.181017	3.70108	0.000214687	0.00304077
Prrt2	522.654	0.60789	0.164411	3.69739	0.000217828	0.00305265
B4galnt1	146.284	0.596027	0.161167	3.69819	0.000217142	0.00305265
Sar1a	91.7398	0.704015	0.190307	3.69937	0.000216136	0.00305265
Klhl2	273.72	1.35435	0.366297	3.69741	0.000217808	0.00305265
Copg1	184.633	0.579525	0.156694	3.69845	0.000216922	0.00305265
Epb41	116.23	0.689621	0.186453	3.69863	0.000216767	0.00305265
Supt6	137.357	0.645137	0.17457	3.69557	0.000219394	0.00305961
Pitpnm3	77.004	0.765327	0.207099	3.69547	0.000219477	0.00305961
Ggt7	264.018	0.612525	0.165714	3.69627	0.000218786	0.00305961
Prkcb	732.319	0.582576	0.157667	3.69499	0.000219897	0.0030601
Septin8	323.73	0.608399	0.164737	3.69316	0.000221483	0.00307679
Dpy19l1	179.677	0.686079	0.185842	3.69174	0.000222725	0.00308867
Rnf227	208.155	0.686167	0.186021	3.68865	0.00022545	0.00312102
Cdh22	78.7241	0.736865	0.199804	3.68794	0.000226076	0.00312424
Btf3	180.563	0.545106	0.14783	3.68738	0.000226572	0.00312568
Mdh1	960.088	0.524871	0.142373	3.68659	0.00022728	0.00313002
H4c9,H4c18,H4c17	316.559	0.566482	0.153984	3.67882	0.000234311	0.00322128
Ckmt1	305.294	0.545172	0.148271	3.67687	0.000236112	0.00324043
Kdsr	105.341	0.707154	0.192393	3.67557	0.000237319	0.00325139
Snu13,LOC100862468	114.859	0.608357	0.165541	3.67496	0.000237884	0.00325354
Rtf2	166.187	0.62144	0.169218	3.67241	0.000240273	0.00328056
Nol6	101.917	0.677971	0.184653	3.6716	0.000241035	0.00328533
Arhgdia	200.577	0.566551	0.154328	3.67108	0.000241524	0.00328638
Rcc2	126.437	0.601463	0.163961	3.66833	0.000244135	0.00331624
Ppp2r2d	50.8492	0.800883	0.218401	3.66704	0.000245376	0.00332741
Rgs2	127.505	0.834053	0.227548	3.6654	0.000246953	0.00333743
Ntrk3	128.743	0.680712	0.185706	3.66553	0.00024683	0.00333743
Hacd3	196.27	0.682945	0.186459	3.6627	0.00024957	0.00336593
Necab3	72.0144	0.732332	0.199962	3.66235	0.000249907	0.00336593
Plekhg5	150.344	0.717483	0.19605	3.6597	0.000252507	0.0033952
Elovl4	125.134	0.639202	0.174764	3.65751	0.000254676	0.00341858
Psmb1	195.638	0.603026	0.165059	3.6534	0.000258786	0.00346791
Mink1	247.813	0.602297	0.164939	3.65163	0.000260582	0.00348611
Anp32e	114.387	0.630279	0.172667	3.65026	0.000261978	0.00349829
Psmb4	299.345	0.5361	0.146887	3.64974	0.000262504	0.00349829
Gm20716,Dpm1	84.3346	0.707387	0.193834	3.64944	0.000262811	0.00349829
Lrsam1	74.8994	0.764716	0.209642	3.64772	0.000264574	0.00351587
Gdpd5	84.7948	1.25303	0.343604	3.64672	0.000265605	0.00352369
Odf2	101.976	0.861985	0.236493	3.64487	0.000267525	0.00354326
Cct8	217.812	0.574956	0.157926	3.64066	0.000271939	0.00359574
Psma3	90.3344	0.703099	0.193557	3.63252	0.00028067	0.00370503
Aacs	58.9629	0.743357	0.204879	3.62828	0.000285321	0.00376019
Timm13	100.354	0.654059	0.18052	3.62319	0.000290996	0.00382864
Nsfl1c	148.986	0.55885	0.1543	3.62185	0.000292509	0.00382956
Cltb	315.184	0.583192	0.161	3.62231	0.000291985	0.00382956
Prdx5	494.337	0.593155	0.163771	3.62185	0.000292506	0.00382956
Prkar1a	711.208	0.528015	0.145855	3.62012	0.000294464	0.00384883
Cmtr1	96.716	0.645026	0.178289	3.61786	0.000297049	0.00385099
Slc25a39	72.4273	0.695577	0.192233	3.6184	0.000296433	0.00385099
Anp32a	320.61	1.06457	0.294186	3.6187	0.000296085	0.00385099
Csmd1	66.2178	0.72225	0.199548	3.61943	0.00029525	0.00385099
Rab2a	222.515	0.59511	0.164479	3.61815	0.000296716	0.00385099
Prex1	98.7913	0.609519	0.168551	3.61623	0.000298923	0.00386271
Fam155a	196.29	0.543571	0.150313	3.61627	0.000298879	0.00386271
Slirp	83.462	0.661734	0.183136	3.61335	0.00030227	0.00389962
Prdx3	98.3391	0.652187	0.18066	3.61002	0.000306169	0.00394354
Tubg1	114.068	0.62573	0.173434	3.60789	0.000308701	0.00396973
Kcnc3	265.143	0.69264	0.192036	3.60682	0.000309968	0.00397959
Atp1b1	1610.3	0.537168	0.14895	3.60636	0.000310517	0.00398021
Sc5d	63.1255	0.725217	0.201284	3.60296	0.000314619	0.00401341
Ctnnb1	152.544	0.578522	0.160569	3.60296	0.000314619	0.00401341
Rps18	96.121	0.644619	0.178882	3.6036	0.000313834	0.00401341
Adcy3	97.5171	0.6581	0.182735	3.60138	0.000316533	0.00403137
Pmepa1	103.492	0.709091	0.197027	3.59896	0.000319489	0.00406252
Atxn10	152.495	0.65157	0.181339	3.5931	0.000326772	0.00414188
Acaa1a	77.6618	0.752546	0.209423	3.59342	0.000326366	0.00414188
Mdh2	570.345	0.540733	0.150573	3.59116	0.000329206	0.00416611
Ppp3r1	1127.82	0.526261	0.146605	3.58966	0.000331107	0.00418351
Vstm2l	91.2967	0.696619	0.194108	3.58881	0.000332185	0.00419048
Skil	64.4023	0.749789	0.208953	3.58832	0.000332818	0.00419182
Nptx2	286.52	2.42269	0.675271	3.58773	0.00033357	0.00419465
Mrpl12	112.113	0.629749	0.175556	3.58716	0.000334298	0.00419718
Rara	68.0843	0.868763	0.242313	3.58529	0.000336704	0.004219
Ap2m1	471.387	0.560273	0.156283	3.58499	0.000337096	0.004219
Rnd1	43.1165	0.799993	0.223283	3.58287	0.000339835	0.00424661
Cox7a2	391.856	0.473943	0.132376	3.58027	0.000343234	0.00428235
Medag	66.5311	0.847454	0.236928	3.57685	0.000347763	0.00433207
Slk	73.2223	0.668006	0.186924	3.57368	0.000352005	0.00436442
Cyp46a1	116.483	0.642743	0.179833	3.57411	0.000351426	0.00436442
Rgma	65.3002	0.671308	0.187834	3.57395	0.000351641	0.00436442
Cfap298	121.799	0.769898	0.215483	3.57289	0.000353069	0.00437081
Habp4	451.26	0.565251	0.158225	3.57246	0.000353642	0.00437111
Mrps23	92.8028	0.620887	0.173821	3.57199	0.000354276	0.00437215
Mtch1	350.616	0.542411	0.151917	3.57045	0.000356366	0.00438435
Alyref	141.399	0.591325	0.165604	3.57071	0.000356015	0.00438435
Gnb2	235.309	0.530414	0.148592	3.5696	0.000357531	0.0043919
Ints1	99.6205	0.678139	0.190038	3.56843	0.000359127	0.00440055
Rab6b	488.16	0.486835	0.136434	3.56827	0.000359342	0.00440055
Eif4h	182.022	0.584251	0.163795	3.56697	0.000361131	0.00441568
Pfdn2	161.591	0.577317	0.162053	3.56252	0.000367306	0.00447742
Rnf126	174.559	0.555959	0.156043	3.56286	0.000366833	0.00447742
Snx10	116.637	0.675883	0.189903	3.5591	0.000372128	0.00452926
Skp1	363.932	0.561222	0.157823	3.55602	0.000376512	0.00457563
Pik3r2	184.166	0.543885	0.153137	3.55162	0.000382864	0.00461389
Dnajc8	153.958	0.585367	0.164826	3.55143	0.000383138	0.00461389
Gnptg	80.5622	0.690185	0.194275	3.55262	0.000381409	0.00461389
Etnk1	279.008	0.606544	0.170752	3.55219	0.000382036	0.00461389
Opa1	104.062	0.624507	0.175777	3.55284	0.000381094	0.00461389
Slc39a7	119.816	0.63144	0.177704	3.55332	0.000380402	0.00461389
Ewsr1	130.408	0.672302	0.18937	3.55021	0.00038492	0.00462835
Ado	80.9963	0.687956	0.19381	3.54964	0.000385755	0.00463139
Psmc4	150.75	0.638469	0.180096	3.54517	0.000392359	0.00470358
Erh	86.7603	0.684515	0.193137	3.54419	0.000393814	0.00470685
Plekha1	135.55	0.686323	0.193632	3.54447	0.000393397	0.00470685
Sh3glb2	157.429	0.549377	0.155053	3.54315	0.000395376	0.00471843
Sorl1	280.053	0.580069	0.163808	3.54115	0.000398386	0.00474724
Miga2	135.357	0.592189	0.167437	3.53678	0.000405039	0.0048193
Btbd9	107.947	0.620327	0.175517	3.5343	0.000408861	0.00485752
Hdac11	96.447	0.62724	0.177522	3.53332	0.00041038	0.00486829
Ptprn	623.562	0.524675	0.148512	3.53287	0.000411067	0.00486919
Myh10	161.919	0.557389	0.157867	3.53074	0.0004144	0.0048941
Rbm26	53.512	0.751206	0.212752	3.5309	0.000414145	0.0048941
Gpd2	76.0586	0.72585	0.205636	3.52979	0.000415894	0.00490447
Rheb	215.498	0.657834	0.18653	3.52669	0.000420786	0.00495482
Ubqln1	140.357	0.561387	0.159253	3.52513	0.000423269	0.00496935
Ppid	71.9131	0.680205	0.192958	3.52515	0.00042324	0.00496935
Flywch1	201.778	0.590508	0.167579	3.52375	0.000425487	0.00498804
Slc24a2	246.217	0.644198	0.182959	3.521	0.000429925	0.00503265
Ctsb	171.314	0.678539	0.192784	3.51968	0.00043206	0.00504489
Eif4a1	312.328	0.523532	0.14875	3.51954	0.000432289	0.00504489
Slc8a1	277.344	0.540787	0.153668	3.51919	0.000432872	0.00504489
Ccnd1	73.4366	0.774279	0.220115	3.51761	0.000435445	0.00506447
Gnl1	121.211	0.570028	0.162078	3.517	0.000436461	0.00506447
Eef1a2	919.057	0.544946	0.154937	3.5172	0.000436125	0.00506447
Ap3d1	103.178	0.639381	0.181899	3.51503	0.000439705	0.00508227
Igfbp5	74.2722	0.714707	0.203336	3.51491	0.00043991	0.00508227
Apbb1	508.211	0.510727	0.14528	3.51548	0.000438963	0.00508227
Pcbd2	483.428	0.583801	0.166212	3.51239	0.000444101	0.00511993
Srp9	89.4235	0.640013	0.182227	3.51217	0.000444456	0.00511993
Slc9a5	50.353	0.85449	0.243327	3.5117	0.00044525	0.00512166
Sub1	396.027	0.514278	0.146496	3.51052	0.00044723	0.00513701
Gse1	56.4388	0.763627	0.217635	3.50875	0.000450223	0.00515655
Eif5	61.0866	0.766617	0.218488	3.50874	0.000450227	0.00515655
Fbxo21	114.594	0.608634	0.173623	3.50549	0.000455761	0.00521243
Pitpnc1	106.07	0.631704	0.180257	3.50447	0.000457516	0.005225
Tmed9	133.051	0.556919	0.158958	3.50356	0.000459079	0.00523534
Cacna1e	178.163	0.604916	0.172692	3.50287	0.000460275	0.00524148
Rab26	116.475	0.631466	0.180318	3.50196	0.000461844	0.00525182
Podxl2	127.265	0.619455	0.176939	3.50095	0.000463597	0.00526424
Ndufv3	214.252	0.533801	0.152571	3.4987	0.000467537	0.00530142
Cyp51	71.6525	0.662863	0.189486	3.49822	0.000468378	0.0053034
Stk25	249.314	0.532168	0.152202	3.49646	0.000471468	0.00533081
Gadd45b	101.283	1.53312	0.438551	3.49589	0.00047249	0.00533478
Rubcn	94.6334	0.662299	0.189529	3.49444	0.000475057	0.00535617
Atp5pb	402.032	0.549579	0.157297	3.49389	0.000476028	0.00535953
Mapt	275.119	0.521976	0.14949	3.49172	0.000479922	0.00539573
Vps39	85.9279	0.68698	0.196804	3.49068	0.000481787	0.00540906
Pabpc4	96.6871	0.618414	0.177187	3.49017	0.000482717	0.00541187
Mtmr4	92.9271	0.660135	0.189306	3.48714	0.000488223	0.0054659
H2af-ps2,H2ac20,H2ac19,H2ac18	81.7949	0.66729	0.191399	3.48638	0.000489611	0.00547375
Nudt10,Nudt11	50.7394	0.773474	0.221979	3.48445	0.000493159	0.00550567
Gm5643,Hnrnpa1l2-ps2,Hnrnpa1,Gm10052	323.627	0.518906	0.14908	3.48073	0.00050005	0.00557479
Scoc	220.954	0.557515	0.16024	3.47924	0.000502842	0.00559183
Cdh18	104.17	1.13329	0.325737	3.47916	0.000502984	0.00559183
Slit3	45.9311	0.796231	0.228901	3.4785	0.000504232	0.00559789
Tmem222	69.9709	0.658386	0.189347	3.47714	0.000506794	0.0056185
Wdfy4	41.1945	-0.795228	0.228737	-3.47661	0.000507802	0.00562184
Atp2b2	798.728	0.499651	0.143769	3.47537	0.000510149	0.00563616
Raly	111.489	0.633818	0.182398	3.47492	0.000511014	0.00563616
Ndufa5	162.363	0.502055	0.144484	3.47481	0.00051122	0.00563616
Psmb10	68.7751	0.679209	0.195519	3.47388	0.000512988	0.00564784
Rgs7bp	250.17	0.538104	0.154992	3.47182	0.000516939	0.00568347
Brd4	141.113	0.63036	0.181587	3.47139	0.000517763	0.00568468
Scn4b	128.154	0.623197	0.179606	3.46981	0.000520825	0.00571042
H2aj	93.694	0.619764	0.178837	3.46553	0.000529187	0.00578617
Ankrd13b	106.943	0.585152	0.168847	3.46559	0.000529078	0.00578617
Eif3d	66.2535	0.684257	0.197606	3.46274	0.000534707	0.0058385
Lrrc8d	56.8875	0.865136	0.2499	3.46193	0.000536312	0.00584082
Prkaca	182.87	0.528588	0.152687	3.46189	0.000536387	0.00584082
Fbll1	73.3276	0.651874	0.188415	3.45977	0.000540631	0.00587097
Flna	64.3194	0.770705	0.222747	3.46	0.000540174	0.00587097
Septin3	431.75	0.499113	0.144302	3.4588	0.000542585	0.00588416
Mpnd	140.74	0.602019	0.17415	3.45689	0.000546451	0.00591803
Hyou1	91.6445	0.590018	0.170733	3.4558	0.000548661	0.00593389
Ubb,Ubb-ps	4838.74	0.490172	0.141981	3.45237	0.000555687	0.00599475
Noct	89.1974	0.7144	0.206934	3.45232	0.000555795	0.00599475
Mrtfa	60.3323	0.710318	0.205813	3.45127	0.00055795	0.00600985
Ddx39b	146.875	0.618977	0.1794	3.45026	0.00056004	0.00602421
Tsc22d1	299.448	0.588126	0.170551	3.44839	0.000563937	0.00605794
Serinc2	58.2005	0.752683	0.218633	3.44268	0.000575985	0.00617903
Zmat2	347.242	0.531775	0.154501	3.44189	0.000577673	0.0061888
Rap1gap	454.953	0.976538	0.283839	3.44046	0.000580728	0.00621317
Bnip3	156.064	0.506463	0.147248	3.43953	0.000582733	0.00622625
Cct6a	93.7892	0.664228	0.193163	3.43869	0.000584536	0.00623714
Fem1b	78.5732	0.766222	0.222851	3.43827	0.000585443	0.00623845
Kcnh1	109.46	0.771528	0.224454	3.43736	0.000587409	0.00625103
Gm13306,LOC100861978,Gm2506,Ccl27b,Ccl27a	208.851	0.661345	0.192527	3.43508	0.000592377	0.00629549
Wfs1	62.0885	0.675924	0.196895	3.43291	0.000597137	0.00632893
Klhl3	110.727	0.732023	0.213227	3.43307	0.000596794	0.00632893
Pfkm	346.908	0.536573	0.156319	3.43256	0.000597909	0.00632893
Slc24a4	80.9682	0.712637	0.207815	3.42919	0.000605375	0.00639945
Gps1	140.387	0.527803	0.154069	3.42577	0.000613064	0.00646357
Pde1b	78.5334	0.717626	0.209459	3.4261	0.000612311	0.00646357
Add1	177.421	0.567519	0.165712	3.42473	0.0006154	0.00647961
Ankrd9	43.1097	0.819304	0.23938	3.42261	0.000620227	0.00649096
Abce1	79.7072	0.606547	0.177211	3.42274	0.000619944	0.00649096
Epdr1	155.473	0.608088	0.177622	3.42351	0.000618188	0.00649096
Cxxc5	90.1687	0.725253	0.211909	3.42247	0.000620555	0.00649096
Rassf5	74.2188	0.683657	0.199719	3.4231	0.00061912	0.00649096
Syt1	932.859	0.539689	0.157798	3.42013	0.000625918	0.00653209
Grb2	212.795	0.60237	0.17613	3.42004	0.000626128	0.00653209
Rwdd1	75.2885	0.705582	0.206389	3.41869	0.000629225	0.00655186
LOC100862446,Ftl1	208.478	0.521086	0.152431	3.4185	0.00062967	0.00655186
Gatad2b	120.922	0.592442	0.173364	3.41733	0.000632389	0.00656299
Dync1i1	137.205	0.57645	0.168679	3.41743	0.000632143	0.00656299
Ptp4a2	101.546	0.641089	0.187668	3.41608	0.000635305	0.0065761
Sel1l	86.0539	0.63941	0.187165	3.41629	0.000634815	0.0065761
Atp6v0a1	287.69	0.509605	0.149195	3.41571	0.000636166	0.00657647
Dnmt3a	71.6261	0.696577	0.203968	3.41513	0.000637516	0.00658188
Cdk11b	156.399	0.603518	0.176744	3.41464	0.000638661	0.00658516
Khdrbs3	285.167	0.552551	0.161841	3.41416	0.00063978	0.00658816
Smad2	58.8373	0.719329	0.210768	3.4129	0.000642746	0.00661015
Anxa4	46.8107	0.840414	0.246302	3.41212	0.000644592	0.00662058
Dok5	71.8208	0.664398	0.194796	3.41073	0.000647886	0.00664584
Ndufa4	378.012	0.525905	0.154223	3.41002	0.000649583	0.00665467
Psmc2	104.954	0.558366	0.163807	3.40868	0.00065278	0.00667883
Dlat	162.006	0.620592	0.182277	3.40467	0.000662448	0.00676905
Nfe2l1	288.541	0.468845	0.137852	3.40108	0.0006712	0.00684968
Sdha	336.272	0.512548	0.150722	3.40061	0.000672361	0.00685275
Garnl3	99.8804	0.809193	0.23798	3.40025	0.000673231	0.00685284
Camkk1	204.44	1.19303	0.351035	3.39862	0.000677278	0.00685436
Ppp1r2-ps3,Ppp1r2	248.406	0.525355	0.154586	3.39847	0.000677635	0.00685436
Far1	127.823	0.599685	0.176458	3.39845	0.000677686	0.00685436
Esd	115.999	0.636758	0.187308	3.39953	0.000675012	0.00685436
Tesk1	63.9087	0.685738	0.201759	3.39879	0.000676838	0.00685436
Nfx1	73.6255	0.649358	0.191192	3.39636	0.000682878	0.0068981
Acot7	189.28	0.574306	0.169169	3.39487	0.000686613	0.00691828
Fez1	186.345	0.546168	0.160864	3.39522	0.000685745	0.00691828
Gpr37l1	79.9708	-0.762476	0.224822	-3.39146	0.000695208	0.00699603
Dbndd2	172.499	0.616829	0.181969	3.38976	0.000699546	0.00703079
Mrpl2	78.1804	0.612434	0.180773	3.38786	0.00070439	0.00707055
Syn3	59.7579	0.706066	0.208468	3.38693	0.00070679	0.00707679
Hars	131.551	0.709933	0.2096	3.38708	0.000706416	0.00707679
1700037H04Rik	76.0007	0.73845	0.218128	3.3854	0.000710748	0.00710748
Fads2	85.3742	0.608063	0.179712	3.38355	0.000715554	0.00712867
Sez6l	177.012	0.553619	0.163605	3.38388	0.000714698	0.00712867
Copa	100.69	0.624039	0.184401	3.38413	0.000714033	0.00712867
Pde4dip	128.851	0.596607	0.176421	3.38172	0.000720342	0.0071674
Camsap1	61.1858	0.665371	0.196809	3.3808	0.000722764	0.00718252
Syt6	85.5083	1.10086	0.325668	3.38032	0.000724019	0.00718602
Sec16a	71.1829	0.655679	0.194039	3.37911	0.000727203	0.00719425
Map6	100.953	0.59006	0.174627	3.37898	0.000727559	0.00719425
Pdzd4	97.1536	0.568674	0.16829	3.37913	0.000727168	0.00719425
Gm14288,Zfp968,Gm4724,Zfp931,Zfp973,Zfp970,Zfp971,Zfp965,Gm14393,Zfp967,Zfp966,Gm14326,LOC115489545,Gm14322,Gm14325,Gm14440,Gm14444	160.685	0.548846	0.162449	3.37856	0.000728654	0.00719613
Sulf2	99.462	0.719451	0.213036	3.37713	0.000732466	0.00720696
Slc22a17	684.974	0.509216	0.150756	3.37775	0.000730806	0.00720696
Sptan1	569.897	0.488037	0.144499	3.37745	0.000731601	0.00720696
Cd34	63.5147	-0.679922	0.201377	-3.37636	0.000734516	0.0072182
Manf	81.6308	0.61584	0.182486	3.37473	0.000738892	0.00725226
Lztr1	88.2836	0.614905	0.182311	3.37284	0.000743979	0.0072932
Wdr77	77.6576	0.669783	0.198643	3.37179	0.000746802	0.00731186
Zfp318	65.2037	0.73058	0.216752	3.37058	0.000750114	0.00733527
E2f4	45.9966	0.875803	0.259987	3.36864	0.000755411	0.00735994
Cacna1a	318.652	0.640195	0.190024	3.36902	0.000754347	0.00735994
Sec61a1	82.4412	0.663393	0.196915	3.36894	0.000754585	0.00735994
Slc25a4	854.521	0.483417	0.143589	3.36666	0.000760833	0.0074037
Taf15	101.805	0.665741	0.197818	3.36542	0.000764261	0.00742798
Phospho1	144.037	0.5837	0.173638	3.36158	0.000774973	0.00752291
Rps7	374.191	0.456158	0.135724	3.36091	0.000776858	0.00753203
Smarca4	126.703	0.567904	0.169056	3.35926	0.000781525	0.00756805
Cbln4	52.7413	-0.780506	0.232424	-3.35812	0.000784753	0.00759007
Dhx15	138.818	0.541249	0.16123	3.357	0.000787918	0.00760381
Isca1	210.734	0.584844	0.174219	3.35695	0.000788083	0.00760381
Pfkfb3	45.6723	0.77603	0.231253	3.35577	0.000791451	0.00762706
Nars	211.391	0.5329	0.158883	3.35405	0.000796373	0.00766521
Septin9	105.381	0.610126	0.181944	3.35337	0.00079833	0.00767357
Ccdc25	61.9875	0.693811	0.206917	3.35308	0.00079917	0.00767357
Inpp5a	67.3596	0.741985	0.221307	3.35275	0.000800138	0.00767362
Cert1	103.906	0.584966	0.174495	3.35234	0.000801324	0.00767574
Adar	118.463	0.57546	0.171845	3.34872	0.000811856	0.00773937
Cltc	290.254	0.521663	0.155761	3.34913	0.000810648	0.00773937
Mib1	227.84	0.549309	0.16403	3.34884	0.000811518	0.00773937
Cox7c,Gm12338	80.0376	0.661351	0.197446	3.34952	0.000809508	0.00773937
Fbxl16	306.782	0.470511	0.140534	3.34803	0.000813891	0.00774949
Kidins220	187.716	0.502719	0.150178	3.34748	0.000815502	0.00775555
Rpl36al	135.17	0.547421	0.163594	3.34623	0.000819195	0.00776285
Prrt3	146.488	0.560999	0.167645	3.34636	0.000818806	0.00776285
Acin1	120.617	0.597686	0.178609	3.34634	0.000818872	0.00776285
Ndufa8	189.712	0.478669	0.143071	3.34566	0.000820863	0.00776745
Dync1li2	70.6789	0.674818	0.201715	3.3454	0.000821632	0.00776745
Brsk2	223.774	0.537883	0.160808	3.34488	0.000823176	0.00777281
Mrps12	109.618	0.679576	0.203226	3.34395	0.000825957	0.00778983
Mpc1	120.541	0.604339	0.180775	3.34305	0.000828625	0.00780575
Eif6	100.012	0.647509	0.193717	3.34256	0.000830108	0.00781047
Dusp7	206.415	0.621111	0.185881	3.34145	0.000833417	0.00783235
Slc8a2	203.875	0.627699	0.187962	3.3395	0.000839288	0.00787048
Ogfrl1	94.3755	0.669412	0.200456	3.33945	0.000839452	0.00787048
Zrsr2	122.74	0.651682	0.195219	3.33821	0.000843197	0.00788702
Ppm1l	105.564	0.750973	0.224943	3.3385	0.000842318	0.00788702
Cep170b	228.387	0.499711	0.149711	3.33783	0.000844355	0.00788858
Idh3b	128.443	0.615911	0.184606	3.33636	0.000848831	0.00790257
Med15	75.6739	0.676891	0.202877	3.33646	0.000848513	0.00790257
Emc9	83.4224	0.61959	0.185682	3.33683	0.000847403	0.00790257
Celf5	193.987	0.532595	0.15966	3.33581	0.000850527	0.0079091
Pagr1a	90.7276	0.646457	0.193824	3.33528	0.000852122	0.00791469
Ppp2r1a	434.389	0.4796	0.143944	3.33185	0.000862697	0.00797701
Madd	159.209	0.574699	0.172505	3.33148	0.000863842	0.00797701
Ndn	188.997	0.615937	0.184817	3.33268	0.000860143	0.00797701
Fam126b	170.392	0.734648	0.220492	3.33185	0.000862705	0.00797701
Tmem181a	123.093	0.598269	0.179571	3.33166	0.000863289	0.00797701
Ankrd33b	167.986	0.650685	0.195373	3.33048	0.00086697	0.00799351
Atp5md	279.032	0.474621	0.14255	3.32952	0.000869966	0.00799351
Ociad1	208.767	0.555937	0.166976	3.32945	0.000870189	0.00799351
Ece1	72.0197	0.698491	0.209791	3.32947	0.00087012	0.00799351
U2af1	86.1585	0.666692	0.20025	3.3293	0.00087065	0.00799351
Spns2	109.322	0.710914	0.213591	3.3284	0.000873479	0.00801025
Plpbp	141.897	0.688542	0.207	3.32629	0.000880117	0.00806183
Rpl6	251.97	0.460651	0.138509	3.32579	0.000881694	0.008067
Fabp5	136.844	0.537927	0.161812	3.32439	0.000886117	0.00809074
Tcf25	405.761	0.477006	0.143489	3.32433	0.000886322	0.00809074
Taf10	123.339	0.614166	0.184859	3.32235	0.000892611	0.00813882
Psap	1500.13	0.464912	0.139951	3.32195	0.000893902	0.00814126
Eif4e	193.224	0.551311	0.166016	3.32083	0.000897515	0.0081555
Gprin1	95.0684	0.637924	0.192095	3.32088	0.000897342	0.0081555
Zfr	235.124	0.557358	0.167894	3.3197	0.000901151	0.00817921
Rnf34	115.093	0.604805	0.18224	3.31873	0.000904271	0.00819818
Zdhhc22	56.2336	0.728347	0.219553	3.31742	0.000908545	0.00822488
Kdm5b	109.852	0.617231	0.186071	3.31719	0.000909283	0.00822488
Chd5	300.23	0.501882	0.151348	3.31608	0.000912887	0.0082481
Sh2b1	111.436	0.52705	0.159037	3.31402	0.000919655	0.00829356
Mbd2	130.003	0.559595	0.168862	3.31391	0.000920001	0.00829356
Klf10	92.7804	1.28523	0.387891	3.31338	0.000921744	0.00829986
Dhdds	93.8786	0.606833	0.183326	3.31013	0.000932515	0.0083779
Clip2	128.564	0.540632	0.163325	3.31016	0.00093244	0.0083779
Crmp1	171.57	0.497634	0.150365	3.30951	0.000934583	0.00838701
Arpc2	210.354	0.535657	0.161894	3.30868	0.000937363	0.00839304
Rnf4	97.7584	0.60959	0.184237	3.30873	0.000937196	0.00839304
Dyrk2	54.2402	0.778217	0.235281	3.30761	0.000940954	0.00841572
Gm8580,Rpl29	263.693	0.483468	0.146272	3.30527	0.000948855	0.00847686
Unc5a	106.902	0.606807	0.183621	3.30467	0.000950881	0.00848544
Sys1	80.4738	0.578895	0.175232	3.3036	0.000954514	0.00850833
Qsox1	54.787	0.695153	0.21053	3.30192	0.000960252	0.00853361
Coro2b	234.928	0.534211	0.161839	3.30089	0.000963784	0.00853361
Gga3	84.6503	0.662295	0.200586	3.3018	0.00096065	0.00853361
Bex2	222.838	0.545057	0.165114	3.3011	0.000963069	0.00853361
Eif2b5	115.346	0.638284	0.193356	3.30107	0.000963156	0.00853361
Got2	142.586	0.563414	0.170671	3.30117	0.000962825	0.00853361
Rundc3a	353.329	0.516849	0.156596	3.30051	0.000965081	0.00853477
Aars	162.779	0.544227	0.164916	3.30002	0.000966766	0.00853477
Phyhip	341.59	0.502584	0.152302	3.29992	0.000967131	0.00853477
Grin2b	418.583	0.536155	0.162564	3.29812	0.000973332	0.00857998
Rp9	78.8142	0.756666	0.229683	3.2944	0.000986331	0.00868495
Cacng2	143.139	0.630097	0.191309	3.2936	0.000989136	0.00870003
Dnajb5	109.299	0.536247	0.162862	3.29264	0.0009925	0.00871998
Rab6a	236.744	0.536872	0.163181	3.29005	0.0010017	0.0087718
Atp5j2	306.985	0.454705	0.138198	3.29025	0.00100098	0.0087718
Grip2	66.1138	0.72389	0.220005	3.29034	0.00100067	0.0087718
1110065P20Rik	164.018	0.552353	0.167951	3.28877	0.00100625	0.00880193
Chpf2	121.05	0.543252	0.165297	3.28652	0.00101435	0.00886304
Mas1	53.0934	0.769372	0.234143	3.28591	0.00101653	0.00887234
Stard10	82.6904	0.607202	0.184853	3.28478	0.00102063	0.00889835
Copb2	86.9923	0.585087	0.178232	3.28273	0.00102808	0.00894373
Rlim	90.6461	0.553703	0.168662	3.28292	0.00102737	0.00894373
Krtcap2	106.515	0.539895	0.164565	3.28074	0.00103534	0.00899707
Arf5	333.122	0.466059	0.142226	3.2769	0.00104953	0.00911045
Tef	107.986	0.532499	0.162647	3.27396	0.0010605	0.00919562
Ier5	123.781	0.534455	0.163264	3.27357	0.00106197	0.00919835
Amd2,Amd1	142.869	0.537591	0.164311	3.27178	0.00106872	0.00924671
Atp5l	228.113	0.504586	0.154321	3.26971	0.00107657	0.00927646
Zmynd11	125.063	0.590152	0.180454	3.27038	0.00107403	0.00927646
Rpl10a	279.815	0.476082	0.145583	3.27017	0.00107483	0.00927646
Stard7	70.3983	0.663029	0.202783	3.26965	0.00107682	0.00927646
Nckap1	264.103	0.517731	0.158395	3.26861	0.00108077	0.00929044
Arcn1	106.263	0.634425	0.194082	3.26885	0.00107985	0.00929044
Elavl3	296.227	0.486073	0.148904	3.26434	0.00109719	0.00942143
Tnfrsf18	40.8654	-0.745382	0.228488	-3.26223	0.00110539	0.00948154
Lpcat4	134.711	0.574725	0.176262	3.26063	0.00111165	0.00951626
Sult4a1	791.836	0.494035	0.151517	3.26059	0.00111182	0.00951626
Sigmar1	52.5344	0.785676	0.241031	3.25965	0.00111548	0.00953475
Eif4a3	81.7014	0.61136	0.187567	3.25943	0.00111638	0.00953475
Arpc4	203.855	0.486688	0.149349	3.25873	0.00111911	0.00954785
Ndfip2	218.003	0.551077	0.169153	3.25785	0.00112258	0.0095662
Armc9	72.0661	0.635346	0.195036	3.25758	0.00112367	0.0095662
AI413582	170.217	0.641784	0.197125	3.25573	0.00113103	0.00961856
Scg2	221.728	0.683232	0.20992	3.25473	0.00113499	0.009642
Mrpl38	91.3501	0.623142	0.191586	3.25255	0.00114375	0.009706
Fgfr3	49.5456	-0.778791	0.239594	-3.25047	0.00115216	0.00976694
Tmem178	220.675	0.597314	0.183858	3.24879	0.00115898	0.00979353
Got1	311.346	0.52528	0.161669	3.24911	0.00115768	0.00979353
Gls	321.831	0.480268	0.147822	3.24897	0.00115824	0.00979353
Clptm1	175.049	0.503756	0.155091	3.24812	0.00116169	0.00980602
Thra	294.463	0.50147	0.154427	3.2473	0.00116504	0.00982385
E2f1	42.9953	0.743008	0.228887	3.24618	0.00116964	0.00985222
Prmt8	91.6143	0.714109	0.220028	3.24554	0.0011723	0.00986416
Rptor	80.3429	0.590664	0.182075	3.24407	0.00117835	0.00990462
Hnrnpa0	157.324	0.518558	0.159876	3.24351	0.00118068	0.00990751
Clstn3	411.727	0.491895	0.151661	3.24339	0.00118118	0.00990751
Limk2	78.0841	0.642209	0.198034	3.24292	0.0011831	0.00991312
9530068E07Rik	66.4248	0.60925	0.188018	3.24038	0.0011937	0.00999143
Speg	80.5004	0.634378	0.195915	3.23803	0.00120356	0.0100634
Nrxn2	151.523	0.619157	0.191295	3.23666	0.00120936	0.0101012
Bzw1	93.9912	0.594396	0.183669	3.23624	0.00121117	0.0101051
Calr	118.121	0.543073	0.167824	3.23596	0.00121236	0.0101051
Edil3	91.0434	0.638752	0.197459	3.23485	0.00121706	0.0101336
Gm6402,Rps17	184.566	0.482614	0.149231	3.23401	0.00122065	0.0101529
Pafah1b3	54.2958	0.700386	0.216599	3.23356	0.00122256	0.0101582
Bsg	420.855	0.50511	0.156273	3.23224	0.00122825	0.0101948
Shisa7	111.644	0.586537	0.181504	3.23153	0.00123129	0.0102094
Cux1	85.34	-0.568637	0.17602	-3.23053	0.00123563	0.0102347
Pura	305.734	0.461268	0.142836	3.22935	0.00124074	0.0102479
Btbd3	78.8197	-0.661264	0.204772	-3.22927	0.00124108	0.0102479
Rnf208	174.263	0.502267	0.155513	3.22975	0.00123899	0.0102479
Tuba1c,Tuba1b	311.824	0.450077	0.139487	3.22665	0.00125249	0.0102814
Atp6v0e2	256.163	0.448467	0.138964	3.22722	0.00125001	0.0102814
Gm51400,Fkbp2	156.855	0.551847	0.170979	3.22758	0.00124843	0.0102814
Ephb6	176.395	0.598679	0.185539	3.2267	0.00125226	0.0102814
Ldb1	123.938	0.706776	0.219011	3.22712	0.00125043	0.0102814
Psma5	91.147	0.536079	0.166146	3.22656	0.00125288	0.0102814
Olfm1	232.336	0.664559	0.205995	3.2261	0.00125489	0.0102873
Sumo2	329.6	0.441546	0.137035	3.22213	0.0012724	0.0104098
Rab3ip	49.1164	0.774275	0.2403	3.22212	0.00127246	0.0104098
Reep2	137.582	0.538678	0.167225	3.22129	0.00127616	0.0104294
Kat2a	72.1202	0.607511	0.188634	3.22058	0.00127932	0.0104445
Srp14	170.146	0.581469	0.180565	3.22028	0.00128067	0.0104448
Gdap1l1	54.8993	0.729847	0.226724	3.21909	0.00128597	0.0104773
Meaf6	150.981	0.565183	0.175637	3.2179	0.00129133	0.0105011
Hprt	134.83	0.512993	0.159421	3.21785	0.00129153	0.0105011
Cnnm1	126.039	0.602369	0.187356	3.2151	0.00130398	0.0105615
Plxna2	67.7193	0.618351	0.19235	3.21472	0.00130571	0.0105615
Atxn2l	160.309	0.552252	0.171789	3.21472	0.00130572	0.0105615
Mlx	64.4065	0.708321	0.220318	3.21499	0.00130449	0.0105615
Supt5	102.521	0.560258	0.174293	3.21446	0.00130692	0.0105615
Pds5a	91.1671	0.588066	0.182863	3.21588	0.00130045	0.0105615
Ache	100.731	0.564994	0.175839	3.21313	0.00131298	0.0105997
Iqschfp,Schip1	341.916	0.60093	0.187121	3.21145	0.00132065	0.0106509
Arfgap1	97.9499	0.614948	0.191515	3.21096	0.00132291	0.0106546
R3hdm4	354.689	0.422672	0.131642	3.21077	0.00132379	0.0106546
Ddb1	190.717	0.592545	0.184633	3.20931	0.00133054	0.0106981
Tcp1	146.742	0.537677	0.167609	3.20793	0.00133693	0.0107386
Ptprn2	272.135	0.491802	0.153368	3.20669	0.00134274	0.0107744
Pnkd	124.649	0.549687	0.171501	3.20515	0.00134991	0.010821
Hibadh	66.4548	0.628932	0.196281	3.20425	0.00135415	0.0108332
Ppp2ca	317.492	0.452547	0.141229	3.20436	0.00135365	0.0108332
Larp1	100.897	0.591108	0.184494	3.20395	0.00135556	0.0108336
Senp3	154.213	0.526703	0.164477	3.2023	0.00136336	0.010885
Rab3a	988.547	0.478216	0.149407	3.20077	0.00137063	0.0109321
Mtpn	202.056	0.507461	0.158615	3.19932	0.0013775	0.0109759
Cdc37	108.925	0.539636	0.16874	3.19804	0.00138367	0.011014
Gm51571,Gm51573,Gm51593,Gm51592,Gm51591,Gm51572,Gm51594	186.112	0.67784	0.212056	3.19651	0.00139101	0.0110614
Lime1	84.0209	0.648775	0.203027	3.19552	0.00139579	0.0110883
Psmb7	196.946	0.474174	0.148461	3.19393	0.00140351	0.0111386
Selenow	678.805	0.435088	0.136253	3.19322	0.00140694	0.0111546
Mrpl53	88.1065	0.611886	0.191729	3.19142	0.00141578	0.0112135
Atp5o	218.455	0.501521	0.157232	3.18969	0.00142428	0.0112696
Psma2	110.976	0.541319	0.16977	3.18855	0.00142989	0.0113028
Chgb	663.606	0.505868	0.158689	3.18779	0.00143366	0.0113214
Glyr1	181.844	0.53106	0.166624	3.18717	0.00143674	0.0113344
Fam131b	138.267	0.506546	0.15897	3.18641	0.00144049	0.0113528
Map1lc3a	271.486	0.42851	0.134531	3.18522	0.00144646	0.0113885
Igsf21	76.6693	0.625192	0.196315	3.18464	0.00144935	0.0113888
Adsl	66.1899	0.69586	0.218499	3.18473	0.00144887	0.0113888
Ndufa11	180.008	0.51059	0.160363	3.18396	0.00145273	0.0114041
Sf3b1	139.007	0.542517	0.170437	3.1831	0.00145709	0.011427
Araf	246.631	0.439149	0.138072	3.18057	0.00146988	0.011516
Zfp36l2	45.3263	-0.71832	0.22596	-3.17897	0.001478	0.0115682
Nipsnap1	109.945	0.554166	0.17445	3.17664	0.0014899	0.0116499
Rbm39	120.946	0.582856	0.183504	3.17625	0.00149192	0.0116542
Arrb1	193.631	0.485982	0.15305	3.17531	0.00149677	0.0116796
Sec63	137.88	0.573073	0.180492	3.17505	0.0014981	0.0116796
Cndp2	101.653	0.518741	0.163417	3.17434	0.00150177	0.0116853
Gm40378,Gm52768,Gm52666,Rsrc1,Gm39701,Gm45978,Gm33887,Gm40525,Gm52197,Gm46894,Gm52236,Gm52701,Gm52787,Gm42031,Gm46353,Gm40514,Gm46290,Gm52632,Gm51522,Gm40453,Gm41885,Gm51936,Gm52512,Gm51918,Gm42267,Gm43305,Gm45988,Gm42102,Gm41844,Gm46156,Gm52796,Pik3c3,Gm40595,Gm42226,Gm39972,Gm40843,Gm46620,Gm46911,Gm40814,LOC118568792	448.273	0.503846	0.158718	3.17446	0.00150113	0.0116853
Gdi1	476.824	0.480903	0.151547	3.1733	0.00150716	0.0117158
Myef2	114.722	0.587409	0.185131	3.17293	0.00150906	0.0117192
Pcbp2	162.16	0.478524	0.150846	3.17228	0.00151249	0.0117343
Phpt1	47.5012	0.679941	0.214368	3.17184	0.00151476	0.0117405
Gdpd1	66.4691	0.65531	0.206657	3.171	0.00151917	0.0117632
Ndufab1	226.362	0.473356	0.149391	3.16857	0.00153191	0.0118388
Mon2	76.8528	0.661267	0.208686	3.16872	0.00153113	0.0118388
Hsd17b7	49.85	0.674916	0.213141	3.16653	0.00154271	0.0119107
Pip4k2c	138.799	0.58571	0.185006	3.1659	0.00154605	0.0119249
Dad1	58.8062	0.664202	0.209843	3.16524	0.00154957	0.0119406
Nucb1	68.3573	0.618295	0.195395	3.16433	0.0015544	0.0119662
Nop56	87.2084	0.567795	0.179458	3.16395	0.00155645	0.0119704
Acap3	131.262	0.570485	0.180344	3.16331	0.00155985	0.011985
Scrn1	186.914	0.558485	0.176672	3.16113	0.00157156	0.0120633
Xxylt1	58.1081	0.64856	0.205243	3.15997	0.00157786	0.0121
Elovl6	103.294	0.557873	0.176576	3.15939	0.00158098	0.0121079
Cracdl	159.287	0.580916	0.18388	3.15922	0.00158194	0.0121079
Ddost	74.9808	0.601139	0.190316	3.15863	0.0015851	0.0121205
Dlgap1	375.732	0.515725	0.163491	3.15446	0.00160794	0.0122727
Nucks1	275.155	0.443397	0.140563	3.15443	0.0016081	0.0122727
Atp5c1	287.911	0.501468	0.159009	3.1537	0.00161213	0.012288
Kif3a	133.635	0.522076	0.165554	3.15351	0.00161319	0.012288
Klhdc3	313.818	0.470845	0.149336	3.15293	0.00161643	0.0123009
Dync1li1	143.634	0.532	0.168844	3.15084	0.00162801	0.0123773
Efna3	130.892	1.10308	0.350152	3.1503	0.00163103	0.0123884
Ttc19	92.7071	0.587343	0.186531	3.14877	0.00163959	0.0124415
Apba2	384.523	0.543431	0.172628	3.14798	0.00164401	0.0124632
Tacc2	111.779	0.531947	0.1691	3.14575	0.00165663	0.0125469
Hspa9	275.366	0.48366	0.153788	3.14497	0.00166102	0.0125682
Dzank1	186.127	0.525298	0.167062	3.14434	0.00166464	0.0125836
Slc25a42	82.0344	0.703468	0.224039	3.13993	0.00168987	0.0127622
Rsrp1	193.052	0.610347	0.194484	3.13829	0.00169934	0.0128216
Apoe	227.065	-0.686989	0.218935	-3.13787	0.00170181	0.0128281
Micos10	127.767	0.534714	0.170436	3.13734	0.00170489	0.0128391
Ergic1	122.215	0.514923	0.164228	3.13541	0.00171614	0.0129116
Hspa8	986.168	0.469697	0.14982	3.13508	0.00171805	0.0129138
C2cd5	117.462	0.563523	0.179786	3.13441	0.00172198	0.0129232
Rack1	191.921	0.521451	0.166368	3.13432	0.00172255	0.0129232
Sdc3	123.916	0.597144	0.190572	3.13344	0.00172771	0.0129497
Gm10051,Rpl28	334.58	0.383255	0.12236	3.13218	0.00173511	0.012991
Get3	181.564	0.457957	0.146221	3.13195	0.00173648	0.012991
Lrp11	105.515	0.566767	0.181114	3.12934	0.00175202	0.0130713
Hnrnph2	114.624	0.550628	0.175958	3.12931	0.00175215	0.0130713
Lypla2	88.5375	0.543823	0.17377	3.12955	0.00175075	0.0130713
Rpl7a	308.128	0.451702	0.144389	3.12837	0.00175778	0.0131011
Ntng2	76.336	0.732028	0.234102	3.12696	0.00176623	0.0131517
Snap47	305.62	0.512069	0.163857	3.12509	0.00177748	0.0132231
Gdf1,Cers1	76.4243	0.612967	0.196204	3.12413	0.00178334	0.0132544
Npm1	129.749	0.529494	0.169537	3.12318	0.0017891	0.0132848
H2-L,H2-D1	52.7481	0.669522	0.214506	3.12122	0.00180101	0.0133607
Dnaja2	251.527	0.46255	0.148211	3.1209	0.00180301	0.0133631
Clip1	113.448	0.601936	0.193104	3.11715	0.00182607	0.0135214
Kif3c	226.464	0.513353	0.164736	3.11622	0.00183186	0.0135517
Ranbp1	138.493	0.576575	0.185106	3.11483	0.0018405	0.013603
Atp6v1e1	393.971	0.52305	0.167945	3.11441	0.0018431	0.0136095
Stxbp1	918.963	0.478799	0.15377	3.11373	0.00184738	0.0136285
Spred1	199.48	0.471625	0.151481	3.11343	0.00184929	0.01363
Cplx1	1160.11	0.507588	0.163073	3.11264	0.00185425	0.0136539
Sprn	69.9389	0.633897	0.203797	3.11043	0.00186817	0.0137436
Ywhae	475.718	0.431442	0.138788	3.10865	0.00187944	0.0138138
Slc25a3	496.154	0.423511	0.136278	3.1077	0.00188552	0.0138457
Cryba1	44.9289	-0.675686	0.217597	-3.10521	0.00190142	0.0139496
Sstr4	68.386	0.668881	0.215495	3.10393	0.00190969	0.0139845
Arfip2	106.656	0.547406	0.176353	3.10403	0.00190906	0.0139845
Atp5k	178.788	0.472836	0.152386	3.10289	0.00191642	0.0140209
Coro1c	143.291	0.633453	0.20417	3.10258	0.0019184	0.0140225
Abca3	77.3015	0.638522	0.205872	3.10155	0.00192511	0.0140586
Atp5d	263.45	0.468742	0.15117	3.10075	0.00193029	0.0140835
Mef2a	158.56	0.538473	0.173679	3.1004	0.00193261	0.0140875
Nup93	81.3162	0.64638	0.208564	3.09918	0.00194055	0.0141324
Thrsp	66.3042	0.612465	0.197746	3.09724	0.00195332	0.0142123
Pik3r3	74.0477	0.578576	0.18682	3.09697	0.00195509	0.0142123
Mob4	71.5533	0.587855	0.190027	3.09353	0.00197792	0.0143652
Ero1a	78.7644	0.607938	0.19672	3.09037	0.00199904	0.0145054
Dock3	226.287	0.504351	0.163249	3.08945	0.00200525	0.0145372
Myh9	60.5116	0.794801	0.257401	3.0878	0.00201646	0.0146052
Dhcr7	51.3355	0.651497	0.21101	3.08751	0.0020184	0.0146058
Abhd12	316.827	0.458601	0.148563	3.08691	0.00202246	0.014622
Naa10	82.4141	0.655564	0.212508	3.08489	0.00203629	0.014682
Smg9	60.0438	0.610928	0.198009	3.08535	0.00203314	0.014682
Fam131a	335.493	0.432642	0.140235	3.08512	0.00203469	0.014682
Dact2	69.3327	-0.607504	0.196955	-3.08448	0.00203907	0.0146887
Gucy1b1	81.1523	0.592246	0.192098	3.08304	0.002049	0.0147469
Nck2	81.1795	0.609032	0.197645	3.08145	0.00205996	0.0148124
Tnpo2	102.784	0.498944	0.161944	3.08097	0.0020633	0.014823
Hspd1	108.201	0.524751	0.170476	3.07816	0.00208285	0.01495
Tlcd3b	150.05	0.570091	0.185269	3.07709	0.0020903	0.0149899
Mapk8ip3	116.224	0.524832	0.170699	3.0746	0.00210786	0.0150641
Defa40	148.089	0.492489	0.160183	3.07455	0.00210822	0.0150641
Pcsk2	392.732	0.48523	0.15782	3.07457	0.00210803	0.0150641
Hsbp1	120.846	0.518197	0.168525	3.0749	0.0021057	0.0150641
Spock1	286.337	0.464775	0.151234	3.07321	0.00211769	0.0151182
Clcn4	142.583	0.495	0.161098	3.07267	0.00212152	0.015132
Ckb	1394.7	0.389454	0.126767	3.07221	0.00212481	0.0151419
1520401A03Rik	106.459	0.551631	0.179639	3.07077	0.00213509	0.0152015
Usp19	193.767	0.467539	0.152315	3.06955	0.00214383	0.0152229
Rock2	138.346	0.627801	0.204515	3.06971	0.00214267	0.0152229
Elavl4	234.06	0.535571	0.174451	3.07004	0.00214027	0.0152229
Moap1,Gm20604	109.955	0.650875	0.212074	3.0691	0.00214708	0.0152324
Rfng	116.692	0.498834	0.162578	3.06827	0.00215301	0.0152609
Epm2aip1	124.765	0.497256	0.162079	3.06798	0.00215515	0.0152624
Slc25a18	62.9974	-0.689156	0.224673	-3.06738	0.00215947	0.0152745
Gm6579,Set	169.427	0.441319	0.143883	3.06721	0.00216068	0.0152745
Ola1	116.584	0.506763	0.165263	3.0664	0.00216657	0.0153025
Rufy3	321.809	0.422861	0.13794	3.06554	0.00217276	0.015319
Slc35f5	40.943	0.708332	0.231057	3.06561	0.00217225	0.015319
Slc35f1	74.8071	0.59289	0.193435	3.06506	0.0021763	0.0153304
Smg7	84.7104	0.57431	0.187404	3.06455	0.00217995	0.0153425
Pebp1	561.047	0.457574	0.149355	3.06366	0.00218649	0.015375
Nt5c2	78.2877	0.581005	0.189765	3.06171	0.00220079	0.0154619
Cisd1	180.368	0.466554	0.152456	3.06026	0.00221148	0.0155233
Gja1	55.7702	-0.693381	0.226658	-3.05915	0.00221966	0.0155396
Ssr1	101.369	0.513972	0.167993	3.05948	0.00221722	0.0155396
Nrxn1	404.216	-0.462909	0.151315	-3.05925	0.00221894	0.0155396
Gm3636,Gm3512,2610042L04Rik,Gm3005,Gm38418,Gm10406,Gm3264,Gm3173,Gm3696,Gm3194,Gm3383,Gm3739	66.9186	0.614668	0.200998	3.05808	0.00222759	0.0155814
Vps35	127.236	0.51552	0.168834	3.0534	0.00226261	0.0158124
Sfpq	275.243	0.429599	0.140754	3.05212	0.0022723	0.015833
Zfp934,Zfp935,Gm5141,Gm21145,Zfp808,Gm3325,BC052688,Platr25,6720489N17Rik,Gm36298	112.333	0.637078	0.208744	3.05196	0.0022735	0.015833
Ppif	51.2109	0.654257	0.214353	3.05225	0.00227136	0.015833
Snap25	3989.4	0.493101	0.161536	3.05257	0.00226889	0.015833
Gclc	60.4	0.605538	0.19863	3.04857	0.00229936	0.015999
Mapk6	147.103	1.04265	0.342134	3.0475	0.00230752	0.0160418
Cdk16	348.893	0.421109	0.138228	3.04649	0.00231533	0.016082
Selenok	178.562	0.474445	0.155808	3.04505	0.00232638	0.0161447
Rnf130	88.1341	0.549451	0.180521	3.0437	0.00233691	0.0162037
Nrxn3	232.002	0.516048	0.169651	3.04183	0.00235148	0.016244
Lamtor4	94.481	0.546225	0.179549	3.0422	0.00234855	0.016244
Cox6a1	829.52	0.339081	0.11148	3.04164	0.00235293	0.016244
Actr1a	185.259	0.458791	0.150819	3.042	0.00235014	0.016244
Nefh	141.067	0.539607	0.177376	3.04217	0.00234876	0.016244
Rprm	80.6192	0.752732	0.247574	3.04043	0.00236243	0.0162955
Zfyve9	75.6976	0.560825	0.18451	3.03953	0.00236949	0.01633
Arhgef3	134.048	0.49912	0.164272	3.03837	0.00237865	0.0163597
Jund	444.526	0.446577	0.146979	3.03836	0.00237867	0.0163597
Klc2	452.517	0.487302	0.160392	3.0382	0.00237996	0.0163597
Rbm28	50.5447	0.680451	0.224232	3.03458	0.00240872	0.0164578
Ankrd46	145.923	0.512731	0.168931	3.03515	0.00240416	0.0164578
Tbc1d10b	104.203	0.526684	0.173512	3.03544	0.00240188	0.0164578
Itpr1	320.068	0.451276	0.148648	3.03587	0.00239846	0.0164578
Cbarp	352.576	0.498379	0.164225	3.03473	0.00240751	0.0164578
Oprd1	46.6944	0.747629	0.246348	3.03484	0.00240659	0.0164578
Polr2f	170.712	0.470104	0.15486	3.03567	0.00239999	0.0164578
Coq9	121.429	0.486107	0.160219	3.03402	0.00241315	0.016474
Rapgefl1	146.61	0.470194	0.155011	3.0333	0.00241899	0.0164997
Eef1e1	56.5003	0.608955	0.200958	3.03027	0.00244338	0.0166091
Zranb2	165.697	0.485785	0.16029	3.03066	0.00244022	0.0166091
Rgl2	138.962	0.512775	0.169184	3.03088	0.00243845	0.0166091
Psmd2	211.208	0.475799	0.157006	3.03046	0.00244181	0.0166091
Plekha2	55.2863	0.661461	0.21835	3.02936	0.00245069	0.0166304
Klhl29	56.1366	0.664508	0.219355	3.02938	0.00245058	0.0166304
Stk32c	172.44	0.510859	0.168704	3.02815	0.00246058	0.016655
Rbis	92.7263	0.521383	0.172177	3.02817	0.00246039	0.016655
Bsn	432.14	0.49957	0.164956	3.02851	0.00245759	0.016655
B230307C23Rik,Gm4983,Zfp933,Gm21297,BC052688,Gm6626,Zfp119a,Gm50598,3110053B16Rik,Gm4425,Gm20472,Gm9222,Gm4101,LOC108167391,Gm5953,AU041133,9030624G23Rik,5730507C01Rik,Zfp958,6030426L16Rik,Gm17330,Gm38702,LOC108167368,Gm9257,Gm10479,Gm36445,Gm3973,Gm10476,Gm40881,Zfp119b,Gm38699,LOC118567992,Gm40864,Gm40847,Gm38538,Gm3993,Gm5784,Gm40880	270.4	0.597072	0.197197	3.0278	0.00246339	0.0166598
Elmo1	222.887	0.570319	0.18844	3.02653	0.00247376	0.0167015
Zfyve27	108.32	0.507138	0.167553	3.02674	0.00247208	0.0167015
Stat3	59.7408	0.598224	0.197799	3.02441	0.00249121	0.0168051
D430019H16Rik	84.4923	0.716939	0.237222	3.02223	0.00250919	0.0169121
Gspt1	132.533	0.498833	0.16513	3.02086	0.0025206	0.0169746
Tatdn2	89.1244	0.520932	0.172476	3.02031	0.00252516	0.0169909
Slc27a4	97.7515	0.567855	0.188037	3.01991	0.0025285	0.016999
Prmt1	85.431	0.60388	0.200019	3.01912	0.00253508	0.0170289
Srrm1	132.776	0.537424	0.178077	3.01794	0.00254502	0.0170813
Rnft2	112.801	0.543411	0.180153	3.01638	0.00255809	0.0171491
Scn8a	356.752	0.470048	0.15584	3.01622	0.00255943	0.0171491
Entpd7	104.604	0.70297	0.23312	3.01548	0.00256572	0.0171623
Slc49a4	107.166	0.51342	0.170257	3.01556	0.00256503	0.0171623
Prdx2	247.761	0.503772	0.167222	3.01259	0.00259028	0.017312
Gosr2	57.4336	0.687761	0.228361	3.01172	0.00259772	0.0173182
Picalm	117.775	0.550645	0.182831	3.01176	0.00259734	0.0173182
Elmo2	173.204	0.523968	0.173957	3.01205	0.00259488	0.0173182
C1ql3	63.9963	0.777429	0.258308	3.0097	0.00261507	0.0173741
Oaz2	139.131	0.490049	0.162804	3.01006	0.00261196	0.0173741
Syncrip	97.7784	0.514743	0.171051	3.00929	0.00261855	0.0173741
Uqcr11	328.735	0.447515	0.14869	3.00972	0.00261486	0.0173741
Rnf11	302.772	0.456003	0.151535	3.00922	0.00261921	0.0173741
Tgfbrap1	41.1112	0.678606	0.225479	3.00962	0.00261578	0.0173741
Vopp1	139.018	0.510159	0.169561	3.00871	0.00262362	0.0173889
Slc25a11	138.243	0.497439	0.165462	3.00637	0.00264391	0.0175087
Fads3	68.3989	0.59331	0.197399	3.00565	0.00265017	0.0175331
Camk2g	193.973	0.532628	0.177221	3.00544	0.00265199	0.0175331
Gm1673	83.285	0.578589	0.192587	3.0043	0.00266194	0.0175697
Taldo1	66.2861	0.583903	0.194346	3.00445	0.00266058	0.0175697
Hras	105.095	0.492321	0.163974	3.00243	0.00267835	0.0176633
Snf8	96.1498	0.515163	0.171599	3.00213	0.00268098	0.0176661
Gnas	1661.98	0.417565	0.139121	3.00145	0.00268701	0.017687
Mt1	389.422	0.850888	0.28351	3.00126	0.00268861	0.017687
Pld3	528.954	0.461582	0.153871	2.9998	0.0027016	0.0177542
Tbr1	165.902	0.550823	0.183632	2.99961	0.00270327	0.0177542
Lancl1	162.725	0.504251	0.168124	2.99928	0.00270615	0.0177584
Fam135b	112.704	0.553042	0.184469	2.99803	0.00271731	0.0178169
Emc8	64.9225	0.567236	0.189243	2.9974	0.00272292	0.0178244
Psmc1	180.157	0.457414	0.152595	2.99756	0.00272146	0.0178244
Ndufa9	138.858	0.474965	0.158534	2.99598	0.00273561	0.0178927
Osbpl10	74.5784	0.603559	0.201579	2.99416	0.00275204	0.0179854
Zfp428	65.8746	0.651526	0.217848	2.99073	0.00278312	0.018129
Stmn2	411.231	0.503425	0.168324	2.9908	0.00278245	0.018129
Reep5	369.64	0.429711	0.143677	2.99082	0.00278232	0.018129
Tusc3	137.672	0.480338	0.160586	2.99115	0.00277926	0.018129
Ppp3cb	300.813	0.468624	0.156773	2.98919	0.00279722	0.0182059
Cyth2	164.188	0.482417	0.161441	2.9882	0.00280625	0.0182498
Boc	53.7581	-0.633741	0.212183	-2.98677	0.00281946	0.0183208
Actn1	119.857	1.07125	0.358819	2.98549	0.00283126	0.0183824
Dip2b	105.802	0.634635	0.212599	2.98513	0.0028346	0.0183891
Uqcrc2	147.472	0.514901	0.172518	2.98461	0.00283936	0.0184049
Sdhd	178.715	0.426966	0.143086	2.98399	0.0028452	0.0184278
H2-T23,H2-T-ps	63.3234	0.71381	0.239452	2.98101	0.00287298	0.0185477
Oaz1-ps,Oaz1	172.526	0.490226	0.164431	2.98134	0.00286989	0.0185477
Nrbp2	115.999	0.55564	0.186393	2.98101	0.00287303	0.0185477
Golgb1	73.7154	0.558893	0.187474	2.98117	0.00287147	0.0185477
Rplp0	155.877	0.479278	0.160882	2.97906	0.00289132	0.0186506
Ak2	62.6173	0.608194	0.204196	2.97849	0.00289677	0.0186707
Pdia6	149.538	0.425888	0.143032	2.97758	0.00290533	0.0186819
Gm52441,Gm52437,Gm52435,Gm52446,LOC118568634	1370.7	0.603922	0.202803	2.97787	0.00290256	0.0186819
Sptbn4	175.709	0.536698	0.180248	2.97756	0.00290556	0.0186819
Mia3	75.3209	0.529861	0.178024	2.97635	0.00291703	0.0187104
Tubb4a	257.5	0.46171	0.155121	2.97646	0.002916	0.0187104
Arl2bp	140.644	0.459831	0.154476	2.97671	0.00291361	0.0187104
Dgki	107.793	0.593352	0.199384	2.97593	0.00292098	0.0187206
Smdt1	115.216	0.528574	0.177646	2.97544	0.00292573	0.018736
Men1	47.4525	0.649019	0.218185	2.97462	0.00293349	0.0187706
Ppp6r1	134.196	0.514108	0.172892	2.97358	0.00294351	0.0188195
Anapc1	65.1147	0.581535	0.195715	2.97134	0.00296507	0.0189422
Arpc3	246.716	0.469121	0.157945	2.97015	0.0029765	0.0189999
Snx1	69.8195	0.694515	0.233936	2.96883	0.00298939	0.0190669
Herpud1	47.3765	0.65384	0.220493	2.96535	0.00302339	0.0192684
Npdc1	149.098	0.544492	0.183679	2.96437	0.00303302	0.0193143
Psmb2	152.122	0.495464	0.167233	2.96272	0.00304937	0.0193697
Car10	49.5865	0.691791	0.233516	2.96251	0.00305146	0.0193697
Arhgef9	180.642	0.519089	0.17521	2.96268	0.00304978	0.0193697
Actr3	138.067	0.539203	0.181998	2.96269	0.00304965	0.0193697
Gorasp2	102.87	0.576547	0.19466	2.96182	0.0030583	0.019379
Ovol2	40.6276	-0.672106	0.226902	-2.9621	0.00305551	0.019379
Cdip1	144.539	0.472622	0.159582	2.96162	0.00306023	0.019379
Syn1	802.353	0.405938	0.137094	2.96102	0.0030662	0.0194014
Uqcrc1	78.659	0.648652	0.219091	2.96065	0.0030699	0.019405
Rph3a	329.001	0.447926	0.151324	2.96004	0.00307597	0.019405
Tmem47	55.2469	-0.592566	0.200203	-2.95983	0.00307807	0.019405
Tuba1a	298.133	0.492364	0.166343	2.95993	0.00307713	0.019405
Rbm5	82.7679	0.547908	0.18512	2.95974	0.00307895	0.019405
Kpna1	89.6112	0.572259	0.193373	2.95935	0.00308289	0.0194144
Atpif1	421.847	0.489915	0.165609	2.95827	0.00309373	0.0194672
Itpa	98.7232	0.549109	0.185656	2.95767	0.0030997	0.019474
Atxn7l3b	174.804	0.504617	0.1706	2.9579	0.00309742	0.019474
Septin5	979.865	0.413958	0.139988	2.95711	0.00310542	0.0194946
Trnp1	54.9182	0.630281	0.213277	2.95522	0.00312444	0.0195985
Emc10	369.631	0.442097	0.14966	2.95401	0.0031367	0.0196599
Sh3bp5l	90.9048	0.509998	0.172863	2.95031	0.00317458	0.0198817
Dnajc16	86.0566	0.583864	0.198036	2.94827	0.00319558	0.0199975
Nudt3	210.167	0.504013	0.17104	2.94675	0.00321132	0.0200802
Stk40	60.9765	0.592483	0.201168	2.94522	0.00322727	0.0201358
Apbb2	111.963	0.579782	0.196859	2.94517	0.00322779	0.0201358
Ubtf	106.55	0.549438	0.186527	2.94562	0.00322304	0.0201358
Man2a1	74.4668	0.622045	0.211228	2.9449	0.00323064	0.0201377
Pex5	119.72	0.498861	0.169504	2.94305	0.00324991	0.020242
Wdr1	98.5206	0.566281	0.192497	2.94176	0.00326356	0.0203102
Stim1	81.3494	0.520727	0.177026	2.94153	0.00326596	0.0203102
Kdm4b	93.1734	0.58243	0.19808	2.94037	0.00327816	0.0203384
Hmgb1,Gm26740,Hmgb1-rs17	114.811	0.497521	0.169197	2.94049	0.00327695	0.0203384
Ndufs5,Ndufs5-ps	337.142	0.415346	0.141252	2.94047	0.00327713	0.0203384
Dennd5a	231.231	0.434992	0.147993	2.93928	0.00328974	0.0203785
Fau	446.757	0.37808	0.128624	2.93943	0.0032882	0.0203785
Fbxo33	55.8786	0.591908	0.201431	2.93851	0.00329789	0.0204131
Atp6v0b	167.269	0.508517	0.17316	2.93669	0.00331739	0.0205178
Tmem59	106.667	0.468417	0.159524	2.93634	0.00332114	0.020525
Tigar	192.694	0.543931	0.185312	2.93522	0.00333315	0.0205833
Ptprs	251.787	0.479885	0.163765	2.93032	0.00338612	0.0208942
Dnajc27	143.776	0.446002	0.152265	2.92912	0.00339926	0.020959
Cyc1	162.366	0.509506	0.173995	2.92828	0.00340842	0.0209639
Cct3	118.353	0.506635	0.173027	2.92808	0.00341067	0.0209639
Acta1	43.414	0.694825	0.237316	2.92784	0.00341322	0.0209639
Plekhb2	129.459	0.516335	0.176349	2.92791	0.00341249	0.0209639
Nop10	103.553	0.523953	0.178938	2.92812	0.00341017	0.0209639
Adprs	51.3094	0.614779	0.210114	2.92593	0.00343431	0.0210772
Camsap2	128.984	0.505424	0.172783	2.9252	0.00344235	0.0211102
Psmd14	106.967	0.487475	0.166665	2.92488	0.00344586	0.0211155
Srcap	148.465	0.431374	0.147539	2.92379	0.00345801	0.0211737
Canx	228.273	0.506659	0.173372	2.92238	0.00347372	0.0212535
Vamp2	1052.62	0.382107	0.130824	2.92076	0.00349176	0.0213475
Nebl	64.5289	0.608294	0.208366	2.91935	0.0035076	0.0214114
Pmvk	69.7046	0.543988	0.186333	2.91944	0.00350665	0.0214114
Stx16	105.823	0.539684	0.184911	2.91862	0.00351582	0.0214451
Tox4	70.4017	0.530793	0.181946	2.91732	0.00353058	0.0215187
Soga3	240.875	0.423056	0.145038	2.91686	0.00353571	0.0215335
Xirp1	44.475	-0.629313	0.215769	-2.9166	0.00353868	0.0215351
Polr2m	184.597	0.387277	0.132821	2.91579	0.00354785	0.0215744
Alg2	132.963	0.455293	0.156186	2.91507	0.00355609	0.021594
Prpf38b	90.8439	0.548934	0.188311	2.91503	0.00355649	0.021594
Cul5	64.8754	0.573174	0.196645	2.91477	0.00355952	0.0215959
Aamp	127.475	0.508852	0.174617	2.9141	0.00356713	0.0216091
Ccdc124	207.484	0.408247	0.140086	2.91425	0.00356539	0.0216091
Gstp2,Gstp1	268.757	0.438722	0.15069	2.91141	0.00359796	0.0217793
Kif21b	82.5669	0.573092	0.196912	2.9104	0.0036097	0.0218042
Morn1	97.7771	0.574696	0.197466	2.91035	0.00361029	0.0218042
Nmt2	122.748	0.535647	0.184027	2.9107	0.00360617	0.0218042
Nrn1	531.303	0.569911	0.19591	2.90904	0.00362538	0.0218537
Herc4	94.3046	0.532439	0.183026	2.90908	0.00362491	0.0218537
Gpatch2l	69.1944	0.563404	0.193681	2.90893	0.00362673	0.0218537
Lyrm4	57.9212	0.572278	0.196836	2.90739	0.00364464	0.021945
Hnrnpab	101.858	0.530626	0.182567	2.90648	0.00365525	0.0219923
Upf1	71.4381	0.551793	0.18998	2.90448	0.0036786	0.0221161
Psme3	89.5186	0.518276	0.178472	2.90396	0.00368472	0.0221275
Kctd10	55.8303	0.593393	0.204347	2.90385	0.00368606	0.0221275
Slc12a5	331.795	0.473609	0.163122	2.9034	0.00369137	0.0221427
Grin2a	320.898	0.470642	0.162153	2.90246	0.00370248	0.0221926
Agfg2	85.0816	0.594334	0.204789	2.90218	0.00370576	0.0221955
Cacna1b	70.1921	0.571194	0.19688	2.90123	0.00371699	0.0222461
Gm14719,Ppdpf	142.158	0.520121	0.179453	2.89837	0.00375106	0.0224331
Tsnax	103.396	0.521625	0.180013	2.89772	0.0037589	0.0224631
Lancl2	133.869	0.467984	0.161572	2.89644	0.00377421	0.0225377
Gpatch1	57.2173	0.623966	0.215573	2.89445	0.00379819	0.0226638
Rpl18	282.244	0.374655	0.129471	2.89373	0.00380696	0.0226992
Fam107a	138.739	-0.615472	0.21274	-2.89307	0.00381497	0.0227299
Tamalin	122.873	1.20232	0.415683	2.89239	0.00382325	0.0227539
Arhgap26	187.713	0.471938	0.163172	2.89227	0.00382471	0.0227539
Sarm1	57.8503	0.614672	0.212708	2.88975	0.0038555	0.0229199
Nsd2	93.3973	0.502162	0.17382	2.88899	0.00386486	0.0229585
Arhgef7	117.35	0.497525	0.172248	2.88843	0.00387173	0.0229821
Nomo1	131.692	0.460536	0.159531	2.8868	0.00389179	0.0230739
Rpl12	245.037	0.421715	0.146089	2.8867	0.003893	0.0230739
Nme1	85.2369	0.58379	0.202292	2.88588	0.00390324	0.0230931
Tmem120a	63.8068	0.574436	0.19906	2.88574	0.00390494	0.0230931
Ankrd17	102.148	0.557776	0.193266	2.88606	0.00390104	0.0230931
Ppp1r7	143.352	0.465764	0.161514	2.88375	0.00392974	0.0231709
Dennd4a	101.836	0.509284	0.176589	2.884	0.00392656	0.0231709
Bace1	61.0557	0.597109	0.207029	2.88418	0.00392441	0.0231709
Atp2a2	447.288	0.501273	0.173822	2.88383	0.00392871	0.0231709
Spry2	140.992	0.489993	0.169976	2.88271	0.0039427	0.0232119
Stoml2	92.4505	0.500068	0.173463	2.88285	0.00394099	0.0232119
Gnb1	484.638	0.387783	0.13453	2.88249	0.00394544	0.0232119
Kifbp	179.794	0.451262	0.156645	2.88079	0.00396675	0.0233201
Nrgn	4135.99	0.448004	0.155567	2.87981	0.0039791	0.0233409
Adcyap1r1	71.4824	0.624871	0.216959	2.88013	0.00397507	0.0233409
Tmem30a	128.243	0.50925	0.176824	2.87997	0.00397707	0.0233409
B4gat1	107.615	0.557578	0.193658	2.87918	0.00398707	0.0233621
Gpr155	54.8055	0.61894	0.214995	2.87886	0.00399118	0.0233621
Pgrmc1	198.925	0.466314	0.16198	2.87883	0.00399151	0.0233621
Plaa	70.9029	0.539665	0.187515	2.87799	0.00400219	0.0233912
Cyria	213.327	0.477344	0.165861	2.87798	0.00400236	0.0233912
Slc2a3	138.391	0.953141	0.331221	2.87766	0.0040064	0.0233976
Gatd3a	114.966	0.486578	0.169118	2.87716	0.00401275	0.0234175
Acot11	40.5416	-0.666827	0.231862	-2.87597	0.0040279	0.0234715
Coro2a	57.8174	0.59068	0.205381	2.87602	0.00402723	0.0234715
Nemf	63.0069	0.560598	0.194983	2.87511	0.00403891	0.0235182
Camkv	155.122	0.52016	0.180933	2.87488	0.00404182	0.0235182
Atg3	74.3327	0.576428	0.20057	2.87395	0.00405374	0.0235703
Sdhb	242.873	0.487789	0.169869	2.87157	0.00408438	0.0237172
Ndufs1	115.645	0.507132	0.176622	2.87129	0.00408794	0.0237172
Ndufa2	211.951	0.439655	0.153118	2.87136	0.00408714	0.0237172
Pop4	52.7874	0.605742	0.210998	2.87085	0.00409376	0.0237304
Alas1	78.8693	0.548172	0.190972	2.87043	0.00409916	0.0237304
Ptges3	173.951	0.42992	0.149766	2.87061	0.00409679	0.0237304
Cops6	107.072	0.47808	0.166639	2.86896	0.00411827	0.0237673
Nkiras1	165.949	0.502885	0.175284	2.86897	0.00411809	0.0237673
Dcx	44.7382	-0.662531	0.230891	-2.86946	0.00411176	0.0237673
Slc35e4	63.3864	0.595597	0.207613	2.86879	0.00412046	0.0237673
Cops8	107.127	0.48497	0.169011	2.86947	0.00411165	0.0237673
Kcnn2	114.954	0.527131	0.183767	2.86848	0.00412452	0.0237735
Cpe	1193.11	0.361832	0.126156	2.86813	0.00412903	0.0237823
Ksr1	98.1446	0.554156	0.193324	2.86646	0.0041509	0.0238909
Gprasp1	143.387	0.515677	0.179984	2.86513	0.00416845	0.0239746
Cmas	102.411	0.494502	0.172619	2.86471	0.00417392	0.0239887
H3c10,H3c11,H3c8,H3c1	182.83	0.491346	0.171549	2.86418	0.00418096	0.0240119
Erg28	77.6577	0.548467	0.19153	2.86361	0.00418849	0.0240377
Cope	173.355	0.458509	0.16013	2.86336	0.00419171	0.0240389
Errfi1	80.6964	0.598212	0.209066	2.86136	0.00421826	0.0241738
Gm9234,Ppia	1514.63	0.394109	0.137768	2.86067	0.00422745	0.024209
Nf2	79.7766	0.563503	0.197034	2.85993	0.00423737	0.0242484
Luzp2	50.1356	-0.642376	0.224761	-2.85804	0.00426263	0.0243583
Ptms	1510.69	0.4192	0.146674	2.85804	0.0042627	0.0243583
Slf2	62.8947	0.583027	0.204046	2.85733	0.00427217	0.0243949
Fam98a	65.7553	0.564895	0.197716	2.8571	0.00427526	0.0243951
Map4k4	95.4797	0.55204	0.193238	2.85679	0.00427944	0.0244014
Cdk5rap3	54.0656	0.563899	0.197426	2.85625	0.00428671	0.0244079
Stard4	61.0429	0.549669	0.192432	2.85644	0.00428428	0.0244079
Rab11fip3	112.193	0.509881	0.178556	2.85559	0.0042957	0.0244416
Gramd1a	164.084	0.590674	0.20689	2.85502	0.00430339	0.0244678
Slc39a14	44.625	0.634532	0.222307	2.85431	0.00431306	0.0245053
Coro1b	96.3723	0.506549	0.177487	2.854	0.00431728	0.0245118
Golga4	56.8827	0.606547	0.212658	2.85221	0.00434162	0.0246324
Npm3-ps1,Npm3	77.7196	0.505447	0.177245	2.85168	0.00434888	0.0246561
Gnl3l	169.641	0.448048	0.157137	2.85131	0.00435388	0.0246668
Chmp5	64.9492	0.544775	0.191099	2.85075	0.00436157	0.0246928
Smim14	128.561	0.501328	0.17589	2.85025	0.00436855	0.0246986
Hint3	78.2446	0.51759	0.181596	2.85023	0.00436879	0.0246986
Srsf7	96.8893	0.523574	0.18383	2.84814	0.00439755	0.0248435
Mrpl27	92.5836	0.496187	0.174282	2.84704	0.00441272	0.0249115
Lhfpl4	119.911	0.487011	0.171081	2.84667	0.00441786	0.0249229
Stim2	90.3221	0.509862	0.179125	2.84641	0.00442151	0.0249258
Cetn2	74.8568	0.546729	0.192126	2.84568	0.00443162	0.0249585
Pak3	73.5512	0.589394	0.207149	2.84527	0.00443738	0.0249585
Rab11a	131.504	0.46914	0.164871	2.84551	0.00443408	0.0249585
Hnrnpa2b1	322.855	0.424494	0.149202	2.84509	0.00443985	0.0249585
Septin2	44.2958	0.642176	0.225747	2.84467	0.00444575	0.0249606
Grcc10	191.192	0.48289	0.169756	2.84462	0.00444649	0.0249606
Ctnnd1	63.485	0.539269	0.189643	2.8436	0.00446068	0.0250226
Wdr61	76.0892	0.523303	0.18407	2.84295	0.00446978	0.025056
Pop7	68.0686	0.566904	0.199452	2.84231	0.00447876	0.0250886
Pfkfb2	66.3977	0.543717	0.191353	2.84143	0.00449112	0.0251402
Eif4g3	260.649	0.495001	0.174228	2.84111	0.00449565	0.0251478
Rtn3	995.54	0.433621	0.152671	2.84023	0.00450803	0.0251994
Atg4b	61.0515	0.574477	0.202313	2.83954	0.00451786	0.0252249
Gon4l	76.54	0.538803	0.18977	2.83924	0.00452211	0.0252249
Fam76a	72.3499	0.526351	0.185374	2.8394	0.00451978	0.0252249
Chst2	86.9051	0.515931	0.181755	2.83861	0.00453101	0.0252569
Dyrk1a	99.8218	0.469256	0.165403	2.83704	0.00455342	0.0253549
Rpl27,LOC108167922	189.144	0.439879	0.155055	2.83693	0.00455496	0.0253549
Mta1	81.4392	0.533177	0.188067	2.83503	0.0045821	0.0254881
Aasdhppt	49.4691	0.630592	0.222465	2.83457	0.00458869	0.0255069
Gak	110.237	0.539926	0.190546	2.83358	0.00460303	0.0255688
Hspe1	152.295	0.459636	0.162253	2.83284	0.0046136	0.025574
Arpp19	640.339	0.555635	0.196114	2.83323	0.00460802	0.025574
Prkg1	51.4052	-0.600313	0.211895	-2.83306	0.00461041	0.025574
Mrpl30	101.602	0.466209	0.164601	2.83235	0.0046207	0.0255805
Zar1l	50.1105	-0.622122	0.219669	-2.83209	0.00462442	0.0255805
Ptn	296.742	-0.455748	0.160917	-2.83219	0.0046231	0.0255805
Ncl	179.458	0.453349	0.160368	2.82694	0.00469957	0.0259602
Ppib	151.792	0.593799	0.210045	2.82701	0.00469851	0.0259602
Nus1	115.877	0.505527	0.178846	2.82661	0.00470431	0.0259683
Tmem50b	92.4119	0.475896	0.168417	2.8257	0.00471774	0.0260104
Hp1bp3	92.7503	0.515582	0.182465	2.82565	0.00471847	0.0260104
Eif3i	84.5737	0.550034	0.194954	2.82135	0.00478226	0.0263256
Hnrnpu	188.735	0.441882	0.156615	2.82146	0.00478063	0.0263256
Fam171a1	59.1566	0.580311	0.205791	2.8199	0.00480389	0.0264264
Polr2g	80.2826	0.518566	0.183973	2.81872	0.00482163	0.0265056
Slc4a8	88.3634	0.548286	0.194608	2.81739	0.00484156	0.0265785
Kif2a	109.047	0.477496	0.169479	2.81744	0.00484088	0.0265785
Tax1bp1	115.383	0.481383	0.170902	2.81671	0.00485176	0.0265795
Htt	114.49	0.516499	0.183343	2.81712	0.00484568	0.0265795
Iqsec3	147.043	0.515067	0.182849	2.8169	0.00484895	0.0265795
Agpat4	67.1783	0.555165	0.197189	2.8154	0.00487162	0.0266516
Shank2	141.285	0.450764	0.160097	2.81557	0.00486915	0.0266516
Smpd3	87.396	0.568068	0.20181	2.81486	0.00487985	0.0266783
Stmn1	498.29	0.434283	0.154433	2.81212	0.00492164	0.0268699
Atp5a1	631.501	0.421721	0.149961	2.81219	0.00492048	0.0268699
Nptxr,Npcd	274.415	0.508161	0.180749	2.81142	0.00493229	0.0269095
Dnajc7	148.979	0.43367	0.154289	2.81076	0.00494248	0.0269282
Srsf1	173.349	0.486274	0.173	2.81084	0.00494127	0.0269282
Rabepk	45.306	0.628719	0.223716	2.81034	0.00494884	0.0269444
Pigq	117.183	0.459242	0.1636	2.8071	0.00499902	0.0271968
Grk3	40.4752	0.641501	0.228544	2.8069	0.00500203	0.0271968
Jun	105.552	0.492589	0.175644	2.80448	0.00503983	0.0273837
Mrps16	71.6943	0.556724	0.198578	2.80355	0.00505433	0.0274437
Sucla2	198.693	0.43438	0.154954	2.80329	0.00505849	0.0274476
Tmsb10	307.653	0.465787	0.166198	2.80261	0.00506913	0.0274496
Rps6,Rps6-ps4	301.811	0.420337	0.149986	2.80252	0.00507057	0.0274496
Cyfip2	792.462	0.401549	0.143279	2.80257	0.00506966	0.0274496
Dscaml1	60.4877	0.575676	0.205424	2.80238	0.00507267	0.0274496
Prrc2c	180.957	0.433254	0.154624	2.80198	0.00507896	0.027465
Tmx2	143.669	0.477466	0.170445	2.8013	0.00508978	0.0275049
Kif1b	391.73	0.492823	0.175971	2.80059	0.00510097	0.0275466
Pfn2	286.16	0.438766	0.156716	2.79976	0.00511412	0.0275802
Ranbp9	124.812	0.471722	0.168475	2.79995	0.00511107	0.0275802
Thy1	1217.45	0.380409	0.135891	2.79938	0.00512011	0.0275938
Ppa1	174.215	0.465133	0.166213	2.79841	0.00513552	0.0276582
Slc25a51	128.598	0.44195	0.157965	2.79777	0.00514575	0.0276945
Paf1	58.4017	0.541001	0.193586	2.79464	0.00519583	0.0279452
Ppp6r2	117.503	0.49394	0.176827	2.79336	0.00521637	0.0280178
Rab1a	176.408	0.447301	0.160129	2.79337	0.00521621	0.0280178
Atp1a2	171.566	-0.912188	0.326812	-2.79117	0.00525172	0.0281221
Tmem132a	119.204	0.56599	0.202812	2.79072	0.00525918	0.0281221
Sms	116.763	0.503937	0.180573	2.79077	0.00525829	0.0281221
Eif2ak3	78.394	0.51805	0.185639	2.79063	0.00526053	0.0281221
Caskin1	84.4162	0.533292	0.191035	2.79159	0.00524503	0.0281221
Ripor1	64.7578	0.529855	0.189845	2.79098	0.00525484	0.0281221
Abhd11	42.6909	0.604704	0.216672	2.79087	0.00525668	0.0281221
Emc3	78.4026	0.514221	0.184283	2.79039	0.00526446	0.0281242
Calb1	57.2983	-0.609497	0.218467	-2.78988	0.00527268	0.0281492
Cpeb1	71.0713	0.548225	0.196561	2.78908	0.00528572	0.0282
Ik	92.1265	0.508702	0.182422	2.7886	0.00529371	0.0282237
Acox1	167.68	0.450965	0.161739	2.78823	0.0052997	0.0282367
Slc20a1	123.644	0.456752	0.163893	2.7869	0.00532154	0.0283341
Clcn3	91.9254	0.499246	0.179173	2.7864	0.00532975	0.0283478
Max	97.7679	0.516639	0.185421	2.78631	0.00533124	0.0283478
Arhgap39	101.405	0.474831	0.170457	2.78563	0.00534243	0.0283884
Sugp2	87.4425	0.536543	0.192639	2.78523	0.00534901	0.0284044
Fem1al,Fem1a	61.315	0.60749	0.218163	2.78457	0.00535994	0.0284434
Arl4d	97.3543	0.931372	0.334537	2.78406	0.0053683	0.0284498
Ncln	62.3973	0.589282	0.211662	2.78407	0.00536812	0.0284498
Rbm25	65.0909	0.564937	0.202954	2.78357	0.00537646	0.0284741
Abcg4	97.6556	0.512792	0.184243	2.78324	0.00538186	0.0284838
Wdr3	40.5685	-0.655963	0.235802	-2.78184	0.00540521	0.0285883
Glul	613.782	-0.477637	0.171739	-2.78118	0.0054162	0.0286275
Lrp1b	78.6204	0.536102	0.192869	2.77962	0.00544224	0.028746
Ube2o	150.21	0.489405	0.176103	2.77908	0.00545135	0.0287751
Ctnnd2	156.802	0.426741	0.153623	2.77784	0.00547208	0.0288653
Anapc11	126.962	0.431515	0.155374	2.77727	0.00548178	0.0288973
Fubp1	92.0272	0.474198	0.170771	2.77681	0.00548959	0.0289194
Gm42517	66.8139	0.573304	0.206485	2.77649	0.00549488	0.0289281
Fam160b2	56.2817	0.578493	0.208375	2.77621	0.00549963	0.0289339
Rdh11	47.8593	0.596285	0.214974	2.77376	0.00554133	0.0291341
Rab11fip4	280.209	0.400712	0.144499	2.77312	0.00555221	0.029172
Arfgef2	91.7892	0.480929	0.173498	2.77196	0.00557191	0.0292562
Snx2	78.2632	0.498712	0.180021	2.77031	0.00560035	0.0293861
Akap11	93.1783	0.516519	0.186481	2.76982	0.00560876	0.0294109
Romo1	144.658	0.44849	0.161987	2.76868	0.00562832	0.029494
Slc39a3	68.5443	0.512353	0.185149	2.76724	0.00565323	0.0296051
Cdv3	110.708	0.465387	0.168251	2.76603	0.00567439	0.0296964
Ppp1r9a	183.975	0.495779	0.17933	2.76462	0.00569885	0.0298048
Ccny	141.534	0.472426	0.170901	2.76433	0.00570399	0.029812
2300009A05Rik	44.4869	0.602672	0.218093	2.76337	0.00572077	0.0298801
Chmp1b	133.141	-0.426829	0.154477	-2.76306	0.00572619	0.0298888
Rbmxl1	52.5552	0.561325	0.203195	2.76249	0.00573622	0.0299183
Mars1	80.5911	0.530249	0.191958	2.76231	0.00573935	0.0299183
Irak1bp1	56.0967	0.556663	0.201587	2.7614	0.00575542	0.0299237
Atad3a	75.7256	0.590458	0.213776	2.76204	0.00574419	0.0299237
Cdipt	241.577	0.422252	0.1529	2.76162	0.00575152	0.0299237
Myo5a	436.17	0.399336	0.144607	2.76153	0.00575317	0.0299237
Rab36	97.9827	0.915876	0.331834	2.76004	0.00577936	0.0300105
Atp5h	416.505	0.405288	0.146842	2.76003	0.00577966	0.0300105
Camta1	313.672	0.466336	0.168978	2.75974	0.00578468	0.030017
Stx6	80.941	0.52357	0.189749	2.75927	0.00579304	0.0300408
Fbxw5	90.5395	0.500936	0.181683	2.7572	0.00582991	0.0301518
Gm52523	1332.1	0.51464	0.186657	2.75714	0.00583097	0.0301518
Etl4	103.369	0.493548	0.179006	2.75716	0.00583049	0.0301518
Cyp2d12	161.494	0.455023	0.165005	2.75763	0.00582228	0.0301518
Wbp2	190.734	0.428529	0.155433	2.757	0.00583339	0.0301518
Vapa	151.495	0.423378	0.153619	2.75603	0.00585073	0.0302218
Galnt14	52.345	0.58028	0.210589	2.75551	0.00585999	0.03025
Ptpn11	159.653	0.426146	0.154691	2.75482	0.00587251	0.0302578
Ndufb1	226.541	0.4424	0.160593	2.75479	0.00587291	0.0302578
Tuba4a	207.15	0.477171	0.173206	2.75493	0.00587049	0.0302578
Mrpl49	65.9023	0.538655	0.195606	2.75378	0.00589112	0.030332
Gdap1	99.4305	0.477204	0.17332	2.75331	0.00589967	0.0303564
Stat2	43.4911	0.596365	0.216625	2.75298	0.00590548	0.0303667
Kcnc4	107.536	0.534944	0.194332	2.75273	0.00591012	0.0303709
Atp8a1	151.598	0.494062	0.179543	2.75178	0.00592722	0.0304195
Iscu	120.733	0.453021	0.164627	2.7518	0.00592688	0.0304195
Mrpl55	78.5582	0.503066	0.182832	2.75152	0.005932	0.0304244
Prkci	88.3655	0.505658	0.183852	2.75035	0.00595308	0.0305055
Rnf39	59.1825	0.5461	0.198566	2.75022	0.00595547	0.0305055
Jagn1	73.5639	0.506735	0.184312	2.74933	0.00597171	0.030569
Kcnf1	85.4705	0.516651	0.188031	2.74769	0.00600161	0.0307023
Rrp12	103.323	0.455381	0.165768	2.7471	0.00601256	0.0307386
Krt80	40.2945	0.695311	0.253214	2.74594	0.00603373	0.030827
Nploc4	79.3525	0.546393	0.199042	2.74511	0.00604906	0.0308855
Mpv17l2	47.5539	0.596896	0.217614	2.74291	0.00608978	0.0310488
Rps25	268.712	0.370614	0.135118	2.7429	0.00609001	0.0310488
Frmpd3	47.2969	0.594966	0.216923	2.74275	0.00609273	0.0310488
Braf	125.666	0.474952	0.173285	2.74087	0.00612776	0.0312073
Ptgs1	45.6351	0.597734	0.218127	2.7403	0.00613834	0.031228
Etv1	79.047	-0.542405	0.197942	-2.74023	0.00613967	0.031228
Hs6st1	75.7587	0.497828	0.181839	2.73774	0.00618638	0.0314454
Ptges2	82.7354	0.481313	0.175877	2.73665	0.00620683	0.0315293
Cyrib	200.776	0.418005	0.152763	2.7363	0.00621339	0.0315425
Mmut	262.749	0.570054	0.208389	2.73553	0.00622797	0.0315869
Ptpn4	90.8463	0.478491	0.174924	2.73542	0.00623007	0.0315869
Cdc34	92.8658	0.519624	0.19003	2.73443	0.00624891	0.031642
H1f10	85.2857	0.481071	0.17592	2.7346	0.0062456	0.031642
Matr3	350.901	0.433276	0.158467	2.73417	0.00625381	0.0316467
Eef2k	72.8949	0.631644	0.231074	2.73352	0.0062662	0.0316893
Smap1	94.1974	0.515711	0.188678	2.73329	0.00627047	0.0316907
Gas7	341.836	0.35262	0.129021	2.73303	0.00627539	0.0316955
Grina	370.856	0.392152	0.143498	2.7328	0.00627977	0.0316975
Armc1	96.1422	0.510526	0.186874	2.73193	0.00629648	0.0317617
Kremen1	55.516	0.628751	0.230168	2.73171	0.00630068	0.0317628
Ddx46	60.385	0.57495	0.2106	2.73005	0.00633243	0.0319026
Gpm6a	732.018	0.437114	0.160138	2.7296	0.00634113	0.0319087
Ppp6c	59.6452	0.539077	0.197495	2.72957	0.00634166	0.0319087
Atp1b2	121.603	-0.511756	0.187541	-2.72877	0.00635711	0.0319663
Nlgn2	164.445	0.488768	0.179166	2.72801	0.00637178	0.0320198
Coq5	83.5902	0.492785	0.18066	2.72769	0.00637803	0.032031
Eif3l	70.1976	0.526795	0.193197	2.72673	0.00639651	0.0321035
Mrpl58	94.3985	0.470851	0.172791	2.72497	0.00643067	0.0322547
Glrb	172.714	0.425767	0.156301	2.72403	0.00644913	0.0323269
Rpl17,Rpl17-ps8,Rpl17-ps10	527.071	0.357998	0.131465	2.72314	0.00646641	0.0323931
Bri3bp	129.501	0.450833	0.16558	2.72275	0.00647408	0.0324111
Atp5j	208.746	0.425299	0.156249	2.72193	0.00649027	0.0324718
Slc7a8	103.883	0.627319	0.230517	2.72136	0.00650135	0.0325068
St3gal5	194.177	0.486343	0.178765	2.72058	0.00651684	0.0325501
Kcnmb4	104.04	0.526677	0.193595	2.72051	0.0065182	0.0325501
Gon7,Gm20604	61.0014	0.571914	0.210392	2.71832	0.00656146	0.0327456
Pls3	70.0385	0.526918	0.193865	2.71796	0.00656856	0.0327605
Ddx17	287.808	0.44105	0.162305	2.71741	0.00657957	0.0327761
Selenom	209.224	0.413363	0.152118	2.71739	0.00657992	0.0327761
Crebl2	79.8479	0.47715	0.175608	2.71712	0.00658524	0.032782
Nedd8	172.615	0.433413	0.159527	2.71686	0.00659053	0.0327879
Map2k4	217.804	0.420615	0.15484	2.71645	0.00659869	0.0328072
Khdc4	72.9767	0.521293	0.191917	2.71625	0.00660266	0.0328072
Bola2	88.0214	0.471116	0.173483	2.71564	0.00661487	0.0328269
Rims4	137.854	0.434505	0.159994	2.71575	0.00661261	0.0328269
Hdgf	139.933	0.446678	0.164573	2.71416	0.0066444	0.0329529
Nfix	263.635	0.450223	0.165907	2.7137	0.00665359	0.0329779
Agpat3	289.888	0.36857	0.135871	2.71264	0.00667501	0.0330635
Ctif	65.4723	0.524951	0.193542	2.71234	0.00668106	0.0330729
Rbm8a	65.8705	0.528058	0.194756	2.71138	0.0067004	0.033148
Satb2	221.971	0.388223	0.143291	2.70933	0.00674196	0.0333329
Gm26552,Gm31035,Gm51421,Gm32966	62.8716	0.580661	0.214364	2.70877	0.00675335	0.0333685
Pom121	79.1394	0.547585	0.202249	2.70747	0.00677973	0.0334581
Bscl2	133.838	0.490996	0.181349	2.70747	0.00677988	0.0334581
Arsa	42.2187	0.620973	0.229622	2.70432	0.00684435	0.0337553
Zfp280d	91.9629	0.513783	0.190013	2.70394	0.00685236	0.0337559
Wdr48	56.0456	-0.548196	0.202742	-2.70391	0.00685296	0.0337559
Ecpas	104.258	0.499921	0.184976	2.70262	0.00687957	0.033866
Sh2d4b	178.268	0.488804	0.180949	2.70134	0.0069061	0.0339756
Afg3l2	84.6097	0.488694	0.18105	2.69922	0.00695031	0.034172
Slc25a12	169.191	0.412223	0.15275	2.69867	0.00696162	0.0342005
Drg1	90.7716	0.486907	0.180434	2.69853	0.0069647	0.0342005
Kif21a	108.727	0.444802	0.164912	2.6972	0.00699247	0.0342947
Dnajb14	129.651	0.434025	0.160917	2.6972	0.00699249	0.0342947
Thsd7a	60.0437	-0.590827	0.219147	-2.69603	0.00701723	0.0343948
Paics	87.6341	0.491665	0.182417	2.69528	0.00703303	0.0344299
Meis3	43.8338	0.681387	0.252797	2.69539	0.00703054	0.0344299
4931428F04Rik	63.9963	0.527487	0.195769	2.69443	0.00705093	0.0344758
Ipo11	95.4053	0.482962	0.179245	2.69442	0.00705109	0.0344758
Arhgef4	226.655	0.386414	0.143457	2.69359	0.00706872	0.0344773
Cops9	98.7057	0.454135	0.168591	2.69371	0.00706607	0.0344773
Tmem38a	84.4405	0.485032	0.180062	2.6937	0.00706634	0.0344773
Gsk3a	288.453	0.364564	0.135338	2.69373	0.00706567	0.0344773
Edrf1	67.0906	0.565542	0.210124	2.69147	0.00711386	0.0346763
Cables2	61.1414	0.532047	0.197699	2.69119	0.0071197	0.0346835
Creg1	42.1182	0.617525	0.229508	2.69065	0.00713133	0.0347189
Mrps6	64.9433	0.521208	0.19375	2.69011	0.00714292	0.0347329
Phf20l1	78.5591	0.498566	0.185325	2.69023	0.00714026	0.0347329
Cops7a	102.308	0.485577	0.180605	2.68861	0.00717497	0.0348674
Atp8a2	72.0487	0.551184	0.205034	2.68825	0.00718269	0.0348836
Slc1a2	846.404	-0.383729	0.142786	-2.68745	0.00720008	0.0349467
Zfp672	48.724	0.566495	0.210815	2.68717	0.00720609	0.0349546
Slc25a28	67.1199	0.55613	0.207057	2.68588	0.0072339	0.0350681
Tbc1d30	83.7367	-0.501358	0.186843	-2.68332	0.00728963	0.0353168
Ddn	218.395	0.545516	0.203331	2.6829	0.00729874	0.0353179
Cxcl14	63.7514	-0.661655	0.246618	-2.68292	0.0072983	0.0353179
Fam89b	50.6511	0.65616	0.244619	2.68237	0.00731023	0.0353305
Scd2	345.989	0.372626	0.138916	2.68239	0.00730982	0.0353305
Gria3	149.409	0.473137	0.176428	2.68176	0.00732368	0.0353741
Morf4l1b,Morf4l1-ps1,Morf4l1	447.084	0.368805	0.137568	2.68089	0.0073427	0.0354444
Ppp2cb	110.427	0.439155	0.163891	2.67955	0.00737221	0.0355223
Dnm2	437.792	0.439162	0.163893	2.67956	0.00737187	0.0355223
Cox5b	588.802	0.369797	0.137995	2.67979	0.00736676	0.0355223
Fkbp4	121.314	0.483885	0.180629	2.67888	0.00738684	0.0355712
Sdcbp	181.823	0.453002	0.169128	2.67846	0.00739618	0.0355947
Coro1a	81.1799	0.492912	0.18407	2.67785	0.00740958	0.0356376
Kif1a	382.856	0.403558	0.150763	2.67676	0.00743375	0.0357323
Ctsz	53.0706	0.545753	0.204126	2.67361	0.00750386	0.0360258
Qrich1	96.2265	0.472629	0.176763	2.6738	0.00749961	0.0360258
Zyg11b	173.587	0.413948	0.154909	2.6722	0.00753563	0.0361565
Dcaf7	109.392	0.483486	0.180978	2.67151	0.00755101	0.0361866
Rae1	55.8458	0.582556	0.218053	2.67163	0.0075485	0.0361866
Scn2b	164.943	0.417339	0.156262	2.67075	0.00756811	0.0362468
Scnn1a	41.3869	-0.646903	0.242464	-2.66804	0.0076296	0.0364827
Stk11	110.711	0.441594	0.165517	2.66797	0.00763111	0.0364827
Cs	191.332	0.388086	0.145447	2.66823	0.0076251	0.0364827
Eef1b2	95.6357	0.462153	0.173282	2.66706	0.00765187	0.03656
Farsa	80.5492	0.500115	0.187536	2.66676	0.00765856	0.0365699
Sstr3	62.9901	0.534323	0.20038	2.66655	0.00766352	0.0365717
Taok1	76.2327	0.507808	0.190522	2.66535	0.00769076	0.0366702
Fosb	101.088	1.65351	0.620444	2.66504	0.00769799	0.0366702
Ifrd1	44.4944	0.632093	0.237162	2.66524	0.00769343	0.0366702
Cep170	92.5041	0.460903	0.172995	2.66426	0.0077157	0.0367107
Cdr2	67.7797	0.505286	0.189649	2.66431	0.00771453	0.0367107
Fuom	54.3761	0.573594	0.215408	2.66283	0.00774876	0.0368459
Zmym6	48.8678	0.629291	0.23642	2.66175	0.0077736	0.0368979
Vamp4	57.627	0.531199	0.19956	2.66186	0.00777106	0.0368979
Chic2	6437.73	0.408332	0.153407	2.66175	0.0077735	0.0368979
Sec24b	63.038	0.523759	0.196819	2.66112	0.00778816	0.036945
Dctn6	81.5101	0.489987	0.184189	2.66023	0.00780866	0.0370202
D630045J12Rik	53.8427	0.598025	0.224902	2.65905	0.00783617	0.0371285
Atf6	97.3841	0.455002	0.171177	2.65807	0.00785895	0.0372143
Rnf19b	105.258	0.48633	0.183019	2.65726	0.00787792	0.037282
Bbof1	48.0519	0.553406	0.208284	2.65698	0.00788442	0.0372905
Cstb	91.9857	0.45915	0.173028	2.65361	0.00796348	0.0376421
Cdkl5	199.87	0.536978	0.202372	2.65341	0.00796821	0.0376421
Tango2	91.1186	0.51142	0.192794	2.65267	0.00798577	0.0377027
Syt13	297.399	0.443238	0.167165	2.65149	0.00801366	0.0377547
Ppp3ca	783.202	0.394207	0.148648	2.65195	0.00800291	0.0377547
Ndufa6	213.49	0.386345	0.145713	2.65141	0.00801576	0.0377547
Epn1	447.161	0.366785	0.138322	2.65167	0.00800939	0.0377547
Psmd12	75.9435	0.518172	0.195477	2.65081	0.00802979	0.0377984
Sars	340.1	0.409255	0.154443	2.64987	0.00805229	0.0378418
Rgs17	105.896	0.483231	0.182349	2.65003	0.00804835	0.0378418
Pdap1	171.796	0.417397	0.157518	2.64983	0.00805327	0.0378418
Zmiz1	171.451	1.01137	0.381703	2.64962	0.00805832	0.0378432
Setd3	224.286	0.433376	0.163655	2.64811	0.00809436	0.0379886
Prpf4b	73.605	0.497319	0.187815	2.64792	0.00809882	0.0379886
Arhgap1	102.146	0.500181	0.188961	2.64701	0.00812071	0.0380688
Spcs1	93.9548	0.446306	0.168629	2.64667	0.00812883	0.0380845
Lsm11	77.9824	0.630689	0.238356	2.64599	0.00814511	0.0381058
Zfp445	154.115	0.477553	0.180464	2.64625	0.00813896	0.0381058
Coa5	79.3061	0.466939	0.176477	2.64588	0.00814775	0.0381058
Dynlt3	89.6369	0.496539	0.18775	2.64469	0.00817667	0.0381962
Smpd1	119.938	0.485873	0.183713	2.64473	0.00817552	0.0381962
Ldlrad4	77.8362	0.562155	0.212596	2.64424	0.00818746	0.0382241
Pdha1	174.958	0.432099	0.163481	2.64311	0.00821473	0.0382841
Tmem234	48.8897	0.563001	0.212997	2.64324	0.00821176	0.0382841
Brms1l	84.7554	0.487686	0.184506	2.6432	0.00821259	0.0382841
Zmiz2	333.181	0.413956	0.156701	2.6417	0.00824905	0.0384216
Sncb	378.804	0.419334	0.158779	2.641	0.0082662	0.0384789
Adgra1	82.6011	0.573765	0.217275	2.64073	0.0082728	0.0384871
Pou3f1	46.831	0.594047	0.225064	2.63946	0.00830392	0.0386094
Hey1	42.8691	0.595667	0.225701	2.63918	0.00831066	0.0386181
Dmap1	58.427	0.545228	0.206698	2.6378	0.00834463	0.0387533
Dop1b	85.2842	0.484734	0.183793	2.63739	0.00835461	0.0387771
Ap1m1	86.062	0.463542	0.175772	2.63718	0.00835984	0.0387787
Ehmt2	214.048	0.426152	0.161622	2.63672	0.00837109	0.0387809
Vmn1r8	40.4829	-0.617779	0.234312	-2.63657	0.00837493	0.0387809
Ubr2	43.5199	0.575843	0.218404	2.63659	0.0083744	0.0387809
Nppa	153.242	0.424934	0.161216	2.63581	0.00839379	0.0388255
Cln6	44.8443	0.571141	0.216687	2.63578	0.00839431	0.0388255
Lin7b	87.0762	0.495525	0.188093	2.63447	0.00842685	0.0389534
Epas1	67.7848	-0.516667	0.196208	-2.63326	0.00845689	0.0390696
Gm51592	73.8804	0.563586	0.214159	2.63162	0.00849786	0.039236
Sgsm2	93.9378	0.516712	0.196387	2.63109	0.00851115	0.0392746
Mycbp2	125.629	0.480008	0.182525	2.62982	0.00854291	0.0393828
Dlx5	40.5625	-0.603203	0.229393	-2.62956	0.00854943	0.0393828
Csnk1d	110.275	0.458887	0.17451	2.62958	0.00854914	0.0393828
Arhgef12	172.146	0.396927	0.151059	2.62762	0.0085984	0.0395855
Rpl36,Rpl36-ps12	235.542	0.363432	0.138325	2.62738	0.00860455	0.0395909
Igip	103.186	0.459984	0.175181	2.62577	0.00864544	0.039756
Pdhb	122.197	0.443053	0.168749	2.62551	0.00865192	0.0397629
Pin1	126.732	0.452294	0.172286	2.62525	0.00865849	0.0397701
Zfp706	196.402	0.431286	0.16443	2.62292	0.0087181	0.0400208
Sgcb	74.7347	0.471023	0.179607	2.62252	0.00872823	0.0400442
Hdac3	99.6477	0.521934	0.199096	2.62152	0.00875398	0.0401392
Cog6	53.1669	0.541255	0.206518	2.62086	0.0087707	0.0401927
Gabarapl1	806.263	0.371698	0.141849	2.62038	0.00878321	0.0402269
Rbm18	45.3125	0.631549	0.241067	2.61981	0.00879783	0.0402475
Mtcl1	105.08	0.551171	0.210376	2.61993	0.00879467	0.0402475
Slc16a6	50.0417	0.570927	0.217977	2.6192	0.00881354	0.0402963
Sirt4	53.6261	0.539406	0.20602	2.61822	0.00883888	0.0403889
Ltn1	104.806	0.450534	0.172174	2.61674	0.00887742	0.0405417
Sgip1	173.22	0.427532	0.163523	2.61451	0.00893559	0.040784
Cdkl1	59.1136	0.565615	0.216449	2.61316	0.00897097	0.0409102
Dut	51.2006	0.628451	0.240504	2.61306	0.00897352	0.0409102
Lbh	86.2425	0.862815	0.330288	2.61232	0.00899312	0.0409526
Csnk2b	155.768	0.411019	0.157327	2.61251	0.00898811	0.0409526
Dnajb1	77.3351	0.502038	0.192256	2.6113	0.00901998	0.041028
Plpp6	76.5637	0.505571	0.193599	2.61143	0.00901634	0.041028
Rnf150	82.8427	0.479523	0.183844	2.60832	0.00909875	0.0413627
Scand1	106.057	0.443718	0.170142	2.60792	0.00910938	0.0413874
Nrg1	45.5903	0.566611	0.217313	2.60735	0.00912464	0.041433
Fam43a	75.6789	1.08709	0.41701	2.60688	0.00913719	0.0414604
Bri3	136.936	0.464959	0.178368	2.60673	0.00914108	0.0414604
Psmc5	150.72	0.433407	0.166291	2.60632	0.00915208	0.0414866
Cdk17	214.047	0.428357	0.164366	2.60612	0.00915731	0.0414868
R3hdm1	273.864	-0.476099	0.182729	-2.6055	0.00917408	0.0415307
Srp19	75.0874	0.470335	0.180525	2.60537	0.00917745	0.0415307
Fbxl6	54.2086	0.555668	0.213328	2.60475	0.00919407	0.0415823
Pi4k2a	141.387	0.414692	0.159225	2.60444	0.00920249	0.0415967
Klhl7	71.4269	0.535112	0.205569	2.60307	0.00923932	0.0417395
Fkbp5	57.0892	0.588921	0.226316	2.6022	0.00926266	0.0418212
Cers4	84.7216	0.48994	0.188322	2.60161	0.00927883	0.0418705
Tial1	67.5044	0.519487	0.199779	2.60031	0.00931397	0.0420052
Ptprf	94.4428	0.458383	0.176299	2.60003	0.00932162	0.0420159
Wdr45b	70.1909	0.483812	0.18619	2.59849	0.0093634	0.0421803
Itpka	201.472	0.773295	0.297733	2.59728	0.00939661	0.042306
Polh	48.9967	-0.564733	0.217454	-2.59703	0.00940344	0.0423128
Tnk2	62.2546	-0.48879	0.188286	-2.596	0.00943151	0.0423912
Nrcam	223.048	0.438685	0.168973	2.59618	0.0094266	0.0423912
Ccnl2	96.0171	0.459683	0.177194	2.59423	0.00948029	0.0425864
Tra2b	80.9957	0.48527	0.187197	2.5923	0.00953374	0.0428024
Rtcb	120.212	0.429296	0.165626	2.59195	0.00954332	0.0428212
Mkrn1	112.945	0.425721	0.16426	2.59175	0.00954905	0.0428228
Tmem151a	193.216	0.417717	0.161226	2.59088	0.0095731	0.0429065
Ppargc1a	47.7772	0.563667	0.217655	2.58973	0.00960521	0.0429454
Dgke	83.8916	0.505858	0.195319	2.58991	0.00960023	0.0429454
Ier3ip1	48.136	0.556276	0.214781	2.58997	0.00959844	0.0429454
Cnot3	66.8676	0.533503	0.205971	2.59018	0.00959248	0.0429454
Dst	86.2638	0.461873	0.178357	2.5896	0.00960877	0.0429454
Rab24	234.384	0.419083	0.161912	2.58834	0.00964388	0.043054
Acsbg1	71.0321	-0.49865	0.192649	-2.58838	0.00964286	0.043054
Slc9a6	85.7556	0.486949	0.188232	2.58696	0.00968281	0.0431388
Rars	61.1916	0.518395	0.200375	2.58712	0.00967812	0.0431388
Ank	274.737	0.441804	0.170786	2.58689	0.00968455	0.0431388
Kat5	66.5255	0.524127	0.202573	2.58735	0.00967184	0.0431388
Klf13	79.6908	0.493264	0.190693	2.58669	0.00969018	0.0431397
Atp6v0d1	263.414	0.414078	0.160106	2.58628	0.0097018	0.0431673
Plpp3	59.8992	-0.584532	0.226144	-2.58478	0.00974411	0.0433314
Sypl	54.6744	0.555415	0.214946	2.58397	0.00976696	0.0433603
Ndufaf4	86.1293	0.465075	0.17997	2.58418	0.00976117	0.0433603
1500011B03Rik	73.3927	0.505014	0.195435	2.58405	0.00976479	0.0433603
Cby1	103.654	0.499818	0.193501	2.58302	0.00979386	0.0434186
Fus	179.076	0.445154	0.172357	2.58274	0.00980191	0.0434186
Drosha	130.775	0.428636	0.165956	2.58282	0.00979955	0.0434186
Eif3a	150.746	0.475437	0.18408	2.58278	0.00980081	0.0434186
Appl1	147.9	0.404361	0.156749	2.57967	0.00988948	0.0437821
Psmd6	126.645	0.431475	0.167274	2.57945	0.00989572	0.0437854
Rad23b	183.637	0.401997	0.155898	2.5786	0.00992016	0.0438692
Pabpn1	153.537	0.573096	0.222311	2.57791	0.0099401	0.0439322
Marcks	103.746	0.542148	0.210321	2.57772	0.00994545	0.0439322
Nedd4	203.361	0.375682	0.145781	2.57703	0.00996523	0.0439951
Wipf3	83.6172	0.574084	0.222918	2.57532	0.0100148	0.044165
Cuta	116.547	0.481432	0.186939	2.57534	0.0100142	0.044165
Rps2,Gm45855	328.662	0.366544	0.14237	2.57458	0.0100363	0.0442351
Fkbp8	204.038	0.419812	0.16308	2.57427	0.0100451	0.0442496
Rps27a	186.424	0.410813	0.159605	2.57394	0.0100549	0.0442682
Epg5	64.66	0.555518	0.215847	2.57367	0.0100626	0.0442777
Mgat3	174.731	0.469261	0.182362	2.57323	0.0100754	0.0443095
Atp6v1h	124.99	0.515294	0.200303	2.57257	0.0100946	0.0443694
P4htm	65.6181	0.567273	0.220527	2.57236	0.0101009	0.0443725
H1f0	118.263	0.426159	0.165682	2.57216	0.0101066	0.0443732
Kif3b	76.8615	0.483297	0.187916	2.57187	0.010115	0.0443853
Papola	138.605	0.447056	0.173898	2.5708	0.0101464	0.0444987
Tacc1	192.038	0.547418	0.212974	2.57035	0.0101596	0.044532
Ecd	55.8675	0.543792	0.211633	2.5695	0.0101845	0.0445825
Vtn	42.8886	-0.580648	0.226037	-2.56882	0.0102047	0.0445825
Lrrfip1	64.5129	0.569898	0.221851	2.56883	0.0102042	0.0445825
Pafah1b2	112.131	0.478395	0.186185	2.56945	0.0101859	0.0445825
Psmb6	154.346	0.39916	0.155364	2.56918	0.0101938	0.0445825
Sqstm1	419.701	0.404512	0.157459	2.569	0.0101991	0.0445825
Snhg14,Snrpn,Snurf	436.147	0.381883	0.148687	2.56837	0.0102179	0.0446021
Oat	92.7853	0.455544	0.177373	2.56828	0.0102204	0.0446021
Kbtbd7	41.5298	0.564101	0.219696	2.56765	0.0102392	0.0446596
Slc25a36	89.3207	0.497775	0.193941	2.56663	0.0102692	0.0447417
Paqr7	86.194	0.458942	0.178806	2.56671	0.010267	0.0447417
Sema7a	268.604	0.425415	0.165785	2.56607	0.0102858	0.0447894
Zfp330	43.6453	0.577162	0.225002	2.56514	0.0103134	0.044885
Ext1	161.367	0.452031	0.17626	2.56457	0.0103304	0.0449346
Ndufb9	200.203	0.410477	0.160108	2.56376	0.0103546	0.0450024
Psmb5	130.769	0.424774	0.16569	2.56367	0.0103573	0.0450024
Lhx2	50.1701	-0.54564	0.212856	-2.56343	0.0103645	0.045009
Stmn3	795.766	0.353034	0.13781	2.56174	0.0104149	0.045203
Slc6a7	95.3958	0.470671	0.183764	2.56128	0.0104288	0.0452386
Gars	138.736	0.455866	0.17802	2.56076	0.0104442	0.0452812
Ngef	269.332	0.432967	0.169107	2.56031	0.0104579	0.0453155
Arhgap23	87.5985	0.471784	0.184307	2.55977	0.010474	0.0453608
Gm5512,Rmnd1	44.6803	0.573129	0.223929	2.55942	0.0104848	0.0453812
Macroh2a1	95.7316	0.433836	0.169543	2.55886	0.0105015	0.0453812
Mrps22	70.0422	0.489532	0.191297	2.55902	0.0104967	0.0453812
Slc35b4	64.0803	0.497793	0.194516	2.55914	0.0104933	0.0453812
Rasgrf2	52.4461	-0.568424	0.222216	-2.55798	0.0105281	0.045422
Jph1	70.6678	0.511975	0.200139	2.55809	0.0105247	0.045422
Nbea	186.244	0.416995	0.163012	2.55807	0.0105256	0.045422
Ago2	110.222	0.422088	0.165071	2.55701	0.0105577	0.0455251
Mrpl40	73.8428	0.500505	0.19576	2.55673	0.0105661	0.0455365
Aplp2	387.133	0.401268	0.156965	2.55642	0.0105755	0.0455515
Gm52481	197.453	0.512875	0.200648	2.55609	0.0105855	0.0455515
Ssbp2	179.286	0.415329	0.162488	2.55605	0.0105867	0.0455515
Dnajc6	204.34	0.467426	0.183065	2.55333	0.0106698	0.0458843
Ptbp2	90.1245	0.427849	0.167612	2.55261	0.0106918	0.0459541
Nudt21	82.6793	0.475492	0.186296	2.55235	0.0107	0.0459643
Elavl2	124.372	0.441063	0.172838	2.55189	0.0107142	0.0459772
Dctn5	113.369	0.427263	0.167431	2.55187	0.0107145	0.0459772
Synpo	83.1712	0.485397	0.19031	2.55056	0.0107549	0.0460952
Mcfd2	91.4369	0.491761	0.19279	2.55075	0.010749	0.0460952
Kdm7a	103.284	0.486146	0.190614	2.55042	0.0107594	0.0460952
Rufy2	107.293	0.462012	0.18117	2.55016	0.0107674	0.0461048
Mbnl2	205.986	0.452976	0.177661	2.54966	0.0107828	0.0461459
Dlg4	560.287	0.331378	0.130037	2.54833	0.010824	0.0462783
Ajm1	72.1155	0.517838	0.203225	2.5481	0.0108312	0.0462783
Ppp5c	108.498	0.516228	0.202583	2.54823	0.0108273	0.0462783
Rgmb	132.026	0.421956	0.165678	2.54684	0.0108702	0.046395
Fam160a2	91.3301	0.440132	0.17281	2.54691	0.0108683	0.046395
Clec2l	168.797	0.44071	0.173063	2.54653	0.0108799	0.0464115
Slc5a3	45.2183	0.561388	0.220531	2.54562	0.0109085	0.0465085
Ndrg3	355.308	0.42262	0.166035	2.54537	0.0109161	0.0465162
Pcgf3	49.8513	0.57891	0.227513	2.54452	0.0109429	0.0466055
Gpat4	101.345	0.432903	0.170188	2.54367	0.0109696	0.0466939
Crip3	141.676	0.502994	0.197813	2.54277	0.0109977	0.0467888
Rnf220	262.525	0.337903	0.132905	2.54244	0.0110083	0.0468088
Crlf2	49.8432	0.531	0.208874	2.5422	0.0110157	0.0468155
Fance	43.427	0.621578	0.244529	2.54194	0.0110239	0.0468249
Prkab2	56.9077	0.573235	0.225636	2.54054	0.0110683	0.0469885
Per3	90.3815	0.581569	0.229021	2.53937	0.0111053	0.0470927
Arl6ip5	177.845	0.402647	0.158552	2.53952	0.0111005	0.0470927
Tmem35b	43.0247	-0.549877	0.216555	-2.5392	0.0111106	0.0470927
Srp68	121.64	0.408962	0.161072	2.539	0.0111168	0.0470942
Galnt11	71.8545	0.510798	0.201223	2.53847	0.0111338	0.0471408
Spryd3	160.377	0.408682	0.161026	2.53799	0.011149	0.0471801
Snrnp200	96.7897	0.456063	0.179758	2.53709	0.0111777	0.0472764
Aatk	250.252	0.370483	0.146149	2.53498	0.0112454	0.0475378
Maco1	117.036	0.444711	0.175618	2.53227	0.0113327	0.0478476
Ptprz1	72.0277	-0.488795	0.193013	-2.53245	0.0113268	0.0478476
Cul3	129.03	0.457226	0.180569	2.53214	0.0113368	0.0478476
Stt3b	89.1277	0.433298	0.171138	2.53186	0.0113459	0.0478607
Ppm1f	65.9516	0.506165	0.199966	2.53126	0.0113655	0.0478861
Pex11b	70.5512	0.495143	0.195633	2.53098	0.0113745	0.0478861
Ttc39b	56.9505	0.547625	0.216365	2.53102	0.011373	0.0478861
Atf7	61.1759	0.538618	0.212814	2.53093	0.011376	0.0478861
Ost4,Gm19774	76.9554	0.463517	0.183155	2.53074	0.0113823	0.0478874
Prrc2b	229.024	0.359213	0.14198	2.53003	0.0114053	0.047959
Zfr2	53.525	0.551139	0.21787	2.52968	0.0114168	0.0479819
Cplane1	52.6132	0.520579	0.205808	2.52944	0.0114245	0.047989
Exoc3	73.9574	0.485799	0.192081	2.52914	0.0114341	0.0480039
Ptk2b	282.44	0.383459	0.15165	2.52858	0.0114526	0.0480561
Mapre3	130.615	0.439829	0.174002	2.52772	0.0114806	0.0481231
Dcun1d5	87.1498	0.443701	0.175532	2.52775	0.0114795	0.0481231
Snrpd3	84.7607	0.465072	0.184065	2.52666	0.0115151	0.0482424
Creb3	62.9306	0.513344	0.203218	2.52608	0.0115344	0.0482975
Snrnp70	202.824	0.512823	0.203134	2.52455	0.0115845	0.0484581
Stoml1	98.7977	0.478973	0.189727	2.52454	0.0115849	0.0484581
Drc3	66.5983	0.538628	0.21346	2.52332	0.0116253	0.0485761
Syngr3	167.258	0.383473	0.151964	2.52345	0.0116209	0.0485761
Gmfb	115.651	0.466463	0.184884	2.523	0.0116358	0.0485945
Cnih3	93.2503	-0.458999	0.181941	-2.52279	0.0116429	0.0485987
Ndufa1	187.543	0.370994	0.147092	2.52219	0.0116625	0.0486551
Dbn1	150.356	0.465176	0.184479	2.52157	0.0116834	0.0487165
Eps15l1	106.974	0.456329	0.180999	2.52118	0.0116964	0.0487195
Uqcrb	150.052	0.37404	0.148349	2.52134	0.0116908	0.0487195
Arfgef1	57.5413	0.516318	0.204901	2.51984	0.0117407	0.0488785
Kpna2	45.7733	0.553257	0.219696	2.51829	0.0117927	0.0490695
Mal2	126.361	0.42916	0.170516	2.51683	0.0118416	0.0491333
Chtop	92.1046	0.440359	0.174973	2.51673	0.0118451	0.0491333
Gm40847,LOC108167368,1700030C10Rik,Gm38538,Gm10479,9030624G23Rik,5730507C01Rik,Gm10476,Gm5784,3110053B16Rik,6030426L16Rik,Asap2	77.0569	0.527181	0.209437	2.51714	0.0118312	0.0491333
Tmem94	85.6547	0.549057	0.218162	2.51673	0.0118449	0.0491333
Cox14	157.423	0.389011	0.154531	2.51736	0.0118238	0.0491333
Gm52436,Gm52416,Gm52446,Gm52437,LOC118568634,Gm52420	1410.76	0.514502	0.204361	2.51762	0.0118151	0.0491333
Kat7	72.0386	0.480175	0.19081	2.51651	0.0118524	0.0491379
Foxred1	49.478	0.529533	0.210472	2.51593	0.011872	0.0491937
Nr2f1	91.578	-0.496942	0.197634	-2.51445	0.0119217	0.0493484
Rnf166	68.588	0.533352	0.212103	2.51459	0.0119172	0.0493484
Slc50a1	94.1666	0.512803	0.203967	2.51415	0.011932	0.0493651
Praf2	153.44	0.402266	0.1601	2.51259	0.0119847	0.0495252
Zdhhc18	51.3531	0.54998	0.218901	2.51246	0.0119893	0.0495252
Mrps14,Gm17764	92.0306	0.472148	0.187915	2.51256	0.0119858	0.0495252
Gfm1	71.2472	0.507087	0.201874	2.5119	0.0120082	0.0495696
Clta	364.789	0.425732	0.169495	2.51178	0.0120125	0.0495696
Osbpl6	83.4519	0.486803	0.193843	2.51132	0.012028	0.0496077
Faxc	76.481	0.491401	0.195714	2.51081	0.0120455	0.049654
Ndufs6	239.748	0.354515	0.141244	2.50995	0.0120749	0.0497496
Rps6kb1	71.3892	0.462501	0.184287	2.50968	0.0120839	0.049761
Dync1h1	183.503	0.405845	0.161773	2.50873	0.0121165	0.0497692
Slc25a20	41.0521	-0.569346	0.22692	-2.50902	0.0121067	0.0497692
Arglu1	234.473	0.454557	0.18119	2.50873	0.0121167	0.0497692
Smim12	67.5944	0.485676	0.193605	2.50859	0.0121214	0.0497692
Dbnl	77.8724	0.495223	0.197415	2.50853	0.0121234	0.0497692
Mia2	99.0894	0.463466	0.184696	2.50935	0.0120954	0.0497692
Kcnip2	178.996	-0.478263	0.190758	-2.50717	0.0121701	0.0499101
Atg9a	132.046	0.4342	0.173184	2.50717	0.0121703	0.0499101
Elp5	87.0145	0.470323	0.187605	2.50698	0.0121767	0.0499108
Tagln3	236.295	0.36827	0.146996	2.50531	0.0122344	0.0501054
Smyd5	56.9233	0.510833	0.203906	2.50524	0.0122368	0.0501054
Mta3	95.1265	0.461633	0.184283	2.50503	0.0122443	0.0501102
Clba1	42.1953	0.594075	0.237282	2.50366	0.0122915	0.0502776
Cfap36	128.793	0.404513	0.161615	2.50294	0.0123165	0.0503541
Snrpb	124.076	0.429028	0.171509	2.50149	0.0123673	0.0505359
Emc7	165.127	0.376512	0.150554	2.50084	0.0123899	0.0506022
Psen1	99.5151	0.514862	0.205933	2.50015	0.0124141	0.050675
Fech	57.7475	0.555808	0.222346	2.49974	0.0124285	0.0507078
Car2	66.7486	-0.544413	0.217928	-2.49813	0.012485	0.0509123
Paqr8	94.7959	0.435165	0.174224	2.49773	0.0124992	0.0509438
Lmna	67.1795	0.504606	0.202077	2.4971	0.0125215	0.0509894
Ak1	225.985	0.436985	0.175001	2.49705	0.0125231	0.0509894
Ppp1r1a	95.4914	0.541346	0.216824	2.49671	0.0125351	0.0510121
Ptprj	135.565	0.543239	0.217639	2.49605	0.0125583	0.0510804
Slc35e2	68.2264	0.487664	0.195464	2.4949	0.0125991	0.05122
Dffa	73.3658	0.488432	0.195791	2.49466	0.0126077	0.0512287
Plekho1	88.9646	0.434791	0.174355	2.49371	0.0126417	0.0513406
Spcs2	84.2346	0.444823	0.178438	2.49288	0.0126712	0.0514345
Stk39	82.4218	0.450544	0.180751	2.49261	0.0126807	0.0514466
Gm52448,Gm52439,Gm52417,Gm52420,Gm52436	321.99	0.541075	0.217115	2.49211	0.0126988	0.0514939
Rpl8	154.46	0.398765	0.160066	2.49126	0.0127292	0.051591
Kdm2b	47.3382	0.60805	0.244185	2.49012	0.0127699	0.051638
Gnai1	116.986	0.433627	0.174141	2.49009	0.0127711	0.051638
Stmn4	341.227	0.436163	0.175161	2.49007	0.0127718	0.051638
Sumo3	145.031	0.423406	0.170041	2.49003	0.0127733	0.051638
BC004004	67.4085	0.46531	0.186835	2.49048	0.0127569	0.051638
Usp22	117.695	0.402409	0.161645	2.48946	0.0127937	0.0516683
Ints8	55.3576	0.500272	0.200956	2.48947	0.0127935	0.0516683
Ing1	74.3636	-0.478433	0.192241	-2.48871	0.0128207	0.0517509
Ndufb8	285.496	0.376809	0.151421	2.48849	0.0128286	0.0517564
Slc6a11	90.4437	-0.496903	0.19971	-2.48813	0.0128418	0.0517837
Chid1	102.195	0.471692	0.18974	2.48599	0.012919	0.0520686
Fbxo11	179.913	0.365106	0.146947	2.4846	0.0129696	0.0520877
Mgrn1	176.627	0.397065	0.159809	2.48462	0.0129691	0.0520877
Cog7	54.7498	0.527516	0.21223	2.48559	0.0129338	0.0520877
Ngdn	44.6776	0.53571	0.21561	2.48463	0.0129686	0.0520877
Ptcd3	59.0569	0.516021	0.207641	2.48516	0.0129492	0.0520877
Ext2	97.1036	0.458635	0.184579	2.48476	0.0129638	0.0520877
Asphd2	132.981	0.489826	0.197081	2.4854	0.0129406	0.0520877
Pigk	63.4839	0.507506	0.204278	2.48439	0.0129775	0.0520933
Ccdc47	87.8103	0.451483	0.181759	2.48397	0.0129927	0.0521017
Ambp	41.7942	-0.590207	0.237594	-2.4841	0.012988	0.0521017
Rprml	165.867	0.44528	0.179281	2.48371	0.0130023	0.052114
Ndufs8	118.307	0.389633	0.15691	2.48317	0.013022	0.0521561
Sfswap	76.0461	0.47604	0.191715	2.48306	0.0130259	0.0521561
Gm10409,Gm3005,Gm3002,Gm3685,Gm3264,Gm2897,Gm10340,2610042L04Rik,Gm5458,Gm3411,Gm3173,Gm3317,Gm3558,Gm3667,Gm5796,Gm2956,Gm2974,Gm3373,Gm3636,Gm3696,Gm10338,Gm3752,Gm3500,Gm2237,Gm8246,Gm8108,Gm3248,Gm3383,Gm2888,Gm3488	175.574	0.443568	0.178682	2.48245	0.0130484	0.0522199
Csnk2a1	138.185	0.405763	0.163736	2.47815	0.0132067	0.0528001
Khsrp	153.786	0.428323	0.172835	2.47821	0.0132042	0.0528001
Ndrg2	249.607	-0.441303	0.17811	-2.47769	0.0132234	0.0528406
Dcaf8	156.423	0.401683	0.162141	2.47736	0.0132358	0.0528637
Ube2e1	85.1633	0.461973	0.186514	2.47688	0.0132535	0.0529076
Bin1	74.8087	0.464923	0.187723	2.47664	0.0132624	0.0529168
Anapc16	101.554	0.443033	0.178926	2.47607	0.0132837	0.052975
Dcaf12l1	58.9795	0.481359	0.194524	2.47455	0.0133405	0.0531749
Niban2	58.7225	0.609542	0.246432	2.47347	0.0133808	0.0533089
Gabra3	137.804	0.469646	0.189924	2.47281	0.0134056	0.0533808
[truncated: 17,955 more rows]

## Sheet: 2DG_peri_infarct_1_vs_contra
	baseMean	log2FoldChange	lfcSE	stat	pvalue	padj
Ppp1r1b	475.44	1.93615	0.18824	10.2855	8.18821e-25	8.32823e-21
Hmgcs1	158.033	1.32409	0.163002	8.1231	4.54426e-16	2.31099e-12
Fdft1	187.405	1.24588	0.155412	8.01662	1.08696e-15	3.54307e-12
Ldha	220.999	1.54487	0.193446	7.98604	1.3934e-15	3.54307e-12
Hagh	166.393	1.59145	0.207332	7.67586	1.64312e-14	3.34243e-11
Igfbp4	191.731	1.49964	0.204077	7.34842	2.00556e-13	3.39976e-10
Dhcr24	147.668	1.201	0.164054	7.32078	2.46535e-13	3.58215e-10
Idi1,Idi1-ps1	87.5006	1.30568	0.182787	7.14318	9.11983e-13	1.07015e-09
Actg1	890.278	1.00395	0.140649	7.13801	9.46939e-13	1.07015e-09
Hpcal4	316.769	1.46798	0.20693	7.0941	1.30198e-12	1.32425e-09
Tmem130	113.231	1.2989	0.185186	7.01402	2.31567e-12	2.14116e-09
Fasn	180.752	1.10326	0.161113	6.84774	7.50261e-12	6.35909e-09
Acat2	76.8839	1.38179	0.202697	6.81703	9.29416e-12	6.86879e-09
Tesc	114.204	1.47529	0.21649	6.81457	9.45463e-12	6.86879e-09
Kcnt1	195.702	1.27803	0.188698	6.77291	1.26221e-11	8.5586e-09
Ipo5	198.144	1.28871	0.19557	6.58951	4.41294e-11	2.80525e-08
Slc7a4	215.508	1.30201	0.198794	6.54954	5.77165e-11	3.45314e-08
Vgf	207.957	1.15419	0.176806	6.528	6.66521e-11	3.76621e-08
Myl4	172.07	1.38744	0.214492	6.46851	9.89771e-11	5.2984e-08
Islr2	103.486	1.32923	0.206886	6.42495	1.31916e-10	6.70857e-08
Tpm1	299.387	1.19708	0.186871	6.40595	1.49438e-10	7.23778e-08
Sqle	121.941	1.10711	0.173219	6.39142	1.64351e-10	7.26791e-08
Slc6a17	578.968	1.25394	0.196031	6.39664	1.58838e-10	7.26791e-08
Cck	229.607	1.20442	0.189257	6.36391	1.96681e-10	8.33517e-08
Robo3	93.4884	1.36535	0.215101	6.34746	2.18902e-10	8.9058e-08
Syn2	375.183	1.1165	0.177143	6.3028	2.92318e-10	1.14353e-07
Hmgcr	134.679	1.14737	0.182232	6.29621	3.05015e-10	1.149e-07
Cadm4	413.286	1.14935	0.187127	6.14207	8.14523e-10	2.95876e-07
Mmp17	315.525	1.03814	0.169824	6.113	9.77726e-10	3.42912e-07
Sh3bgrl3	322.84	0.907055	0.149263	6.07688	1.22541e-09	4.14809e-07
Prkag2	137.733	1.07195	0.176544	6.07187	1.26429e-09	4.14809e-07
Insig1	81.4258	1.14741	0.189631	6.05072	1.44196e-09	4.58319e-07
Gpc1	164.835	1.03294	0.171711	6.01558	1.79241e-09	5.52442e-07
Hk1	444.308	1.05785	0.176748	5.98504	2.16339e-09	6.47173e-07
Gabbr2	449.564	1.04854	0.177368	5.91167	3.38654e-09	9.84128e-07
6430548M08Rik	395.247	0.915474	0.155114	5.90192	3.59289e-09	9.87656e-07
Ptp4a3	144.878	1.00683	0.170501	5.90509	3.52455e-09	9.87656e-07
Nos1ap	404.52	1.10511	0.187552	5.89225	3.80965e-09	9.93537e-07
Ighm	72.7617	1.31081	0.222433	5.89304	3.79147e-09	9.93537e-07
Gpi1	613.241	1.01935	0.173616	5.87129	4.32428e-09	1.09956e-06
Cox5a	501.884	0.768747	0.131322	5.85391	4.80146e-09	1.19111e-06
Inf2	101.139	1.07619	0.185667	5.79635	6.77723e-09	1.64122e-06
Aldoa	1494.91	0.971787	0.16815	5.7793	7.50108e-09	1.69541e-06
Pcyt2	105.605	0.981214	0.169677	5.78285	7.34454e-09	1.69541e-06
Ncam1	198.761	0.809677	0.139932	5.78623	7.19833e-09	1.69541e-06
Tubb5	196.993	0.84593	0.146556	5.77204	7.83165e-09	1.73164e-06
Mapk8ip1	275.272	0.786915	0.13652	5.76408	8.21049e-09	1.77678e-06
Limk1	124.211	1.01186	0.176241	5.74134	9.3929e-09	1.96398e-06
Pfn1	166.654	0.908185	0.158217	5.74011	9.4617e-09	1.96398e-06
Efhd2	771.653	1.7915	0.31255	5.73188	9.93248e-09	2.02046e-06
Tspan5	183.412	1.08136	0.188813	5.72715	1.0213e-08	2.0368e-06
Sh3gl2	602.435	0.953908	0.166957	5.71351	1.10671e-08	2.14e-06
Srebf2	233.246	0.825335	0.144486	5.71222	1.11513e-08	2.14e-06
Msmo1	115.087	1.11908	0.196383	5.69845	1.209e-08	2.27717e-06
Reep1	132.494	1.04693	0.184551	5.67287	1.40423e-08	2.5968e-06
Actb	630.965	1.01198	0.178676	5.66379	1.48061e-08	2.68917e-06
Ptma	463.131	0.787545	0.140287	5.61381	1.97924e-08	3.53173e-06
Ehd3	183.468	1.26819	0.226117	5.60858	2.03989e-08	3.57719e-06
Chga	318.214	0.941533	0.168389	5.59141	2.2523e-08	3.88274e-06
Pik3r1	223.155	0.867819	0.156173	5.55679	2.74782e-08	4.58165e-06
Slc17a7	1352.27	0.861065	0.154892	5.55912	2.71145e-08	4.58165e-06
Map1b	414.919	0.823863	0.148453	5.54964	2.86257e-08	4.696e-06
Mif	609.089	0.899605	0.162308	5.54258	2.98049e-08	4.81184e-06
Tbc1d24	172.013	1.13452	0.205497	5.52084	3.37382e-08	5.36173e-06
Trim3	164.522	0.973996	0.176534	5.51733	3.44189e-08	5.38576e-06
Gda	144.212	1.00204	0.182161	5.50083	3.78011e-08	5.82538e-06
Stac2	189.513	0.911245	0.165806	5.49584	3.88859e-08	5.90311e-06
Sh2d5	82.1657	1.10713	0.201758	5.48741	4.07878e-08	6.10078e-06
Kif17	69.2833	1.18094	0.216409	5.45699	4.84287e-08	7.13867e-06
Hapln4	217.756	1.05881	0.195059	5.42815	5.69425e-08	8.27374e-06
Rpn1	108.032	0.950135	0.175176	5.4239	5.83131e-08	8.35356e-06
Amph	495.724	1.04348	0.193165	5.40199	6.59049e-08	9.30999e-06
Kcnip3	193.664	0.867633	0.161018	5.38844	7.10731e-08	9.90253e-06
Cpne5	101.663	1.12461	0.209281	5.37367	7.71485e-08	1.06038e-05
Diras2	319.676	0.932305	0.173919	5.36057	8.29615e-08	1.12507e-05
Rtn4rl2	118.567	1.24934	0.233421	5.35232	8.68345e-08	1.1621e-05
Ap2b1	296.346	0.850843	0.159489	5.3348	9.56479e-08	1.24722e-05
Rogdi	178.444	0.922645	0.172906	5.33612	9.49584e-08	1.24722e-05
Cyb5r1	72.9168	1.16984	0.219382	5.33245	9.68972e-08	1.24752e-05
Hsph1	225.628	0.9404	0.176909	5.31571	1.0624e-07	1.35071e-05
Dnaja1	340.651	0.767366	0.144609	5.30647	1.11768e-07	1.40345e-05
Cap1	224.1	1.10212	0.207981	5.29914	1.1635e-07	1.44316e-05
Ncald	223.562	1.05588	0.19977	5.2855	1.25364e-07	1.53624e-05
Cyb561	123.619	1.00423	0.190712	5.26568	1.39668e-07	1.69114e-05
Camk2b	269.625	0.889003	0.169132	5.25628	1.46998e-07	1.75896e-05
Gng2	93.2119	1.04898	0.199753	5.25141	1.50941e-07	1.78514e-05
Prkce	364.774	0.940282	0.179236	5.24606	1.55389e-07	1.81662e-05
Prr7	94.1734	1.02485	0.195805	5.23401	1.65873e-07	1.91715e-05
Adam15	160.891	0.956654	0.182993	5.22783	1.71511e-07	1.96005e-05
Doc2a	97.872	0.964741	0.185334	5.2054	1.93576e-07	2.18762e-05
Itm2c	515.242	0.962742	0.185294	5.19577	2.03877e-07	2.22971e-05
Ap1s1	161.887	0.887707	0.170805	5.19719	2.02326e-07	2.22971e-05
Adcy9	146.406	1.00655	0.193674	5.19715	2.02369e-07	2.22971e-05
Prpf19	94.7129	0.966871	0.186396	5.18718	2.13505e-07	2.31016e-05
Prkcz	167.095	0.790662	0.152913	5.17067	2.33261e-07	2.49736e-05
Higd1a	153.651	0.933498	0.181133	5.15365	2.55468e-07	2.65139e-05
Nmnat2	201.537	0.85758	0.166385	5.1542	2.54716e-07	2.65139e-05
Pi4ka	495.875	0.866619	0.168124	5.15465	2.54108e-07	2.65139e-05
Pgam1	655.549	0.850352	0.165502	5.13801	2.7766e-07	2.8526e-05
Srxn1	127.176	0.923613	0.180287	5.12303	3.00668e-07	3.05809e-05
Dynll1	585.562	0.790542	0.154757	5.10829	3.25094e-07	3.27379e-05
Nme2	212.431	0.721651	0.141463	5.10135	3.37245e-07	3.36286e-05
Myadm	102.215	0.988646	0.194946	5.07138	3.94932e-07	3.89985e-05
Slc7a14	114.959	0.987519	0.194878	5.06738	4.03335e-07	3.94454e-05
Csnk1a1	326.919	0.887101	0.175524	5.05402	4.32595e-07	4.19041e-05
Camk2n1	1778.24	-0.730082	0.144854	-5.04013	4.65214e-07	4.46386e-05
Tpi1	770.277	0.764913	0.151881	5.03627	4.74703e-07	4.51234e-05
Ccdc85b	253.935	0.961054	0.191013	5.03135	4.87038e-07	4.58673e-05
Sh3rf3	57.0477	1.02537	0.204379	5.01699	5.24874e-07	4.89771e-05
Hspa5	121.102	0.849529	0.169393	5.01515	5.29926e-07	4.89989e-05
Suclg1	226.189	0.873925	0.174604	5.00519	5.58063e-07	5.11357e-05
Prkar1b	1160.97	0.728401	0.146015	4.98853	6.08399e-07	5.42809e-05
Baiap2	185.989	0.969191	0.194156	4.99183	5.98103e-07	5.42809e-05
Arpc1a	178.762	0.758228	0.151956	4.98977	6.04504e-07	5.42809e-05
Dnajc5	237.217	0.753725	0.151417	4.97782	6.43048e-07	5.63832e-05
H3f3b,Gm6485	313.221	0.681643	0.136894	4.97933	6.38038e-07	5.63832e-05
Kcna1	288.366	0.805608	0.162181	4.96734	6.78763e-07	5.9006e-05
Scrt2	76.9249	1.08601	0.219114	4.95638	7.18187e-07	6.19041e-05
Serbp1	234.782	0.75673	0.153088	4.94309	7.68922e-07	6.45587e-05
Uchl1	410.051	0.778032	0.157442	4.94172	7.74374e-07	6.45587e-05
Mboat7	207.77	0.84034	0.16997	4.94406	7.65133e-07	6.45587e-05
Kpnb1	91.2449	0.899901	0.182081	4.94232	7.71998e-07	6.45587e-05
Dstn	173.156	0.922371	0.186724	4.93976	7.82183e-07	6.46795e-05
Efr3b	117.914	0.874517	0.177441	4.9285	8.28636e-07	6.79682e-05
Golt1b	64.1692	1.12952	0.229452	4.9227	8.53594e-07	6.94552e-05
Ube2ql1	131.731	0.897484	0.182416	4.91999	8.65497e-07	6.98649e-05
Dagla	149.318	0.877622	0.178718	4.91065	9.07744e-07	7.26982e-05
Lpgat1	218.811	0.735804	0.150523	4.88832	1.01703e-06	8.08139e-05
Dkk3	403.096	0.992031	0.204175	4.85873	1.18142e-06	9.31492e-05
Plppr2	124.653	0.981614	0.202359	4.85085	1.22931e-06	9.60024e-05
Eno1b,Eno1	865.504	0.807591	0.166524	4.8497	1.23649e-06	9.60024e-05
Fam234b	223.395	0.904047	0.186563	4.84579	1.26107e-06	9.71692e-05
Ptk2	264.236	0.899637	0.185872	4.8401	1.29775e-06	9.85032e-05
Ndufc2	290.761	0.760588	0.157143	4.8401	1.29774e-06	9.85032e-05
Spon1	102.485	0.953873	0.1979	4.81998	1.43573e-06	0.000107918
Pcdh7	264.965	0.882994	0.183233	4.81897	1.44301e-06	0.000107918
Pitpna	353.83	0.723554	0.150384	4.81136	1.49904e-06	0.00011129
Gnao1	676.988	0.682494	0.142072	4.80387	1.55629e-06	0.000114703
Prelid1	231.792	0.7889	0.164284	4.80205	1.57053e-06	0.00011492
Fam216a	111.07	0.815467	0.170075	4.79475	1.62878e-06	0.000118331
Lynx1	163.129	0.818542	0.170771	4.7932	1.64139e-06	0.000118401
Cacna1d	117.314	0.952915	0.198899	4.79094	1.66005e-06	0.000118904
Svop	126.977	0.886646	0.185235	4.7866	1.6963e-06	0.000119813
Aarsd1	97.4607	0.84008	0.175483	4.78724	1.69088e-06	0.000119813
Degs1	100.058	0.894745	0.187051	4.78343	1.72331e-06	0.000120881
Syt5	247.012	0.851316	0.17837	4.77275	1.81729e-06	0.0001266
Atp5g3	366.055	0.63336	0.132829	4.76823	1.8585e-06	0.000128591
Cipc	90.8885	0.962408	0.202325	4.75674	1.96742e-06	0.000133304
Crip2	134.577	1.49692	0.314555	4.75883	1.94714e-06	0.000133304
Pgk1	458.104	0.839893	0.176563	4.75691	1.96575e-06	0.000133304
Fam163b	136.559	0.794372	0.167041	4.75555	1.97906e-06	0.000133304
Eif3c	143.326	0.837122	0.176323	4.74766	2.05785e-06	0.0001377
Gm14288,2210418O10Rik,Gm14387,Zfp968,Gm4631,Gm14410,Gm14413,Gm14434,Zfp965,Gm14432,Zfp967,Zfp966,Gm16357,Gm4724,Gm2026,Gm2004,Gm2007,Gm14440,Gm14444,Gm14409,Gm11009,Zfp931,Gm14430,Zfp973,Zfp970,Zfp971,Gm14296,Gm14295,Gm14393,Gm6710,Gm14391,Gm14308,Gm14408,Gm14326,Gm14325,Gm14305,Gm14322	593.848	0.796811	0.167886	4.74615	2.07328e-06	0.000137826
Mlf2	583.428	0.760813	0.160632	4.73637	2.17575e-06	0.000142771
Slc4a10	236.642	0.951286	0.200792	4.73766	2.16201e-06	0.000142771
Ywhah	734.217	0.667099	0.141083	4.72842	2.26269e-06	0.000147525
Sv2b	315.862	0.783067	0.165715	4.72538	2.2969e-06	0.000148801
Cab39	135.117	0.779274	0.16545	4.71003	2.47678e-06	0.000158436
Ywhag	534.937	0.746728	0.158506	4.71105	2.46441e-06	0.000158436
Ak5	112.2	0.919533	0.195308	4.70813	2.5e-06	0.000158922
Atp6v1b2	473.756	0.755687	0.161258	4.68619	2.78342e-06	0.000175839
Comt	164.962	0.940219	0.200799	4.68239	2.83549e-06	0.000178023
Gpr162	369.599	0.759449	0.162317	4.6788	2.88564e-06	0.00018006
Plxdc1	113.815	0.967345	0.206947	4.67436	2.94868e-06	0.000182872
Cyb5b	124.746	0.740667	0.158511	4.67264	2.97349e-06	0.000183293
Slc25a22	154.003	0.786282	0.168337	4.67088	2.99908e-06	0.000183757
Syngr1	567.859	0.676712	0.14499	4.66731	3.05162e-06	0.000184787
Pcp4	959.383	0.770793	0.165192	4.66605	3.0704e-06	0.000184787
Mark4	134.667	0.921608	0.197507	4.6662	3.06823e-06	0.000184787
Fdps	113.049	0.895989	0.192492	4.65468	3.24486e-06	0.000194138
Nkain1	72.0703	1.14215	0.245478	4.65274	3.27555e-06	0.000194828
Rbfox3	245.589	0.771597	0.166151	4.64394	3.41821e-06	0.000202132
Rasal1	53.1638	1.13371	0.244234	4.64192	3.45194e-06	0.000202946
Nell2	285.325	0.73209	0.157852	4.63782	3.52102e-06	0.000205818
Sh3bp5	111.207	1.01905	0.220287	4.62603	3.72735e-06	0.000215964
Myl6,Gm5915	438.315	0.675188	0.145971	4.62549	3.73707e-06	0.000215964
Ssbp3	165.179	0.749527	0.162262	4.61925	3.85137e-06	0.000221312
Ociad2	141.557	0.985247	0.213792	4.60845	4.05689e-06	0.000231812
Nptx1	623.476	1.36117	0.29561	4.60461	4.13231e-06	0.000234803
Srsf3	178.369	0.755481	0.164118	4.60327	4.15899e-06	0.000235006
Trim2	124.996	0.780659	0.169702	4.60018	4.22129e-06	0.000236706
Vxn	142.285	0.862834	0.187594	4.59947	4.23562e-06	0.000236706
Chchd10	438.533	0.724828	0.157777	4.594	4.34832e-06	0.000239064
St8sia5	159.56	0.709496	0.154378	4.59585	4.30999e-06	0.000239064
Zyx	112.609	0.796846	0.173414	4.59505	4.32645e-06	0.000239064
Slc6a8	271.67	0.727573	0.158507	4.59017	4.42885e-06	0.000241607
Clstn2	189.224	0.837415	0.182461	4.58955	4.4421e-06	0.000241607
Rorb	58.4297	-0.989052	0.215718	-4.58492	4.54155e-06	0.000245703
Capzb	149.508	0.793472	0.173979	4.56072	5.09776e-06	0.000274335
Rnf14	277.879	0.707884	0.155307	4.55796	5.16526e-06	0.000276504
Ykt6	111.569	0.741744	0.162795	4.5563	5.20615e-06	0.000277235
Neurod2	116.947	0.973617	0.213747	4.555	5.23852e-06	0.000277505
Rasgrp1	430.453	0.724694	0.159227	4.55132	5.33097e-06	0.000280939
Gm14288,2210418O10Rik,Zfp968,Gm4631,Gm14410,Gm14434,Zfp965,Gm14432,Zfp967,Zfp966,Gm14393,Gm4724,Gm2026,Gm2004,Gm2007,Gm14403,Gm14440,Zfp931,Zfp973,Zfp970,Zfp971,Gm14296,Gm14295,Gm14391,Gm6710,Gm14430,Gm14308,Gm14327,Gm14326,Gm14325,Gm14305,Gm14322	433.438	0.778586	0.171194	4.54798	5.41622e-06	0.000283961
Kansl2	136.819	0.905007	0.199485	4.53672	5.71352e-06	0.000293496
Hint1	358.404	0.770028	0.169627	4.53953	5.63796e-06	0.000293496
Ppme1	269.605	0.854091	0.18823	4.53748	5.69294e-06	0.000293496
Ap2a1	281.66	0.719715	0.158636	4.53689	5.709e-06	0.000293496
Arhgdig	135.586	0.76378	0.168503	4.53275	5.82217e-06	0.000297574
Mllt11	362.607	0.65084	0.143766	4.52706	5.98089e-06	0.000302979
Cyb5r3	58.052	0.97422	0.21521	4.52683	5.9875e-06	0.000302979
Grik3	123.395	0.875273	0.193542	4.5224	6.11416e-06	0.000307857
Atg16l1	72.7177	0.900377	0.199231	4.51926	6.20571e-06	0.000310927
Gnb5	78.5282	1.07171	0.237419	4.51403	6.36087e-06	0.000317139
Surf4	85.3519	0.880875	0.195251	4.51149	6.43729e-06	0.000319384
Slc36a1	99.4183	0.841077	0.186578	4.50791	6.54688e-06	0.000323244
Dhps	71.9056	1.03182	0.22903	4.50516	6.63215e-06	0.000325873
Cnbp	265.391	0.780899	0.173383	4.50389	6.67199e-06	0.000326254
Ppm1e	213.078	0.733551	0.162925	4.5024	6.7191e-06	0.000326986
Jak1	99.7465	0.877029	0.195013	4.49728	6.88283e-06	0.000333358
Nisch	356.727	0.710684	0.158106	4.495	6.95706e-06	0.000335356
Eml2	278.582	0.740823	0.165109	4.48686	7.22815e-06	0.000346781
Kcna6	84.0706	0.855817	0.190929	4.48239	7.38133e-06	0.000352467
Morf4l2	238.136	0.711898	0.158928	4.47938	7.48609e-06	0.000355799
Ina	323.252	0.771743	0.172357	4.47758	7.54955e-06	0.000357146
Klhl40	38.8013	1.07745	0.24121	4.46683	7.93888e-06	0.000373826
G3bp2	213.775	0.722164	0.162061	4.45611	8.34595e-06	0.000391183
Grm2	55.7509	-1.01396	0.227704	-4.45295	8.46976e-06	0.000395165
Ncs1	213.395	0.675099	0.151844	4.44601	8.74801e-06	0.000401026
Adora1	343.602	0.940992	0.211726	4.44438	8.81462e-06	0.000401026
Rps15a-ps6,Rps15a	92.9233	0.794645	0.178815	4.44396	8.83196e-06	0.000401026
Myt1l	122.571	0.789196	0.177434	4.44783	8.67432e-06	0.000401026
Ensa	653.319	0.603652	0.135815	4.44467	8.8026e-06	0.000401026
Cplx2	923.804	0.761246	0.171261	4.44496	8.79098e-06	0.000401026
Stx1b	118.779	0.79095	0.178321	4.43555	9.18372e-06	0.000415145
Itpk1	95.5752	1.06828	0.240975	4.43315	9.28648e-06	0.000417933
Pkm	1203.43	0.675638	0.152454	4.43175	9.34701e-06	0.000418804
Irf2bpl	156.183	0.680716	0.153895	4.42325	9.72251e-06	0.000433718
Srm	118.971	0.799978	0.181115	4.41696	1.00099e-05	0.000438774
Dctn3	275.782	0.667446	0.151152	4.41574	1.00664e-05	0.000438774
Ahdc1	97.1895	0.764741	0.173125	4.41727	9.99573e-06	0.000438774
Smap2	214.121	0.705255	0.159732	4.41522	1.00906e-05	0.000438774
Prkar2a	69.2409	0.898833	0.203643	4.41377	1.01585e-05	0.000438774
Sdk2	58.5955	0.996095	0.225752	4.41235	1.02255e-05	0.000438774
Ppp2r2c	369.97	0.59193	0.134163	4.41202	1.02412e-05	0.000438774
Scamp5	393.611	0.671499	0.152217	4.41147	1.02673e-05	0.000438774
Pfkl	208.019	0.765486	0.17324	4.41864	9.93249e-06	0.000438774
Gm14288,2210418O10Rik,Zfp968,Gm4631,Gm14410,Gm14434,Zfp965,Gm14432,Zfp967,Zfp966,LOC115489545,Gm14393,Gm4724,Gm2026,Gm2004,Gm2007,Zfp972,Gm14440,Gm14408,Gm11009,Zfp931,Gm14430,Zfp973,Zfp970,Zfp971,Gm14296,Gm14295,Gm14391,Gm6710,Gm16357,Gm14308,Gm14305,Gm14322	640.268	0.741591	0.168052	4.41286	1.02014e-05	0.000438774
Napa	177.869	0.753248	0.170898	4.40759	1.04529e-05	0.000444837
Prickle2	101.064	0.810315	0.183929	4.40558	1.05503e-05	0.000447112
Kcnj4	244.319	0.947902	0.215492	4.39878	1.08863e-05	0.000459438
Ogfod1	58.9615	0.906967	0.206638	4.38915	1.13793e-05	0.00047826
Gria1	241.343	0.749016	0.170966	4.38109	1.18088e-05	0.000494268
Mat2a	197.491	0.673482	0.153807	4.37874	1.1937e-05	0.000497297
Kpna4	98.2491	0.768928	0.175636	4.37797	1.19789e-05	0.000497297
Sgsm1	134.035	0.842346	0.192462	4.37669	1.20494e-05	0.000498191
Brk1	221.248	0.711201	0.162618	4.37346	1.22292e-05	0.000503299
Mrfap1	659.867	0.586587	0.134148	4.3727	1.2272e-05	0.000503299
Noc2l	88.8982	0.860111	0.196875	4.36882	1.24918e-05	0.000508522
Zfpm1	77.3997	0.99443	0.227627	4.36869	1.24993e-05	0.000508522
Sv2a	544.796	0.697779	0.160019	4.3606	1.29705e-05	0.000524476
Nufip2	73.6649	0.912957	0.209384	4.3602	1.29946e-05	0.000524476
Col6a1	141.599	1.42311	0.326797	4.35474	1.33228e-05	0.000533489
D430041D05Rik	126.346	0.810915	0.186181	4.35552	1.32752e-05	0.000533489
B4galnt4	49.9158	0.963244	0.221344	4.35179	1.35034e-05	0.000538599
Ap2a2	124.721	0.87091	0.200215	4.34988	1.36209e-05	0.000539737
Rrp36	539.194	0.767233	0.176391	4.34961	1.3638e-05	0.000539737
Synj1	257.82	0.718615	0.165267	4.3482	1.37257e-05	0.000541102
Gm52861,Gm36327,Gm40367,Gm40364,Gm40365,Gm40363,Gm40369	308.113	0.78841	0.181425	4.34564	1.38867e-05	0.000545335
Capns1	155.964	0.660855	0.152195	4.34215	1.41095e-05	0.000551953
Klf9	259.079	0.848487	0.195632	4.33716	1.44335e-05	0.000562463
Mvd	67.3594	1.00152	0.230988	4.33581	1.45223e-05	0.000563763
Cend1	557.543	0.661897	0.152784	4.33223	1.47606e-05	0.000570838
Gas6	128.77	0.792516	0.183089	4.32859	1.50069e-05	0.000578163
Snap91	137.877	0.704111	0.162809	4.32476	1.52696e-05	0.000586064
Swi5	202.034	0.617224	0.142775	4.32305	1.53886e-05	0.00058841
Klc1	956.986	0.659798	0.152774	4.3188	1.56883e-05	0.000597626
Dpysl2	631.667	0.630309	0.146058	4.31547	1.59265e-05	0.000604436
Sec61a2	88.8428	0.947187	0.219592	4.3134	1.60763e-05	0.00060785
Rpl22l1,Gm15421	155.877	0.661521	0.15421	4.28973	1.78888e-05	0.000673876
Cap2	174.754	0.737794	0.172036	4.28859	1.79808e-05	0.000674843
Scarb1	75.658	0.868447	0.202675	4.28493	1.82794e-05	0.00068353
Ptpn5	260.702	0.756813	0.176724	4.28245	1.84847e-05	0.000688672
Rpl15	231.932	0.655505	0.153166	4.27971	1.87134e-05	0.000694648
Timm17a	123.286	0.706251	0.165183	4.27556	1.90655e-05	0.000705148
Arl2	153.543	0.683838	0.160122	4.27073	1.94834e-05	0.000715398
Ppp1r37	220.406	0.819288	0.191803	4.27151	1.94154e-05	0.000715398
Ndufb10	129.724	0.694427	0.162729	4.26739	1.97776e-05	0.000723589
Sema6b	102.783	0.789571	0.185066	4.26642	1.98633e-05	0.000724121
Pde4a	175.991	0.715105	0.167899	4.25914	2.05218e-05	0.000745454
Ndufv2	144.95	0.683258	0.160465	4.25798	2.06282e-05	0.000746653
Actn4	112.43	0.897467	0.211103	4.25132	2.12515e-05	0.000766487
Dtnb	89.6521	0.996011	0.234461	4.24808	2.1561e-05	0.000774899
Gm52298,Gm3255	272.874	0.726	0.171109	4.24291	2.20643e-05	0.000787424
Nfib	121.566	0.802738	0.189163	4.24363	2.1993e-05	0.000787424
Rap2a	125.842	0.670564	0.158195	4.23885	2.24672e-05	0.000796657
Erc1	48.4087	0.940727	0.221937	4.23872	2.24797e-05	0.000796657
Pdrg1	60.5902	0.871584	0.205721	4.23673	2.26796e-05	0.000800952
Rsc1a1,Ddi2	103.398	0.967533	0.228704	4.2305	2.33177e-05	0.000816303
Tmsb4x	1025.92	0.655003	0.154842	4.23014	2.3355e-05	0.000816303
Hsp90ab1	772.911	0.631087	0.149181	4.23035	2.33329e-05	0.000816303
Srsf9	100.651	0.767815	0.181585	4.22841	2.35347e-05	0.000816969
Dgkg	84.595	0.988207	0.233672	4.22904	2.34689e-05	0.000816969
Psd	326.533	0.753826	0.178312	4.22756	2.36236e-05	0.000817262
Ccdc92	150.302	0.685067	0.162228	4.22287	2.41207e-05	0.000831632
Gm7931,Hmgn2	129.25	0.655421	0.155334	4.21942	2.44934e-05	0.000840202
Cacybp	111.763	0.680664	0.161398	4.21731	2.47231e-05	0.000840202
Arl1	171.921	0.707104	0.167688	4.21677	2.47823e-05	0.000840202
Gpr137	125.642	0.6474	0.153488	4.21791	2.46579e-05	0.000840202
Atp2b1	335.965	0.722309	0.171244	4.21802	2.46453e-05	0.000840202
Ldlr	47.1997	0.918092	0.217854	4.21425	2.50605e-05	0.000844009
Bex3	249.33	0.643158	0.152596	4.21477	2.50035e-05	0.000844009
Adra1b	75.6872	0.817346	0.194052	4.21199	2.53128e-05	0.000849691
Pmm1	216.783	0.645631	0.15344	4.20772	2.57955e-05	0.000863046
Aprt	67.0257	0.935516	0.222487	4.20482	2.61293e-05	0.00087135
Gm13363,Ptp4a1	125.917	0.75287	0.179108	4.20345	2.62873e-05	0.000873751
Nipsnap2	111.82	0.72593	0.172782	4.20143	2.65238e-05	0.000878742
Pde1a	195.73	0.744485	0.177383	4.19705	2.70416e-05	0.000890098
Ssbp4	167.766	0.685172	0.163249	4.1971	2.7036e-05	0.000890098
Fam219a	141.926	0.735665	0.17532	4.19612	2.71525e-05	0.000890865
Gde1	189.471	0.652114	0.155565	4.1919	2.76627e-05	0.000904686
Ruvbl1	61.2237	0.830391	0.198266	4.18828	2.8108e-05	0.000916302
Nfasc	175.446	0.700843	0.167561	4.18261	2.88179e-05	0.000936445
Dvl1	108.119	0.772714	0.185146	4.17354	2.99904e-05	0.00097144
Ap2s1	223.419	0.66849	0.160224	4.17222	3.0164e-05	0.000972426
Sirpa	279.256	0.704373	0.168839	4.17186	3.0212e-05	0.000972426
Pacs1	87.4538	0.765401	0.18351	4.1709	3.03404e-05	0.000973477
Arf3	450.958	0.682365	0.163768	4.16666	3.0909e-05	0.0009886
Dlst	126.548	0.688893	0.165392	4.16522	3.11048e-05	0.000991745
Zwint	519.474	0.661216	0.15879	4.1641	3.12578e-05	0.000993509
Pdpk1	154.707	0.615409	0.147895	4.16113	3.16681e-05	0.00100341
Gfra2	170.839	0.808675	0.194545	4.15675	3.22803e-05	0.00101964
Mfsd12	100.242	0.831907	0.200198	4.15541	3.24703e-05	0.00102246
Calm3	473.924	0.607334	0.146182	4.15464	3.25803e-05	0.00102276
Ablim2	134.439	0.789067	0.190261	4.14728	3.36448e-05	0.00104484
Pafah1b1	391.07	0.556154	0.134128	4.14645	3.37674e-05	0.00104484
Ndufb7	183.083	0.643427	0.155133	4.14759	3.36e-05	0.00104484
Snn	170.966	0.702911	0.169458	4.14799	3.354e-05	0.00104484
Elob	191.809	0.596369	0.143834	4.14625	3.37972e-05	0.00104484
Cd99	849.583	0.638148	0.154227	4.13773	3.50763e-05	0.00108109
Eif4g1	240.141	0.618071	0.149597	4.13157	3.60296e-05	0.00110379
Sema4a	146.591	1.50393	0.363983	4.13186	3.59835e-05	0.00110379
Herc3	205.565	0.787467	0.190694	4.12947	3.63599e-05	0.00111056
Tspan13	86.3967	0.745872	0.180934	4.12233	3.75057e-05	0.00113724
Josd1	108.527	0.688466	0.167025	4.12194	3.75688e-05	0.00113724
Nrip3	142.887	0.678189	0.164515	4.12236	3.75018e-05	0.00113724
Arl8a	385.813	0.56614	0.137433	4.11938	3.79895e-05	0.00114656
Arpc5	110.718	0.813677	0.197633	4.11711	3.83654e-05	0.00115448
Acly	122.595	0.709589	0.172503	4.11348	3.89739e-05	0.00116933
Hspa12a	133.407	0.640264	0.156031	4.10344	4.07047e-05	0.00121767
Pum2	220.541	0.730824	0.178342	4.09787	4.16973e-05	0.00124344
Pacsin1	387.535	0.604197	0.147464	4.09724	4.18106e-05	0.00124344
Rpl19	591.573	0.608334	0.148712	4.09069	4.30085e-05	0.00127533
Ankrd52	132.233	0.700343	0.171272	4.08906	4.33132e-05	0.00128064
Kctd2	122.337	0.665988	0.162913	4.08799	4.35125e-05	0.0012828
Fkbp1a	500.059	0.596714	0.146145	4.08302	4.4454e-05	0.00130529
Tubb3	356.3	0.658272	0.161238	4.08261	4.45319e-05	0.00130529
Ncdn	738.09	0.59228	0.145374	4.0742	4.61734e-05	0.00134951
Nmt1	175.965	0.742532	0.182433	4.07016	4.69807e-05	0.00136526
Celf4	88.9853	0.83276	0.204572	4.07074	4.6864e-05	0.00136526
Rab11fip5	190.974	0.747047	0.183632	4.06817	4.73844e-05	0.00137307
Insyn1	154.438	0.654031	0.160837	4.06641	4.77422e-05	0.00137951
Gm12669,Glrx3	126.351	0.659815	0.162287	4.06574	4.78804e-05	0.00137958
Slc43a2	88.0934	0.813077	0.20008	4.06376	4.82885e-05	0.00138657
Myl12b	427.221	0.584186	0.143797	4.06259	4.85321e-05	0.00138657
Adam19	70.3875	0.909421	0.223848	4.06266	4.85159e-05	0.00138657
Eno2	1467.63	0.633979	0.156164	4.05969	4.91387e-05	0.00139997
Me3	96.2167	0.906312	0.223608	4.05313	5.05376e-05	0.00143581
Kcnab2	373.674	0.575325	0.14214	4.0476	5.17457e-05	0.00146603
Ankrd13c	65.4306	0.800859	0.197966	4.04543	5.22266e-05	0.00147232
Sod2	217.735	0.607622	0.150257	4.04388	5.25737e-05	0.00147232
Atp6v0c,Atp6v0c-ps2	787.712	0.590935	0.146176	4.04263	5.28559e-05	0.00147232
Nin	80.2051	0.882673	0.218371	4.04207	5.29809e-05	0.00147232
Gne	43.0834	1.07439	0.265662	4.0442	5.2502e-05	0.00147232
Dctn1	265.399	0.610032	0.15089	4.04289	5.27963e-05	0.00147232
Pptc7	82.2802	0.748017	0.184989	4.04357	5.26433e-05	0.00147232
Rnf145	82.9671	0.840467	0.208015	4.04042	5.33546e-05	0.00147866
Odc1	88.0578	0.75462	0.18682	4.03929	5.36124e-05	0.00148177
Marchf5	150.96	0.595335	0.147481	4.03668	5.42131e-05	0.00148529
Dipk1b	121.602	0.717288	0.177714	4.0362	5.43237e-05	0.00148529
Basp1	359.672	0.665555	0.164885	4.03648	5.42601e-05	0.00148529
Pip5k1c	459.118	0.514342	0.127404	4.0371	5.41165e-05	0.00148529
Nsdhl	61.2774	0.814152	0.20182	4.03406	5.48213e-05	0.00149487
Srcin1	259.673	0.696068	0.172989	4.02378	5.72723e-05	0.00155753
Hsp90b1	144.95	0.623314	0.15509	4.01906	5.84307e-05	0.0015848
Atp6v1g2	497.385	0.630671	0.156984	4.01742	5.8839e-05	0.00159163
Acat1	156.85	0.730977	0.182008	4.01618	5.91481e-05	0.00159574
Gm29667,Gapdh,Gm12070	1663.68	0.579464	0.144437	4.01189	6.02339e-05	0.00161837
Snca	290.252	0.621159	0.15484	4.01161	6.03049e-05	0.00161837
Rrp1	493.09	0.639462	0.159573	4.00733	6.14091e-05	0.00164366
Cct7	182.91	0.56519	0.141189	4.00308	6.25227e-05	0.00166908
Cct5	153.85	0.668884	0.1672	4.00051	6.3207e-05	0.00168293
Hdac4	95.805	0.83291	0.20825	3.99957	6.34579e-05	0.0016852
Prepl	262.934	0.630955	0.157807	3.99826	6.38093e-05	0.00169012
Pdia3	231.505	0.59404	0.148664	3.99586	6.44603e-05	0.00170293
Cops3	78.3292	0.718671	0.180103	3.99033	6.59804e-05	0.00173857
Klhl11	162.551	0.650254	0.163041	3.98828	6.65553e-05	0.00174467
Pde2a	139.302	0.670614	0.168125	3.98879	6.64117e-05	0.00174467
Pdxp	278.123	0.571576	0.143402	3.98584	6.72411e-05	0.00175812
Eif3b	110.142	0.795482	0.199756	3.98226	6.82638e-05	0.00178028
Rangap1	224.422	0.681246	0.171193	3.97941	6.90869e-05	0.00179714
Ctxn1	236.116	0.724011	0.181975	3.97863	6.93144e-05	0.00179846
Strip2	51.9803	1.09853	0.276262	3.97639	6.99689e-05	0.00181082
Retreg2	125.031	0.652358	0.164309	3.97032	7.17767e-05	0.0018529
Xbp1	90.1932	0.681329	0.171689	3.96839	7.23597e-05	0.00186322
Pcnx2	121.333	0.69082	0.174209	3.96547	7.32529e-05	0.00188145
Nsf	407.948	0.651941	0.164554	3.96187	7.43664e-05	0.00190309
Rell2	145.544	0.634862	0.16026	3.96146	7.4494e-05	0.00190309
Phyhipl	235.102	0.660443	0.166739	3.96094	7.46565e-05	0.00190309
Gdi2	206.204	0.604933	0.152888	3.95671	7.59885e-05	0.00192841
Vdac1	291.08	0.634328	0.160322	3.95658	7.6029e-05	0.00192841
Stub1	201.118	0.615155	0.155529	3.95524	7.64565e-05	0.00193442
Trank1	161.321	0.832362	0.210615	3.95206	7.74818e-05	0.0019555
Kcnq2	256.493	0.677625	0.171575	3.94945	7.83322e-05	0.0019672
Dctn2	327.403	0.58228	0.147427	3.94963	7.82725e-05	0.0019672
Atp5g1	254.855	0.628271	0.159136	3.94802	7.88014e-05	0.00197411
Ttc9b	374.414	0.655321	0.166048	3.94657	7.92799e-05	0.00198122
Eif4e2	74.5326	0.754948	0.191408	3.94418	8.00724e-05	0.00199612
Syt12	112.872	0.7415	0.188157	3.94087	8.11877e-05	0.00201897
Mapk1	462.288	0.552035	0.140126	3.93957	8.16281e-05	0.00202497
Pfkp	223.961	0.746046	0.189631	3.9342	8.34746e-05	0.00206073
Sacs	135.401	0.771746	0.196156	3.93436	8.34192e-05	0.00206073
Tmem215	42.5227	-0.907165	0.230707	-3.93211	8.42036e-05	0.00207369
Dnajc11	90.1931	0.690736	0.17573	3.93067	8.47108e-05	0.00208114
Sf3b5	99.3656	0.688973	0.175319	3.92982	8.50108e-05	0.00208348
Grsf1	115.332	0.754878	0.192261	3.92632	8.62541e-05	0.00210887
Ric8a	63.5029	0.814618	0.20766	3.92284	8.75109e-05	0.00213447
Gad2	115.146	0.766845	0.195565	3.92117	8.81186e-05	0.00214415
Ddx1	183.228	0.663418	0.169277	3.91914	8.88672e-05	0.0021572
Med10	120.958	0.869574	0.221964	3.91763	8.94252e-05	0.00216128
Fbl	85.8455	0.793308	0.202532	3.91696	8.96727e-05	0.00216128
Spock2	452.045	0.560764	0.143154	3.91721	8.95779e-05	0.00216128
2210016L21Rik	167.335	0.664778	0.169774	3.91565	9.01593e-05	0.00216262
Hnrnpll	76.6986	0.822408	0.21006	3.9151	9.03659e-05	0.00216262
Iqschfp,Iqcj	35.4639	-0.950572	0.242768	-3.91556	9.01951e-05	0.00216262
Atp6ap2	169.423	0.614586	0.157026	3.9139	9.08161e-05	0.00216829
Selenot	156.578	0.635121	0.162357	3.91189	9.15771e-05	0.00218134
Tecr	673.316	0.571354	0.146271	3.90614	9.37819e-05	0.00222864
Cttn	129.067	0.658722	0.168708	3.90452	9.44127e-05	0.00223839
Atp5b	1211.26	0.53735	0.137672	3.90312	9.49601e-05	0.00224093
Oga	122.838	0.676724	0.173377	3.9032	9.49302e-05	0.00224093
Mef2d	329.059	0.568869	0.145832	3.90085	9.58562e-05	0.00224414
Susd4	112.019	0.691392	0.177216	3.9014	9.56376e-05	0.00224414
Cfl1	1292.91	0.570612	0.146231	3.90212	9.53535e-05	0.00224414
Gphn	132.546	0.674453	0.172913	3.90054	9.59787e-05	0.00224414
Trio	48.9626	0.861645	0.221049	3.89799	9.69962e-05	0.00226273
Strap	160.486	0.655762	0.168349	3.89524	9.81007e-05	0.00228325
Agtpbp1	200.597	0.613415	0.15757	3.89298	9.90217e-05	0.00229943
Smg1	62.7013	0.822596	0.211427	3.89068	9.99636e-05	0.00231601
Mpp3	126.188	0.79992	0.205807	3.88675	0.000101597	0.00234851
Tkt	111.518	0.762843	0.196437	3.88339	0.00010301	0.00237219
Spsb1	70.4025	0.885626	0.228066	3.88321	0.000103088	0.00237219
Dzip3	87.7083	0.769707	0.198324	3.88106	0.000104003	0.00238785
Ndufb5	238.019	0.584914	0.150864	3.8771	0.000105709	0.00241059
Dmxl2	162.136	0.651143	0.167969	3.87656	0.000105942	0.00241059
Arf1	460.246	0.56628	0.146052	3.87726	0.000105642	0.00241059
Napg	230.665	0.596513	0.153815	3.87813	0.000105264	0.00241059
Mpc2	239.14	0.610835	0.157689	3.87367	0.000107208	0.00242392
Idh3a	143.782	0.587415	0.151667	3.87305	0.000107481	0.00242392
Cluh	139.94	0.628017	0.162089	3.87452	0.000106836	0.00242392
Naa50	109.099	0.763569	0.197136	3.87332	0.000107363	0.00242392
Gm13889	43.3442	0.862189	0.222662	3.87219	0.000107863	0.00242716
Pacsin3	91.4378	0.90608	0.234098	3.87051	0.000108607	0.00243851
Fhl2	72.8121	0.762692	0.197084	3.86988	0.000108887	0.00243941
Nolc1	61.3332	0.793412	0.205205	3.86644	0.000110435	0.00246323
Prr5	33.8464	-0.983258	0.254282	-3.8668	0.000110272	0.00246323
Ppp1r12c	188.566	0.590875	0.153112	3.85911	0.000113802	0.00253151
Dynlrb1	184.851	0.556983	0.144345	3.8587	0.000113994	0.00253151
Ncan	162.216	0.693365	0.179754	3.85729	0.000114651	0.00254056
Enc1	592.235	0.724846	0.187946	3.85667	0.000114944	0.0025415
Ttll11	112.716	0.764752	0.198333	3.8559	0.000115305	0.00254396
Plec	209.045	0.681573	0.176853	3.8539	0.000116252	0.00255931
Cacng8	173.235	0.611331	0.158669	3.85287	0.000116741	0.00256452
Ndufa12	210.704	0.589449	0.153039	3.85164	0.00011733	0.00257189
Cox15	70.4665	0.799802	0.207839	3.84819	0.000118995	0.00260279
Rbfox2	149.09	0.649485	0.168803	3.84758	0.000119289	0.00260361
Rimbp2	267.417	1.41496	0.367865	3.8464	0.000119866	0.00261062
Large1	209.468	0.631314	0.164218	3.84437	0.000120862	0.00262668
Sipa1l1	360.266	0.518453	0.134889	3.84354	0.000121272	0.00262998
Rnf187	197.7	0.664943	0.173063	3.84221	0.000121932	0.0026357
Mrps26	137.231	0.718991	0.187142	3.84196	0.000122054	0.0026357
Srf	89.2303	0.740999	0.193153	3.83633	0.000124884	0.0026911
Agap2	448.238	0.545092	0.142116	3.83553	0.000125292	0.00269418
Rbp4	39.4761	0.917105	0.239244	3.83335	0.000126408	0.00270105
Atp1a3	2352.59	0.578339	0.150857	3.83368	0.00012624	0.00270105
Dpp9	147.532	0.571807	0.149136	3.83412	0.000126014	0.00270105
Kctd17	197.263	0.669965	0.174891	3.83075	0.000127753	0.00272405
Map7d1	152.703	0.63833	0.166683	3.8296	0.000128354	0.00273114
Tomm5	111.844	0.628307	0.164231	3.82575	0.000130372	0.00276253
Pou3f2	54.8806	-0.884825	0.231278	-3.82582	0.00013034	0.00276253
Matk	375.039	0.663897	0.17371	3.82186	0.00013245	0.00280072
Arhgap44	144.15	0.660008	0.172722	3.82121	0.000132799	0.00280227
Far2	48.5159	0.949832	0.248644	3.82004	0.000133428	0.00280972
C2cd2l	93.1412	0.641581	0.168092	3.81684	0.000135171	0.00282959
Midn	158.104	0.592668	0.15528	3.81678	0.000135206	0.00282959
Eif3g	145.977	0.725979	0.190177	3.81738	0.000134878	0.00282959
Kansl3	79.094	0.703343	0.18434	3.81546	0.000135929	0.00283168
Chst1	153.626	0.728779	0.191026	3.81508	0.000136141	0.00283168
Ubr3	200.62	0.639726	0.167666	3.81547	0.000135923	0.00283168
Dlgap4	198.988	0.676433	0.177529	3.81028	0.000138812	0.00287547
Eef1g	412.315	0.523343	0.137335	3.8107	0.000138573	0.00287547
Calm1	3184.1	0.533798	0.140241	3.80628	0.000141071	0.00291041
Spin1	186.99	0.58007	0.152393	3.80642	0.000140993	0.00291041
Slc3a2	139.891	0.645212	0.169558	3.80527	0.000141649	0.00291642
Kcnk1	159.47	0.680048	0.178831	3.80275	0.000143101	0.00293878
Hsp90aa1	839.638	0.587142	0.154414	3.80238	0.000143313	0.00293878
Rab15	308.558	0.614552	0.161716	3.8002	0.000144577	0.00295875
Atp6v1a	306.849	0.597757	0.157357	3.79874	0.000145432	0.00297027
Fam168a	234.402	0.528305	0.13917	3.7961	0.000146992	0.0029961
Fyttd1	101.737	0.750266	0.197686	3.79524	0.000147503	0.0030005
Mtdh	116.568	0.676408	0.178311	3.79342	0.000148585	0.00301042
Agap3	269.947	0.537962	0.141829	3.79304	0.000148813	0.00301042
Necap1	189.467	0.598031	0.15767	3.79293	0.000148878	0.00301042
Cycs	261.199	0.605741	0.159808	3.79043	0.000150386	0.00303488
Sstr2	57.7428	0.810279	0.213853	3.78895	0.000151287	0.003047
Hdlbp	123.136	0.676821	0.178725	3.78695	0.00015251	0.00306265
Them6	144.767	0.614263	0.162216	3.78669	0.000152666	0.00306265
Zmynd8	143.813	0.6828	0.180873	3.77502	0.000159996	0.00320339
Ube2m	293.263	0.506554	0.134208	3.7744	0.000160393	0.00320503
Abr	267.748	0.573974	0.152127	3.773	0.000161299	0.0032168
Fbxo31	194.122	0.565278	0.149955	3.76966	0.000163469	0.00324222
Zcchc18	224.42	0.639298	0.169562	3.7703	0.000163054	0.00324222
Gpx1	146.616	0.589577	0.156404	3.76957	0.000163529	0.00324222
Orai2	52.0812	0.860881	0.228446	3.76842	0.000164282	0.00324448
Slc1a1	121.317	0.60143	0.159585	3.76872	0.000164089	0.00324448
Adgrl3	112.796	0.743868	0.197736	3.76193	0.000168606	0.00332344
Ywhaz	212.946	0.672578	0.178869	3.76017	0.000169797	0.00334043
Adap1	123.113	0.623973	0.166078	3.75711	0.000171888	0.00337505
Gm9758	151.743	0.765572	0.203889	3.75484	0.000173452	0.00339919
Prkcg	190.963	0.701418	0.186916	3.75259	0.000175017	0.00342326
Cmip	239.944	0.60155	0.160358	3.7513	0.000175923	0.00343438
Tubb4b	214.053	0.528234	0.140897	3.74907	0.000177493	0.00345839
Asic2	111.273	0.678589	0.181099	3.74706	0.000178921	0.00347955
Calm2	1734.96	0.566436	0.15122	3.74577	0.000179844	0.00349083
Dnm1	352.344	0.661635	0.176676	3.7449	0.000180467	0.00349625
1810037I17Rik	142.701	0.633895	0.169389	3.74224	0.000182384	0.00352668
Eif5a2	128.3	0.629794	0.168401	3.73986	0.000184124	0.00355356
Dtx1	101.261	0.853045	0.228161	3.73879	0.000184907	0.0035579
Col5a1	52.3036	0.901357	0.241095	3.7386	0.000185049	0.0035579
Sbf1	156.863	0.623151	0.166814	3.7356	0.00018727	0.00359382
Eif5a	310.946	0.511525	0.136962	3.73478	0.000187878	0.0035987
Pcmt1	200.666	0.587795	0.157404	3.73431	0.000188232	0.00359871
Gm13305,Gm2002,LOC100861969,Il11ra1,Il11ra2	63.9291	0.910812	0.244064	3.73186	0.000190068	0.00362699
Dgcr2	110.269	0.62233	0.166788	3.73127	0.000190513	0.00362867
Timp4	42.4374	-0.846604	0.227034	-3.72897	0.000192261	0.00365512
Gmps	84.4381	0.687865	0.184706	3.72411	0.000196007	0.00371938
Vdac3	164.089	0.572187	0.153697	3.72283	0.000197002	0.00373129
Epb41l1	253.681	0.601706	0.161659	3.72206	0.000197603	0.00373572
Fscn1	194.708	0.577616	0.155232	3.721	0.000198438	0.00374456
Tmem179	108.658	0.639688	0.171963	3.71993	0.00019928	0.00374654
Numbl	172.09	0.659603	0.177302	3.72022	0.000199047	0.00374654
Rrn3	76.8393	0.717626	0.192986	3.71855	0.00020037	0.00376009
Irgq	102.138	0.625127	0.168156	3.71754	0.000201175	0.00376199
Fastk	134.797	0.614986	0.16543	3.71749	0.000201212	0.00376199
Dynll2	845.009	0.524001	0.140975	3.71698	0.000201618	0.00376267
Dpm3	38.2425	1.06349	0.286193	3.71598	0.000202421	0.00377074
Kcnj6	190.406	0.812361	0.218789	3.71299	0.000204826	0.00380857
Mrps34	90.4017	0.715813	0.192866	3.71145	0.000206073	0.00382476
Jakmip1	187.269	0.689954	0.18596	3.71023	0.000207071	0.00383225
Arhgap6	99.8643	0.626898	0.168974	3.71004	0.00020723	0.00383225
Pja2	412.821	0.569879	0.153644	3.70908	0.000208017	0.00383982
Gnaz	109.179	0.755106	0.203611	3.70857	0.000208434	0.00384054
Scg3	280.01	0.669853	0.18073	3.70638	0.000210244	0.0038669
B4galnt1	146.27	0.595973	0.160877	3.70452	0.000211795	0.00388838
Copg1	184.619	0.57944	0.156452	3.70362	0.000212546	0.00389034
Epb41	116.219	0.689511	0.18618	3.70347	0.000212666	0.00389034
Prrt2	522.609	0.607689	0.164108	3.70298	0.000213079	0.00389087
Ggt7	263.997	0.61243	0.165427	3.70211	0.000213816	0.00389087
Sar1a	91.7345	0.703938	0.190147	3.70208	0.000213843	0.00389087
Prkcb	732.254	0.582371	0.15736	3.70088	0.000214853	0.00390227
Supt6	137.348	0.645041	0.174359	3.69951	0.000216018	0.00391643
Septin8	323.707	0.60831	0.164477	3.69844	0.000216927	0.00392592
Pitpnm3	76.9997	0.765242	0.206943	3.69783	0.000217448	0.00392836
Klhl2	273.701	1.35418	0.366409	3.69581	0.00021919	0.00394644
Dpy19l1	179.665	0.685986	0.185614	3.69577	0.000219225	0.00394644
Rnf227	208.14	0.686079	0.185772	3.69313	0.000221508	0.00396464
Btf3	180.55	0.545054	0.147599	3.6928	0.000221796	0.00396464
Cdh22	78.7177	0.736826	0.19951	3.69318	0.00022147	0.00396464
Mdh1	960.007	0.5247	0.142065	3.69337	0.000221303	0.00396464
H4c9,H4c18,H4c17	316.535	0.566327	0.15372	3.68414	0.000229472	0.00409467
Ckmt1	305.269	0.545027	0.147982	3.68306	0.000230455	0.00410501
Snu13,LOC100862468	114.85	0.608299	0.165319	3.67955	0.000233642	0.00415449
Kdsr	105.333	0.707069	0.192185	3.6791	0.000234057	0.00415462
Rtf2	166.171	0.621336	0.16892	3.67828	0.000234809	0.00416071
Nol6	101.906	0.677884	0.184368	3.67679	0.000236187	0.00417783
Arhgdia	200.562	0.566438	0.154091	3.676	0.000236923	0.00418359
Rcc2	126.425	0.601401	0.163686	3.67413	0.000238665	0.00420704
Ntrk3	128.73	0.6806	0.185411	3.67077	0.000241817	0.00425522
Ppp2r2d	50.8451	0.800852	0.218269	3.6691	0.000243405	0.00427578
Rgs2	127.5	0.83409	0.227361	3.66858	0.000243902	0.00427712
Hacd3	196.258	0.682845	0.186249	3.66629	0.000246093	0.00430812
Necab3	72.0094	0.732291	0.199789	3.66532	0.000247029	0.00431547
Plekhg5	150.329	0.717405	0.195746	3.66498	0.000247362	0.00431547
Elovl4	125.121	0.639123	0.17446	3.66344	0.000248848	0.00433396
Psmb1	195.621	0.60292	0.16478	3.65893	0.000253269	0.00440342
Anp32e	114.377	0.630239	0.172407	3.65553	0.000256655	0.00444283
Psmb4	299.322	0.535987	0.146632	3.65534	0.000256846	0.00444283
Mink1	247.796	0.602167	0.164702	3.65611	0.000256075	0.00444283
Gm20716,Dpm1	84.3265	0.707308	0.1936	3.65345	0.000258744	0.00446805
Lrsam1	74.8923	0.764577	0.209412	3.65107	0.000261148	0.00450193
Odf2	101.97	0.86187	0.236282	3.64763	0.000264671	0.00455493
Cct8	217.794	0.574871	0.157653	3.64642	0.000265917	0.00456865
Gdpd5	84.7898	1.25306	0.343686	3.64595	0.000266402	0.00456926
Psma3	90.3281	0.703049	0.193371	3.63575	0.000277168	0.00474592
Aacs	58.9563	0.743247	0.204688	3.63112	0.000282194	0.00482385
Cltb	315.154	0.583056	0.160659	3.62916	0.000284345	0.00485248
Prdx5	494.292	0.592988	0.163454	3.62785	0.000285788	0.00486893
Prkar1a	711.146	0.527856	0.145541	3.62686	0.00028689	0.00487522
Nsfl1c	148.976	0.558784	0.154092	3.62629	0.000287519	0.00487522
Timm13	100.348	0.653967	0.180344	3.62622	0.000287595	0.00487522
Rab2a	222.496	0.595052	0.164196	3.62403	0.000290051	0.00490867
Cmtr1	96.7063	0.64498	0.17803	3.62288	0.000291342	0.00491164
Fam155a	196.272	0.543487	0.150008	3.62306	0.000291142	0.00491164
Csmd1	66.2122	0.722182	0.199355	3.62258	0.000291675	0.00491164
Slc25a39	72.4215	0.695511	0.192057	3.62139	0.000293029	0.00492628
Slirp	83.4535	0.661658	0.182912	3.61735	0.000297639	0.0049873
Anp32a	320.579	1.06434	0.294218	3.61753	0.000297428	0.0049873
Prdx3	98.3309	0.652132	0.180429	3.61433	0.000301121	0.00503735
Atp1b1	1610.17	0.537003	0.148647	3.61262	0.000303124	0.0050475
Tubg1	114.058	0.625654	0.17319	3.61254	0.000303217	0.0050475
Kcnc3	265.117	0.692578	0.191703	3.61276	0.00030295	0.0050475
Rps18	96.1132	0.644604	0.178643	3.60834	0.000308165	0.00512148
Ctnnb1	152.535	0.578436	0.160386	3.60653	0.000310316	0.00514881
Adcy3	97.5084	0.658063	0.182489	3.60605	0.000310896	0.00515004
Sc5d	63.1213	0.725162	0.201145	3.60518	0.000311942	0.00515896
Pmepa1	103.485	0.709073	0.196811	3.60281	0.000314801	0.0051978
Atxn10	152.482	0.651496	0.181079	3.59785	0.000320853	0.00528914
Acaa1a	77.6546	0.752469	0.209201	3.59687	0.000322067	0.00529948
Mdh2	570.303	0.540597	0.150312	3.5965	0.000322523	0.00529948
Ppp3r1	1127.73	0.526047	0.146299	3.59569	0.000323527	0.00530741
Mrpl12	112.101	0.629697	0.175259	3.59294	0.000326967	0.00534902
Vstm2l	91.289	0.696562	0.193876	3.59282	0.000327116	0.00534902
Skil	64.3971	0.74976	0.208777	3.5912	0.000329159	0.00536519
Ap2m1	471.343	0.560091	0.155953	3.5914	0.000328907	0.00536519
Rara	68.075	0.868592	0.24202	3.58892	0.000332045	0.00540357
Nptx2	286.51	2.42282	0.675351	3.58749	0.000333876	0.00542469
Cox7a2	391.827	0.473827	0.13212	3.58635	0.000335345	0.00543986
Rnd1	43.1131	0.799909	0.22319	3.58398	0.000338393	0.00548057
Medag	66.525	0.847427	0.236724	3.57981	0.000343845	0.00556002
Slk	73.2164	0.667957	0.186756	3.57663	0.000348051	0.00556573
Gnb2	235.287	0.530311	0.148286	3.57627	0.000348529	0.00556573
Cyp46a1	116.474	0.642667	0.179597	3.57839	0.000345723	0.00556573
Habp4	451.225	0.565091	0.157954	3.57757	0.000346807	0.00556573
Mtch1	350.586	0.542264	0.151621	3.57645	0.000348294	0.00556573
Cfap298	121.791	0.769833	0.215264	3.57624	0.000348577	0.00556573
Rgma	65.295	0.6712	0.187683	3.57624	0.000348571	0.00556573
Mrps23	92.7933	0.620763	0.173578	3.57627	0.000348533	0.00556573
Alyref	141.388	0.591243	0.165357	3.57555	0.000349487	0.00557152
Rab6b	488.124	0.486716	0.136182	3.57402	0.000351542	0.00559552
Ints1	99.6113	0.678081	0.189779	3.57301	0.000352899	0.00560834
Eif4h	182.01	0.58417	0.163583	3.57108	0.000355508	0.00564099
Rnf126	174.545	0.55592	0.155773	3.56878	0.000358648	0.00568195
Pfdn2	161.581	0.57725	0.16186	3.56635	0.00036199	0.00572598
Snx10	116.625	0.675804	0.189607	3.56423	0.000364919	0.00576334
Skp1	363.904	0.561064	0.157563	3.56089	0.000369596	0.00582816
Dnajc8	153.942	0.58528	0.164504	3.55784	0.000373914	0.0058674
Etnk1	278.981	0.606444	0.17042	3.55852	0.000372949	0.0058674
Opa1	104.053	0.624455	0.175532	3.55751	0.000374392	0.0058674
Slc39a7	119.807	0.631365	0.177465	3.5577	0.000374118	0.0058674
Pik3r2	184.153	0.543815	0.152913	3.55638	0.000376005	0.00587457
Gnptg	80.5545	0.690142	0.194041	3.55669	0.000375562	0.00587457
Ewsr1	130.397	0.672183	0.189106	3.55453	0.00037866	0.00590697
Ado	80.991	0.687894	0.193622	3.55276	0.000381211	0.00593767
Psmc4	150.738	0.63836	0.179846	3.54949	0.000385981	0.00600278
Plekha1	135.538	0.686208	0.193353	3.549	0.000386697	0.00600472
Sh3glb2	157.416	0.549271	0.154809	3.54806	0.000388084	0.00601707
Erh	86.7548	0.684465	0.192946	3.54745	0.000388977	0.00602174
Sorl1	280.032	0.580033	0.163555	3.5464	0.000390531	0.00603661
Miga2	135.348	0.59215	0.16721	3.54136	0.000398075	0.00614389
Ptprn	623.503	0.52452	0.148169	3.54	0.000400128	0.00616621
Btbd9	107.936	0.620251	0.175258	3.53908	0.00040152	0.00617831
Hdac11	96.4383	0.627206	0.177286	3.53783	0.000403434	0.00619838
Myh10	161.905	0.557288	0.15762	3.53564	0.000406785	0.00624044
Gpd2	76.0507	0.725763	0.205391	3.53356	0.000410002	0.00628032
Rbm26	53.5086	0.751127	0.212623	3.53267	0.000411385	0.00629202
Rheb	215.484	0.657775	0.186291	3.5309	0.000414142	0.00632468
Ubqln1	140.347	0.561299	0.159048	3.52911	0.000416956	0.00635811
Flywch1	201.762	0.590392	0.16732	3.52853	0.00041787	0.0063625
Ppid	71.9077	0.680169	0.192792	3.528	0.000418716	0.00636585
Slc24a2	246.194	0.644045	0.182644	3.52624	0.000421505	0.00639869
Eif4a1	312.308	0.523432	0.148521	3.5243	0.00042461	0.00642665
Slc8a1	277.321	0.54068	0.1534	3.52463	0.000424071	0.00642665
Ctsb	171.299	0.678355	0.192515	3.52365	0.000425643	0.00642923
Eef1a2	918.973	0.544745	0.154608	3.5234	0.000426045	0.00642923
Ccnd1	73.429	0.774087	0.219883	3.52045	0.00043082	0.00647384
Apbb1	508.171	0.510591	0.145008	3.52112	0.000429723	0.00647384
Gnl1	121.203	0.569949	0.161899	3.52039	0.000430911	0.00647384
Ap3d1	103.17	0.639336	0.181673	3.51915	0.000432924	0.0064945
Igfbp5	74.2659	0.714538	0.203106	3.51806	0.00043472	0.00651183
Pcbd2	483.39	0.583606	0.165939	3.51698	0.000436479	0.00652856
Sub1	395.997	0.514133	0.146236	3.51577	0.000438485	0.00654895
Srp9	89.419	0.639972	0.18209	3.5146	0.000440414	0.00656811
Slc9a5	50.3485	0.854492	0.243183	3.51378	0.000441781	0.00657886
Gse1	56.4329	0.763538	0.217443	3.51144	0.000445691	0.00662738
Eif5	61.0824	0.766502	0.21834	3.51059	0.000447106	0.0066387
Fbxo21	114.584	0.608557	0.17337	3.51016	0.000447831	0.00663978
Tmed9	133.039	0.556862	0.158717	3.50851	0.00045062	0.00665254
Cacna1e	178.144	0.604787	0.172351	3.50903	0.000449738	0.00665254
Pitpnc1	106.062	0.63167	0.18004	3.50849	0.000450654	0.00665254
Rab26	116.467	0.631356	0.180098	3.50562	0.000455537	0.0067094
Ndufv3	214.232	0.533692	0.152246	3.50546	0.000455825	0.0067094
Podxl2	127.255	0.619319	0.176708	3.50477	0.000457008	0.00671709
Stk25	249.295	0.532082	0.151944	3.50184	0.000462052	0.00678144
Cyp51	71.6478	0.662763	0.189325	3.50065	0.000464119	0.00680196
Atp5pb	401.997	0.549418	0.156984	3.49985	0.000465527	0.00681277
Rubcn	94.6254	0.662228	0.189305	3.49821	0.000468392	0.00684485
Mapt	275.104	0.521896	0.14931	3.4954	0.000473359	0.0069019
Gadd45b	101.277	1.53309	0.438624	3.49523	0.000473653	0.0069019
Vps39	85.9201	0.686885	0.196586	3.49407	0.000475723	0.00692214
Pabpc4	96.681	0.61838	0.177	3.49367	0.000476428	0.0069225
Mtmr4	92.9187	0.660083	0.189066	3.49128	0.000480714	0.00697481
H2af-ps2,H2ac20,H2ac19,H2ac18	81.7883	0.667169	0.191196	3.48945	0.000484019	0.00701277
Gm5643,Hnrnpa1l2-ps2,Hnrnpa1,Gm10052	323.603	0.518843	0.148799	3.48687	0.000488716	0.00707074
Nudt10,Nudt11	50.7345	0.773385	0.221844	3.48616	0.000490004	0.0070793
Scoc	220.936	0.557376	0.159962	3.48442	0.000493201	0.00711538
Atp2b2	798.653	0.499496	0.143413	3.48293	0.000495958	0.00714503
Cdh18	104.161	1.13324	0.325709	3.4793	0.00050273	0.00720231
Raly	111.479	0.633788	0.18213	3.47987	0.00050166	0.00720231
Tmem222	69.9651	0.658311	0.189183	3.47975	0.000501875	0.00720231
Ndufa5	162.352	0.501969	0.144274	3.47928	0.000502766	0.00720231
Wdfy4	41.1921	-0.795336	0.228642	-3.47852	0.000504187	0.0072125
Rgs7bp	250.15	0.537979	0.154711	3.47731	0.000506467	0.00723494
Brd4	141.101	0.630335	0.181316	3.47645	0.000508104	0.00723799
Psmb10	68.7689	0.679108	0.195337	3.47659	0.000507836	0.00723799
Scn4b	128.144	0.623114	0.179384	3.47363	0.00051347	0.0073042
H2aj	93.6869	0.619696	0.178622	3.46931	0.000521793	0.00740189
Ankrd13b	106.935	0.585109	0.168642	3.46954	0.000521348	0.00740189
Prkaca	182.854	0.528501	0.152408	3.46768	0.000524968	0.00743655
Eif3d	66.2493	0.684244	0.197464	3.46517	0.000529904	0.00749604
Lrrc8d	56.8846	0.865066	0.249763	3.46355	0.000533101	0.00752034
Septin3	431.719	0.498978	0.144054	3.46382	0.000532565	0.00752034
Flna	64.3136	0.770579	0.222542	3.46262	0.000534936	0.00753578
Fbll1	73.3227	0.651749	0.188265	3.46187	0.000536441	0.00754653
Mpnd	140.729	0.601881	0.173891	3.46125	0.000537667	0.00755333
Hyou1	91.6382	0.589962	0.170565	3.45887	0.000542455	0.00760244
Ubb,Ubb-ps	4838.31	0.489938	0.141651	3.45877	0.000542658	0.00760244
Noct	89.1919	0.714422	0.206745	3.45556	0.000549141	0.00768269
Ddx39b	146.863	0.618921	0.179133	3.45508	0.00055012	0.00768581
Mrtfa	60.328	0.710296	0.205667	3.45362	0.000553123	0.00771717
Tsc22d1	299.426	0.588061	0.170297	3.45314	0.000554107	0.0077203
Zmat2	347.214	0.531646	0.154231	3.44708	0.000566682	0.00788471
Serinc2	58.1933	0.752536	0.218418	3.4454	0.000570219	0.00792006
Bnip3	156.05	0.506371	0.146982	3.44513	0.00057078	0.00792006
Gm13306,LOC100861978,Gm2506,Ccl27b,Ccl27a	208.826	0.661197	0.192147	3.4411	0.000579345	0.00801004
Fem1b	78.5682	0.766211	0.22268	3.44087	0.000579853	0.00801004
Kcnh1	109.452	0.771478	0.224227	3.44061	0.000580415	0.00801004
Cct6a	93.7813	0.664138	0.19299	3.4413	0.000578918	0.00801004
Rap1gap	454.913	0.976372	0.283866	3.43956	0.000582671	0.00803028
Pfkm	346.874	0.536406	0.155977	3.43901	0.000583846	0.00803559
Klhl3	110.716	0.731967	0.21297	3.43696	0.000588289	0.0080858
Wfs1	62.0836	0.675857	0.19675	3.43511	0.000592316	0.00813016
Slc24a4	80.9619	0.712563	0.207609	3.43224	0.000598625	0.00820568
Gps1	140.377	0.527724	0.153861	3.42988	0.000603859	0.00825565
Add1	177.406	0.567449	0.165444	3.42986	0.000603894	0.00825565
Epdr1	155.459	0.607983	0.177328	3.42858	0.000606737	0.00827228
Pde1b	78.5277	0.717527	0.209268	3.42875	0.000606361	0.00827228
Abce1	79.7002	0.606463	0.177026	3.42583	0.000612921	0.00833425
Rassf5	74.2128	0.683579	0.19953	3.42595	0.000612658	0.00833425
Syt1	932.791	0.539526	0.157544	3.42462	0.000615668	0.00834562
Cxxc5	90.1634	0.725166	0.211732	3.42493	0.000614965	0.00834562
Grb2	212.78	0.602306	0.175888	3.42437	0.000616219	0.00834562
Ankrd9	43.1066	0.819251	0.23927	3.42396	0.00061715	0.00834712
Rwdd1	75.2834	0.705574	0.206205	3.42171	0.000622292	0.00837213
Gatad2b	120.912	0.592404	0.173119	3.42194	0.000621768	0.00837213
Dync1i1	137.193	0.57635	0.168403	3.42245	0.000620602	0.00837213
Atp6v0a1	287.664	0.509499	0.148889	3.42201	0.000621593	0.00837213
LOC100862446,Ftl1	208.469	0.520975	0.152279	3.42118	0.000623497	0.00837727
Khdrbs3	285.143	0.552414	0.161578	3.41887	0.000628806	0.00839316
Ptp4a2	101.538	0.641045	0.187441	3.41998	0.000626269	0.00839316
Sel1l	86.048	0.639319	0.186983	3.41914	0.000628202	0.00839316
Cdk11b	156.388	0.603462	0.176496	3.41913	0.000628212	0.00839316
Dnmt3a	71.617	0.696471	0.203683	3.41939	0.000627617	0.00839316
Smad2	58.8314	0.71923	0.210575	3.41555	0.000636543	0.0084853
Dok5	71.816	0.664318	0.194642	3.41303	0.000642441	0.0085058
Anxa4	46.8089	0.840387	0.246219	3.41317	0.000642111	0.0085058
Ndufa4	377.99	0.525799	0.154021	3.4138	0.000640627	0.0085058
She	33.2309	-0.843853	0.24721	-3.41351	0.000641314	0.0085058
Rgn	37.0515	-0.828472	0.242751	-3.41284	0.000642892	0.0085058
Psmc2	104.945	0.558295	0.163591	3.41275	0.000643099	0.0085058
Nfe2l1	288.514	0.468749	0.137516	3.40868	0.000652788	0.00861155
Dlat	161.994	0.62048	0.182022	3.40882	0.000652454	0.00861155
Sdha	336.247	0.512389	0.150467	3.40533	0.000660831	0.00870636
Ppp1r2-ps3,Ppp1r2	248.387	0.525299	0.154317	3.40403	0.000664006	0.00873328
Garnl3	99.8727	0.809118	0.237734	3.40346	0.000665371	0.00873328
Esd	115.99	0.636666	0.187066	3.40343	0.00066545	0.00873328
Far1	127.813	0.599613	0.176212	3.4028	0.000666983	0.00874212
Tesk1	63.9029	0.685715	0.201581	3.40169	0.000669712	0.00876659
Fez1	186.328	0.546085	0.160566	3.401	0.000671402	0.00877742
Acot7	189.265	0.574211	0.168909	3.39953	0.000675019	0.00881337
Nfx1	73.6199	0.649295	0.191017	3.39915	0.000675945	0.00881415
Camkk1	204.42	1.19282	0.351035	3.39801	0.000678774	0.00883971
Gpr37l1	79.9702	-0.762551	0.224684	-3.39388	0.00068911	0.00896283
Dbndd2	172.494	0.616792	0.181816	3.3924	0.000692841	0.00899985
Mrpl2	78.174	0.612394	0.180601	3.39086	0.000696725	0.00903876
Hars	131.544	0.709872	0.209406	3.38994	0.000699082	0.00905778
Syn3	59.7523	0.70602	0.208307	3.38933	0.000700645	0.00906649
Sez6l	176.999	0.55351	0.163368	3.38811	0.000703766	0.00907225
1700037H04Rik	75.9926	0.738296	0.217874	3.38863	0.000702425	0.00907225
Copa	100.682	0.623982	0.184167	3.38812	0.000703731	0.00907225
Pde4dip	128.841	0.596544	0.176177	3.38604	0.000709092	0.00912933
Slc22a17	684.914	0.509045	0.150447	3.38355	0.000715561	0.00917025
Map6	100.942	0.589969	0.174346	3.38389	0.000714659	0.00917025
Sptan1	569.852	0.487891	0.144208	3.38324	0.000716348	0.00917025
Camsap1	61.1799	0.665242	0.196638	3.38308	0.000716778	0.00917025
Gm14288,Zfp968,Gm4724,Zfp931,Zfp973,Zfp970,Zfp971,Zfp965,Gm14393,Zfp967,Zfp966,Gm14326,LOC115489545,Gm14322,Gm14325,Gm14440,Gm14444	160.671	0.548766	0.162174	3.38381	0.000714868	0.00917025
Sec16a	71.1762	0.655607	0.193837	3.38225	0.000718936	0.00917478
Pdzd4	97.1464	0.568612	0.168109	3.3824	0.000718552	0.00917478
Syt6	85.4968	1.10067	0.325491	3.38156	0.000720751	0.00918642
Cd34	63.5107	-0.680016	0.201201	-3.37979	0.000725417	0.00922571
Sulf2	99.4571	0.719424	0.212866	3.3797	0.000725648	0.00922571
Manf	81.6249	0.615766	0.182306	3.37766	0.000731067	0.009283
Lztr1	88.2753	0.614841	0.182082	3.37673	0.000733528	0.00930263
Wdr77	77.6497	0.669723	0.198398	3.37565	0.000736414	0.00932761
Zfp318	65.1955	0.730492	0.216479	3.37442	0.000739717	0.00935778
Cacna1a	318.627	0.640115	0.189738	3.37368	0.000741714	0.0093714
Slc25a4	854.447	0.483261	0.143262	3.37327	0.000742815	0.00937366
Fzd2	34.7626	-0.806351	0.239145	-3.3718	0.000746784	0.00941207
Sec61a1	82.4368	0.663325	0.196756	3.37131	0.000748123	0.00941727
E2f4	45.993	0.875772	0.259855	3.37024	0.000751037	0.00944228
Taf15	101.797	0.665654	0.197595	3.36878	0.000755015	0.00948056
Phospho1	144.025	0.583619	0.173379	3.36615	0.00076225	0.00955961
Rps7	374.166	0.456007	0.135502	3.36531	0.000764564	0.00957683
Smarca4	126.69	0.567828	0.168753	3.36486	0.000765834	0.00958093
Dhx15	138.805	0.541177	0.160959	3.3622	0.000773235	0.00966164
Cbln4	52.7367	-0.780552	0.232241	-3.36096	0.000776714	0.0096932
Isca1	210.723	0.584721	0.174026	3.35997	0.000779507	0.00971614
Nars	211.373	0.532781	0.158593	3.35942	0.000781071	0.00972372
Pfkfb3	45.6676	0.775967	0.2311	3.35771	0.000785918	0.00977209
Septin9	105.374	0.610081	0.181738	3.35693	0.000788136	0.00978771
Cert1	103.899	0.584898	0.174314	3.35543	0.000792418	0.00982428
Inpp5a	67.3562	0.741915	0.221159	3.35467	0.000794604	0.00982428
Cltc	290.232	0.521581	0.155485	3.35455	0.000794945	0.00982428
Ccdc25	61.9842	0.693749	0.206787	3.3549	0.000793947	0.00982428
Mib1	227.823	0.549247	0.163769	3.35378	0.000797144	0.0098395
Kidins220	187.699	0.502605	0.149883	3.35332	0.000798494	0.00984422
Cox7c,Gm12338	80.031	0.661305	0.197234	3.3529	0.000799691	0.00984705
Fbxl16	306.761	0.470406	0.140318	3.35242	0.000801076	0.00985217
Adar	118.455	0.57541	0.171661	3.352	0.000802288	0.0098547
Rpl36al	135.157	0.54733	0.163308	3.35152	0.000803679	0.0098547
Acin1	120.606	0.597637	0.178327	3.35135	0.000804188	0.0098547
Ndufa8	189.7	0.478586	0.142877	3.34963	0.000809198	0.00988037
Brsk2	223.756	0.537772	0.160533	3.34992	0.000808335	0.00988037
Prrt3	146.479	0.560953	0.167436	3.35026	0.000807368	0.00988037
Dync1li2	70.673	0.674755	0.201527	3.34821	0.000813358	0.00991926
Mrps12	109.611	0.679493	0.203015	3.347	0.000816909	0.00995063
Mpc1	120.534	0.604196	0.18057	3.34604	0.000819746	0.00997324
Eif6	100.007	0.64743	0.193542	3.34517	0.000822314	0.00998811
Dusp7	206.404	0.621089	0.185679	3.34496	0.000822932	0.00998811
Slc8a2	203.857	0.627564	0.187674	3.3439	0.000826082	0.00999058
Cep170b	228.366	0.499608	0.149403	3.34403	0.000825698	0.00999058
Ogfrl1	94.3654	0.669362	0.200162	3.3441	0.000825496	0.00999058
Zrsr2	122.73	0.651617	0.194959	3.34233	0.000830784	0.0100355
Ppm1l	105.554	0.750931	0.2247	3.34194	0.000831965	0.0100379
Celf5	193.972	0.532507	0.15942	3.34028	0.000836926	0.0100616
Idh3b	128.432	0.615832	0.184342	3.3407	0.000835684	0.0100616
Med15	75.6662	0.67684	0.202649	3.33997	0.000837886	0.0100616
Emc9	83.4145	0.619512	0.185459	3.34042	0.000836514	0.0100616
Ndn	188.976	0.615817	0.184459	3.3385	0.000842326	0.010091
Pagr1a	90.7209	0.646392	0.193606	3.33871	0.000841687	0.010091
Ppp2r1a	434.356	0.479466	0.143692	3.33677	0.000847572	0.0101419
Madd	159.195	0.574623	0.172227	3.33642	0.000848638	0.0101428
Fam126b	170.378	0.734604	0.22022	3.33577	0.000850623	0.0101546
Ankrd33b	167.975	0.650646	0.19513	3.33443	0.00085475	0.0101603
Atp5md	279.01	0.474527	0.142293	3.33485	0.000853447	0.0101603
Ociad1	208.751	0.555839	0.166703	3.33432	0.000855096	0.0101603
Tmem181a	123.085	0.5982	0.179371	3.33499	0.00085303	0.0101603
U2af1	86.1525	0.666611	0.200055	3.33214	0.000861816	0.0102282
Ece1	72.0152	0.698439	0.209628	3.3318	0.000862848	0.0102285
Spns2	109.316	0.710806	0.213377	3.33121	0.000864682	0.0102383
Rpl6	251.954	0.460564	0.138293	3.33036	0.000867337	0.0102578
Tcf25	405.731	0.476917	0.143225	3.32984	0.000868953	0.0102649
Fabp5	136.832	0.537809	0.161539	3.32928	0.000870696	0.0102671
Plpbp	141.889	0.688463	0.206799	3.32914	0.000871158	0.0102671
Psap	1500.01	0.464769	0.139643	3.32827	0.000873874	0.0102872
Taf10	123.33	0.614153	0.184628	3.32644	0.000879632	0.0103431
Eif4e	193.212	0.55124	0.165808	3.32457	0.00088554	0.0104005
Gprin1	95.062	0.637848	0.191899	3.32386	0.000887792	0.0104149
Zfr	235.111	0.557247	0.167708	3.32272	0.00089144	0.0104457
Rnf34	115.084	0.604731	0.182019	3.32235	0.000892622	0.0104475
Kdm5b	109.843	0.617141	0.185838	3.32085	0.000897452	0.0104919
Chd5	300.209	0.501758	0.15111	3.32048	0.00089863	0.0104936
Zdhhc22	56.2301	0.728301	0.219421	3.31919	0.000902796	0.0105302
Sh2b1	111.427	0.526975	0.158837	3.31771	0.000907572	0.0105738
Mbd2	129.995	0.55952	0.16867	3.31725	0.000909077	0.0105792
Clip2	128.554	0.540603	0.163067	3.31522	0.000915726	0.0106444
Crmp1	171.556	0.497574	0.150106	3.31481	0.000917049	0.0106476
Dhdds	93.873	0.606772	0.183155	3.31289	0.000923357	0.0106982
Arpc2	210.34	0.535569	0.16168	3.31253	0.000924559	0.0106982
Klf10	92.7734	1.28516	0.387942	3.31276	0.000923798	0.0106982
Rnf4	97.7523	0.609531	0.184039	3.31196	0.000926458	0.010708
Gm8580,Rpl29	263.676	0.483365	0.146039	3.30983	0.000933519	0.0107733
Dyrk2	54.2354	0.778111	0.235106	3.30962	0.000934234	0.0107733
Unc5a	106.894	0.606682	0.183403	3.30792	0.000939923	0.0108267
Rundc3a	353.301	0.516729	0.156313	3.30573	0.000947288	0.0108391
Coro2b	234.908	0.53412	0.161561	3.30599	0.0009464	0.0108391
Gga3	84.6425	0.662205	0.200354	3.30518	0.000949166	0.0108391
Eif2b5	115.334	0.638244	0.19305	3.30611	0.000946019	0.0108391
Aars	162.765	0.544159	0.164632	3.3053	0.000948745	0.0108391
Got2	142.576	0.56334	0.170447	3.30507	0.000949525	0.0108391
Sys1	80.4662	0.578833	0.175026	3.30713	0.000942588	0.0108391
Phyhip	341.561	0.502466	0.15199	3.30591	0.000946689	0.0108391
Bex2	222.823	0.544926	0.164892	3.30474	0.000950641	0.0108397
Grin2b	418.546	0.536101	0.162244	3.30429	0.000952175	0.010845
Qsox1	54.7821	0.695075	0.210375	3.30397	0.000953245	0.010845
Cacng2	143.129	0.630036	0.191077	3.29729	0.000976239	0.0110942
Rp9	78.8091	0.756616	0.229488	3.29697	0.000977348	0.0110944
Dnajb5	109.291	0.536201	0.162658	3.29648	0.000979038	0.0111012
Atp5j2	306.962	0.45461	0.137927	3.29601	0.000980682	0.0111075
Rab6a	236.726	0.536744	0.16292	3.29453	0.000985856	0.0111537
1110065P20Rik	164.002	0.552213	0.167645	3.29394	0.000987919	0.0111646
Grip2	66.1074	0.723833	0.2198	3.29315	0.000990729	0.0111839
Chpf2	121.04	0.543203	0.16507	3.29075	0.000999219	0.0112672
Mas1	53.0877	0.769314	0.233958	3.28826	0.00100809	0.0113547
Stard10	82.6866	0.607117	0.184709	3.28688	0.00101306	0.011398
Copb2	86.9873	0.585013	0.178067	3.28535	0.00101854	0.0114345
Rlim	90.6408	0.553649	0.168505	3.28565	0.00101747	0.0114345
Krtcap2	106.508	0.539834	0.164364	3.28438	0.00102206	0.0114519
Serpina3n	37.4281	0.814768	0.24808	3.2843	0.00102235	0.0114519
Arf5	333.099	0.465978	0.141985	3.28189	0.00103114	0.0115376
Tef	107.977	0.532431	0.162437	3.27776	0.00104634	0.011682
Ier5	123.77	0.534342	0.163016	3.27784	0.00104604	0.011682
Amd2,Amd1	142.858	0.537558	0.164073	3.27633	0.00105165	0.0117285
Atp5l	228.095	0.504455	0.154052	3.27458	0.0010582	0.0117879
Zmynd11	125.054	0.590081	0.180217	3.27429	0.0010593	0.0117879
Rpl10a	279.798	0.475955	0.145385	3.27376	0.00106125	0.0117967
Nckap1	264.084	0.517626	0.158155	3.27291	0.00106446	0.0118195
Arcn1	106.255	0.634329	0.193854	3.2722	0.00106715	0.0118364
Stard7	70.394	0.66293	0.202651	3.2713	0.00107056	0.0118613
Elavl3	296.207	0.485974	0.148662	3.26899	0.00107933	0.0119454
Sult4a1	791.77	0.493855	0.151218	3.26585	0.00109138	0.0120656
Lpcat4	134.7	0.574628	0.17601	3.26474	0.00109565	0.0120997
Arpc4	203.841	0.486627	0.149112	3.2635	0.00110046	0.0121265
Tnfrsf18	40.8646	-0.745532	0.228438	-3.2636	0.00110006	0.0121265
Ndfip2	217.983	0.550936	0.168852	3.26283	0.00110306	0.0121421
Eif4a3	81.6967	0.611361	0.187395	3.26242	0.00110466	0.0121465
Sigmar1	52.5296	0.78557	0.240848	3.26168	0.00110754	0.0121651
Armc9	72.0579	0.635229	0.194795	3.26102	0.00111014	0.0121804
AI413582	170.205	0.641761	0.196883	3.2596	0.00111569	0.0122281
Scg2	221.708	0.683182	0.209616	3.25921	0.00111725	0.012232
Gls	321.802	0.480166	0.147481	3.25579	0.00113076	0.0123666
Mrpl38	91.3436	0.623063	0.191399	3.2553	0.00113271	0.0123746
Clptm1	175.034	0.50368	0.154816	3.25341	0.00114028	0.0124174
Tmem178	220.657	0.597278	0.183583	3.25345	0.00114014	0.0124174
Got1	311.32	0.525085	0.161371	3.2539	0.00113831	0.0124174
Fgfr3	49.5441	-0.778931	0.239478	-3.25262	0.00114345	0.0124385
Thra	294.437	0.501302	0.154148	3.25208	0.00114563	0.0124489
Clstn3	411.692	0.491769	0.151315	3.24997	0.00115417	0.0125283
Hnrnpa0	157.311	0.518491	0.159605	3.24859	0.0011598	0.0125654
Prmt8	91.6077	0.714065	0.219812	3.24852	0.00116006	0.0125654
Limk2	78.0753	0.642123	0.197764	3.24692	0.0011666	0.0126007
E2f1	42.9918	0.742891	0.228786	3.24709	0.0011659	0.0126007
Rptor	80.338	0.590615	0.181906	3.24682	0.00116703	0.0126007
9530068E07Rik	66.4198	0.609174	0.18787	3.24253	0.00118473	0.0127783
Speg	80.4932	0.634343	0.195687	3.24163	0.00118849	0.0128052
Calr	118.109	0.542988	0.16754	3.24095	0.0011913	0.012822
Nrxn2	151.513	0.619043	0.191082	3.23967	0.00119667	0.0128661
Bzw1	93.9856	0.59436	0.18349	3.23919	0.00119868	0.0128741
Gm6402,Rps17	184.553	0.482561	0.149002	3.23862	0.00120111	0.0128866
Edil3	91.0371	0.638655	0.197257	3.23768	0.00120505	0.0129152
Mfge8	34.2527	-0.869	0.268484	-3.23669	0.00120924	0.0129465
Bsg	420.826	0.504937	0.156029	3.23618	0.0012114	0.012956
Pura	305.711	0.461167	0.142576	3.23454	0.00121837	0.0129843
Atp6v0e2	256.139	0.448374	0.138654	3.23376	0.00122171	0.0129843
Cux1	85.3365	-0.568722	0.175863	-3.23389	0.00122117	0.0129843
Pafah1b3	54.2926	0.700323	0.21648	3.23505	0.0012162	0.0129843
Rnf208	174.25	0.502183	0.155275	3.23414	0.00122009	0.0129843
Shisa7	111.636	0.586467	0.181297	3.23484	0.00121709	0.0129843
Btbd3	78.8143	-0.661384	0.204547	-3.2334	0.00122325	0.0129871
Ephb6	176.377	0.598587	0.18521	3.23194	0.00122951	0.01304
Tuba1c,Tuba1b	311.801	0.449965	0.139237	3.23165	0.0012308	0.01304
Olfm1	232.317	0.664473	0.20571	3.23015	0.00123726	0.013085
Ldb1	123.931	0.706733	0.218808	3.22992	0.00123826	0.013085
Psma5	91.1393	0.535998	0.165955	3.22977	0.0012389	0.013085
Gm51400,Fkbp2	156.848	0.551747	0.170881	3.22884	0.00124293	0.013114
Sumo2	329.574	0.441453	0.136757	3.22801	0.00124654	0.0131384
Reep2	137.57	0.538604	0.166948	3.22618	0.00125452	0.0132089
Srp14	170.133	0.581427	0.180321	3.2244	0.00126238	0.0132778
Rab3ip	49.1116	0.774234	0.240141	3.22408	0.00126376	0.0132787
Meaf6	150.968	0.565144	0.175359	3.22278	0.00126952	0.0133117
Kat2a	72.1154	0.607444	0.188477	3.22291	0.00126895	0.0133117
Hprt	134.818	0.512901	0.159165	3.22245	0.00127098	0.0133132
Gdap1l1	54.893	0.729731	0.226527	3.22138	0.00127575	0.0133494
Atxn2l	160.292	0.552151	0.171435	3.22075	0.00127853	0.0133648
Supt5	102.511	0.560192	0.17402	3.21912	0.00128585	0.0134137
Pds5a	91.1608	0.588025	0.182656	3.2193	0.00128504	0.0134137
Cnnm1	126.032	0.602356	0.187147	3.21862	0.0012881	0.0134234
Mlx	64.4008	0.708333	0.22012	3.21794	0.00129117	0.0134416
Plxna2	67.7136	0.618245	0.192175	3.2171	0.00129494	0.013467
R3hdm4	354.661	0.422544	0.131355	3.21681	0.00129625	0.013467
Ache	100.723	0.564873	0.175631	3.21624	0.00129882	0.0134799
Iqschfp,Schip1	341.889	0.600858	0.186849	3.21573	0.00130111	0.0134899
Arfgap1	97.9411	0.614891	0.191267	3.21483	0.00130524	0.0135189
Ddb1	190.701	0.592432	0.184345	3.21372	0.00131027	0.0135572
Nrp1	37.5194	0.770076	0.23971	3.21253	0.00131573	0.0135998
Ptprn2	272.114	0.491667	0.153107	3.21126	0.00132155	0.0136462
Tcp1	146.733	0.537578	0.167429	3.21079	0.00132373	0.0136548
Ppp2ca	317.466	0.452477	0.140945	3.21031	0.00132594	0.0136638
Pnkd	124.639	0.549594	0.171268	3.20897	0.00133213	0.0137136
Larp1	100.888	0.591064	0.184276	3.2075	0.00133896	0.01377
Hibadh	66.4488	0.628879	0.196096	3.207	0.00134128	0.01378
Senp3	154.202	0.526652	0.164257	3.20627	0.00134468	0.0138009
Rab3a	988.467	0.478007	0.149118	3.20557	0.00134797	0.0138208
Mtpn	202.04	0.507368	0.158333	3.20442	0.00135333	0.0138617
Cdc37	108.915	0.53959	0.168487	3.20257	0.00136206	0.0139333
Igf2	32.5945	-0.800813	0.25007	-3.20236	0.00136305	0.0139333
Gm51571,Gm51573,Gm51593,Gm51592,Gm51591,Gm51572,Gm51594	186.096	0.677661	0.211758	3.20016	0.00137353	0.0140205
Lime1	84.0115	0.648747	0.202734	3.19999	0.00137435	0.0140205
Psmb7	196.932	0.474092	0.148231	3.19834	0.00138221	0.0140867
Selenow	678.768	0.434985	0.136099	3.1961	0.00139298	0.0141822
Mrpl53	88.0969	0.611795	0.191459	3.19545	0.00139615	0.0142003
Atp5o	218.438	0.5014	0.156977	3.19409	0.00140271	0.0142527
Chgb	663.558	0.505724	0.158427	3.19216	0.00141214	0.0143278
Glyr1	181.829	0.531021	0.16636	3.192	0.00141292	0.0143278
Map1lc3a	271.463	0.428445	0.134237	3.1917	0.0014144	0.0143285
Tmem45a	34.6131	-0.790493	0.247739	-3.19083	0.00141864	0.0143429
Psma2	110.97	0.541237	0.169618	3.19092	0.0014182	0.0143429
Fam131b	138.258	0.506479	0.158773	3.18995	0.00142299	0.0143726
Ndufa11	179.998	0.510517	0.160154	3.18767	0.00143426	0.0144702
Adsl	66.1839	0.695778	0.218289	3.18742	0.0014355	0.0144702
Igsf21	76.6623	0.625032	0.196112	3.18711	0.00143702	0.0144712
Sf3b1	138.997	0.542468	0.170236	3.18657	0.00143969	0.0144837
Araf	246.612	0.439054	0.137821	3.18569	0.00144407	0.0145135
Zfp36l2	45.326	-0.718426	0.225903	-3.18024	0.00147153	0.0147475
Nipsnap1	109.938	0.554108	0.174252	3.17992	0.00147315	0.0147475
Rbm39	120.935	0.58277	0.183241	3.18035	0.00147095	0.0147475
Arrb1	193.618	0.485932	0.152807	3.18004	0.00147254	0.0147475
Sec63	137.869	0.572963	0.180236	3.17896	0.00147806	0.0147821
Cndp2	101.645	0.518663	0.16322	3.17768	0.00148456	0.014795
Myef2	114.71	0.587268	0.184818	3.17754	0.0014853	0.014795
Gdi1	476.784	0.480707	0.151252	3.17819	0.00148197	0.014795
Pcbp2	162.146	0.478444	0.150583	3.17728	0.00148663	0.014795
Gm40378,Gm52768,Gm52666,Rsrc1,Gm39701,Gm45978,Gm33887,Gm40525,Gm52197,Gm46894,Gm52236,Gm52701,Gm52787,Gm42031,Gm46353,Gm40514,Gm46290,Gm52632,Gm51522,Gm40453,Gm41885,Gm51936,Gm52512,Gm51918,Gm42267,Gm43305,Gm45988,Gm42102,Gm41844,Gm46156,Gm52796,Pik3c3,Gm40595,Gm42226,Gm39972,Gm40843,Gm46620,Gm46911,Gm40814,LOC118568792	448.247	0.503739	0.158505	3.17807	0.00148259	0.014795
Gdpd1	66.4612	0.655229	0.206405	3.17448	0.00150103	0.0149238
Ndufab1	226.344	0.473267	0.149119	3.17375	0.00150481	0.0149435
Phpt1	47.4956	0.67984	0.214222	3.17353	0.00150596	0.0149435
Mon2	76.849	0.661182	0.208524	3.17078	0.00152032	0.0150713
Pip4k2c	138.789	0.585647	0.184757	3.16983	0.00152528	0.0151058
Hsd17b7	49.8473	0.674886	0.213043	3.16784	0.00153575	0.0151799
Acap3	131.25	0.570445	0.180062	3.16805	0.00153468	0.0151799
Nucb1	68.3506	0.618199	0.195198	3.16704	0.00153999	0.0151923
Dad1	58.8004	0.664098	0.209674	3.16729	0.00153865	0.0151923
Nop56	87.2032	0.56774	0.179285	3.16669	0.00154184	0.0151958
Scrn1	186.901	0.558404	0.176443	3.16479	0.00155197	0.0152808
Elovl6	103.283	0.55774	0.176278	3.16397	0.00155633	0.0153089
Cracdl	159.275	0.58081	0.183622	3.16308	0.0015611	0.015341
Xxylt1	58.1015	0.648458	0.205057	3.16233	0.00156511	0.0153656
Ddost	74.9758	0.601075	0.190155	3.16097	0.00157246	0.0154228
Dlgap1	375.702	0.515581	0.163215	3.15891	0.00158363	0.0155165
Klhdc3	313.794	0.470729	0.149064	3.1579	0.00158912	0.0155165
Nucks1	275.137	0.443288	0.140342	3.15863	0.00158515	0.0155165
Atp5c1	287.891	0.501367	0.158771	3.1578	0.00158962	0.0155165
Kif3a	133.624	0.522001	0.165305	3.1578	0.00158963	0.0155165
Dync1li1	143.621	0.53191	0.168581	3.15523	0.00160374	0.0156391
Ttc19	92.6971	0.587183	0.186261	3.15247	0.00161894	0.0157571
Apba2	384.493	0.543332	0.172346	3.15256	0.00161843	0.0157571
Tacc2	111.77	0.531893	0.168884	3.14945	0.0016358	0.0158846
Dzank1	186.109	0.52516	0.166755	3.14928	0.00163671	0.0158846
Efna3	130.882	1.10305	0.350197	3.14981	0.00163379	0.0158846
Hspa9	275.349	0.483563	0.153573	3.14875	0.00163971	0.0158985
Rsrp1	193.032	0.61023	0.194158	3.14296	0.00167251	0.0162011
Slc25a42	82.0277	0.703385	0.223823	3.1426	0.00167454	0.0162053
Hspa8	986.077	0.469513	0.14948	3.14098	0.00168384	0.0162798
Ergic1	122.204	0.514864	0.163977	3.13986	0.00169029	0.0163111
Micos10	127.76	0.534603	0.170254	3.14002	0.00168935	0.0163111
C2cd5	117.45	0.563458	0.179541	3.13833	0.00169911	0.0163807
Get3	181.548	0.457875	0.145933	3.13757	0.00170353	0.0164077
Rack1	191.913	0.521412	0.166204	3.13717	0.00170586	0.0164147
Sdc3	123.91	0.597104	0.190379	3.13639	0.00171039	0.0164272
Gm10051,Rpl28	334.559	0.38317	0.122158	3.13667	0.00170879	0.0164272
Lrp11	105.504	0.566713	0.180807	3.13435	0.00172234	0.0165263
Rpl7a	308.106	0.451589	0.144138	3.13303	0.0017301	0.0165722
Hnrnph2	114.615	0.550543	0.17574	3.13271	0.00173201	0.0165722
Lypla2	88.5299	0.543749	0.173569	3.13275	0.00173178	0.0165722
Snap47	305.597	0.51193	0.163595	3.12924	0.00175257	0.0167532
Ntng2	76.3307	0.731946	0.233928	3.12894	0.00175437	0.0167547
Dnaja2	251.503	0.462409	0.147883	3.12687	0.00176681	0.0168345
Gdf1,Cers1	76.4182	0.612901	0.196013	3.12685	0.00176692	0.0168345
Npm1	129.741	0.529447	0.16933	3.12672	0.0017677	0.0168345
H2-L,H2-D1	52.7443	0.669432	0.214377	3.12268	0.00179213	0.0170512
Kif3c	226.444	0.51321	0.164433	3.12108	0.00180187	0.0171279
Clip1	113.439	0.60187	0.192877	3.12049	0.00180549	0.0171463
Ranbp1	138.481	0.57646	0.184827	3.11891	0.00181521	0.0172109
Atp6v1e1	393.937	0.522857	0.167645	3.11883	0.00181568	0.0172109
Stxbp1	918.89	0.47864	0.153489	3.1184	0.00181834	0.0172201
Spred1	199.464	0.471523	0.151234	3.11783	0.00182185	0.0172372
Cplx1	1160.02	0.507377	0.162789	3.11678	0.00182836	0.0172828
Ywhae	475.681	0.431303	0.138524	3.11357	0.00184839	0.0174559
Slc25a3	496.115	0.423368	0.135997	3.11306	0.00185157	0.0174697
Sprn	69.9341	0.633848	0.203627	3.11278	0.00185332	0.01747
Arfip2	106.648	0.547361	0.17612	3.10788	0.00188434	0.0177295
Atp5k	178.773	0.472753	0.152112	3.10793	0.00188402	0.0177295
Cryba1	44.926	-0.675799	0.217493	-3.10722	0.00188855	0.0177528
Sstr4	68.3803	0.668785	0.215302	3.10626	0.00189471	0.0177884
Atp5d	263.426	0.468607	0.150867	3.10608	0.00189584	0.0177884
Mef2a	158.546	0.538349	0.173403	3.1046	0.00190534	0.0178446
Coro1c	143.285	0.633362	0.20399	3.10486	0.00190369	0.0178446
Nup93	81.3107	0.646309	0.208368	3.10177	0.00192365	0.0179994
Thrsp	66.299	0.61238	0.197569	3.09958	0.00193794	0.0181006
Pik3r3	74.0406	0.578417	0.186612	3.09957	0.00193802	0.0181006
Mob4	71.547	0.587768	0.189841	3.09611	0.0019608	0.0182966
Dock3	226.273	0.504269	0.16303	3.0931	0.00198078	0.0184661
Ero1a	78.7599	0.607875	0.19656	3.09256	0.00198439	0.0184828
Abhd12	316.805	0.458482	0.148323	3.0911	0.00199415	0.0185398
Fam131a	335.464	0.432538	0.139929	3.09113	0.00199399	0.0185398
Ifit1	33.6052	-0.740561	0.239645	-3.09025	0.0019999	0.0185763
Dact2	69.3262	-0.607641	0.196733	-3.08866	0.00201059	0.0186415
Dhcr7	51.3319	0.651419	0.210891	3.08888	0.00200909	0.0186415
Naa10	82.4082	0.655539	0.212311	3.08764	0.00201754	0.0186847
Smg9	60.039	0.610864	0.197855	3.08743	0.00201892	0.0186847
Gucy1b1	81.1456	0.592182	0.191899	3.08591	0.00202928	0.0187635
Nck2	81.1716	0.608943	0.197402	3.08479	0.00203699	0.0188176
Tnpo2	102.776	0.498877	0.161761	3.08404	0.00204209	0.0188476
Hspd1	108.192	0.52467	0.170254	3.08168	0.00205833	0.0189803
Tlcd3b	150.037	0.569947	0.184996	3.08086	0.00206403	0.0190157
Mapk8ip3	116.214	0.524766	0.170433	3.07902	0.00207682	0.0190881
Pcsk2	392.702	0.485086	0.157551	3.07892	0.00207753	0.0190881
Hsbp1	120.834	0.518109	0.168253	3.07934	0.00207459	0.0190881
Defa40	148.078	0.492421	0.159949	3.07861	0.00207969	0.0190907
Spock1	286.317	0.464654	0.150986	3.07747	0.00208768	0.0191425
Ckb	1394.6	0.389329	0.126518	3.07726	0.0020891	0.0191425
Usp19	193.747	0.467434	0.151957	3.07608	0.00209738	0.0191839
Clcn4	142.573	0.494914	0.160887	3.07616	0.00209684	0.0191839
Elavl4	234.039	0.535481	0.174156	3.07472	0.00210702	0.0192486
1520401A03Rik	106.45	0.551561	0.179396	3.07454	0.00210824	0.0192486
Rfng	116.681	0.498728	0.162287	3.07313	0.00211828	0.0193229
Rock2	138.338	0.627728	0.204306	3.07248	0.00212285	0.0193453
Epm2aip1	124.755	0.497208	0.161839	3.07225	0.00212454	0.0193453
Gm6579,Set	169.415	0.44124	0.143658	3.07145	0.00213019	0.019362
Moap1,Gm20604	109.948	0.650808	0.211873	3.07169	0.00212848	0.019362
Rufy3	321.783	0.422756	0.137655	3.07112	0.00213261	0.0193667
Ola1	116.572	0.506669	0.165001	3.0707	0.00213555	0.0193672
Slc25a18	62.994	-0.689261	0.224473	-3.07058	0.00213647	0.0193672
Pebp1	560.995	0.457392	0.149017	3.06941	0.00214484	0.0194258
Smg7	84.7021	0.574275	0.187163	3.06832	0.00215265	0.0194791
Slc35f1	74.8003	0.592793	0.193229	3.06783	0.00215619	0.0194939
Nrxn1	404.185	-0.463004	0.150984	-3.06658	0.00216522	0.0195582
Slc35f5	40.9413	0.708277	0.230996	3.06618	0.00216812	0.019567
Nt5c2	78.2796	0.580884	0.189512	3.06515	0.00217562	0.0195999
Cisd1	180.353	0.466445	0.152168	3.06533	0.00217434	0.0195999
Ssr1	101.362	0.513869	0.167799	3.06241	0.00219563	0.0197626
Gja1	55.7692	-0.693443	0.226546	-3.06094	0.00220647	0.0198426
Gm3636,Gm3512,2610042L04Rik,Gm3005,Gm38418,Gm10406,Gm3264,Gm3173,Gm3696,Gm3194,Gm3383,Gm3739	66.9137	0.61456	0.200824	3.06019	0.002212	0.0198748
Sfpq	275.217	0.429507	0.140411	3.05893	0.00222131	0.0199409
Vps35	127.225	0.515448	0.168589	3.05742	0.00223251	0.020006
Snap25	3989.04	0.492883	0.161205	3.05749	0.00223202	0.020006
Zfp934,Zfp935,Gm5141,Gm21145,Zfp808,Gm3325,BC052688,Platr25,6720489N17Rik,Gm36298	112.321	0.636961	0.208446	3.05576	0.00224491	0.0200818
Megf11	36.7807	0.737363	0.241301	3.05578	0.00224477	0.0200818
Ppif	51.2064	0.654173	0.214212	3.05386	0.00225921	0.0201919
Cdk16	348.871	0.421025	0.138001	3.05088	0.00228169	0.0203749
Gclc	60.3953	0.605461	0.198479	3.05051	0.00228454	0.0203825
Selenok	178.548	0.474366	0.155552	3.04957	0.00229169	0.0204284
Nrxn3	231.984	0.515958	0.169373	3.04628	0.00231693	0.0205453
Cox6a1	829.465	0.338971	0.111265	3.04653	0.00231498	0.0205453
Rnf130	88.1271	0.549416	0.180315	3.04698	0.00231153	0.0205453
Actr1a	185.243	0.458714	0.150551	3.0469	0.00231212	0.0205453
Mapk6	147.093	1.04267	0.342186	3.04709	0.00231072	0.0205453
Nefh	141.055	0.539501	0.177088	3.0465	0.00231519	0.0205453
Lamtor4	94.4728	0.546139	0.179316	3.04568	0.00232157	0.0205686
Arhgef3	134.034	0.499029	0.16394	3.04397	0.00233482	0.0206406
Jund	444.49	0.446492	0.146682	3.04395	0.00233491	0.0206406
Klc2	452.473	0.487118	0.160034	3.04384	0.00233579	0.0206406
Rprm	80.6109	0.752569	0.247322	3.04287	0.00234335	0.0206894
Zfyve9	75.6919	0.560715	0.184336	3.0418	0.00235165	0.0207447
Ankrd46	145.91	0.512654	0.168654	3.03968	0.0023683	0.0208633
Tbc1d10b	104.194	0.526607	0.173281	3.03904	0.00237331	0.0208633
Itpr1	320.048	0.451128	0.148438	3.03916	0.00237239	0.0208633
Polr2f	170.702	0.470049	0.15465	3.03944	0.00237018	0.0208633
Cbarp	352.551	0.498282	0.163975	3.03878	0.00237541	0.0208638
Coq9	121.421	0.486029	0.160038	3.03695	0.00238984	0.0209544
Rapgefl1	146.599	0.470138	0.154796	3.03714	0.00238832	0.0209544
Zranb2	165.679	0.485693	0.159943	3.03666	0.00239219	0.0209569
Rbm28	50.5392	0.680333	0.224062	3.03637	0.00239449	0.020959
Oprd1	46.6915	0.747541	0.246237	3.03586	0.00239854	0.0209764
Rgl2	138.951	0.512697	0.168914	3.03525	0.00240337	0.0210006
Psmd2	211.193	0.475703	0.15675	3.03479	0.00240706	0.0210148
Eef1e1	56.4965	0.608884	0.200829	3.03185	0.00243064	0.0211712
B230307C23Rik,Gm4983,Zfp933,Gm21297,BC052688,Gm6626,Zfp119a,Gm50598,3110053B16Rik,Gm4425,Gm20472,Gm9222,Gm4101,LOC108167391,Gm5953,AU041133,9030624G23Rik,5730507C01Rik,Zfp958,6030426L16Rik,Gm17330,Gm38702,LOC108167368,Gm9257,Gm10479,Gm36445,Gm3973,Gm10476,Gm40881,Zfp119b,Gm38699,LOC118567992,Gm40864,Gm40847,Gm38538,Gm3993,Gm5784,Gm40880	270.374	0.596931	0.196871	3.0321	0.00242863	0.0211712
Stk32c	172.43	0.510755	0.168511	3.031	0.00243747	0.0211712
Rbis	92.7192	0.521307	0.171982	3.03118	0.00243602	0.0211712
Plekha2	55.2822	0.661369	0.2182	3.03103	0.00243725	0.0211712
Klhl29	56.1328	0.664493	0.219209	3.03132	0.00243484	0.0211712
Elmo1	222.87	0.57021	0.188183	3.03008	0.00244491	0.0212051
Zfyve27	108.312	0.507065	0.167348	3.03	0.00244554	0.0212051
Stat3	59.7379	0.598173	0.197672	3.02608	0.00247747	0.0214637
Slc27a4	97.7407	0.567758	0.187735	3.02426	0.00249244	0.021575
Gspt1	132.525	0.498772	0.164943	3.0239	0.00249543	0.0215825
Srrm1	132.76	0.537307	0.177708	3.02354	0.0024984	0.0215898
Tatdn2	89.1176	0.520869	0.172291	3.02319	0.00250123	0.021596
Prmt1	85.4224	0.603796	0.199764	3.02254	0.00250665	0.0216243
Scn8a	356.72	0.469929	0.155521	3.02164	0.00251411	0.0216704
Aif1l	38.9521	-0.689917	0.228421	-3.02038	0.00252456	0.021742
Rnft2	112.793	0.543323	0.179944	3.01939	0.00253283	0.0217948
Slc49a4	107.157	0.5133	0.170019	3.01908	0.00253544	0.0217987
Entpd7	104.595	0.70299	0.232871	3.0188	0.00253781	0.0218008
Prdx2	247.743	0.503639	0.166963	3.01647	0.00255737	0.0219502
Elmo2	173.191	0.523892	0.17371	3.0159	0.00256215	0.0219727
Picalm	117.767	0.55061	0.182603	3.01534	0.00256694	0.0219953
Uqcr11	328.708	0.447345	0.148402	3.01441	0.0025748	0.0220255
Rnf11	302.746	0.455912	0.151231	3.01466	0.00257265	0.0220255
Oaz2	139.12	0.489967	0.162567	3.01394	0.00257882	0.0220413
Gosr2	57.4303	0.687734	0.228223	3.01342	0.00258317	0.02206
Vopp1	139.006	0.510066	0.169296	3.01287	0.0025879	0.0220819
Syncrip	97.7719	0.514684	0.170878	3.012	0.0025953	0.0221264
C1ql3	63.9925	0.777246	0.258172	3.01057	0.00260756	0.0221926
Slc25a11	138.231	0.497344	0.165194	3.01067	0.00260669	0.0221926
Camk2g	193.957	0.532578	0.176931	3.01008	0.00261179	0.0221926
Tgfbrap1	41.1089	0.678507	0.225412	3.01008	0.00261178	0.0221926
Fads3	68.393	0.593194	0.1972	3.00808	0.00262907	0.0223208
Gm1673	83.2795	0.578501	0.192403	3.00671	0.00264087	0.0223943
Taldo1	66.2801	0.583766	0.194163	3.00657	0.00264213	0.0223943
Snf8	96.1416	0.515092	0.171384	3.00548	0.00265162	0.0224186
Gnas	1661.86	0.417381	0.138864	3.00569	0.00264976	0.0224186
Hras	105.087	0.492264	0.163783	3.00558	0.00265076	0.0224186
Lancl1	162.709	0.50417	0.167813	3.00436	0.00266142	0.0224829
Tbr1	165.887	0.55073	0.183346	3.00377	0.00266653	0.0225073
Psmc1	180.144	0.457366	0.152365	3.00178	0.00268407	0.0226365
Fam135b	112.697	0.552987	0.184272	3.00093	0.00269158	0.022681
Emc8	64.9164	0.567186	0.189053	3.00014	0.00269857	0.0227212
Ndufa9	138.848	0.474862	0.158314	2.9995	0.00270427	0.0227503
Wfdc16	35.5906	-0.70109	0.233895	-2.99745	0.00272246	0.0228844
Osbpl10	74.5718	0.603501	0.201363	2.99708	0.00272578	0.0228934
Reep5	369.607	0.429557	0.143365	2.99624	0.00273334	0.022938
Ppp3cb	300.786	0.468543	0.156457	2.99471	0.0027471	0.0229965
Stmn2	411.197	0.503231	0.168032	2.99485	0.00274582	0.0229965
Tusc3	137.661	0.480254	0.160348	2.99508	0.00274375	0.0229965
Zfp428	65.868	0.651483	0.217619	2.99369	0.00275627	0.0230543
Cyth2	164.176	0.48235	0.161208	2.9921	0.00277069	0.0231558
Boc	53.753	-0.633821	0.212002	-2.98969	0.00279256	0.0233195
Sdhd	178.699	0.426889	0.1428	2.98942	0.00279504	0.0233211
Uqcrc2	147.461	0.51478	0.172267	2.98827	0.00280565	0.0233904
Dip2b	105.795	0.63458	0.212397	2.98771	0.00281079	0.0234141
Slco1c1	33.115	-0.807601	0.270347	-2.98728	0.00281473	0.0234276
Nrbp2	115.989	0.555533	0.186109	2.98499	0.00283587	0.0235843
Actn1	119.846	1.07099	0.358855	2.98447	0.00284068	0.0235857
Golgb1	73.7078	0.558847	0.187246	2.98457	0.0028398	0.0235857
Oaz1-ps,Oaz1	172.517	0.490164	0.164254	2.98418	0.00284337	0.0235888
H2-T23,H2-T-ps	63.3194	0.713738	0.2393	2.9826	0.00285807	0.0236884
Sptbn4	175.692	0.536595	0.179921	2.98239	0.00286003	0.0236884
Rplp0	155.871	0.479245	0.16073	2.98169	0.00286665	0.0237046
Gm52441,Gm52437,Gm52435,Gm52446,LOC118568634	1370.59	0.603749	0.202477	2.98181	0.00286548	0.0237046
Pdia6	149.528	0.425791	0.142836	2.98098	0.00287329	0.0237222
Ak2	62.6117	0.60809	0.204008	2.98071	0.00287578	0.0237222
Tubb4a	257.479	0.46159	0.154852	2.98085	0.00287448	0.0237222
Arl2bp	140.634	0.459769	0.154269	2.98031	0.00287956	0.0237342
Dgki	107.784	0.593293	0.199118	2.9796	0.00288622	0.0237698
Mia3	75.3147	0.529762	0.177864	2.97846	0.00289698	0.0238391
Smdt1	115.21	0.528488	0.17748	2.97773	0.00290396	0.0238772
Ppp6r1	134.186	0.514024	0.172654	2.97719	0.00290907	0.0238807
Gramd2	39.1384	0.806259	0.270804	2.97728	0.00290821	0.0238807
Men1	47.4485	0.648956	0.218064	2.97599	0.00292046	0.0239548
Arpc3	246.695	0.468979	0.157654	2.97473	0.00293242	0.0240335
Anapc1	65.1106	0.581492	0.195574	2.97326	0.00294657	0.0241301
Snx1	69.813	0.694454	0.233719	2.97132	0.00296527	0.0242636
Npdc1	149.084	0.544352	0.183372	2.96857	0.00299187	0.0244617
Psmb2	152.111	0.495424	0.167	2.96661	0.00301104	0.024536
Herpud1	47.3736	0.653752	0.220385	2.96641	0.00301302	0.024536
Arhgef9	180.627	0.518945	0.174934	2.96651	0.00301196	0.024536
Actr3	138.055	0.53912	0.18174	2.96644	0.00301268	0.024536
Syn1	802.285	0.405778	0.136771	2.96685	0.00300869	0.024536
Gorasp2	102.866	0.576486	0.194501	2.96392	0.00303745	0.0246355
Kpna1	89.6041	0.572171	0.193172	2.96197	0.00305673	0.0246355
Uqcrc1	78.6524	0.648598	0.218863	2.96348	0.00304181	0.0246355
Rph3a	328.978	0.447844	0.151072	2.96444	0.00303231	0.0246355
Tmem47	55.2432	-0.592674	0.200059	-2.96249	0.00305161	0.0246355
Car10	49.5807	0.691709	0.233342	2.96436	0.00303314	0.0246355
Atxn7l3b	174.79	0.504499	0.170313	2.96218	0.00305473	0.0246355
Tuba1a	298.115	0.492175	0.166131	2.96257	0.00305086	0.0246355
Atpif1	421.814	0.489754	0.165327	2.96233	0.00305323	0.0246355
Septin5	979.787	0.41384	0.139691	2.96253	0.0030512	0.0246355
Ovol2	40.6256	-0.672188	0.22683	-2.9634	0.00304258	0.0246355
Cdip1	144.531	0.472571	0.159401	2.96466	0.00303018	0.0246355
Rbm5	82.7628	0.547855	0.184947	2.96223	0.00305422	0.0246355
Vldlr	39.5886	0.718802	0.24273	2.96133	0.00306316	0.0246678
Itpa	98.7181	0.549058	0.185483	2.96015	0.0030749	0.0247427
Emc10	369.6	0.441973	0.149355	2.95921	0.0030843	0.0247987
Vmn1r221	33.046	-0.724035	0.244799	-2.95767	0.00309976	0.0249034
Trnp1	54.9131	0.6302	0.213114	2.95711	0.00310539	0.0249289
Sh3bp5l	90.8962	0.509916	0.172635	2.95373	0.0031396	0.0251836
Dnajc16	86.0488	0.5838	0.197792	2.95158	0.00316148	0.0253392
Nudt3	210.155	0.503917	0.170825	2.9499	0.00317874	0.0254575
Ubtf	106.543	0.549388	0.186321	2.94861	0.00319202	0.0255437
Man2a1	74.4577	0.621929	0.21095	2.94822	0.00319605	0.0255558
Apbb2	111.956	0.579719	0.196661	2.94782	0.00320027	0.0255695
Stk40	60.973	0.592395	0.201038	2.94668	0.0032121	0.0256237
Gm15056	38.8223	-0.673917	0.228686	-2.94691	0.00320967	0.0256237
Pex5	119.713	0.498791	0.169327	2.94573	0.00322196	0.0256822
Ndufs5,Ndufs5-ps	337.117	0.41523	0.140982	2.94528	0.00322666	0.0256996
Kdm4b	93.1648	0.582359	0.19783	2.94374	0.00324273	0.0257268
Wdr1	98.515	0.566143	0.19232	2.94375	0.00324259	0.0257268
Dennd5a	231.212	0.434921	0.147708	2.94447	0.00323511	0.0257268
Hmgb1,Gm26740,Hmgb1-rs17	114.802	0.497469	0.168973	2.94407	0.00323923	0.0257268
Stim1	81.3416	0.52061	0.17681	2.94446	0.00323522	0.0257268
Fau	446.733	0.37798	0.128457	2.94246	0.00325614	0.0258131
Atp6v0b	167.252	0.508408	0.172853	2.94126	0.00326875	0.0258929
Tigar	192.672	0.543854	0.184933	2.94081	0.00327356	0.0259108
Fbxo33	55.8752	0.591847	0.201315	2.9399	0.00328315	0.0259478
Tmem59	106.658	0.468351	0.159309	2.93989	0.00328333	0.0259478
Ptprs	251.769	0.479739	0.163509	2.93403	0.00334591	0.0264218
Dnajc27	143.764	0.445915	0.151998	2.93369	0.00334957	0.0264301
Cyc1	162.353	0.509398	0.173743	2.93191	0.00336888	0.0265619
Plekhb2	129.449	0.516253	0.176101	2.93158	0.00337247	0.0265697
Nop10	103.546	0.523862	0.178722	2.93115	0.00337707	0.0265853
Cct3	118.347	0.50653	0.172859	2.93031	0.00338629	0.0266372
Acta1	43.4104	0.694753	0.237198	2.92899	0.00340061	0.0267186
Mael	33.9974	-0.743319	0.25379	-2.92888	0.00340189	0.0267186
Psmd14	106.958	0.487402	0.166443	2.92834	0.00340781	0.0267378
Srcap	148.454	0.43132	0.1473	2.92817	0.00340958	0.0267378
Camsap2	128.977	0.505356	0.172599	2.92793	0.00341232	0.0267386
Adprs	51.3044	0.614657	0.209962	2.92747	0.00341729	0.0267569
Vamp2	1052.54	0.381974	0.130519	2.92658	0.00342715	0.0268135
Canx	228.256	0.506501	0.173111	2.92586	0.00343501	0.0268543
Tex24	33.9743	-0.717669	0.245508	-2.9232	0.00346457	0.0270646
Stx16	105.812	0.539638	0.184632	2.92278	0.00346919	0.0270651
Soga3	240.854	0.422978	0.144721	2.92271	0.00346996	0.0270651
Nebl	64.5236	0.608211	0.208198	2.92132	0.00348557	0.0271661
Pmvk	69.7004	0.543885	0.186196	2.92103	0.00348874	0.02717
Polr2m	184.584	0.387184	0.132603	2.91988	0.00350169	0.0272499
Tox4	70.3963	0.530688	0.181795	2.91915	0.00350984	0.0272925
Aamp	127.462	0.508731	0.174308	2.91857	0.00351638	0.0273016
Ccdc124	207.468	0.408162	0.139846	2.91866	0.00351537	0.0273016
Xirp1	44.4735	-0.629396	0.215694	-2.918	0.00352283	0.0273308
Alg2	132.955	0.45519	0.156007	2.91776	0.00352559	0.0273314
Prpf38b	90.8386	0.548868	0.18814	2.91733	0.00353039	0.0273477
Cul5	64.8719	0.573102	0.196513	2.91635	0.00354152	0.0274131
Gstp2,Gstp1	268.736	0.438607	0.150418	2.91593	0.00354631	0.0274293
Nmt2	122.738	0.535605	0.183791	2.9142	0.00356597	0.0275604
Morn1	97.7666	0.574567	0.197191	2.91376	0.00357106	0.0275788
Nrn1	531.261	0.569815	0.195622	2.91283	0.00358165	0.0276186
Kif21b	82.5604	0.572988	0.196711	2.91284	0.00358155	0.0276186
Herc4	94.297	0.532402	0.182799	2.91249	0.00358558	0.027628
Gpatch2l	69.1894	0.563323	0.193525	2.91085	0.00360443	0.0277522
Hnrnpab	101.85	0.530583	0.182346	2.90975	0.00361716	0.0278291
Lyrm4	57.9168	0.572219	0.196695	2.90917	0.00362392	0.02786
Grin2a	320.871	0.47058	0.16184	2.90768	0.00364116	0.0279715
Psme3	89.5117	0.518201	0.178273	2.90679	0.00365158	0.0279881
Slc12a5	331.774	0.473531	0.162893	2.90701	0.00364907	0.0279881
Upf1	71.431	0.551707	0.18977	2.90724	0.00364638	0.0279881
Kctd10	55.8248	0.593344	0.20418	2.90598	0.00366106	0.0280397
Agfg2	85.0755	0.594232	0.204589	2.90451	0.00367826	0.0281501
Cacna1b	70.188	0.571177	0.19673	2.90335	0.00369194	0.0282337
Gm14719,Ppdpf	142.146	0.520062	0.179179	2.90246	0.00370242	0.0282925
Tsnax	103.385	0.521548	0.179738	2.90172	0.00371124	0.0283386
Lancl2	133.859	0.4679	0.161359	2.89974	0.00373467	0.0284961
Rpl18	282.223	0.374541	0.129207	2.89877	0.00374625	0.0285631
Ripk1	39.2477	-0.674826	0.232898	-2.89752	0.00376124	0.0286558
Gpatch1	57.2115	0.623941	0.215364	2.89715	0.00376574	0.0286686
Arhgap26	187.698	0.471782	0.162907	2.89603	0.00377916	0.0287493
Nomo1	131.679	0.460482	0.159252	2.89153	0.00383372	0.0290557
Arhgef7	117.341	0.497474	0.17202	2.89196	0.00382849	0.0290557
Nsd2	93.3909	0.50213	0.173647	2.89167	0.00383205	0.0290557
Sox2	34.0273	-0.699718	0.241917	-2.89239	0.0038232	0.0290557
Tamalin	122.865	1.20236	0.415752	2.89202	0.00382771	0.0290557
Sarm1	57.8489	0.614618	0.212619	2.8907	0.00384388	0.029111
Ankrd17	102.139	0.557708	0.192997	2.88972	0.00385587	0.0291801
Rpl12	245.026	0.42163	0.145933	2.8892	0.00386224	0.0292066
Ppp1r7	143.338	0.465652	0.161212	2.88844	0.00387152	0.0292333
Gnb1	484.596	0.387671	0.13421	2.88854	0.00387035	0.0292333
Nme1	85.2319	0.58372	0.202125	2.88791	0.00387812	0.0292498
Tmem120a	63.8037	0.574387	0.198933	2.88733	0.00388521	0.0292498
Dennd4a	101.827	0.509159	0.176339	2.88738	0.00388459	0.0292498
Atp2a2	447.252	0.501113	0.173528	2.88779	0.00387958	0.0292498
Maml3	38.9389	0.71007	0.245949	2.88706	0.00388862	0.0292538
Bace1	61.05	0.596989	0.206839	2.88625	0.00389868	0.0293078
Spry2	140.983	0.489947	0.169783	2.88573	0.00390512	0.0293129
Stoml2	92.443	0.500015	0.173266	2.88582	0.00390396	0.0293129
Kifbp	179.779	0.451192	0.156366	2.88548	0.00390819	0.0293143
Tmem30a	128.229	0.509112	0.176524	2.8841	0.00392533	0.0294212
Nrgn	4135.67	0.447788	0.155288	2.88359	0.00393165	0.0294252
Pgrmc1	198.907	0.466213	0.161674	2.88367	0.00393073	0.0294252
Olig1	39.5795	-0.670631	0.232626	-2.88287	0.00394064	0.0294505
B4gat1	107.604	0.557456	0.193369	2.88286	0.00394083	0.0294505
Adcyap1r1	71.4776	0.62483	0.216778	2.88235	0.00394723	0.0294767
Cyria	213.313	0.47724	0.165625	2.88144	0.00395858	0.0295318
Gpr155	54.7986	0.618818	0.21477	2.8813	0.00396041	0.0295318
Plaa	70.8965	0.53958	0.187314	2.88062	0.00396894	0.0295521
Gatd3a	114.958	0.4865	0.168882	2.88071	0.00396785	0.0295521
Camkv	155.108	0.520015	0.180662	2.87838	0.00399718	0.0297405
Slc2a3	138.38	0.953103	0.331243	2.87735	0.0040103	0.0297946
Coro2a	57.8133	0.590601	0.205243	2.87756	0.00400759	0.0297946
Nemf	63.0021	0.560557	0.194833	2.87712	0.00401324	0.0297946
Atg3	74.3265	0.576346	0.200357	2.8766	0.00401987	0.0298221
Sdhb	242.853	0.487682	0.169579	2.87584	0.0040295	0.0298718
Ptges3	173.937	0.429856	0.149501	2.87528	0.0040367	0.0299034
Ndufs1	115.636	0.507062	0.1764	2.8745	0.00404663	0.0299551
Ndufa2	211.94	0.439549	0.152954	2.87374	0.00405644	0.0300058
Pop4	52.7828	0.605664	0.210841	2.87262	0.00407088	0.030026
Alas1	78.8638	0.548101	0.190787	2.87284	0.00406801	0.030026
Nkiras1	165.936	0.502771	0.175022	2.87261	0.00407097	0.030026
Cops8	107.119	0.484909	0.168797	2.87273	0.00406942	0.030026
Dcx	44.7327	-0.66265	0.230702	-2.87232	0.00407468	0.0300316
Kcnn2	114.944	0.527072	0.183517	2.87205	0.00407815	0.0300354
Cops6	107.066	0.477991	0.166476	2.87123	0.00408873	0.0300915
Ctss	39.8394	-0.709818	0.247256	-2.87078	0.00409459	0.0301129
Gm11213	33.5743	-0.692394	0.241278	-2.86969	0.00410876	0.0301649
Slc35e4	63.3832	0.595531	0.207534	2.86955	0.00411054	0.0301649
Ksr1	98.1377	0.554135	0.193109	2.86955	0.00411056	0.0301649
Cmas	102.403	0.494432	0.172395	2.86802	0.00413044	0.0302671
Gprasp1	143.376	0.515567	0.17975	2.86824	0.00412758	0.0302671
H3c10,H3c11,H3c8,H3c1	182.819	0.49123	0.17135	2.86683	0.00414606	0.030359
Erg28	77.6506	0.548386	0.191308	2.8665	0.00415035	0.030359
Cope	173.346	0.45843	0.159933	2.86638	0.00415194	0.030359
Gm9234,Ppia	1514.51	0.393938	0.137495	2.8651	0.00416876	0.0304601
Errfi1	80.6902	0.59815	0.208859	2.8639	0.00418457	0.0305537
Nf2	79.7719	0.563503	0.196851	2.86259	0.004202	0.0306526
Ptms	1510.57	0.418993	0.146377	2.86242	0.00420414	0.0306526
Luzp2	50.1336	-0.64248	0.224658	-2.85982	0.00423885	0.0308762
Map4k4	95.4746	0.551961	0.193047	2.85921	0.00424695	0.0308762
Fam98a	65.7495	0.564806	0.197529	2.85936	0.00424495	0.0308762
Slf2	62.8878	0.58292	0.203843	2.85964	0.00424116	0.0308762
Cdk5rap3	54.0602	0.563803	0.197264	2.85812	0.00426165	0.0309269
Rab11fip3	112.186	0.509812	0.178355	2.85841	0.0042577	0.0309269
Gramd1a	164.074	0.590594	0.206662	2.85778	0.0042661	0.0309269
Stard4	61.0385	0.549559	0.192288	2.858	0.00426319	0.0309269
Coro1b	96.365	0.506475	0.17728	2.85693	0.00427767	0.0309887
Slc39a14	44.6202	0.634459	0.222167	2.85578	0.00429311	0.0310612
Gnl3l	169.628	0.447999	0.156877	2.85573	0.00429378	0.0310612
Npm3-ps1,Npm3	77.7133	0.505358	0.17707	2.854	0.00431726	0.0312089
Golga4	56.8791	0.606485	0.21253	2.85364	0.00432214	0.031222
Smim14	128.552	0.501253	0.175676	2.85329	0.00432696	0.0312346
Chmp5	64.9433	0.544675	0.190926	2.8528	0.00433354	0.0312599
Hint3	78.2404	0.517492	0.181454	2.85192	0.00434555	0.0313243
Srsf7	96.882	0.523495	0.183611	2.85111	0.00435674	0.0313827
Lhfpl4	119.901	0.486934	0.170824	2.85049	0.00436514	0.0314209
Mrpl27	92.5764	0.496098	0.174084	2.84977	0.00437512	0.0314705
Hnrnpa2b1	322.831	0.42437	0.148934	2.84938	0.00438044	0.0314866
Rab11a	131.493	0.469068	0.164648	2.84892	0.00438673	0.0314997
Stim2	90.3155	0.50976	0.178939	2.8488	0.00438847	0.0314997
Cetn2	74.8507	0.546595	0.191931	2.84787	0.00440132	0.0315697
Pak3	73.545	0.589239	0.206955	2.84719	0.00441066	0.0316144
Grcc10	191.182	0.482726	0.169563	2.84688	0.00441496	0.0316229
Ctnnd1	63.4795	0.539158	0.189486	2.84538	0.00443587	0.0317044
Eif4g3	260.627	0.494888	0.17392	2.84548	0.00443441	0.0317044
Wdr61	76.0826	0.523219	0.183879	2.84545	0.0044349	0.0317044
Septin2	44.2935	0.642068	0.225669	2.84517	0.0044388	0.0317044
Pop7	68.0633	0.566833	0.199271	2.84454	0.0044476	0.0317449
Sult1a1	36.8509	-0.685073	0.240879	-2.84405	0.00445439	0.0317711
Rtn3	995.472	0.433433	0.152435	2.84339	0.00446358	0.0318143
Pfkfb2	66.3929	0.543575	0.191196	2.84303	0.00446875	0.0318289
Gon4l	76.5325	0.538723	0.189547	2.84215	0.00448103	0.031894
Fam76a	72.3449	0.52627	0.185214	2.84142	0.00449136	0.0319452
Atg4b	61.0486	0.574451	0.202197	2.84105	0.00449652	0.0319595
Dyrk1a	99.8122	0.469179	0.16517	2.84058	0.00450314	0.0319619
Rpl27,LOC108167922	189.131	0.439819	0.154829	2.84067	0.00450187	0.0319619
Gak	110.225	0.539809	0.190234	2.83761	0.00454522	0.0322222
Mta1	81.4332	0.533125	0.187882	2.83755	0.00454615	0.0322222
Hspe1	152.285	0.459538	0.16202	2.8363	0.00456397	0.0323205
Arpp19	640.302	0.555542	0.19588	2.83613	0.00456637	0.0323205
Aasdhppt	49.4649	0.630496	0.222331	2.83584	0.00457054	0.0323275
Prkg1	51.4016	-0.60037	0.211742	-2.83539	0.00457701	0.0323508
Mrpl30	101.595	0.466159	0.164429	2.83502	0.00458227	0.0323655
Zar1l	50.1064	-0.622272	0.219519	-2.8347	0.00458682	0.0323751
Ppib	151.772	0.593676	0.209657	2.83165	0.00463081	0.0326629
Ncl	179.446	0.453222	0.160152	2.82995	0.00465549	0.0328142
Nus1	115.871	0.505508	0.178675	2.82921	0.0046663	0.0328677
Hp1bp3	92.7437	0.515516	0.182263	2.82842	0.0046778	0.0329259
Tmem50b	92.4053	0.475821	0.168244	2.82816	0.00468163	0.0329301
Hnrnpu	188.724	0.441775	0.15641	2.82447	0.00473585	0.0332884
Eif3i	84.5664	0.549981	0.194738	2.82422	0.00473963	0.033292
Fam171a1	59.1519	0.580247	0.205624	2.82188	0.00477426	0.033489
Polr2g	80.2739	0.518468	0.183725	2.82198	0.00477285	0.033489
Kif2a	109.036	0.477433	0.169215	2.82146	0.00478061	0.0335104
Htt	114.479	0.516419	0.18307	2.82089	0.00478905	0.0335464
Tax1bp1	115.373	0.481345	0.170657	2.82054	0.00479435	0.0335604
Slc4a8	88.3577	0.548227	0.194453	2.81934	0.00481229	0.0336629
Smpd3	87.3887	0.567935	0.201589	2.8173	0.00484294	0.0338187
Atp5a1	631.444	0.421575	0.149634	2.81737	0.00484188	0.0338187
Agpat4	67.1739	0.55507	0.19703	2.81719	0.00484455	0.0338187
Stmn1	498.255	0.434113	0.154191	2.81542	0.00487134	0.033979
Nptxr,Npcd	274.392	0.50802	0.180454	2.81523	0.00487418	0.033979
Srsf1	173.336	0.486205	0.172742	2.81462	0.00488342	0.0340201
Dnajc7	148.968	0.433576	0.154065	2.81425	0.00488919	0.0340369
Rabepk	45.3017	0.628604	0.22359	2.81142	0.0049324	0.0343142
Klf15	35.9487	-0.687906	0.24471	-2.81111	0.00493704	0.0343231
Pigq	117.172	0.459176	0.163361	2.81081	0.00494165	0.0343317
Grk3	40.4727	0.641429	0.228463	2.80758	0.00499147	0.0346284
Jun	105.543	0.492449	0.175407	2.80746	0.00499343	0.0346284
Sucla2	198.678	0.434288	0.154695	2.80738	0.00499458	0.0346284
Prrc2c	180.94	0.433195	0.15433	2.80694	0.00500142	0.0346294
Cyfip2	792.406	0.401441	0.143018	2.80693	0.00500154	0.0346294
Tmsb10	307.628	0.465617	0.165901	2.8066	0.00500667	0.0346414
Mrps16	71.6867	0.556656	0.198355	2.80636	0.00501047	0.0346441
Rps6,Rps6-ps4	301.791	0.420202	0.149761	2.80583	0.00501872	0.034654
Tmx2	143.655	0.47737	0.170131	2.80589	0.00501776	0.034654
Trib3	37.7248	-0.643252	0.229319	-2.80505	0.0050309	0.0347146
Thy1	1217.36	0.380263	0.135632	2.80364	0.00505298	0.0347726
Pfn2	286.138	0.438611	0.156456	2.80342	0.0050564	0.0347726
Ranbp9	124.802	0.471624	0.168215	2.80369	0.00505209	0.0347726
Ppa1	174.197	0.465019	0.16586	2.80368	0.0050523	0.0347726
Dscaml1	60.484	0.575645	0.205286	2.80412	0.00504544	0.0347726
Kif1b	391.71	0.492665	0.175782	2.8027	0.00506764	0.0348263
Slc25a51	128.589	0.441866	0.157747	2.80111	0.00509272	0.0349751
Ppp6r2	117.492	0.493927	0.176541	2.7978	0.00514515	0.0353075
Rab1a	176.393	0.447214	0.159855	2.79762	0.00514808	0.0353075
Wdr86	34.279	-0.671612	0.240157	-2.79656	0.00516505	0.0354001
Paf1	58.3976	0.54091	0.193455	2.79605	0.00517317	0.0354318
Caskin1	84.4061	0.533135	0.190752	2.79491	0.00519143	0.035533
Sms	116.754	0.503892	0.180342	2.79409	0.0052046	0.0355992
Tmem132a	119.192	0.5658	0.202516	2.79385	0.00520841	0.0356013
Eif2ak3	78.3866	0.517931	0.185427	2.79319	0.00521916	0.0356508
Ripor1	64.7524	0.529768	0.18968	2.79296	0.00522281	0.0356518
Emc3	78.3975	0.514139	0.184114	2.79251	0.00523012	0.0356778
Ik	92.1174	0.508611	0.182166	2.79203	0.00523792	0.0357017
Abhd11	42.6879	0.604651	0.216582	2.79179	0.00524172	0.0357017
Calb1	57.2968	-0.609591	0.218363	-2.79164	0.00524416	0.0357017
Acox1	167.668	0.450845	0.161521	2.79126	0.0052504	0.0357203
Cpeb1	71.0679	0.548167	0.196429	2.79066	0.00526004	0.0357619
Slc20a1	123.635	0.456669	0.163675	2.79009	0.00526928	0.0358009
Clcn3	91.9188	0.499185	0.178987	2.78894	0.00528809	0.03586
Arhgap39	101.396	0.474778	0.170223	2.78915	0.00528473	0.03586
Max	97.761	0.516566	0.185221	2.78891	0.00528857	0.03586
Sugp2	87.437	0.536449	0.19246	2.78733	0.00531442	0.036001
Fem1al,Fem1a	61.3094	0.607463	0.217947	2.78721	0.00531644	0.036001
Ncln	62.3912	0.589257	0.211439	2.78689	0.00532173	0.0360093
Abcg4	97.6461	0.512729	0.183991	2.7867	0.00532474	0.0360093
Rbm25	65.0861	0.564883	0.2028	2.78542	0.00534585	0.036128
Wdr3	40.5675	-0.656079	0.235748	-2.78297	0.0053864	0.0363779
Lrp1b	78.6116	0.535949	0.192617	2.78245	0.00539495	0.0363873
Ube2o	150.199	0.489321	0.175853	2.78255	0.0053933	0.0363873
Arl4d	97.3524	0.931256	0.334785	2.78165	0.00540833	0.0364534
Anapc11	126.953	0.431431	0.155178	2.78023	0.00543204	0.0365889
Fubp1	92.0193	0.474101	0.170575	2.77942	0.00544555	0.0366557
Gm42517	66.809	0.573196	0.206329	2.77807	0.0054683	0.0367845
Fam160b2	56.2773	0.578399	0.208235	2.77763	0.00547567	0.0368097
Rab11fip4	280.193	0.400618	0.144313	2.77604	0.00550255	0.036966
Rdh11	47.8549	0.596168	0.214839	2.77495	0.00552094	0.037065
Arfgef2	91.7822	0.480841	0.17331	2.77446	0.0055293	0.0370966
Snx2	78.2562	0.498628	0.179817	2.77297	0.00555473	0.0372427
Akap11	93.1701	0.51643	0.186265	2.77255	0.00556186	0.0372659
Romo1	144.646	0.448355	0.161738	2.77211	0.00556943	0.0372921
Slc39a3	68.5399	0.512263	0.185005	2.76892	0.0056243	0.0376347
Cdv3	110.702	0.465354	0.168084	2.76858	0.00563006	0.0376484
Chmp1b	133.135	-0.426952	0.154287	-2.76726	0.00565298	0.0377521
Ccny	141.525	0.472359	0.170687	2.76739	0.00565073	0.0377521
Ppp1r9a	183.964	0.495624	0.17912	2.76699	0.0056576	0.0377582
Cdipt	241.557	0.422143	0.152618	2.766	0.0056748	0.0378233
Myo5a	436.137	0.39921	0.144326	2.76604	0.00567424	0.0378233
Atad3a	75.7208	0.590418	0.213593	2.76422	0.00570596	0.0379219
Camta1	313.645	0.466218	0.16867	2.76409	0.00570823	0.0379219
Atp5h	416.473	0.40518	0.146561	2.76458	0.00569959	0.0379219
2300009A05Rik	44.4841	0.602604	0.218005	2.76417	0.00570679	0.0379219
Mars1	80.5853	0.530197	0.191774	2.7647	0.00569748	0.0379219
Rbmxl1	52.5514	0.561262	0.203085	2.76369	0.00571521	0.0379435
Irak1bp1	56.092	0.556603	0.201439	2.76314	0.00572486	0.0379827
Cyp2d12	161.477	0.454905	0.164664	2.76263	0.00573382	0.0380174
Stx6	80.9343	0.523467	0.189543	2.76173	0.00574955	0.0380969
Etl4	103.358	0.49351	0.178726	2.76126	0.00575787	0.0381272
Wbp2	190.721	0.428473	0.155202	2.76074	0.00576699	0.0381627
Rab36	97.9731	0.915836	0.33177	2.76046	0.00577205	0.0381713
Vapa	151.483	0.423273	0.15338	2.75964	0.00578658	0.0382426
Fbxw5	90.5349	0.500877	0.18153	2.7592	0.00579432	0.038244
Gm52523	1332.04	0.514536	0.186471	2.75933	0.00579198	0.038244
Ndufb1	226.524	0.442283	0.160313	2.75886	0.00580028	0.0382585
Chmp4c	35.2862	-0.693806	0.251609	-2.75747	0.00582502	0.0383439
Ptpn11	159.643	0.426038	0.154497	2.75759	0.00582295	0.0383439
Tuba4a	207.136	0.477036	0.172977	2.75781	0.00581908	0.0383439
Gdap1	99.4198	0.477137	0.173046	2.75729	0.00582831	0.0383439
Galnt14	52.3406	0.580216	0.210463	2.75685	0.00583609	0.0383703
Kcnc4	107.528	0.534893	0.194105	2.75569	0.0058569	0.0384572
Atp8a1	151.583	0.493958	0.17925	2.75569	0.00585683	0.0384572
Mrpl49	65.8969	0.538518	0.195435	2.75548	0.00586065	0.0384572
Mrpl55	78.5513	0.502981	0.182636	2.754	0.00588711	0.0385562
Stat2	43.4865	0.596261	0.216498	2.75412	0.00588504	0.0385562
Iscu	120.727	0.452959	0.164471	2.75403	0.00588662	0.0385562
Prkci	88.3568	0.50558	0.183598	2.75373	0.005892	0.0385634
Rnf39	59.1778	0.546055	0.198409	2.75217	0.00592015	0.0387228
Jagn1	73.5583	0.506655	0.184136	2.75153	0.00593182	0.0387741
Kcnf1	85.4638	0.516624	0.187828	2.75052	0.00595003	0.0388682
Rrp12	103.315	0.455297	0.16556	2.75004	0.00595884	0.0389007
Slc7a10	33.9691	-0.688326	0.250417	-2.74872	0.00598278	0.039032
Nploc4	79.3446	0.546343	0.198789	2.74835	0.00598956	0.0390512
Krt80	40.2904	0.695208	0.253086	2.74692	0.00601575	0.0391968
Rps25	268.696	0.370537	0.134925	2.74624	0.00602828	0.0392533
Dynlt5	34.7458	-0.680456	0.247814	-2.74584	0.00603567	0.0392763
Braf	125.656	0.474933	0.173025	2.74488	0.00605333	0.039366
Frmpd3	47.2924	0.594899	0.216798	2.74403	0.00606897	0.0394425
Mpv17l2	47.5525	0.596815	0.217541	2.74346	0.00607956	0.0394609
Etv1	79.043	-0.542518	0.197739	-2.74361	0.00607682	0.0394609
Ptgs1	45.6304	0.597638	0.217985	2.74165	0.00611317	0.0396537
Cyrib	200.758	0.417883	0.152461	2.74092	0.00612671	0.0397162
Mmut	262.717	0.569874	0.20799	2.73991	0.00614569	0.0397991
Hs6st1	75.7525	0.497745	0.181671	2.73982	0.00614732	0.0397991
Ptges2	82.7273	0.481232	0.175665	2.73949	0.00615347	0.0398136
9530002B09Rik	33.2778	-0.705107	0.257424	-2.73909	0.00616089	0.0398363
Matr3	350.872	0.433145	0.15817	2.73847	0.00617264	0.0398869
Ptpn4	90.8392	0.478433	0.174738	2.738	0.00618142	0.0399182
Cdc34	92.8565	0.519493	0.189766	2.73754	0.00618997	0.0399228
H1f10	85.2776	0.480957	0.175689	2.73755	0.00618989	0.0399228
Grina	370.83	0.392045	0.143252	2.73674	0.00620511	0.0399551
Smap1	94.1883	0.515637	0.188419	2.73665	0.00620678	0.0399551
Gas7	341.814	0.352525	0.128809	2.7368	0.00620395	0.0399551
Eef2k	72.89	0.631492	0.230878	2.73518	0.00623463	0.0401091
Armc1	96.1338	0.510375	0.186632	2.73467	0.00624433	0.0401461
Gpm6a	731.963	0.436921	0.159876	2.73288	0.00627835	0.0403138
Kremen1	55.5137	0.628745	0.230059	2.73297	0.00627656	0.0403138
Ddx46	60.3807	0.574865	0.210446	2.73166	0.0063017	0.0404382
Ppp6c	59.6413	0.539004	0.197375	2.73087	0.00631676	0.0404425
Coq5	83.5815	0.492697	0.180423	2.73079	0.00631827	0.0404425
Atp1b2	121.603	-0.511833	0.187422	-2.73092	0.00631576	0.0404425
Nlgn2	164.434	0.488699	0.178935	2.73115	0.00631133	0.0404425
Glrb	172.699	0.425715	0.156017	2.72864	0.00635955	0.0406811
Eif3l	70.1951	0.526736	0.193093	2.7279	0.00637398	0.0407478
Bri3bp	129.487	0.450761	0.165257	2.72764	0.00637892	0.0407538
Mrpl58	94.393	0.470775	0.172624	2.72717	0.00638806	0.0407866
Rpl17,Rpl17-ps8,Rpl17-ps10	527.041	0.357866	0.131281	2.72595	0.00641164	0.0409114
Atp5j	208.732	0.425184	0.156026	2.72508	0.00642861	0.040994
St3gal5	194.158	0.486212	0.178437	2.72485	0.00643314	0.0409971
Slc7a8	103.877	0.627307	0.230303	2.72383	0.00645288	0.0410972
Kcnmb4	104.033	0.52659	0.193405	2.72273	0.00647452	0.0412092
Ddx17	287.781	0.440962	0.161978	2.72236	0.00648177	0.0412296
Selenom	209.209	0.413263	0.151871	2.72115	0.00650559	0.0413552
Nedd8	172.601	0.433327	0.159261	2.72086	0.00651121	0.0413651
Map2k4	217.787	0.420496	0.154564	2.72053	0.00651782	0.0413812
Pls3	70.0325	0.526845	0.193692	2.72002	0.00652777	0.0413927
Gon7,Gm20604	60.9957	0.571799	0.210217	2.72004	0.00652733	0.0413927
Rims4	137.843	0.434423	0.159731	2.71972	0.00653376	0.0414007
Crebl2	79.8424	0.477092	0.175444	2.71934	0.00654124	0.0414007
Khdc4	72.9686	0.521241	0.191679	2.71934	0.00654114	0.0414007
Bola2	88.015	0.471064	0.173296	2.71826	0.00656261	0.0414843
Hdgf	139.92	0.446595	0.164285	2.71841	0.00655962	0.0414843
Nfix	263.617	0.450143	0.165651	2.71741	0.00657951	0.0415654
Satb2	221.951	0.388131	0.142969	2.71479	0.00663169	0.041869
Ctif	65.4667	0.52487	0.193383	2.71415	0.00664463	0.0419246
Rbm8a	65.8652	0.527988	0.194586	2.71339	0.00665982	0.0419944
Bscl2	133.824	0.490853	0.18103	2.71145	0.00669901	0.0422154
Gm26552,Gm31035,Gm51421,Gm32966	62.8663	0.580529	0.214181	2.71047	0.00671889	0.0423144
Wdr48	56.041	-0.548366	0.202575	-2.70697	0.00678998	0.0427357
Zfp280d	91.9569	0.513725	0.189815	2.70646	0.00680051	0.0427755
Sh2d4b	178.247	0.488669	0.180578	2.70613	0.00680721	0.0427912
Ecpas	104.249	0.499818	0.184747	2.70542	0.00682187	0.0428568
Arsa	42.2166	0.620881	0.22955	2.70477	0.00683513	0.0429136
Slc25a12	169.177	0.412141	0.152463	2.70322	0.00686718	0.0430883
Kif21a	108.715	0.444723	0.16463	2.70136	0.00690573	0.0432501
Afg3l2	84.6039	0.488641	0.180875	2.70155	0.00690176	0.0432501
Drg1	90.7633	0.48684	0.180212	2.70149	0.00690297	0.0432501
Cyp4f18	33.2603	-0.655764	0.242783	-2.70103	0.00691252	0.043266
Dnajb14	129.642	0.433962	0.160716	2.70018	0.00693012	0.0433495
Thsd7a	60.0386	-0.590924	0.218927	-2.69918	0.00695103	0.0434504
Gsk3a	288.429	0.364467	0.135038	2.699	0.0069548	0.0434504
Paics	87.6274	0.491562	0.182225	2.69755	0.00698519	0.0436135
Arhgef4	226.641	0.386359	0.143247	2.69715	0.00699363	0.0436394
Tmem38a	84.4347	0.485001	0.179878	2.69627	0.00701199	0.04365
4931428F04Rik	63.9919	0.527455	0.195615	2.69639	0.0070095	0.04365
Ipo11	95.3985	0.482861	0.179057	2.69669	0.00700322	0.04365
Meis3	43.8319	0.681362	0.252707	2.69625	0.00701249	0.04365
Cops9	98.7003	0.454016	0.168426	2.69564	0.0070254	0.0437036
Edrf1	67.0848	0.565456	0.209916	2.69373	0.00706579	0.043928
Phf20l1	78.5507	0.498511	0.18508	2.69348	0.00707095	0.0439332
Poc1b	36.2168	-0.647741	0.240534	-2.69293	0.00708277	0.0439797
Cables2	61.1369	0.531928	0.197556	2.69255	0.00709076	0.0440025
Mrps6	64.9373	0.521072	0.193571	2.69189	0.0071048	0.0440627
Creg1	42.115	0.61742	0.229405	2.6914	0.00711538	0.0440746
Cops7a	102.3	0.485491	0.180379	2.6915	0.00711319	0.0440746
Atp8a2	72.0431	0.551076	0.204856	2.69007	0.00714372	0.0442233
Zfp672	48.7204	0.566404	0.210701	2.68819	0.00718403	0.0444457
Slc25a28	67.1154	0.556083	0.206878	2.68798	0.00718855	0.0444467
Tbc1d30	83.7317	-0.501471	0.186663	-2.68651	0.00722026	0.0446156
Gria3	149.397	0.473014	0.176158	2.68516	0.00724945	0.0447688
Morf4l1b,Morf4l1-ps1,Morf4l1	447.053	0.368682	0.137318	2.68488	0.0072556	0.0447795
Ddn	218.39	0.54542	0.203183	2.68438	0.00726639	0.044819
Fam89b	50.6478	0.656133	0.244471	2.68389	0.00727714	0.0448581
Ppp2cb	110.418	0.439028	0.163674	2.68233	0.00731109	0.0449855
Dnm2	437.76	0.438942	0.163636	2.68243	0.00730904	0.0449855
Cox5b	588.768	0.369662	0.137802	2.68256	0.0073061	0.0449855
Fkbp4	121.304	0.483797	0.180384	2.68203	0.00731762	0.0449985
Sdcbp	181.811	0.452893	0.168919	2.68113	0.00733737	0.0450871
Coro1a	81.1717	0.492817	0.18382	2.68097	0.00734089	0.0450871
Qrich1	96.2194	0.472534	0.176554	2.67643	0.00744115	0.0456753
Zyg11b	173.574	0.413883	0.154668	2.67594	0.00745211	0.0457149
Ctsz	53.067	0.545644	0.204002	2.6747	0.00747958	0.0458558
Scn2b	164.931	0.417248	0.156023	2.67428	0.00748898	0.0458858
Rae1	55.8398	0.582496	0.217832	2.67406	0.00749381	0.0458877
Dcaf7	109.385	0.483391	0.180786	2.67383	0.00749916	0.0458929
Kif1a	382.835	0.403402	0.150933	2.67273	0.00752367	0.0459975
Cs	191.316	0.387996	0.145172	2.67266	0.0075253	0.0459975
Stk11	110.703	0.441544	0.165319	2.67087	0.0075656	0.046216
Farsa	80.5412	0.500001	0.187297	2.66956	0.0075951	0.0463406
Scnn1a	41.3838	-0.646935	0.242335	-2.66959	0.00759442	0.0463406
Sstr3	62.9827	0.534231	0.20016	2.66902	0.00760735	0.0463751
Eef1b2	95.631	0.462053	0.173124	2.66891	0.00760987	0.0463751
Taok1	76.2274	0.507744	0.190353	2.66738	0.00764457	0.0465307
Cep170	92.4947	0.460821	0.172755	2.66748	0.00764222	0.0465307
Chic2	6437.05	0.408049	0.153003	2.66693	0.00765475	0.0465648
Cdr2	67.7752	0.50525	0.189493	2.66632	0.00766866	0.0465937
Ifrd1	44.4907	0.632036	0.23704	2.66637	0.00766753	0.0465937
Fosb	101.084	1.65367	0.620515	2.665	0.00769877	0.0467488
Fuom	54.3716	0.573481	0.215244	2.66433	0.00771422	0.0468146
Sec24b	63.0322	0.523644	0.19664	2.66296	0.00774567	0.0468936
Zmym6	48.8647	0.629254	0.236289	2.66307	0.00774319	0.0468936
Vamp4	57.6229	0.531107	0.19943	2.66312	0.00774202	0.0468936
Dctn6	81.5015	0.489847	0.183947	2.66298	0.00774519	0.0468936
Atf6	97.3752	0.454882	0.170948	2.66094	0.00779217	0.047119
D630045J12Rik	53.8368	0.597913	0.224691	2.66105	0.00778979	0.047119
Rnf19b	105.25	0.486275	0.182781	2.66042	0.00780432	0.0471644
Bbof1	48.0482	0.553342	0.208171	2.65811	0.00785797	0.0474605
Ppp3ca	783.135	0.394066	0.148326	2.65676	0.0078896	0.0476232
Cdkl5	199.856	0.536937	0.202122	2.6565	0.00789563	0.0476314
Cstb	91.9785	0.459064	0.172827	2.65621	0.00790245	0.0476442
Ndufa6	213.472	0.386238	0.145431	2.65582	0.00791152	0.0476707
Syt13	297.373	0.443098	0.166873	2.6553	0.00792367	0.0476873
Epn1	447.131	0.366629	0.138085	2.65511	0.00792835	0.0476873
Tango2	91.1118	0.511335	0.192578	2.65521	0.00792591	0.0476873
Pdap1	171.782	0.417345	0.157244	2.65412	0.00795144	0.0477979
Sars	340.074	0.409107	0.154166	2.65369	0.00796172	0.0478314
Psmd12	75.9373	0.518099	0.195281	2.65309	0.00797584	0.047888
Rgs17	105.89	0.483144	0.18217	2.65217	0.00799773	0.0479911
Setd3	224.271	0.433283	0.163429	2.6512	0.00802068	0.0480721
Arhgap1	102.138	0.500196	0.188665	2.65124	0.0080197	0.0480721
Zfp445	154.102	0.477472	0.180173	2.65007	0.00804739	0.0481754
Prpf4b	73.5989	0.497245	0.187626	2.65019	0.00804466	0.0481754
Spcs1	93.949	0.446241	0.168461	2.64893	0.00807476	0.0482911
Zmiz1	171.439	1.01129	0.381781	2.64887	0.00807622	0.0482911
Smpd1	119.928	0.485811	0.183454	2.64814	0.0080937	0.0483672
Lsm11	77.9783	0.63064	0.238179	2.64776	0.00810269	0.0483925
Coa5	79.3017	0.466864	0.176344	2.64745	0.00811003	0.0484079
Dynlt3	89.6323	0.496492	0.187579	2.64685	0.00812462	0.0484666
Pdha1	174.944	0.431968	0.163225	2.64646	0.00813399	0.0484754
Ldlrad4	77.8304	0.562084	0.212397	2.64639	0.00813564	0.0484754
Brms1l	84.7476	0.487572	0.184279	2.64584	0.00814882	0.0485256
Tmem234	48.8854	0.562944	0.212864	2.64461	0.00817842	0.0486642
Sncb	378.779	0.419233	0.158531	2.64448	0.00818167	0.0486642
Adgra1	82.5943	0.573597	0.217036	2.64286	0.00822083	0.0488686
Ehmt2	214.031	0.426081	0.16134	2.64089	0.00826877	0.0491248
Dop1b	85.2767	0.484641	0.183592	2.63977	0.0082962	0.0491385
Pou3f1	46.8276	0.593952	0.224953	2.64033	0.00828245	0.0491385
Hey1	42.8646	0.595539	0.225574	2.64011	0.00828795	0.0491385
Dmap1	58.4215	0.545103	0.206509	2.63961	0.00830006	0.0491385
Ap1m1	86.055	0.463476	0.175582	2.63965	0.00829914	0.0491385
Btbd17	37.2175	-0.652728	0.247228	-2.64019	0.00828607	0.0491385
Nppa	153.23	0.424852	0.160972	2.63929	0.00830798	0.0491568
Vmn1r8	40.4807	-0.617883	0.23422	-2.63804	0.0083386	0.0493092
Ubr2	43.5176	0.575796	0.218327	2.63731	0.00835663	0.0493871
Cln6	44.8414	0.571109	0.216587	2.63686	0.0083677	0.0494239
Lin7b	87.0726	0.495449	0.187949	2.63607	0.00838717	0.0495101
Gm51592	73.8739	0.563543	0.213922	2.63433	0.00843026	0.0497356
Sgsm2	93.9293	0.516616	0.19614	2.63391	0.00844069	0.0497682
Mycbp2	125.62	0.479902	0.182286	2.63268	0.00847141	0.0498916
Rreb1	34.7039	-0.664668	0.25245	-2.63287	0.00846655	0.0498916
Csnk1d	110.266	0.45882	0.174304	2.6323	0.00848089	0.0499185
Dlx5	40.5615	-0.603319	0.229346	-2.63061	0.0085232	0.0501385
Rpl36,Rpl36-ps12	235.53	0.363327	0.138154	2.62986	0.00854193	0.0502197
Igip	103.177	0.459935	0.174937	2.62915	0.00855985	0.0502959
Pdhb	122.187	0.442943	0.168501	2.62873	0.00857046	0.0503292
Pin1	126.724	0.452155	0.172069	2.62776	0.00859495	0.0504439
Cenpq	34.3368	-0.644956	0.24548	-2.62732	0.00860593	0.0504792
Zfp706	196.385	0.431184	0.164132	2.62706	0.00861262	0.0504893
Sgcb	74.7289	0.470932	0.179429	2.62462	0.00867463	0.0508236
Hdac3	99.6414	0.521904	0.198893	2.62404	0.00868934	0.0508598
Gabarapl1	806.206	0.371559	0.141601	2.62398	0.00869082	0.0508598
Mtcl1	105.069	0.551123	0.210071	2.62351	0.00870286	0.050901
Cog6	53.1616	0.541154	0.206365	2.62231	0.00873354	0.0510511
Rbm18	45.3086	0.631513	0.240923	2.62123	0.00876139	0.0511845
Ltn1	104.796	0.450461	0.1719	2.62048	0.00878058	0.0512671
Slc16a6	50.0394	0.570832	0.217873	2.62002	0.00879235	0.0513034
Sirt4	53.6204	0.539294	0.205849	2.61985	0.00879689	0.0513034
Sgip1	173.203	0.427483	0.163203	2.61934	0.00881004	0.0513507
Csnk2b	155.756	0.410954	0.157079	2.61622	0.008891	0.0517632
Stk31	34.1922	-0.629489	0.24061	-2.61623	0.00889074	0.0517632
Cdkl1	59.1099	0.565544	0.216297	2.61466	0.00893165	0.0519702
Dut	51.1966	0.628397	0.24036	2.6144	0.00893849	0.0519802
Dnajb1	77.328	0.501973	0.192038	2.61393	0.00895086	0.0520224
Plpp6	76.5585	0.50551	0.193426	2.61345	0.0089632	0.0520644
Serpinb3d	32.5099	-0.632151	0.241952	-2.61271	0.00898268	0.0521477
Scand1	106.045	0.44359	0.169826	2.61202	0.0090009	0.0522237
Lbh	86.2384	0.862856	0.330393	2.6116	0.0090119	0.0522577
R3hdm1	273.841	-0.476105	0.18239	-2.61037	0.0090445	0.052387
Rnf150	82.8362	0.479391	0.183642	2.61047	0.00904181	0.052387
Cdk17	214.03	0.428299	0.16409	2.61014	0.00905044	0.0523916
Psmc5	150.708	0.433317	0.166039	2.60972	0.00906158	0.0523965
Bri3	136.925	0.464881	0.178123	2.60988	0.00905736	0.0523965
Nrg1	45.5855	0.566505	0.217181	2.60845	0.00909538	0.0525321
Pdgfb	34.5499	0.645181	0.247337	2.60851	0.0090938	0.0525321
Pi4k2a	141.376	0.414625	0.158978	2.60807	0.00910534	0.0525598
Srp19	75.0816	0.470215	0.180353	2.60719	0.00912876	0.0526652
Fam43a	75.6727	1.0871	0.417029	2.60676	0.00914021	0.0526715
Fbxl6	54.2018	0.555561	0.213121	2.60679	0.00913965	0.0526715
Cers4	84.7133	0.489882	0.188083	2.60461	0.00919785	0.0529436
Klhl7	71.4212	0.534989	0.205386	2.6048	0.00919272	0.0529436
Fkbp5	57.0861	0.588856	0.226189	2.60338	0.00923084	0.0531034
Tial1	67.4976	0.519415	0.19956	2.6028	0.00924654	0.0531434
Srgap1	32.627	-0.650856	0.250066	-2.60274	0.00924823	0.0531434
Slc29a3	36.1008	-0.608997	0.234012	-2.60241	0.00925699	0.0531499
Ptprf	94.4362	0.458306	0.176115	2.60231	0.00925982	0.0531499
Wdr45b	70.1854	0.483725	0.186029	2.60027	0.0093151	0.053437
Polh	48.9917	-0.564878	0.217271	-2.59988	0.00932563	0.0534673
Nrcam	223.033	0.438565	0.168725	2.59929	0.00934169	0.0535292
Tnk2	62.251	-0.488913	0.188146	-2.59859	0.00936079	0.0536084
Ccnl2	96.0082	0.459605	0.176948	2.5974	0.00939319	0.0537637
Itpka	201.459	0.773145	0.297862	2.59565	0.00944123	0.0540083
Rtcb	120.203	0.429227	0.165404	2.59502	0.0094585	0.0540463
Tra2b	80.9879	0.485191	0.186965	2.59509	0.0094567	0.0540463
Mkrn1	112.936	0.425636	0.164047	2.59459	0.0094703	0.0540833
Tmem151a	193.203	0.417637	0.160982	2.5943	0.00947825	0.0540984
Cfap43	34.7647	-0.638416	0.246237	-2.59269	0.00952275	0.0542306
Rab24	234.364	0.41901	0.161597	2.59294	0.00951608	0.0542306
Dgke	83.8832	0.505799	0.195076	2.59283	0.00951911	0.0542306
Cnot3	66.8598	0.533405	0.205725	2.59281	0.00951953	0.0542306
Ier3ip1	48.1325	0.556235	0.214667	2.59115	0.00956555	0.0544439
Atp6v0d1	263.389	0.41397	0.159776	2.59094	0.00957131	0.0544462
Ppargc1a	47.7748	0.563614	0.217565	2.59055	0.00958223	0.0544778
Ank	274.718	0.441709	0.170529	2.59023	0.00959117	0.0544982
Slc9a6	85.7485	0.486907	0.188023	2.58961	0.00960839	0.0545656
Rars	61.1859	0.518336	0.200201	2.58908	0.0096232	0.0545924
Kat5	66.5214	0.524071	0.202418	2.58906	0.00962385	0.0545924
Klf13	79.6862	0.493192	0.190522	2.58864	0.00963559	0.0546285
Plpp3	59.8979	-0.584609	0.226013	-2.58662	0.00969228	0.0548887
Fus	179.06	0.445051	0.172056	2.58666	0.009691	0.0548887
Cby1	103.645	0.499715	0.193255	2.58578	0.00971582	0.0548998
Ndufaf4	86.1239	0.465002	0.179796	2.58627	0.00970207	0.0548998
1500011B03Rik	73.3879	0.504945	0.195272	2.58585	0.00971381	0.0548998
Drosha	130.766	0.428575	0.165741	2.58581	0.00971506	0.0548998
Eif3a	150.738	0.475373	0.183881	2.58522	0.00973167	0.0549588
Sypl	54.6736	0.555386	0.214877	2.58467	0.00974711	0.0550155
Appl1	147.888	0.404268	0.156497	2.58323	0.00978788	0.0552149
Rad23b	183.623	0.401922	0.155649	2.58224	0.00981626	0.0553228
Psmd6	126.638	0.431424	0.167078	2.58218	0.00981788	0.0553228
Pabpn1	153.52	0.572953	0.221963	2.5813	0.00984293	0.0554332
Nedd4	203.345	0.375592	0.145517	2.58108	0.00984905	0.055437
Marcks	103.741	0.542054	0.210144	2.57944	0.00989601	0.0556705
Cuta	116.535	0.481332	0.186634	2.57902	0.00990815	0.055708
Wipf3	83.6106	0.574001	0.22269	2.57758	0.00994962	0.0559102
Fkbp8	204.024	0.419677	0.162845	2.57716	0.00996154	0.0559461
Rps2,Gm45855	328.647	0.366481	0.142214	2.57697	0.009967	0.0559461
Rps27a	186.414	0.410725	0.1594	2.57669	0.00997527	0.0559616
Epg5	64.6536	0.55544	0.215643	2.57573	0.0100028	0.056081
H1f0	118.254	0.426107	0.165454	2.57538	0.0100131	0.056081
Mgat3	174.722	0.469164	0.182167	2.57546	0.0100107	0.056081
Papola	138.595	0.446942	0.173652	2.57378	0.0100594	0.0561547
Tppp2	35.9107	-0.614707	0.238772	-2.57446	0.0100398	0.0561547
P4htm	65.613	0.56721	0.220332	2.57434	0.010043	0.0561547
Dimt1	35.3784	0.633698	0.246201	2.57391	0.0100557	0.0561547
Kif3b	76.8562	0.483209	0.187733	2.57391	0.0100557	0.0561547
Atp6v1h	124.982	0.515169	0.200088	2.57472	0.0100322	0.0561547
Tacc1	192.024	0.5474	0.212713	2.57342	0.0100698	0.0561819
Pafah1b2	112.12	0.478222	0.185891	2.5726	0.0100938	0.0562236
Psmb6	154.335	0.399075	0.155112	2.57281	0.0100877	0.0562236
Sqstm1	419.668	0.404358	0.157178	2.57262	0.0100932	0.0562236
Slc35c1	35.8987	0.600988	0.233689	2.57175	0.0101187	0.056323
Snhg14,Snrpn,Snurf	436.117	0.381734	0.148442	2.57161	0.0101228	0.056323
Ecd	55.8628	0.543737	0.211474	2.57118	0.0101352	0.0563617
Vtn	42.886	-0.580785	0.225939	-2.57054	0.010154	0.0564043
Oat	92.7786	0.455468	0.177186	2.57056	0.0101533	0.0564043
Lrrfip1	64.5094	0.569845	0.221699	2.57035	0.0101595	0.0564044
Sema7a	268.582	0.425312	0.165509	2.56972	0.0101782	0.0564737
Slc25a36	89.3125	0.497713	0.193697	2.56955	0.0101831	0.0564737
Paqr7	86.188	0.458844	0.178621	2.56882	0.0102046	0.056562
Kbtbd7	41.5269	0.564027	0.219619	2.56821	0.0102226	0.0566001
Ext1	161.353	0.451989	0.175984	2.56835	0.0102183	0.0566001
Psmb5	130.76	0.42474	0.165455	2.56709	0.0102555	0.0567512
Stmn3	795.702	0.352905	0.1375	2.56658	0.0102708	0.056805
Ndufb9	200.191	0.410342	0.159908	2.56612	0.0102844	0.0568491
Zfp330	43.6434	0.577117	0.224932	2.56574	0.0102957	0.0568809
Ngef	269.303	0.432824	0.168734	2.56513	0.0103137	0.0569493
Gars	138.724	0.455769	0.177768	2.56385	0.0103519	0.0571084
Slc6a7	95.3887	0.47059	0.183553	2.56379	0.0103537	0.0571084
Macroh2a1	95.7233	0.433761	0.169327	2.56168	0.0104169	0.0573932
Arhgap23	87.5938	0.471729	0.184147	2.56169	0.0104164	0.0573932
Nbea	186.23	0.416887	0.162752	2.56149	0.0104223	0.0573932
Mrps22	70.0372	0.489498	0.191133	2.56104	0.010436	0.0574065
Slc35b4	64.0744	0.497748	0.194341	2.56121	0.0104308	0.0574065
Gm5512,Rmnd1	44.6773	0.573077	0.223844	2.56016	0.0104623	0.057469
Aplp2	387.106	0.401171	0.156707	2.56001	0.010467	0.057469
Rasgrf2	52.4445	-0.568537	0.222115	-2.55965	0.0104777	0.057469
Gm52481	197.434	0.512735	0.200324	2.55953	0.0104813	0.057469
Ago2	110.214	0.422015	0.16487	2.55968	0.0104769	0.057469
Jph1	70.6633	0.51189	0.199972	2.55981	0.0104728	0.057469
Mrpl40	73.8364	0.500414	0.195548	2.55904	0.0104962	0.0574889
Ssbp2	179.274	0.415237	0.162258	2.55912	0.0104938	0.0574889
Dnajc6	204.326	0.467278	0.182828	2.55583	0.0105936	0.0579909
Dctn5	113.358	0.427161	0.167164	2.55535	0.0106082	0.05804
Ptbp2	90.1172	0.427761	0.167418	2.55506	0.0106171	0.0580572
Nudt21	82.6736	0.475439	0.186104	2.5547	0.0106279	0.058085
Kdm7a	103.274	0.486073	0.190311	2.5541	0.0106463	0.0581232
Elavl2	124.365	0.440994	0.172658	2.55415	0.0106448	0.0581232
Mcfd2	91.4303	0.491677	0.192583	2.55306	0.010678	0.0582338
Rufy2	107.285	0.461964	0.18094	2.55313	0.0106759	0.0582338
Mbnl2	205.97	0.452852	0.177402	2.55269	0.0106894	0.0582647
Dlg4	560.248	0.331269	0.129795	2.55226	0.0107028	0.0583065
Synpo	83.1679	0.485343	0.19018	2.55201	0.0107102	0.0583155
Clec2l	168.779	0.440648	0.172722	2.55119	0.0107355	0.058422
Ppp5c	108.49	0.516088	0.202359	2.55036	0.0107611	0.0585299
Rgmb	132.016	0.421902	0.165461	2.54986	0.0107768	0.0585839
Ajm1	72.1121	0.51779	0.20309	2.54956	0.0107859	0.0586022
Fam160a2	91.3231	0.440047	0.172632	2.54904	0.010802	0.0586272
Ndrg3	355.28	0.4225	0.165739	2.54919	0.0107975	0.0586272
Crip3	141.656	0.502854	0.1974	2.54739	0.0108533	0.0588429
Rnf220	262.504	0.33782	0.132614	2.5474	0.010853	0.0588429
Gpat4	101.337	0.432812	0.169956	2.54662	0.0108773	0.0589411
Slc5a3	45.2156	0.561306	0.220434	2.54637	0.010885	0.0589515
Pcgf3	49.8469	0.578865	0.227359	2.54604	0.0108951	0.0589751
Arl6ip5	177.827	0.402557	0.15824	2.54397	0.0109601	0.0592956
Crlf2	49.8379	0.530897	0.208722	2.54356	0.0109728	0.0593324
Fance	43.4223	0.621517	0.24438	2.54324	0.0109831	0.0593564
Srp68	121.631	0.408896	0.160856	2.542	0.0110219	0.0595032
Prkab2	56.903	0.573162	0.225469	2.54209	0.0110192	0.0595032
Per3	90.3757	0.581502	0.228811	2.54141	0.0110406	0.0595725
Tmem35b	43.0216	-0.549978	0.216456	-2.54083	0.011059	0.0595767
Galnt11	71.8486	0.510749	0.201012	2.54088	0.0110573	0.0595767
Spryd3	160.366	0.4086	0.160791	2.54118	0.0110478	0.0595767
Aatk	250.23	0.3704	0.14583	2.53994	0.0110871	0.0596546
Snrnp200	96.7813	0.455984	0.179534	2.53982	0.011091	0.0596546
Gsta4	38.4051	0.585531	0.23052	2.54005	0.0110837	0.0596546
Maco1	117.027	0.444607	0.175374	2.5352	0.0112384	0.0604151
Cul3	129.02	0.457133	0.18033	2.53498	0.0112453	0.0604204
Stt3b	89.1196	0.433198	0.170932	2.53433	0.0112662	0.0605006
Ptk2b	282.417	0.383356	0.151363	2.53269	0.0113192	0.0605295
Ppm1f	65.9456	0.506059	0.199769	2.53322	0.011302	0.0605295
Epb41l5	34.474	-0.615138	0.242877	-2.53271	0.0113183	0.0605295
Ost4,Gm19774	76.9483	0.463435	0.182952	2.53309	0.0113061	0.0605295
Pex11b	70.5456	0.495106	0.195451	2.53315	0.0113044	0.0605295
Ttc39b	56.9435	0.54756	0.216121	2.53358	0.0112905	0.0605295
Prrc2b	229.009	0.359129	0.141754	2.53347	0.0112941	0.0605295
Atf7	61.1712	0.538577	0.212642	2.53279	0.0113158	0.0605295
Mapre3	130.602	0.43976	0.173701	2.5317	0.011351	0.060668
Zfr2	53.5204	0.55109	0.217704	2.53137	0.0113618	0.0606936
Cplane1	52.6092	0.520498	0.205675	2.53068	0.0113842	0.0607587
Exoc3	73.9534	0.485732	0.191941	2.53063	0.0113859	0.0607587
Dcun1d5	87.1417	0.443615	0.175313	2.53041	0.0113929	0.0607639
Snrpd3	84.7529	0.464978	0.183852	2.52909	0.011436	0.0609621
Snrnp70	202.802	0.512728	0.202777	2.52853	0.0114541	0.0610266
Zcchc3	37.1489	-0.613316	0.242596	-2.52813	0.0114671	0.0610637
Creb3	62.9254	0.513272	0.203055	2.52774	0.0114799	0.0611
Syngr3	167.245	0.383413	0.151723	2.52706	0.0115021	0.0611541
Stoml1	98.7893	0.478895	0.189497	2.52719	0.0114978	0.0611541
Drc3	66.5925	0.538571	0.213242	2.52563	0.0115491	0.0613009
Uqcrb	150.039	0.373945	0.148069	2.52549	0.0115538	0.0613009
Cnih3	93.2457	-0.459085	0.181758	-2.5258	0.0115435	0.0613009
Gmfb	115.642	0.466367	0.184654	2.52563	0.0115491	0.0613009
Ndufa1	187.532	0.370918	0.14691	2.52479	0.0115767	0.0613902
Eps15l1	106.964	0.456247	0.180723	2.52457	0.0115841	0.0613974
Dbn1	150.346	0.465118	0.184257	2.52429	0.0115934	0.0614148
P2rx7	38.1507	-0.603822	0.239356	-2.5227	0.0116458	0.0616601
Cox14	157.408	0.388942	0.154245	2.52159	0.0116826	0.0618228
Arfgef1	57.5365	0.516226	0.204745	2.52132	0.0116916	0.0618385
Mal2	126.349	0.429052	0.17023	2.52043	0.0117212	0.0619305
Gm52436,Gm52416,Gm52446,Gm52437,LOC118568634,Gm52420	1410.65	0.514316	0.204052	2.52052	0.0117181	0.0619305
Gm40847,LOC108167368,1700030C10Rik,Gm38538,Gm10479,9030624G23Rik,5730507C01Rik,Gm10476,Gm5784,3110053B16Rik,6030426L16Rik,Asap2	77.0475	0.527065	0.209148	2.52006	0.0117335	0.0619636
Kat7	72.0306	0.480073	0.190568	2.51916	0.0117635	0.0620252
Tmem94	85.6458	0.54894	0.217887	2.51938	0.0117561	0.0620252
Kpna2	45.7689	0.553167	0.219571	2.5193	0.0117588	0.0620252
Chtop	92.0993	0.44028	0.174817	2.51852	0.0117849	0.0620734
Nr2f1	91.5698	-0.497046	0.197354	-2.51855	0.011784	0.0620734
Foxred1	49.4742	0.529433	0.210347	2.51695	0.0118377	0.0623193
Slc50a1	94.1589	0.512737	0.203729	2.51676	0.0118439	0.0623196
Praf2	153.428	0.402212	0.159839	2.51636	0.0118574	0.0623587
Rnf166	68.5845	0.533283	0.211959	2.51597	0.0118705	0.0623954
Clta	364.757	0.425557	0.169183	2.51536	0.011891	0.0624708
Mrps14,Gm17764	92.0242	0.472071	0.187722	2.51473	0.0119122	0.0625498
Ndufs6	239.727	0.354396	0.140946	2.5144	0.0119234	0.0625674
Osbpl6	83.4436	0.486764	0.193601	2.51427	0.0119279	0.0625674
Arglu1	234.446	0.454473	0.180803	2.51364	0.0119494	0.0625834
Gfm1	71.2418	0.507015	0.201692	2.51381	0.0119433	0.0625834
Zdhhc18	51.3483	0.549909	0.218743	2.51395	0.0119387	0.0625834
Faxc	76.4738	0.49134	0.195489	2.51339	0.0119578	0.0625956
Kcnip2	178.977	-0.478322	0.190379	-2.51247	0.011989	0.0626963
Dync1h1	183.49	0.405768	0.161516	2.51224	0.0119966	0.0626963
Rps6kb1	71.3825	0.462445	0.184088	2.51209	0.0120017	0.0626963
Mia2	99.0816	0.463421	0.184471	2.51216	0.0119995	0.0626963
Smim12	67.587	0.485588	0.193395	2.51086	0.0120437	0.0628507
Dbnl	77.8642	0.495089	0.197179	2.51086	0.0120436	0.0628507
Atg9a	132.035	0.434116	0.172923	2.51045	0.0120576	0.062859
Slc25a20	41.0493	-0.569477	0.226841	-2.51047	0.0120572	0.062859
Elp5	87.0081	0.470273	0.187402	2.50943	0.0120927	0.0629774
Tagln3	236.274	0.368162	0.146711	2.50944	0.0120924	0.0629774
Mta3	95.1186	0.461536	0.184048	2.5077	0.012152	0.0632537
Smyd5	56.9195	0.510734	0.203778	2.50633	0.0121993	0.0634673
Golm1	38.0443	1.06589	0.425333	2.506	0.0122106	0.0634937
Cfap36	128.784	0.404413	0.161391	2.50579	0.0122177	0.0634986
Clba1	42.1906	0.594031	0.237135	2.50504	0.0122439	0.0636018
Emc7	165.115	0.376456	0.150324	2.5043	0.0122693	0.0636689
Snrpb	124.067	0.428953	0.171286	2.50431	0.012269	0.0636689
Rbm27	37.3218	0.619395	0.247497	2.50264	0.0123271	0.0639363
Psen1	99.51	0.514838	0.205752	2.50222	0.0123416	0.063979
Fech	57.7456	0.555754	0.222246	2.50063	0.0123972	0.0642345
Ak1	225.967	0.436832	0.174736	2.49996	0.0124209	0.0643242
Ptprj	135.557	0.543227	0.217413	2.49859	0.0124688	0.0645398
Lmna	67.1764	0.504535	0.20195	2.49832	0.0124784	0.0645566
Ppp1r1a	95.4874	0.541264	0.216678	2.49802	0.0124891	0.0645787
Dffa	73.3605	0.488414	0.195608	2.4969	0.0125283	0.0647156
Slc35e2	68.2193	0.487557	0.195259	2.49698	0.0125256	0.0647156
Plekho1	88.9594	0.434716	0.17419	2.49564	0.012573	0.0649136
Spcs2	84.2303	0.444767	0.178291	2.49461	0.0126097	0.0650508
Stk39	82.4154	0.450432	0.180568	2.49453	0.0126123	0.0650508
Rpl8	154.451	0.398693	0.159853	2.49412	0.012627	0.0650935
Pou5f2	34.1372	-0.609862	0.244555	-2.49377	0.0126396	0.0651254
Usp22	117.686	0.402327	0.161412	2.49254	0.0126833	0.0652427
Gnai1	116.977	0.433543	0.173929	2.49264	0.0126796	0.0652427
Stmn4	341.207	0.436024	0.174941	2.49241	0.012688	0.0652427
Sumo3	145.021	0.423317	0.169826	2.49265	0.0126793	0.0652427
BC004004	67.404	0.465267	0.18669	2.49218	0.012696	0.0652506
Kdm2b	47.3358	0.608	0.244066	2.49113	0.0127339	0.0653132
Ndufb8	285.477	0.376676	0.151181	2.49156	0.0127183	0.0653132
Ints8	55.3514	0.500175	0.200769	2.49129	0.012728	0.0653132
Ing1	74.3601	-0.47854	0.192084	-2.4913	0.0127277	0.0653132
Fbxo11	179.9	0.365047	0.146706	2.48828	0.0128362	0.065805
Chid1	102.189	0.471537	0.189522	2.48803	0.0128453	0.0658184
Pigk	63.4767	0.507427	0.204039	2.48691	0.0128856	0.0658261
Mgrn1	176.616	0.396994	0.159596	2.4875	0.0128644	0.0658261
Cog7	54.7463	0.527485	0.212103	2.48692	0.0128854	0.0658261
Ptcd3	59.0515	0.515958	0.207465	2.48696	0.0128839	0.0658261
Ext2	97.0968	0.458563	0.184382	2.48703	0.0128816	0.0658261
Asphd2	132.973	0.48973	0.196867	2.48761	0.0128603	0.0658261
Rprml	165.855	0.445199	0.179036	2.48665	0.0128954	0.0658428
Ndufs8	118.298	0.389523	0.156702	2.48575	0.0129279	0.0658501
Sfswap	76.0395	0.475968	0.191508	2.48537	0.0129417	0.0658501
Ngdn	44.6741	0.535654	0.215505	2.48558	0.0129341	0.0658501
Lingo4	33.3916	-0.644869	0.259467	-2.48536	0.0129421	0.0658501
Ccdc47	87.8029	0.451356	0.181541	2.48625	0.0129097	0.0658501
Gm10409,Gm3005,Gm3002,Gm3685,Gm3264,Gm2897,Gm10340,2610042L04Rik,Gm5458,Gm3411,Gm3173,Gm3317,Gm3558,Gm3667,Gm5796,Gm2956,Gm2974,Gm3373,Gm3636,Gm3696,Gm10338,Gm3752,Gm3500,Gm2237,Gm8246,Gm8108,Gm3248,Gm3383,Gm2888,Gm3488	175.562	0.443524	0.178417	2.48588	0.0129232	0.0658501
Ambp	41.7916	-0.590334	0.237486	-2.48576	0.0129276	0.0658501
[truncated: 17,741 more rows]

## Sheet: LND_peri_infarct_1_vs_contra
	baseMean	log2FoldChange	lfcSE	stat	pvalue	padj
Gdpd5	117.929	1.01791	0.165883	6.13631	8.44615e-10	6.00521e-06
Idi1,Idi1-ps1	113.544	0.951943	0.168254	5.65776	1.5336e-08	5.45194e-05
Msmo1	137.565	1.0301	0.184986	5.56851	2.56923e-08	6.08908e-05
Fosb	79.624	1.06607	0.195861	5.44301	5.23876e-08	9.3119e-05
Hmgcs1	214.748	0.835351	0.156591	5.33461	9.5751e-08	0.000136158
Insig1	131.264	1.00247	0.189281	5.29619	1.18245e-07	0.000140121
Ppp1r1b	626.639	0.984314	0.193925	5.07575	3.85978e-07	0.000392044
Nrn1	549.382	0.977362	0.197393	4.95136	7.36958e-07	0.000582197
Cyp51	93.1785	0.839485	0.168979	4.96799	6.76515e-07	0.000582197
Gadd45b	121.183	0.85901	0.18065	4.75512	1.98329e-06	0.00141012
Rimbp2	323.983	0.895465	0.193591	4.62554	3.73622e-06	0.00241496
Egr3	219.442	0.971909	0.215061	4.51923	6.2066e-06	0.00367741
Crip2	175.133	0.79307	0.177008	4.48042	7.44972e-06	0.00407442
Ehd3	288.059	0.848064	0.193337	4.38645	1.15217e-05	0.00585139
Dhcr24	192.63	0.85406	0.195543	4.36763	1.25601e-05	0.00593728
Ptgds	286.129	-0.944441	0.217639	-4.33948	1.42818e-05	0.00593728
Hmgcr	163.248	0.748042	0.172496	4.33657	1.44721e-05	0.00593728
Tamalin	140.205	0.805246	0.186045	4.32823	1.50311e-05	0.00593728
Srxn1	203.507	0.681101	0.162489	4.19167	2.76909e-05	0.00990305
Nptx2	199.288	1.77238	0.42297	4.19032	2.78567e-05	0.00990305
Scrt2	156.789	0.839168	0.202251	4.14915	3.33717e-05	0.0112987
D430041D05Rik	173.802	0.640169	0.155103	4.12739	3.66909e-05	0.0118578
Cox15	112.491	0.703845	0.172423	4.08207	4.46356e-05	0.0137982
Sema4a	176.417	0.80622	0.198621	4.05909	4.92648e-05	0.0145947
Junb	175.423	0.699955	0.17547	3.98902	6.63458e-05	0.0188688
Rgs4	520.015	0.658835	0.175459	3.75491	0.000173401	0.0440316
Prmt8	129.07	0.664115	0.176264	3.76774	0.000164735	0.0440316
Nsdhl	84.3023	0.620916	0.165283	3.75669	0.000172175	0.0440316
Ldha	277.341	0.749919	0.20132	3.72502	0.000195303	0.0478829
Camkk1	388.794	0.687416	0.185161	3.71252	0.000205203	0.0486331
Sec61a2	122.437	0.624975	0.169344	3.69058	0.000223746	0.0513173
Kcnip3	272.891	0.578295	0.157852	3.66353	0.000248763	0.0552719
Pfkfb3	81.4618	0.669571	0.185193	3.61552	0.000299744	0.0645813
Efhd2	1053.24	0.819719	0.227271	3.60679	0.000310014	0.0648293
Flna	90.5991	0.662426	0.184062	3.59892	0.000319545	0.0649132
Srsf3	319.074	0.604569	0.16921	3.57288	0.000353072	0.0697318
Hagh	249.517	0.696235	0.196541	3.54244	0.000396446	0.076182
Syn3	106.243	0.602062	0.171794	3.50456	0.00045736	0.0855745
Cap1	281.023	0.624403	0.178841	3.49139	0.000480509	0.0876004
Klhl2	350.607	0.675121	0.194463	3.47172	0.000517128	0.0919195
Pabpc4	149.331	0.524741	0.152185	3.44805	0.000564643	0.0958663
Fdps	155.406	0.539227	0.156422	3.44726	0.000566299	0.0958663
Fdft1	276.213	0.648654	0.188894	3.43395	0.000594845	0.0983569
Tomm34	94.1492	0.565246	0.165264	3.42026	0.000625613	0.0992483
Dusp5	89.2711	0.647987	0.189516	3.41916	0.000628154	0.0992483
Srm	177.826	0.591031	0.174758	3.382	0.000719593	0.108858
Anp32a	426.894	0.679371	0.200698	3.38504	0.000711677	0.108858
Sqle	157.992	0.496958	0.147834	3.36159	0.000774957	0.114791
Apod	100.273	-0.549566	0.164825	-3.33424	0.000855342	0.12163
Mboat7	271.325	0.619577	0.185794	3.33476	0.000853728	0.12163
Slc6a17	730.977	0.669306	0.201584	3.32023	0.000899441	0.125393
Dhps	101.455	0.550577	0.166516	3.30645	0.000944873	0.129193
Fasn	231.628	0.562277	0.171573	3.27718	0.00104848	0.13554
Ccdc85b	412.094	0.548603	0.166916	3.28671	0.00101366	0.13554
Gng5,Gng5-ps	80.9846	0.590822	0.180002	3.28232	0.00102958	0.13554
Acat2	115.444	0.528075	0.161505	3.26971	0.00107659	0.136688
Plekha2	89.1392	0.540216	0.169183	3.19308	0.00140762	0.175581
Vgf	302.169	0.65939	0.20752	3.17748	0.00148562	0.182116
Cyth3	79.4056	-0.567825	0.179619	-3.16127	0.00157081	0.186141
Xpo1	109.086	0.504185	0.159266	3.16568	0.00154722	0.186141
Ipo5	282.903	0.630201	0.20062	3.14127	0.00168216	0.196068
Map3k13	90.999	-0.564686	0.180475	-3.12889	0.0017547	0.19803
Ppme1	377.772	0.6981	0.222858	3.13249	0.00173332	0.19803
Cdr2	109.369	0.505374	0.162174	3.11623	0.00183177	0.203498
Klf10	105.619	0.561902	0.181296	3.09937	0.00193934	0.212134
Zfpm1	117.341	0.543632	0.175761	3.09302	0.00198128	0.213438
Sc5d	96.7393	0.482071	0.156772	3.07499	0.00210512	0.223394
Rab36	133.369	0.628606	0.206781	3.03995	0.00236614	0.2474
Tub	135.567	-0.508979	0.168581	-3.0192	0.00253443	0.261157
Kctd1	129.858	-0.495216	0.164649	-3.00771	0.00263224	0.26736
Prkab2	99.1655	0.523264	0.174268	3.00263	0.00267656	0.268033
Rragd	117.183	0.516351	0.172541	2.99263	0.00276587	0.269388
Hsd17b7	78.8225	0.517335	0.17272	2.99523	0.00274242	0.269388
Arl4d	136.179	0.482237	0.162236	2.97244	0.00295443	0.283865
Kif17	111.856	0.536202	0.181206	2.95907	0.00308568	0.290617
Pih1d1	109.884	0.491635	0.166261	2.957	0.00310645	0.290617
Mfsd12	135.386	0.46932	0.16229	2.89185	0.00382977	0.351235
Selenop	114.352	-0.792916	0.274371	-2.88994	0.00385321	0.351235
Stard4	97.4017	0.468251	0.162676	2.87842	0.00399668	0.359701
Pou3f3	133.303	-0.489497	0.170821	-2.86555	0.00416281	0.36997
Tspan5	263.012	0.558204	0.197417	2.82754	0.0046907	0.397034
Eif2b3	74.7223	0.495266	0.174551	2.83737	0.00454868	0.397034
Mettl7a1	82.1064	-0.509577	0.179768	-2.83464	0.00458772	0.397034
Coro2a	88.8622	0.466082	0.164818	2.82786	0.00468597	0.397034
Agfg2	143.609	0.447764	0.158985	2.8164	0.00485653	0.398465
Drc3	95.9837	0.520929	0.184645	2.82125	0.00478367	0.398465
Gzf1	82.0998	0.498812	0.17719	2.81513	0.00487574	0.398465
Psmb10	92.3053	0.464968	0.165978	2.80138	0.00508848	0.40661
Gm13305,Gm2002,LOC100861969,Il11ra1,Il11ra2	107.176	0.515396	0.183985	2.8013	0.00508977	0.40661
Hpcal4	399.205	0.52248	0.187323	2.78918	0.00528411	0.417445
Sigmar1	74.142	0.480524	0.172981	2.77791	0.00547106	0.422818
Dstn	237.415	0.494629	0.177925	2.77999	0.00543604	0.422818
Rhoc	87.5316	0.455928	0.165017	2.76292	0.00572868	0.433307
Mapk6	193.679	0.492176	0.178109	2.76334	0.00572135	0.433307
Pafah1b3	89.006	0.475521	0.172692	2.75358	0.00589474	0.441175
H2-L,H2-D1	78.6687	0.488883	0.178144	2.74432	0.00606362	0.444457
Slc7a4	268.789	0.561096	0.204323	2.74613	0.00603026	0.444457
Cipc	132.291	0.435286	0.159954	2.72133	0.00650204	0.462295
Wfs1	98.5918	0.445417	0.163483	2.72455	0.00643883	0.462295
Kcnk2	98.4681	-0.517728	0.190245	-2.72138	0.00650099	0.462295
Smox	99.4799	-0.44637	0.164403	-2.71509	0.0066258	0.46643
Smim4	83.2275	0.465982	0.172661	2.69883	0.00695832	0.485036
Gm13363,Ptp4a1	163.447	0.446696	0.166634	2.68071	0.00734669	0.504756
Degs1	162.462	0.430319	0.160624	2.67905	0.00738321	0.504756
Necab2	102.551	0.487626	0.182821	2.66723	0.00764792	0.517874
Cyb5r1	90.8348	0.481145	0.181375	2.65276	0.00798359	0.535503
Lgi1	152.575	0.416844	0.157659	2.64396	0.00819413	0.539447
Rbbp7	118.288	0.476985	0.180277	2.64585	0.0081487	0.539447
Hlf	152.11	-0.437639	0.166015	-2.63613	0.00838571	0.546994
Plcxd2	244.568	0.477429	0.181397	2.63195	0.00848955	0.548734
Hspa4	151.677	0.437271	0.166806	2.62143	0.00875622	0.560871
Slc3a2	233.698	0.449607	0.172077	2.61282	0.00897976	0.570055
Mpp3	157.568	0.503676	0.193935	2.59714	0.00940034	0.587108
Mvd	86.741	0.696896	0.268382	2.59666	0.00941355	0.587108
Tmem94	124.351	0.428052	0.166004	2.57856	0.00992137	0.609696
Nr2f1	98.9916	-0.422546	0.163975	-2.57688	0.00996957	0.609696
Sgsm1	189.923	0.483029	0.187607	2.57469	0.010033	0.609696
Fabp5	216.941	0.421637	0.164314	2.56605	0.0102863	0.619796
Tsc22d4	101.798	-0.440368	0.171877	-2.56211	0.0104038	0.621608
Lrrc8d	96.4028	0.409408	0.160453	2.55157	0.0107239	0.625101
Syn2	480.335	0.516946	0.202175	2.55693	0.0105601	0.625101
Slc25a22	237.118	0.4502	0.176445	2.5515	0.0107261	0.625101
Cby1	162.649	0.392582	0.154536	2.5404	0.0110727	0.63221
Fam126b	219.346	0.526854	0.207255	2.54206	0.0110201	0.63221
B3galt2	75.0688	-0.44171	0.174139	-2.53654	0.0111953	0.63221
Rbl2	77.7179	-0.431324	0.170062	-2.53628	0.0112037	0.63221
Edem2	86.3942	-0.41039	0.162396	-2.52709	0.0115014	0.639853
Dgki	141.86	0.401382	0.158866	2.52654	0.0115192	0.639853
Midn	195.609	0.492007	0.195776	2.51311	0.0119671	0.65958
Atad3a	106.549	0.405498	0.161976	2.50345	0.0122989	0.672653
Mrps26	234.909	0.472554	0.189005	2.50022	0.0124117	0.673643
Plxdc1	172.254	0.43147	0.173334	2.48924	0.0128017	0.674222
Shisa4	215.191	0.428427	0.171871	2.49273	0.0126766	0.674222
Npas4	75.8498	0.868793	0.348912	2.49	0.0127742	0.674222
Xxylt1	90.0662	0.415763	0.166645	2.4949	0.0125992	0.674222
Adi1	97.2566	-0.404032	0.163849	-2.46589	0.0136675	0.674446
Pdzd2	100.982	0.411277	0.165513	2.48487	0.01296	0.674446
Tpm1	407.652	0.477915	0.193638	2.46809	0.0135837	0.674446
Mrpl10	96.268	0.397895	0.160774	2.47487	0.0133285	0.674446
Amph	642.538	0.50205	0.20369	2.46477	0.0137099	0.674446
Hsph1	273.742	0.459962	0.185537	2.47909	0.013172	0.674446
Acsl5	127.2	0.408822	0.165944	2.46361	0.0137545	0.674446
Lingo1	500.696	0.528986	0.21357	2.47687	0.013254	0.674446
Cd63	89.8369	0.405167	0.163223	2.48229	0.0130542	0.674446
Actg1	1357.25	0.501451	0.20313	2.46862	0.0135636	0.674446
Cdh23	90.8396	0.453921	0.185134	2.45184	0.0142127	0.688946
Hk1	586.701	0.490965	0.200308	2.45105	0.014244	0.688946
Ppip5k1	147.423	0.421713	0.172364	2.44665	0.0144193	0.689802
Nuak1	148.961	-0.426608	0.17443	-2.44573	0.0144558	0.689802
Trappc10	132.905	-0.385152	0.157806	-2.44066	0.0146602	0.694896
Sh3bgrl3	442.773	0.445261	0.182767	2.43622	0.0148415	0.698439
Pou3f1	81.9597	0.454177	0.186594	2.43404	0.0149315	0.698439
Slc6a8	370.14	0.43277	0.178033	2.43085	0.0150636	0.700014
Smg7	124.095	0.395697	0.162999	2.4276	0.0151992	0.701729
Pdzrn3	111.76	0.416974	0.172125	2.4225	0.0154141	0.705337
Kdm6b	80.4702	0.409388	0.169095	2.42105	0.0154757	0.705337
Gpc1	275.015	0.448754	0.185577	2.41816	0.0155993	0.706438
Pacsin3	105.916	0.43341	0.179994	2.40792	0.0160438	0.715041
Daglb	127.918	0.397436	0.165127	2.40685	0.0160909	0.715041
Man2b2	99.6334	-0.391514	0.162553	-2.40853	0.0160168	0.715041
Doc2a	131.997	0.401901	0.167327	2.40188	0.0163109	0.717051
Mlx	88.2663	0.419614	0.174746	2.40128	0.0163379	0.717051
Slc7a8	145.15	0.488159	0.203513	2.39866	0.0164554	0.717778
Srebf2	291.301	0.412734	0.172885	2.38733	0.0169713	0.735769
Atrnl1	112.189	0.383549	0.16132	2.37757	0.0174273	0.741964
Cdh22	124.188	0.418412	0.175942	2.37813	0.0174006	0.741964
Cd9	73.0922	0.415451	0.174493	2.38091	0.0172698	0.741964
Ssbp3	252.52	0.402677	0.169926	2.36972	0.0178015	0.753385
Gphn	208.147	0.384748	0.162563	2.36677	0.0179441	0.754928
Dcp1a	91.95	0.388984	0.164891	2.35903	0.0183226	0.766315
Ech1	111.377	0.382896	0.162554	2.3555	0.0184977	0.768817
Ets2	111.736	0.464563	0.197394	2.35348	0.0185987	0.768817
Sult2b1	83.9857	0.403629	0.171725	2.35043	0.0187517	0.770661
Reep1	173.465	0.463073	0.198591	2.3318	0.0197113	0.790781
Zfp787	97.8036	0.392836	0.16895	2.32516	0.0200633	0.790781
Phb2	132.234	0.365744	0.157373	2.32406	0.0201222	0.790781
Naa50	150.677	0.419161	0.181109	2.3144	0.0206456	0.790781
Rdh11	73.8705	0.399921	0.172618	2.31679	0.0205151	0.790781
Epha7	104.999	-0.408819	0.174936	-2.33696	0.0194415	0.790781
Gm52861,Gm36327,Gm40367,Gm40364,Gm40365,Gm40363,Gm40369	427.383	0.506075	0.218468	2.31648	0.0205322	0.790781
Stx6	134.451	0.386108	0.166883	2.31365	0.0206871	0.790781
Sulf2	145.923	0.463705	0.199909	2.31958	0.0203637	0.790781
E2f4	77.4905	0.422829	0.182044	2.32268	0.0201966	0.790781
Brinp3	119.612	-0.406692	0.175725	-2.31436	0.020648	0.790781
Trmt61a	80.7193	0.383196	0.165498	2.31541	0.0205905	0.790781
Gmpr	79.2293	0.419882	0.179933	2.33355	0.0196191	0.790781
Slc35b2	79.1477	-0.402832	0.174625	-2.30684	0.0210639	0.793495
Myl4	197.227	0.513422	0.222616	2.30632	0.0210929	0.793495
Ppm1h	100.469	0.426514	0.184822	2.3077	0.0210159	0.793495
Snx29	86.3939	-0.365235	0.159233	-2.29371	0.0218074	0.816056
Herc3	289.806	0.472585	0.206942	2.28366	0.0223915	0.830516
Sap130	119.797	0.369437	0.161817	2.28305	0.0224274	0.830516
Sgk1	133.293	-0.404334	0.177736	-2.27491	0.0229114	0.835386
Zmiz1	218.101	0.441418	0.193879	2.27678	0.0227995	0.835386
Rheb	284.127	0.436271	0.191597	2.27703	0.0227845	0.835386
Actn1	169.849	0.433652	0.191026	2.27011	0.0232006	0.841614
Lsm11	88.1066	0.410302	0.181555	2.25993	0.0238258	0.857352
Svop	204.609	0.358554	0.15885	2.25719	0.0239962	0.857352
Vstm2l	150.961	0.647504	0.286791	2.25775	0.0239611	0.857352
Ptma	631.735	0.41392	0.183557	2.25499	0.024134	0.857964
Rasgrp1	546.371	0.46319	0.205705	2.25172	0.0243399	0.860979
Rundc3b	88.903	0.395091	0.176216	2.24209	0.0249559	0.878397
Minar2	82.9655	0.377549	0.16868	2.23825	0.0252048	0.879802
Cmpk2	93.0672	-0.370575	0.165608	-2.23766	0.0252433	0.879802
Mcl1	99.4663	0.348872	0.15607	2.23535	0.0253943	0.880749
Nfia	120.701	-0.374553	0.168317	-2.22528	0.0260622	0.890875
Lbh	123.666	0.41262	0.185112	2.22903	0.0258122	0.890875
Cfap298	167.276	0.346853	0.15578	2.22656	0.0259767	0.890875
Ptges2	119.256	0.376134	0.169448	2.21976	0.0264352	0.892469
Aacs	85.2429	0.409677	0.184551	2.21986	0.0264284	0.892469
Eef1akmt2	99.7305	-0.360192	0.162412	-2.21777	0.0265706	0.892469
Inpp5j	166.313	-0.432853	0.195227	-2.21718	0.0266109	0.892469
Zc3h10	80.0757	-0.360389	0.1638	-2.20017	0.0277945	0.923453
Ell	76.7584	-0.390205	0.177231	-2.20168	0.0276879	0.923453
Apoo,Apoo-ps	112.374	0.349369	0.15895	2.19798	0.0279507	0.924324
Slc35g2	80.9415	-0.381902	0.173949	-2.19549	0.0281287	0.925515
Gm13884,Swsap1	76.1823	-0.378282	0.17243	-2.19384	0.0282471	0.925515
Mast3	202.978	-0.345825	0.157794	-2.19162	0.0284067	0.926474
Dlgap4	279.553	0.380338	0.17414	2.18409	0.0289553	0.935189
Ap2b1	390.436	0.443658	0.203275	2.18256	0.0290685	0.935189
Abcg1	204.892	-0.400042	0.183254	-2.18299	0.0290364	0.935189
Cables2	86.7818	0.396187	0.181931	2.17767	0.0294306	0.942574
Ocrl	92.5761	-0.374316	0.172075	-2.17531	0.0296067	0.943652
Smarca2	236.017	-0.357255	0.164356	-2.17367	0.0297297	0.943652
Tmpo	102.552	0.333045	0.15405	2.16193	0.0306239	0.945272
Wdr1	151.278	0.327497	0.151099	2.16743	0.0302024	0.945272
Ammecr1l	76.1747	-0.366195	0.169608	-2.15908	0.0308443	0.945272
Nmnat2	296.621	0.398094	0.184351	2.15943	0.0308166	0.945272
Tnfsfm13,Tnfsf12	74.695	-0.376041	0.17401	-2.16103	0.030693	0.945272
Pdia2	83.9819	-0.361337	0.166945	-2.1644	0.0304337	0.945272
Rab3c	142.341	0.36346	0.167947	2.16413	0.0304544	0.945272
Nkain1	105.816	0.383773	0.177325	2.16424	0.030446	0.945272
LOC118567641	149.172	0.382129	0.177259	2.15576	0.0311023	0.949087
Sgsm2	134.433	0.364142	0.169722	2.14552	0.0319115	0.955147
Ttll11	166.66	0.401086	0.186683	2.14848	0.0316753	0.955147
Micu1	165.384	0.354281	0.164962	2.14765	0.0317415	0.955147
Itpk1	149.326	0.396832	0.185025	2.14475	0.0319726	0.955147
Tbc1d24	266.021	0.447881	0.208398	2.14916	0.0316216	0.955147
Cstf2t	129.516	0.360676	0.168642	2.13871	0.0324594	0.96161
Rap1gap	651.469	0.45633	0.213301	2.13937	0.0324055	0.96161
Ckap5	134.033	0.375423	0.17608	2.13211	0.0329977	0.973502
Smim7	102.681	0.347791	0.163314	2.12958	0.0332062	0.975603
Gda	196.264	0.455325	0.214154	2.12615	0.0334904	0.975887
Eif2b5	164.781	0.366356	0.172191	2.12762	0.0333688	0.975887
Gm7931,Hmgn2	194.91	0.317178	0.149957	2.11513	0.0344189	0.990763
Adora1	465.822	0.370228	0.174911	2.11667	0.0342881	0.990763
Map7d1	228.173	0.363016	0.171517	2.1165	0.0343025	0.990763
Txndc16	82.6639	-0.379658	0.180004	-2.10917	0.0349299	0.997743
Itpka	289.379	0.506551	0.240182	2.10903	0.034942	0.997743
Chga	458.988	0.480533	0.228422	2.10371	0.035404	0.998086
Bok	141.424	0.337337	0.160383	2.10332	0.0354376	0.998086
Med24	174.577	-0.376726	0.179186	-2.10243	0.0355156	0.998086
[truncated: 19,488 more rows]

## Sheet: 3BP_peri_infarct_1_vs_contra
	baseMean	log2FoldChange	lfcSE	stat	pvalue	padj
[truncated: 19,740 more rows]
