# Supplementary material for: Transcriptional and neuroprotective effects of hexokinase-2 inhibitors administered after stroke
Source: J Neuroinflammation. 2025 Oct 28;22:247. doi: 10.1186/s12974-025-03594-1 (PMC12570821; doi:10.1186/s12974-025-03594-1)
Supplement: Supplementary file 12 — Supplementary Material 12. [file 12974_2025_3594_MOESM12_ESM.xlsx]

## Sheet: DEGs_neuron_veh_ipsi2_contra
	baseMean	log2FoldChange	lfcSE	stat	pvalue	padj
Ppp1r1b	304.536	1.40595	0.232297	6.05236	1.4274e-09	2.81769e-05
Kcnip3	142.514	0.766544	0.18075	4.24091	2.2262e-05	0.219726
Cd34	52.2453	-0.835262	0.221354	-3.77342	0.000161027	0.689235
Npy	41.6965	0.867785	0.234038	3.70788	0.000208999	0.689235
Ntng2	53.6314	0.77895	0.210113	3.70728	0.000209494	0.689235
Crhbp	46.9615	0.933076	0.244733	3.81262	0.0001375	0.689235
Nr4a1	84.7162	-0.790438	0.216806	-3.64583	0.000266525	0.7516
Gm136	18.2932	0.318057	0.304848	1.04333	0.296796	0.999976
Sema7a	191.992	0.318613	0.191219	1.66622	0.09567	0.999976
Lyrm2	37.5708	-0.0337046	0.225666	-0.149356	0.881273	0.999976
Klf5	17.1301	0.0496841	0.283473	0.17527	0.860868	0.999976
Mindy4	33.4972	0.124665	0.229243	0.543811	0.586571	0.999976
Nkx2-9	19.8957	-0.00999139	0.296144	-0.0337383	0.973086	0.999976
Tgm5	18.2729	0.337779	0.282962	1.19373	0.232586	0.999976
Cldn11	51.9401	-0.234465	0.249956	-0.938025	0.348231	0.999976
Rassf2	55.8676	0.245121	0.198264	1.23634	0.216332	0.999976
Lrrc73	31.8279	0.0273845	0.240706	0.113767	0.909422	0.999976
Hps6	21.2712	-0.281706	0.278982	-1.00976	0.312608	0.999976
Cep89	37.6509	0.00120822	0.220225	0.00548627	0.995623	0.999976
Slc29a2	41.1778	0.279738	0.210515	1.32883	0.183905	0.999976
Itpa	78.1126	-0.0981745	0.213356	-0.460144	0.645413	0.999976
Cacnb3	144.316	-0.0266837	0.182391	-0.1463	0.883685	0.999976
Gfpt2	23.8486	-0.137676	0.256543	-0.536656	0.591505	0.999976
4933414I15Rik	22.0881	0.278791	0.269403	1.03485	0.30074	0.999976
Adamts4	24.273	-0.532364	0.257304	-2.06901	0.0385455	0.999976
Olfr665	13.0336	0.0465883	0.317266	0.146843	0.883256	0.999976
Trem2	18.6788	-0.194138	0.284237	-0.683013	0.494598	0.999976
Gns	45.4074	0.10635	0.235091	0.452377	0.650998	0.999976
Ms4a6d	15.2626	-0.0453355	0.309727	-0.146373	0.883627	0.999976
Mthfs,Mthfsl	31.5873	0.266539	0.228347	1.16725	0.243109	0.999976
Itgb5	25.6353	0.0839944	0.273364	0.307262	0.758644	0.999976
E430018J23Rik	24.2307	-0.269749	0.249922	-1.07933	0.28044	0.999976
Gtf2h1	36.212	-0.225969	0.236178	-0.956775	0.338681	0.999976
Krtap12-1	17.0592	-0.0511378	0.289339	-0.17674	0.859713	0.999976
Pskh1	26.1794	-0.229606	0.25247	-0.909438	0.363119	0.999976
Arl3	193.126	-0.014117	0.182131	-0.0775103	0.938218	0.999976
Olfr1015	17.5258	0.284576	0.300444	0.947186	0.343544	0.999976
Dhrs13	29.141	0.099509	0.239851	0.414879	0.67823	0.999976
Cox7b2	24.3915	-0.0502975	0.253731	-0.198232	0.842864	0.999976
Sub1	299.539	-0.329843	0.184986	-1.78307	0.0745756	0.999976
Cep128	18.8855	0.006276	0.296981	0.0211327	0.98314	0.999976
Rps6kc1	55.6531	-0.0500176	0.2164	-0.231135	0.81721	0.999976
Ino80b	28.2713	-0.0945454	0.248183	-0.38095	0.70324	0.999976
Pwwp4d,Pwwp4c	30.2627	-0.319595	0.255239	-1.25214	0.210519	0.999976
Gm13030	15.3417	-0.198022	0.287673	-0.68836	0.491226	0.999976
Dact3	79.0901	0.122114	0.186627	0.654322	0.512904	0.999976
Cfap47	24.1367	-0.128967	0.296404	-0.435106	0.663485	0.999976
Celf2	442.94	-0.149185	0.226074	-0.659894	0.509322	0.999976
Fbxw8	57.4277	-0.221541	0.20034	-1.10582	0.268804	0.999976
Chst4	20.1507	-0.030008	0.278964	-0.10757	0.914337	0.999976
Olfr1008	17.653	0.0744197	0.298011	0.249721	0.802803	0.999976
Haus8	26.4448	0.26391	0.259452	1.01718	0.309066	0.999976
Pate14	23.2757	0.114855	0.268768	0.427339	0.669132	0.999976
Iigp1	19.0812	0.00115445	0.282938	0.0040802	0.996744	0.999976
Taf11	103.963	-0.101614	0.195315	-0.520258	0.602884	0.999976
Hibadh	51.8554	0.221705	0.197281	1.1238	0.261097	0.999976
Zfp703	89.8322	0.202691	0.187287	1.08225	0.279142	0.999976
Eef2kmt	20.975	-0.0937733	0.270188	-0.347067	0.728541	0.999976
Hnrnpdl	185.535	-0.100567	0.196606	-0.511515	0.608991	0.999976
Nnmt	14.9889	-0.0823693	0.32076	-0.256794	0.797338	0.999976
Gvin2,Gvin1	20.3101	-0.0439227	0.268733	-0.163444	0.870169	0.999976
Cyp39a1	21.304	-0.304057	0.268599	-1.13201	0.257629	0.999976
H2-M10.4	17.837	-0.178144	0.281724	-0.632335	0.527168	0.999976
2410004P03Rik	24.4118	-0.0364159	0.249554	-0.145924	0.883981	0.999976
Pde4a	149.043	0.177834	0.203873	0.872281	0.383055	0.999976
Car7	50.3212	0.222455	0.208789	1.06545	0.286671	0.999976
Il13ra1	27.285	-0.277172	0.239727	-1.1562	0.2476	0.999976
Aldh1a3	16.6127	-0.232576	0.292939	-0.79394	0.42723	0.999976
Olfr593	11.8466	-0.0270441	0.318533	-0.084902	0.932339	0.999976
Fhl3	24.927	0.176973	0.249201	0.710164	0.477602	0.999976
Tle7	18.3296	0.098849	0.284753	0.34714	0.728486	0.999976
Ascl2	12.2335	-0.15507	0.3214	-0.482483	0.629463	0.999976
Zfat	30.4488	0.0256076	0.235353	0.108805	0.913357	0.999976
Ppp2r1a	344.853	-0.172959	0.206083	-0.839269	0.401318	0.999976
Gm9234,Ppia	1247.31	-0.237567	0.220926	-1.07532	0.28223	0.999976
Krt42	16.9378	0.0304405	0.301531	0.100953	0.919588	0.999976
Vmn2r120	24.1631	0.252668	0.272452	0.927385	0.353727	0.999976
Skint9	20.0183	0.153106	0.277277	0.552179	0.580826	0.999976
Lingo2	27.2043	-0.269949	0.251935	-1.0715	0.283943	0.999976
9930104L06Rik	26.4866	-0.024282	0.24644	-0.0985311	0.921511	0.999976
Tgif1	24.2978	-0.0380246	0.265867	-0.143021	0.886274	0.999976
St3gal4	33.6092	0.0599617	0.242998	0.246758	0.805096	0.999976
Cracd	41.8853	-0.00273482	0.239774	-0.0114058	0.9909	0.999976
Lmod1	18.41	0.298463	0.294619	1.01305	0.311037	0.999976
Cmc4	26.7036	0.196656	0.245226	0.801938	0.422589	0.999976
Zp3	20.5609	-0.0514273	0.270302	-0.190259	0.849106	0.999976
Dcc	32.7688	-0.210317	0.24029	-0.875263	0.381431	0.999976
Commd8	63.595	-0.173387	0.214123	-0.809752	0.418083	0.999976
Pramel19	31.0024	0.139277	0.236726	0.588346	0.5563	0.999976
Mzt1	23.6603	-0.244853	0.25896	-0.945522	0.344393	0.999976
Thnsl2	22.6742	0.100139	0.261212	0.383363	0.701451	0.999976
Olfr385	21.5309	-0.154395	0.25369	-0.608597	0.542791	0.999976
Pik3r2	141.162	-0.0665217	0.183038	-0.363432	0.716283	0.999976
Apobec2	18.8719	-0.32836	0.280673	-1.1699	0.242041	0.999976
Atxn10	122.813	-0.146399	0.195783	-0.747761	0.454604	0.999976
Supt6	94.8114	-0.0782896	0.185887	-0.421168	0.673633	0.999976
Prdm12	13.2569	0.319063	0.330087	0.966602	0.333743	0.999976
Scoc	174.383	-0.116176	0.187679	-0.619015	0.535906	0.999976
Mrpl37	69.3816	0.133169	0.226389	0.58823	0.556378	0.999976
1500009C09Rik	108.437	-0.0430266	0.197593	-0.217753	0.827621	0.999976
Ift140	31.702	-0.0400636	0.230064	-0.174141	0.861755	0.999976
Ccl1	24.7849	-0.126637	0.264572	-0.478647	0.63219	0.999976
Prkx	32.9411	-0.19026	0.227235	-0.837282	0.402434	0.999976
Fa2h	28.3054	-0.213528	0.239515	-0.8915	0.372661	0.999976
4932414N04Rik	18.2247	-0.175285	0.301255	-0.581848	0.560669	0.999976
Klra14-ps,Klra8,Klra21	17.3252	-0.418243	0.3041	-1.37535	0.169023	0.999976
Ywhae	433.622	-0.0924525	0.195425	-0.473084	0.636153	0.999976
Nelfe	46.9352	-0.0691138	0.21202	-0.325977	0.744442	0.999976
Eny2	117.105	-0.0687486	0.187613	-0.366439	0.714037	0.999976
Akap1	33.1285	-0.176483	0.234106	-0.753858	0.450935	0.999976
Endou	27.622	0.189597	0.252026	0.752295	0.451874	0.999976
Ralb	29.9929	0.198039	0.237229	0.834802	0.403829	0.999976
Olfr1270	19.2026	0.185681	0.289268	0.641898	0.520939	0.999976
Nabp2	53.0389	0.0118984	0.209635	0.0567579	0.954738	0.999976
Ift81	21.7017	0.107078	0.275861	0.388161	0.697897	0.999976
Rrbp1	36.2704	0.00621004	0.236702	0.0262357	0.979069	0.999976
Gzmm	15.5934	0.592357	0.299982	1.97464	0.0483086	0.999976
2310057J18Rik	15.1876	-0.18719	0.310995	-0.601907	0.547236	0.999976
Igfbp6	32.0695	-0.204795	0.224763	-0.911156	0.362213	0.999976
2310061N02Rik	16.5716	-0.127126	0.279922	-0.454148	0.649722	0.999976
Surf6	32.6025	0.24182	0.234037	1.03326	0.301483	0.999976
Atp1b4	18.9964	0.0717716	0.2734	0.262515	0.792925	0.999976
Prrt2	375.935	-0.300714	0.210193	-1.43066	0.152529	0.999976
Ush1c	25.8852	0.198959	0.26954	0.738142	0.460428	0.999976
Dhx38	39.7538	-0.0178722	0.218729	-0.0817095	0.934878	0.999976
Sntb2	20.754	-0.0391127	0.285271	-0.137107	0.890946	0.999976
E030025P04Rik	16.993	-0.244615	0.311223	-0.785981	0.431878	0.999976
Asic3	15.1541	-0.017955	0.474252	-0.0378597	0.9698	0.999976
Retreg1	69.4016	-0.0300577	0.183594	-0.163718	0.869953	0.999976
Usp17lc,Usp17la,Usp17ld	23.869	0.0409962	0.264954	0.15473	0.877034	0.999976
Pls1	10.7553	0.0959365	0.349332	0.274629	0.783602	0.999976
Elf3	21.2039	-0.177177	0.259925	-0.681647	0.495462	0.999976
Foxa1	22.491	0.429161	0.26324	1.6303	0.103038	0.999976
Rnls	22.6205	0.175459	0.255979	0.685442	0.493065	0.999976
Nkrf	31.627	0.028599	0.239324	0.119499	0.90488	0.999976
Bop1	46.3657	0.189473	0.213156	0.888897	0.374058	0.999976
Hivep1	39.9173	0.0280236	0.220265	0.127227	0.898761	0.999976
Gorasp2	82.6875	-0.118489	0.19724	-0.600736	0.548016	0.999976
Otp	18.5472	0.0289434	0.291014	0.0994569	0.920775	0.999976
Hoxb9	18.5294	-0.335018	0.290692	-1.15249	0.249121	0.999976
Ctu2	41.1191	0.211743	0.22085	0.958764	0.337678	0.999976
Elobl	17.9633	0.012833	0.279838	0.0458586	0.963423	0.999976
Oas1a	21.0492	-0.12049	0.283549	-0.424936	0.670883	0.999976
Gjb4	17.3129	0.200532	0.292161	0.686373	0.492478	0.999976
Ar	30.3075	0.057826	0.232505	0.248709	0.803586	0.999976
Lca5l	18.1746	0.0902371	0.292017	0.309013	0.757312	0.999976
Cfap43	33.066	-0.0599373	0.224586	-0.266879	0.789562	0.999976
Mpp1	42.3676	-0.282307	0.21083	-1.33903	0.180561	0.999976
Adar	92.788	-0.0853224	0.188985	-0.451477	0.651646	0.999976
Tuba1c,Tuba1b	294.525	0.117698	0.200774	0.58622	0.557728	0.999976
Farsa	63.5931	-0.205812	0.195225	-1.05423	0.291776	0.999976
Eepd1	31.5917	0.0587124	0.247937	0.236804	0.812809	0.999976
Zswim2	18.1986	0.420521	0.291548	1.44237	0.149197	0.999976
Zbtb34	44.4141	-0.0328219	0.212618	-0.15437	0.877318	0.999976
Fthl17f	19.8529	0.0259116	0.294625	0.0879478	0.929918	0.999976
Olfr807	18.206	-0.0386956	0.306785	-0.126133	0.899627	0.999976
Olfm1	140.852	0.280634	0.215873	1.29999	0.193603	0.999976
Auh	88.7043	-0.033214	0.194438	-0.170821	0.864364	0.999976
Lemd1	36.0872	-0.151024	0.228342	-0.661392	0.508361	0.999976
BC034090	34.1936	0.434769	0.242825	1.79046	0.0733803	0.999976
Cbfa2t2	57.9638	-0.115799	0.190218	-0.60877	0.542677	0.999976
Foxj1	22.6346	-0.217116	0.257936	-0.841742	0.399932	0.999976
Pramel45,Pramel44,Pramel41,Pramel40,Gm7982,Gm6468,LOC624931,LOC102634529,Gm6346,Gm6348,LOC108168681,LOC108168683,LOC108168684,LOC108168685,Gm46935,Gm46934,LOC100862180,Gm6351,LOC620551,LOC620639	27.7338	0.061388	0.232997	0.263471	0.792188	0.999976
Smco2	17.3713	-0.114249	0.287384	-0.39755	0.690962	0.999976
Adprh	97.0353	-0.0305379	0.191912	-0.159124	0.873571	0.999976
Sike1	56.3759	0.217879	0.194279	1.12147	0.262086	0.999976
Dtx2	23.7323	-0.0439579	0.264115	-0.166435	0.867815	0.999976
Mrps11	75.7795	0.0206116	0.195871	0.10523	0.916193	0.999976
Tdrd1	27.4882	-0.242108	0.250467	-0.966627	0.33373	0.999976
Tspan10	25.6153	0.264574	0.245432	1.07799	0.281038	0.999976
Dgcr6	47.8101	-0.0547232	0.202513	-0.27022	0.786991	0.999976
Gm6657	14.5806	0.138493	0.315128	0.439483	0.660311	0.999976
Adat2	24.4824	0.116891	0.255157	0.458112	0.646872	0.999976
Tmem50b	84.6938	-0.108316	0.188002	-0.576144	0.564518	0.999976
Tbck	31.0624	0.0452987	0.239365	0.189245	0.849901	0.999976
Hypk	57.6364	-0.0572228	0.2106	-0.271713	0.785842	0.999976
Zfp292	41.626	0.0928332	0.20866	0.444902	0.65639	0.999976
Lrrc4b	86.3371	0.17547	0.183108	0.958288	0.337918	0.999976
Gtf2a1	44.6672	0.0671907	0.215749	0.31143	0.755474	0.999976
Olfr127,Olfr128	21.9348	0.329061	0.270943	1.2145	0.224555	0.999976
Uros	29.2841	-0.0210537	0.238787	-0.0881697	0.929742	0.999976
Fkbp1a	404.407	-0.0335797	0.209923	-0.159962	0.872911	0.999976
Stk24	66.4259	0.099672	0.215045	0.463494	0.64301	0.999976
Cnot6l	36.1644	0.036155	0.235238	0.153695	0.87785	0.999976
Olfr850	14.2344	-0.113645	0.313832	-0.362122	0.717261	0.999976
Gm46345	19.2248	-0.134396	0.277066	-0.485069	0.627628	0.999976
Klhl17	47.0537	0.0681073	0.211238	0.32242	0.747135	0.999976
Csnk1a1	221.655	0.116812	0.187819	0.621942	0.53398	0.999976
Cop1	62.2164	0.0182804	0.203066	0.0900223	0.92827	0.999976
Olfr922	16.6223	0.0897692	0.299719	0.299511	0.76455	0.999976
Rsrp1	129.617	-0.142035	0.235464	-0.603212	0.546367	0.999976
Hlf	74.7902	-0.393115	0.221034	-1.77853	0.0753172	0.999976
Wnk2	76.0948	0.0514475	0.190387	0.270226	0.786986	0.999976
Rap1gap2	29.069	0.0863336	0.240948	0.358307	0.720113	0.999976
Cyp2b9,Cyp2b13	19.498	-0.0891713	0.295278	-0.301991	0.762659	0.999976
Uncx	20.604	0.247831	0.274306	0.903482	0.36627	0.999976
Defb30	15.843	0.18866	0.314808	0.599287	0.548982	0.999976
Reg4	14.9364	-0.281315	0.318717	-0.88265	0.377425	0.999976
Gm14288,2210418O10Rik,Zfp968,Gm4631,Gm14410,Gm14434,Zfp965,Gm14432,Zfp967,Zfp966,Gm14393,Gm4724,Gm2026,Gm2004,Gm2007,Gm14403,Gm14440,Zfp931,Zfp973,Zfp970,Zfp971,Gm14296,Gm14295,Gm14391,Gm6710,Gm14430,Gm14308,Gm14327,Gm14326,Gm14325,Gm14305,Gm14322	327.339	-0.0184625	0.212313	-0.0869589	0.930704	0.999976
Ranbp3	77.0014	-0.088532	0.196248	-0.451124	0.651901	0.999976
Fech	48.0632	-0.0267346	0.241342	-0.110775	0.911795	0.999976
Trappc9	47.1136	-0.0660739	0.241799	-0.27326	0.784654	0.999976
Atic	46.2742	-0.0104334	0.210046	-0.0496719	0.960384	0.999976
Socs5	58.2615	0.176003	0.200726	0.876835	0.380576	0.999976
Terf1	42.5609	0.0110838	0.209735	0.0528467	0.957854	0.999976
Fnta	64.0553	0.215257	0.207252	1.03863	0.298978	0.999976
Kcnq1	19.8665	0.295151	0.286351	1.03073	0.302666	0.999976
Fgfr1	37.3039	0.238484	0.230327	1.03542	0.300475	0.999976
Diaph1	50.7847	0.0108516	0.205353	0.0528438	0.957856	0.999976
Zdhhc4	40.1817	0.224068	0.217707	1.02922	0.303378	0.999976
Sh3bp5	78.8499	0.279295	0.21251	1.31427	0.188756	0.999976
Gm46270	19.2624	-0.180271	0.297056	-0.606857	0.543946	0.999976
Neurod6	83.1996	-0.256981	0.220105	-1.16754	0.242993	0.999976
Slf1	23.7964	-0.390021	0.268171	-1.45437	0.145843	0.999976
Bag5	35.0251	-0.0239786	0.226801	-0.105725	0.9158	0.999976
Scgb2b11,Scgb2b12,Scgb2b19	26.4261	0.152777	0.251723	0.606927	0.543899	0.999976
Dph1	39.9898	-0.125142	0.226027	-0.553657	0.579813	0.999976
Cacng4	16.4672	-0.367139	0.286072	-1.28338	0.199359	0.999976
Cyp2a22,Cyp2a12	20.9495	-0.171368	0.271295	-0.631668	0.527604	0.999976
Tgm3	20.6277	0.318253	0.2691	1.18265	0.236946	0.999976
Tceanc	22.2866	-0.255224	0.261155	-0.977288	0.328427	0.999976
Glb1l3	18.9919	0.253743	0.284756	0.89109	0.372881	0.999976
Il10	13.9452	0.176793	0.303195	0.583099	0.559827	0.999976
Klrc3,Klrc2	18.6469	-0.384937	0.29454	-1.30691	0.191243	0.999976
Msrb2	28.8743	0.14513	0.261057	0.555934	0.578256	0.999976
Ptprv	23.0607	-0.0644596	0.27237	-0.236662	0.812919	0.999976
Entpd1	27.9794	-0.062537	0.236899	-0.263982	0.791794	0.999976
Man1b1	29.7995	-0.312599	0.242189	-1.29073	0.196798	0.999976
Oxa1l	45.4756	-0.127589	0.208852	-0.610909	0.54126	0.999976
Ints9	27.9636	0.176226	0.24596	0.716484	0.473693	0.999976
Npvf	16.1578	0.391038	0.314427	1.24365	0.213627	0.999976
Top2a	23.7035	-0.0360948	0.254258	-0.141962	0.88711	0.999976
Uckl1	19.8693	-0.210306	0.284525	-0.739145	0.459819	0.999976
Ankrd60	22.9041	-0.16376	0.286479	-0.571629	0.567573	0.999976
Taf7l2	21.1689	-0.165264	0.258875	-0.638395	0.523217	0.999976
Ndst2	25.975	0.208806	0.248972	0.83867	0.401655	0.999976
Tha1	30.672	-0.399575	0.254622	-1.56929	0.11658	0.999976
Magea9	21.3904	0.00949301	0.263903	0.0359717	0.971305	0.999976
Folr1	17.3978	-0.267309	0.279048	-0.957931	0.338097	0.999976
Gpsm2	35.7188	0.0811338	0.256921	0.315793	0.75216	0.999976
Ackr2	20.4134	-0.188128	0.259446	-0.725115	0.468381	0.999976
Dytn	21.0166	-0.208424	0.277793	-0.750286	0.453082	0.999976
Prl3b1	17.9056	0.196577	0.298819	0.657847	0.510636	0.999976
Retnlb	31.9075	-0.0110175	0.232906	-0.0473047	0.96227	0.999976
Olfr791	14.8554	0.374913	0.311136	1.20498	0.228211	0.999976
Olfr39	16.1498	-0.364708	0.304839	-1.19639	0.231543	0.999976
Tmem126b	41.6057	-0.0580162	0.220972	-0.26255	0.792897	0.999976
Fto	96.5739	0.0135399	0.204454	0.0662244	0.947199	0.999976
Hspa1b,Hspa1a	25.8255	-0.011226	0.249933	-0.044916	0.964174	0.999976
Emp3	19.876	-0.21429	0.266429	-0.804303	0.421222	0.999976
Abcc9	18.402	-0.285287	0.289204	-0.986456	0.323909	0.999976
Tmem262	15.0201	-0.437565	0.319565	-1.36925	0.17092	0.999976
1110038F14Rik	30.4557	-0.140484	0.239875	-0.585656	0.558107	0.999976
Syt3	67.0474	-0.22536	0.204363	-1.10274	0.27014	0.999976
Stc1	29.0073	-0.18342	0.242142	-0.757488	0.448757	0.999976
Zfp157	30.6814	0.279651	0.247661	1.12917	0.258826	0.999976
Sh3bgr	18.2801	0.19925	0.273509	0.728495	0.466311	0.999976
Ints2	29.3308	-0.0383667	0.238049	-0.161171	0.871958	0.999976
Paxx	30.3841	0.786984	0.245043	3.21161	0.00131991	0.999976
Rxfp4	19.9186	0.279064	0.265274	1.05198	0.292808	0.999976
Zfp622	35.4094	-0.252765	0.226991	-1.11355	0.265474	0.999976
Marchf1	22.9843	0.0751083	0.260956	0.287819	0.773485	0.999976
Tbc1d10a	35.6163	0.360284	0.226905	1.58782	0.112327	0.999976
Spg11	30.0838	-0.205474	0.234222	-0.877263	0.380344	0.999976
Ier3	32.8708	0.359836	0.23143	1.55484	0.119985	0.999976
Ackr1,Cadm3	91.1219	0.235526	0.19508	1.20733	0.227305	0.999976
Dguok	40.5994	0.100794	0.214752	0.469352	0.638818	0.999976
Trpm5	31.4521	-0.149308	0.239019	-0.62467	0.532188	0.999976
Gm51803	16.7255	-0.205747	0.301642	-0.682092	0.495181	0.999976
Papola	109.35	0.111623	0.197233	0.565947	0.57143	0.999976
Haspin	15.8358	-0.0612042	0.299371	-0.204443	0.838008	0.999976
Olfr221	18.5053	-0.0414087	0.285521	-0.145029	0.884688	0.999976
Abcc2	17.9773	0.208056	0.279537	0.74429	0.456701	0.999976
Baz1a	19.0504	0.176217	0.275296	0.6401	0.522107	0.999976
Elp4	38.1236	0.0435321	0.22482	0.193631	0.846465	0.999976
Grwd1	28.8951	0.160281	0.249558	0.642261	0.520704	0.999976
Trim30b	18.5544	-0.139015	0.288885	-0.481214	0.630364	0.999976
Gripap1	40.2163	-0.223061	0.236748	-0.942186	0.346097	0.999976
Cfap44	28.8133	0.184564	0.242246	0.761886	0.446128	0.999976
Ids	124.439	0.0397155	0.187797	0.211481	0.832512	0.999976
Vps11	38.0887	-0.166824	0.217196	-0.768081	0.442439	0.999976
Npas2	52.3176	-0.184368	0.208687	-0.88347	0.376983	0.999976
Sgcd	24.315	-0.0625262	0.241913	-0.258466	0.796047	0.999976
Dpep1	21.363	0.00224558	0.268599	0.00836036	0.993329	0.999976
Tslp	36.3581	0.0825704	0.221802	0.372272	0.709691	0.999976
Htr2c	26.3173	0.13282	0.252105	0.526843	0.598303	0.999976
Mcat	32.4868	0.0580045	0.238077	0.243637	0.807512	0.999976
Sycp2	17.3684	0.340243	0.292526	1.16312	0.244781	0.999976
Olfr668	17.6482	-0.116348	0.289159	-0.402368	0.687413	0.999976
Lrrc7	52.4925	-0.0761742	0.203369	-0.374562	0.707986	0.999976
Ift57	66.5951	0.137414	0.213794	0.64274	0.520393	0.999976
Cav2	61.8882	0.342661	0.200322	1.71055	0.0871642	0.999976
Olfr1341	23.6393	-0.16333	0.252425	-0.647045	0.517603	0.999976
Anxa11	101.339	-0.095894	0.193723	-0.495007	0.620595	0.999976
Kansl3	64.2511	0.172604	0.195007	0.885116	0.376094	0.999976
Cchcr1	30.9377	-0.208927	0.246941	-0.846061	0.397519	0.999976
Catsper1	22.1788	0.338025	0.277479	1.2182	0.223147	0.999976
Dhrs9	26.1603	0.0029336	0.24753	0.0118515	0.990544	0.999976
Rab9b	36.0129	-0.17448	0.233701	-0.746599	0.455306	0.999976
Pdzd8	99.2635	0.176603	0.180651	0.977595	0.328275	0.999976
Psapl1	27.2656	-0.25201	0.240852	-1.04632	0.295411	0.999976
7530416G11Rik	18.9559	0.426101	0.276557	1.54073	0.123382	0.999976
Nat2	19.28	-0.348242	0.278133	-1.25207	0.210545	0.999976
Iws1	34.7695	0.0497951	0.249599	0.1995	0.841871	0.999976
Aff2	33.891	-0.178182	0.234912	-0.758502	0.44815	0.999976
Pgk2	14.12	-0.0585039	0.311825	-0.187617	0.851177	0.999976
Nudt16l1	67.7427	0.106873	0.22413	0.476833	0.633481	0.999976
Tas2r130	16.1321	-0.126227	0.304623	-0.41437	0.678603	0.999976
Sfxn4	33.5609	0.518564	0.231591	2.23913	0.0251471	0.999976
Txlng	33.271	0.0761357	0.243082	0.31321	0.754121	0.999976
Wfdc5	20.127	-0.094914	0.274187	-0.346165	0.729219	0.999976
Nrxn3	169.501	0.0867429	0.214621	0.404167	0.68609	0.999976
Kcnq3	76.2201	-0.0803632	0.183482	-0.437989	0.661394	0.999976
Pigk	49.1807	0.217076	0.20954	1.03596	0.300219	0.999976
Olfr948	26.0657	0.162392	0.257341	0.631038	0.528016	0.999976
Kcnj2	21.7781	-0.14599	0.261163	-0.558998	0.576163	0.999976
Ociad2	102.646	0.261101	0.235005	1.11105	0.266548	0.999976
Rps27a	128.768	0.00283106	0.179145	0.0158031	0.987391	0.999976
Samd5	30.7479	0.0346898	0.244161	0.142077	0.887019	0.999976
Cacna2d1	17.1527	-0.0996632	0.277846	-0.358699	0.71982	0.999976
Tssk2	14.0089	0.505441	0.321315	1.57304	0.11571	0.999976
2810408A11Rik	25.294	0.0287724	0.249738	0.11521	0.908278	0.999976
Sowahd	26.9737	0.341344	0.252674	1.35093	0.176719	0.999976
Fabp6	18.5419	-0.274045	0.281723	-0.972747	0.330679	0.999976
Tlr12	23.7599	0.118769	0.250106	0.474875	0.634876	0.999976
Ctnna1	46.747	-0.0979429	0.224716	-0.435851	0.662945	0.999976
Cldnd2	19.9995	-0.340598	0.27029	-1.26012	0.207625	0.999976
Zfp275	28.4941	0.264237	0.235666	1.12124	0.262188	0.999976
Olfr181	16.3789	0.0776107	0.299293	0.259313	0.795393	0.999976
Csnk2a1	111.543	-0.0180721	0.196358	-0.0920363	0.926669	0.999976
Pdha1	136.816	-0.0547388	0.20409	-0.268209	0.788538	0.999976
Sptb	70.9365	0.430193	0.200855	2.14181	0.0322091	0.999976
Gcg	16.2591	0.418409	0.311166	1.34465	0.178739	0.999976
Sspn	29.3895	0.00887781	0.23932	0.037096	0.970408	0.999976
Prdm10	23.615	-0.0631149	0.257943	-0.244685	0.8067	0.999976
Ibtk	26.9465	0.388827	0.24997	1.55549	0.119829	0.999976
Elovl1	33.0242	0.0560479	0.22357	0.250695	0.80205	0.999976
Lsm11	55.4399	0.224144	0.21276	1.05351	0.292109	0.999976
Smoc1	23.7881	-0.0542449	0.250493	-0.216552	0.828557	0.999976
Plp2	20.1854	-0.160949	0.286162	-0.56244	0.573816	0.999976
Trp53bp1	65.2089	-0.0690504	0.183928	-0.375421	0.707347	0.999976
Olfr898	19.784	-0.118001	0.269315	-0.438151	0.661277	0.999976
Rnf215	37.4512	-0.0197472	0.235358	-0.0839029	0.933134	0.999976
Rarres1	30.6649	0.281794	0.235989	1.19409	0.232441	0.999976
Pkd1	51.7804	0.110413	0.220939	0.499744	0.617256	0.999976
Gnpda1	24.9897	-0.254713	0.269399	-0.945487	0.34441	0.999976
Ddx56	61.2743	-0.0525403	0.191103	-0.274932	0.783368	0.999976
Sh2d1b1	19.9089	0.393387	0.281302	1.39845	0.161977	0.999976
Olfr1383	23.2379	-0.0708656	0.261233	-0.271274	0.786181	0.999976
Vmn2r3	21.5923	-0.253326	0.265136	-0.955456	0.339347	0.999976
Cstf1	26.9977	0.0838354	0.246253	0.340443	0.733523	0.999976
Sox7	17.0574	0.731773	0.293699	2.49158	0.0127178	0.999976
Olfr1314	21.0607	0.567459	0.277493	2.04495	0.0408597	0.999976
Olfr177	23.2114	0.163738	0.261632	0.625832	0.531425	0.999976
Ccsap	70.5416	0.0111005	0.193815	0.0572738	0.954327	0.999976
Tbata	21.3561	-0.489319	0.286992	-1.70499	0.0881965	0.999976
Syn3	47.5539	0.141151	0.217848	0.647932	0.517029	0.999976
Gm14403,Zfp931	34.4548	-0.00300123	0.229548	-0.0130745	0.989568	0.999976
Nckap1l	16.6926	0.231767	0.292334	0.792813	0.427887	0.999976
Vgf	168.91	0.494842	0.233796	2.11655	0.0342977	0.999976
Anpep	17.3765	0.188088	0.282844	0.66499	0.506057	0.999976
Adam7	22.1522	-0.041076	0.260778	-0.157513	0.874841	0.999976
Bik	19.303	-0.0242779	0.282924	-0.0858108	0.931617	0.999976
Capn15	62.5093	0.0099159	0.198575	0.0499352	0.960174	0.999976
Rab5b	88.6344	-0.0872493	0.193324	-0.451312	0.651765	0.999976
Nipal2	21.5317	-0.213703	0.266037	-0.80328	0.421813	0.999976
Mul1	53.1836	0.0071278	0.241912	0.0294645	0.976494	0.999976
Kti12	29.9119	-0.266851	0.247066	-1.08008	0.280108	0.999976
Elmod2	29.8732	-0.189086	0.237402	-0.796481	0.425752	0.999976
Phf7	26.0941	-0.376356	0.259969	-1.4477	0.147701	0.999976
Hsd17b12	33.4521	0.0359024	0.223509	0.160631	0.872384	0.999976
Mtmr2	38.1954	0.156129	0.215568	0.72427	0.4689	0.999976
Tspan5	140.747	0.173111	0.205771	0.841277	0.400193	0.999976
Timp4	35.0883	0.0695228	0.238603	0.291375	0.770765	0.999976
Cct2	113.701	0.0238663	0.185154	0.1289	0.897437	0.999976
Clcnkb	22.7294	-0.207864	0.255849	-0.812449	0.416534	0.999976
Lars	41.0203	-0.277801	0.224197	-1.2391	0.21531	0.999976
Gm20517,Usp49	28.1396	0.353958	0.253796	1.39465	0.16312	0.999976
Nipal4	17.5058	-0.55634	0.305757	-1.81955	0.0688278	0.999976
Tardbp	129.67	-0.0456888	0.201047	-0.227254	0.820227	0.999976
Gm29804,Gm52989,Gm3893,LOC108168679,Gm5859,Gm3883	228.444	0.0641073	0.688701	0.0930843	0.925837	0.999976
A630023A22Rik	12.4992	0.161823	0.317137	0.510263	0.609867	0.999976
B3galt4	24.2763	-0.0719444	0.258128	-0.278716	0.780463	0.999976
Prdm13	15.1918	-0.017715	0.290055	-0.0610748	0.9513	0.999976
Eng	52.1849	-0.237745	0.220624	-1.0776	0.281211	0.999976
Surf2	41.6853	-0.140484	0.209191	-0.671561	0.501863	0.999976
Mospd2	35.4462	-0.109852	0.225323	-0.487531	0.625882	0.999976
Sharpin	39.8511	-0.0889632	0.215109	-0.413572	0.679187	0.999976
Trmt1	47.7745	-0.180429	0.202321	-0.891799	0.372501	0.999976
Scn2b	141.683	-0.180853	0.203607	-0.888249	0.374407	0.999976
Exoc2	32.6919	0.0291574	0.240363	0.121306	0.903449	0.999976
Grin2b	315.879	-0.206453	0.226299	-0.912302	0.36161	0.999976
Wdr19	36.6974	0.0216164	0.223722	0.0966218	0.923027	0.999976
Rbm6	53.7764	0.0834947	0.23918	0.349087	0.727024	0.999976
Togaram1	36.7454	0.045693	0.222857	0.205033	0.837546	0.999976
Ndufb4b,Ndufb4,Ndufb4c	152.488	-0.0159087	0.187653	-0.0847771	0.932439	0.999976
Cmip	165.738	0.144483	0.171597	0.841987	0.399795	0.999976
Ankrd29	34.6669	-0.192733	0.231823	-0.83138	0.405759	0.999976
Scml4	17.2166	-0.314094	0.287906	-1.09096	0.275291	0.999976
Peg12	18.5341	-0.0360529	0.287363	-0.125461	0.900158	0.999976
Thap11	32.3039	0.275216	0.235826	1.16703	0.243198	0.999976
Ces1h	24.0912	0.524716	0.268566	1.95377	0.0507285	0.999976
Srp68	89.6597	-0.162789	0.199821	-0.81467	0.415261	0.999976
Olfr1309	14.3375	0.171377	0.306741	0.558703	0.576365	0.999976
Htra4	15.5487	0.138877	0.306456	0.453173	0.650424	0.999976
Nat8f2	17.3819	0.0142273	0.2794	0.0509211	0.959388	0.999976
Slc4a8	68.647	-0.0912376	0.192452	-0.474079	0.635444	0.999976
Sult5a1	20.0795	-0.216026	0.279672	-0.772425	0.439863	0.999976
Dxo	20.9405	0.161687	0.272681	0.592955	0.553211	0.999976
Tescl	23.1942	-0.0727581	0.261339	-0.278405	0.780701	0.999976
Mgat4d	15.0213	0.0769254	0.313354	0.245491	0.806076	0.999976
Mc4r	22.996	0.220516	0.258573	0.852818	0.39376	0.999976
Ddt	53.8531	-0.248794	0.205463	-1.21089	0.225937	0.999976
Gm32234	27.4641	0.249745	0.252765	0.988055	0.323126	0.999976
Topors	25.9449	-0.231918	0.259436	-0.893932	0.371358	0.999976
Dcaf4	46.9383	0.254977	0.217798	1.17071	0.241717	0.999976
D17H6S53E	39.2802	-0.100822	0.220181	-0.457907	0.647019	0.999976
Rgp1	32.0119	0.400072	0.232858	1.71809	0.0857802	0.999976
Pcdhb20	32.18	-0.200556	0.229335	-0.874511	0.38184	0.999976
Tmem243	29.1226	0.196289	0.252061	0.778738	0.436134	0.999976
Eif2s3x	68.1347	0.0969071	0.232436	0.416919	0.676737	0.999976
Krt35	20.35	0.0682759	0.285133	0.239452	0.810755	0.999976
4930447C04Rik	42.9173	-0.261439	0.226966	-1.15189	0.249367	0.999976
Mysm1	28.8722	-0.0498561	0.232603	-0.21434	0.830282	0.999976
Kdm4b	69.5271	0.139226	0.192159	0.724539	0.468735	0.999976
4933417A18Rik	15.405	0.0775462	0.295564	0.262367	0.793038	0.999976
Cercam	28.6527	0.0489429	0.241982	0.202259	0.839715	0.999976
Stk38	35.5234	0.0111991	0.223447	0.0501196	0.960027	0.999976
Doc2g	24.05	0.220442	0.250777	0.879037	0.379381	0.999976
Slco1b2	17.3984	-0.258678	0.300975	-0.859468	0.390083	0.999976
Rad54b	23.5717	0.079847	0.24908	0.320568	0.748538	0.999976
C1d	66.2337	-0.0542131	0.225816	-0.240077	0.810271	0.999976
Wdr90	24.1695	0.188188	0.247979	0.758887	0.44792	0.999976
Mbtps1	68.7684	-0.162767	0.200808	-0.81056	0.417619	0.999976
Ache	76.0986	0.108183	0.199724	0.541661	0.588052	0.999976
Sgca	22.3119	0.0270394	0.298704	0.0905224	0.927872	0.999976
Zmynd15	23.3723	0.294428	0.262438	1.1219	0.261907	0.999976
Rfwd3	49.8589	0.0897576	0.216947	0.41373	0.679072	0.999976
Vcpkmt	37.844	0.112757	0.233854	0.482171	0.629685	0.999976
Cela3b	18.1364	-0.085507	0.27467	-0.311309	0.755566	0.999976
Parp14	23.9503	0.0241373	0.27557	0.0875903	0.930202	0.999976
Acan	21.9248	0.419605	0.287154	1.46125	0.143946	0.999976
Cldn34d	20.2526	-0.0282501	0.27207	-0.103834	0.917301	0.999976
Klhl24	41.8445	-0.112012	0.227093	-0.493242	0.621841	0.999976
Aven	25.4683	-0.0986492	0.253729	-0.388798	0.697426	0.999976
Grik3	91.9637	0.085345	0.244681	0.348801	0.727239	0.999976
Olfr78	21.167	0.234861	0.283516	0.828385	0.407453	0.999976
Nelfa	32.1447	-0.149493	0.252018	-0.593185	0.553058	0.999976
Snx25	71.0023	0.074567	0.190728	0.39096	0.695826	0.999976
Fpr3	26.7266	-0.0479012	0.265082	-0.180703	0.856601	0.999976
Pycr1	14.8228	0.139994	0.311508	0.449407	0.653138	0.999976
Pls3	54.7388	0.013271	0.209349	0.0633919	0.949454	0.999976
Wasf1	117.285	-0.257161	0.220387	-1.16686	0.243266	0.999976
Cldnd1	42.3142	-0.11326	0.237967	-0.475948	0.634112	0.999976
LOC100044627,LOC100862455,Rpl23	263.685	0.146845	0.176172	0.833533	0.404544	0.999976
Best2	23.6352	0.199608	0.262298	0.760998	0.446658	0.999976
Fbxo48	18.1416	0.107522	0.285134	0.377092	0.706105	0.999976
Timm8a2	20.427	-0.14995	0.272948	-0.549374	0.582749	0.999976
Sema4b	28.9672	-0.0716728	0.250454	-0.286172	0.774746	0.999976
Reln	43.9335	0.111087	0.209866	0.529322	0.596582	0.999976
Nkx1-1	15.4125	-0.0967478	0.315592	-0.306559	0.759179	0.999976
Zfp2	32.754	0.250796	0.234325	1.07029	0.284489	0.999976
Ctsll3	13.9149	-0.138343	0.316327	-0.437343	0.661863	0.999976
Pgam5	53.5848	0.373743	0.209727	1.78205	0.0747417	0.999976
Hmgxb3	28.5134	0.162595	0.249013	0.652956	0.513785	0.999976
Polr2l	23.5568	-0.117751	0.255566	-0.460748	0.64498	0.999976
Pitpnm2	57.4917	0.266327	0.195453	1.36261	0.173004	0.999976
Enkd1	36.3019	0.0782998	0.237899	0.329131	0.742057	0.999976
BC048403	19.9039	0.032472	0.282996	0.114744	0.908648	0.999976
Gip	23.541	-0.000705232	0.289751	-0.00243392	0.998058	0.999976
Clec4d	19.8266	-0.0138285	0.259256	-0.0533392	0.957462	0.999976
Lzts3	64.4919	0.128782	0.199712	0.644838	0.519032	0.999976
Rho	29.9584	0.0136797	0.26695	0.0512444	0.959131	0.999976
Ctrb1	26.9765	0.0259004	0.267572	0.0967981	0.922887	0.999976
Mroh2b	21.781	-0.191625	0.270907	-0.707344	0.479353	0.999976
Rftn2	30.8272	-0.196935	0.232449	-0.847222	0.396872	0.999976
Cib4	22.7365	-0.107831	0.257855	-0.418182	0.675814	0.999976
Hsd3b7	19.4191	0.240666	0.281586	0.854682	0.392727	0.999976
Slc28a1	25.413	-0.143333	0.242419	-0.591261	0.554346	0.999976
Gm30083	18.1645	0.426341	0.287323	1.48384	0.137852	0.999976
1600012H06Rik	28.1129	-0.0941482	0.240668	-0.391196	0.695653	0.999976
Tmem50a	49.7767	0.0211812	0.214436	0.0987766	0.921316	0.999976
Map3k4	54.4617	0.352218	0.208914	1.68595	0.0918062	0.999976
Zfp335	50.4942	0.0696528	0.200461	0.347463	0.728244	0.999976
Cped1	22.4162	0.0945805	0.270467	0.349694	0.726568	0.999976
Gcc1	52.2859	-0.0786678	0.190463	-0.413035	0.679581	0.999976
Lsg1	32.6203	0.0723257	0.229935	0.314549	0.753104	0.999976
Olfr522	26.6858	-0.0262357	0.249848	-0.105007	0.916371	0.999976
Pigz	20.3068	-0.0416637	0.268397	-0.155232	0.876639	0.999976
Dnah6	30.0893	-0.0127506	0.245216	-0.0519974	0.958531	0.999976
Pbld2	24.6748	-0.331249	0.2621	-1.26383	0.206292	0.999976
Pex14	67.6351	-0.0545387	0.206943	-0.263544	0.792131	0.999976
Phf23	56.5446	0.0230491	0.217175	0.106131	0.915478	0.999976
Fam216b	25.7291	-0.0835713	0.250551	-0.33355	0.73872	0.999976
Mrpl55	68.0496	-0.0615021	0.20409	-0.301347	0.76315	0.999976
Slc25a48	17.8142	-0.00204012	0.298294	-0.00683928	0.994543	0.999976
Myb	14.4884	0.0715437	0.301522	0.237276	0.812443	0.999976
Csf3r	17.4293	0.0537278	0.296739	0.181061	0.85632	0.999976
Acox3	49.9154	-0.293879	0.215733	-1.36223	0.173124	0.999976
Sp7	22.562	0.198692	0.273624	0.726149	0.467748	0.999976
Olfr1000	20.2406	0.104574	0.28759	0.363622	0.71614	0.999976
Lonrf2	71.2043	0.149889	0.194201	0.771827	0.440217	0.999976
Gm52351	11.2866	-0.219366	0.350205	-0.626392	0.531058	0.999976
Plcd1	38.2283	0.101083	0.212722	0.47519	0.634652	0.999976
Lurap1	23.1235	-0.13625	0.268338	-0.507754	0.611626	0.999976
Slc20a2	45.5077	0.0697207	0.216084	0.322655	0.746956	0.999976
Nfs1	59.0519	0.163476	0.189051	0.864717	0.387194	0.999976
Mettl17	26.8803	-0.177984	0.249974	-0.712007	0.47646	0.999976
Tomm40	75.8084	-0.0422745	0.193475	-0.218501	0.827039	0.999976
Stxbp2	58.2016	0.308875	0.2118	1.45833	0.144748	0.999976
Flt4	17.4863	0.107509	0.283249	0.379558	0.704274	0.999976
Actl7b	18.8164	-0.12991	0.282106	-0.460502	0.645156	0.999976
Mgp	25.8885	0.0525469	0.285995	0.183734	0.854222	0.999976
Agpat2	20.7687	0.219865	0.28777	0.76403	0.44485	0.999976
Hbb-b2	15.001	0.085625	0.303626	0.282008	0.777937	0.999976
Ddx42	42.1544	-0.245109	0.22206	-1.1038	0.269682	0.999976
Clpsl2	20.4745	0.214951	0.275495	0.780236	0.435252	0.999976
Snu13,LOC100862468	90.0119	0.126889	0.177054	0.716665	0.473581	0.999976
Zfp707	34.4064	0.152526	0.236148	0.645894	0.518348	0.999976
Polr3c	43.5995	0.0149391	0.209989	0.0711423	0.943285	0.999976
Gm35410	31.5552	-0.0469309	0.263143	-0.178348	0.85845	0.999976
Slc25a54	26.0783	-0.0474726	0.24374	-0.194767	0.845575	0.999976
Gpr157	18.5014	-0.0491072	0.267898	-0.183306	0.854558	0.999976
Pgpep1	23.3006	-0.0458694	0.253802	-0.180729	0.85658	0.999976
Rnf114	39.9312	0.0551887	0.223816	0.246581	0.805232	0.999976
Hcar1	15.9637	-0.419403	0.296073	-1.41655	0.156615	0.999976
Prl6a1	17.4556	-0.111963	0.290525	-0.385381	0.699955	0.999976
Znrf3	25.4013	0.292825	0.252029	1.16187	0.245289	0.999976
Twist2	21.2731	-0.190442	0.264334	-0.720458	0.471243	0.999976
Plvap	18.8194	-0.23565	0.291692	-0.807872	0.419164	0.999976
Slfn2	18.7165	-0.285049	0.275791	-1.03357	0.301338	0.999976
Olfr434	17.6367	0.323828	0.286359	1.13085	0.25812	0.999976
Lzts2	34.1029	0.0105877	0.233091	0.045423	0.96377	0.999976
Csrp3	18.5312	-0.250925	0.280994	-0.892989	0.371863	0.999976
Gm527	19.3137	-0.328106	0.271909	-1.20668	0.227556	0.999976
Timm21	24.721	0.0204181	0.247482	0.0825031	0.934247	0.999976
Gm5737	16.6256	0.180853	0.297644	0.607616	0.543442	0.999976
Vax1	25.5977	0.0307341	0.244123	0.125896	0.899814	0.999976
Pycr2	52.8222	-0.162537	0.208034	-0.781298	0.434627	0.999976
C7	23.5439	0.419784	0.256274	1.63803	0.101416	0.999976
Sh2b1	92.8107	0.134671	0.194018	0.694114	0.487611	0.999976
Mdm4	51.7473	-0.077129	0.224911	-0.342931	0.731651	0.999976
Olig1	31.44	-0.249732	0.231702	-1.07782	0.281116	0.999976
Fam120a	93.7108	-0.0652805	0.175612	-0.371732	0.710092	0.999976
Fbxo4	23.2083	-0.0286959	0.255651	-0.112246	0.910628	0.999976
Glis2	27.8268	-0.203875	0.256229	-0.795673	0.426222	0.999976
Olfr804,Olfr782	14.927	0.341747	0.320482	1.06635	0.286264	0.999976
Gtse1	14.4816	0.301691	0.318706	0.946614	0.343836	0.999976
Hgd	18.3283	0.0142991	0.291363	0.0490766	0.960858	0.999976
Usp22	95.7774	0.0782594	0.182401	0.429052	0.667885	0.999976
Hivep3	40.3829	-0.249939	0.223289	-1.11935	0.26299	0.999976
Ift80	32.7101	0.0844989	0.247445	0.341485	0.732738	0.999976
Slfn4	18.0507	0.0348065	0.293519	0.118584	0.905605	0.999976
Nr4a2	26.7666	0.651343	0.303472	2.1463	0.0318489	0.999976
Zfand3	57.1455	-0.16008	0.196165	-0.816046	0.414474	0.999976
Rhbdf1	29.0831	0.28442	0.256536	1.1087	0.267561	0.999976
Cast	30.4543	-0.0327284	0.233532	-0.140145	0.888545	0.999976
BC031181	67.8087	0.0190963	0.197034	0.0969185	0.922791	0.999976
Ctxn2	22.2909	0.0724325	0.267622	0.270652	0.786659	0.999976
H2-Aa	15.2097	-0.334171	0.319368	-1.04635	0.2954	0.999976
Asxl2	39.1418	0.214844	0.241354	0.890159	0.37338	0.999976
Fam205a1,Fam205a2,Fam205a3,Fam205a4,LOC100862324	24.6268	-0.0728785	0.280657	-0.259671	0.795118	0.999976
Pcdhb4	17.913	-0.17571	0.273219	-0.643112	0.520152	0.999976
Srek1	88.52	-0.0175077	0.179155	-0.0977236	0.922152	0.999976
Xab2	36.1829	0.120076	0.23128	0.51918	0.603635	0.999976
Mfap1b,Mfap1a	98.6396	-0.232378	0.194888	-1.19236	0.233119	0.999976
Cd79a	18.2815	0.0832153	0.283159	0.293881	0.768849	0.999976
Cyp2c70	14.5117	0.164575	0.311125	0.528966	0.596829	0.999976
Cyc1	122.574	-0.0441942	0.202436	-0.218312	0.827186	0.999976
Evi5	56.1159	-0.0544765	0.201416	-0.270468	0.786801	0.999976
Fcer1a	24.5941	-0.141088	0.243585	-0.579213	0.562446	0.999976
Phb	92.9857	0.0480617	0.178633	0.269053	0.787889	0.999976
Amz1	31.7022	-0.0283102	0.231278	-0.122408	0.902576	0.999976
Col9a3	14.3547	0.00639457	0.302292	0.0211536	0.983123	0.999976
Mitf	29.9881	0.0980818	0.24369	0.402486	0.687327	0.999976
Rph3al	21.8166	0.0941528	0.252539	0.372824	0.709279	0.999976
Tfpi2	28.3156	0.232201	0.253976	0.914266	0.360577	0.999976
Vmn2r102	23.1505	0.0347803	0.268808	0.129387	0.897051	0.999976
Efemp1	25.2886	0.0903961	0.28458	0.317647	0.750752	0.999976
Vmn1r198	28.1878	0.00742439	0.238188	0.0311703	0.975134	0.999976
Htr3b	20.894	-0.193887	0.264542	-0.732913	0.463611	0.999976
Gm94	9.0948	-0.339419	0.371852	-0.91278	0.361358	0.999976
Grip1	22.9078	0.26372	0.259377	1.01674	0.309275	0.999976
Igip	87.5171	0.0812263	0.20533	0.39559	0.692408	0.999976
Acap1	20.2455	0.180125	0.288278	0.624831	0.532082	0.999976
Tsen2	24.7099	-0.129002	0.256388	-0.503153	0.614857	0.999976
Zfp410	54.0057	-0.0895565	0.201535	-0.444371	0.656775	0.999976
Pira2,Pira1,Pira7,Pirb,Pira4,Pira13,Lilra6,Pira12,Pira11,Pira6	26.5732	0.0376341	0.255442	0.14733	0.882872	0.999976
Plac8l1	21.4303	0.193714	0.279211	0.693792	0.487813	0.999976
Gemin4	20.7147	0.257175	0.272297	0.944467	0.344931	0.999976
Il2	22.5813	0.15024	0.260454	0.576838	0.564049	0.999976
Olfr869	21.5353	-0.0708059	0.277496	-0.25516	0.798599	0.999976
Olfr589	14.5638	-0.464352	0.318962	-1.45582	0.145441	0.999976
Crybb3	24.891	-0.00428431	0.276796	-0.0154782	0.987651	0.999976
Emilin3	26.0403	0.00861476	0.247937	0.0347458	0.972282	0.999976
Acss2	64.4506	-0.292591	0.200539	-1.45902	0.144559	0.999976
Fbxl7	15.8907	-0.375134	0.294522	-1.27371	0.202768	0.999976
Hdgfl2	52.9029	0.0638218	0.204455	0.312155	0.754922	0.999976
Unc93b1	17.6012	0.143972	0.2875	0.500772	0.616531	0.999976
Dhrs3	35.2679	0.171267	0.222592	0.76942	0.441644	0.999976
Fut10	25.9019	0.345549	0.254059	1.36011	0.173794	0.999976
Plgrkt	33.546	-0.118944	0.223339	-0.532572	0.59433	0.999976
Rps3	240.912	0.257424	0.164033	1.56934	0.116569	0.999976
Spem2	18.4198	0.261148	0.278776	0.936768	0.348878	0.999976
Caskin2	18.5995	0.0608641	0.283925	0.214367	0.830261	0.999976
D130052B06Rik	17.1212	0.0952327	0.295985	0.321748	0.747644	0.999976
Pgf	23.0045	-0.150043	0.275162	-0.545288	0.585555	0.999976
Dhh	19.5133	-0.0310933	0.286629	-0.108479	0.913616	0.999976
Dmac2l	24.3306	-0.290201	0.248626	-1.16722	0.243121	0.999976
Kif9	24.9005	-0.0669303	0.272405	-0.245701	0.805913	0.999976
Tsx	22.1476	0.00717801	0.268081	0.0267755	0.978639	0.999976
Ikzf1	25.8117	0.442482	0.255998	1.72846	0.0839056	0.999976
Igf1r	46.9624	-0.0814465	0.199918	-0.4074	0.683714	0.999976
Psmd4	233.303	-0.0602731	0.209845	-0.287227	0.773938	0.999976
Izumo1	22.5549	0.25474	0.270912	0.940304	0.347062	0.999976
Tlr11	20.4152	-0.310609	0.256545	-1.21074	0.225996	0.999976
B3gnt7	15.3642	0.281442	0.31662	0.888895	0.374059	0.999976
Cnot8	40.4722	-0.152058	0.207423	-0.73308	0.46351	0.999976
Fbn1	20.5096	-0.286556	0.284705	-1.0065	0.314175	0.999976
Ubxn2b	27.9782	0.211706	0.25111	0.843079	0.399184	0.999976
Rgs7bp	176	0.0146337	0.19322	0.075736	0.939629	0.999976
Zc3h12c	27.7211	0.00754252	0.261099	0.0288875	0.976954	0.999976
Mga	44.8858	-0.0903603	0.216199	-0.41795	0.675984	0.999976
Fhod3	67.2638	0.0262042	0.209051	0.125348	0.900248	0.999976
Pigx	35.0244	-0.265426	0.241783	-1.09779	0.272298	0.999976
Aamp	88.6426	-0.132545	0.191215	-0.693172	0.488202	0.999976
Tmem258	33.0419	-0.133577	0.235451	-0.567325	0.570493	0.999976
Lsamp	91.1153	0.145219	0.169769	0.855389	0.392336	0.999976
Ecd	42.3155	-0.0357219	0.210843	-0.169424	0.865463	0.999976
Bcl2l10	21.8716	-0.0483242	0.261068	-0.185102	0.853149	0.999976
Olfr450	22.4389	-0.133034	0.277237	-0.479856	0.63133	0.999976
Defb50	22.717	-0.139389	0.270867	-0.514601	0.606832	0.999976
Fbxw11	77.5579	-0.0342852	0.199873	-0.171534	0.863804	0.999976
Cct6b	30.5679	-0.0691017	0.23976	-0.288212	0.773184	0.999976
Neb	14.3946	-0.478455	0.30686	-1.5592	0.11895	0.999976
Keap1	32.0348	-0.0166573	0.252912	-0.0658619	0.947488	0.999976
Olfr1093	16.5986	-0.224622	0.294842	-0.761839	0.446156	0.999976
4930513O06Rik	17.0291	-0.114843	0.276325	-0.415608	0.677697	0.999976
Alg2	101.657	-0.0427146	0.206679	-0.206672	0.836266	0.999976
Mief2	38.0507	-0.174041	0.226303	-0.76906	0.441858	0.999976
Fam98c	62.0678	-0.277693	0.220733	-1.25805	0.208375	0.999976
Bola2	72.0023	0.198527	0.189239	1.04908	0.294141	0.999976
B3galt6	21.3805	-0.160374	0.279309	-0.574181	0.565846	0.999976
Commd9	34.2169	-0.026636	0.225293	-0.118228	0.905887	0.999976
Hk2	21.1114	0.435745	0.277072	1.57267	0.115794	0.999976
BC024139	21.393	0.135583	0.271074	0.500169	0.616956	0.999976
Rab10	150.318	0.0819863	0.186827	0.438834	0.660781	0.999976
Ubqln4	45.3835	-0.0568641	0.204465	-0.278112	0.780926	0.999976
Atf1	17.5611	0.22902	0.282415	0.810935	0.417403	0.999976
Obi1	25.2606	0.165598	0.243553	0.679927	0.496551	0.999976
Cacna1f	26.7555	-0.139377	0.260942	-0.53413	0.593251	0.999976
Cma1	22.3536	0.232815	0.275218	0.845931	0.397592	0.999976
Arhgap24	16.9698	-0.15059	0.287128	-0.524469	0.599952	0.999976
Phf8	28.3323	0.157745	0.244207	0.645946	0.518315	0.999976
Ccdc178	26.4854	0.0533139	0.256255	0.20805	0.83519	0.999976
Adnp2	50.895	-0.217365	0.208348	-1.04328	0.29682	0.999976
Arl6ip1	124.774	-0.458615	0.191804	-2.39106	0.0167998	0.999976
Vps37b	30.7422	0.210324	0.232618	0.904163	0.365909	0.999976
Fam229b	25.2945	-0.193332	0.252152	-0.76673	0.443242	0.999976
Pik3r4	20.1889	-0.464535	0.27951	-1.66196	0.0965201	0.999976
Tex47	17.0623	0.249822	0.288485	0.86598	0.386501	0.999976
Bach2	27.0177	-0.0698804	0.240877	-0.290108	0.771734	0.999976
Tgm7	16.5767	0.320445	0.283622	1.12983	0.258547	0.999976
H2al1a,H2al1b,H2al1c,H2al1d,H2al1e,H2al1f,H2al1g,H2al1h,H2al1i,H2al1k,H2al1m,H2al1o	22.4051	-0.143664	0.276581	-0.519428	0.603463	0.999976
Zscan26	74.0555	-0.141208	0.208384	-0.677631	0.498006	0.999976
Olfr272	20.5754	-0.19276	0.291342	-0.661628	0.50821	0.999976
Ddx20	23.4507	-0.331707	0.253292	-1.30958	0.190337	0.999976
Exoc3l2	20.7936	-0.1887	0.276744	-0.681856	0.49533	0.999976
Pstpip1	21.5064	0.0508531	0.268256	0.189569	0.849647	0.999976
8030423J24Rik	19.0435	-0.0993735	0.277588	-0.357989	0.720352	0.999976
Mrps35	38.1774	-0.0576496	0.218389	-0.263976	0.791798	0.999976
Ccl22	18.0617	-0.168418	0.289189	-0.58238	0.560311	0.999976
Hoxc6	20.8626	-0.380146	0.265173	-1.43358	0.151693	0.999976
Tmem210	24.3276	0.208052	0.266573	0.78047	0.435114	0.999976
Pcolce2	24.5125	-0.06266	0.26881	-0.233101	0.815683	0.999976
Tdrkh	20.6022	-0.07027	0.265573	-0.264598	0.791319	0.999976
Tpx2	23.695	-0.258108	0.25815	-0.999836	0.31739	0.999976
A830031A19Rik	19.1232	0.103439	0.284779	0.363226	0.716436	0.999976
Dnah3	17.9691	-0.100445	0.295256	-0.340197	0.733708	0.999976
Smim43	69.7115	0.1738	0.197593	0.879587	0.379083	0.999976
Nudt15	14.9511	-0.24422	0.302062	-0.808509	0.418798	0.999976
Ntf5	13.1992	-0.141056	0.320294	-0.440397	0.65965	0.999976
Fundc2	28.3616	0.192931	0.234283	0.823494	0.410227	0.999976
Peg3	282.904	-0.294953	0.22379	-1.31799	0.187507	0.999976
Zfp791	22.8641	-0.122072	0.263647	-0.463014	0.643354	0.999976
Cmpk1	70.2397	-0.0129786	0.185504	-0.069964	0.944222	0.999976
Nom1	27.1001	-0.174082	0.239665	-0.726358	0.46762	0.999976
Spaca7	24.1906	0.184767	0.253612	0.728542	0.466282	0.999976
Pou5f2	28.9501	0.140947	0.243121	0.579739	0.562091	0.999976
H2-Q4,H2-K1	25.0898	0.424998	0.268988	1.57999	0.11411	0.999976
Klf3	42.6021	-0.0414184	0.230973	-0.179322	0.857685	0.999976
Lyn	30.3777	0.330784	0.261687	1.26405	0.206214	0.999976
Chst3	20.8331	-0.305908	0.267153	-1.14507	0.252181	0.999976
Kidins220	139.411	-0.0873651	0.208101	-0.41982	0.674617	0.999976
Myc	18.9224	0.732713	0.303181	2.41675	0.0156597	0.999976
Fam32a	127.541	-0.116115	0.196244	-0.591688	0.55406	0.999976
Adprm	27.2484	-0.0584889	0.251769	-0.232311	0.816296	0.999976
Hagh	109.541	0.295438	0.2066	1.43	0.152717	0.999976
Igf1	27.021	0.0965028	0.238438	0.40473	0.685676	0.999976
Psd	215.434	0.235316	0.174767	1.34646	0.178155	0.999976
Rab42	32.7106	-0.142771	0.234734	-0.608224	0.543039	0.999976
Cnnm1	87.8947	0.0638593	0.185723	0.343842	0.730965	0.999976
Wfdc11	27.0184	0.00510312	0.243883	0.0209245	0.983306	0.999976
Pate8	18.6116	0.239863	0.292361	0.820434	0.411969	0.999976
Spata31d1d	28.7059	0.037576	0.249233	0.150767	0.88016	0.999976
Acte1	16.9175	-0.0832971	0.280078	-0.297407	0.766156	0.999976
Tmem269	18.0859	0.0767098	0.283795	0.2703	0.786929	0.999976
Mstn	18.7535	-0.0888026	0.283946	-0.312745	0.754475	0.999976
Gm15319,Gm21119,4930467E23Rik	56.4395	-0.0935392	0.252482	-0.370479	0.711026	0.999976
Zfhx3	22.7085	-0.240184	0.26372	-0.910755	0.362425	0.999976
Riok3	44.2925	-0.0493917	0.205131	-0.240781	0.809725	0.999976
Ifi202b,LOC100044068	24.6057	0.25447	0.25362	1.00335	0.315691	0.999976
Meig1	14.901	-0.281267	0.331643	-0.848101	0.396382	0.999976
Card6	18.7251	-0.0197011	0.295157	-0.0667479	0.946782	0.999976
Sult1b1	28.9675	-0.166319	0.255848	-0.650069	0.515648	0.999976
Rtn4	238.065	-0.342785	0.199528	-1.71798	0.0858008	0.999976
Spta1	27.7708	-0.0484655	0.244351	-0.198344	0.842776	0.999976
Bahcc1	22.5748	-0.113145	0.258249	-0.438123	0.661297	0.999976
Krt33a	17.0533	-0.260928	0.290203	-0.899121	0.368588	0.999976
Khdc3	21.4894	0.31929	0.277747	1.14957	0.250319	0.999976
Ppil2	73.9887	-0.0747773	0.22032	-0.339404	0.734306	0.999976
Anxa7	72.4246	-0.203741	0.20873	-0.976095	0.329017	0.999976
Adamts15	24.3422	0.0152055	0.26871	0.056587	0.954874	0.999976
Laptm5	17.0958	0.402945	0.29598	1.36139	0.173389	0.999976
Cenpn	27.0676	0.11561	0.265514	0.43542	0.663257	0.999976
Lhfp	54.9781	0.0256087	0.194474	0.131682	0.895236	0.999976
Olfr91	20.2713	0.00761145	0.285953	0.0266178	0.978765	0.999976
Ldlrad4	60.182	0.068189	0.203773	0.334632	0.737903	0.999976
Fxyd7	127.518	-0.383892	0.21222	-1.80893	0.0704618	0.999976
Helz	33.6136	0.131105	0.228475	0.573827	0.566085	0.999976
Acat2	55.3689	-0.0405753	0.217891	-0.186219	0.852273	0.999976
Zap70	21.9809	0.0609139	0.264321	0.230454	0.817739	0.999976
Mob3a	25.1413	0.215551	0.260485	0.827501	0.407953	0.999976
Rps6ka6	22.7737	0.511077	0.257361	1.98584	0.0470515	0.999976
Chrna10	22.9203	-0.00948663	0.264345	-0.0358873	0.971372	0.999976
Arrdc2	22.6633	0.102621	0.250695	0.409346	0.682286	0.999976
Pan2	28.1337	0.112804	0.247498	0.455778	0.648549	0.999976
Fam184b	21.0288	-0.186645	0.288836	-0.646199	0.518151	0.999976
Gtf3c6	28.334	0.0283513	0.243815	0.116282	0.907429	0.999976
Flot2	69.2692	-0.0951327	0.208076	-0.457201	0.647527	0.999976
Adam28	24.529	-0.0863203	0.26159	-0.329983	0.741413	0.999976
Luc7l2	119.667	0.0693854	0.209705	0.330871	0.740742	0.999976
Celf5	140.82	0.218335	0.190113	1.14845	0.250785	0.999976
Amigo1	59.1584	-0.0807226	0.194192	-0.415685	0.67764	0.999976
Vmn2r68,Vmn2r67,Vmn2r72	22.049	-0.265427	0.261932	-1.01334	0.310895	0.999976
Bves	20.217	0.270713	0.272919	0.991918	0.321237	0.999976
Grpr	17.604	0.473105	0.29649	1.59568	0.11056	0.999976
Lmo4	330.898	-0.28622	0.218379	-1.31066	0.189972	0.999976
Gid8	60.1089	-0.0132226	0.193283	-0.0684106	0.945459	0.999976
Ncs1	166.43	0.324131	0.184627	1.7556	0.0791572	0.999976
Setd3	197.702	0.0956666	0.174381	0.548607	0.583275	0.999976
Wfdc8	21.2409	0.0263614	0.270644	0.0974023	0.922407	0.999976
Acsm2	16.4269	-0.442709	0.285484	-1.55073	0.120966	0.999976
1700030J22Rik	31.8785	0.0290503	0.2254	0.128884	0.89745	0.999976
Mgam	19.7536	0.115639	0.274349	0.421505	0.673386	0.999976
Frat2	21.8074	-0.193579	0.272062	-0.711525	0.476759	0.999976
Btf3-ps15	25.4273	-0.0542602	0.251342	-0.215882	0.82908	0.999976
Actl11	26.7235	-0.169941	0.249988	-0.679798	0.496633	0.999976
Zfp420	21.3352	-0.0836715	0.2768	-0.302281	0.762438	0.999976
Lactb	33.9787	-0.0026078	0.23037	-0.0113201	0.990968	0.999976
Rtn2	98.4008	0.120135	0.174058	0.6902	0.490068	0.999976
Hibch	33.2248	0.0828642	0.230162	0.360026	0.718828	0.999976
Socs6	45.2954	-0.142846	0.208534	-0.685003	0.493342	0.999976
Urm1	48.8319	-0.0200815	0.205846	-0.0975559	0.922285	0.999976
Lclat1	29.4579	0.0345785	0.228245	0.151498	0.879583	0.999976
Cnot6	32.4196	0.256224	0.223737	1.1452	0.252126	0.999976
Fkbpl	20.8634	0.179461	0.284194	0.631474	0.527731	0.999976
Atxn7l2	31.3534	-0.112877	0.234821	-0.480695	0.630733	0.999976
Afap1l2	20.8929	0.0479022	0.262311	0.182616	0.855099	0.999976
Ankrd13c	49.8242	0.0668474	0.212268	0.31492	0.752823	0.999976
Tmpo	43.3285	0.180967	0.223235	0.810657	0.417563	0.999976
Pcgf3	45.0061	-0.200037	0.216223	-0.925142	0.354892	0.999976
Fam13c	38.6505	0.278179	0.220957	1.25897	0.20804	0.999976
Defa26,Defa27,Defa25,Defa31,Defa23,Defa17,Defa28,Defa6,Defa3,Defa40,Defa30	27.1167	0.0310731	0.287067	0.108243	0.913803	0.999976
Trcg1	23.3465	0.165541	0.264936	0.624834	0.53208	0.999976
Olfr187	23.4038	-0.0342289	0.288239	-0.118752	0.905472	0.999976
Matn2	27.2521	-0.191783	0.244482	-0.784445	0.432779	0.999976
1700016K19Rik	18.7994	-0.163447	0.278538	-0.586802	0.557336	0.999976
Plpp3	53.6992	-0.232733	0.242181	-0.96099	0.336557	0.999976
Dnm3	52.8797	0.0240188	0.212504	0.113028	0.910009	0.999976
Otx1	32.062	-0.11279	0.231731	-0.486726	0.626453	0.999976
Frrs1	20.7297	0.0493655	0.286339	0.172403	0.863121	0.999976
Atf6	70.9579	-0.127356	0.196351	-0.648613	0.516589	0.999976
Prl7d1	19.7109	-0.519744	0.290751	-1.78759	0.0738416	0.999976
Megf9	83.6072	-0.365334	0.196221	-1.86185	0.0626248	0.999976
Cbr2	18.189	-0.45703	0.286142	-1.59721	0.110218	0.999976
Aqp4	26.2405	0.0552857	0.237686	0.2326	0.816072	0.999976
Cfap97d1	25.4355	-0.317251	0.243965	-1.3004	0.193464	0.999976
Dgkb	84.9821	-0.433019	0.253949	-1.70514	0.0881682	0.999976
Caap1	29.007	0.147353	0.240743	0.612076	0.540488	0.999976
P2rx3	28.6881	-0.0357677	0.246789	-0.144932	0.884764	0.999976
Tipin	28.6649	0.131193	0.245673	0.534016	0.59333	0.999976
Adamts12	23.0539	-0.0265386	0.264213	-0.100444	0.919992	0.999976
Olfr733	19.8538	0.194686	0.27872	0.698501	0.484864	0.999976
Rassf7	20.59	0.0598218	0.270117	0.221466	0.824729	0.999976
Olfr1212	17.6717	-0.105763	0.286878	-0.368668	0.712375	0.999976
Agps	28.0777	-0.0147729	0.256005	-0.0577055	0.953983	0.999976
Stau1	67.7254	-0.110705	0.190574	-0.580902	0.561306	0.999976
Slc35d1	32.1481	-0.144983	0.233493	-0.620934	0.534643	0.999976
Nubp1	24.9442	-0.128397	0.25069	-0.512173	0.60853	0.999976
Dcaf11	61.7256	-0.000335728	0.206175	-0.00162837	0.998701	0.999976
Limk1	95.2405	0.152833	0.202096	0.756238	0.449507	0.999976
1810037I17Rik	99.8599	0.421963	0.164669	2.56249	0.0103925	0.999976
Olfr693	25.5009	-0.00444599	0.256389	-0.0173408	0.986165	0.999976
Fasn	141.84	0.19625	0.182296	1.07655	0.281683	0.999976
Aqp11	25.4341	0.072271	0.242354	0.298205	0.765547	0.999976
Ing4	44.5324	-0.0234184	0.212718	-0.110091	0.912337	0.999976
Defb23	23.8341	0.0535554	0.268264	0.199637	0.841765	0.999976
Neu2	19.5302	0.356387	0.271518	1.31257	0.189326	0.999976
Cpne7	34.4907	0.0799289	0.240334	0.332574	0.739456	0.999976
Tgfb3	25.4907	-0.126593	0.252332	-0.501692	0.615884	0.999976
Olfr992	14.6577	-0.283003	0.313738	-0.902038	0.367037	0.999976
Lce3d,Lce3e,Lce3f,Lce3a,Lce3b,Lce3c	19.9675	0.254642	0.270243	0.942272	0.346053	0.999976
Tbce	22.9216	-0.0677962	0.2669	-0.254013	0.799485	0.999976
Alas2	17.6664	-0.0190925	0.294225	-0.0648908	0.948261	0.999976
B230217C12Rik	25.8204	-0.0216376	0.256519	-0.0843507	0.932778	0.999976
Atf3	19.3406	-0.42124	0.284834	-1.4789	0.139168	0.999976
Vps29	30.7734	-0.167054	0.251122	-0.665231	0.505903	0.999976
Crnn	19.337	-0.314734	0.281871	-1.11659	0.26417	0.999976
Klhl12	41.3774	0.141874	0.223269	0.63544	0.525142	0.999976
Zfp956	27.2155	0.0876607	0.253371	0.345977	0.72936	0.999976
Fam13b	48.28	-0.117341	0.212239	-0.552871	0.580352	0.999976
Olfr1394	18.4851	0.0325368	0.285665	0.113898	0.909318	0.999976
Zfp330	37.9101	-0.0406358	0.232079	-0.175094	0.861005	0.999976
Olfr474,Olfr473	18.818	0.0739775	0.277621	0.26647	0.789877	0.999976
Zfand6	52.9783	0.133394	0.213494	0.624816	0.532092	0.999976
Rtp1	33.5131	0.0162268	0.239327	0.0678018	0.945943	0.999976
Sun5	15.2405	0.0550866	0.308814	0.178381	0.858424	0.999976
Gm10338,Gm3115,Gm3012,Gm3476,Gm3424,Gm8246,Gm3127,Gm6676,Gm8279,Gm10413,Gm7876,Gm3685,Gm3727,Gm6337,Gm5795,Gm3187,Gm5797,Gm3182,Gm16434	51.389	-0.315585	0.236962	-1.3318	0.182926	0.999976
Sbds	58.8203	0.0440795	0.203093	0.217042	0.828176	0.999976
Cyp2j5	17.9139	0.562007	0.296108	1.89798	0.0576987	0.999976
Taok1	54.504	0.0811235	0.209304	0.387588	0.698321	0.999976
Iho1	17.8314	0.150599	0.290535	0.518352	0.604213	0.999976
Ube2l6	27.0058	0.1617	0.261549	0.61824	0.536417	0.999976
Gm46735	20.4758	0.189405	0.277617	0.682253	0.495079	0.999976
Cfap77	30.9347	0.189501	0.236476	0.801351	0.422928	0.999976
Ahsg	20.302	-0.0859164	0.268117	-0.320444	0.748632	0.999976
Lrrfip2	46.7375	0.015372	0.218827	0.0702472	0.943997	0.999976
Mcts1	39.2642	-0.371469	0.210747	-1.76263	0.0779631	0.999976
Prkci	73.0255	0.0573108	0.20594	0.278289	0.780791	0.999976
Cpsf6	115.948	-0.232739	0.237701	-0.979123	0.327519	0.999976
Mrpl33	58.0842	-0.0989835	0.195612	-0.506021	0.612842	0.999976
Pawr	27.4287	-0.157996	0.259405	-0.609069	0.542479	0.999976
Scaf11	32.4821	-0.087083	0.23274	-0.374165	0.708282	0.999976
Dnah17	14.5543	-0.268571	0.312919	-0.858274	0.390741	0.999976
Nceh1	88.9373	-0.190959	0.208062	-0.917798	0.358725	0.999976
Fcrlb	17.6442	0.136668	0.29544	0.462589	0.643659	0.999976
Plekhg3	17.309	-0.428671	0.286206	-1.49777	0.134193	0.999976
Olfr1352	17.9115	-0.139782	0.291666	-0.479252	0.631759	0.999976
Gabrg2	86.1366	-0.249653	0.194376	-1.28438	0.19901	0.999976
Ell2	87.1445	-0.0796897	0.200096	-0.398257	0.690441	0.999976
Iqsec2	140.954	-0.0234764	0.184714	-0.127096	0.898864	0.999976
Eif3e	91.8858	-0.0502593	0.182309	-0.275682	0.782792	0.999976
C1ra	21.6914	0.121452	0.272165	0.446246	0.65542	0.999976
Zscan22	32.1702	0.0440271	0.23926	0.184013	0.854003	0.999976
Maml2	21.3913	-0.0203137	0.257957	-0.0787482	0.937233	0.999976
Cdkn1b	74.2614	-0.0742699	0.183013	-0.405818	0.684876	0.999976
Ssh3	68.0818	-0.224413	0.215027	-1.04365	0.296647	0.999976
Ldlr	37.4466	0.345385	0.238165	1.45019	0.147005	0.999976
Unc93a2,Unc93a	21.7511	-0.189395	0.272843	-0.694152	0.487587	0.999976
Necab2	58.1125	0.672109	0.266112	2.52566	0.011548	0.999976
A930018P22Rik	14.5929	-0.164191	0.307833	-0.533377	0.593772	0.999976
L3mbtl4	20.5675	-0.256975	0.268248	-0.957976	0.338075	0.999976
Naa25	31.5155	-0.0531592	0.252229	-0.210758	0.833076	0.999976
Zfp236	39.4663	0.0342028	0.2157	0.158566	0.874011	0.999976
Ift52	35.1821	0.243624	0.228182	1.06767	0.285668	0.999976
Cilp	22.6077	-0.138102	0.257404	-0.536517	0.591601	0.999976
Ndufa11	144.623	-0.0385439	0.202583	-0.190263	0.849103	0.999976
Styk1	15.5915	-0.0204169	0.29855	-0.068387	0.945478	0.999976
F7	22.4826	0.134811	0.269674	0.499905	0.617142	0.999976
Olfr202	17.0249	-0.0312304	0.289094	-0.108028	0.913973	0.999976
Slain2	36.1315	0.244343	0.223671	1.09242	0.274648	0.999976
Ube2z	51.3392	0.205117	0.20487	1.0012	0.316728	0.999976
Ubqln3	19.7758	-0.324885	0.273783	-1.18665	0.235365	0.999976
Elof1	80.7657	0.123475	0.183564	0.672653	0.501168	0.999976
Ppp1r11	125.486	-0.0535234	0.219456	-0.243892	0.807315	0.999976
Pex11g	18.3786	0.18135	0.28009	0.647471	0.517327	0.999976
Rd3l	16.2594	-0.296089	0.306432	-0.966247	0.333921	0.999976
Fabp9	16.9009	-0.192907	0.293544	-0.657164	0.511076	0.999976
Trp53inp2	51.8521	0.14863	0.198507	0.748739	0.454014	0.999976
Cstad	21.9515	-0.0849296	0.260149	-0.326465	0.744072	0.999976
Tns2	24.2233	0.0958355	0.255443	0.375173	0.707531	0.999976
Gna14	16.5674	-0.202271	0.296885	-0.681311	0.495674	0.999976
Syne2	19.215	0.150548	0.288078	0.522595	0.601256	0.999976
Rrh	19.1612	-0.139872	0.284842	-0.491051	0.623391	0.999976
Pask	18.6773	-0.276142	0.287536	-0.960374	0.336867	0.999976
Hccs	32.8732	0.27338	0.234368	1.16646	0.24343	0.999976
Stat6	40.7895	0.122486	0.225416	0.543378	0.58687	0.999976
Srm	79.8393	0.110234	0.184851	0.596341	0.550947	0.999976
Doc2a	77.7047	0.0828005	0.198898	0.416297	0.677193	0.999976
Tmco5	23.5344	0.159025	0.254992	0.623645	0.532861	0.999976
Romo1	114.682	-0.156965	0.173861	-0.902818	0.366622	0.999976
Mapre2	138.645	-0.105801	0.191791	-0.551645	0.581192	0.999976
Gabra2	37.1811	-0.0342017	0.221151	-0.154654	0.877094	0.999976
Atad2	26.5256	-0.03271	0.249734	-0.130979	0.895792	0.999976
Plxnc1	33.4032	-0.444738	0.242736	-1.83219	0.0669235	0.999976
Prr15l	24.0389	-0.21916	0.24889	-0.880553	0.37856	0.999976
Calm4	19.5451	0.0585818	0.289554	0.202317	0.839669	0.999976
Arsj	25.0687	-0.155294	0.279624	-0.555367	0.578644	0.999976
Thoc2l	29.1502	0.163531	0.249999	0.654127	0.51303	0.999976
Lrif1	31.0798	0.0790543	0.232079	0.340635	0.733378	0.999976
Ldhc	17.7473	0.236028	0.283404	0.832832	0.404939	0.999976
Epc2	84.0792	-0.0167061	0.198612	-0.0841143	0.932966	0.999976
Calu	72.9757	0.222166	0.180743	1.22918	0.219004	0.999976
Tmub2	41.8534	-0.0530297	0.207061	-0.256107	0.797868	0.999976
Zfp708	27.997	0.164347	0.239188	0.687103	0.492018	0.999976
Lin28b	27.0904	-0.0856646	0.250559	-0.341894	0.732431	0.999976
Vsir	27.2337	0.164185	0.265811	0.617674	0.53679	0.999976
Rgs9bp	29.3525	0.0674845	0.246769	0.273472	0.784491	0.999976
Pbx3	25.8343	-0.130859	0.254396	-0.51439	0.606979	0.999976
Elac2	43.4554	0.0339586	0.20899	0.162489	0.87092	0.999976
Gm34566,Gm33084,Gm35257	16.1126	-0.0857418	0.315477	-0.271785	0.785788	0.999976
Il15	18.197	0.198025	0.277194	0.714389	0.474986	0.999976
Olfr774	15.0854	-0.148726	0.302783	-0.491196	0.623288	0.999976
Alb	16.983	0.27272	0.280417	0.972552	0.330776	0.999976
Lrtm1	25.3923	0.227591	0.252114	0.90273	0.366669	0.999976
Bcl2l2	46.7329	0.169591	0.212156	0.799369	0.424076	0.999976
Neurog1	15.0554	-0.354822	0.326359	-1.08721	0.276943	0.999976
Mrpl32	50.1459	-0.120133	0.21799	-0.551094	0.581569	0.999976
Efna4	29.8621	0.110585	0.234483	0.471613	0.637203	0.999976
Pprc1	31.2523	0.144352	0.23155	0.623414	0.533013	0.999976
Pea15a	168.821	0.0378658	0.151859	0.249349	0.803091	0.999976
1810030O07Rik	29.015	0.0424701	0.250251	0.16971	0.865238	0.999976
Smarce1	32.3253	-0.0287425	0.225845	-0.127266	0.89873	0.999976
Nkx2-6	23.8682	0.0137871	0.254368	0.0542014	0.956775	0.999976
Vmn1r57,Vmn1r58,Vmn1r59,Vmn1r187,Vmn1r186,Vmn1r63,Vmn1r62,Vmn1r61,Vmn1r60	27.7586	-0.0020287	0.238795	-0.00849557	0.993222	0.999976
Ifnl2,Ifnl3	18.9892	0.0436251	0.279397	0.15614	0.875923	0.999976
Gpx7	14.665	-0.206789	0.336249	-0.614988	0.538562	0.999976
Decr2	53.1931	0.123226	0.208781	0.590216	0.555046	0.999976
Wdr1	76.6379	0.230568	0.185806	1.2409	0.214642	0.999976
Lrwd1	26.7658	0.289342	0.24597	1.17633	0.239463	0.999976
Amfr	78.9283	-0.0724077	0.184946	-0.391508	0.695422	0.999976
Frmd6	57.4393	0.00797718	0.205461	0.0388257	0.969029	0.999976
Cmtm3	27.4685	0.0080431	0.249404	0.0322493	0.974273	0.999976
Pcbp3	52.1268	-0.207458	0.195612	-1.06056	0.288891	0.999976
Usp19	139.458	-0.0365774	0.181154	-0.201913	0.839984	0.999976
Man1a2	58.23	-0.0965805	0.191837	-0.503451	0.614647	0.999976
Actl6a	28.688	0.156708	0.239702	0.653761	0.513266	0.999976
Slc9a6	64.9374	-0.0298928	0.198456	-0.150627	0.88027	0.999976
Gorab	22.1271	0.152091	0.26158	0.581432	0.56095	0.999976
Polg	21.9502	-0.126147	0.263241	-0.479208	0.631791	0.999976
Ippk	29.5384	0.0353653	0.244795	0.144469	0.88513	0.999976
Nlk	149.845	-0.421831	0.240226	-1.75598	0.0790925	0.999976
Eri2	23.9352	-0.10286	0.252474	-0.407408	0.683708	0.999976
Ripk3	36.1113	-0.286612	0.238433	-1.20207	0.229337	0.999976
Gfi1	21.0522	-0.100933	0.26149	-0.385991	0.699504	0.999976
Olfr17	18.009	0.206084	0.290543	0.709306	0.478135	0.999976
Rsc1a1,Ddi2	67.1321	0.181957	0.209902	0.866867	0.386015	0.999976
Olfr1318	15.5457	-0.0945799	0.295338	-0.320243	0.748784	0.999976
Tal2	17.6316	0.115245	0.293547	0.392594	0.694619	0.999976
Alk	20.7415	-0.109573	0.269746	-0.406208	0.68459	0.999976
Phf21a	36.5783	0.21319	0.233948	0.911268	0.362154	0.999976
H2bu2	49.9572	0.217632	0.255537	0.851663	0.394401	0.999976
Gpr45	15.0149	0.0260665	0.30634	0.0850902	0.93219	0.999976
Vmn1r205,Vmn1r208	34.1484	-0.158953	0.218609	-0.727109	0.467159	0.999976
Dnajb1	56.9025	-0.217625	0.214627	-1.01396	0.3106	0.999976
Ppp6r1	97.6344	0.194135	0.193134	1.00518	0.314809	0.999976
Hoxd4	20.295	-0.0954401	0.262621	-0.363414	0.716296	0.999976
Lmln	31.651	0.0614546	0.247681	0.24812	0.804042	0.999976
Tfec	18.6895	0.0911818	0.267128	0.341341	0.732847	0.999976
Mamld1	45.9337	0.242147	0.204113	1.18634	0.235489	0.999976
Enox1	53.3011	-0.233071	0.210163	-1.109	0.267429	0.999976
Frmd8	31.3823	0.120309	0.236767	0.508133	0.61136	0.999976
Tmem65	42.2281	-0.00236917	0.204875	-0.011564	0.990773	0.999976
Etfrf1	25.8661	0.405675	0.243773	1.66415	0.0960828	0.999976
Nol4	79.1575	-0.0171659	0.199825	-0.0859045	0.931542	0.999976
Klk8	24.3452	0.179867	0.251886	0.714081	0.475177	0.999976
Sgk1	55.8706	-0.143074	0.230969	-0.619453	0.535618	0.999976
Mpc2	214.596	-0.203121	0.217605	-0.933436	0.350595	0.999976
Ppfibp2	28.2952	0.257545	0.243714	1.05675	0.290624	0.999976
Olfr452	20.1759	-0.0279704	0.277708	-0.100719	0.919774	0.999976
Colq	24.0037	0.0396167	0.257811	0.153666	0.877873	0.999976
Nek9	47.9408	-0.0130022	0.218065	-0.0596255	0.952454	0.999976
Hnrnpm	83.3991	0.218753	0.184435	1.18607	0.235596	0.999976
Rnf167	51.1506	-0.0609134	0.20466	-0.297633	0.765983	0.999976
Car15	30.6573	-0.130283	0.234278	-0.556106	0.578139	0.999976
Pmis2	29.5008	-0.0180042	0.250118	-0.0719827	0.942616	0.999976
Lrrc56	29.2821	0.0573812	0.236982	0.242133	0.808677	0.999976
Msi1	31.2919	-0.000836734	0.224216	-0.00373181	0.997022	0.999976
Tnni1	23.8325	0.25996	0.262026	0.992115	0.321142	0.999976
Olfr149	19.9941	0.641872	0.289766	2.21514	0.0267503	0.999976
Zw10	20.6509	-0.142238	0.276102	-0.515165	0.606438	0.999976
Elac1	50.3409	-0.075128	0.201188	-0.373421	0.708835	0.999976
Otor	18.5261	-0.094698	0.276136	-0.34294	0.731644	0.999976
Unc119	34.0676	-0.149889	0.228361	-0.656367	0.511588	0.999976
Ppp1r8	45.0169	-0.00127223	0.212697	-0.00598141	0.995228	0.999976
Csk	22.0036	0.135559	0.26113	0.519127	0.603672	0.999976
Utp6	39.3724	-0.00818543	0.212764	-0.0384718	0.969312	0.999976
Hmg20b	25.7419	-0.150489	0.265712	-0.56636	0.571149	0.999976
Proser1	46.6381	-0.287101	0.21019	-1.36591	0.171967	0.999976
Sbpl	23.1192	-0.0117067	0.25744	-0.0454736	0.96373	0.999976
Tbc1d8	26.3459	0.267564	0.261295	1.02399	0.30584	0.999976
Mrgpra1	19.9273	0.161109	0.269882	0.596962	0.550533	0.999976
Sh3bgrl2	57.5013	-0.0247671	0.198205	-0.124957	0.900558	0.999976
Ulbp1	21.8176	-0.419669	0.262049	-1.60149	0.109268	0.999976
Lin7c	45.9269	-0.000922013	0.209869	-0.00439327	0.996495	0.999976
Trir	73.167	-0.0845277	0.211592	-0.399484	0.689537	0.999976
Clmn	19.8761	-0.235448	0.287798	-0.818102	0.413299	0.999976
Wdr70,Gm1943	53.0736	0.121881	0.201431	0.605075	0.545129	0.999976
Lcn5	15.1642	-0.342437	0.300698	-1.13881	0.254783	0.999976
Fahd1	20.0625	0.135586	0.289816	0.467836	0.639902	0.999976
Krba1	25.9231	-0.165087	0.272335	-0.606191	0.544388	0.999976
Rims4	101.849	0.284296	0.178396	1.59362	0.11102	0.999976
Tnfrsf8	16.1529	0.0253377	0.294128	0.0861451	0.931351	0.999976
Nt5dc2	22.6849	0.345173	0.278275	1.2404	0.214827	0.999976
Ephx2	44.4728	0.213816	0.212039	1.00838	0.313271	0.999976
Ryr3	30.5556	0.0257467	0.231214	0.111354	0.911335	0.999976
Tmem28	23.3732	0.0180387	0.26995	0.0668226	0.946723	0.999976
Cabp5	17.6443	0.152032	0.285805	0.531942	0.594766	0.999976
Arhgap36	15.1676	0.333652	0.310757	1.07368	0.282967	0.999976
Dll4	18.3711	0.56512	0.303464	1.86223	0.0625706	0.999976
Rab5a	123.08	-0.0415305	0.204139	-0.203442	0.83879	0.999976
Olfr799	18.2733	-0.322957	0.289443	-1.11579	0.264513	0.999976
Lypd8l	17.1736	-0.430562	0.278782	-1.54444	0.122482	0.999976
Kif1b	282.1	-0.0521178	0.210457	-0.247641	0.804412	0.999976
Rassf10	24.1913	0.158883	0.247848	0.641052	0.521489	0.999976
Mpp3	95.0903	-0.120856	0.218172	-0.55395	0.579613	0.999976
Ufc1	76.2841	0.0319818	0.20744	0.154173	0.877473	0.999976
Vhl	27.6371	0.0728923	0.25607	0.284658	0.775906	0.999976
Crip1	18.7883	0.106629	0.272447	0.391376	0.695519	0.999976
Alg11	37.1749	0.130888	0.225102	0.581463	0.560929	0.999976
Cdc42ep2	23.3337	-0.201996	0.267643	-0.754722	0.450416	0.999976
Adi1	50.1617	-0.139632	0.193167	-0.722854	0.469769	0.999976
Slc27a6	25.5293	-0.120422	0.251435	-0.478939	0.631982	0.999976
Efnb3	46.51	0.193487	0.21227	0.911513	0.362025	0.999976
Ptdss1	56.0386	-0.0100991	0.20473	-0.0493288	0.960657	0.999976
Gprc5c	19.927	0.238623	0.277702	0.859277	0.390188	0.999976
Car14	30.362	-0.136519	0.248264	-0.549895	0.582391	0.999976
Chia1	32.6073	-0.073768	0.235519	-0.313214	0.754118	0.999976
Rrm1	31.02	0.328151	0.227515	1.44233	0.149211	0.999976
Cytl1	16.9859	-0.0271582	0.297491	-0.0912909	0.927261	0.999976
Pex3	64.6658	-0.00724083	0.210422	-0.0344109	0.972549	0.999976
Rnps1	74.4257	-0.119767	0.20407	-0.58689	0.557278	0.999976
Foxj2	20.525	-0.0150884	0.277291	-0.0544136	0.956606	0.999976
Slc2a7	17.3604	0.0455135	0.296625	0.153438	0.878053	0.999976
Rbm12b2	22.9237	-0.0355574	0.258972	-0.137302	0.890792	0.999976
Fermt3	15.7662	0.112248	0.292318	0.383992	0.700985	0.999976
Olfr970	15.1389	-0.404614	0.289211	-1.39903	0.161804	0.999976
Kifc5b,Kifc1	23.4201	0.305953	0.266334	1.14876	0.250656	0.999976
Cdk2ap2	46.0488	-0.0262548	0.20085	-0.130718	0.895998	0.999976
Vmn1r77	32.0488	0.0713674	0.235086	0.303581	0.761447	0.999976
Bcas2	35.4854	0.120796	0.245349	0.492342	0.622477	0.999976
Donson	37.9727	-0.0674184	0.230105	-0.29299	0.76953	0.999976
Ddx39b	104.707	0.116076	0.198794	0.583901	0.559287	0.999976
Cyp4x1	24.9039	-0.122957	0.268605	-0.457761	0.647124	0.999976
Trap1	45.5885	-0.219563	0.210114	-1.04497	0.296038	0.999976
Vmn1r127,Vmn1r111,Vmn1r248,Vmn1r259,Vmn1r131,Vmn1r118,Vmn1r119,Vmn1r252,Vmn1r253,Vmn1r115,Vmn1r242,Vmn1r243,Vmn1r257,Vmn1r138,Vmn1r166	36.7437	0.0320777	0.231047	0.138836	0.88958	0.999976
Tmem183a	36.8118	0.186721	0.219279	0.851522	0.394479	0.999976
Pole	26.7338	0.243171	0.262459	0.926511	0.354181	0.999976
Nudt14	26.2894	-0.0499233	0.256915	-0.194318	0.845927	0.999976
Cenpx	39.8871	0.326589	0.223161	1.46347	0.14334	0.999976
Mylk3	16.4565	0.0723491	0.301619	0.239869	0.810432	0.999976
Ldoc1	18.8968	-0.00218817	0.275377	-0.00794608	0.99366	0.999976
Sh3tc2	19.1248	0.116657	0.290227	0.401951	0.68772	0.999976
4930583I09Rik	16.3678	0.164503	0.314141	0.523659	0.600516	0.999976
Usp8	56.649	0.0748155	0.19337	0.386902	0.698829	0.999976
Ttll7	101.255	0.00454128	0.169644	0.0267694	0.978644	0.999976
Gstm6	17.5426	0.19524	0.310682	0.628423	0.529727	0.999976
Lims1	26.0015	0.143448	0.247564	0.579438	0.562293	0.999976
Prl4a1	24.3168	-0.254552	0.266807	-0.954067	0.34005	0.999976
Snapin	48.7395	-0.194292	0.209134	-0.929031	0.352873	0.999976
Ccr9	26.113	0.296789	0.253994	1.16849	0.242611	0.999976
Olfr851	15.0733	0.111227	0.319469	0.348164	0.727717	0.999976
Eif1,Emd	286.375	-0.0904017	0.194569	-0.464626	0.642199	0.999976
Ccdc184	57.4989	-0.100882	0.214746	-0.469774	0.638516	0.999976
Ccnt1	62.2784	0.115206	0.195413	0.589553	0.55549	0.999976
Dnajc21	46.3773	-0.105115	0.232961	-0.451213	0.651836	0.999976
Rhox8	27.0004	0.0836445	0.263291	0.317689	0.750721	0.999976
Rnf31	37.6854	-0.234965	0.228224	-1.02954	0.303227	0.999976
Gli3	18.0914	0.255281	0.283519	0.900402	0.367906	0.999976
Rasl11b	80.3067	-0.286659	0.193763	-1.47944	0.139024	0.999976
Rsph3b,Rsph3a	63.1902	0.261245	0.190159	1.37383	0.169496	0.999976
Dmd	49.1956	-0.0663664	0.210779	-0.314863	0.752866	0.999976
Bcs1l	36.9632	-0.121267	0.223411	-0.542799	0.587268	0.999976
Mcm6	24.7893	-0.448234	0.262609	-1.70685	0.0878505	0.999976
Mtpn	149.54	-0.0786817	0.203976	-0.385739	0.69969	0.999976
Angel1	30.3333	0.301133	0.236124	1.27532	0.202196	0.999976
Dok5	49.5034	0.328748	0.205885	1.59675	0.110321	0.999976
Foxm1	16.1313	-0.118752	0.302428	-0.392662	0.694569	0.999976
Sprr2h	24.6513	0.230856	0.24808	0.930573	0.352075	0.999976
Olfr555	21.2347	-0.114498	0.277871	-0.412056	0.680299	0.999976
Pcdhga1	19.1492	-0.0343806	0.275955	-0.124588	0.90085	0.999976
Calm5	18.8655	0.197886	0.294893	0.671042	0.502194	0.999976
Prss46	34.1596	0.0094411	0.232069	0.0406823	0.967549	0.999976
Otud3	51.6336	0.248008	0.200214	1.23872	0.215451	0.999976
Vps4b	56.8054	0.138593	0.204973	0.676156	0.498942	0.999976
Prdm1	17.9531	-0.00377025	0.280426	-0.0134447	0.989273	0.999976
Gm41408	17.5093	-0.231779	0.291658	-0.794696	0.42679	0.999976
Tmem132e	24.3588	-0.0207909	0.243741	-0.0852994	0.932023	0.999976
Irf2bpl	120.44	-0.0111881	0.176132	-0.0635213	0.949351	0.999976
Adam30	25.4628	-0.119147	0.257655	-0.462428	0.643775	0.999976
Elf1	25.9037	0.100951	0.24777	0.407436	0.683687	0.999976
Cdhr4	29.3871	-0.097148	0.252835	-0.384235	0.700804	0.999976
Scnn1a	36.2036	0.0342716	0.253577	0.135153	0.892491	0.999976
Zfp457	11.7325	0.139052	0.316439	0.439427	0.660352	0.999976
Asah1	51.4527	-0.0789597	0.200896	-0.393038	0.694291	0.999976
Efcab6	16.5842	-0.182974	0.302852	-0.60417	0.54573	0.999976
Cc2d1b	32.782	-0.193225	0.23266	-0.830502	0.406255	0.999976
Prelid1	203.123	-0.0577344	0.193152	-0.298906	0.765012	0.999976
Cracr2b	17.7914	-0.252853	0.290497	-0.870413	0.384075	0.999976
Ero1a	64.9434	0.0786283	0.233752	0.336375	0.736588	0.999976
Amigo2	28.9772	-0.119504	0.240701	-0.496482	0.619555	0.999976
Rplp0	114.473	0.294263	0.169497	1.73609	0.0825473	0.999976
Trmo	29.1399	0.313361	0.253503	1.23612	0.216412	0.999976
Zfp503	56.2303	-0.171885	0.254375	-0.675713	0.499223	0.999976
Blm	27.7302	0.423046	0.250884	1.68622	0.0917528	0.999976
Usp24	29.3633	0.022679	0.26252	0.0863899	0.931156	0.999976
Elovl6	85.0892	0.218219	0.218881	0.996977	0.318776	0.999976
Olfr646	23.7625	0.163924	0.264935	0.618732	0.536093	0.999976
Npnt	34.9638	-0.38389	0.229691	-1.67133	0.0946556	0.999976
Lekr1	20.5163	-0.109991	0.278621	-0.394769	0.693014	0.999976
Rprd2	42.9852	0.217363	0.220129	0.987433	0.323431	0.999976
Gm2240	21.0155	0.365355	0.267884	1.36385	0.172614	0.999976
Lmod2	20.0402	0.428513	0.277609	1.54358	0.12269	0.999976
Eif3m	122.399	-0.250959	0.19436	-1.29121	0.196632	0.999976
Olfr69	16.4363	-0.0402515	0.306087	-0.131504	0.895377	0.999976
Ankrd22	18.3453	-0.053917	0.303111	-0.177879	0.858818	0.999976
Gcnt4	32.7529	-0.0132123	0.22442	-0.0588731	0.953053	0.999976
Park7	186.601	0.10802	0.177653	0.608041	0.543161	0.999976
Igsf9	16.7124	-0.0836449	0.293903	-0.2846	0.77595	0.999976
Olfr812	16.9619	0.0624185	0.286005	0.218243	0.82724	0.999976
Ap3d1	68.7272	-0.14755	0.203276	-0.725863	0.467923	0.999976
Sgsm3	76.0686	-0.0899882	0.206252	-0.436302	0.662618	0.999976
Opn5	19.1129	0.204946	0.268309	0.763841	0.444962	0.999976
Pdzd2	43.3124	0.352411	0.224322	1.57101	0.116181	0.999976
Mlxip	43.0878	-0.0571193	0.223903	-0.255107	0.79864	0.999976
Nell2	210.86	0.157792	0.215703	0.731525	0.464458	0.999976
Lamb2	22.2971	-0.0910195	0.269226	-0.338079	0.735304	0.999976
Tubg2	45.5879	-0.0107363	0.216384	-0.049617	0.960428	0.999976
4931400O07Rik	22.4817	0.266464	0.260887	1.02138	0.307075	0.999976
Ctse	14.5885	-0.0569087	0.305681	-0.18617	0.852311	0.999976
Mpeg1	20.8974	0.625667	0.296504	2.11014	0.0348459	0.999976
Crygn	23.4352	-0.204967	0.254518	-0.805313	0.420639	0.999976
Nolc1	47.2422	-0.226923	0.216867	-1.04637	0.295392	0.999976
Gm725	15.5548	0.402572	0.297857	1.35156	0.176516	0.999976
Gm52578	13.385	0.11271	0.302926	0.372071	0.70984	0.999976
Phgr1	20.458	-0.0459913	0.273967	-0.167871	0.866684	0.999976
Mc2r	16.7785	0.186267	0.298046	0.624962	0.531996	0.999976
Sec14l4	19.3374	0.13761	0.278093	0.494835	0.620717	0.999976
Zfp7	30.307	0.116227	0.235642	0.493236	0.621846	0.999976
Frmd5	39.7829	0.0338322	0.215079	0.157301	0.875007	0.999976
Aak1	48.7828	0.0652874	0.234532	0.278374	0.780726	0.999976
Snrpd3	71.7722	0.201382	0.198724	1.01337	0.310881	0.999976
Ctsb	120.501	-0.262187	0.194221	-1.34994	0.177036	0.999976
Gm3238,Gm7137,Gm3250,Gm3233,Gm7138	22.5966	0.224143	0.311717	0.71906	0.472104	0.999976
Car1	16.8673	0.129968	0.294635	0.441116	0.659129	0.999976
Slbp	39.0453	0.0378526	0.216292	0.175007	0.861074	0.999976
Ftdc2	16.0719	0.0307908	0.288155	0.106855	0.914904	0.999976
Rpl22l1,Gm15421	130.207	0.270034	0.176912	1.52638	0.126916	0.999976
Dlx1	22.1604	-0.174867	0.270062	-0.647505	0.517305	0.999976
Skap1	20.5153	-0.224878	0.273953	-0.820861	0.411725	0.999976
Gm42372	61.0394	-0.0436626	0.197267	-0.221337	0.82483	0.999976
Olfr424	20.3398	-0.0408098	0.267812	-0.152382	0.878886	0.999976
Adk	58.9883	-0.0844485	0.187524	-0.450334	0.65247	0.999976
Sult6b2	17.9697	0.101265	0.273257	0.370584	0.710947	0.999976
Gm46013	15.8852	-0.235427	0.300746	-0.78281	0.433739	0.999976
Olfr557	14.4548	0.582973	0.310625	1.87677	0.0605491	0.999976
Mapk1ip1l	39.484	-0.0143762	0.220793	-0.0651118	0.948085	0.999976
Flii	64.4742	-0.00438258	0.211158	-0.020755	0.983441	0.999976
Fam71a	15.9046	0.190836	0.287218	0.664431	0.506414	0.999976
Cdk10	92.9287	0.0620602	0.19819	0.313135	0.754178	0.999976
Nsd1	112.72	-0.122041	0.200805	-0.607759	0.543347	0.999976
Polr1c	43.7051	0.0652698	0.219952	0.296746	0.766661	0.999976
Rpusd1	53.9284	-0.190941	0.205144	-0.930768	0.351974	0.999976
Fam24a	14.1634	0.119151	0.31155	0.382446	0.702131	0.999976
Rfx1	40.6775	0.1812	0.221458	0.818216	0.413234	0.999976
Il13ra2	27.7277	0.231209	0.261351	0.884668	0.376336	0.999976
Mettl15	35.0923	0.126469	0.2248	0.562583	0.573719	0.999976
Fam181a	20.5656	-0.302462	0.276156	-1.09525	0.273405	0.999976
Ankk1	20.2751	0.0850664	0.270033	0.315022	0.752745	0.999976
Klhl20	20.0062	0.111387	0.269567	0.413208	0.679454	0.999976
Sprr2b	21.4844	-0.143062	0.26206	-0.545911	0.585127	0.999976
Hacd1	28.4034	0.0618689	0.238384	0.259535	0.795223	0.999976
Fgf8	20.8493	-0.0822925	0.26402	-0.311691	0.755275	0.999976
Taf7l	18.1981	-0.0367851	0.277034	-0.132782	0.894366	0.999976
Hpca	509.854	0.0316738	0.197176	0.160637	0.872379	0.999976
Mfsd9	23.0887	0.150117	0.251269	0.597436	0.550216	0.999976
E430024I08Rik,Zfp825	27.9928	0.142663	0.248436	0.574244	0.565802	0.999976
Tbc1d2b	17.3112	0.081486	0.287608	0.283323	0.776929	0.999976
Rai14	24.55	-0.000665651	0.254528	-0.00261524	0.997913	0.999976
Dnah14	17.2679	0.269066	0.288584	0.932367	0.351147	0.999976
Spin2c	28.1739	0.0292397	0.239732	0.121969	0.902924	0.999976
Maco1	93.954	0.0205756	0.185822	0.110727	0.911833	0.999976
Edem2	42.7405	-0.0275277	0.209182	-0.131597	0.895303	0.999976
Bpifa1	26.4386	-0.215208	0.249464	-0.86268	0.388313	0.999976
Rad52	38.2011	0.257771	0.238846	1.07924	0.280483	0.999976
Atp5l	175.506	-0.0556916	0.18535	-0.300467	0.763821	0.999976
Mycbp2	95.501	0.179043	0.233014	0.76838	0.442261	0.999976
Bnc2	31.1899	0.510035	0.234249	2.17732	0.0294569	0.999976
Olfr1181	25.2884	0.2195	0.265122	0.827921	0.407715	0.999976
Fahd2a	33.5948	0.334033	0.23151	1.44285	0.149064	0.999976
Ppa2	77.7225	-0.0767578	0.231966	-0.330901	0.74072	0.999976
Itih3	23.8107	0.344013	0.256707	1.3401	0.180213	0.999976
Slc17a6	31.7683	-0.0566193	0.236722	-0.23918	0.810966	0.999976
Cpsf4l	16.9202	-0.116997	0.290242	-0.403102	0.686873	0.999976
Cstf2	122.555	-0.0420166	0.206603	-0.203369	0.838847	0.999976
Myo1f	15.8704	0.308128	0.310725	0.991644	0.321371	0.999976
Dnaaf6	12.6367	0.256582	0.325333	0.788675	0.430302	0.999976
Adamts6	25.5934	0.0454064	0.250813	0.181037	0.856338	0.999976
Gm34298	17.0211	-0.0488436	0.289348	-0.168806	0.865949	0.999976
Pirt	17.2255	0.521905	0.292355	1.78518	0.0742324	0.999976
Srxn1	87.1478	0.491461	0.19107	2.57216	0.0101067	0.999976
Fam243	13.7807	-0.145118	0.317046	-0.457717	0.647155	0.999976
Olfr914	16.6988	0.0624359	0.30899	0.202064	0.839866	0.999976
Vmn2r81	20.1843	0.0691558	0.265494	0.260479	0.794494	0.999976
Rnf169	64.5654	-0.206082	0.199179	-1.03465	0.300831	0.999976
Ceacam16	20.3514	-0.320957	0.282135	-1.1376	0.255287	0.999976
Sacm1l	87.0096	0.0986183	0.220249	0.447758	0.654328	0.999976
Kcnb1	186.747	0.0178537	0.204842	0.0871583	0.930546	0.999976
Mapk8ip3	100.383	-0.0307545	0.19375	-0.158733	0.873879	0.999976
Ubl4a,Gm44504	45.916	0.344856	0.216007	1.59651	0.110376	0.999976
Arhgef28	33.6297	-0.284775	0.227769	-1.25028	0.211197	0.999976
Csf2rb2	26.06	-0.156078	0.249913	-0.624528	0.532281	0.999976
Lce1a1,Lce1i	15.8171	0.451339	0.304086	1.48425	0.137743	0.999976
Skint11	22.6023	-0.0271469	0.262193	-0.103538	0.917536	0.999976
Zfp775	33.4643	-0.16241	0.232097	-0.69975	0.484083	0.999976
Slc6a16	25.3803	-0.261802	0.254638	-1.02814	0.303886	0.999976
Oas1b	15.4546	-0.0044609	0.294102	-0.0151678	0.987898	0.999976
Cfap61	29.4376	-0.196687	0.240861	-0.8166	0.414157	0.999976
Vmn1r9,Vmn1r10	21.3709	0.0309812	0.282654	0.109608	0.91272	0.999976
Pex16	44.869	-0.0982983	0.207787	-0.473072	0.636162	0.999976
Dhx30	97.7677	-0.185459	0.198213	-0.935654	0.349451	0.999976
Gli2	17.3237	0.0572702	0.297279	0.192648	0.847235	0.999976
Nrn1	368.901	0.243795	0.224274	1.08704	0.277017	0.999976
Ucp2	21.7127	0.00346174	0.257568	0.0134401	0.989277	0.999976
Atp8b1	24.3789	0.227451	0.269201	0.844912	0.39816	0.999976
Dbn1	108.157	-0.168312	0.213382	-0.788782	0.430239	0.999976
Fbxl5	49.989	0.145467	0.204134	0.712604	0.476091	0.999976
Cisd3	52.3675	-0.182432	0.216058	-0.844364	0.398466	0.999976
N6amt1	37.8601	-0.265953	0.22001	-1.20882	0.226731	0.999976
P2ry4	25.4039	0.0222048	0.261505	0.0849114	0.932332	0.999976
Ripply1	21.2213	0.100301	0.273412	0.366851	0.71373	0.999976
Plppr2	76.6851	0.262656	0.195237	1.34532	0.178521	0.999976
Fev	14.9443	0.208555	0.31468	0.662752	0.50749	0.999976
Snta1	25.9425	0.0941685	0.251669	0.374176	0.708274	0.999976
Ctdsp2	44.8158	-0.199881	0.214094	-0.933615	0.350503	0.999976
Col9a2	20.8336	-0.0509772	0.276144	-0.184604	0.85354	0.999976
Kansl1	90.9201	0.0227726	0.212593	0.107118	0.914695	0.999976
Mrps30	34.1415	0.113575	0.240547	0.472152	0.636818	0.999976
Rasa2	40.2079	0.168431	0.213157	0.790173	0.429427	0.999976
Vtn	30.5094	0.259857	0.231662	1.12171	0.261987	0.999976
Fabp4	17.1045	-0.321216	0.303289	-1.05911	0.289551	0.999976
Actn3	22.2501	0.151822	0.276089	0.5499	0.582388	0.999976
Ric3	85.8281	0.0254715	0.187056	0.136171	0.891686	0.999976
2310009B15Rik	33.5066	0.270827	0.235394	1.15053	0.249927	0.999976
Gm6040	22.8445	0.288701	0.274923	1.05012	0.293665	0.999976
Hsd3b6	17.541	0.122771	0.286495	0.428525	0.668269	0.999976
Tet1	30.4115	0.152677	0.240506	0.634817	0.525548	0.999976
Trim60	18.574	-0.442365	0.282843	-1.56399	0.117819	0.999976
Vps25	53.3085	0.0817486	0.205277	0.398235	0.690457	0.999976
Efnb1	35.9365	-0.0960477	0.231507	-0.41488	0.678229	0.999976
Dag1	27.5264	0.0189757	0.251662	0.0754017	0.939895	0.999976
Pard3	29.6577	0.00241728	0.241444	0.0100118	0.992012	0.999976
Hmgb2,Gm20875	38.6947	0.114471	0.234548	0.48805	0.625515	0.999976
Rab40b	36.2853	-0.137705	0.222097	-0.620021	0.535244	0.999976
Nek7	40.9883	0.0786956	0.21438	0.367084	0.713556	0.999976
Adamts9	23.8549	0.244476	0.276064	0.885578	0.375845	0.999976
Triap1	35.1271	0.0372162	0.216411	0.17197	0.863461	0.999976
Dlk2	28.9644	-0.0283619	0.23038	-0.123109	0.902021	0.999976
Gng8	14.1869	-0.246922	0.302987	-0.81496	0.415095	0.999976
Apip	29.6496	-0.184733	0.237388	-0.778191	0.436456	0.999976
Ppp1r16a	45.3256	0.128128	0.21299	0.601566	0.547463	0.999976
Smim40,LOC115489363,LOC115489383	23.9418	0.176467	0.249988	0.705903	0.480249	0.999976
Olfr921	17.7712	-0.0287787	0.294218	-0.097814	0.92208	0.999976
Fga	19.2125	0.138857	0.272573	0.509429	0.610452	0.999976
Ptpn5	196.07	0.13084	0.209377	0.624899	0.532037	0.999976
Chrm4	70.7382	-0.189027	0.208773	-0.905422	0.365242	0.999976
Gm2696,Krtap10-4,Gm7137	28.1039	0.0163172	0.246359	0.0662332	0.947192	0.999976
Fgf5	28.0064	-0.503693	0.250466	-2.01102	0.0443235	0.999976
Rb1cc1	54.6845	-0.213391	0.214147	-0.996472	0.319021	0.999976
4930444G20Rik	14.4345	-0.264583	0.301465	-0.87766	0.380128	0.999976
Agap2	365.284	0.28218	0.172398	1.63679	0.101674	0.999976
Vps13a	87.3606	-0.146496	0.21992	-0.66613	0.505328	0.999976
Slc35d3	22.6899	0.0869681	0.258978	0.335813	0.737012	0.999976
Polg2	25.7748	-0.0290946	0.255999	-0.113651	0.909514	0.999976
Myo15b	11.9194	-0.159261	0.334679	-0.475861	0.634173	0.999976
Fgf1	30.4591	-0.104366	0.240004	-0.434853	0.663669	0.999976
Snx7	25.7914	-0.018646	0.245514	-0.0759468	0.939461	0.999976
Cd19	22.1809	-0.0849496	0.271149	-0.313295	0.754057	0.999976
Fhdc1	27.8633	0.225234	0.243809	0.923812	0.355584	0.999976
A2ml1	11.69	-0.188042	0.348987	-0.538822	0.59001	0.999976
Rabgap1	77.2281	-0.125935	0.20424	-0.616601	0.537498	0.999976
Fgr	22.5367	0.381373	0.261444	1.45871	0.144644	0.999976
Phc3	49.07	-0.0204205	0.231663	-0.0881471	0.92976	0.999976
Rnf225	22.9586	0.255206	0.267661	0.953468	0.340353	0.999976
Zfp780b	19.8354	0.248772	0.270345	0.920199	0.357469	0.999976
Olfr292	19.4689	-0.0788258	0.271761	-0.290056	0.771773	0.999976
Taar1	19.4345	0.321446	0.275901	1.16508	0.243987	0.999976
Tlr3	19.9355	0.0382732	0.277274	0.138034	0.890214	0.999976
Slc35a4	27.0439	0.183055	0.250109	0.731901	0.464229	0.999976
Stxbp1	739.569	-0.109012	0.221041	-0.493175	0.621889	0.999976
Scgb1b30	20.3871	-0.0952035	0.267671	-0.355674	0.722085	0.999976
Cenpm	32.5056	-0.0584177	0.235155	-0.248421	0.803808	0.999976
P2ry14	18.5378	0.374899	0.301017	1.24544	0.21297	0.999976
Eci2	31.7601	-0.0162704	0.24066	-0.0676072	0.946098	0.999976
Dscc1	25.6107	-0.109633	0.262974	-0.416897	0.676754	0.999976
Olfr1140	15.7676	0.0260404	0.296643	0.0877836	0.930049	0.999976
Colca2	19.8022	-0.116897	0.293313	-0.398538	0.690233	0.999976
Cebpa	30.674	-0.11131	0.244901	-0.454509	0.649463	0.999976
Abhd13	40.0928	0.0908403	0.217844	0.416997	0.676681	0.999976
Klhl6	16.4872	-0.340863	0.308638	-1.10441	0.269415	0.999976
Mroh6	18.0101	-0.000207592	0.283547	-0.000732124	0.999416	0.999976
Pradc1	37.3724	0.111012	0.237489	0.467439	0.640186	0.999976
Ndufs6	195.751	0.0552914	0.203596	0.271574	0.78595	0.999976
Cstl1	24.7799	-0.171641	0.265432	-0.646646	0.517861	0.999976
4931408C20Rik	17.1756	0.0331634	0.276328	0.120015	0.904472	0.999976
Akap13	23.9439	0.232366	0.249246	0.932277	0.351193	0.999976
Cog3	36.42	-0.0194304	0.234086	-0.0830054	0.933847	0.999976
Olfr963	18.3859	0.0458508	0.30071	0.152475	0.878812	0.999976
Sox8	21.6142	-0.448933	0.258675	-1.73551	0.0826504	0.999976
Ly75	21.2335	0.360762	0.266552	1.35344	0.175914	0.999976
Prkcb	572.334	-0.0923394	0.22669	-0.407337	0.68376	0.999976
Ciao2a	38.5182	0.0644161	0.230192	0.279836	0.779603	0.999976
Stard3nl	46.3879	-0.156057	0.223232	-0.699082	0.484501	0.999976
Slc17a4	17.2642	0.134603	0.277469	0.485111	0.627597	0.999976
Fkbp9	24.767	-0.0347996	0.264646	-0.131495	0.895384	0.999976
Zbtb21	32.2976	0.0475955	0.233136	0.204153	0.838234	0.999976
Krt18	18.3914	0.179551	0.299344	0.599815	0.548629	0.999976
Smim23	22.8921	-0.0194187	0.289649	-0.0670422	0.946548	0.999976
Med9	46.1751	-0.0874127	0.215341	-0.405927	0.684796	0.999976
Bhlhb9	58.2682	0.104177	0.198248	0.525488	0.599244	0.999976
Tshz1	38.5107	0.390461	0.219854	1.776	0.0757326	0.999976
Pi4k2a	124.163	-0.0289671	0.195868	-0.147891	0.882429	0.999976
Grb10	26.5961	0.0940809	0.246198	0.382135	0.702361	0.999976
Gm12394	67.8922	0.0418277	0.594554	0.0703514	0.943914	0.999976
Olfr1302	17.6769	0.786292	0.3002	2.61923	0.0088128	0.999976
Car13	19.9744	0.178389	0.278696	0.640086	0.522116	0.999976
D8Ertd738e	119.266	0.180739	0.184296	0.980697	0.326742	0.999976
Gtf3c4	31.1047	0.0639654	0.238775	0.26789	0.788784	0.999976
Rnd2	69.9174	0.298944	0.201615	1.48275	0.138142	0.999976
Pitx3	21.8409	0.359683	0.261706	1.37438	0.169325	0.999976
Nrg1	35.4655	-0.128411	0.230794	-0.556388	0.577946	0.999976
Zfp27	36.8665	0.384182	0.230422	1.66729	0.095456	0.999976
4931417E11Rik	22.6177	0.268228	0.263968	1.01614	0.309563	0.999976
Agr2	18.8315	0.0480897	0.28492	0.168783	0.865967	0.999976
Prelid3a	46.4376	0.0480158	0.209679	0.228997	0.818871	0.999976
Ankar	28.2957	0.26737	0.240156	1.11332	0.265572	0.999976
Cptp	33.3632	0.272035	0.2476	1.09868	0.271906	0.999976
Apaf1	25.4348	-0.0684989	0.251725	-0.272118	0.785531	0.999976
Afap1l1	29.3365	-0.324644	0.236248	-1.37417	0.16939	0.999976
Klhl21	38.5911	0.113661	0.218062	0.521232	0.602205	0.999976
Morc2a	41.4739	-0.137093	0.222248	-0.616847	0.537336	0.999976
Mettl8	42.4853	0.198719	0.212701	0.934262	0.350169	0.999976
Yipf6	42.4271	-0.234369	0.22178	-1.05676	0.29062	0.999976
Stn1	15.8008	-0.0696409	0.288355	-0.241511	0.809159	0.999976
Klra22,Klra20	12.6321	-0.23355	0.309985	-0.753422	0.451197	0.999976
Ankdd1a	19.9519	-0.133737	0.289336	-0.46222	0.643924	0.999976
Gm29667,Gapdh,Gm12070	1205.56	-0.147402	0.194288	-0.758677	0.448046	0.999976
BC051665	19.1178	0.0460303	0.286034	0.160926	0.872152	0.999976
Axdnd1	23.4864	0.284224	0.257768	1.10264	0.270185	0.999976
Serinc4	16.8828	0.187946	0.290874	0.646143	0.518187	0.999976
Plekhm1	28.0096	0.0901784	0.242147	0.372412	0.709586	0.999976
Heg1	20.3224	0.364411	0.272483	1.33737	0.181101	0.999976
Abhd16a	68.0819	-0.00310612	0.208985	-0.0148629	0.988142	0.999976
Mmp13	20.6677	-0.146268	0.26926	-0.543224	0.586976	0.999976
Olfr1234	16.3077	-0.100974	0.313783	-0.321795	0.747608	0.999976
Coq4	45.0687	-0.0871265	0.215817	-0.403705	0.68643	0.999976
Thsd7b	22.9106	0.555008	0.282511	1.96455	0.0494662	0.999976
Tbc1d22a	34.479	0.140031	0.234633	0.59681	0.550634	0.999976
Commd7	42.375	0.244569	0.222029	1.10152	0.270671	0.999976
Gm5878	20.5167	0.180381	0.275534	0.654657	0.512688	0.999976
Ddx4	19.3907	0.105998	0.273045	0.388207	0.697863	0.999976
Cyp4b1	21.6591	-0.109605	0.276575	-0.396296	0.691887	0.999976
Muc2	16.6698	0.0441298	0.290419	0.151952	0.879225	0.999976
D11Wsu47e	26.4552	-0.244922	0.258034	-0.949182	0.342528	0.999976
Duox1	19.1668	0.206847	0.281678	0.734336	0.462744	0.999976
Slco2b1	16.4516	-0.0340757	0.310089	-0.10989	0.912497	0.999976
Pnoc	28.5292	0.264514	0.240546	1.09964	0.271491	0.999976
Lrrc30	27.6308	0.0411696	0.256599	0.160444	0.872532	0.999976
Olfr711	16.9338	0.085792	0.289608	0.296234	0.767051	0.999976
Rnf113a1	25.5879	-0.0444595	0.2463	-0.180509	0.856753	0.999976
Pcbd1	26.6049	-0.0781115	0.252799	-0.308987	0.757331	0.999976
Zbtb33	26.8846	-0.112211	0.246181	-0.455808	0.648528	0.999976
Umps	30.1695	0.125448	0.240937	0.520664	0.602601	0.999976
Camk4	101.859	-0.166087	0.195564	-0.849271	0.39573	0.999976
Tnrc6b	39.5618	0.225641	0.226036	0.998253	0.318157	0.999976
Osbp	69.1038	0.125764	0.204881	0.613839	0.539322	0.999976
1810009N02Rik	17.5156	-0.180795	0.308665	-0.585733	0.558055	0.999976
Zbtb3	31.1748	0.0358867	0.246912	0.145342	0.884441	0.999976
Col22a1	17.594	0.0418259	0.281283	0.148697	0.881793	0.999976
Pdia6	129.974	0.0147491	0.204208	0.0722262	0.942422	0.999976
Nopchap1	48.8767	0.018112	0.208845	0.0867246	0.93089	0.999976
Pnlip	16.5177	-0.00474452	0.306198	-0.015495	0.987637	0.999976
Trappc5	29.6442	-0.211701	0.23585	-0.897607	0.369395	0.999976
Zfp513	24.1944	-0.306014	0.256846	-1.19143	0.233485	0.999976
Sirt1	27.9016	-0.0787706	0.242454	-0.324889	0.745265	0.999976
Fam71f2	28.815	0.00743219	0.251159	0.0295916	0.976393	0.999976
Nek2	21.3682	0.0287803	0.264985	0.108611	0.913511	0.999976
Comp	15.1631	-0.0221959	0.294863	-0.0752753	0.939996	0.999976
Ovca2	41.289	0.0434069	0.216861	0.20016	0.841356	0.999976
Pars2	25.4717	-0.0141265	0.255436	-0.0553035	0.955897	0.999976
Insr	47.9746	-0.0492585	0.20892	-0.235777	0.813606	0.999976
Gm7931,Hmgn2	113.094	0.429202	0.191596	2.24015	0.0250815	0.999976
Rassf4	29.4051	-0.19957	0.236786	-0.842829	0.399324	0.999976
Zfp111	26.318	0.00977984	0.252204	0.0387775	0.969068	0.999976
Txnl4a	55.6527	0.182316	0.196579	0.927446	0.353695	0.999976
Ankrd2	18.4126	0.0468372	0.293022	0.159842	0.873006	0.999976
Gpr149	18.4986	-0.0841219	0.267148	-0.314888	0.752847	0.999976
Opn3	27.5932	-0.17903	0.241385	-0.741679	0.458282	0.999976
Vdr	20.2321	-0.0694383	0.272531	-0.254791	0.798885	0.999976
Frg2f9,Frg2f8,Frg2f7,Frg2f13,Frg2f5,Frg2f4,Frg2f3,Frg2f2,Frg2f11,Frg2f12,Frg2f10	23.2456	0.0853036	0.25306	0.337088	0.736051	0.999976
Eml6	23.3389	0.00478346	0.257778	0.0185565	0.985195	0.999976
Olfr1137	15.0398	-0.033882	0.311179	-0.108883	0.913296	0.999976
Emid1	24.2205	0.0100785	0.250431	0.0402444	0.967898	0.999976
Lrrc8d	40.6865	0.155093	0.235101	0.659689	0.509453	0.999976
Commd1	31.8354	-0.0365668	0.228056	-0.160341	0.872612	0.999976
Lta4h	48.0164	-0.127831	0.208652	-0.612652	0.540107	0.999976
Ncoa5	46.8875	-0.100821	0.200777	-0.502156	0.615558	0.999976
Psen1	74.0697	0.139706	0.186856	0.74767	0.454659	0.999976
Tmem52	28.2092	0.134831	0.232416	0.580127	0.561829	0.999976
Gyg	32.4896	0.0833065	0.227278	0.36654	0.713963	0.999976
Kcnj15	17.1367	-0.0456746	0.298153	-0.153192	0.878247	0.999976
a	21.3386	-0.0113123	0.284885	-0.0397083	0.968326	0.999976
Wiz	35.2775	-0.21463	0.22585	-0.950322	0.341949	0.999976
Mis18bp1	19.4787	-0.272687	0.279355	-0.976131	0.329	0.999976
Zfp36l2	35.2492	0.0359646	0.228045	0.157708	0.874687	0.999976
Pikfyve	71.1466	0.117439	0.199077	0.589915	0.555248	0.999976
Rai1	60.375	0.0693739	0.201781	0.343809	0.73099	0.999976
Synpo2	20.7179	0.0278443	0.276645	0.10065	0.919828	0.999976
E2f2	19.8429	0.235098	0.267695	0.878232	0.379818	0.999976
Telo2	27.8723	0.00708856	0.239136	0.0296424	0.976352	0.999976
Asb7	26.8313	-0.125694	0.246033	-0.510884	0.609432	0.999976
Ola1	98.7363	-0.0552882	0.20373	-0.271379	0.786099	0.999976
Adgrg7	28.8964	0.0718439	0.248858	0.288694	0.772815	0.999976
Gabra5	57.8595	-0.482305	0.237986	-2.02661	0.0427023	0.999976
Olfr633	11.6017	0.0936576	0.319605	0.293041	0.769491	0.999976
Septin1	24.2189	0.141976	0.255485	0.555714	0.578406	0.999976
Krt77	26.715	0.181502	0.25028	0.725195	0.468333	0.999976
Akr1b10	16.081	0.0272542	0.28475	0.0957127	0.923749	0.999976
Cactin	32.4804	0.0111035	0.234521	0.0473453	0.962238	0.999976
Smad6	14.5718	-0.322502	0.314696	-1.0248	0.305455	0.999976
Sugp1	32.6582	-0.260651	0.229953	-1.1335	0.257005	0.999976
Smpd4	69.6349	0.110223	0.21233	0.519109	0.603685	0.999976
Rasl10a	48.8373	0.299095	0.222963	1.34146	0.179772	0.999976
Cby2	19.3083	-0.013607	0.276555	-0.0492017	0.960759	0.999976
Fbxo22	39.279	0.0803808	0.219363	0.366428	0.714046	0.999976
Hgfac	23.7631	-0.179021	0.265003	-0.675542	0.499331	0.999976
Ntn3	27.0387	0.258957	0.271423	0.954073	0.340046	0.999976
Mlst8	38.9458	0.175792	0.224904	0.781632	0.434431	0.999976
Zfp319	21.9402	-0.533578	0.256922	-2.07681	0.0378194	0.999976
Sucnr1	18.4898	0.0959186	0.279526	0.343147	0.731488	0.999976
Tas2r105	15.5608	-0.124708	0.299288	-0.416683	0.67691	0.999976
Cplane2	20.9769	-0.319476	0.270732	-1.18004	0.237982	0.999976
Nkx6-1	18.9492	0.0314418	0.292629	0.107446	0.914435	0.999976
Arhgef10l	43.9324	0.0747279	0.208037	0.359204	0.719443	0.999976
Cplx3	21.9548	0.0248651	0.270552	0.0919048	0.926774	0.999976
Vcp	103.934	0.165171	0.186763	0.884389	0.376487	0.999976
Olfr1022	14.1997	0.246031	0.307522	0.800043	0.423686	0.999976
Snd1	40.19	-0.111015	0.209705	-0.529387	0.596537	0.999976
Zfp551	19.9271	0.11522	0.270568	0.425845	0.670221	0.999976
Mrgprd	19.4549	0.0034936	0.269442	0.0129661	0.989655	0.999976
Rab3b	93.9171	0.110458	0.182016	0.606857	0.543946	0.999976
Tmem98	17.0187	-0.184952	0.289283	-0.639345	0.522598	0.999976
Olfr10,Olfr1393	23.4734	-0.104564	0.262428	-0.39845	0.690298	0.999976
Mindy1	37.071	0.0542872	0.241259	0.225017	0.821966	0.999976
Adamts17	28.1745	-0.161415	0.245677	-0.657022	0.511167	0.999976
Cst8	20.5937	0.111416	0.271085	0.411	0.681072	0.999976
Ntn5	26.2115	-0.230605	0.261239	-0.882735	0.377379	0.999976
Gm7358,Gm7356	17.4821	-0.184521	0.286577	-0.643878	0.519654	0.999976
Hsd17b11	22.1737	-0.126847	0.272703	-0.465148	0.641825	0.999976
Nup50	35.1088	-0.252225	0.238453	-1.05776	0.290167	0.999976
Gm6569	16.051	0.559285	0.30508	1.83324	0.0667673	0.999976
Lipm	21.8506	-0.0364076	0.272618	-0.133548	0.89376	0.999976
Vipr2	17.1261	0.110536	0.294089	0.37586	0.707021	0.999976
Hoxc10	23.5358	-0.206109	0.255633	-0.806273	0.420086	0.999976
Pifo	25.6448	0.0665148	0.249477	0.266617	0.789764	0.999976
Pigq	93.2648	0.0458361	0.195179	0.234841	0.814332	0.999976
Tmtc3	33.0509	-0.0452331	0.225404	-0.200675	0.840952	0.999976
Ppp1r14bl	14.4562	0.0651887	0.324524	0.200875	0.840797	0.999976
Cab39	95.0925	-0.171351	0.202497	-0.846191	0.397446	0.999976
Zfp605	27.0227	0.0762371	0.244179	0.312218	0.754875	0.999976
Gcfc2	34.4385	-0.191378	0.227702	-0.840476	0.400642	0.999976
Olfr459	22.2438	0.117942	0.27548	0.428131	0.668555	0.999976
Grm4	39.4703	-0.195167	0.217807	-0.896058	0.370222	0.999976
Nipa2	23.309	0.00586675	0.246914	0.0237603	0.981044	0.999976
Fggy	33.853	-0.16955	0.224669	-0.754663	0.450451	0.999976
Ormdl3	43.6799	-0.034591	0.207379	-0.166801	0.867527	0.999976
Zc3h6	30.4925	-0.0453236	0.228591	-0.198274	0.842831	0.999976
Ceacam5,Gm5155	15.6552	0.340848	0.294387	1.15782	0.246937	0.999976
Fam210b	37.6276	0.145804	0.217778	0.669508	0.503171	0.999976
Ctbp2	26.7019	-0.222201	0.256729	-0.865506	0.386761	0.999976
Nsmf	189.484	0.228381	0.167546	1.36309	0.172853	0.999976
Pnn	47.3688	-0.167089	0.204123	-0.818572	0.41303	0.999976
Shbg	18.6652	-0.128366	0.277025	-0.463373	0.643097	0.999976
Cd99l2	50.6987	-0.287375	0.213506	-1.34598	0.17831	0.999976
Cdh13	52.1593	0.0828682	0.250433	0.330899	0.74072	0.999976
Tubb6	29.7664	-0.130327	0.244287	-0.533499	0.593688	0.999976
Prima1	28.289	0.112851	0.249108	0.453021	0.650533	0.999976
Mrpl12	90.0899	-0.0410394	0.207454	-0.197824	0.843183	0.999976
Rbp4	32.4885	0.345339	0.241793	1.42825	0.153221	0.999976
Slc7a2	25.4536	-0.165497	0.25194	-0.656891	0.511251	0.999976
Ctrc	22.6094	-0.026416	0.273682	-0.0965208	0.923107	0.999976
Crlf1	19.6203	-0.287762	0.274165	-1.04959	0.293905	0.999976
P3h1	31.1664	0.0349679	0.245679	0.142332	0.886818	0.999976
Zbtb24	22.1307	0.148947	0.25673	0.580171	0.561799	0.999976
Capn8	17.6045	-0.115645	0.28934	-0.399684	0.689389	0.999976
L1td1	19.7142	0.0436638	0.283796	0.153856	0.877723	0.999976
Sox12	24.3534	0.0290518	0.270497	0.107401	0.914471	0.999976
Psme1	54.6577	0.0157137	0.20605	0.0762616	0.939211	0.999976
Pramel23	22.3185	-0.237178	0.267996	-0.885005	0.376154	0.999976
Slc10a3	25.1592	0.188318	0.26002	0.724245	0.468916	0.999976
Ntmt1	24.377	0.224463	0.256226	0.876033	0.381012	0.999976
Eomes	17.4028	-0.182639	0.295589	-0.617882	0.536653	0.999976
Spryd4	29.2316	0.0120123	0.238531	0.0503595	0.959836	0.999976
Rab44	30.2591	0.0865137	0.238141	0.363287	0.71639	0.999976
Zcchc13	25.5833	0.266308	0.248404	1.07208	0.283684	0.999976
Olfr876	19.6136	-0.121544	0.282788	-0.429805	0.667338	0.999976
Olfr993	18.4322	0.229475	0.281412	0.815443	0.414819	0.999976
Lrrc37a	21.9661	-0.0622869	0.265371	-0.234716	0.814429	0.999976
Krt13	18.8874	-0.081342	0.277373	-0.293258	0.769325	0.999976
Mgat4b	39.6869	0.0110888	0.220499	0.0502897	0.959892	0.999976
Ccdc61	26.5025	-0.0951676	0.248796	-0.382512	0.702082	0.999976
Zfp263	31.6521	-0.353704	0.228227	-1.54979	0.121193	0.999976
Scube1	70.2843	-0.363598	0.226939	-1.60219	0.109115	0.999976
Casp1	21.4684	-0.267714	0.276427	-0.96848	0.332805	0.999976
Ndufb9	148.047	0.0236146	0.172874	0.1366	0.891347	0.999976
Pramel13	16.8449	0.215977	0.277246	0.779008	0.435975	0.999976
Fpr-rs3	22.1098	-0.0111058	0.274964	-0.0403902	0.967782	0.999976
Cyp19a1	19.3979	0.001043	0.273943	0.00380736	0.996962	0.999976
Pde9a	27.2924	-0.135308	0.247427	-0.546861	0.584474	0.999976
Scgb2b27	23.1802	0.16128	0.260968	0.618004	0.536572	0.999976
Kap	15.3392	-0.018903	0.285115	-0.0662996	0.947139	0.999976
Rpusd3	31.4696	0.0142833	0.239054	0.0597492	0.952355	0.999976
Gpr137b,Gpr137b-ps	53.7731	0.0902164	0.207568	0.434636	0.663827	0.999976
Igfbp2	27.8213	0.480546	0.249637	1.92498	0.0542321	0.999976
Ttc7b	96.6568	0.32858	0.208346	1.57709	0.114775	0.999976
Tmem185b	27.2168	-0.229397	0.247596	-0.926499	0.354187	0.999976
Lpin2	49.4369	0.120646	0.222047	0.543336	0.586899	0.999976
Ikbip	23.7519	0.151885	0.260915	0.582125	0.560483	0.999976
Nog	21.8556	0.047778	0.259933	0.183809	0.854163	0.999976
Urgcp	52.1736	-0.127491	0.203603	-0.626176	0.531199	0.999976
Zadh2	40.1564	-0.0986792	0.22188	-0.444742	0.656506	0.999976
Stxbp3	33.9509	0.0431294	0.246164	0.175206	0.860918	0.999976
E330021D16Rik	20.6082	0.394552	0.266517	1.4804	0.138766	0.999976
Mmp1b	25.8103	-0.073443	0.278492	-0.263717	0.791998	0.999976
Blk	27.2137	0.0204221	0.252542	0.0808662	0.935548	0.999976
Ccnb1ip1	24.1698	0.292634	0.253002	1.15664	0.247418	0.999976
Nol11	38.4145	0.255446	0.236259	1.08121	0.279603	0.999976
Gm11565	22.4302	-0.0873084	0.275955	-0.316386	0.75171	0.999976
Pus7l	19.8343	-0.117939	0.279936	-0.421308	0.67353	0.999976
Unc13a	98.1	-0.0727703	0.222792	-0.326629	0.743949	0.999976
Tmem37	20.0361	-0.131899	0.27245	-0.484121	0.6283	0.999976
Cd244a	23.3933	0.0513007	0.270922	0.189356	0.849814	0.999976
Ccdc121	25.7013	0.0168356	0.264019	0.0637664	0.949156	0.999976
S100a11	20.6375	-0.207674	0.275835	-0.75289	0.451516	0.999976
Fbxo31	146.328	0.033724	0.20911	0.161274	0.871878	0.999976
Selenos	64.6172	0.0390411	0.201253	0.19399	0.846184	0.999976
Nxph1	39.1435	0.0742065	0.218513	0.339598	0.73416	0.999976
Snx17	42.5586	-0.232725	0.220112	-1.0573	0.290372	0.999976
Fgf18	32.1628	0.0363763	0.238746	0.152364	0.8789	0.999976
Hsd17b2	21.805	-0.303095	0.25741	-1.17748	0.239004	0.999976
Pfkfb4	25.3475	-0.327601	0.255779	-1.28079	0.200266	0.999976
Adcy2	132.152	-0.0407575	0.194056	-0.210029	0.833645	0.999976
Bhlha9	20.5229	0.0347878	0.281079	0.123765	0.901501	0.999976
Pnp2,Pnp	33.57	0.1727	0.248041	0.696254	0.48627	0.999976
Pigb	27.3301	0.192457	0.244022	0.788686	0.430296	0.999976
Txndc16	55.6648	-0.0731837	0.205436	-0.356236	0.721664	0.999976
Rad51ap2	23.7764	-0.18797	0.259658	-0.723914	0.469118	0.999976
Serpinh1	20.6268	0.392317	0.278448	1.40894	0.158853	0.999976
2310079G19Rik	16.8321	-0.347594	0.292956	-1.18651	0.235422	0.999976
Lcn15	19.0456	-0.274735	0.278307	-0.987165	0.323562	0.999976
Dyrk3	28.0714	0.269467	0.241089	1.11771	0.263691	0.999976
Ccdc65	32.0016	-0.100059	0.232695	-0.429999	0.667196	0.999976
Slc7a14	87.7268	0.194993	0.195253	0.998669	0.317955	0.999976
Adra1b	70.6889	-0.350994	0.247762	-1.41665	0.156584	0.999976
Gfpt1	49.1919	-0.167701	0.201475	-0.832369	0.405201	0.999976
Fam20c	37.6989	-0.517072	0.23448	-2.20518	0.0274413	0.999976
Igll1	18.759	0.144316	0.271573	0.531406	0.595137	0.999976
Ptpmt1	53.1384	0.0544801	0.202515	0.269018	0.787916	0.999976
Csde1	144.035	0.0034829	0.184326	0.0188953	0.984925	0.999976
Bend4	29.8402	0.15299	0.236964	0.645624	0.518523	0.999976
Ncaph	23.6246	-0.0606825	0.264773	-0.229187	0.818724	0.999976
Cdkn2b	31.315	-0.0530252	0.226332	-0.23428	0.814767	0.999976
Dnajc3	43.4112	0.149426	0.226617	0.65938	0.509652	0.999976
Ndufaf6	32.1378	-0.0749227	0.231253	-0.323986	0.745949	0.999976
Alad	34.9388	-0.20392	0.227356	-0.896919	0.369762	0.999976
Kpna7	19.4585	-0.305951	0.287822	-1.06298	0.287789	0.999976
Efhb	18.6065	0.126883	0.301543	0.420778	0.673917	0.999976
Tmem184c	59.5237	-0.0219618	0.203305	-0.108024	0.913977	0.999976
Glra1	21.7541	0.186179	0.291827	0.637977	0.523489	0.999976
Trappc13	45.9423	0.0945502	0.212347	0.445262	0.65613	0.999976
Zfp974	12.5203	-0.183636	0.319093	-0.575493	0.564958	0.999976
Lemd2	55.3208	-0.0701673	0.194311	-0.361109	0.718018	0.999976
Prss53	27.5263	-0.36861	0.249674	-1.47637	0.139846	0.999976
Repin1	59.6338	0.145323	0.218259	0.665826	0.505522	0.999976
Twist1	16.3627	-0.112896	0.297932	-0.378933	0.704738	0.999976
Ggta1	20.4266	-0.239909	0.263182	-0.911571	0.361995	0.999976
2310050C09Rik	18.5046	-0.28803	0.277052	-1.03963	0.298514	0.999976
Celsr2	176.918	-0.111783	0.201113	-0.555822	0.578333	0.999976
Olfr358	20.7059	0.0489545	0.274577	0.178291	0.858494	0.999976
Vmn1r201	22.8774	-0.127242	0.267314	-0.476002	0.634073	0.999976
Myh4	20.4803	-0.180737	0.286603	-0.630616	0.528291	0.999976
Klhl38	19.6027	0.0370584	0.270239	0.137132	0.890926	0.999976
Ocel1	19.2117	-0.0328635	0.270277	-0.121592	0.903222	0.999976
Slc10a1	22.1353	0.0885376	0.268571	0.329662	0.741655	0.999976
Hyal6	17.8485	0.280023	0.282945	0.989674	0.322333	0.999976
Sprr1b	17.8432	-0.389274	0.295733	-1.3163	0.188073	0.999976
Mndal	18.4936	-0.100343	0.279275	-0.359299	0.719371	0.999976
Olfr1461	23.5769	0.0128634	0.253564	0.0507307	0.95954	0.999976
Cabp2	20.6248	-0.245293	0.272178	-0.901221	0.367471	0.999976
Tnfsf11	20.1732	-0.229639	0.268132	-0.85644	0.391755	0.999976
Fgf7	25.1971	0.234935	0.254082	0.924642	0.355152	0.999976
Nomo1	106.355	0.0530197	0.205492	0.258013	0.796397	0.999976
Prodh2	19.1102	-0.00060112	0.279881	-0.00214777	0.998286	0.999976
Supt4b,Supt4a	49.8126	-0.0694607	0.21417	-0.324324	0.745693	0.999976
Nox4	17.4035	0.191812	0.29144	0.658153	0.51044	0.999976
Pcdhb11	21.3581	0.153011	0.271738	0.563084	0.573378	0.999976
Plet1	26.9052	0.034875	0.248163	0.140533	0.888239	0.999976
Srsx	48.3199	-0.317789	0.237245	-1.3395	0.180408	0.999976
Zbtb40	21.7007	0.186546	0.25937	0.719227	0.472001	0.999976
Med19	89.8426	-0.0452913	0.208889	-0.21682	0.828349	0.999976
2010003K11Rik	22.3659	0.208057	0.269895	0.770879	0.440779	0.999976
Hyal4	22.6771	-0.0377568	0.269868	-0.139908	0.888732	0.999976
Cdc42bpb	93.7986	0.169983	0.186579	0.911053	0.362268	0.999976
Hnmt	31.4957	-0.324154	0.238739	-1.35777	0.174536	0.999976
Lix1	48.6988	0.0280219	0.202849	0.138142	0.890128	0.999976
Lpar2	29.9259	0.0568571	0.249427	0.227951	0.819684	0.999976
Kdf1	21.5039	-0.148857	0.269434	-0.552483	0.580618	0.999976
Sox14	18.9133	-0.0549059	0.27638	-0.198661	0.842528	0.999976
Gm33153	21.4697	0.108784	0.267405	0.406815	0.684144	0.999976
Ncr1	20.3732	0.0604661	0.259236	0.233247	0.81557	0.999976
Gps2	28.996	0.222456	0.259314	0.857861	0.390969	0.999976
4921507P07Rik	16.1323	0.429297	0.307141	1.39772	0.162197	0.999976
Prkaa1	38.1477	-0.0571481	0.226018	-0.252848	0.800386	0.999976
Trpc5os	26.4234	-0.0908227	0.26805	-0.338827	0.73474	0.999976
Olfr1364	16.1704	0.336787	0.323775	1.04019	0.298254	0.999976
Rab36	63.5473	0.0376752	0.228315	0.165014	0.868933	0.999976
Prl2a1	17.652	0.466857	0.288479	1.61834	0.10559	0.999976
Ppm1a	230.146	0.0173122	0.207802	0.083311	0.933604	0.999976
Cdh19	27.0007	-0.214856	0.248112	-0.865962	0.386511	0.999976
Tbp	32.4556	-0.191998	0.239175	-0.80275	0.422119	0.999976
Gm826	16.9889	0.0820202	0.296282	0.276831	0.78191	0.999976
Oser1	48.0172	0.00301009	0.210745	0.0142831	0.988604	0.999976
Plekhg4	21.435	-0.170564	0.267259	-0.638196	0.523346	0.999976
Pura	238.273	0.14263	0.180545	0.789995	0.429531	0.999976
Tacstd2	21.8492	0.224629	0.264456	0.8494	0.395659	0.999976
Marf1	122.564	0.131231	0.177615	0.738853	0.459997	0.999976
Zfp839	32.9921	0.0479218	0.231115	0.207351	0.835736	0.999976
Gpc4	11.8407	0.0832627	0.315917	0.263559	0.79212	0.999976
Gtf2h2	35.6874	0.101591	0.229496	0.44267	0.658004	0.999976
Ankrd33	11.8594	0.198828	0.341076	0.582942	0.559932	0.999976
Armh2	15.2277	-0.00703023	0.300681	-0.023381	0.981346	0.999976
Olfr1418	19.4177	-0.18113	0.278624	-0.650087	0.515636	0.999976
Gpt2	37.7174	-0.271587	0.220258	-1.23304	0.217561	0.999976
Wdr6	41.1569	-0.279301	0.215663	-1.29508	0.195293	0.999976
Foxd4	17.5522	0.0912977	0.288438	0.316524	0.751605	0.999976
Epha10	50.1001	0.0874946	0.216018	0.405035	0.685452	0.999976
Nepro	23.5779	0.29731	0.274899	1.08152	0.279465	0.999976
Lcmt1	55.6981	-0.185974	0.202231	-0.91961	0.357777	0.999976
Olfr54	18.8826	0.382714	0.282798	1.35331	0.175957	0.999976
1300017J02Rik	14.5409	-0.357431	0.304254	-1.17478	0.240084	0.999976
Irs4	19.5029	0.238152	0.29106	0.818226	0.413228	0.999976
Tshb	22.1403	0.183654	0.266046	0.690311	0.489999	0.999976
Aph1b	25.9256	-0.103605	0.244671	-0.423445	0.67197	0.999976
Mtarc1	16.5571	0.23317	0.288585	0.807976	0.419105	0.999976
Agfg2	69.9337	0.156179	0.193733	0.806158	0.420152	0.999976
Gpat4	82.6098	0.120608	0.213106	0.565954	0.571425	0.999976
Snrpb2	43.3981	-0.0289257	0.215418	-0.134277	0.893183	0.999976
Olfr1312	19.8827	0.246269	0.267273	0.921412	0.356835	0.999976
Hoxc12	18.4953	0.0172876	0.2893	0.0597565	0.95235	0.999976
Dynlt3	73.3606	-0.315416	0.218924	-1.44076	0.149653	0.999976
Lmbr1	67.2555	0.0709886	0.201242	0.352753	0.724274	0.999976
Gm52241	18.965	-0.0490388	0.2759	-0.177741	0.858926	0.999976
Pacsin2	95.276	0.300923	0.195986	1.53543	0.124679	0.999976
9130213A22Rik	18.6053	-0.358964	0.269183	-1.33353	0.182358	0.999976
Recql5	24.9494	0.244591	0.25818	0.947367	0.343452	0.999976
Nudt3	145.6	0.0636309	0.186313	0.341526	0.732707	0.999976
Abi1	93.2195	-0.00213555	0.195214	-0.0109395	0.991272	0.999976
Gm32436	21.3021	-0.00835864	0.276181	-0.030265	0.975856	0.999976
Cma2,Mcpt9	20.0846	0.0580149	0.263365	0.220283	0.825651	0.999976
Nlrp4g	18.1353	0.0745333	0.273963	0.272056	0.785579	0.999976
Selenot	120.772	-0.0120982	0.195031	-0.0620323	0.950537	0.999976
Gabarapl2	329.149	-0.0488734	0.214008	-0.228372	0.819357	0.999976
Dmrtc2	24.2768	-0.123349	0.25433	-0.484996	0.627679	0.999976
Bpifc	24.6624	-0.197628	0.2598	-0.760693	0.446841	0.999976
Aldh3b1	20.631	-0.49387	0.270275	-1.82729	0.0676569	0.999976
Nkd2	17.1852	0.214689	0.278637	0.770498	0.441005	0.999976
Tigd2	20.2893	-0.0212529	0.276253	-0.0769328	0.938677	0.999976
Fasl	13.7688	-0.0596812	0.317449	-0.188002	0.850875	0.999976
Zdhhc3	74.6072	0.188241	0.174438	1.07912	0.280532	0.999976
Slc25a38	40.6826	-0.16079	0.21799	-0.737604	0.460755	0.999976
Tnpo2	79.1287	-0.0568623	0.197324	-0.288167	0.773219	0.999976
Cr2	34.9397	0.107333	0.230298	0.46606	0.641173	0.999976
Cip2a	25.7725	0.0155328	0.247682	0.0627128	0.949995	0.999976
Pip5k1a	50.3402	0.0483624	0.231896	0.208552	0.834798	0.999976
Defb47	20.1971	-0.239222	0.271527	-0.881024	0.378305	0.999976
Adamts10	22.256	-0.208413	0.282378	-0.738063	0.460476	0.999976
Nckap5	17.3793	0.290039	0.286777	1.01138	0.311836	0.999976
Plch2	57.9996	0.344709	0.228682	1.50737	0.131716	0.999976
Trappc8	35.6437	0.0571358	0.215864	0.264684	0.791253	0.999976
Rgl1	68.0517	-0.0194884	0.199683	-0.097597	0.922252	0.999976
Lxn	33.0362	-0.198547	0.246391	-0.805818	0.420348	0.999976
Fzd5	20.4293	-0.158734	0.267623	-0.593127	0.553096	0.999976
Abcc4	27.6003	-0.0346005	0.241741	-0.14313	0.886187	0.999976
Anks4b	16.5934	-0.783845	0.297044	-2.63882	0.00831963	0.999976
Mettl6	41.4944	0.0659936	0.211181	0.312498	0.754662	0.999976
Sv2a	412.733	-0.0700375	0.209197	-0.334792	0.737782	0.999976
Cgrrf1	47.5587	-0.0119983	0.206885	-0.0579948	0.953753	0.999976
1810055G02Rik	32.3808	0.19125	0.231253	0.827015	0.408229	0.999976
Mtap	24.347	-0.0102682	0.269551	-0.0380937	0.969613	0.999976
Cdh26	20.8009	-0.326712	0.281633	-1.16006	0.246023	0.999976
Fadd	22.5746	0.151141	0.252556	0.598447	0.549542	0.999976
Olfr372,Olfr373	20.1223	0.383879	0.267579	1.43464	0.15139	0.999976
4932429P05Rik	18.8801	-0.0685449	0.27729	-0.247196	0.804756	0.999976
Dap3	93.8258	-0.133667	0.200449	-0.666838	0.504876	0.999976
1600014C23Rik	17.7816	-0.0698049	0.282175	-0.247381	0.804613	0.999976
Usp21	40.1127	0.218461	0.233773	0.934501	0.350046	0.999976
Arntl2	28.0282	-0.237804	0.233488	-1.01849	0.308447	0.999976
Cd8b1	21.6906	0.230709	0.275079	0.838698	0.401639	0.999976
Ndufa7	82.956	0.0530458	0.187925	0.28227	0.777736	0.999976
Strap	123.898	0.232976	0.190037	1.22595	0.220219	0.999976
Ptprg	44.3527	-0.00298716	0.21418	-0.013947	0.988872	0.999976
Fam89b	31.7787	0.0105398	0.248279	0.0424514	0.966139	0.999976
Ambn	22.4856	0.189619	0.259928	0.729505	0.465693	0.999976
Kcnj3	108.602	-0.380621	0.213041	-1.78661	0.074	0.999976
Synpo	63.4573	-0.108602	0.236509	-0.459186	0.6461	0.999976
Kcna5	18.5812	-0.106706	0.300589	-0.354991	0.722596	0.999976
Ms4a15	16.1874	-0.0165518	0.292126	-0.0566596	0.954816	0.999976
Mipol1	29.1118	0.177207	0.241843	0.732735	0.46372	0.999976
Zfp36l1	30.5659	-0.105753	0.250766	-0.42172	0.67323	0.999976
Vmn1r69	25.8178	0.0103282	0.260909	0.0395853	0.968424	0.999976
Zfp768	16.5684	0.0228785	0.305013	0.0750083	0.940208	0.999976
Mmut	183.678	0.0773246	0.219598	0.352119	0.724749	0.999976
Armcx2	62.184	-0.202426	0.203161	-0.996385	0.319063	0.999976
Suds3	84.2713	0.117588	0.177711	0.661682	0.508175	0.999976
Rdh19	18.2714	0.100505	0.28911	0.347637	0.728113	0.999976
Pnpla3	36.5785	0.117628	0.231993	0.50703	0.612134	0.999976
Wrap73	34.8251	-0.148644	0.225715	-0.658548	0.510186	0.999976
Ccdc180	21.0669	-0.38314	0.26839	-1.42755	0.153421	0.999976
Olfr518	23.0929	-0.206915	0.267582	-0.773276	0.439359	0.999976
Adra1a	46.3864	0.101961	0.21411	0.476208	0.633926	0.999976
Dpysl4	55.1729	0.126882	0.214712	0.590939	0.554561	0.999976
Zfp607b	13.2805	0.169718	0.316858	0.535627	0.592216	0.999976
Smpd3	68.5499	-0.207973	0.207914	-1.00028	0.317173	0.999976
Rbmx	53.1027	-0.0939419	0.233734	-0.401918	0.687744	0.999976
Kcns2	32.0126	-0.0312576	0.24085	-0.12978	0.89674	0.999976
Hs3st5	14.1848	0.281804	0.322273	0.874424	0.381887	0.999976
Rbfox3	201.375	0.159113	0.213609	0.744879	0.456345	0.999976
St3gal1	34.5316	0.199726	0.218787	0.912878	0.361307	0.999976
Penk	50.5999	-0.0436698	0.228264	-0.191313	0.84828	0.999976
Mrps10	42.8181	0.163649	0.204951	0.798478	0.424593	0.999976
Adam10	65.4536	0.0915386	0.185128	0.494462	0.62098	0.999976
S100a2	19.5335	0.132581	0.283647	0.467414	0.640203	0.999976
Dnajc1	57.1205	0.142246	0.210274	0.676481	0.498735	0.999976
Tmem203	31.901	-0.0993374	0.241821	-0.410788	0.681228	0.999976
Mbd6	49.9393	-0.140833	0.208616	-0.675081	0.499625	0.999976
Kctd1	69.7398	-0.364407	0.18867	-1.93145	0.0534273	0.999976
Olfr218	18.7332	0.107603	0.297745	0.361392	0.717807	0.999976
Nccrp1	19.4183	-0.18096	0.27805	-0.650818	0.515164	0.999976
Eif4enif1	47.311	-0.0445279	0.216736	-0.205447	0.837223	0.999976
Krtap13	17.3055	0.184782	0.287454	0.642822	0.520339	0.999976
Jph2	20.7197	0.398746	0.29009	1.37456	0.169268	0.999976
Il1rapl1	31.018	-0.306921	0.232083	-1.32246	0.186014	0.999976
Igfl3	21.2245	-0.202413	0.271441	-0.745699	0.455849	0.999976
Nat14	66.8642	0.10658	0.202048	0.527498	0.597848	0.999976
Batf2	19.5689	0.226656	0.274545	0.825571	0.409047	0.999976
Cdh18	71.4529	0.0484786	0.201875	0.240142	0.81022	0.999976
Ube2t	18.6637	0.0477214	0.293081	0.162826	0.870655	0.999976
Foxf2	15.1664	-0.0266824	0.298541	-0.0893762	0.928783	0.999976
Lgi3	87.4527	-0.467488	0.20621	-2.26705	0.0233871	0.999976
Pipox	19.1127	-0.4168	0.288917	-1.44263	0.149125	0.999976
Zc3h12a	31.8132	0.0763857	0.235237	0.324717	0.745395	0.999976
Dennd5a	176.363	0.196484	0.182675	1.07559	0.282111	0.999976
LOC100862324,LOC100862220,Gm20878,Gm13306,Gm21586,LOC100861978,Ccl27b,Ccl27a,LOC108169009,4933409K07Rik,Gm21953	424.617	0.00369682	0.249022	0.0148454	0.988156	0.999976
Prpsap2	39.3366	0.108067	0.232183	0.465437	0.641619	0.999976
Ly6g2	20.6298	-0.303664	0.272777	-1.11323	0.265609	0.999976
Gp1ba	12.7669	-0.038179	0.320004	-0.119308	0.905031	0.999976
1110059G10Rik	41.1328	0.0742899	0.21503	0.345485	0.729729	0.999976
Vwa3a	34.6387	0.0255017	0.24623	0.103569	0.917512	0.999976
Sycp3	22.4783	-0.040079	0.260842	-0.153652	0.877884	0.999976
Papln	28.341	-0.0997049	0.24114	-0.413473	0.67926	0.999976
Plxdc1	84.3877	0.258956	0.221249	1.17043	0.24183	0.999976
Rbm33	70.4505	-0.0159279	0.206023	-0.0773114	0.938376	0.999976
Galnt14	41.8166	0.126893	0.229385	0.553187	0.580135	0.999976
Ly6g5b	21.901	0.262257	0.270874	0.96819	0.332949	0.999976
Tapbp	18.2537	0.0809691	0.278008	0.291247	0.770862	0.999976
Cd300a	23.761	-0.0639749	0.274959	-0.232671	0.816017	0.999976
Rab35	38.4091	-0.161605	0.224866	-0.718672	0.472343	0.999976
Abhd17b	48.7512	-0.124084	0.212757	-0.58322	0.559745	0.999976
Zswim7	22.3849	0.0705445	0.255812	0.275767	0.782727	0.999976
Kif26b	23.4768	-0.0993667	0.257261	-0.386248	0.699313	0.999976
Bin3	31.9638	-0.122064	0.234796	-0.519875	0.603151	0.999976
Ascl5	17.6706	-0.244643	0.278425	-0.878667	0.379582	0.999976
Plk2	75.9137	-0.00456242	0.208834	-0.0218471	0.98257	0.999976
Bak1	29.1055	0.10377	0.252584	0.410833	0.681195	0.999976
BB014433	22.7057	-0.0233248	0.28969	-0.0805166	0.935826	0.999976
Abcf2	46.3289	0.00937848	0.22585	0.0415252	0.966877	0.999976
Adgrl4	21.9114	0.326913	0.281221	1.16248	0.24504	0.999976
Madcam1	19.4741	-0.285572	0.276891	-1.03135	0.302376	0.999976
Zmat1	23.6511	-0.106605	0.257689	-0.413698	0.679095	0.999976
Olfr1042	14.9996	-0.115964	0.307264	-0.377409	0.705869	0.999976
Kif6	31.4697	-0.0902369	0.249421	-0.361785	0.717513	0.999976
B4gat1	89.4841	-0.158888	0.214615	-0.74034	0.459093	0.999976
Ccdc60	25.6072	-0.154366	0.247097	-0.624716	0.532157	0.999976
Tgm6	26.3216	0.370504	0.248987	1.48804	0.136739	0.999976
Zbtb48	28.3776	-0.106265	0.235757	-0.45074	0.652177	0.999976
Mx1	21.7722	-0.0932217	0.280666	-0.332145	0.73978	0.999976
Tert	16.0851	0.253051	0.301116	0.840376	0.400697	0.999976
Brix1	42.8098	0.247362	0.211016	1.17224	0.241101	0.999976
Olfr1489	15.6614	-0.0239283	0.289968	-0.0825205	0.934233	0.999976
Slc35g3	23.237	0.487676	0.279936	1.7421	0.0814917	0.999976
Gm12790,Gm52257	15.9983	-0.257689	0.312397	-0.824879	0.409441	0.999976
Arhgef37	24.5173	-0.147468	0.299877	-0.491761	0.622889	0.999976
Ecrg4	21.4878	0.159761	0.262002	0.60977	0.542014	0.999976
Pnmt	26.6567	-0.106665	0.260093	-0.410105	0.681729	0.999976
Dcaf10	33.1397	-0.118488	0.239288	-0.495168	0.620482	0.999976
Itih5	21.8727	-0.247042	0.268687	-0.919441	0.357865	0.999976
Zbtb38	24.1195	-0.122426	0.251922	-0.485967	0.62699	0.999976
Sult2a6,Sult2a4,Sult2a3,Sult2a1	16.3523	-0.0749566	0.304125	-0.246467	0.805321	0.999976
Sorl1	230.711	-0.196817	0.261908	-0.751475	0.452367	0.999976
Olfr789	20.8056	0.1937	0.263235	0.735845	0.461825	0.999976
Sla2	22.0128	0.100336	0.268204	0.374103	0.708328	0.999976
Nhlrc4	21.9216	-0.178459	0.271435	-0.657464	0.510882	0.999976
Als2cl	22.1633	0.139872	0.260609	0.536709	0.591468	0.999976
Nat8	11.9294	-0.127695	0.332597	-0.383934	0.701027	0.999976
Gria2	213.975	-0.410814	0.235271	-1.74613	0.0807886	0.999976
Slu7	22.2814	0.0850456	0.266252	0.319417	0.74941	0.999976
Aldh9a1	28.6653	0.200505	0.240125	0.835002	0.403717	0.999976
Thop1	35.6454	-0.117316	0.23407	-0.501202	0.616229	0.999976
Abhd1	21.9069	-0.403679	0.270748	-1.49097	0.135968	0.999976
Gm33798	18.6675	-0.248869	0.278923	-0.892249	0.372259	0.999976
Faah	91.2815	0.0249291	0.206625	0.120649	0.903969	0.999976
Stk10	28.8492	-0.0327244	0.244029	-0.1341	0.893323	0.999976
Coq9	106.41	-0.0784313	0.217612	-0.360418	0.718535	0.999976
Ptgis	24.2078	-0.289748	0.258579	-1.12054	0.262484	0.999976
Wdr64	23.5224	0.2733	0.254778	1.0727	0.283408	0.999976
Mettl11b	18.1691	-0.0515011	0.278195	-0.185126	0.85313	0.999976
Tmem178b	59.5438	-0.291576	0.187823	-1.55239	0.120568	0.999976
Dio3	14.6778	0.362412	0.290969	1.24553	0.212935	0.999976
Ralgapb	59.106	-0.0250079	0.212118	-0.117896	0.90615	0.999976
Iftap	35.8363	0.155736	0.252767	0.616125	0.537812	0.999976
Ddr2	19.5487	-0.0562868	0.266321	-0.211349	0.832615	0.999976
Rpa3	33.2022	-0.254482	0.223109	-1.14062	0.254029	0.999976
Erich2	14.1817	0.124623	0.295515	0.421715	0.673233	0.999976
Champ1	54.7809	-0.206778	0.198834	-1.03995	0.298363	0.999976
Hspa9	239.299	0.0102911	0.211163	0.0487353	0.96113	0.999976
Snrnp25	32.9034	-0.286858	0.232039	-1.23625	0.216366	0.999976
Olfr92	27.6362	0.0832399	0.258108	0.322501	0.747073	0.999976
Ovol3	22.8916	-0.0764089	0.258628	-0.29544	0.767658	0.999976
Rapgef2	61.2707	-0.175785	0.204506	-0.859556	0.390034	0.999976
Adam6b	19.9821	-0.357853	0.282754	-1.2656	0.205656	0.999976
Olfr322	20.1964	0.0204364	0.294497	0.0693943	0.944676	0.999976
Olfr1229	19.5931	0.0405963	0.281221	0.144357	0.885218	0.999976
Clba1	29.3098	0.105162	0.241732	0.435036	0.663536	0.999976
Dnah9	23.5325	0.0556196	0.25845	0.215205	0.829608	0.999976
Vmn1r52,V1ra8	30.1638	0.0147932	0.232207	0.0637068	0.949204	0.999976
Olfr160	20.4053	-0.227157	0.282742	-0.803407	0.42174	0.999976
Prss16	20.8491	0.0977245	0.272967	0.358009	0.720336	0.999976
Igsf21	54.979	-0.0310484	0.213201	-0.14563	0.884214	0.999976
Il4ra	21.6576	0.169045	0.279764	0.60424	0.545684	0.999976
Wdr72	27.8337	-0.293726	0.242213	-1.21268	0.225252	0.999976
Adrb1	54.4698	-0.338582	0.196411	-1.72384	0.0847366	0.999976
Epha1	18.5176	-0.184652	0.273461	-0.67524	0.499523	0.999976
5430402E10Rik,Gm14744	22.5091	0.15743	0.260202	0.605031	0.545158	0.999976
Dhx15	104.824	-0.163659	0.198049	-0.826356	0.408602	0.999976
Ddx49	29.5338	-0.313863	0.244362	-1.28442	0.198996	0.999976
Pmm2	35.8638	-0.24324	0.224588	-1.08305	0.278785	0.999976
Creb1	68.2031	-0.0600717	0.199246	-0.301495	0.763037	0.999976
Atl2	81.0574	-0.0335449	0.202196	-0.165903	0.868233	0.999976
6030458C11Rik	40.6289	0.231112	0.207736	1.11253	0.265911	0.999976
Aoc3	13.219	0.0937715	0.315	0.297687	0.765942	0.999976
Entpd2	27.8008	0.0160511	0.255467	0.0628305	0.949901	0.999976
Esp8	15.1081	0.16497	0.307573	0.536362	0.591709	0.999976
Mdp1	17.2979	0.269442	0.279902	0.962632	0.335732	0.999976
C2cd2	27.2861	0.203481	0.256579	0.793055	0.427746	0.999976
Ush2a	24.1832	0.076424	0.258763	0.295344	0.767731	0.999976
Otop3	17.9635	0.0481538	0.282228	0.17062	0.864523	0.999976
Ccser2	75.9177	-0.00380227	0.21925	-0.0173421	0.986164	0.999976
Olfr1367	16	-0.547359	0.306648	-1.78498	0.0742654	0.999976
Dlg1	151.029	0.0209408	0.202508	0.103407	0.91764	0.999976
Agxt	19.7612	-0.174894	0.278475	-0.628042	0.529977	0.999976
Spata3	16.3727	-0.054817	0.293172	-0.186979	0.851677	0.999976
Kctd5	58.529	0.0509353	0.190484	0.267399	0.789162	0.999976
Pigt	69.1892	-0.202228	0.210061	-0.962711	0.335693	0.999976
Fbp1	16.8303	-0.336166	0.294356	-1.14204	0.253438	0.999976
Esyt2	55.7423	-0.173236	0.203108	-0.852925	0.393701	0.999976
Rps23rg1,Gm5148	45.271	-0.185304	0.216728	-0.855009	0.392546	0.999976
Stradb	45.7992	0.0211515	0.213174	0.0992215	0.920962	0.999976
Gm32970	21.7201	0.108519	0.257948	0.420702	0.673973	0.999976
Dhx29	36.5757	0.151421	0.23863	0.634542	0.525727	0.999976
Cacybp	103.778	-0.0875512	0.197797	-0.442631	0.658033	0.999976
Mast2	96.9751	-0.0905949	0.176591	-0.513021	0.607937	0.999976
Aurkb	17.2784	-0.0994609	0.295624	-0.336444	0.736536	0.999976
Itgb8	26.853	0.199233	0.244025	0.816444	0.414246	0.999976
Sc5d	51.825	0.0284565	0.205422	0.138527	0.889824	0.999976
Fbll1	56.705	-0.121373	0.219525	-0.552892	0.580338	0.999976
Ghrl	15.0364	0.165291	0.296958	0.556614	0.577791	0.999976
Pax4	20.4101	0.34777	0.301234	1.15449	0.248301	0.999976
Slc41a2	34.8029	0.149968	0.231099	0.648937	0.516379	0.999976
Szrd1	38.8384	0.0413035	0.210116	0.196575	0.84416	0.999976
Actrt1	14.9189	0.492474	0.307579	1.60113	0.109347	0.999976
Cklf	27.7944	-0.151671	0.249251	-0.608507	0.542851	0.999976
Gm6306	17.3073	-0.252029	0.305793	-0.82418	0.409837	0.999976
Vmn1r39	21.9548	0.252951	0.257821	0.981112	0.326537	0.999976
Ddx6	123.193	-0.0140693	0.197558	-0.071216	0.943226	0.999976
Mark3	85.9322	0.0137832	0.200486	0.0687492	0.945189	0.999976
Btbd10	110.406	-0.12075	0.227081	-0.531748	0.5949	0.999976
Cdk12	35.7182	0.010923	0.218657	0.0499551	0.960158	0.999976
Dupd1	24.6537	0.121769	0.258464	0.471126	0.637551	0.999976
Fkbp3	177.749	-0.105438	0.22201	-0.474926	0.63484	0.999976
Edf1	192.051	-0.0772298	0.183496	-0.420879	0.673843	0.999976
Rab8a	27.4293	0.0538158	0.24829	0.216746	0.828406	0.999976
Olfr996	19.1275	-0.0235345	0.271838	-0.0865755	0.931009	0.999976
Gzmc	14.9982	-0.279267	0.310404	-0.899686	0.368287	0.999976
Iapp	18.0763	-0.190375	0.283407	-0.671735	0.501752	0.999976
Camkk1	123.206	0.457098	0.235824	1.9383	0.0525861	0.999976
Gle1	56.7926	-0.197382	0.19559	-1.00916	0.312898	0.999976
1810024B03Rik	20.8639	0.019829	0.270697	0.0732517	0.941606	0.999976
Vmn1r74	22.2449	0.13115	0.256031	0.512243	0.608481	0.999976
Abhd17a	86.6348	-0.0160324	0.176062	-0.0910611	0.927444	0.999976
Serpina1a,Serpina1d	23.682	0.37423	0.26959	1.38814	0.165093	0.999976
Stmn1	331.548	-0.233655	0.220552	-1.05941	0.289414	0.999976
Olfr1298,Olfr1294	19.7106	-0.0456889	0.275456	-0.165866	0.868262	0.999976
Msantd3	22.0228	-0.00786103	0.258156	-0.0304507	0.975708	0.999976
Tnfsf13b	28.0435	-0.122382	0.24567	-0.498157	0.618374	0.999976
Gpat3	22.0385	-0.12983	0.258926	-0.501419	0.616076	0.999976
Mettl26	62.444	0.230039	0.203248	1.13181	0.257712	0.999976
Ces1a	20.9002	0.269758	0.268707	1.00391	0.315421	0.999976
Defa40	101.211	-0.168054	0.2069	-0.812248	0.416649	0.999976
Lipt1	26.9426	0.172618	0.251875	0.685332	0.493134	0.999976
Gm42061	15.1289	0.366855	0.32202	1.13923	0.254608	0.999976
Olfr52	20.366	-0.142353	0.267853	-0.531461	0.5951	0.999976
Npr3	27.8226	-0.0111517	0.252195	-0.0442184	0.96473	0.999976
Lgi1	90.7376	0.248204	0.197022	1.25978	0.207749	0.999976
Tomm22	58.2716	-0.111891	0.192763	-0.580459	0.561605	0.999976
Gm52006	19.5294	-0.347172	0.302385	-1.14811	0.250923	0.999976
Tcerg1l	20.3066	0.114275	0.273327	0.41809	0.675881	0.999976
Olfr1406	15.9723	-0.0171449	0.315153	-0.054402	0.956615	0.999976
Vamp8	30.9857	-0.0898916	0.251995	-0.35672	0.721301	0.999976
Itgb2l	19.0692	0.343643	0.284568	1.2076	0.227202	0.999976
Bloc1s6	32.9602	0.133067	0.245438	0.54216	0.587708	0.999976
Dhrs4	20.1294	-0.387029	0.275352	-1.40558	0.159849	0.999976
Sema6d	33.3129	-0.482925	0.233715	-2.0663	0.0388005	0.999976
Serpinb1b	27.4015	0.18062	0.250008	0.722457	0.470014	0.999976
Fbxo16	23.3569	-0.0717769	0.263558	-0.272338	0.785362	0.999976
Olfr1085	23.4646	0.12404	0.278123	0.445992	0.655603	0.999976
Rusc1	94.3257	-0.314549	0.195712	-1.6072	0.10801	0.999976
Ankmy2	68.4636	0.0624346	0.214688	0.290815	0.771193	0.999976
Herc4	65.0114	-0.124166	0.206674	-0.600782	0.547985	0.999976
Zscan5b	19.5667	-0.212293	0.275993	-0.769198	0.441776	0.999976
Rnf212	14.1108	-0.13358	0.315555	-0.423317	0.672064	0.999976
Tmem232	26.5918	0.15042	0.248784	0.604619	0.545432	0.999976
Rab7b	25.2831	-0.262599	0.250731	-1.04733	0.294946	0.999976
Col8a2	17.4731	-0.0312494	0.287889	-0.108547	0.913562	0.999976
Tmprss11b	23.5453	-0.106617	0.27166	-0.392467	0.694713	0.999976
Lyz1	19.3869	-0.184016	0.262504	-0.701001	0.483302	0.999976
Tomm7	133.437	0.0701592	0.176317	0.397916	0.690692	0.999976
Sh3glb2	108.358	-0.231561	0.200157	-1.1569	0.247314	0.999976
Tas2r129	20.9558	0.0758924	0.277311	0.273672	0.784336	0.999976
Olfr1112	15.3474	0.0802749	0.299695	0.267855	0.788811	0.999976
Pcdhgb1	30.9075	-0.105802	0.235482	-0.449299	0.653216	0.999976
Utf1	20.8016	0.0609327	0.275766	0.220958	0.825125	0.999976
Rnf8	77.0964	-0.109059	0.195868	-0.5568	0.577664	0.999976
Susd6	40.044	0.0296849	0.211438	0.140396	0.888347	0.999976
Hexdc	23.0919	0.256831	0.257729	0.996513	0.319001	0.999976
Pax8	18.9518	0.222383	0.294903	0.75409	0.450795	0.999976
Tpp2	68.8538	0.188952	0.191947	0.984398	0.32492	0.999976
Rbms3	30.9754	-0.0549558	0.237443	-0.231448	0.816967	0.999976
Il4	15.662	-0.00714156	0.293697	-0.0243161	0.9806	0.999976
Sec14l1	142.243	-0.169239	0.2342	-0.722623	0.469912	0.999976
Pcdh20	19.8082	-0.187578	0.270771	-0.692755	0.488463	0.999976
Id2	116.361	-0.140966	0.201167	-0.700743	0.483464	0.999976
Hus1	24.7519	-0.241157	0.276906	-0.870898	0.38381	0.999976
E130311K13Rik	26.0002	0.0615365	0.257296	0.239166	0.810977	0.999976
Nphs1	16.7403	0.00752819	0.287383	0.0261957	0.979101	0.999976
Rbp1	15.4085	0.365579	0.30056	1.21633	0.223861	0.999976
Olfr1303	23.2246	0.113746	0.257961	0.440942	0.659255	0.999976
Krcc1	24.8947	0.373592	0.272991	1.36852	0.171151	0.999976
Celsr1	23.7675	-0.141221	0.253085	-0.557998	0.576845	0.999976
Olfr658	4.28027	-0.249045	0.508266	-0.48999	0.624141	0.999976
Cass4	29.619	-0.0863039	0.235039	-0.36719	0.713477	0.999976
4930564C03Rik	19.0118	0.187026	0.274125	0.682265	0.495071	0.999976
Efr3a	72.2232	0.0480685	0.200772	0.239418	0.810782	0.999976
Olfr878	18.4697	-0.0324232	0.280035	-0.115783	0.907825	0.999976
Hspb3	24.6248	-0.247829	0.239538	-1.03461	0.300849	0.999976
Uchl5	55.0944	0.153214	0.20038	0.764615	0.444501	0.999976
Spry2	104.97	0.144998	0.206325	0.702764	0.482203	0.999976
Ercc3	30.4939	0.374123	0.241045	1.55209	0.12064	0.999976
Spint2	36.004	-0.0704599	0.225084	-0.313038	0.754252	0.999976
Rwdd3	27.4675	0.109554	0.238775	0.458817	0.646366	0.999976
Fam222a	32.7504	-0.0260208	0.232541	-0.111898	0.910904	0.999976
Hdgfl1	14.9077	-0.0309992	0.312195	-0.0992943	0.920905	0.999976
Foxg1	113.16	-0.0123447	0.198761	-0.0621084	0.950477	0.999976
Cox8b	17.7444	-0.0125264	0.301018	-0.0416133	0.966807	0.999976
Ocrl	53.5902	0.0322759	0.219026	0.147361	0.882847	0.999976
Thoc7	73.5467	-0.0636325	0.215632	-0.295098	0.767919	0.999976
Gm37013,Pcdha4	25.3306	0.534004	0.253744	2.1045	0.0353348	0.999976
Nrsn2	89.5728	-0.138158	0.249508	-0.553721	0.57977	0.999976
Qsox1	37.6103	0.0590843	0.225275	0.262277	0.793108	0.999976
Ceacam1	20.8049	-0.104823	0.262326	-0.399592	0.689457	0.999976
Trem3	29.8786	-0.0522639	0.257221	-0.203187	0.838989	0.999976
Olfr1348	19.7541	-0.251911	0.289364	-0.870567	0.38399	0.999976
Lsm14b	70.6853	-0.0419733	0.188168	-0.223063	0.823486	0.999976
Pebp1	420.503	-0.109916	0.201494	-0.545503	0.585407	0.999976
Abcd2	40.1398	-0.331526	0.233644	-1.41893	0.155918	0.999976
Cd8a	17.6838	-0.115508	0.302206	-0.382216	0.702301	0.999976
Foxc1	16.9361	-0.206592	0.302542	-0.682853	0.4947	0.999976
Rhox6	31.6031	-0.141039	0.237449	-0.593976	0.552528	0.999976
Ncoa6	51.9608	-0.0780518	0.20324	-0.384038	0.70095	0.999976
[truncated: 17,741 more rows]

## Sheet: DEGs_neuron_2DG_ipsi2_contra
	baseMean	log2FoldChange	lfcSE	stat	pvalue	padj
Ppp1r1b	475.44	1.87443	0.186994	10.024	1.19575e-23	1.85688e-19
Vgf	207.957	1.48254	0.171997	8.61953	6.72279e-18	5.21991e-14
Sh3bgrl3	322.84	1.13234	0.145791	7.76688	8.04427e-15	4.16398e-11
Ldha	220.999	1.46929	0.190778	7.70155	1.34422e-14	5.2186e-11
Hagh	166.393	1.52098	0.204029	7.45471	9.00624e-14	2.79716e-10
Kcnip3	193.664	1.14325	0.155363	7.35859	1.85862e-13	4.12321e-10
Slc6a17	578.968	1.4326	0.194683	7.35864	1.85787e-13	4.12321e-10
Hpcal4	316.769	1.49806	0.204958	7.30909	2.68956e-13	5.22078e-10
Syn2	375.183	1.26556	0.174863	7.23741	4.57344e-13	7.89121e-10
Chga	318.214	1.18933	0.165223	7.19835	6.09457e-13	8.69515e-10
Ptp4a3	144.878	1.18095	0.164091	7.19691	6.15923e-13	8.69515e-10
Tmem130	113.231	1.28653	0.17918	7.18009	6.96642e-13	9.01513e-10
Slc17a7	1352.27	1.07726	0.154098	6.99072	2.73472e-12	3.26673e-09
Slc7a4	215.508	1.36372	0.195621	6.9712	3.14239e-12	3.48558e-09
Ncam1	198.761	0.934365	0.13434	6.95521	3.52043e-12	3.64459e-09
Cck	229.607	1.28617	0.186028	6.91383	4.71729e-12	4.57843e-09
Actg1	890.278	0.963857	0.139637	6.90259	5.10628e-12	4.66444e-09
Reep1	132.494	1.21484	0.178145	6.81942	9.14103e-12	7.47111e-09
Tesc	114.204	1.4445	0.211594	6.82676	8.68524e-12	7.47111e-09
Tpm1	299.387	1.23623	0.184464	6.70176	2.05919e-11	1.59886e-08
Kcnt1	195.702	1.23925	0.185373	6.68517	2.3065e-11	1.7056e-08
Mmp17	315.525	1.11361	0.167163	6.66181	2.70472e-11	1.84876e-08
Hmgcr	134.679	1.17715	0.176749	6.66	2.7382e-11	1.84876e-08
Aldoa	1494.91	1.09562	0.167551	6.53902	6.19239e-11	4.00673e-08
Ipo5	198.144	1.24005	0.192452	6.44344	1.16797e-10	7.25495e-08
6430548M08Rik	395.247	0.975932	0.152783	6.38771	1.6839e-10	1.00574e-07
Diras2	319.676	1.08256	0.171125	6.32614	2.51366e-10	1.44573e-07
Ehd3	183.468	1.40109	0.222585	6.29462	3.08159e-10	1.68648e-07
Hmgcs1	158.033	1.00506	0.159755	6.29124	3.14946e-10	1.68648e-07
Gng2	93.2119	1.19995	0.191479	6.26674	3.68673e-10	1.90838e-07
Tubb5	196.993	0.884714	0.14165	6.24578	4.21691e-10	2.1124e-07
Igfbp4	191.731	1.25871	0.20172	6.23987	4.37924e-10	2.12516e-07
Ap1s1	161.887	1.02939	0.16518	6.23189	4.60854e-10	2.16867e-07
Prkag2	137.733	1.06534	0.171166	6.22401	4.84609e-10	2.21338e-07
Dhcr24	147.668	0.991762	0.159912	6.20191	5.57822e-10	2.47498e-07
Pi4ka	495.875	1.02928	0.166222	6.19221	5.93246e-10	2.55903e-07
Uchl1	410.051	0.953772	0.154922	6.15645	7.43954e-10	3.1224e-07
Ssbp3	165.179	0.957114	0.15596	6.13691	8.41411e-10	3.43849e-07
Sgsm1	134.035	1.13146	0.185548	6.09791	1.07466e-09	4.27908e-07
Adra1b	75.6872	1.10643	0.181803	6.08589	1.15846e-09	4.49743e-07
Gabbr2	449.564	1.0644	0.175691	6.05834	1.3753e-09	5.08502e-07
Amph	495.724	1.16095	0.191617	6.05868	1.37241e-09	5.08502e-07
Dynll1	585.562	0.920757	0.15304	6.01646	1.78272e-09	6.4381e-07
Atp6v1b2	473.756	0.947944	0.15909	5.95854	2.54502e-09	8.9822e-07
Ensa	653.319	0.794326	0.133906	5.93198	2.99312e-09	1.03289e-06
Hk1	444.308	1.03378	0.175119	5.90329	3.56333e-09	1.20293e-06
Inf2	101.139	1.04554	0.178876	5.84507	5.06363e-09	1.67305e-06
Efhd2	771.653	1.82001	0.312032	5.83275	5.452e-09	1.72784e-06
Rogdi	178.444	0.981655	0.16828	5.83347	5.42856e-09	1.72784e-06
Cox5a	501.884	0.753138	0.129274	5.82591	5.68014e-09	1.76414e-06
Cadm4	413.286	1.08033	0.185572	5.82163	5.82769e-09	1.77447e-06
Mif	609.089	0.931222	0.160904	5.78746	7.14605e-09	2.13406e-06
Actb	630.965	1.02132	0.177491	5.75417	8.7071e-09	2.44234e-06
Fdft1	187.405	0.879909	0.152736	5.76098	8.36256e-09	2.44234e-06
Kif17	69.2833	1.19427	0.207619	5.75223	8.80746e-09	2.44234e-06
Map1b	414.919	0.841704	0.146201	5.75716	8.55415e-09	2.44234e-06
Gfra2	170.839	1.08209	0.189209	5.71903	1.07132e-08	2.9187e-06
Cpne5	101.663	1.15945	0.202924	5.71373	1.10528e-08	2.9593e-06
Itm2c	515.242	1.0457	0.183775	5.69012	1.26953e-08	3.30012e-06
Ap2b1	296.346	0.889962	0.156503	5.68655	1.29633e-08	3.30012e-06
Dkk3	403.096	1.15052	0.20229	5.68747	1.28937e-08	3.30012e-06
Rasgrp1	430.453	0.888819	0.15686	5.66632	1.45896e-08	3.59621e-06
Prkar1b	1160.97	0.822695	0.145121	5.66904	1.43597e-08	3.59621e-06
Trim3	164.522	0.973795	0.171944	5.66346	1.48351e-08	3.59961e-06
St8sia5	159.56	0.837113	0.147951	5.65803	1.53118e-08	3.6581e-06
Cap1	224.1	1.1555	0.205015	5.63616	1.73885e-08	4.0913e-06
Kcna6	84.0706	1.01874	0.180904	5.63142	1.78732e-08	4.14259e-06
Tbc1d24	172.013	1.13564	0.201815	5.62716	1.83201e-08	4.18372e-06
Gda	144.212	0.994637	0.177149	5.61469	1.96913e-08	4.43168e-06
Tspan5	183.412	1.0388	0.185198	5.60916	2.03314e-08	4.51037e-06
Slc7a14	114.959	1.05687	0.188503	5.60662	2.06316e-08	4.5125e-06
Ptprn	623.503	0.818538	0.14614	5.60106	2.13043e-08	4.59492e-06
Slc4a10	236.642	1.1053	0.197515	5.59604	2.19304e-08	4.66516e-06
Ppme1	269.605	1.0349	0.185047	5.59261	2.23684e-08	4.69404e-06
Plppr2	124.653	1.09644	0.196427	5.5819	2.37899e-08	4.92579e-06
Islr2	103.486	1.12796	0.20223	5.5776	2.43861e-08	4.98278e-06
Gde1	189.471	0.833622	0.149886	5.56169	2.67169e-08	5.38813e-06
Ncald	223.562	1.09235	0.196708	5.55317	2.80529e-08	5.58504e-06
Sh3gl2	602.435	0.919129	0.165681	5.54758	2.89653e-08	5.6577e-06
Sv2b	315.862	0.902765	0.162763	5.54649	2.91465e-08	5.6577e-06
Gnao1	676.988	0.778841	0.140479	5.54418	2.95329e-08	5.66193e-06
Chst1	153.626	1.02176	0.18482	5.52839	3.23175e-08	6.12023e-06
Robo3	93.4884	1.15912	0.210182	5.51483	3.49116e-08	6.53184e-06
Trim2	124.996	0.891938	0.162428	5.4913	3.98982e-08	7.25277e-06
Snap91	137.877	0.854562	0.155599	5.49208	3.97238e-08	7.25277e-06
Ywhah	734.217	0.766399	0.139596	5.49012	4.01661e-08	7.25277e-06
Syt5	247.012	0.959018	0.17494	5.48198	4.20595e-08	7.37971e-06
Mllt11	362.607	0.771892	0.140736	5.4847	4.14172e-08	7.37971e-06
Pgam1	655.549	0.899921	0.164189	5.48099	4.22947e-08	7.37971e-06
Prkce	364.774	0.970196	0.177126	5.47742	4.31569e-08	7.44648e-06
Serbp1	234.782	0.815603	0.149016	5.47326	4.41828e-08	7.53972e-06
Camk2b	269.625	0.908531	0.166117	5.46921	4.52043e-08	7.54814e-06
Numbl	172.09	0.937369	0.171337	5.4709	4.47767e-08	7.54814e-06
Arl1	171.921	0.884881	0.161952	5.46385	4.65907e-08	7.69688e-06
Surf4	85.3519	1.01522	0.185977	5.45886	4.79202e-08	7.7676e-06
Rpn1	108.032	0.918839	0.168332	5.45849	4.80192e-08	7.7676e-06
D430041D05Rik	126.346	0.975979	0.179341	5.44204	5.26743e-08	8.43277e-06
Vxn	142.285	0.988877	0.181818	5.43882	5.36357e-08	8.49907e-06
Scg2	221.708	1.11551	0.205224	5.43558	5.46172e-08	8.56718e-06
Nell2	285.325	0.837449	0.15444	5.42249	5.87732e-08	9.12688e-06
Efr3b	117.914	0.924724	0.170608	5.42016	5.95472e-08	9.15553e-06
Dhps	71.9056	1.1886	0.219646	5.41141	6.25296e-08	9.51982e-06
Rtn4rl2	118.567	1.23681	0.228848	5.40451	6.49861e-08	9.79776e-06
Pfn1	166.654	0.826202	0.15354	5.381	7.40721e-08	1.10602e-05
Mapk8ip1	275.272	0.714791	0.133149	5.36835	7.94594e-08	1.16767e-05
Eno1b,Eno1	865.504	0.88836	0.165498	5.3678	7.97046e-08	1.16767e-05
Gpc1	164.835	0.899469	0.167713	5.36315	8.17813e-08	1.1869e-05
Fasn	180.752	0.844152	0.157863	5.34736	8.92443e-08	1.28322e-05
Pik3r1	223.155	0.812951	0.152511	5.33044	9.79745e-08	1.39582e-05
Svop	126.977	0.952633	0.17909	5.31931	1.04162e-07	1.47049e-05
Large1	209.468	0.844544	0.159181	5.30557	1.12321e-07	1.57139e-05
Nos1ap	404.52	0.98406	0.186054	5.2891	1.22917e-07	1.70427e-05
Ap2a2	124.721	1.02511	0.193888	5.28714	1.24245e-07	1.70743e-05
Zwint	519.474	0.82523	0.156803	5.26284	1.41848e-07	1.93225e-05
Mboat7	207.77	0.872683	0.165985	5.25761	1.45942e-07	1.97072e-05
Prr7	94.1734	0.992022	0.18887	5.25239	1.50135e-07	2.00987e-05
Myadm	102.215	0.987247	0.188303	5.24287	1.58098e-07	2.09837e-05
Gpi1	613.241	0.903976	0.172528	5.23958	1.60944e-07	2.11805e-05
Myl4	172.07	1.11058	0.21209	5.23635	1.63779e-07	2.13725e-05
Syngr1	567.859	0.748621	0.143171	5.22887	1.70553e-07	2.18886e-05
Khdrbs3	285.143	0.824136	0.15759	5.22962	1.69859e-07	2.18886e-05
Ppp2r2c	369.97	0.684425	0.131032	5.22334	1.75723e-07	2.22138e-05
Golt1b	64.1692	1.15105	0.220377	5.2231	1.75948e-07	2.22138e-05
Sorl1	280.032	0.832499	0.159627	5.21526	1.83555e-07	2.29873e-05
Dnaja1	340.651	0.73871	0.141905	5.20568	1.93287e-07	2.40124e-05
Snca	290.252	0.786627	0.151156	5.20406	1.94982e-07	2.40307e-05
Tubb3	356.3	0.823274	0.158377	5.19818	2.01251e-07	2.44159e-05
Lpgat1	218.811	0.760102	0.14622	5.19836	2.01054e-07	2.44159e-05
Celf4	88.9853	1.01365	0.195621	5.18168	2.19896e-07	2.6471e-05
Doc2a	97.872	0.92218	0.178281	5.17262	2.30833e-07	2.75739e-05
Gria1	241.343	0.864451	0.16721	5.16985	2.34282e-07	2.76285e-05
Fam234b	223.395	0.946977	0.183189	5.1694	2.34849e-07	2.76285e-05
Mark4	134.667	0.987569	0.192118	5.14042	2.74129e-07	3.20072e-05
Tubb4b	214.053	0.69205	0.1353	5.11494	3.13838e-07	3.61007e-05
Retreg2	125.031	0.799951	0.15636	5.11609	3.11934e-07	3.61007e-05
Fscn1	194.708	0.764566	0.149587	5.11119	3.20131e-07	3.65538e-05
Ntng2	76.3307	1.13601	0.222763	5.09964	3.40299e-07	3.85731e-05
Pgk1	458.104	0.89002	0.174797	5.09174	3.54788e-07	3.9924e-05
Oga	122.838	0.842887	0.165612	5.08954	3.58936e-07	4.01001e-05
Cnbp	265.391	0.865513	0.170137	5.08714	3.63508e-07	4.03209e-05
Mlf2	583.428	0.808842	0.159094	5.08406	3.69443e-07	4.06885e-05
Ncdn	738.09	0.729543	0.143867	5.07096	3.95814e-07	4.29832e-05
Slc25a22	154.003	0.825647	0.162814	5.0711	3.95532e-07	4.29832e-05
Nmnat2	201.537	0.823416	0.162493	5.06741	4.03268e-07	4.34885e-05
Klc1	956.986	0.768563	0.15171	5.066	4.06254e-07	4.35084e-05
Pip5k1c	459.118	0.630751	0.124652	5.06008	4.19074e-07	4.45065e-05
H3f3b,Gm6485	313.221	0.676193	0.133659	5.05907	4.21305e-07	4.45065e-05
Tmsb4x	1025.92	0.776448	0.153851	5.04676	4.49363e-07	4.68333e-05
Ap2a1	281.66	0.783915	0.155325	5.04694	4.48951e-07	4.68333e-05
Arl8a	385.813	0.677701	0.13444	5.04092	4.63289e-07	4.79628e-05
Cyb5r1	72.9168	1.06804	0.212128	5.03486	4.78187e-07	4.91772e-05
Dgcr2	110.269	0.793143	0.15765	5.03103	4.87843e-07	4.96647e-05
Bex3	249.33	0.747059	0.148507	5.03045	4.89323e-07	4.96647e-05
Hsph1	225.628	0.873144	0.173799	5.02386	5.06433e-07	5.10675e-05
Necap1	189.467	0.763791	0.152077	5.02238	5.10357e-07	5.11312e-05
Pcnx2	121.333	0.836219	0.166582	5.01987	5.17065e-07	5.14712e-05
Ccnd1	73.429	1.04424	0.208894	4.9989	5.76571e-07	5.70292e-05
Ctxn1	236.116	0.889093	0.178181	4.98983	6.04332e-07	5.90231e-05
Sirpa	279.256	0.825915	0.165518	4.98989	6.04143e-07	5.90231e-05
Nisch	356.727	0.774911	0.15548	4.98399	6.22864e-07	6.04529e-05
Nkain1	72.0703	1.18329	0.237772	4.97659	6.4715e-07	6.24198e-05
Myl6,Gm5915	438.315	0.714666	0.143701	4.97327	6.58344e-07	6.31075e-05
Atp6v1a	306.849	0.764094	0.153917	4.96434	6.8935e-07	6.56743e-05
Syt12	112.872	0.895671	0.180554	4.96067	7.02489e-07	6.6518e-05
Srebf2	233.246	0.698022	0.140986	4.95099	7.38351e-07	6.949e-05
Pde2a	139.302	0.798472	0.161333	4.94922	7.4512e-07	6.97046e-05
Prickle2	101.064	0.870595	0.176097	4.94383	7.66038e-07	7.12323e-05
Atp6v0c,Atp6v0c-ps2	787.712	0.714746	0.14479	4.93642	7.95692e-07	7.35495e-05
Tpi1	770.277	0.742775	0.150737	4.92763	8.32339e-07	7.64816e-05
Arpc1a	178.762	0.723742	0.147065	4.92122	8.60045e-07	7.85626e-05
Kpnb1	91.2449	0.856223	0.174353	4.91087	9.06727e-07	8.18637e-05
Fam163b	136.559	0.791029	0.161051	4.91166	9.03102e-07	8.18637e-05
Ak5	112.2	0.927971	0.18914	4.90628	9.28223e-07	8.26334e-05
Sbf1	156.863	0.787459	0.160453	4.90774	9.21341e-07	8.26334e-05
Hint1	358.404	0.820467	0.16725	4.90564	9.31216e-07	8.26334e-05
Ndufc2	290.761	0.755447	0.154147	4.90083	9.54348e-07	8.42049e-05
Ighm	72.7617	1.0592	0.216652	4.88895	1.01377e-06	8.8943e-05
Myl12b	427.221	0.689805	0.141235	4.88408	1.03914e-06	9.0656e-05
Myh10	161.905	0.736337	0.150948	4.87809	1.07117e-06	9.29288e-05
Iqschfp,Schip1	341.889	0.896422	0.183946	4.87328	1.0976e-06	9.46922e-05
Sh2d5	82.1657	0.950955	0.195181	4.87218	1.10372e-06	9.46941e-05
Dzip3	87.7083	0.92111	0.189124	4.8704	1.11371e-06	9.50268e-05
Ywhag	534.937	0.763089	0.156855	4.86494	1.14492e-06	9.71554e-05
Baiap2	185.989	0.925423	0.190639	4.85432	1.20803e-06	0.000101403
Acly	122.595	0.802315	0.165269	4.85459	1.20636e-06	0.000101403
Atp2b1	335.965	0.816955	0.168601	4.84549	1.26297e-06	0.000105444
Adcy9	146.406	0.917429	0.189456	4.84243	1.28261e-06	0.000106512
Nudt10,Nudt11	50.7345	0.999127	0.206469	4.83912	1.30418e-06	0.000107726
Dagla	149.318	0.839732	0.17385	4.83022	1.36383e-06	0.000112058
Ncs1	213.395	0.710232	0.147374	4.81924	1.44107e-06	0.000115456
Dmxl2	162.136	0.781261	0.162098	4.81968	1.43788e-06	0.000115456
Ppm1e	213.078	0.765688	0.158809	4.82144	1.42527e-06	0.000115456
Calm3	473.924	0.693756	0.143961	4.81906	1.44237e-06	0.000115456
Slc36a1	99.4183	0.86299	0.179077	4.8191	1.44207e-06	0.000115456
Hsp90ab1	772.911	0.712244	0.147861	4.81699	1.45738e-06	0.00011606
Nptx1	623.476	1.41787	0.294882	4.80826	1.52251e-06	0.000120628
Cap2	174.754	0.802152	0.167129	4.79961	1.58975e-06	0.00012478
Ankrd52	132.233	0.789594	0.164517	4.79945	1.59099e-06	0.00012478
Dctn3	275.782	0.708317	0.147653	4.79719	1.60908e-06	0.000125565
Nme1	85.2319	0.914937	0.190824	4.79467	1.62943e-06	0.000125888
Eno2	1467.63	0.745555	0.155482	4.79513	1.62572e-06	0.000125888
Atp6v1g2	497.385	0.742224	0.154977	4.78926	1.67398e-06	0.000128046
Rrp36	539.194	0.837028	0.174843	4.78731	1.69035e-06	0.000128046
Synj1	257.82	0.775026	0.161824	4.78933	1.67341e-06	0.000128046
Lynx1	163.129	0.794755	0.16598	4.78826	1.68231e-06	0.000128046
Fkbp1a	500.059	0.688487	0.144027	4.78028	1.75056e-06	0.000131963
Pde4a	175.991	0.777794	0.162898	4.77473	1.79946e-06	0.000134345
Rab26	116.467	0.821157	0.171962	4.77524	1.79497e-06	0.000134345
Gm14288,2210418O10Rik,Gm14387,Zfp968,Gm4631,Gm14410,Gm14413,Gm14434,Zfp965,Gm14432,Zfp967,Zfp966,Gm16357,Gm4724,Gm2026,Gm2004,Gm2007,Gm14440,Gm14444,Gm14409,Gm11009,Zfp931,Gm14430,Zfp973,Zfp970,Zfp971,Gm14296,Gm14295,Gm14393,Gm6710,Gm14391,Gm14308,Gm14408,Gm14326,Gm14325,Gm14305,Gm14322	593.848	0.792799	0.166523	4.7609	1.92735e-06	0.000143205
2210016L21Rik	167.335	0.780263	0.164243	4.75068	2.02738e-06	0.00014921
Adam15	160.891	0.850267	0.178966	4.75099	2.02425e-06	0.00014921
Limk1	124.211	0.813084	0.171474	4.74173	2.11903e-06	0.000155219
Sema6b	102.783	0.840514	0.177411	4.73768	2.16184e-06	0.000157611
Sf3b5	99.3656	0.788271	0.166454	4.73568	2.18325e-06	0.000158429
Arhgdig	135.586	0.768186	0.162431	4.7293	2.25298e-06	0.000162728
Epb41l1	253.681	0.744318	0.157685	4.72029	2.35512e-06	0.000169318
Pfkp	223.961	0.876997	0.18593	4.71681	2.3957e-06	0.000171442
Asic2	111.273	0.815652	0.173127	4.7113	2.46144e-06	0.000175313
Arf3	450.958	0.761799	0.161727	4.71039	2.47237e-06	0.000175313
Clstn2	189.224	0.839628	0.178519	4.70329	2.56003e-06	0.000180703
Mrfap1	659.867	0.622559	0.13249	4.6989	2.61571e-06	0.000183798
Prpf19	94.7129	0.843359	0.179818	4.69007	2.73113e-06	0.000191044
Dgkg	84.595	1.06137	0.226401	4.68803	2.75844e-06	0.000192089
Map1lc3a	271.463	0.606123	0.129477	4.68132	2.85038e-06	0.000197605
Gm52861,Gm36327,Gm40367,Gm40364,Gm40365,Gm40363,Gm40369	308.113	0.836868	0.178849	4.67918	2.8802e-06	0.000198785
Cycs	261.199	0.729032	0.155979	4.67391	2.95525e-06	0.000203063
Marchf5	150.96	0.657025	0.140666	4.67081	3.00017e-06	0.000205241
Pitpna	353.83	0.690039	0.147878	4.66627	3.06716e-06	0.000207991
Nsf	407.948	0.757157	0.162241	4.66687	3.05825e-06	0.000207991
Rsrp1	193.032	0.882186	0.189297	4.66033	3.15704e-06	0.000213155
Atp5g3	366.055	0.605651	0.130024	4.65799	3.1931e-06	0.000214656
Pitpnm3	76.9997	0.915906	0.196809	4.65379	3.25896e-06	0.000218139
Cd99	849.583	0.711908	0.153075	4.65071	3.30794e-06	0.000220468
H4c9,H4c18,H4c17	316.535	0.698685	0.150386	4.64593	3.38549e-06	0.000223911
Got2	142.576	0.758755	0.163322	4.64575	3.38844e-06	0.000223911
Dynlrb1	184.851	0.643071	0.13849	4.64345	3.42631e-06	0.000225454
Basp1	359.672	0.753296	0.162315	4.64096	3.468e-06	0.000227234
Sv2a	544.796	0.733642	0.158368	4.63251	3.61251e-06	0.000235709
Stub1	201.118	0.697589	0.150631	4.63111	3.63707e-06	0.000236318
Syt13	297.373	0.754263	0.162974	4.62812	3.69006e-06	0.000238762
Ube2m	293.263	0.601654	0.130182	4.62163	3.80746e-06	0.000244322
Pfkl	208.019	0.782813	0.169358	4.62224	3.79614e-06	0.000244322
Cacna1d	117.314	0.894133	0.19354	4.61989	3.83949e-06	0.000245364
Ptma	463.131	0.639323	0.138513	4.61563	3.91903e-06	0.00024942
Scg3	280.01	0.819177	0.177537	4.61412	3.94755e-06	0.000249847
Gpr162	369.599	0.738533	0.160078	4.61358	3.95791e-06	0.000249847
Srsf9	100.651	0.800868	0.173783	4.60845	4.05685e-06	0.000255056
Grb2	212.78	0.788901	0.171358	4.60381	4.14831e-06	0.000259754
Gm29667,Gapdh,Gm12070	1663.68	0.661879	0.143798	4.60285	4.16748e-06	0.000259907
Prelid1	231.792	0.739864	0.160873	4.59905	4.24424e-06	0.00026044
Dtnb	89.6521	1.04769	0.227756	4.60004	4.22417e-06	0.00026044
Pafah1b1	391.07	0.603974	0.131276	4.60079	4.20901e-06	0.00026044
Brk1	221.248	0.729864	0.158677	4.5997	4.23106e-06	0.00026044
Scamp5	393.611	0.689034	0.149846	4.59828	4.25988e-06	0.00026044
Ap2m1	471.343	0.706257	0.153724	4.59432	4.34172e-06	0.000264402
Cyb5r3	58.052	0.940772	0.204941	4.59045	4.42294e-06	0.000268296
Pcp4	959.383	0.754011	0.164343	4.58803	4.47456e-06	0.000269323
Mat2a	197.491	0.684335	0.149135	4.58869	4.46039e-06	0.000269323
Pde1a	195.73	0.79363	0.173197	4.58224	4.60017e-06	0.000275815
Dnajb5	109.291	0.701452	0.153109	4.58139	4.61891e-06	0.000275873
Plekhg5	150.329	0.871272	0.190261	4.57935	4.66417e-06	0.000277509
Hnrnpll	76.6986	0.918338	0.200701	4.57566	4.74721e-06	0.000281372
B4galnt1	146.27	0.704875	0.154142	4.57289	4.81037e-06	0.000284031
Spon1	102.485	0.877073	0.191878	4.57099	4.85414e-06	0.00028553
Ube2ql1	131.731	0.810366	0.177333	4.56974	4.88328e-06	0.00028616
Phyhipl	235.102	0.742728	0.162859	4.56056	5.10174e-06	0.000297838
Smap2	214.121	0.709527	0.155649	4.5585	5.15195e-06	0.000299643
Gnb2	235.287	0.654285	0.143643	4.55493	5.24037e-06	0.000303648
Ppp2r1a	434.356	0.641981	0.140984	4.55357	5.2743e-06	0.00030441
Nipsnap2	111.82	0.752982	0.165388	4.55284	5.29272e-06	0.00030441
Atg16l1	72.7177	0.865544	0.190241	4.54972	5.37163e-06	0.000307808
Irf2bpl	156.183	0.673383	0.148117	4.54628	5.46028e-06	0.000311738
Cmip	239.944	0.710011	0.156259	4.5438	5.52485e-06	0.000313122
Slc22a17	684.914	0.676197	0.148812	4.54397	5.52058e-06	0.000313122
Rnf14	277.879	0.691103	0.152152	4.54218	5.56751e-06	0.000314392
Kcnq2	256.493	0.762113	0.16812	4.53315	5.81099e-06	0.000326952
Ptpn5	260.702	0.786883	0.173648	4.5315	5.85673e-06	0.000327121
Klhl11	162.551	0.713093	0.157389	4.53076	5.87718e-06	0.000327121
Rbfox2	149.09	0.737311	0.162692	4.53193	5.8446e-06	0.000327121
1810037I17Rik	142.701	0.737805	0.162889	4.5295	5.91241e-06	0.000327906
Gm52298,Gm3255	272.874	0.760938	0.168039	4.52835	5.94458e-06	0.000328517
Higd1a	153.651	0.80127	0.176985	4.52734	5.97316e-06	0.000328926
Rab6b	488.124	0.604823	0.133746	4.52218	6.12063e-06	0.000335856
Atp6v0e2	256.139	0.604655	0.133883	4.51629	6.29331e-06	0.000344116
Ociad2	141.557	0.946082	0.209585	4.51408	6.35916e-06	0.000346496
Arpc5	110.718	0.861982	0.191043	4.51199	6.42231e-06	0.000348713
Dnajc5	237.217	0.667351	0.147933	4.51117	6.44723e-06	0.000348847
Rab15	308.558	0.71518	0.158592	4.50955	6.49667e-06	0.000350301
Slc8a2	203.857	0.826022	0.183223	4.50828	6.5356e-06	0.000351181
Slc9a5	50.3485	1.03582	0.22984	4.50668	6.58493e-06	0.000352612
Eif4h	182.01	0.712379	0.158161	4.50414	6.66424e-06	0.000355632
Csnk1a1	326.919	0.780793	0.173442	4.50175	6.73976e-06	0.000356939
Pmepa1	103.485	0.850457	0.188941	4.50118	6.75768e-06	0.000356939
G3bp2	213.775	0.711735	0.158108	4.50157	6.74535e-06	0.000356939
Cbarp	352.551	0.723459	0.160895	4.49646	6.90931e-06	0.000363711
Grin2b	418.546	0.718003	0.15974	4.49482	6.96286e-06	0.000365292
Selenot	156.578	0.702863	0.156411	4.49369	6.99994e-06	0.000366
Srxn1	127.176	0.78744	0.175275	4.49259	7.03609e-06	0.000366656
Ntrk3	128.73	0.802692	0.178805	4.48921	7.14873e-06	0.00037128
Nrn1	531.261	0.867498	0.193828	4.47561	7.61949e-06	0.00039441
Mapk1	462.288	0.616229	0.13778	4.47254	7.7295e-06	0.000398775
Me3	96.2167	0.969227	0.216914	4.46826	7.88587e-06	0.000405496
Enc1	592.235	0.833453	0.186564	4.46739	7.91804e-06	0.000405806
Psd	326.533	0.785403	0.17587	4.46582	7.97633e-06	0.000407449
Olfm1	232.317	0.902125	0.202046	4.46494	8.00897e-06	0.000407775
Grik3	123.395	0.838125	0.1881	4.45574	8.36038e-06	0.000421439
Ahdc1	97.1895	0.735771	0.16517	4.45464	8.40358e-06	0.000421439
Hdlbp	123.136	0.765248	0.171753	4.45552	8.36884e-06	0.000421439
Cct6a	93.7813	0.819527	0.18393	4.45564	8.36439e-06	0.000421439
Hspa8	986.077	0.660611	0.148305	4.45439	8.41303e-06	0.000421439
Aprt	67.0257	0.949925	0.213309	4.45327	8.45706e-06	0.000422282
Pkm	1203.43	0.674876	0.151697	4.44885	8.63322e-06	0.000429696
Hapln4	217.756	0.856293	0.192628	4.44533	8.77583e-06	0.000435399
Sdk2	58.5955	0.960302	0.216114	4.4435	8.85075e-06	0.000437334
Dstn	173.156	0.813322	0.183057	4.443	8.87115e-06	0.000437334
Gnb5	78.5282	1.02474	0.230705	4.44179	8.92124e-06	0.000438342
Lingo1	409.14	0.745793	0.167928	4.44115	8.94806e-06	0.000438342
Rgs4	478.443	0.62898	0.141675	4.43961	9.01213e-06	0.000439698
Bex2	222.823	0.711652	0.160313	4.43913	9.03237e-06	0.000439698
Sccpdh	86.023	0.875769	0.197341	4.43784	9.08667e-06	0.000440959
Ywhae	475.681	0.602647	0.135917	4.43394	9.25253e-06	0.000447609
Add1	177.406	0.708545	0.159853	4.43248	9.31543e-06	0.000449252
Actn4	112.43	0.909358	0.205369	4.42792	9.5147e-06	0.000457442
Napa	177.869	0.736618	0.166442	4.42567	9.61415e-06	0.000460797
Morf4l2	238.136	0.686857	0.155355	4.42122	9.81465e-06	0.000468959
Aarsd1	97.4607	0.743998	0.168334	4.41977	9.88045e-06	0.000469215
Cfl1	1292.91	0.642797	0.145426	4.4201	9.86531e-06	0.000469215
Adam19	70.3875	0.949835	0.214977	4.41832	9.94729e-06	0.00047095
Zmat2	347.214	0.667726	0.151176	4.41688	1.00134e-05	0.000472638
Tmem132a	119.192	0.859976	0.194751	4.41577	1.00652e-05	0.000473642
Dctn2	327.403	0.637084	0.144323	4.4143	1.01335e-05	0.000475418
Ywhaz	212.946	0.77154	0.174825	4.41322	1.01846e-05	0.000476374
Prkcz	167.095	0.65408	0.148319	4.40994	1.03397e-05	0.000482179
Rasal1	53.1638	1.03699	0.235236	4.40828	1.04193e-05	0.000484437
Thra	294.437	0.662972	0.150443	4.40681	1.04902e-05	0.000486275
Mdh1	960.007	0.620662	0.140913	4.40457	1.05996e-05	0.000489886
Stx1b	118.779	0.757118	0.172071	4.40002	1.0824e-05	0.000498772
Tagln3	236.274	0.621622	0.141307	4.39907	1.08715e-05	0.000499479
Celf5	193.972	0.677012	0.154067	4.39427	1.11143e-05	0.000505522
Ndufb5	238.019	0.644612	0.146664	4.39515	1.10694e-05	0.000505522
Cct5	153.85	0.709805	0.161543	4.3939	1.11333e-05	0.000505522
Selenow	678.768	0.590155	0.134268	4.39535	1.10594e-05	0.000505522
Map7d1	152.703	0.706135	0.160762	4.39244	1.12088e-05	0.000507467
Elavl4	234.039	0.745608	0.169869	4.38933	1.13703e-05	0.000512529
Atp6ap2	169.423	0.664529	0.151429	4.38838	1.14196e-05	0.000512529
Fam219a	141.926	0.74483	0.169714	4.38873	1.14015e-05	0.000512529
Prkar1a	711.146	0.631525	0.144012	4.38524	1.15859e-05	0.000518495
Matk	375.039	0.751217	0.17137	4.38359	1.16737e-05	0.000520922
Gps1	140.377	0.641494	0.146405	4.38165	1.17785e-05	0.000524091
Calm1	3184.1	0.612643	0.139896	4.37927	1.19077e-05	0.000528328
Hsp90aa1	839.638	0.670206	0.15323	4.37384	1.22078e-05	0.000540101
Gm14288,2210418O10Rik,Zfp968,Gm4631,Gm14410,Gm14434,Zfp965,Gm14432,Zfp967,Zfp966,LOC115489545,Gm14393,Gm4724,Gm2026,Gm2004,Gm2007,Zfp972,Gm14440,Gm14408,Gm11009,Zfp931,Gm14430,Zfp973,Zfp970,Zfp971,Gm14296,Gm14295,Gm14391,Gm6710,Gm16357,Gm14308,Gm14305,Gm14322	640.268	0.729386	0.166789	4.3731	1.22496e-05	0.000540411
Dipk1b	121.602	0.747909	0.171066	4.37204	1.23092e-05	0.000541498
Slc6a8	271.67	0.678894	0.155461	4.36698	1.25974e-05	0.000552613
Sec61a2	88.8428	0.927089	0.212886	4.35487	1.33145e-05	0.000577545
Rab11a	131.493	0.681287	0.156377	4.35669	1.32041e-05	0.000577545
Trank1	161.321	0.898752	0.206336	4.35577	1.32599e-05	0.000577545
Chchd10	438.533	0.678913	0.155877	4.35544	1.32798e-05	0.000577545
C1ql3	63.9925	1.07573	0.247142	4.35268	1.34484e-05	0.000581727
Dnm1	352.344	0.757736	0.174206	4.34966	1.36348e-05	0.000586525
Slc8a1	277.321	0.650937	0.14965	4.34972	1.36313e-05	0.000586525
Ttll11	112.716	0.833627	0.19173	4.34791	1.37439e-05	0.000586934
Fbxl16	306.761	0.593548	0.13652	4.34769	1.37577e-05	0.000586934
Pcbp2	162.146	0.624993	0.143718	4.34875	1.36915e-05	0.000586934
Sh2b1	111.427	0.650429	0.149627	4.34701	1.38009e-05	0.000587162
Necab1	72.7257	0.771852	0.177703	4.3435	1.4023e-05	0.00059498
Tecr	673.316	0.628386	0.144746	4.34131	1.41634e-05	0.000599302
Spry2	140.983	0.704591	0.162357	4.33977	1.4263e-05	0.000601877
Tubb4a	257.479	0.652176	0.150482	4.33392	1.46476e-05	0.000614913
Arf1	460.246	0.623272	0.143814	4.33387	1.46512e-05	0.000614913
Gad2	115.146	0.819198	0.189115	4.33175	1.47932e-05	0.000619202
Kcna1	288.366	0.69038	0.15962	4.32516	1.52424e-05	0.000636287
Rangap1	224.422	0.723485	0.167403	4.32182	1.54749e-05	0.000644261
Pgrmc1	198.907	0.674781	0.156159	4.32111	1.55243e-05	0.000644592
Cacybp	111.763	0.663471	0.153787	4.31422	1.60167e-05	0.000661759
Gnl1	121.203	0.663847	0.153877	4.31413	1.6023e-05	0.000661759
Insyn1	154.438	0.668322	0.155082	4.30948	1.6364e-05	0.000674049
Abr	267.748	0.639177	0.1484	4.30712	1.65397e-05	0.000679485
Atp5b	1211.26	0.588585	0.136772	4.3034	1.68197e-05	0.000689163
Stxbp1	918.89	0.654265	0.15228	4.29647	1.73539e-05	0.000708668
Elob	191.809	0.595804	0.138687	4.29605	1.7387e-05	0.000708668
Spin1	186.99	0.631966	0.147143	4.2949	1.74768e-05	0.000710466
Chd5	300.209	0.631642	0.147504	4.28221	1.85049e-05	0.000750295
Atp6v1e1	393.937	0.706293	0.16506	4.279	1.87732e-05	0.00075919
Agap3	269.947	0.589918	0.137889	4.27821	1.88406e-05	0.000759935
Clptm1	175.034	0.636222	0.148758	4.27689	1.89524e-05	0.000760494
Ptprn2	272.114	0.637755	0.149109	4.27711	1.89331e-05	0.000760494
Stk25	249.295	0.631809	0.147763	4.27584	1.90421e-05	0.000762127
Atp5md	279.01	0.590561	0.138198	4.27329	1.92611e-05	0.000767088
Crmp1	171.556	0.614442	0.143788	4.27324	1.92649e-05	0.000767088
Fem1b	78.5682	0.91213	0.213558	4.2711	1.94509e-05	0.000768582
Rprml	165.855	0.737297	0.1726	4.27172	1.93968e-05	0.000768582
Fam131a	335.464	0.582294	0.136333	4.27113	1.94484e-05	0.000768582
Nrxn2	151.513	0.790939	0.185309	4.26821	1.97044e-05	0.000770756
Ppp1r37	220.406	0.805127	0.188631	4.26826	1.97004e-05	0.000770756
Pfkm	346.874	0.653274	0.153015	4.26935	1.96042e-05	0.000770756
Kcnj6	190.406	0.918461	0.215147	4.269	1.96348e-05	0.000770756
Sh3rf3	57.0477	0.833248	0.195255	4.26748	1.97697e-05	0.000771366
Psmb4	299.322	0.610495	0.14312	4.2656	1.99365e-05	0.000775924
Pcsk2	392.702	0.659761	0.154791	4.26226	2.02373e-05	0.000783701
Rab1a	176.393	0.654493	0.153554	4.26229	2.02343e-05	0.000783701
Prrc2c	180.94	0.630661	0.14801	4.26094	2.03568e-05	0.000786369
Dpy19l1	179.665	0.771217	0.181043	4.25986	2.04559e-05	0.000788239
Sfpq	275.217	0.579136	0.136036	4.25721	2.0699e-05	0.000795629
Akap11	93.1701	0.748608	0.17592	4.25539	2.08686e-05	0.000800171
Gm14288,2210418O10Rik,Zfp968,Gm4631,Gm14410,Gm14434,Zfp965,Gm14432,Zfp967,Zfp966,Gm14393,Gm4724,Gm2026,Gm2004,Gm2007,Gm14403,Gm14440,Zfp931,Zfp973,Zfp970,Zfp971,Gm14296,Gm14295,Gm14391,Gm6710,Gm14430,Gm14308,Gm14327,Gm14326,Gm14325,Gm14305,Gm14322	433.438	0.720769	0.169462	4.25329	2.10655e-05	0.000804251
Arhgdia	200.562	0.634346	0.149147	4.25315	2.10786e-05	0.000804251
Ppp1r1a	95.4874	0.880309	0.207181	4.24899	2.14739e-05	0.000817323
Ache	100.723	0.705912	0.166318	4.24436	2.19217e-05	0.000831785
Rnf34	115.084	0.739573	0.174286	4.24345	2.20106e-05	0.000831785
Scamp1	180.345	0.620713	0.146277	4.24341	2.20145e-05	0.000831785
Pdzd4	97.1464	0.671458	0.158363	4.24	2.23518e-05	0.00084248
Them6	144.767	0.660873	0.155898	4.23915	2.2437e-05	0.000843644
Prss23	41.8211	0.943581	0.222658	4.2378	2.25719e-05	0.000844731
Orai2	52.0812	0.916765	0.216332	4.23777	2.25748e-05	0.000844731
Kidins220	187.699	0.610825	0.144165	4.23698	2.26544e-05	0.000844792
Pdxp	278.123	0.592106	0.139757	4.23668	2.26852e-05	0.000844792
Itpk1	95.5752	0.997585	0.235695	4.23253	2.31079e-05	0.000858474
Col6a1	141.599	1.37213	0.324234	4.23191	2.31718e-05	0.000858796
Nfasc	175.446	0.688718	0.16288	4.22837	2.35391e-05	0.000868264
Arpc2	210.34	0.663448	0.1569	4.22848	2.35277e-05	0.000868264
Lgi1	117.603	0.730765	0.172933	4.22571	2.38184e-05	0.000876482
Ddx39b	146.863	0.731295	0.173117	4.22427	2.39713e-05	0.000880023
Fam131b	138.258	0.638823	0.151252	4.22356	2.40476e-05	0.000880742
Herc3	205.565	0.790364	0.187196	4.22211	2.42024e-05	0.000882253
Mrps12	109.611	0.826348	0.195714	4.22222	2.41905e-05	0.000882253
Ephb6	176.377	0.759821	0.180138	4.218	2.46481e-05	0.000895423
Rtf2	166.171	0.689813	0.163551	4.21772	2.4679e-05	0.000895423
Zyx	112.609	0.70404	0.16706	4.21431	2.50547e-05	0.000906933
Lancl2	133.859	0.645528	0.153349	4.20954	2.55887e-05	0.000924108
Mpp3	126.188	0.842298	0.200306	4.20505	2.6102e-05	0.000940458
Nptxr,Npcd	274.392	0.743229	0.176835	4.20295	2.63463e-05	0.000947066
Far2	48.5159	0.995459	0.236947	4.20119	2.65518e-05	0.000952246
Srsf3	178.369	0.671038	0.159825	4.19859	2.68581e-05	0.000958802
Rassf5	74.2128	0.793366	0.188954	4.19873	2.6842e-05	0.000958802
Agap2	448.238	0.586679	0.139782	4.1971	2.70351e-05	0.000962908
Nckap1	264.084	0.646499	0.154254	4.19114	2.7756e-05	0.000981827
Srp14	170.133	0.733279	0.174941	4.19157	2.77029e-05	0.000981827
Dctn1	265.399	0.617641	0.147334	4.19212	2.76364e-05	0.000981827
Skp1	363.904	0.648615	0.154855	4.18853	2.8077e-05	0.000990927
Pja2	412.821	0.633418	0.151256	4.18773	2.81758e-05	0.00099216
Pfn2	286.138	0.638559	0.152516	4.18683	2.82873e-05	0.000993831
Arhgap1	102.138	0.749807	0.179154	4.18527	2.8483e-05	0.000998186
Capns1	155.964	0.613429	0.146585	4.18482	2.85398e-05	0.000998186
Timm17a	123.286	0.663691	0.158632	4.18384	2.86622e-05	0.00100021
Myt1l	122.571	0.717684	0.171606	4.18216	2.88757e-05	0.0010054
Cyb561	123.619	0.779477	0.186424	4.18121	2.89962e-05	0.00100734
Syn3	59.7523	0.818051	0.195763	4.17879	2.93062e-05	0.00101584
Calm2	1734.96	0.629414	0.150645	4.17813	2.93922e-05	0.00101655
Atp5g1	254.855	0.649795	0.155581	4.17656	2.9595e-05	0.00102129
Adgrl3	112.796	0.797988	0.19117	4.17424	2.98988e-05	0.00102949
Pak3	73.545	0.815272	0.195338	4.17364	2.99776e-05	0.00102992
Eif5a	310.946	0.55666	0.133422	4.17217	3.01713e-05	0.00103428
Rpl22l1,Gm15421	155.877	0.619766	0.148616	4.17026	3.04248e-05	0.00104068
Ppp2ca	317.466	0.571814	0.137292	4.16496	3.11408e-05	0.00106282
Sf3b1	138.997	0.678844	0.16327	4.1578	3.21325e-05	0.00109427
Sh3glb2	157.416	0.617013	0.148509	4.15472	3.25684e-05	0.00110427
Clstn3	411.692	0.617843	0.148699	4.15498	3.25314e-05	0.00110427
Dlgap4	198.988	0.720116	0.173401	4.15288	3.28313e-05	0.0011101
Arf5	333.099	0.575394	0.138565	4.15252	3.28834e-05	0.0011101
Atxn10	152.482	0.728699	0.175582	4.1502	3.32188e-05	0.00111899
Ptk2	264.236	0.761276	0.183537	4.1478	3.35686e-05	0.00112833
Sulf2	99.4571	0.851674	0.205364	4.14715	3.3664e-05	0.00112886
Pacsin1	387.535	0.601292	0.145005	4.1467	3.37297e-05	0.00112886
Nsd2	93.3909	0.67551	0.163032	4.14341	3.4218e-05	0.00114273
Vps35	127.225	0.665782	0.160803	4.14035	3.46769e-05	0.00115249
Bsg	420.826	0.635705	0.153538	4.14036	3.46756e-05	0.00115249
Kctd17	197.263	0.706616	0.170681	4.13999	3.47328e-05	0.00115249
Copg1	184.619	0.625624	0.151296	4.1351	3.54804e-05	0.00117479
Syt1	932.791	0.646717	0.156465	4.13329	3.57606e-05	0.00118155
Taf10	123.33	0.734045	0.177621	4.13265	3.58611e-05	0.00118235
Suclg1	226.189	0.709778	0.17178	4.13191	3.59761e-05	0.00118276
Gdi1	476.784	0.615484	0.14897	4.13159	3.60257e-05	0.00118276
Dvl1	108.119	0.73735	0.178523	4.13028	3.62328e-05	0.00118704
Gabra3	137.794	0.753268	0.182472	4.12814	3.65711e-05	0.00119561
Ctsb	171.299	0.775073	0.187845	4.12614	3.68899e-05	0.00120349
Cplx2	923.804	0.703146	0.170447	4.12531	3.70238e-05	0.00120533
Dnajc8	153.942	0.653766	0.158499	4.12472	3.7118e-05	0.00120587
Sema4a	146.591	1.49167	0.361683	4.12424	3.7196e-05	0.00120588
Insig1	81.4258	0.761309	0.184629	4.12346	3.73221e-05	0.00120745
Rimbp2	267.417	1.5105	0.366455	4.12193	3.75711e-05	0.00121046
Rheb	215.484	0.752121	0.182461	4.1221	3.75439e-05	0.00121046
Ankrd46	145.91	0.666884	0.161846	4.12048	3.78082e-05	0.00121558
Eef1a2	918.973	0.632469	0.153514	4.11994	3.78976e-05	0.00121593
Prkcb	732.254	0.642721	0.156056	4.11853	3.81294e-05	0.00122043
Tsc22d1	299.426	0.688687	0.167233	4.11814	3.81949e-05	0.00122043
Dnajc6	204.326	0.732018	0.177859	4.11571	3.85989e-05	0.00122828
Napg	230.665	0.61633	0.149742	4.11593	3.85622e-05	0.00122828
Arl6ip5	177.827	0.624371	0.151787	4.11347	3.89763e-05	0.00123685
Cacng8	173.235	0.63088	0.153416	4.11222	3.91868e-05	0.00123685
Mrpl2	78.174	0.69722	0.169546	4.11227	3.91793e-05	0.00123685
Spred1	199.464	0.599491	0.145779	4.11234	3.91673e-05	0.00123685
Ndufb7	183.083	0.617811	0.150313	4.11017	3.95364e-05	0.00124536
Elp3	81.6487	0.74528	0.181561	4.10486	4.04564e-05	0.00127176
Pebp1	560.995	0.602981	0.147022	4.1013	4.10843e-05	0.00128176
Josd1	108.527	0.654607	0.159582	4.102	4.09591e-05	0.00128176
Zfr	235.111	0.671352	0.163657	4.10219	4.0926e-05	0.00128176
Hsbp1	120.834	0.656766	0.160141	4.10118	4.11049e-05	0.00128176
1110065P20Rik	164.002	0.663523	0.161835	4.09999	4.13167e-05	0.00128579
St3gal5	194.158	0.71015	0.173276	4.09836	4.16086e-05	0.0012897
Stk32c	172.43	0.666987	0.162727	4.09881	4.15276e-05	0.0012897
Hacd3	196.258	0.745664	0.182174	4.09314	4.25566e-05	0.00130834
Rnf187	197.7	0.69127	0.168858	4.0938	4.24366e-05	0.00130834
Gpr137	125.642	0.599774	0.146546	4.09274	4.26313e-05	0.00130834
Fkbp8	204.024	0.644201	0.157394	4.09291	4.25988e-05	0.00130834
Pdpk1	154.707	0.581039	0.141931	4.09381	4.2434e-05	0.00130834
Strip2	51.9803	1.09314	0.267197	4.09114	4.29261e-05	0.00131479
Ifi30	33.79	-0.891892	0.218084	-4.08968	4.31978e-05	0.00131804
Stim2	90.3155	0.687987	0.168226	4.08965	4.3202e-05	0.00131804
Tspan13	86.3967	0.705165	0.172482	4.08834	4.34476e-05	0.00132294
Acat2	76.8839	0.815341	0.199518	4.08655	4.37835e-05	0.00133056
Swi5	202.034	0.564168	0.138154	4.08362	4.43397e-05	0.00133959
Htt	114.479	0.713714	0.174759	4.08399	4.4269e-05	0.00133959
Arl2	153.543	0.632057	0.154748	4.08444	4.41832e-05	0.00133959
Etnk1	278.981	0.682445	0.167217	4.0812	4.4804e-05	0.00135099
Podxl2	127.255	0.692771	0.169965	4.07595	4.58259e-05	0.00137913
Acox1	167.668	0.631829	0.155114	4.07333	4.63461e-05	0.00139209
Snap25	3989.04	0.655383	0.160944	4.07211	4.659e-05	0.00139671
Nfe2l1	288.514	0.543586	0.133581	4.06935	4.71448e-05	0.00140791
Cacna1e	178.144	0.68119	0.167389	4.06951	4.71131e-05	0.00140791
Ccdc85b	253.935	0.768077	0.188827	4.06763	4.74945e-05	0.00141292
Got1	311.32	0.64341	0.158166	4.06794	4.74306e-05	0.00141292
Enpp5	268.266	0.586967	0.144515	4.06162	4.87329e-05	0.00144699
Snu13,LOC100862468	114.85	0.639947	0.157593	4.06076	4.8913e-05	0.0014474
Ndfip2	217.983	0.667984	0.164501	4.06066	4.89334e-05	0.0014474
Ap2s1	223.419	0.635241	0.156463	4.06002	4.90691e-05	0.00144866
Klhl3	110.716	0.837789	0.206442	4.05823	4.94458e-05	0.00145701
Sh3bp5	111.207	0.874854	0.215724	4.05542	5.00437e-05	0.00147055
Atp6v0a1	287.664	0.589055	0.14526	4.05518	5.00947e-05	0.00147055
Cops3	78.3292	0.691236	0.170484	4.05456	5.02296e-05	0.00147173
Gm13305,Gm2002,LOC100861969,Il11ra1,Il11ra2	63.9291	0.952648	0.235019	4.05349	5.04585e-05	0.00147565
Ndufa8	189.7	0.555434	0.137071	4.05216	5.07464e-05	0.00148128
Reep5	369.607	0.567794	0.140219	4.04934	5.13621e-05	0.00149644
Neurod2	116.947	0.846645	0.209139	4.04824	5.16037e-05	0.00150066
Cep170b	228.366	0.586027	0.144794	4.04732	5.18066e-05	0.00150375
Nipsnap1	109.938	0.670938	0.165809	4.04644	5.20016e-05	0.00150659
Pdia3	231.505	0.584858	0.144588	4.045	5.23231e-05	0.00150747
Mink1	247.796	0.651574	0.161056	4.04563	5.21827e-05	0.00150747
Cyth2	164.176	0.626562	0.154889	4.04523	5.22712e-05	0.00150747
Coro2b	234.908	0.636068	0.157384	4.04151	5.31088e-05	0.00151604
Kcnj4	244.319	0.861702	0.213191	4.04192	5.30149e-05	0.00151604
Etl4	103.358	0.684164	0.169279	4.04164	5.30796e-05	0.00151604
Apbb1	508.171	0.577643	0.142926	4.04156	5.30961e-05	0.00151604
Septin5	979.787	0.559778	0.138464	4.04276	5.28253e-05	0.00151604
Atp6v0b	167.252	0.674823	0.166997	4.04093	5.32387e-05	0.00151696
Ncan	162.216	0.706263	0.174913	4.03779	5.39563e-05	0.00153459
Mrpl38	91.3436	0.735511	0.182274	4.0352	5.45564e-05	0.00154882
H3c10,H3c11,H3c8,H3c1	182.819	0.669056	0.165863	4.03378	5.48856e-05	0.00154967
Psma3	90.3281	0.746205	0.18498	4.03398	5.48388e-05	0.00154967
Cd34	63.5107	-0.754725	0.187076	-4.03431	5.4762e-05	0.00154967
Atp1b1	1610.17	0.596292	0.148015	4.02859	5.61117e-05	0.00157285
AI413582	170.205	0.773971	0.192099	4.02901	5.60113e-05	0.00157285
Sstr2	57.7428	0.816243	0.202611	4.02863	5.61032e-05	0.00157285
Stoml1	98.7893	0.724238	0.17972	4.02982	5.58197e-05	0.00157285
Fam216a	111.07	0.660104	0.164039	4.02406	5.72038e-05	0.00158944
Oaz1-ps,Oaz1	172.517	0.637339	0.158335	4.02525	5.69147e-05	0.00158944
Comt	164.962	0.794215	0.19739	4.02359	5.73177e-05	0.00158944
Btf3	180.55	0.571706	0.142081	4.02379	5.7268e-05	0.00158944
Mtch1	350.586	0.598708	0.148781	4.02408	5.71982e-05	0.00158944
B4galnt4	49.9158	0.847719	0.210665	4.02401	5.72164e-05	0.00158944
Csnk1d	110.266	0.663887	0.165022	4.02302	5.7456e-05	0.00159044
Rnf227	208.14	0.731959	0.181998	4.0218	5.77563e-05	0.0015959
Sult4a1	791.77	0.602692	0.149882	4.0211	5.79261e-05	0.00159775
Zmynd8	143.813	0.704877	0.175388	4.01896	5.84561e-05	0.00160951
Gnptg	80.5545	0.741188	0.184539	4.01642	5.90883e-05	0.00162117
Hspa5	121.102	0.659097	0.164094	4.01659	5.90473e-05	0.00162117
Stac2	189.513	0.652924	0.162689	4.01333	5.9867e-05	0.00163806
Prkaca	182.854	0.589653	0.14693	4.01315	5.9915e-05	0.00163806
Klf9	259.079	0.775073	0.193169	4.01242	6.00994e-05	0.00164022
Cab39	135.117	0.642562	0.160188	4.0113	6.03844e-05	0.00164222
Prkcg	190.963	0.733685	0.182899	4.01143	6.03517e-05	0.00164222
Noc2l	88.8982	0.760736	0.189933	4.00529	6.19421e-05	0.00168164
Hspa12a	133.407	0.598922	0.149562	4.00451	6.21463e-05	0.00168424
H2-T23,H2-T-ps	63.3194	0.912828	0.22806	4.00258	6.26566e-05	0.00169504
Gnb1	484.596	0.526796	0.131627	4.00217	6.27632e-05	0.00169504
Col5a1	52.3036	0.920873	0.230174	4.00076	6.31385e-05	0.00170222
Ccn3	56.8771	0.79174	0.197991	3.99886	6.36476e-05	0.00171211
Tmem178	220.657	0.718341	0.179649	3.99857	6.37257e-05	0.00171211
Pacs1	87.4538	0.701091	0.175493	3.99498	6.47001e-05	0.00173528
Mef2d	329.059	0.570657	0.142868	3.9943	6.48853e-05	0.00173725
Tubg1	114.058	0.662065	0.165774	3.99377	6.50298e-05	0.00173812
Capzb	149.508	0.676114	0.16937	3.99193	6.55368e-05	0.00174866
Serinc1	765.004	0.561407	0.140704	3.98997	6.60817e-05	0.00176018
C2cd2l	93.1412	0.634516	0.159079	3.98869	6.64393e-05	0.00176667
Smad7	51.7498	0.799073	0.200426	3.98688	6.69476e-05	0.00177715
Kif3c	226.444	0.63804	0.160061	3.98622	6.71342e-05	0.00177906
Ppp3r1	1127.73	0.579285	0.145386	3.98447	6.76313e-05	0.00178918
Btbd9	107.936	0.666698	0.167408	3.98246	6.82057e-05	0.00179825
Ina	323.252	0.677605	0.170143	3.98257	6.81745e-05	0.00179825
Ext1	161.353	0.675228	0.169648	3.98018	6.88643e-05	0.00181253
Psma2	110.97	0.641318	0.161157	3.97945	6.90748e-05	0.001815
Psap	1500.01	0.552529	0.138891	3.97814	6.94555e-05	0.00182192
Vamp2	1052.54	0.514328	0.129304	3.97766	6.95962e-05	0.00182253
Susd4	112.019	0.676905	0.170257	3.97579	7.01453e-05	0.00183381
Atp5o	218.438	0.605397	0.152318	3.97457	7.05069e-05	0.00184017
Serinc2	58.1933	0.821432	0.206737	3.97332	7.08772e-05	0.00184673
Tuba1c,Tuba1b	311.801	0.538366	0.135579	3.97088	7.16081e-05	0.00186265
Septin3	431.719	0.561957	0.141589	3.96893	7.21965e-05	0.00187169
Prdx5	494.292	0.641482	0.161617	3.96914	7.21321e-05	0.00187169
Pcyt2	105.605	0.653735	0.164816	3.96646	7.29465e-05	0.00188798
Kpna1	89.6041	0.727848	0.183545	3.9655	7.32411e-05	0.00188803
Amd2,Amd1	142.858	0.624028	0.157373	3.96527	7.33134e-05	0.00188803
Unc5a	106.894	0.695864	0.175465	3.96583	7.31401e-05	0.00188803
Scrt2	76.9249	0.845544	0.213346	3.96325	7.39366e-05	0.00190093
Fam160a2	91.3231	0.638781	0.16131	3.95997	7.49592e-05	0.00192086
Lmcd1	46.2637	-0.801216	0.202325	-3.96005	7.49332e-05	0.00192086
Bnip3	156.05	0.55575	0.140368	3.95923	7.51924e-05	0.00192366
Rrp1	493.09	0.624526	0.157821	3.95718	7.58395e-05	0.00193703
Crip2	134.577	1.23579	0.312434	3.95534	7.64243e-05	0.00194556
Gopc	72.9465	0.749765	0.189556	3.95537	7.64149e-05	0.00194556
Ola1	116.572	0.619137	0.156607	3.95343	7.70377e-05	0.0019484
Rundc3a	353.301	0.606796	0.153471	3.95382	7.69147e-05	0.0019484
Kctd2	122.337	0.617732	0.156217	3.95432	7.67531e-05	0.0019484
Rab2a	222.496	0.633302	0.160169	3.95396	7.68695e-05	0.0019484
Ngef	269.303	0.650973	0.164792	3.95027	7.80632e-05	0.00197113
Ndufa5	162.352	0.544116	0.137817	3.9481	7.87731e-05	0.00198582
Prepl	262.934	0.609855	0.154489	3.94757	7.89483e-05	0.00198702
Igsf21	76.6623	0.732614	0.185649	3.94624	7.93892e-05	0.00199488
Nme2	212.431	0.543318	0.137708	3.94543	7.96556e-05	0.00199834
Taf15	101.797	0.749472	0.189995	3.9447	7.98996e-05	0.00200123
Gpm6a	731.963	0.624544	0.158392	3.94304	8.04564e-05	0.00201193
Drg1	90.7633	0.66867	0.169641	3.94168	8.09131e-05	0.00202009
Reep2	137.57	0.630859	0.160091	3.94064	8.12643e-05	0.00202561
Syngr3	167.245	0.570141	0.144743	3.93899	8.18247e-05	0.00203631
Syn1	802.285	0.53192	0.135264	3.93244	8.40876e-05	0.00208927
Gm13306,LOC100861978,Gm2506,Ccl27b,Ccl27a	208.826	0.740404	0.188369	3.93059	8.47359e-05	0.00210202
Psmc4	150.738	0.685244	0.174398	3.92921	8.52268e-05	0.00210747
Fhl2	72.8121	0.737609	0.187725	3.9292	8.52272e-05	0.00210747
Prrt3	146.479	0.632961	0.161154	3.92769	8.57656e-05	0.00211742
Arpp19	640.302	0.762851	0.1945	3.9221	8.77791e-05	0.00216094
Ppp3cb	300.786	0.599857	0.152961	3.92165	8.79462e-05	0.00216094
Arhgap26	187.698	0.617466	0.157437	3.92199	8.7822e-05	0.00216094
Srm	118.971	0.688137	0.175495	3.92112	8.81402e-05	0.00216229
Snn	170.966	0.646288	0.164949	3.9181	8.92497e-05	0.00218606
Hprt	134.818	0.59498	0.151884	3.91734	8.95332e-05	0.00218955
Ndufa12	210.704	0.582244	0.148673	3.91628	8.99263e-05	0.00219412
Dpysl2	631.667	0.566421	0.14464	3.91607	9.00027e-05	0.00219412
Agpat1	164.931	0.614632	0.156967	3.91569	9.01463e-05	0.00219417
Skil	64.3971	0.775449	0.198086	3.91472	9.0511e-05	0.0021996
Smarcd1	85.7933	0.654981	0.167346	3.91394	9.08021e-05	0.00220323
Ddx1	183.228	0.644864	0.164858	3.91163	9.16764e-05	0.00221751
Abhd12	316.805	0.566784	0.144884	3.91199	9.15405e-05	0.00221751
Idh3b	128.432	0.695338	0.177871	3.90923	9.25913e-05	0.00223616
Arpc4	203.841	0.56272	0.143972	3.90854	9.28552e-05	0.00223692
Slc35f1	74.8003	0.711661	0.182085	3.9084	9.29109e-05	0.00223692
Gm7931,Hmgn2	129.25	0.581662	0.148868	3.90722	9.33644e-05	0.00224436
Chchd6	108.318	0.644918	0.165122	3.90571	9.39495e-05	0.00224453
Vdac3	164.089	0.578151	0.148013	3.90609	9.38018e-05	0.00224453
Opa1	104.053	0.654417	0.167542	3.90598	9.38432e-05	0.00224453
Timm23	99.1636	0.632038	0.161813	3.90597	9.38472e-05	0.00224453
Acat1	156.85	0.692589	0.177363	3.90493	9.42534e-05	0.00224833
Hsp90b1	144.95	0.582093	0.149108	3.90384	9.46783e-05	0.002255
Eri3	136.53	0.632485	0.16208	3.90229	9.52858e-05	0.00226599
Ergic1	122.204	0.608222	0.156053	3.89753	9.71789e-05	0.00230748
Eif3c	143.326	0.669803	0.171881	3.89691	9.74285e-05	0.00230987
Dlgap1	375.702	0.62563	0.160609	3.89536	9.80513e-05	0.00232109
Sipa1l1	360.266	0.513548	0.131951	3.89194	9.94439e-05	0.00235048
Nmt1	175.965	0.693526	0.178355	3.88845	0.000100886	0.00238094
Ewsr1	130.397	0.711908	0.183194	3.8861	0.000101868	0.00240046
Meaf6	150.968	0.658239	0.169459	3.88436	0.000102598	0.00241401
Atp8a1	151.583	0.671472	0.172937	3.88275	0.000103284	0.00242647
Nrxn3	231.984	0.641378	0.165237	3.88155	0.000103792	0.00243471
Zcchc18	224.42	0.643643	0.165867	3.88047	0.000104255	0.0024419
Sult1a1	36.8509	-0.863903	0.222725	-3.87879	0.000104976	0.00245508
Gdi2	206.204	0.575793	0.148539	3.87637	0.000106027	0.00247593
Pura	305.711	0.538558	0.138974	3.87525	0.000106515	0.00248359
Gnai1	116.977	0.639711	0.165156	3.87337	0.000107343	0.00249914
Ablim2	134.439	0.717095	0.185292	3.87008	0.000108799	0.00252924
Mdh2	570.303	0.574962	0.148589	3.86947	0.000109071	0.00253178
Rbm39	120.935	0.680949	0.176149	3.86575	0.000110747	0.00256686
Dynll2	845.009	0.5402	0.139755	3.86533	0.00011094	0.0025675
Morn1	97.7666	0.728692	0.188592	3.86386	0.000111611	0.00257534
Gprasp1	143.376	0.669527	0.173268	3.86412	0.00011149	0.00257534
Dlg4	560.248	0.492039	0.127411	3.86183	0.000112543	0.00259287
Tesk1	63.9029	0.733956	0.190071	3.86148	0.000112704	0.00259287
Ruvbl1	61.2237	0.726406	0.188166	3.86045	0.000113178	0.00259991
Gm42517	66.809	0.748692	0.193986	3.85952	0.00011361	0.00260597
Eef1g	412.315	0.520091	0.134816	3.85778	0.000114423	0.00262075
Jak1	99.7465	0.728874	0.189136	3.85371	0.000116342	0.00266078
Cox14	157.408	0.566496	0.147018	3.85324	0.000116565	0.00266196
Ttc9b	374.414	0.631136	0.163857	3.85175	0.000117276	0.00267427
Stmn1	498.255	0.58529	0.151998	3.85063	0.000117813	0.00267901
Jund	444.49	0.555267	0.144203	3.8506	0.000117829	0.00267901
Rbp4	39.4761	0.869057	0.22575	3.84965	0.000118287	0.00268551
Tax1bp1	115.373	0.624019	0.162161	3.84814	0.000119017	0.00269813
Cct7	182.91	0.522816	0.135908	3.84684	0.000119653	0.00270859
Pls3	70.0325	0.696538	0.18112	3.84572	0.000120199	0.00271698
Sumo2	329.574	0.512457	0.133284	3.84486	0.000120623	0.00272261
Cdc37	108.915	0.615036	0.160027	3.84333	0.000121378	0.00273171
Elmo2	173.191	0.646975	0.168326	3.84358	0.000121252	0.00273171
Adprh	124.627	0.631964	0.164549	3.84059	0.000122738	0.00273892
Arhgap44	144.15	0.64211	0.167185	3.84071	0.000122677	0.00273892
Car10	49.5807	0.842465	0.219311	3.84142	0.000122327	0.00273892
Madd	159.195	0.640258	0.166685	3.84112	0.000122474	0.00273892
Ssr1	101.362	0.60862	0.158401	3.84228	0.000121895	0.00273892
Sqstm1	419.668	0.593444	0.15452	3.84055	0.000122757	0.00273892
Chgb	663.558	0.602604	0.156926	3.84006	0.000123006	0.00274054
Thy1	1217.36	0.516688	0.134618	3.83819	0.000123942	0.0027448
Plppr4	129.402	0.663606	0.17292	3.83764	0.000124221	0.0027448
Dad1	58.8004	0.756473	0.1971	3.83802	0.000124032	0.0027448
Pcdhgc5	106.249	0.602779	0.157014	3.83902	0.000123528	0.0027448
Rap2a	125.842	0.582618	0.151816	3.83765	0.000124219	0.0027448
Rnf11	302.746	0.566805	0.147699	3.83757	0.000124258	0.0027448
Ndufv2	144.95	0.594786	0.155024	3.83674	0.000124677	0.00275016
Pdrg1	60.5902	0.751995	0.196128	3.83422	0.000125965	0.00277462
Ncl	179.446	0.591587	0.154333	3.83318	0.000126498	0.00278242
Spred2	128.691	0.606749	0.15835	3.8317	0.000127261	0.0027913
Eml2	278.582	0.622614	0.162483	3.83187	0.000127173	0.0027913
Arhgap39	101.396	0.614852	0.160537	3.82996	0.000128162	0.00280314
Prkar2a	69.2409	0.749185	0.195607	3.83005	0.000128118	0.00280314
Oaz2	139.12	0.595105	0.155462	3.82798	0.0001292	0.00281945
Micos10	127.76	0.623997	0.163015	3.82784	0.000129271	0.00281945
Msmo1	115.087	0.738226	0.192961	3.82578	0.00013036	0.00283922
Supt6	137.348	0.644357	0.168486	3.8244	0.000131092	0.00285115
Cend1	557.543	0.57851	0.15129	3.82385	0.000131384	0.00285352
Elovl4	125.121	0.641919	0.167986	3.82126	0.000132773	0.00287965
Mrpl12	112.101	0.641714	0.167966	3.82049	0.000133185	0.00288054
Ctnnb1	152.535	0.590325	0.154502	3.82083	0.000133005	0.00288054
Gspt1	132.525	0.601719	0.15759	3.81826	0.000134394	0.00290102
Rpl19	591.573	0.561976	0.147189	3.81806	0.000134505	0.00290102
Pcmt1	200.666	0.583748	0.152934	3.81701	0.000135081	0.0029094
Cltb	315.154	0.602275	0.157808	3.81651	0.000135354	0.00291124
Cdip1	144.531	0.581413	0.152355	3.81616	0.000135543	0.00291127
Araf	246.612	0.508029	0.133212	3.8137	0.000136904	0.00293645
Nedd4	203.345	0.532264	0.139693	3.81025	0.000138829	0.00297362
Actr1a	185.243	0.551713	0.14482	3.80964	0.000139171	0.00297684
Slc1a1	121.317	0.580069	0.152429	3.80551	0.000141512	0.00302274
Sez6l	176.999	0.601859	0.158176	3.80499	0.000141807	0.0030249
Ppp3ca	783.135	0.558588	0.146849	3.80381	0.000142485	0.00303519
Xxylt1	58.1015	0.730629	0.192198	3.80145	0.000143854	0.00306015
Pde1b	78.5277	0.761606	0.200389	3.80065	0.00014432	0.00306585
Mrpl27	92.5764	0.622421	0.163822	3.79938	0.000145057	0.00307732
Rab3a	988.467	0.562331	0.148055	3.79813	0.000145794	0.00308873
Atp5e	203.085	0.525548	0.138384	3.79776	0.000146012	0.00308912
Rbfox3	245.589	0.620166	0.16333	3.79701	0.000146449	0.00309416
Caln1	80.7446	0.680551	0.179296	3.79568	0.00014724	0.00310664
Cxxc5	90.1634	0.774421	0.204057	3.79512	0.000147571	0.00310941
Ppp1r2-ps3,Ppp1r2	248.387	0.570578	0.150406	3.79358	0.000148493	0.00312459
Atp1a3	2352.59	0.570633	0.150463	3.79253	0.000149123	0.00313319
Ccdc92	150.302	0.595526	0.157039	3.79222	0.000149305	0.00313319
Med10	120.958	0.823445	0.217188	3.7914	0.000149801	0.00313671
Dnajb14	129.642	0.578452	0.152575	3.79127	0.000149877	0.00313671
Srcin1	259.673	0.644584	0.170064	3.79025	0.000150496	0.00314543
Kpna4	98.2491	0.639246	0.168743	3.78828	0.000151694	0.00316621
Tmed9	133.039	0.574284	0.151808	3.78295	0.000154982	0.00323049
Kansl2	136.819	0.73914	0.195429	3.78214	0.000155483	0.00323583
Eif4g1	240.141	0.551954	0.145947	3.78187	0.000155655	0.00323583
Snrpd3	84.7529	0.652725	0.172635	3.78095	0.000156232	0.00323927
Hyou1	91.6382	0.609577	0.161224	3.78094	0.000156237	0.00323927
Slc39a7	119.807	0.645486	0.170748	3.78034	0.000156613	0.00324272
Acaa1a	77.6546	0.758032	0.200593	3.77896	0.000157484	0.00325641
Vopp1	139.006	0.614024	0.16251	3.77839	0.000157848	0.00325961
Klhdc3	313.794	0.549886	0.145712	3.77378	0.000160794	0.00331603
Psmc2	104.945	0.58448	0.15502	3.77035	0.000163017	0.00335742
Sod2	217.735	0.550993	0.14619	3.76902	0.00016389	0.00337093
Hnrnph2	114.615	0.632888	0.168014	3.76687	0.000165307	0.00339558
Mas1	53.0877	0.836287	0.222083	3.76565	0.000166115	0.00340765
Dalrd3	95.9932	0.649343	0.172559	3.76301	0.00016788	0.00343479
Ggt7	263.997	0.610405	0.162205	3.76318	0.000167765	0.00343479
Ociad1	208.751	0.610355	0.162366	3.75914	0.000170502	0.0034826
Pclo	122.399	0.565573	0.150463	3.7589	0.000170665	0.0034826
Fbxo21	114.584	0.624202	0.166124	3.75744	0.000171658	0.00349827
Cdipt	241.557	0.556279	0.148091	3.75634	0.000172414	0.00350907
Kcnk1	159.47	0.653482	0.174077	3.75399	0.000174039	0.00353751
Tuba4a	207.136	0.631283	0.168278	3.75143	0.000175832	0.00356927
L3mbtl4	24.3873	-1.07196	0.285976	-3.74842	0.000177955	0.00360765
Nars	211.373	0.577677	0.154127	3.74806	0.000178206	0.00360802
Grm8	48.2244	0.913128	0.243802	3.74536	0.000180134	0.00364232
Degs1	100.058	0.679218	0.181477	3.74272	0.000182039	0.00367606
Kif2a	109.036	0.59893	0.160334	3.73552	0.000187331	0.00377674
Hdac11	96.4383	0.631061	0.168946	3.73527	0.000187511	0.00377674
Strap	160.486	0.610284	0.163412	3.73463	0.000187993	0.00378154
Mgat5	71.6185	0.736995	0.197404	3.73345	0.000188877	0.00379441
Mfsd12	100.242	0.72445	0.194206	3.73032	0.000191237	0.00383686
Slirp	83.4535	0.64829	0.173819	3.72968	0.000191721	0.0038416
Cipc	90.8885	0.733633	0.196845	3.72696	0.000193805	0.00387835
Rpl15	231.932	0.557519	0.149626	3.72608	0.000194483	0.00388691
Spock2	452.045	0.525476	0.141041	3.7257	0.000194777	0.00388779
Necab2	71.5156	1.26114	0.338642	3.72409	0.000196018	0.00389752
Arpc3	246.695	0.571776	0.153531	3.72417	0.000195957	0.00389752
Fubp1	92.0193	0.596115	0.160067	3.72416	0.000195964	0.00389752
Slc43a2	88.0934	0.71886	0.193081	3.7231	0.00019679	0.00390786
Adssl1	72.7992	0.827185	0.222277	3.72142	0.000198108	0.00392901
Syt6	85.4968	1.19154	0.320335	3.71967	0.000199482	0.00395121
Rab3ip	49.1116	0.845813	0.22748	3.71819	0.000200653	0.00396936
Ndufb10	129.724	0.583051	0.156911	3.71582	0.000202547	0.00399664
Gpd2	76.0507	0.729959	0.196434	3.71606	0.000202354	0.00399664
Agtpbp1	200.597	0.56933	0.153304	3.71372	0.000204234	0.00402482
Olfr883	30.2515	-0.837702	0.225603	-3.71317	0.000204677	0.00402843
Sstr4	68.3803	0.760175	0.204769	3.71236	0.000205334	0.00403274
Ykt6	111.569	0.580811	0.156457	3.71226	0.000205416	0.00403274
Snrnp200	96.7813	0.629427	0.169587	3.71153	0.00020601	0.00403931
Medag	66.525	0.846632	0.228137	3.71106	0.000206391	0.00404168
Slc22a8	28.252	-0.856322	0.230839	-3.7096	0.000207585	0.00405993
Nol6	101.906	0.656763	0.177087	3.70871	0.000208319	0.00406917
Plxna4	109.926	0.624526	0.168529	3.70574	0.000210772	0.00411191
Atp5a1	631.444	0.547909	0.14789	3.70484	0.000211525	0.00412143
Ubr3	200.62	0.606153	0.163639	3.70421	0.000212048	0.00412643
Ccdc124	207.468	0.497274	0.134302	3.70267	0.000213344	0.00414646
Mtdh	116.568	0.636268	0.171872	3.70198	0.00021392	0.00414847
Clstn1	292.544	0.633889	0.171236	3.70184	0.00021404	0.00414847
Rpl6	251.954	0.495889	0.133966	3.70159	0.000214249	0.00414847
Tgm3	23.6796	-0.92611	0.250243	-3.70083	0.000214893	0.00415575
Flywch1	201.762	0.602867	0.163069	3.697	0.000218162	0.00420371
Psmd14	106.958	0.582011	0.157443	3.69666	0.000218455	0.00420371
Dnaja2	251.503	0.531256	0.143707	3.69681	0.000218329	0.00420371
Rnf126	174.545	0.556438	0.150519	3.6968	0.000218337	0.00420371
Stx6	80.9343	0.660322	0.17873	3.69452	0.000220302	0.00422877
Phyhip	341.561	0.550819	0.149083	3.6947	0.000220147	0.00422877
Ssu72	149.167	0.586869	0.158921	3.69284	0.000221768	0.0042464
Atp6ap1	368.979	0.491506	0.133088	3.6931	0.00022154	0.0042464
Gas6	128.77	0.657187	0.178106	3.68986	0.000224377	0.00429108
Unc13a	131.792	0.698203	0.189436	3.6857	0.000228075	0.00435412
Tacc1	192.024	0.768101	0.20841	3.68552	0.000228234	0.00435412
Aplp1	902.374	0.515723	0.139978	3.68432	0.000229315	0.00436936
Gnas	1661.86	0.508936	0.138173	3.68333	0.000230206	0.00438097
Scoc	220.936	0.573902	0.155858	3.6822	0.000231232	0.00439511
Psmb10	68.7689	0.680611	0.184908	3.68081	0.000232497	0.00441375
Ppp1r12c	188.566	0.546157	0.148422	3.67976	0.000233456	0.00442654
Xbp1	90.1932	0.600763	0.16341	3.67641	0.000236536	0.00447402
Stxbp5l	135.302	0.670799	0.182476	3.6761	0.000236824	0.00447402
Ubb,Ubb-ps	4838.31	0.519973	0.141435	3.67641	0.000236544	0.00447402
Gria3	149.397	0.624015	0.169765	3.67575	0.000237154	0.00447481
Slk	73.2164	0.649125	0.176645	3.67474	0.000238096	0.00448712
Hpca	662.798	0.560758	0.152843	3.66886	0.000243639	0.00457685
Rtn3	995.472	0.555335	0.151356	3.66905	0.000243451	0.00457685
Gm9758	151.743	0.732263	0.199595	3.66875	0.000243741	0.00457685
Klhl2	273.701	1.33917	0.365168	3.66728	0.000245148	0.00459771
Avpr2	24.0217	-0.921929	0.251429	-3.66676	0.000245644	0.00460145
Krt80	40.2904	0.867731	0.23671	3.66581	0.000246562	0.00461308
Dync1li1	143.621	0.594722	0.162263	3.66517	0.000247171	0.00461891
Stoml2	92.443	0.598252	0.163272	3.66415	0.000248157	0.00462257
Snf8	96.1416	0.593167	0.161887	3.66409	0.000248224	0.00462257
Lancl1	162.709	0.593758	0.16205	3.66405	0.00024826	0.00462257
Eif3g	145.977	0.678999	0.185439	3.66157	0.000250679	0.00466202
Acot7	189.265	0.601497	0.164343	3.66	0.000252213	0.00468494
Gm6579,Set	169.415	0.502243	0.137247	3.65942	0.000252791	0.00469008
Camkk1	204.42	1.27729	0.349074	3.65907	0.000253128	0.00469072
Mapk8ip3	116.214	0.594726	0.162638	3.65674	0.000255441	0.00472795
Gls	321.802	0.527574	0.14429	3.65635	0.000255833	0.00472955
Dpp9	147.532	0.522686	0.142995	3.65526	0.000256917	0.00474395
Alyref	141.388	0.582226	0.159325	3.65434	0.000257847	0.00475548
Rpl36al	135.157	0.571637	0.156667	3.64874	0.000263531	0.00485083
Pcdh7	264.965	0.660811	0.181112	3.64863	0.000263642	0.00485083
Rgs7bp	250.15	0.550562	0.150966	3.64692	0.000265404	0.00487747
Pex5	119.713	0.58886	0.161495	3.64632	0.000266026	0.00488312
Gm52523	1332.04	0.677244	0.185797	3.64507	0.000267318	0.00489855
Prdx3	98.3309	0.629343	0.172664	3.6449	0.000267498	0.00489855
Grsf1	115.332	0.679828	0.18653	3.6446	0.000267813	0.00489855
Pik3r2	184.153	0.538609	0.147857	3.64278	0.000269711	0.00490812
Ptpra	116.182	0.605842	0.166316	3.64273	0.000269767	0.00490812
Grina	370.83	0.510535	0.140144	3.64294	0.000269546	0.00490812
Sema5a	34.6442	0.857259	0.235344	3.64258	0.000269917	0.00490812
Emc10	369.6	0.533669	0.146471	3.64352	0.00026893	0.00490812
Fbll1	73.3227	0.64843	0.178053	3.64178	0.000270764	0.00491777
Gdap1l1	54.893	0.781952	0.214792	3.64051	0.000272094	0.00493616
L1cam	73.4773	0.631733	0.173559	3.63988	0.000272766	0.00494258
Gprin1	95.062	0.669027	0.183911	3.63777	0.000275007	0.00497738
Atp2b2	798.653	0.516676	0.142138	3.63503	0.000277947	0.00502472
Tkt	111.518	0.692526	0.1906	3.63339	0.000279719	0.00505089
Pcbd2	483.39	0.596035	0.164153	3.63097	0.000282362	0.00509269
Atp6v0d1	263.389	0.565062	0.155757	3.62786	0.000285786	0.00514249
Matr3	350.872	0.563026	0.155192	3.62795	0.000285686	0.00514249
Uqcrc2	147.461	0.602272	0.166078	3.62644	0.000287352	0.00516469
Nedd8	172.601	0.555521	0.153259	3.62472	0.000289272	0.00519318
Ran	143.351	0.603475	0.166504	3.62438	0.000289655	0.00519405
Pum2	220.541	0.634686	0.175192	3.6228	0.00029143	0.00521986
Eif5	61.0824	0.753661	0.208064	3.62225	0.000292055	0.00522503
Dbnl	77.8642	0.673496	0.185983	3.62128	0.000293146	0.00523114
Idi1,Idi1-ps1	87.5006	0.653245	0.180417	3.62076	0.000293744	0.00523114
Eif4a1	312.308	0.526555	0.14542	3.62093	0.000293546	0.00523114
Psmb1	195.621	0.581164	0.160489	3.62122	0.000293222	0.00523114
Ssbp4	167.766	0.574543	0.158749	3.6192	0.000295519	0.00525672
Scrn1	186.901	0.621811	0.171832	3.61872	0.000296066	0.00526043
Pcdh10	142.44	0.571089	0.157839	3.61818	0.000296687	0.00526543
Dnajc7	148.968	0.531554	0.147014	3.61566	0.000299585	0.00531079
Gphn	132.546	0.604699	0.167284	3.6148	0.000300584	0.00532243
Tspan3	188.796	0.50924	0.140977	3.61221	0.000303602	0.00536974
Cdk5r1	244.867	0.655642	0.181642	3.60952	0.000306764	0.0054195
Tcf25	405.731	0.507623	0.140662	3.60883	0.000307584	0.00542781
Rps15a-ps6,Rps15a	92.9233	0.620817	0.172057	3.60821	0.00030832	0.00543463
Klhl40	38.8013	0.832849	0.230844	3.60784	0.000308757	0.00543615
Eif4e2	74.5326	0.658892	0.182653	3.60735	0.000309338	0.00544022
Mrps26	137.231	0.65677	0.182099	3.60666	0.000310164	0.00544857
Uqcrc1	78.6524	0.756222	0.209697	3.60627	0.000310635	0.00545055
Adap1	123.113	0.575247	0.159526	3.60598	0.000310978	0.00545055
Tbr1	165.887	0.642512	0.178204	3.60548	0.000311577	0.00545487
Pdhb	122.187	0.577985	0.160388	3.60366	0.000313765	0.005487
Mapt	275.104	0.525136	0.145804	3.60166	0.000316187	0.00552314
Ptpn4	90.8392	0.592027	0.164466	3.5997	0.000318585	0.00555877
Slc4a8	88.3577	0.665891	0.185041	3.59861	0.000319919	0.00556953
Pfdn2	161.581	0.563177	0.156495	3.59869	0.000319828	0.00556953
Gtf2h5	108.671	0.586892	0.163132	3.59765	0.000321111	0.00558402
Habp4	451.225	0.56089	0.155971	3.59611	0.000323014	0.00561083
Emc7	165.115	0.515867	0.143467	3.59571	0.000323508	0.00561313
Ptprf	94.4362	0.59683	0.166034	3.59462	0.000324871	0.0056305
Sptan1	569.852	0.51183	0.142413	3.59398	0.000325663	0.00563794
Eif3i	84.5664	0.664554	0.184964	3.59288	0.000327039	0.00564916
Nucks1	275.137	0.49001	0.136383	3.59289	0.000327026	0.00564916
Plxdc1	113.815	0.727994	0.202728	3.59098	0.000329438	0.00568357
Zmynd11	125.054	0.623532	0.173674	3.59024	0.000330379	0.00568357
Map2k4	217.787	0.53738	0.149682	3.59014	0.000330495	0.00568357
Hras	105.087	0.55567	0.154762	3.59048	0.000330073	0.00568357
Src	121.175	0.595385	0.16587	3.58947	0.000331349	0.00569126
Cdh22	78.7177	0.686091	0.191169	3.58893	0.000332042	0.00569126
Actr3	138.055	0.629866	0.175492	3.58913	0.000331777	0.00569126
Slc25a39	72.4215	0.6546	0.182429	3.58825	0.000332901	0.00569373
Resp18	129.544	0.56158	0.156518	3.58795	0.000333286	0.00569373
Kcnmb4	104.033	0.664703	0.185249	3.58816	0.000333019	0.00569373
Slc39a10	138.874	0.549197	0.153203	3.58477	0.000337376	0.00575727
Cyb5a	124.266	0.596603	0.166478	3.58368	0.000338787	0.00577499
Adora1	343.602	0.753221	0.210258	3.58237	0.000340487	0.00579761
Fbxo31	194.122	0.520287	0.145285	3.58116	0.000342074	0.0058119
Ppid	71.9077	0.655156	0.182941	3.58125	0.000341958	0.0058119
Rsc1a1,Ddi2	103.398	0.802144	0.224074	3.57981	0.000343845	0.00581748
Nrgn	4135.67	0.555091	0.155038	3.58036	0.000343119	0.00581748
Inpp5a	67.3562	0.757601	0.211639	3.57968	0.000344016	0.00581748
R3hdm4	354.661	0.458536	0.128101	3.57948	0.000344276	0.00581748
Snx10	116.625	0.656734	0.183436	3.58017	0.000343367	0.00581748
Snap47	305.597	0.574477	0.160539	3.57842	0.000345672	0.00583472
Nrip3	142.887	0.569837	0.159257	3.5781	0.000346101	0.00583562
Sntb2	23.2746	-0.915385	0.255944	-3.5765	0.000348222	0.00586502
Zfp706	196.385	0.568414	0.158955	3.57594	0.000348978	0.00587138
Olfm2	126.019	0.646038	0.180709	3.57502	0.000350204	0.00588563
Sdhb	242.853	0.592286	0.165696	3.57452	0.000350866	0.00589037
Mib1	227.823	0.571289	0.159857	3.57374	0.000351916	0.00590162
Osbpl10	74.5718	0.682808	0.191083	3.57336	0.000352436	0.00590177
A830018L16Rik	107.966	0.633279	0.177232	3.57317	0.000352685	0.00590177
Sec31a	90.0782	0.603922	0.169229	3.56866	0.000358816	0.0059979
Ptms	1510.57	0.519632	0.14565	3.56768	0.000360152	0.00601377
Moap1,Gm20604	109.948	0.732212	0.205347	3.56574	0.000362835	0.00604955
Apba2	384.493	0.606338	0.170054	3.56556	0.000363075	0.00604955
Pi4k2a	141.376	0.540285	0.151572	3.56454	0.000364498	0.00606596
Grin2a	320.871	0.565933	0.158779	3.56429	0.00036484	0.00606596
Sel1l	86.048	0.634652	0.178223	3.561	0.000369438	0.00613584
Ddx17	287.781	0.563809	0.158458	3.5581	0.000373552	0.00619753
Sdcbp	181.811	0.581597	0.163529	3.55654	0.000375767	0.00622762
Tex29	31.2102	-0.871423	0.245049	-3.55612	0.000376377	0.00623109
Dctn6	81.5015	0.615155	0.173003	3.55574	0.000376917	0.00623338
Gm5512,Rmnd1	44.6773	0.735105	0.206842	3.55394	0.000379506	0.00626953
Rab6a	236.726	0.565242	0.1591	3.55275	0.000381231	0.00628465
Cpeb1	71.0679	0.656793	0.184861	3.5529	0.000381014	0.00628465
Snhg14,Snrpn,Snurf	436.117	0.517812	0.145848	3.55036	0.000384704	0.00633517
Gatad2b	120.912	0.590574	0.166361	3.54995	0.00038531	0.00633844
Mia3	75.3147	0.590605	0.166384	3.54964	0.000385754	0.00633902
Usp19	193.747	0.520794	0.146754	3.54877	0.00038704	0.00634054
Smim14	128.552	0.598436	0.168609	3.54926	0.000386321	0.00634054
Nsfl1c	148.976	0.525448	0.148066	3.54875	0.000387072	0.00634054
Selenok	178.548	0.532128	0.150009	3.54731	0.000389182	0.0063684
Gmps	84.4381	0.625482	0.176374	3.54633	0.000390639	0.00638551
Rap1gap	454.913	1.00172	0.28281	3.54201	0.000397085	0.00648404
Chtop	92.0993	0.58149	0.164262	3.54001	0.000400108	0.00652656
Eif4e	193.212	0.570694	0.161258	3.539	0.000401641	0.00654348
Epb41	116.219	0.637287	0.180087	3.53877	0.000401989	0.00654348
Arhgef9	180.627	0.60132	0.169997	3.53725	0.000404321	0.00657456
Gm9234,Ppia	1514.51	0.482974	0.136728	3.53238	0.00041184	0.00666614
Cert1	103.899	0.587959	0.166426	3.53284	0.000411118	0.00666614
Cct8	217.794	0.542845	0.153664	3.53267	0.00041138	0.00666614
Slc25a42	82.0277	0.762421	0.215784	3.53326	0.000410469	0.00666614
Eif4a2	1061.01	0.495709	0.140339	3.53221	0.000412099	0.00666614
Cfap298	121.791	0.742238	0.210177	3.53148	0.000413236	0.00667757
Midn	158.104	0.529185	0.149896	3.53034	0.000415021	0.00669248
Tarsl2	65.9431	0.635471	0.179994	3.53051	0.000414754	0.00669248
Gja1	55.7692	-0.748	0.211928	-3.52951	0.000416333	0.00670667
Rap1gds1	243.066	0.558292	0.158272	3.52742	0.000419632	0.00674582
Grcc10	191.182	0.580779	0.164638	3.52762	0.000419315	0.00674582
Srp9	89.419	0.612028	0.173646	3.52458	0.000424154	0.00680947
Grip2	66.1074	0.740315	0.210055	3.52438	0.000424469	0.00680947
Fastk	134.797	0.561788	0.159439	3.52353	0.000425847	0.00682454
Arrb1	193.618	0.520478	0.147733	3.52311	0.000426519	0.00682826
Gabarapl1	806.206	0.493641	0.14015	3.52224	0.000427923	0.00684369
Tuba1a	298.115	0.573873	0.162972	3.5213	0.000429432	0.00686075
Stmn2	411.197	0.583632	0.16578	3.52051	0.000430715	0.00687418
Tacc2	111.77	0.56651	0.16098	3.51912	0.000432979	0.00689614
Tmem222	69.9651	0.629517	0.178878	3.51926	0.000432746	0.00689614
Dclk1	1095.57	0.475105	0.135043	3.51818	0.000434522	0.00690655
Cox7a2	391.827	0.455214	0.129382	3.51837	0.000434205	0.00690655
Adgrl2	155.766	0.554467	0.15766	3.51684	0.000436711	0.00693424
Eif3b	110.142	0.683065	0.194279	3.5159	0.00043826	0.00695173
Adar	118.455	0.578633	0.164616	3.51504	0.000439683	0.00696008
Gzf1	52.3959	0.686355	0.195248	3.5153	0.000439255	0.00696008
Nin	80.2051	0.744098	0.211798	3.51324	0.000442671	0.00700025
Clcn3	91.9188	0.59462	0.16927	3.51284	0.000443336	0.00700126
Ptk2b	282.417	0.517881	0.147435	3.51261	0.000443723	0.00700126
Mrps16	71.6867	0.657572	0.187215	3.51239	0.000444088	0.00700126
Satb2	221.951	0.484187	0.137867	3.51199	0.000444772	0.00700494
Dok5	71.816	0.648306	0.184711	3.50985	0.000448359	0.00704713
Adss	164.123	0.553359	0.157657	3.5099	0.000448275	0.00704713
Sgip1	173.203	0.552265	0.157363	3.50949	0.000448968	0.00704956
Cntn4	70.4892	0.674746	0.192477	3.5056	0.000455584	0.00714622
Nedd4l	72.6638	0.647092	0.184639	3.50464	0.000457231	0.00716482
Rab11fip5	190.974	0.63142	0.180182	3.50434	0.000457749	0.00716571
Clip2	128.554	0.547183	0.156173	3.50371	0.000458825	0.00717532
Slc20a1	123.635	0.54557	0.155783	3.50212	0.000461571	0.007211
Lrrc56	29.2753	-0.78107	0.223056	-3.50167	0.000462353	0.00721596
Gsk3a	288.429	0.458184	0.13087	3.50106	0.000463405	0.00722512
Olig1	39.5795	-0.743316	0.212592	-3.49645	0.000471493	0.00729229
Ero1a	78.7599	0.653478	0.186889	3.4966	0.000471227	0.00729229
Mef2a	158.546	0.587248	0.167935	3.49689	0.000470724	0.00729229
Brd4	141.101	0.615022	0.175901	3.49642	0.000471543	0.00729229
Ddb1	190.701	0.629999	0.180161	3.49687	0.000470758	0.00729229
Atpif1	421.814	0.570264	0.163089	3.49664	0.000471163	0.00729229
Elmo1	222.87	0.645156	0.184531	3.4962	0.00047194	0.00729229
Tmem30a	128.229	0.593089	0.169618	3.49662	0.000471197	0.00729229
Psma7	202.557	0.516115	0.147572	3.49739	0.000469838	0.00729229
Tex24	33.9743	-0.77986	0.223078	-3.49591	0.000472455	0.00729299
Scn8a	356.72	0.533618	0.152742	3.49358	0.000476591	0.00734953
Dhx15	138.805	0.539343	0.15455	3.48976	0.000483459	0.00744403
Rps6kb2	98.0917	0.614109	0.175981	3.48964	0.000483677	0.00744403
Ap1m1	86.055	0.574675	0.164771	3.48773	0.000487145	0.00748998
Braf	125.656	0.57758	0.165637	3.48703	0.000488417	0.00749239
Slc25a3	496.115	0.466318	0.133741	3.48671	0.000488998	0.00749239
Bri3bp	129.487	0.549955	0.157735	3.48658	0.000489232	0.00749239
Ctif	65.4667	0.630132	0.180703	3.48712	0.000488259	0.00749239
Ppp2r2b	113.032	0.552858	0.158642	3.48494	0.000492242	0.00753107
Septin8	323.707	0.564069	0.161954	3.48291	0.000496003	0.00758113
Slc9a6	85.7485	0.618555	0.177739	3.48012	0.000501185	0.00765281
Slitrk1	60.7649	0.674087	0.193807	3.47813	0.000504926	0.00770235
Gnaz	109.179	0.688069	0.197862	3.47751	0.000506089	0.00770715
Arl2bp	140.634	0.511721	0.147155	3.47744	0.000506233	0.00770715
Rrp7a	141.555	0.512685	0.147457	3.47684	0.000507361	0.00771068
Smarca4	126.69	0.563641	0.162115	3.47679	0.000507458	0.00771068
Tbc1d10a	47.2105	0.770003	0.22158	3.47505	0.000510753	0.00774393
Defa40	148.078	0.533641	0.153561	3.4751	0.000510667	0.00774393
Usp9x	118.589	0.507425	0.146028	3.47485	0.000511142	0.00774393
Itpr1	320.048	0.504484	0.14521	3.47417	0.000512446	0.00775611
Psmb7	196.932	0.497208	0.143139	3.47359	0.000513539	0.00776509
Oat	92.7786	0.580237	0.167117	3.47204	0.000516521	0.00780258
Vstm2l	91.289	0.647188	0.186425	3.47158	0.000517409	0.0078084
Sqle	121.941	0.591583	0.170439	3.47093	0.000518666	0.00781977
Scarb1	75.658	0.678676	0.195612	3.46951	0.000521413	0.00785356
Srf	89.2303	0.644926	0.185917	3.4689	0.000522595	0.00785995
Zranb2	165.679	0.534909	0.154207	3.46877	0.00052285	0.00785995
Smpd4	80.3713	0.620705	0.178995	3.46772	0.000524887	0.00787906
Rcc2	126.425	0.545277	0.157249	3.4676	0.000525136	0.00787906
Ptpn11	159.643	0.512894	0.148003	3.46542	0.000529398	0.00793536
Hdgf	139.92	0.544911	0.157273	3.46475	0.000530723	0.00794227
Atp2b4	69.785	0.80485	0.232302	3.46467	0.000530882	0.00794227
Apbb2	111.956	0.656672	0.189663	3.4623	0.000535577	0.00800478
Nus1	115.871	0.592063	0.171029	3.46176	0.000536652	0.00800828
Scrn3	57.0976	0.656374	0.189612	3.46167	0.000536842	0.00800828
Ndufs8	118.298	0.511175	0.14769	3.46113	0.000537918	0.00801663
Anp32a	320.579	1.01279	0.292905	3.45776	0.000544682	0.00810965
Ldb1	123.931	0.738058	0.213513	3.45674	0.000546755	0.00813271
Med15	75.6662	0.668867	0.193601	3.45488	0.00055054	0.00816159
Sar1a	91.7345	0.631531	0.182785	3.45505	0.000550198	0.00816159
Gas7	341.814	0.432409	0.125164	3.45475	0.000550798	0.00816159
Dock3	226.273	0.549151	0.158939	3.4551	0.00055009	0.00816159
Tmem179	108.658	0.569786	0.164981	3.45364	0.000553076	0.00818752
Dapk1	125.793	0.562338	0.16295	3.45098	0.000558547	0.00826064
Cluh	139.94	0.539718	0.156432	3.45017	0.000560234	0.00827771
Rph3a	328.978	0.510174	0.147961	3.44804	0.000564667	0.00833528
Ccdc25	61.9842	0.675738	0.195996	3.44772	0.000565344	0.00833734
Hspd1	108.192	0.558756	0.16211	3.44677	0.000567333	0.00835874
Cnih2	194.381	0.510914	0.148286	3.44546	0.000570085	0.00839133
Slc25a4	854.447	0.489455	0.14208	3.44494	0.000571188	0.0083996
Srsf5	375.92	0.499621	0.145102	3.44325	0.00057477	0.00844428
Ankrd17	102.139	0.63737	0.185153	3.4424	0.000576574	0.00846277
Nfib	121.566	0.634016	0.184261	3.44086	0.00057986	0.00850297
Atp5j	208.732	0.519687	0.151082	3.43977	0.000582204	0.00852929
Park7	224.36	0.485631	0.141202	3.43926	0.000583301	0.0085373
H2af-ps2,H2ac20,H2ac19,H2ac18	81.7883	0.627738	0.182571	3.43832	0.000585327	0.00855889
Ppip5k1	107.246	0.681948	0.198368	3.43778	0.000586497	0.00856793
Cacna1a	318.627	0.644153	0.187411	3.43711	0.000587947	0.00858104
Rubcn	94.6254	0.624782	0.181789	3.43686	0.0005885	0.00858105
Galnt14	52.3406	0.674092	0.196155	3.43652	0.000589237	0.00858373
Rbm25	65.0861	0.655563	0.190798	3.43591	0.00059057	0.00859509
Vapa	151.483	0.503376	0.146546	3.43494	0.000592685	0.0086178
Elp5	87.0081	0.608339	0.177122	3.43458	0.000593467	0.0086211
Scn2b	164.931	0.514125	0.149734	3.43359	0.000595634	0.00864449
Sap18b,Sap18	167.494	0.500018	0.145747	3.43072	0.000601971	0.00872829
Anp32e	114.377	0.568423	0.165725	3.42992	0.00060375	0.00874593
Lhfpl4	119.901	0.559585	0.1632	3.42882	0.000606208	0.00877335
Ap3d1	103.17	0.598015	0.174471	3.4276	0.000608944	0.00880474
Spock1	286.317	0.505269	0.147489	3.42582	0.000612956	0.00884049
Nufip2	73.6649	0.694474	0.202704	3.42605	0.000612418	0.00884049
Cyld	83.6493	0.588927	0.171925	3.42549	0.000613694	0.00884049
Sec63	137.869	0.597323	0.174364	3.42573	0.000613153	0.00884049
Tm9sf3	96.9308	0.539759	0.157602	3.42482	0.000615207	0.00885407
Sfxn3	161.264	0.550284	0.160763	3.42295	0.000619461	0.00890534
Nfx1	73.6199	0.620462	0.181276	3.42275	0.000619915	0.00890534
Zdhhc22	56.2301	0.712509	0.20823	3.42175	0.000622206	0.00892998
Ndufa2	211.94	0.506811	0.148128	3.42144	0.0006229	0.00893169
Fam160b2	56.2773	0.66651	0.194849	3.42065	0.000624724	0.00894958
Gdf1,Cers1	76.4182	0.63731	0.186354	3.41989	0.000626464	0.00896624
Serpina3j	29.613	-0.763646	0.223325	-3.41943	0.00062752	0.00897308
Asns	164.831	0.574191	0.168067	3.41645	0.000634434	0.00905526
Rnf145	82.9671	0.688095	0.201406	3.41646	0.000634421	0.00905526
Gorasp2	102.866	0.63835	0.186868	3.41604	0.00063538	0.00906044
Stx16	105.812	0.603815	0.176788	3.41547	0.000636728	0.00907133
Rwdd1	75.2834	0.674649	0.197545	3.41517	0.000637421	0.00907288
Ttc19	92.6971	0.607127	0.177879	3.41316	0.000642148	0.0091318
Rapgefl1	146.599	0.505515	0.148151	3.41217	0.000644483	0.00915662
Gnl3l	169.628	0.515132	0.151015	3.41112	0.000646963	0.00918345
Vdac1	291.08	0.537592	0.15762	3.41068	0.000648022	0.00919008
Nppa	153.23	0.526456	0.154384	3.41004	0.00064954	0.0092032
Slf2	62.8878	0.65359	0.191842	3.40692	0.000657005	0.00930048
Cltc	290.232	0.518847	0.152322	3.40626	0.000658604	0.00930615
St6gal2	76.2294	0.605461	0.17774	3.40644	0.000658151	0.00930615
Nptx2	286.51	2.29832	0.674835	3.40575	0.000659834	0.00931111
Wfs1	62.0836	0.632635	0.185762	3.40561	0.000660154	0.00931111
Hs6st1	75.7525	0.579502	0.170199	3.40484	0.000662031	0.00932911
Dcaf8	156.408	0.528397	0.15524	3.40374	0.000664701	0.00935321
Ubald1	127.228	0.601739	0.176793	3.40364	0.000664946	0.00935321
Lamtor3	69.65	0.671885	0.197431	3.40313	0.000666179	0.00936207
Rps7	374.166	0.451058	0.132656	3.4002	0.000673357	0.00944977
Stmn3	795.702	0.462373	0.135998	3.39984	0.000674244	0.00944977
Nrp1	37.5194	0.762984	0.224417	3.39985	0.000674217	0.00944977
Skint1	24.4019	-0.875214	0.257528	-3.39852	0.000677521	0.00948713
Ppp1r7	143.338	0.525082	0.154519	3.39817	0.000678374	0.00949051
Tsc22d4	62.3445	-0.622437	0.183182	-3.39792	0.00067899	0.00949059
Cyth4	28.2319	-0.794844	0.234013	-3.39658	0.000682344	0.00952888
Klhl26	40.2466	0.73561	0.216646	3.39544	0.000685182	0.00955377
Pitpnc1	106.062	0.587272	0.172975	3.39513	0.000685972	0.00955377
Acap3	131.25	0.59049	0.173911	3.39536	0.00068539	0.00955377
Wdfy4	41.1921	-0.694987	0.20476	-3.39416	0.000688404	0.00957906
Hars	131.544	0.693412	0.204444	3.3917	0.000694593	0.00965652
Cttn	129.067	0.552598	0.162988	3.39043	0.000697831	0.00968681
Mrps34	90.4017	0.629365	0.185634	3.39036	0.000698019	0.00968681
Picalm	117.767	0.595306	0.175621	3.38972	0.000699642	0.00970066
Atp5j2	306.962	0.455637	0.134498	3.38769	0.000704849	0.00976414
Ndufa11	179.998	0.525043	0.155073	3.38577	0.00070978	0.00981494
Ehmt2	214.031	0.530388	0.15665	3.38582	0.000709666	0.00981494
Eif3d	66.2493	0.633909	0.187284	3.38475	0.000712421	0.00983724
Raly	111.479	0.593894	0.175466	3.38466	0.00071266	0.00983724
Ppp2cb	110.418	0.523914	0.154858	3.38318	0.000716511	0.00988162
Trio	48.9626	0.711852	0.210466	3.38226	0.000718924	0.00990609
Sgsm2	93.9293	0.633703	0.187384	3.38184	0.00072001	0.00991227
Bdnf	57.6799	0.783025	0.231623	3.38061	0.000723256	0.00994813
Dgkb	94.2204	0.707516	0.20936	3.37942	0.000726385	0.00998233
Fam126b	170.378	0.73178	0.216561	3.37909	0.000727257	0.00998548
Cx3cl1	647.866	0.491642	0.145513	3.37867	0.000728369	0.00999192
Cald1	29.9679	-0.779071	0.230641	-3.37786	0.000730527	0.0100127
Sub1	395.997	0.485678	0.143837	3.37659	0.000733915	0.0100325
Epdr1	155.459	0.581975	0.172345	3.3768	0.000733349	0.0100325
Cox7c,Gm12338	80.031	0.636602	0.188533	3.37661	0.000733857	0.0100325
Taok1	76.2274	0.60518	0.179333	3.37461	0.000739192	0.0100944
Pnkd	124.639	0.555104	0.164504	3.37441	0.00073974	0.0100944
Ckmt1	305.269	0.489284	0.145011	3.37411	0.00074056	0.0100967
Sema7a	268.582	0.545631	0.161809	3.37207	0.00074606	0.0101539
Kif3a	133.624	0.535139	0.158698	3.37207	0.000746061	0.0101539
Ddost	74.9758	0.607037	0.180097	3.3706	0.000750034	0.010199
Hnrnpab	101.85	0.586741	0.174125	3.36965	0.000752648	0.0102191
Rpl7a	308.106	0.474389	0.140786	3.36958	0.000752828	0.0102191
Dock9	75.9747	0.573244	0.170169	3.36868	0.000755299	0.0102437
Hdac3	99.6414	0.64226	0.190688	3.36812	0.000756831	0.0102555
Prmt1	85.4224	0.643509	0.191097	3.36745	0.000758675	0.0102716
Pwwp3b	27.8468	-0.820504	0.243738	-3.36634	0.000761729	0.010286
Ndfip1	641.204	0.482009	0.143179	3.36648	0.000761337	0.010286
Gse1	56.4329	0.696931	0.207007	3.3667	0.000760725	0.010286
Cdh13	66.7082	0.740776	0.220115	3.36541	0.000764305	0.010305
Ndufab1	226.344	0.487203	0.14477	3.36535	0.000764462	0.010305
Gm13363,Ptp4a1	125.917	0.585629	0.174044	3.36484	0.000765891	0.0103153
Lipo3,Lipo2,Lipo4	31.0497	-0.74525	0.221549	-3.36382	0.000768718	0.0103361
Saraf	260.618	0.493353	0.146671	3.36367	0.000769137	0.0103361
Get3	181.548	0.472102	0.140358	3.36356	0.000769432	0.0103361
Numa1	82.0109	0.622126	0.184979	3.36322	0.000770378	0.0103398
Ptp4a2	101.538	0.606355	0.180328	3.36252	0.000772352	0.0103574
Armc9	72.0579	0.621769	0.184941	3.36199	0.000773835	0.0103683
Hmgb1,Gm26740,Hmgb1-rs17	114.802	0.541452	0.161183	3.35923	0.000781599	0.0104416
Lmtk3	144.838	0.526016	0.156595	3.35909	0.000781996	0.0104416
Dnm2	437.76	0.542127	0.161388	3.35916	0.000781802	0.0104416
Coa5	79.3017	0.553792	0.164839	3.35959	0.000780584	0.0104416
Tcp1	146.733	0.542609	0.161561	3.35855	0.000783527	0.0104531
Psmb5	130.76	0.530142	0.157892	3.35763	0.00078613	0.0104788
Mpc2	239.14	0.517882	0.154314	3.35604	0.000790676	0.0105304
Ralgapa1	115.57	0.522535	0.155742	3.35513	0.000793288	0.0105561
Kcnf1	85.4638	0.597259	0.178059	3.35427	0.000795733	0.0105705
Clip1	113.439	0.624747	0.18625	3.35435	0.000795522	0.0105705
Sec62	219.306	0.489318	0.145933	3.35304	0.000799301	0.0106088
Tusc3	137.661	0.514745	0.15353	3.35274	0.000800157	0.0106111
Olfr196	45.8598	-0.683992	0.204073	-3.35171	0.000803152	0.0106303
Exoc3	73.9534	0.604595	0.180372	3.35194	0.00080248	0.0106303
Kdsr	105.333	0.623147	0.185929	3.35153	0.000803653	0.0106303
Dlst	126.548	0.535493	0.159808	3.35085	0.00080565	0.010645
Chic2	6437.05	0.512116	0.152839	3.35068	0.000806141	0.010645
Cox6a1	829.465	0.367166	0.109612	3.34969	0.000809034	0.0106742
Npm1	129.741	0.544086	0.162685	3.34441	0.000824566	0.0108698
Dnajb1	77.328	0.605426	0.181186	3.34146	0.000833404	0.010977
Ubqln1	140.347	0.511165	0.152991	3.34115	0.000834314	0.0109797
Stk39	82.4154	0.566423	0.169558	3.34058	0.000836029	0.010993
Plxna2	67.7136	0.605689	0.181347	3.33995	0.00083794	0.0110088
Kif21a	108.715	0.520346	0.15582	3.3394	0.000839582	0.0110117
Zyg11b	173.574	0.496651	0.148724	3.3394	0.000839583	0.0110117
Klf10	92.7734	1.28346	0.384403	3.33884	0.000841303	0.011025
Rrn3	76.8393	0.616265	0.18461	3.3382	0.000843222	0.0110408
Arfip2	106.648	0.561818	0.168371	3.3368	0.000847501	0.0110875
Nlgn2	164.434	0.57856	0.173549	3.33369	0.000857027	0.0112027
Dop1b	85.2767	0.577938	0.17339	3.33317	0.000858635	0.0112091
Kat2a	72.1154	0.593535	0.178075	3.33306	0.000858966	0.0112091
Emc9	83.4145	0.588485	0.176587	3.33255	0.000860539	0.0112202
Tsnax	103.385	0.571733	0.171586	3.33205	0.000862085	0.011231
Eny2	145.523	0.466583	0.14008	3.33084	0.000865854	0.0112706
Bmp5	28.6969	-0.764484	0.229556	-3.33028	0.000867602	0.0112745
Zfyve27	108.312	0.530086	0.159161	3.3305	0.000866917	0.0112745
Psmb2	152.111	0.536235	0.161068	3.32925	0.0008708	0.0113066
Wdr77	77.6497	0.631263	0.189651	3.32856	0.000872969	0.0113253
Rell2	145.544	0.515528	0.154969	3.32666	0.000878934	0.011393
Sugp2	87.437	0.609492	0.183227	3.32643	0.000879656	0.011393
Dcun1d5	87.1417	0.547587	0.164673	3.32529	0.000883268	0.0114207
Esd	115.99	0.601329	0.180825	3.32547	0.000882682	0.0114207
Naa10	82.4082	0.678306	0.204076	3.3238	0.000888007	0.0114672
Gnptab	47.9738	0.728353	0.21914	3.32369	0.000888338	0.0114672
Glrb	172.699	0.498839	0.150169	3.32184	0.000894261	0.011534
Atp2a2	447.252	0.56971	0.171546	3.32103	0.000896871	0.0115389
Cyrib	200.758	0.489284	0.147325	3.32113	0.000896536	0.0115389
Dync1li2	70.673	0.637866	0.192063	3.32113	0.000896534	0.0115389
Sec23a	66.1262	0.630155	0.189779	3.32047	0.000898675	0.0115526
Rgs2	127.5	0.740673	0.223147	3.31922	0.000902693	0.0115851
Ptges3	173.937	0.476646	0.143592	3.31945	0.00090196	0.0115851
Mob4	71.547	0.594751	0.179225	3.31845	0.000905178	0.0116074
Shisa4	156.634	0.595196	0.179438	3.31701	0.000909874	0.011651
Dlat	161.994	0.588411	0.177395	3.31694	0.000910084	0.011651
E2f4	45.993	0.826101	0.249077	3.31665	0.000911049	0.0116538
Nomo1	131.679	0.504028	0.152003	3.3159	0.000913474	0.0116752
Hnrnpa2b1	322.831	0.482994	0.145711	3.31473	0.000917301	0.0117145
Exoc7	96.3729	0.573509	0.173057	3.31399	0.000919738	0.0117359
Zfpm1	77.3997	0.736101	0.222179	3.3131	0.000922683	0.0117638
Arfgap1	97.9411	0.608651	0.183791	3.31165	0.000927473	0.0118152
Ppp2r2d	50.8451	0.686642	0.207358	3.31138	0.000928368	0.0118169
Manbal	59.9538	0.626973	0.189427	3.30984	0.000933489	0.0118724
Cox6c	372.515	0.414027	0.125156	3.30809	0.000939335	0.0119369
Rock2	138.338	0.658803	0.199174	3.30767	0.000940753	0.0119452
Ankrd13c	65.4306	0.626247	0.189369	3.30702	0.000942934	0.0119631
Fyttd1	101.737	0.63372	0.191676	3.3062	0.000945709	0.0119787
1700037H04Rik	75.9926	0.694149	0.209949	3.30628	0.000945426	0.0119787
Pmm1	216.783	0.495217	0.149889	3.30389	0.000953542	0.0120681
Cracdl	159.275	0.590294	0.178727	3.30276	0.000957374	0.0121067
Ak1	225.967	0.563048	0.170555	3.30127	0.000962496	0.0121616
Irgq	102.138	0.530508	0.160712	3.30098	0.000963481	0.0121641
Spr	80.4027	0.594803	0.180205	3.3007	0.000964456	0.0121666
Fem1al,Fem1a	61.3094	0.681399	0.206485	3.29999	0.000966873	0.0121872
Copa	100.682	0.583491	0.176866	3.29905	0.000970139	0.0122184
Mlx	64.4008	0.693699	0.210456	3.29617	0.000980128	0.0123342
Fez1	186.328	0.513772	0.155954	3.29438	0.000986408	0.0124032
Gpr37l1	79.9702	-0.701454	0.212948	-3.29402	0.00098766	0.0124089
Ttc3	161.038	0.504578	0.153242	3.29268	0.000992376	0.012458
Syncrip	97.7719	0.533479	0.162061	3.29185	0.000995298	0.0124846
Nrd1	151.997	0.478238	0.145352	3.2902	0.00100117	0.0125439
Erc1	48.4087	0.699906	0.212733	3.29007	0.00100163	0.0125439
Ndufa6	213.472	0.461339	0.140314	3.28791	0.00100933	0.0126229
Lrp1b	78.6116	0.599972	0.182482	3.28784	0.00100957	0.0126229
Prdx2	247.743	0.536812	0.163368	3.28591	0.00101652	0.0126996
Chpf2	121.04	0.519217	0.158051	3.28513	0.00101937	0.0127249
Bccip	101.107	0.549812	0.167479	3.28287	0.00102757	0.012817
Tmem50b	92.4053	0.519431	0.15841	3.27902	0.00104168	0.0129101
Kif1b	391.71	0.569127	0.173525	3.2798	0.00103883	0.0129101
Lamtor4	94.4728	0.559705	0.170679	3.27928	0.00104071	0.0129101
Zswim8	121.985	0.604604	0.184323	3.28014	0.00103756	0.0129101
Praf2	153.428	0.502516	0.153198	3.28016	0.00103747	0.0129101
Tppp	295.316	0.450327	0.137336	3.27902	0.00104167	0.0129101
Naa20	51.5446	0.690739	0.210624	3.2795	0.00103993	0.0129101
Cops7a	102.3	0.563669	0.171858	3.27985	0.00103861	0.0129101
Ptprs	251.769	0.523946	0.159833	3.27808	0.00104516	0.0129428
Ogfod1	58.9615	0.650758	0.198567	3.27727	0.00104816	0.0129697
Catip	44.6454	-0.670286	0.20466	-3.27512	0.00105618	0.0130574
Mrps23	92.7933	0.542128	0.16554	3.27491	0.00105694	0.0130574
Ppm1l	105.554	0.717448	0.219104	3.27447	0.00105862	0.0130678
Gm14288,Zfp968,Gm4724,Zfp931,Zfp973,Zfp970,Zfp971,Zfp965,Gm14393,Zfp967,Zfp966,Gm14326,LOC115489545,Gm14322,Gm14325,Gm14440,Gm14444	160.671	0.51359	0.15688	3.27378	0.00106121	0.0130894
Rab14	280.805	0.460735	0.140832	3.27152	0.00106971	0.0131837
Psmc5	150.708	0.522214	0.159646	3.27108	0.00107138	0.0131939
Caskin1	84.4061	0.592585	0.181277	3.26895	0.00107948	0.013283
Stxbp2	75.7874	0.657525	0.201183	3.2683	0.00108196	0.0132934
Ppp2r5b	143.274	0.474167	0.145097	3.26794	0.00108333	0.0132934
Napb	339.045	0.522285	0.159826	3.26783	0.00108375	0.0132934
Drosha	130.766	0.517343	0.158299	3.26814	0.00108256	0.0132934
Naa50	109.099	0.626167	0.191658	3.2671	0.00108655	0.0133173
Mrtfa	60.328	0.6379	0.19527	3.26677	0.00108783	0.0133224
Cd37	25.3457	-0.801928	0.245526	-3.26616	0.00109018	0.0133303
Abi2	152.194	0.535247	0.163875	3.26619	0.00109005	0.0133303
Fam155a	196.272	0.475052	0.145493	3.26512	0.00109417	0.0133686
Wbp2	190.721	0.489457	0.149944	3.26426	0.0010975	0.0133986
Gm6402,Rps17	184.553	0.469229	0.143805	3.26296	0.00110255	0.0134497
Pcbp1	238.211	0.456562	0.139993	3.26133	0.00110891	0.013507
Far1	127.813	0.555068	0.170198	3.26131	0.00110898	0.013507
Nlgn3	117.859	0.524021	0.160722	3.26041	0.00111252	0.0135395
Flna	64.3136	0.696608	0.213689	3.25991	0.00111449	0.0135527
Gdpd5	84.7898	1.1079	0.339978	3.25875	0.00111903	0.0135973
Baiap2l1	27.9392	-0.757264	0.232413	-3.25827	0.00112093	0.0136019
Cox15	70.4665	0.651418	0.199931	3.25822	0.00112115	0.0136019
Jakmip1	187.269	0.593664	0.182367	3.25532	0.00113266	0.0137094
Ppp5c	108.49	0.634693	0.194955	3.25559	0.00113157	0.0137094
Gpx1	146.616	0.491059	0.150838	3.25553	0.0011318	0.0137094
Ndufa9	138.848	0.493338	0.151591	3.2544	0.00113633	0.013743
Otud7a	88.001	0.547708	0.168371	3.25299	0.00114197	0.0137898
Ddx24	358.907	0.496048	0.152484	3.25312	0.00114146	0.0137898
Smap1	94.1883	0.584491	0.179725	3.25213	0.00114543	0.0138208
Sox5	70.0179	0.646858	0.199005	3.25047	0.00115216	0.0138912
Fkbp4	121.304	0.562845	0.173221	3.24929	0.00115694	0.013938
Caml	80.1318	0.562725	0.173247	3.24811	0.00116174	0.013985
Tmem45a	34.6131	-0.721765	0.222297	-3.24685	0.00116688	0.0140251
Itpka	201.459	0.958281	0.295129	3.247	0.0011663	0.0140251
Sdhd	178.699	0.444047	0.136965	3.24204	0.00118678	0.0142533
Nmt2	122.738	0.574218	0.17717	3.24106	0.00119086	0.0142912
Rab10	179.408	0.489482	0.151042	3.24071	0.00119234	0.0142979
Rps6,Rps6-ps4	301.791	0.473987	0.146346	3.23881	0.0012003	0.0143823
Phb2	83.0619	0.609571	0.188234	3.23837	0.00120214	0.0143932
Tigar	192.672	0.584985	0.18076	3.23625	0.00121111	0.0144895
Armc1	96.1338	0.575933	0.178012	3.23536	0.00121491	0.0145209
U2af1	86.1525	0.622148	0.192306	3.23519	0.00121561	0.0145209
Gm12669,Glrx3	126.351	0.506295	0.156541	3.23426	0.00121959	0.0145572
Larp1	100.888	0.571738	0.176796	3.23389	0.00122115	0.0145647
Mtpn	202.04	0.497612	0.153885	3.23366	0.00122215	0.0145654
Prrt2	522.609	0.525757	0.162608	3.23327	0.0012238	0.0145739
Nsg1	304.186	0.487938	0.150935	3.23276	0.001226	0.0145778
Aars	162.765	0.515512	0.159458	3.23291	0.00122537	0.0145778
Nebl	64.5236	0.637575	0.197268	3.23202	0.00122916	0.0146042
Fbxw7	210.948	0.54558	0.168832	3.2315	0.00123141	0.0146085
Prmt8	91.6077	0.688742	0.213131	3.23155	0.00123122	0.0146085
Myef2	114.71	0.57568	0.178209	3.23037	0.00123629	0.0146329
Rtn1	1179.3	0.503043	0.155712	3.23059	0.00123534	0.0146329
Klc2	452.473	0.510398	0.157999	3.23039	0.00123623	0.0146329
Ccdc141	30.1084	-0.793059	0.245663	-3.22824	0.00124553	0.0147311
Timp4	42.4374	-0.648627	0.201081	-3.22569	0.00125668	0.0148359
Cmpk1	96.7712	0.587907	0.182245	3.22592	0.00125568	0.0148359
Pxdn	47.8726	0.687854	0.213265	3.22534	0.00125822	0.0148359
Slc24a4	80.9619	0.644852	0.199927	3.22544	0.00125781	0.0148359
Ndufa3	312.597	0.43998	0.136435	3.22485	0.0012604	0.0148504
Plec	209.045	0.559609	0.173566	3.22418	0.00126335	0.0148738
Prrg3	51.9367	0.636656	0.197495	3.22365	0.00126567	0.0148786
Nptn	1010.06	0.484247	0.150207	3.22386	0.00126476	0.0148786
Gdpd1	66.4612	0.633245	0.196453	3.2234	0.00126681	0.0148807
Smdt1	115.21	0.548728	0.170266	3.22277	0.00126959	0.0149021
Khdc4	72.9686	0.581855	0.180687	3.22024	0.00128084	0.0150227
Pianp	202.181	0.487577	0.151422	3.21998	0.001282	0.015025
Rnf208	174.25	0.482927	0.150052	3.21839	0.00128911	0.015097
Ankrd13b	106.935	0.51865	0.161287	3.2157	0.00130127	0.0152279
Gtf3c3	48.6325	0.654795	0.203638	3.21548	0.00130226	0.015228
Camkv	155.108	0.563637	0.175301	3.21524	0.00130334	0.0152291
Romo1	144.646	0.49887	0.155174	3.2149	0.00130489	0.0152358
Sppl3	133.826	0.530765	0.165158	3.21368	0.00131044	0.0152724
Sec16a	71.1762	0.592353	0.184329	3.21357	0.00131097	0.0152724
Tmsb10	307.628	0.523515	0.162893	3.21385	0.00130967	0.0152724
Slc35e2	68.2193	0.588491	0.183161	3.21298	0.00131368	0.0152924
Ltn1	104.796	0.524111	0.163158	3.2123	0.00131679	0.0153172
Gga3	84.6425	0.618172	0.19247	3.21179	0.00131913	0.0153286
Hspa4	100.637	0.582508	0.181373	3.21165	0.00131975	0.0153286
Pick1	80.8515	0.596845	0.185877	3.21097	0.00132287	0.0153534
Ndufa4	377.99	0.486848	0.151664	3.21004	0.00132719	0.015392
Gm20716,Dpm1	84.3265	0.597196	0.186083	3.2093	0.0013306	0.0154088
Abcg4	97.6461	0.563357	0.175539	3.20929	0.00133062	0.0154088
H2-T9,H2-T10,H2-T22	39.683	0.714158	0.222664	3.20733	0.00133973	0.0155028
Ptges2	82.7273	0.529455	0.165124	3.2064	0.00134406	0.0155413
Erc2	247.259	0.553234	0.17261	3.20511	0.00135012	0.0155896
Pgs1	60.3527	0.586182	0.182891	3.20508	0.00135025	0.0155896
Errfi1	80.6902	0.641232	0.200092	3.20469	0.00135209	0.0155992
Dhdds	93.873	0.561248	0.175289	3.20184	0.00136554	0.0157194
Uqcrq	143.543	0.472833	0.14767	3.20196	0.00136497	0.0157194
Nbea	186.23	0.50423	0.157474	3.20199	0.00136482	0.0157194
Lmod3	32.4901	-0.739501	0.231038	-3.20078	0.00137057	0.0157656
Chrm1	214.633	0.471124	0.147275	3.19893	0.0013794	0.0158554
Glyr1	181.829	0.517122	0.161698	3.19808	0.00138347	0.0158905
Psmd2	211.193	0.486851	0.152329	3.19605	0.00139322	0.0159906
Ndufb4b,Ndufb4,Ndufb4c	178.917	0.508605	0.159239	3.19397	0.0014033	0.0160825
Grm2	55.7509	-0.652572	0.204308	-3.19407	0.00140283	0.0160825
Ndn	188.976	0.576723	0.180593	3.1935	0.00140558	0.0160968
Gm14719,Ppdpf	142.146	0.553394	0.173327	3.19277	0.00140913	0.0161256
Cox8a	588.16	0.405871	0.127141	3.1923	0.00141143	0.0161399
Fzd2	34.7626	-0.6728	0.210994	-3.18872	0.00142902	0.0163291
Elp2	66.058	0.617835	0.193782	3.1883	0.0014311	0.0163409
Tmx2	143.655	0.522578	0.163929	3.18784	0.00143341	0.0163552
Kcnc4	107.528	0.595345	0.186793	3.18719	0.00143663	0.0163799
Asap1	165.615	0.519889	0.16335	3.18266	0.00145928	0.016626
Plg	25.4173	-0.773956	0.243198	-3.18241	0.00146053	0.016628
Hnrnpa0	157.311	0.490115	0.154058	3.18138	0.00146577	0.0166754
Nrg3	64.2448	0.659254	0.207319	3.1799	0.00147327	0.0166996
Tmem94	85.6458	0.665571	0.209293	3.18009	0.0014723	0.0166996
Tbc1d10b	104.194	0.525814	0.165338	3.18025	0.0014715	0.0166996
Rbis	92.7192	0.518129	0.162922	3.18023	0.00147159	0.0166996
Dzank1	186.109	0.515802	0.162184	3.18035	0.001471	0.0166996
Mtmr4	92.9187	0.577938	0.18177	3.17951	0.00147527	0.01671
Mkrn1	112.936	0.494361	0.155552	3.17811	0.00148237	0.0167782
Fam177a,Fam177a2	70.0315	0.613083	0.192935	3.17766	0.00148467	0.016792
Cyria	213.313	0.512585	0.161377	3.17631	0.0014916	0.0168581
Aplp2	387.106	0.489309	0.154072	3.17584	0.00149401	0.0168731
Pltp	30.124	-0.704359	0.221899	-3.17423	0.00150236	0.016955
Arfgef2	91.7822	0.519596	0.163778	3.17256	0.001511	0.0170278
Abce1	79.7002	0.532176	0.167739	3.17264	0.00151061	0.0170278
Puf60	58.9798	0.590937	0.186287	3.17219	0.00151294	0.0170373
Abca2	183.009	0.488176	0.153918	3.17167	0.00151564	0.0170553
Btbd10	137.284	0.549963	0.173498	3.16985	0.00152515	0.01715
Atad1	80.9934	0.575668	0.181667	3.1688	0.0015307	0.0171999
Cyp46a1	116.474	0.549584	0.17353	3.16708	0.00153976	0.0172891
Rbx1	122.178	0.565966	0.178788	3.16558	0.00154776	0.0173665
Cmtr1	96.7063	0.54043	0.170746	3.16511	0.00155023	0.0173746
Slc35f2	26.5251	-0.782777	0.247322	-3.16502	0.00155073	0.0173746
Gabrb1	62.0409	0.587621	0.185678	3.16472	0.0015523	0.0173798
B230307C23Rik,Gm4983,Zfp933,Gm21297,BC052688,Gm6626,Zfp119a,Gm50598,3110053B16Rik,Gm4425,Gm20472,Gm9222,Gm4101,LOC108167391,Gm5953,AU041133,9030624G23Rik,5730507C01Rik,Zfp958,6030426L16Rik,Gm17330,Gm38702,LOC108167368,Gm9257,Gm10479,Gm36445,Gm3973,Gm10476,Gm40881,Zfp119b,Gm38699,LOC118567992,Gm40864,Gm40847,Gm38538,Gm3993,Gm5784,Gm40880	270.374	0.614398	0.194168	3.16426	0.00155477	0.0173948
Sympk	78.3635	0.543484	0.171772	3.164	0.00155619	0.0173982
Cct4	116.959	0.532756	0.168486	3.16202	0.00156677	0.0175038
Mgat3	174.722	0.56017	0.177184	3.16152	0.0015695	0.0175218
Dbn1	150.346	0.564113	0.178469	3.16084	0.00157313	0.0175496
Hspa9	275.349	0.47439	0.150194	3.15851	0.0015858	0.0176656
Kremen1	55.5137	0.689348	0.218244	3.15862	0.0015852	0.0176656
Rasl10a	64.8321	0.607266	0.192286	3.15814	0.0015878	0.0176753
Cstf2	156.124	0.513197	0.162623	3.15574	0.00160092	0.0178086
Cdh18	104.161	1.01626	0.322359	3.15258	0.00161836	0.0179857
Gata4	32.5154	-0.700244	0.222128	-3.15243	0.00161917	0.0179857
Rad23b	183.623	0.473008	0.150124	3.15079	0.00162828	0.018074
Zp3	24.442	-0.838593	0.266248	-3.14967	0.00163456	0.0181275
Hipk4	23.1899	-0.85371	0.271061	-3.14951	0.00163543	0.0181275
Cd300lg	32.5362	-0.705748	0.224124	-3.14892	0.00163873	0.0181382
Fance	43.4223	0.723251	0.229674	3.14903	0.00163813	0.0181382
Amigo1	81.0788	0.619349	0.196857	3.14619	0.00165415	0.0182698
Mien1	150.723	0.468899	0.14902	3.14654	0.00165213	0.0182698
Ryr2	190.298	0.525576	0.167048	3.14625	0.00165379	0.0182698
Odf2	101.97	0.728101	0.231458	3.14572	0.0016568	0.0182731
Atp5c1	287.891	0.489691	0.155661	3.14588	0.00165588	0.0182731
Cox5b	588.768	0.427325	0.135878	3.14492	0.00166132	0.0183099
Mrpl53	88.0969	0.576411	0.183336	3.14401	0.00166648	0.0183537
Rpn2	142.054	0.475172	0.151238	3.14188	0.00167866	0.0184748
Fam220a	69.8181	0.546565	0.174006	3.14107	0.00168334	0.0185
Tlr9	28.726	-0.753263	0.239796	-3.14126	0.00168221	0.0185
Ckb	1394.6	0.394599	0.125684	3.13961	0.0016917	0.0185788
Prdm6	23.3371	-0.791325	0.25209	-3.13905	0.00169494	0.0186013
Fnbp1l	88.1869	0.592503	0.188794	3.13836	0.00169897	0.0186191
Tmem154	34.2837	-0.709719	0.226133	-3.1385	0.00169814	0.0186191
Cacna1b	70.188	0.584013	0.186118	3.13786	0.00170186	0.0186246
Pou3f2	54.8806	-0.662988	0.211285	-3.13788	0.00170172	0.0186246
Cibar1	85.2382	0.536961	0.171154	3.13729	0.00170519	0.0186355
Atp6v1d	319.887	0.445801	0.142098	3.13727	0.00170526	0.0186355
Sdha	336.247	0.463553	0.147778	3.13682	0.00170792	0.0186514
Cdk9	213.177	0.477989	0.152432	3.13574	0.00171419	0.0187067
Morf4l1b,Morf4l1-ps1,Morf4l1	447.053	0.422552	0.134783	3.13506	0.00171816	0.0187369
Smpdl3b	25.7266	-0.773679	0.246959	-3.13282	0.00173134	0.0188674
Vps39	85.9201	0.592526	0.189159	3.13242	0.00173373	0.0188802
Cdc42bpb	127.578	0.449187	0.143419	3.13199	0.00173625	0.0188944
Rab11fip3	112.186	0.535264	0.170935	3.13138	0.00173987	0.0189204
Ppp6r2	117.492	0.530033	0.169301	3.13071	0.00174386	0.0189373
Tor1aip1	29.6378	-0.744088	0.237659	-3.1309	0.00174269	0.0189373
Dld	104.916	0.501456	0.160228	3.12964	0.00175019	0.0189928
Ctss	39.8394	-0.709871	0.22688	-3.12883	0.00175502	0.019032
Mars1	80.5853	0.569556	0.182087	3.12793	0.00176042	0.0190772
Rpl17,Rpl17-ps8,Rpl17-ps10	527.041	0.4036	0.129045	3.12758	0.00176249	0.0190863
Speg	80.4932	0.585261	0.187172	3.12687	0.00176678	0.0191194
Lgalsl	98.4064	0.533385	0.17063	3.12598	0.00177214	0.019164
Camk2g	193.957	0.539763	0.172723	3.12503	0.0017779	0.0192129
Micu1	108.73	0.574475	0.183931	3.12332	0.00178822	0.0192976
Ppp1ca	167.467	0.458534	0.146804	3.12344	0.00178753	0.0192976
Cox17	159.572	0.471507	0.151011	3.12234	0.00179421	0.0193488
Noct	89.1919	0.624087	0.199939	3.12139	0.00179997	0.0193974
Dgke	83.8832	0.578859	0.185564	3.11946	0.00181184	0.0195119
Slc25a18	62.994	-0.655345	0.210231	-3.11727	0.00182537	0.019604
Slc3a2	139.891	0.512619	0.164446	3.11725	0.00182544	0.019604
Cep170	92.4947	0.508682	0.16318	3.11731	0.00182508	0.019604
Rnf130	88.1271	0.534268	0.171383	3.1174	0.00182454	0.019604
Prelid3b	54.0136	0.634755	0.203724	3.11575	0.00183475	0.0196903
Gstp2,Gstp1	268.736	0.457137	0.146741	3.11526	0.00183782	0.0197096
Setd3	224.271	0.495821	0.159192	3.1146	0.00184194	0.0197401
Prnp	825.361	0.44701	0.14356	3.11375	0.00184726	0.0197835
Ppp1r12a	102.514	0.551271	0.177098	3.1128	0.00185319	0.0198334
Adcyap1r1	71.4776	0.645795	0.207478	3.1126	0.0018545	0.0198337
Qsox1	54.7821	0.619601	0.199134	3.11147	0.00186155	0.0198954
Dcaf7	109.385	0.538008	0.173005	3.10979	0.00187219	0.0199954
Sulf1	38.667	1.13567	0.365337	3.10856	0.00188004	0.0200653
Slc24a2	246.194	0.558589	0.179809	3.10657	0.00189269	0.0201866
Rnf19b	105.25	0.543052	0.174827	3.10623	0.00189489	0.0201935
Fbxl6	54.2018	0.620976	0.199924	3.10607	0.00189594	0.0201935
Gars	138.724	0.532304	0.171402	3.10559	0.001899	0.0202122
Dhx30	119.022	0.484779	0.156113	3.1053	0.00190085	0.020218
Eea1	63.4644	0.59708	0.192465	3.10228	0.00192035	0.0204115
Adgra1	82.5943	0.645961	0.208427	3.09921	0.00194036	0.02061
Fdps	113.049	0.583447	0.18834	3.09784	0.00194937	0.0206916
Celsr1	28.5555	-0.743713	0.240139	-3.09701	0.00195482	0.020735
Arglu1	234.446	0.548293	0.177051	3.09681	0.00195613	0.020735
Coq10a	80.5856	0.601334	0.194211	3.0963	0.00195952	0.0207568
Cdk17	214.03	0.494262	0.159657	3.09579	0.00196292	0.020769
Tnni3k	32.5888	-0.704061	0.22743	-3.09572	0.00196335	0.020769
Eme1	29.5329	-0.715875	0.231296	-3.09507	0.00196769	0.0207779
Aasdhppt	49.4649	0.647665	0.209262	3.09499	0.0019682	0.0207779
Osbpl6	83.4436	0.568932	0.183822	3.09502	0.00196798	0.0207779
Lztr1	88.2753	0.538283	0.173975	3.09402	0.00197465	0.0208318
Impact	155.419	0.496802	0.160586	3.09368	0.00197689	0.0208412
Tsn	73.1825	0.517499	0.16747	3.09009	0.00200093	0.0210804
Megf11	36.7807	0.699154	0.226283	3.08974	0.00200332	0.0210912
Slc12a5	331.774	0.49475	0.160162	3.08906	0.0020079	0.0211251
Stau1	90.1937	0.535078	0.173293	3.08771	0.00201705	0.0211927
Srrm1	132.76	0.530216	0.171707	3.08791	0.00201571	0.0211927
Atf6	97.3752	0.499423	0.161759	3.08746	0.00201875	0.0211962
Atp5d	263.426	0.454555	0.147282	3.08629	0.00202672	0.0212655
Aff4	99.2459	0.481623	0.156111	3.08513	0.00203461	0.0213195
1520401A03Rik	106.45	0.53086	0.172066	3.08521	0.00203409	0.0213195
Gdap1	99.4198	0.506877	0.164355	3.08404	0.00204209	0.0213834
Rnf25	59.2338	0.568801	0.184446	3.08384	0.00204348	0.0213836
Rabep1	183.789	0.448587	0.145522	3.08261	0.00205192	0.0214574
Hnrnpu	188.724	0.466427	0.151331	3.08216	0.00205505	0.0214757
Uqcrh	423.402	0.410211	0.133134	3.0812	0.00206168	0.0215305
Calr	118.109	0.494973	0.160661	3.08085	0.00206408	0.021541
Creld1	119.362	0.516976	0.167895	3.07916	0.00207584	0.0216057
Aurkaip1	89.0731	0.547669	0.177835	3.07964	0.00207251	0.0216057
Tmem47	55.2432	-0.561089	0.182208	-3.07939	0.00207424	0.0216057
Abca6	23.8853	-0.841077	0.273141	-3.07927	0.00207505	0.0216057
Celsr2	228.567	0.546886	0.177678	3.07797	0.00208416	0.0216778
Fam168a	234.402	0.416401	0.135294	3.07774	0.00208574	0.0216797
Ndufv3	214.232	0.456097	0.148216	3.07724	0.00208929	0.021702
Cux1	85.3365	-0.499737	0.162449	-3.07627	0.00209608	0.0217435
Ankrd50	45.0253	0.621344	0.201974	3.07636	0.00209548	0.0217435
Ppm1g	50.5534	0.618403	0.201043	3.07597	0.00209818	0.0217508
Cmas	102.403	0.504626	0.164069	3.07569	0.0021002	0.0217571
Hibadh	66.4488	0.57137	0.185815	3.07493	0.0021055	0.0217955
Gpat4	101.337	0.494728	0.1609	3.07476	0.00210671	0.0217955
Atf2	94.3137	0.519999	0.169148	3.07422	0.00211055	0.0218208
Kifbp	179.779	0.464446	0.151114	3.07349	0.00211573	0.0218597
Atp8a2	72.0431	0.598114	0.194655	3.07269	0.00212139	0.0219036
Cyp2d12	161.477	0.488244	0.159002	3.07067	0.0021358	0.0220378
Ccnl2	96.0082	0.515182	0.167823	3.0698	0.00214204	0.0220545
Arhgef3	134.034	0.483424	0.157485	3.06965	0.0021431	0.0220545
Trnp1	54.9131	0.617583	0.201166	3.07001	0.00214052	0.0220545
Slc25a11	138.231	0.487862	0.158922	3.06983	0.0021418	0.0220545
Rnf220	262.504	0.393135	0.128093	3.06913	0.00214684	0.0220784
Asah1	66.1363	0.590209	0.192363	3.06821	0.00215343	0.0221169
Actn1	119.846	1.09154	0.355737	3.06837	0.00215226	0.0221169
E2f1	42.9918	0.661586	0.215822	3.06543	0.00217358	0.022309
Gon7,Gm20604	60.9957	0.608839	0.198651	3.06486	0.00217769	0.0223364
Plpbp	141.889	0.620133	0.202398	3.06392	0.00218454	0.0223771
Mier3	45.914	0.615174	0.200776	3.06398	0.0021841	0.0223771
Ankrd33b	167.975	0.58563	0.191151	3.0637	0.0021862	0.0223789
Cul3	129.02	0.531728	0.173568	3.06351	0.00218759	0.0223789
Dync1i1	137.193	0.498502	0.162746	3.06308	0.00219075	0.0223964
Tspyl1	126.789	0.483924	0.158062	3.06161	0.00220149	0.0224471
Itfg1	138.031	0.487591	0.159258	3.06163	0.00220133	0.0224471
Dnpep	62.8715	0.554359	0.181058	3.06177	0.00220029	0.0224471
Rab5c	171.356	0.415487	0.135706	3.06167	0.00220109	0.0224471
Lat	132.99	0.557982	0.182264	3.06139	0.00220314	0.0224492
Abhd2	131.802	0.648166	0.211785	3.06048	0.00220979	0.0225022
Ipo11	95.3985	0.520708	0.170189	3.05958	0.00221648	0.0225555
Kif21b	82.5604	0.57481	0.187911	3.05894	0.00222119	0.0225887
Cyc1	162.353	0.515584	0.168609	3.05786	0.00222923	0.0226407
Dusp7	206.404	0.557324	0.182258	3.05788	0.00222908	0.0226407
Cnksr2	282.992	0.418562	0.136923	3.05693	0.0022362	0.0226967
Lsm14b	84.3277	0.53899	0.176367	3.05607	0.00224258	0.0227317
Plekhb2	129.449	0.518873	0.169777	3.0562	0.00224165	0.0227317
Rprm	80.6109	0.735028	0.24056	3.05549	0.00224691	0.0227608
Psmc1	180.144	0.449379	0.147115	3.05462	0.00225347	0.0228123
Pde4dip	128.841	0.520651	0.170459	3.0544	0.00225509	0.0228139
Ppa1	174.197	0.490624	0.160709	3.05286	0.00226669	0.0228865
Ndufv1	114.195	0.522626	0.17118	3.05307	0.00226514	0.0228865
Slc50a1	94.1589	0.596894	0.195509	3.05302	0.00226549	0.0228865
Pdha1	174.944	0.481805	0.157843	3.05243	0.00226994	0.0228973
Agbl4	60.6224	0.580143	0.190065	3.05233	0.00227071	0.0228973
Eif2b5	115.334	0.571211	0.187182	3.05164	0.00227594	0.0229351
C1d	82.7766	0.489076	0.16033	3.05044	0.00228505	0.0229971
Kcnab2	373.674	0.426726	0.139889	3.05047	0.00228485	0.0229971
Akap6	158.67	0.486995	0.159706	3.04931	0.00229365	0.0230687
Ccdc51	29.358	-0.724146	0.23763	-3.04736	0.00230858	0.0231889
Dnajc15	97.5518	0.510542	0.167528	3.0475	0.00230752	0.0231889
1500011B03Rik	73.3879	0.562331	0.184543	3.04715	0.0023102	0.0231901
Psma5	91.1393	0.477968	0.157003	3.04431	0.00233211	0.0233949
Ndufs7	165.617	0.478679	0.157252	3.04402	0.00233437	0.0234025
Klhdc10	73.0546	0.53437	0.175559	3.04382	0.00233595	0.0234032
Uqcr11	328.708	0.442435	0.145437	3.04211	0.00234923	0.0235211
Il13ra2	32.7977	-0.693094	0.227898	-3.04124	0.00235603	0.0235739
Klhl7	71.4212	0.592721	0.195028	3.03916	0.00237237	0.0237139
Tchp	28.1023	-0.703779	0.231577	-3.03907	0.00237307	0.0237139
Sc5d	63.1213	0.582736	0.191817	3.03797	0.00238175	0.02377
Eif5a2	128.3	0.494581	0.162798	3.038	0.00238154	0.02377
Atp5l	228.095	0.456147	0.150168	3.03759	0.00238479	0.0237851
Vmn2r2	40.3339	-0.63689	0.209779	-3.03601	0.00239735	0.023895
Slc25a12	169.177	0.444556	0.14657	3.03306	0.00242084	0.0240828
Psip1	205.036	0.461881	0.152275	3.0332	0.00241977	0.0240828
Dnajc16	86.0488	0.574829	0.189499	3.03341	0.00241805	0.0240828
Nucb1	68.3506	0.561643	0.185209	3.03248	0.00242551	0.0241138
Ift57	88.5996	0.498688	0.16448	3.0319	0.00243021	0.0241451
Necab3	72.0094	0.58112	0.19169	3.03156	0.00243295	0.0241568
Polg2	32.2413	-0.670809	0.221369	-3.03027	0.00244334	0.024229
Gatd3a	114.958	0.48903	0.161375	3.03039	0.0024424	0.024229
Tspan2	31.849	-0.716651	0.236532	-3.02983	0.00244689	0.0242488
Alg2	132.955	0.451304	0.148983	3.02924	0.00245174	0.0242571
Cyb5b	124.746	0.465135	0.153553	3.02915	0.00245242	0.0242571
Supt5	102.511	0.504335	0.166476	3.02947	0.0024498	0.0242571
Tcaf1	160.124	0.462766	0.152851	3.02757	0.00246527	0.0243687
Arl4d	97.3524	0.998961	0.330375	3.02372	0.00249689	0.0246631
Coro1c	143.285	0.602694	0.199333	3.02355	0.00249824	0.0246631
Smpd1	119.928	0.533723	0.176566	3.0228	0.00250447	0.024709
Rtn4rl1	86.7841	0.645776	0.21373	3.02145	0.00251564	0.0248035
Gabra4	85.9058	0.591111	0.195676	3.02087	0.00252046	0.0248351
Gprasp2	103.544	0.511052	0.169195	3.02049	0.00252367	0.024851
Akirin2	71.3195	0.526941	0.174505	3.01963	0.00253086	0.0249061
Ipo4	90.119	0.486319	0.161065	3.0194	0.00253279	0.0249092
Kcnh1	109.452	0.662	0.219281	3.01896	0.00253643	0.0249244
Slc45a2	29.2497	-0.693491	0.229722	-3.01883	0.00253754	0.0249244
Ank	274.718	0.504599	0.167223	3.01751	0.00254859	0.0250155
Gm15056	38.8223	-0.619449	0.205296	-3.01734	0.00255004	0.0250155
Pou2af1	25.763	-0.762443	0.252739	-3.01672	0.00255522	0.0250505
Dync1h1	183.49	0.471179	0.156218	3.01617	0.00255993	0.0250734
Dlg3	146.931	0.468023	0.155177	3.01607	0.00256078	0.0250734
Pex11b	70.5456	0.555392	0.184206	3.01506	0.00256928	0.0251249
Igf2	32.5945	-0.667473	0.221369	-3.0152	0.0025681	0.0251249
Psmb11	32.4467	-0.688641	0.228465	-3.01421	0.00257647	0.0251794
S100a10	100.36	0.514111	0.1706	3.01355	0.00258214	0.0252189
Nub1	100.23	0.51032	0.169404	3.01244	0.00259155	0.0252949
Csde1	175.294	0.466764	0.154963	3.0121	0.00259444	0.0253072
Gabbr1	490.802	0.43842	0.145635	3.01041	0.00260897	0.025433
Rab11fip4	280.193	0.42317	0.140597	3.00981	0.00261414	0.0254363
Eif4g3	260.627	0.513764	0.170685	3.01002	0.00261234	0.0254363
Vsnl1	530.197	0.454202	0.150908	3.0098	0.00261423	0.0254363
Canx	228.256	0.509984	0.169462	3.00943	0.00261734	0.0254423
Hs3st4	94.4479	0.67993	0.225942	3.00931	0.0026184	0.0254423
Rps13	278.674	0.391103	0.129979	3.00897	0.00262139	0.0254423
Uba2	43.2301	0.630323	0.209475	3.00906	0.0026206	0.0254423
Ppp1r9a	183.964	0.524986	0.174602	3.00675	0.00264054	0.0255591
Adam23	171.961	0.472233	0.157064	3.00662	0.00264166	0.0255591
Dip2b	105.795	0.620112	0.206232	3.00687	0.00263956	0.0255591
Egr3	211.488	1.24485	0.413984	3.007	0.00263837	0.0255591
Cers4	84.7133	0.536787	0.178525	3.00679	0.0026402	0.0255591
Aif1l	38.9521	-0.614868	0.204582	-3.00548	0.00265161	0.0256315
Sumo3	145.021	0.491207	0.163442	3.00539	0.00265244	0.0256315
Dym	89.4525	0.522575	0.173891	3.00518	0.00265421	0.0256326
Atp5k	178.773	0.4416	0.146957	3.00495	0.00265621	0.025636
Mapk8ip2	294.199	0.391858	0.13042	3.00459	0.00265941	0.0256509
Pdap1	171.782	0.455266	0.151605	3.00298	0.00267353	0.0257711
Pfdn6	95.449	0.551453	0.183681	3.00224	0.00268003	0.0258177
Fbxo25	71.695	0.549883	0.18321	3.00138	0.00268758	0.0258745
Cope	173.346	0.463984	0.154652	3.00019	0.00269811	0.0259597
Arpc5l	163.936	0.431788	0.144005	2.99842	0.00271379	0.0260944
Srrm2	298.752	0.441565	0.147278	2.99816	0.00271612	0.0261006
Rufy2	107.285	0.518448	0.172983	2.9971	0.0027256	0.0261756
Mta1	81.4332	0.534738	0.178436	2.99681	0.00272825	0.0261848
Nipal3	109.775	0.506241	0.168984	2.9958	0.00273726	0.0262551
Ip6k2	140.881	0.458863	0.153211	2.99497	0.00274471	0.0263103
Csmd1	66.2122	0.570317	0.190478	2.99414	0.00275224	0.0263661
Fam81a	189.539	0.436529	0.14581	2.99381	0.00275516	0.0263779
Klhl22	106.939	0.546408	0.182546	2.99326	0.00276018	0.0264096
Kif1a	382.835	0.443711	0.148291	2.99217	0.00277005	0.0264878
Ndufa1	187.532	0.422568	0.141235	2.99194	0.00277209	0.026491
Ddit4l	32.3578	-0.697597	0.233191	-2.99152	0.00277591	0.0265112
Pgm2l1	297.622	0.462857	0.154799	2.99005	0.00278928	0.0266224
Ugt1a8	27.4555	-0.707357	0.236634	-2.98924	0.00279674	0.0266773
Tamalin	122.865	1.23439	0.413144	2.9878	0.00280998	0.0267871
D030056L22Rik	67.0319	0.523281	0.175326	2.98462	0.0028393	0.02705
Rp9	78.8091	0.664334	0.222611	2.98429	0.00284241	0.027063
Septin9	105.374	0.522192	0.175045	2.98318	0.0028527	0.0271443
Dyrk2	54.2354	0.672727	0.225587	2.98211	0.00286267	0.0272226
Spryd3	160.366	0.46139	0.154778	2.98098	0.00287332	0.0273071
Id4	29.4583	-0.701568	0.235403	-2.98028	0.00287987	0.0273443
Timm13	100.348	0.517485	0.173642	2.98018	0.00288075	0.0273443
Nenf	150.315	0.488955	0.164082	2.97995	0.00288293	0.0273482
Tspo	27.5714	-0.716291	0.240449	-2.97897	0.00289217	0.0273878
Mn1	56.7645	0.572688	0.192245	2.97895	0.0028924	0.0273878
Srp54a,Srp54b,Srp54c	175.648	0.523143	0.1756	2.97917	0.0028903	0.0273878
Sprn	69.9341	0.578468	0.194231	2.97825	0.00289896	0.0274305
Tlcd3b	150.037	0.536193	0.180046	2.9781	0.00290043	0.0274305
Wdr49	26.0537	-0.717257	0.240965	-2.9766	0.00291461	0.0275478
Pcp4l1	89.5793	0.512955	0.172384	2.97565	0.00292368	0.0276167
Epn1	447.131	0.403228	0.135605	2.97355	0.0029438	0.0277898
Entpd7	104.595	0.675739	0.227343	2.97234	0.00295543	0.0278826
Olfr761	51.8895	0.662533	0.222925	2.972	0.00295863	0.0278959
Rpl3	378.224	0.410598	0.138169	2.97171	0.00296149	0.0279059
Sstr1	49.435	0.648394	0.21824	2.97101	0.00296818	0.027952
Tnfrsf18	40.8646	-0.6046	0.203546	-2.97034	0.00297474	0.0279968
Elavl1	109.393	0.467419	0.157401	2.9696	0.00298188	0.028047
Rasgef1a	164.429	0.540817	0.182135	2.96932	0.00298459	0.0280555
Scn1b	1017.22	0.456876	0.154001	2.96671	0.00301007	0.0282779
Ric3	111.053	0.48208	0.162537	2.96598	0.00301722	0.0283279
Prrc2b	229.009	0.405638	0.136967	2.96157	0.00306072	0.028719
Ndufb9	200.191	0.459233	0.155085	2.96118	0.00306461	0.0287382
Smim43	86.0397	0.561199	0.189568	2.96041	0.00307234	0.0287852
Slc47a2	26.6279	-0.690723	0.233328	-2.96031	0.00307334	0.0287852
Phospho1	144.025	0.497849	0.168198	2.9599	0.00307741	0.0288059
Sfswap	76.0395	0.535168	0.18084	2.95935	0.00308291	0.0288227
Cacng2	143.129	0.551529	0.186366	2.95938	0.0030826	0.0288227
Tpo	30.4565	-0.661729	0.223701	-2.9581	0.00309544	0.0289184
Mrgprh	23.9951	-0.745802	0.252134	-2.95796	0.00309687	0.0289184
Pcgf3	49.8469	0.632737	0.213948	2.95743	0.00310212	0.0289326
Lipk	26.3803	-0.686423	0.232087	-2.95761	0.0031003	0.0289326
Map3k7cl	23.8967	-0.780818	0.26416	-2.95585	0.0031181	0.0290468
Sncb	378.779	0.46112	0.155994	2.95601	0.00311651	0.0290468
Ndufs2	201.626	0.454428	0.153763	2.95537	0.00312292	0.0290742
Fzd3	92.6427	0.509044	0.172314	2.95416	0.00313519	0.0291535
Atp11b	73.4319	0.524615	0.177574	2.95434	0.00313339	0.0291535
Daglb	83.5935	0.637059	0.215713	2.95327	0.00314424	0.0292202
Rnft2	112.793	0.511136	0.173098	2.95287	0.00314839	0.0292412
Mrpl3	68.8812	0.548791	0.185902	2.95204	0.00315683	0.0293021
Gramd1a	164.074	0.597585	0.202449	2.95178	0.00315944	0.0293088
Gm46319	23.5293	-0.750449	0.254272	-2.95136	0.00316379	0.0293291
Gpatch2l	69.1894	0.540236	0.183068	2.95102	0.00316729	0.0293291
Ddhd1	118.124	0.644208	0.218299	2.95104	0.00316705	0.0293291
Psmd12	75.9373	0.546697	0.185281	2.95064	0.00317117	0.0293475
Kifap3	204.388	0.475728	0.161259	2.95009	0.00317679	0.029382
Rab24	234.364	0.464722	0.157558	2.94953	0.00318253	0.0293826
Pacsin3	91.4378	0.676548	0.22936	2.94972	0.00318064	0.0293826
Tcf23	27.1495	-0.689948	0.233906	-2.94968	0.00318104	0.0293826
Elmod1	148.591	0.498134	0.1689	2.94928	0.00318517	0.0293894
Clip3	622.498	0.404587	0.137235	2.94814	0.00319694	0.0294687
Coq5	83.5815	0.503318	0.170738	2.9479	0.00319944	0.0294687
Nnat	36.9986	0.741045	0.251378	2.94793	0.00319908	0.0294687
Fgf23	27.2644	-0.702253	0.238303	-2.94689	0.00320985	0.029547
Elavl3	296.207	0.428909	0.145582	2.94617	0.00321736	0.0295986
Isoc2a	39.6766	-0.60271	0.204637	-2.94526	0.00322688	0.0296511
Mrpl18	102.191	0.516107	0.175233	2.94526	0.00322684	0.0296511
Slc29a3	36.1008	-0.622406	0.211383	-2.94444	0.00323539	0.0297116
Efna3	130.882	1.02334	0.347594	2.94406	0.00323939	0.0297308
Mrps17	72.7113	0.554525	0.188369	2.94383	0.0032418	0.0297353
Sorbs3	28.1076	-0.746873	0.25376	-2.94323	0.00324808	0.0297754
Tmem215	42.5227	-0.594569	0.202029	-2.94298	0.00325066	0.0297814
Pafah1b3	54.2926	0.605362	0.205731	2.94249	0.00325587	0.0298116
Slc39a9	53.3849	0.563259	0.191437	2.94227	0.00325818	0.0298151
Slc27a4	97.7407	0.530221	0.180296	2.94083	0.00327329	0.0299182
Man2a1	74.4577	0.594752	0.20223	2.94097	0.00327184	0.0299182
Chmp2b	96.7236	0.483812	0.164557	2.94008	0.00328125	0.0299733
Zfp445	154.102	0.513765	0.174768	2.93969	0.00328543	0.0299938
Emcn	27.9216	-0.780456	0.265516	-2.9394	0.00328851	0.0300043
Lyz2	23.1899	-0.751601	0.255741	-2.93891	0.00329366	0.0300301
Clptm1l	85.3468	0.481858	0.163966	2.93877	0.00329521	0.0300301
Sdc3	123.91	0.542716	0.184708	2.93825	0.00330075	0.0300383
Clec16a	172.132	0.479834	0.1633	2.93836	0.00329954	0.0300383
Klhdc2	97.0658	0.496392	0.168958	2.93796	0.00330384	0.0300383
Klhl9	97.9594	0.496873	0.169112	2.93813	0.00330199	0.0300383
Arhgef7	117.341	0.484612	0.164962	2.93772	0.00330634	0.0300434
Chd3	104.702	0.482387	0.164215	2.93752	0.00330845	0.030045
Mag	53.8482	-0.61632	0.209851	-2.93694	0.00331473	0.0300844
Zgpat	110.99	0.520463	0.177234	2.93658	0.0033185	0.030101
Gm5643,Hnrnpa1l2-ps2,Hnrnpa1,Gm10052	323.603	0.428899	0.146104	2.93558	0.00332928	0.0301355
Rufy3	321.783	0.394712	0.134454	2.93565	0.00332845	0.0301355
Ranbp1	138.481	0.527164	0.179566	2.93577	0.0033272	0.0301355
Rabac1	348.056	0.41196	0.140337	2.9355	0.00333006	0.0301355
B230219D22Rik	66.6388	0.528801	0.1802	2.93452	0.00334068	0.030214
Ufsp2	66.3408	0.507589	0.173043	2.93332	0.00335363	0.0302782
Dpf1	92.1064	0.573192	0.195407	2.93332	0.00335354	0.0302782
Rab11fip2	67.4462	0.536208	0.182779	2.93365	0.00335006	0.0302782
Crym	61.956	0.616529	0.210195	2.93313	0.00335566	0.030279
Nf2	79.7719	0.550735	0.187785	2.93279	0.00335931	0.0302942
Cd81	120.349	0.474993	0.161988	2.93228	0.00336488	0.0303269
Arcn1	106.255	0.550066	0.187625	2.93173	0.00337083	0.0303629
Plcl2	171.814	0.450311	0.15365	2.93076	0.00338134	0.0304399
Numb	72.4597	0.528685	0.180423	2.93026	0.00338683	0.0304717
Prpf38b	90.8386	0.527048	0.1799	2.92967	0.0033932	0.0305113
Phpt1	47.4956	0.591045	0.201786	2.92906	0.00339984	0.0305416
Chst13	27.7499	-0.702484	0.239841	-2.92896	0.00340095	0.0305416
Cnot1	79.9423	0.497622	0.169905	2.92882	0.00340247	0.0305416
Vcpkmt	46.0765	-0.587839	0.200751	-2.92821	0.00340924	0.0305784
Prrxl1	27.9604	-0.687575	0.23482	-2.92809	0.00341051	0.0305784
Kcnv1	80.3061	0.569653	0.194564	2.92784	0.00341321	0.030585
Axl	30.7557	-0.665276	0.227272	-2.92723	0.00342001	0.0306282
Pdia6	149.528	0.398437	0.136151	2.92643	0.00342881	0.0306893
Ost4,Gm19774	76.9483	0.503669	0.172121	2.92625	0.00343081	0.0306895
Plpp6	76.5585	0.53626	0.183284	2.92585	0.00343517	0.0307049
Sorbs2	184.217	0.484752	0.165686	2.92573	0.00343648	0.0307049
Rapgef2	76.4672	0.509642	0.174262	2.92458	0.00344922	0.0307359
Selenof	188.16	0.41529	0.14201	2.92436	0.00345162	0.0307359
Lman1l	27.2232	-0.704873	0.240989	-2.92492	0.00344549	0.0307359
Ogfrl1	94.3654	0.56616	0.193559	2.925	0.00344451	0.0307359
Kcnc3	265.117	0.553847	0.189371	2.92467	0.00344819	0.0307359
Olfr560	36.6734	-0.64422	0.220296	-2.92434	0.00345183	0.0307359
Gfm1	71.2418	0.558426	0.190999	2.92371	0.00345891	0.0307813
Sstr3	62.9827	0.551022	0.188491	2.92333	0.00346305	0.0308006
Atp1b2	121.603	-0.524548	0.179449	-2.9231	0.00346563	0.0308058
Cpne7	44.901	0.648698	0.221957	2.92263	0.00347093	0.0308177
Slc25a5	181.398	0.410198	0.140348	2.92273	0.00346976	0.0308177
Cisd1	180.353	0.429505	0.14709	2.92002	0.00350008	0.0310587
Mcfd2	91.4303	0.53687	0.183935	2.91881	0.00351375	0.0311622
Chmp7	122.359	0.458923	0.15727	2.91805	0.00352232	0.0312204
Rbm27	37.3218	0.67406	0.231058	2.91727	0.00353106	0.03128
Wfdc16	35.5906	-0.606496	0.207934	-2.91677	0.00353677	0.0313111
Rorb	58.4297	-0.556876	0.190944	-2.91643	0.00354062	0.0313111
Mpig6b	26.2342	-0.74549	0.255603	-2.9166	0.00353874	0.0313111
Gabarapl2	395.027	0.390774	0.134038	2.9154	0.00355231	0.0313966
Vash2	36.0541	-0.626882	0.215076	-2.9147	0.00356028	0.0314313
Tlr4	27.5001	-0.699697	0.240045	-2.91486	0.00355851	0.0314313
Kmt5a	87.5233	0.52695	0.180823	2.91417	0.00356635	0.0314512
Ywhab	336.799	0.438021	0.150308	2.91415	0.00356659	0.0314512
Rpl10a	279.798	0.413916	0.142057	2.91373	0.00357141	0.0314759
Pik3ap1	26.7516	-0.711646	0.244308	-2.91291	0.00358081	0.0315345
Ints11	74.4089	0.523633	0.17977	2.91279	0.00358213	0.0315345
Grik4	31.3724	0.78008	0.267854	2.91233	0.00358744	0.0315633
Cox7b	359.787	0.454038	0.155928	2.91185	0.003593	0.0315944
Gpbp1	62.8092	0.59134	0.203247	2.90947	0.00362043	0.0318176
Rab34	39.9688	0.681748	0.23443	2.90811	0.00363619	0.031938
Pcdh17	52.0696	0.565599	0.194513	2.90777	0.00364011	0.0319544
Mta2	24.2854	0.772403	0.265959	2.90422	0.00368168	0.032301
Ppp1cb	218.666	0.455558	0.156935	2.90285	0.00369785	0.0324099
Idi2	27.0241	-0.727831	0.250733	-2.90281	0.00369827	0.0324099
Krt35	24.8929	-0.727033	0.250541	-2.90185	0.00370962	0.0324575
Acta1	43.4104	0.650791	0.224269	2.90184	0.00370982	0.0324575
Commd4	79.3561	0.551301	0.189984	2.90182	0.00370997	0.0324575
Fabp5	136.832	0.451577	0.155635	2.90151	0.00371374	0.0324722
Ddit4	66.3473	0.635349	0.219035	2.90067	0.00372364	0.0325405
Slc9a1	82.1386	0.531732	0.183367	2.89982	0.00373375	0.0326105
Sema3e	48.5401	0.605314	0.208762	2.89954	0.0037371	0.0326213
Mtfp1	127.132	0.481903	0.166235	2.89892	0.00374447	0.032649
Cnr1	66.2882	0.642239	0.221534	2.89905	0.00374301	0.032649
Mmut	262.717	0.595124	0.205329	2.8984	0.00375078	0.0326856
Ercc1	46.6837	0.606452	0.209254	2.89816	0.00375362	0.0326921
Atxn2l	160.292	0.482749	0.166621	2.89729	0.00376401	0.0327642
Serpina10	25.6978	-0.706592	0.243903	-2.89702	0.00376727	0.0327742
Dyrk1a	99.8122	0.453291	0.156486	2.89669	0.00377122	0.032786
Cyfip2	792.406	0.410489	0.141716	2.89655	0.00377285	0.032786
Cpsf2	55.7873	0.545746	0.188498	2.89524	0.00378873	0.0328945
Dkk4	24.0766	-0.714068	0.246641	-2.89517	0.00378958	0.0328945
Ogdh	135.938	0.4962	0.171403	2.89494	0.00379235	0.0329002
Slc2a3	138.38	0.950225	0.328349	2.89395	0.00380425	0.0329667
Car5a	31.3489	-0.652309	0.225392	-2.89411	0.0038024	0.0329667
Zfp934,Zfp935,Gm5141,Gm21145,Zfp808,Gm3325,BC052688,Platr25,6720489N17Rik,Gm36298	112.321	0.586703	0.202754	2.89366	0.00380775	0.0329785
Rpl41	530.533	0.413147	0.142834	2.8925	0.00382184	0.0330559
Soga3	240.854	0.406656	0.140594	2.8924	0.00382306	0.0330559
Zranb3	37.0269	-0.608022	0.21019	-2.89273	0.00381912	0.0330559
Ssbp2	179.274	0.454057	0.157007	2.89195	0.00382855	0.0330849
Polr3k	78.2664	0.506422	0.175157	2.89124	0.00383721	0.0331412
Limk2	78.0753	0.547929	0.189542	2.89081	0.00384253	0.0331503
Nck2	81.1716	0.546889	0.189171	2.89098	0.00384047	0.0331503
Clta	364.757	0.481746	0.166686	2.89014	0.00385067	0.0332022
Arnt2	140.025	0.491563	0.170157	2.88889	0.00386607	0.0333164
Gad1	637.112	0.475325	0.16457	2.88829	0.00387339	0.0333601
Aacs	58.9563	0.56425	0.195369	2.88813	0.00387544	0.0333601
Marcks	103.741	0.586929	0.203248	2.88775	0.00388011	0.0333819
Prkg1	51.4016	-0.558367	0.193421	-2.88679	0.00389188	0.0334646
Ireb2	96.2013	0.489125	0.169455	2.88646	0.003896	0.0334815
Sgta	161.185	0.474745	0.164496	2.88605	0.00390104	0.0334919
Mms19	66.6094	0.523009	0.181222	2.88602	0.00390153	0.0334919
Nsdhl	61.2774	0.558971	0.193742	2.88512	0.00391259	0.0335683
Pigq	117.172	0.449497	0.155817	2.88477	0.00391695	0.0335872
Sms	116.754	0.500412	0.173506	2.88413	0.00392499	0.033619
Dnajc27	143.764	0.419668	0.145507	2.88417	0.00392447	0.033619
Cacna2d2	49.3708	0.585082	0.202884	2.88383	0.00392874	0.0336325
Atg9a	132.035	0.479256	0.166209	2.88345	0.0039335	0.0336547
Gfod1	137.649	0.475242	0.16484	2.88304	0.00393853	0.0336792
Auh	117.154	0.514199	0.178387	2.88249	0.00394549	0.0336854
Mycbp2	125.62	0.506659	0.175768	2.88254	0.00394481	0.0336854
Idh3a	143.782	0.421648	0.146286	2.88236	0.00394703	0.0336854
Sun2	66.6923	-0.547084	0.18982	-2.88212	0.0039501	0.0336854
Olfr521	30.003	-0.652419	0.226361	-2.88221	0.00394899	0.0336854
Atrnl1	78.6627	0.52754	0.183073	2.88158	0.0039569	0.0337249
Prrt1	156.347	0.453891	0.157532	2.88126	0.00396086	0.0337401
Ndufs5,Ndufs5-ps	337.117	0.397377	0.137962	2.88034	0.00397241	0.0338199
Iqschfp,Iqcj	35.4639	-0.600314	0.208479	-2.87949	0.00398314	0.03388
Oprd1	46.6915	0.67668	0.235004	2.87944	0.00398383	0.03388
Kcns2	45.4955	0.569035	0.197761	2.87739	0.00400984	0.0339898
Pglyrp4	29.2767	-0.660998	0.229722	-2.87738	0.00400988	0.0339898
Tbpl2	25.5383	-0.69747	0.242354	-2.87789	0.00400341	0.0339898
Gne	43.0834	0.743342	0.258265	2.87822	0.00399931	0.0339898
Tex22	36.0448	-0.606957	0.210903	-2.8779	0.00400335	0.0339898
Inpp5j	110.953	0.470951	0.163659	2.87764	0.00400657	0.0339898
Homer1	79.9864	0.523363	0.181977	2.87598	0.00402775	0.0341227
Dip2c	89.3009	0.503729	0.17522	2.87484	0.00404233	0.0342089
Tmem38a	84.4347	0.489429	0.170239	2.87495	0.00404086	0.0342089
Vmn2r27	29.8065	-0.676581	0.235386	-2.87435	0.00404865	0.0342438
Purg	109.972	0.475398	0.165418	2.87392	0.00405406	0.0342708
Pik3r3	74.0406	0.508827	0.177079	2.87345	0.00406016	0.0343037
Mal2	126.349	0.468646	0.163124	2.87294	0.00406676	0.0343408
Cd200r1	35.7883	-0.614457	0.213892	-2.87274	0.00406924	0.0343431
Appl1	147.888	0.430801	0.149976	2.87246	0.00407296	0.0343558
Blcap	68.3395	0.5091	0.177247	2.87226	0.00407546	0.0343582
Kdm4b	93.1648	0.546801	0.190405	2.87177	0.00408175	0.0343926
Skint6	26.5448	-0.678242	0.236287	-2.87042	0.0040993	0.0345217
Ppp1r12b	66.7655	0.548284	0.191211	2.86742	0.00413832	0.0348125
Camsap2	128.977	0.476875	0.166301	2.86753	0.00413688	0.0348125
Tef	107.977	0.444261	0.154975	2.86666	0.00414831	0.0348588
Kctd10	55.8248	0.551073	0.192235	2.86666	0.00414824	0.0348588
Nsmaf	36.64	0.662728	0.231228	2.86612	0.00415534	0.034884
1700003F12Rik	24.7804	-0.704807	0.245913	-2.86608	0.00415587	0.034884
Sf3b2	235.012	0.397377	0.138656	2.86592	0.00415805	0.034884
Ecd	55.8628	0.569855	0.198941	2.86444	0.00417752	0.0350285
Kctd16	134.094	0.429936	0.150175	2.8629	0.00419778	0.0351793
Fbl	85.8455	0.562611	0.196565	2.86221	0.00420699	0.0352185
Tcp11l1	45.4637	-0.548624	0.191668	-2.86236	0.00420494	0.0352185
Epg5	64.6536	0.58661	0.205069	2.86054	0.00422915	0.035385
Ddn	218.39	0.571668	0.199882	2.86003	0.004236	0.0354076
Ppib	151.772	0.586995	0.205243	2.86	0.00423642	0.0354076
Ppp6c	59.6413	0.529575	0.18524	2.85886	0.00425163	0.0354966
Spata17	31.1246	-0.640625	0.224077	-2.85895	0.00425044	0.0354966
Vmn1r5	28.0784	-0.686454	0.240315	-2.85648	0.00428371	0.0357451
Fam43a	75.6727	1.17817	0.41248	2.85631	0.004286	0.0357451
Glg1	65.4959	0.554335	0.194106	2.85584	0.00429232	0.0357786
Ifrd1	44.4907	0.638242	0.223521	2.8554	0.0042983	0.0358092
Ctdsp1	39.9643	-0.585984	0.20526	-2.85484	0.00430586	0.0358329
Ddx3x	77.7202	0.490301	0.171754	2.85468	0.00430807	0.0358329
Eif3a	150.738	0.509468	0.178464	2.85474	0.00430724	0.0358329
Spcs2	84.2303	0.47961	0.1681	2.85312	0.00432928	0.0359858
Coro1b	96.365	0.48222	0.169023	2.85298	0.00433108	0.0359858
Ecpas	104.249	0.505508	0.177201	2.85275	0.00433431	0.0359933
Atp5pb	401.997	0.441923	0.154983	2.85142	0.00435242	0.0361244
Nat8l	326.744	0.43086	0.151154	2.85047	0.00436552	0.0362138
Cadps	258.62	0.441245	0.154834	2.84979	0.00437477	0.0362711
Arhgap6	99.8643	0.4618	0.162069	2.84939	0.00438028	0.0362877
Cacna1c	99.3222	0.489904	0.171948	2.84914	0.00438377	0.0362877
Gm3636,Gm3512,2610042L04Rik,Gm3005,Gm38418,Gm10406,Gm3264,Gm3173,Gm3696,Gm3194,Gm3383,Gm3739	66.9137	0.544063	0.190947	2.84929	0.00438166	0.0362877
Fto	109.788	0.490752	0.172296	2.84831	0.00439517	0.0363626
Vmn1r230	28.7514	-0.672564	0.236192	-2.84752	0.00440607	0.0364333
Spink5	25.1368	-0.679553	0.238718	-2.84667	0.00441786	0.0365114
Ube2e1	85.1589	0.502892	0.176732	2.8455	0.0044342	0.036627
Dync1i2	219.979	0.467815	0.16442	2.84524	0.00443777	0.036637
Celf2	553.705	0.440932	0.154993	2.84484	0.00444332	0.0366631
Mapk10	304.935	0.444468	0.156245	2.84468	0.00444565	0.0366631
B3gat1	118.018	0.506477	0.178064	2.84435	0.0044502	0.0366811
Nolc1	61.3332	0.560046	0.196928	2.84391	0.00445633	0.0366845
Ostm1	77.3738	0.490857	0.172602	2.84387	0.00445699	0.0366845
Smg1	62.7013	0.579369	0.20373	2.84381	0.0044577	0.0366845
Fign	25.6644	-0.680137	0.2392	-2.84338	0.00446382	0.0367154
Btbd3	78.8143	-0.543238	0.191105	-2.84261	0.00447455	0.0367647
Ube2o	150.199	0.484373	0.170392	2.8427	0.00447332	0.0367647
Ndufs6	239.727	0.387624	0.136407	2.84166	0.00448786	0.0367839
Nup98	51.7086	0.553417	0.194721	2.84211	0.00448167	0.0367839
Pam	117.442	0.447969	0.157627	2.84195	0.00448389	0.0367839
Sdf4	207.376	0.437121	0.153829	2.8416	0.00448873	0.0367839
Ptprj	135.557	0.603227	0.21227	2.84179	0.00448617	0.0367839
Cnnm1	126.032	0.516214	0.181699	2.84104	0.00449671	0.0368298
Nabp2	67.8827	0.530293	0.186689	2.84052	0.00450396	0.0368698
Ifit1	33.6052	-0.599804	0.211206	-2.8399	0.0045127	0.0369219
Pitpnm2	86.0848	0.55248	0.194575	2.83942	0.0045196	0.0369589
Strn	76.3449	0.540606	0.190407	2.83921	0.0045226	0.0369639
Ddx6	139.84	0.442382	0.15588	2.83797	0.00454014	0.0370877
Slc35b4	64.0744	0.517738	0.182451	2.83768	0.00454432	0.0371024
Psma4	113.346	0.474131	0.167136	2.8368	0.00455676	0.0371844
Mapk6	147.093	0.96382	0.339792	2.8365	0.00456109	0.0372002
Osbp	84.1459	0.519676	0.183222	2.83632	0.00456368	0.0372017
Ppif	51.2064	0.573796	0.202334	2.83589	0.00456977	0.0372124
Synrg	80.4577	0.469114	0.16542	2.83589	0.00456977	0.0372124
Pld4	23.2636	-0.688175	0.242711	-2.83537	0.00457723	0.0372536
Trim34a	46.869	-0.552118	0.194838	-2.83372	0.00460095	0.037427
Rgn	37.0515	-0.608462	0.214753	-2.83332	0.00460674	0.037449
Npm3-ps1,Npm3	77.7133	0.47279	0.166885	2.83303	0.00461089	0.037449
Ndufs1	115.636	0.480272	0.169519	2.83314	0.00460932	0.037449
Fam135b	112.697	0.503509	0.177742	2.8328	0.00461416	0.037456
Mmd	75.7261	0.517951	0.182874	2.83229	0.0046216	0.0374968
Fam171a1	59.1519	0.549883	0.194222	2.83122	0.00463714	0.0375836
Dgat2	93.3141	0.575932	0.203414	2.83132	0.00463561	0.0375836
Pole	33.104	-0.613828	0.216836	-2.83084	0.00464257	0.037608
Csnk2b	155.756	0.427302	0.150957	2.83062	0.00464581	0.0376146
2410002F23Rik	86.4809	0.495422	0.1751	2.82936	0.00466411	0.0377431
Per2	105.498	0.482871	0.170693	2.82888	0.00467111	0.03778
Miga2	135.348	0.457734	0.161823	2.8286	0.00467518	0.0377932
Eif1,Emd	389.511	0.43564	0.154069	2.82757	0.00469028	0.0378923
Exoc4	96.1574	0.482919	0.170798	2.82743	0.00469231	0.0378923
Traf3ip2	31.0066	-0.62952	0.222664	-2.82722	0.00469534	0.0378971
Hdac4	95.805	0.574743	0.203306	2.82698	0.00469888	0.0379059
Jcad	132.378	0.42827	0.151554	2.82586	0.00471544	0.0380198
Tmed4	53.9327	0.556115	0.196815	2.82557	0.00471969	0.0380343
Treml4	42.4872	-0.552795	0.195693	-2.82481	0.00473085	0.0380847
Cops8	107.119	0.45488	0.161027	2.82487	0.00472996	0.0380847
Inpp4a	121.198	0.46023	0.162943	2.82448	0.00473577	0.0381046
Npdc1	149.084	0.503684	0.178362	2.82395	0.00474359	0.0381477
Gtf2i	231.354	0.377953	0.133902	2.82261	0.00476351	0.0382881
Faxc	76.4738	0.523335	0.185425	2.82235	0.00476732	0.0382989
Ncoa4	51.7021	0.539505	0.191184	2.82191	0.00477389	0.0383318
Olfr960	23.555	-0.700974	0.248458	-2.8213	0.00478297	0.0383849
Coro1a	81.1717	0.491106	0.174156	2.81992	0.00480359	0.0385165
Itgav	80.4662	0.502647	0.178252	2.81987	0.00480433	0.0385165
Gm52441,Gm52437,Gm52435,Gm52446,LOC118568634	1370.59	0.569435	0.201989	2.81914	0.0048152	0.0385837
Cacnb1	128.466	0.434661	0.154236	2.81816	0.00483	0.0386554
Brsk2	223.756	0.442314	0.156953	2.81812	0.00483053	0.0386554
Satl1	32.2418	-0.629485	0.223376	-2.81805	0.00483161	0.0386554
Ric8a	63.5029	0.563446	0.19996	2.81779	0.0048355	0.0386666
Cpsf4	61.0486	0.514792	0.182724	2.81733	0.00484254	0.0386944
Kdm5b	109.843	0.506334	0.179727	2.81723	0.00484396	0.0386944
Tmem181a	123.085	0.48926	0.173681	2.81701	0.00484729	0.0387011
Slc11a1	35.2131	-0.628959	0.223298	-2.81668	0.00485223	0.0387206
Galt	93.8157	0.492836	0.175004	2.81614	0.0048604	0.0387579
Lrrc39	30.7214	-0.657311	0.233421	-2.81599	0.00486277	0.0387579
Astn1	142.446	0.434828	0.15442	2.81588	0.00486439	0.0387579
Ermn	42.8442	-0.583974	0.207437	-2.81519	0.00487488	0.0388215
Plk2	95.691	0.474348	0.168567	2.81399	0.004893	0.0388882
Sdr16c6	27.0016	-0.692116	0.245948	-2.81407	0.00489179	0.0388882
Rpl18	282.223	0.352396	0.125245	2.81365	0.00489827	0.0388882
Loxl4	29.7116	-0.698005	0.248066	-2.81379	0.0048961	0.0388882
B4galt6	110.66	0.479694	0.170477	2.81384	0.00489539	0.0388882
Rnf166	68.5845	0.567432	0.201647	2.81399	0.00489312	0.0388882
Btnl6	24.2837	-0.687034	0.244219	-2.81319	0.00490528	0.0389239
Ndufb8	285.477	0.415208	0.14763	2.81249	0.00491602	0.0389693
Nkiras1	165.936	0.478669	0.170192	2.81253	0.00491536	0.0389693
Abhd16a	89.8301	0.474628	0.168789	2.81196	0.00492402	0.0390128
Scyl1	111.76	0.447083	0.159011	2.81165	0.00492883	0.039031
Hnrnpd	200.91	0.400332	0.142457	2.81019	0.00495121	0.0391883
Dazap1	143.993	0.43838	0.156016	2.80984	0.00495656	0.0392106
Gabrb3	188.702	0.520445	0.185253	2.80938	0.00496368	0.0392469
Atg12	101.549	0.456854	0.162668	2.8085	0.00497727	0.0393344
Wdr1	98.515	0.519963	0.185156	2.80824	0.00498125	0.0393458
Extl1	120.193	0.478706	0.170485	2.80791	0.00498648	0.0393671
Rptor	80.338	0.486193	0.173172	2.80757	0.00499167	0.039388
Alg10b	51.86	0.548006	0.195206	2.80732	0.00499552	0.0393984
Fkbp3	187.948	0.461734	0.164607	2.80507	0.0050306	0.0396549
Gria2	281.151	0.45553	0.162445	2.80421	0.00504405	0.0396956
Sh2d4b	178.247	0.493742	0.176074	2.80417	0.00504458	0.0396956
Ghrh	27.667	-0.671977	0.239629	-2.80424	0.00504351	0.0396956
Fam98b	65.141	0.516497	0.184195	2.80408	0.00504599	0.0396956
Edf1	237.502	0.409909	0.14621	2.80355	0.00505428	0.0397407
Eloc	103.576	0.448652	0.160066	2.80292	0.00506423	0.0397586
Rtl8b,Rtl8a	524.614	0.403916	0.144101	2.803	0.00506296	0.0397586
Med14	89.9234	0.451328	0.161018	2.80297	0.00506342	0.0397586
Olfr1269	24.4044	-0.696299	0.24854	-2.80156	0.00508558	0.039906
Acin1	120.606	0.483326	0.172532	2.80136	0.0050887	0.0399103
Arf4	67.2679	0.517802	0.184921	2.80013	0.00510827	0.0400234
Trib3	37.7248	-0.574105	0.205025	-2.80016	0.00510768	0.0400234
Cuta	116.535	0.503343	0.179823	2.7991	0.00512454	0.0401106
Prps1l3,Prps1	141.296	0.409037	0.146132	2.7991	0.00512457	0.0401106
Fosb	101.084	1.73077	0.618398	2.79879	0.00512945	0.0401286
Rasgrp3	32.3426	-0.628194	0.224501	-2.79818	0.00513922	0.0401848
Rab3b	122.409	0.543461	0.194263	2.79756	0.00514909	0.0402215
Stmn4	341.207	0.482272	0.172388	2.7976	0.00514843	0.0402215
Zrsr2	122.73	0.530869	0.189849	2.79628	0.00516953	0.0403528
Igsf10	27.6407	-0.632614	0.226243	-2.79618	0.0051711	0.0403528
Sec23ip	47.9786	0.587214	0.210087	2.7951	0.00518836	0.0404671
Ifi44	23.5914	-0.688175	0.246309	-2.79395	0.00520683	0.0405908
Gadd45b	101.277	1.2195	0.436772	2.79208	0.00523705	0.0407924
Polr2m	184.584	0.353949	0.126772	2.79202	0.00523795	0.0407924
Gucy1b1	81.1456	0.512336	0.183521	2.7917	0.0052432	0.0408128
Gpr17	24.5236	-0.721	0.258286	-2.79148	0.00524675	0.0408201
Erh	86.7548	0.519183	0.186021	2.79099	0.00525469	0.0408595
Zfpl1	42.7131	0.588437	0.210846	2.79084	0.00525709	0.0408595
Stt3b	89.1196	0.449614	0.161137	2.79027	0.00526646	0.0409119
[truncated: 17,741 more rows]

## Sheet: DEGs_neuron_LND_ipsi2_contra
	baseMean	log2FoldChange	lfcSE	stat	pvalue	padj
Ppp1r1b	626.639	1.44681	0.191958	7.53713	4.80419e-14	2.49674e-10
Nrn1	549.382	1.42072	0.195218	7.2776	3.39815e-13	8.8301e-10
Gdpd5	117.929	1.05518	0.157704	6.69092	2.21777e-11	3.84192e-08
Rimbp2	323.983	1.14629	0.190354	6.02189	1.72397e-09	2.23987e-06
Srxn1	203.507	0.930782	0.156242	5.95732	2.56409e-09	2.66512e-06
D430041D05Rik	173.802	0.869877	0.147595	5.89368	3.77695e-09	3.27147e-06
Rgs4	520.015	1.01449	0.172961	5.86543	4.47961e-09	3.32579e-06
Dhps	101.455	0.892888	0.153322	5.82362	5.75849e-09	3.74086e-06
Egr3	219.442	1.20812	0.210852	5.7297	1.0061e-08	5.80964e-06
Ehd3	288.059	1.0588	0.189796	5.57865	2.42394e-08	1.1452e-05
Tamalin	140.205	0.997131	0.17867	5.58087	2.39322e-08	1.1452e-05
Kcnip3	272.891	0.830017	0.152967	5.42613	5.75899e-08	2.49412e-05
Sema4a	176.417	1.03371	0.192923	5.35812	8.4091e-08	3.3617e-05
Slc6a17	730.977	1.05919	0.199997	5.29604	1.18338e-07	4.39288e-05
Hagh	249.517	1.00802	0.192084	5.24782	1.53908e-07	4.99912e-05
Camkk1	388.794	0.957277	0.182221	5.25337	1.49339e-07	4.99912e-05
Rab15	372.478	0.739377	0.143927	5.13718	2.78897e-07	8.52605e-05
Sec61a2	122.437	0.810684	0.159945	5.06853	4.00907e-07	0.000115751
Klf10	105.619	0.855756	0.169984	5.03433	4.79533e-07	0.000131165
Kcnh5	131.502	0.813784	0.163255	4.98473	6.20493e-07	0.000161235
Lgi1	152.575	0.737453	0.148317	4.97215	6.62142e-07	0.000163864
Scrt2	156.789	0.971154	0.196498	4.94231	7.72006e-07	0.000175851
Amph	642.538	0.996631	0.201717	4.94074	7.78253e-07	0.000175851
Nkain1	105.816	0.789358	0.164518	4.798	1.60258e-06	0.000340312
Ppm1h	100.469	0.824512	0.171998	4.79373	1.63706e-06	0.000340312
Anp32a	426.894	0.943199	0.198238	4.75792	1.95599e-06	0.000390973
Crip2	175.133	0.814989	0.171706	4.74643	2.07042e-06	0.000398517
Cap1	281.023	0.822222	0.174861	4.70214	2.57448e-06	0.000477842
Klhl2	350.607	0.898833	0.191476	4.69424	2.67598e-06	0.000479555
Nrsn1	680.242	0.814986	0.175539	4.64277	3.43773e-06	0.000595529
Ppip5k1	147.423	0.755738	0.163372	4.62588	3.73007e-06	0.000625328
Ipo5	282.903	0.898919	0.196874	4.56595	4.97228e-06	0.000807529
Idi1,Idi1-ps1	113.544	0.736983	0.16195	4.55069	5.34694e-06	0.000842061
Kif17	111.856	0.776727	0.170957	4.54342	5.53497e-06	0.000846037
Lingo1	500.696	0.949928	0.211294	4.49576	6.93225e-06	0.00102934
Gm13305,Gm2002,LOC100861969,Il11ra1,Il11ra2	107.176	0.776438	0.173212	4.48259	7.37416e-06	0.00106454
Ldha	277.341	0.876802	0.198003	4.42823	9.50101e-06	0.00133451
LOC118567641	149.172	0.742758	0.168386	4.41104	1.02874e-05	0.00140693
Sh3bgrl3	442.773	0.786332	0.179909	4.37072	1.23836e-05	0.00165019
Adora1	465.822	0.747641	0.171962	4.3477	1.3757e-05	0.00178738
Mfsd12	135.386	0.664662	0.153166	4.33948	1.42821e-05	0.00181035
Cpne9	113.72	0.680261	0.157891	4.30843	1.64417e-05	0.00203446
Mapk6	193.679	0.739171	0.171977	4.29809	1.7228e-05	0.00208218
Herc3	289.806	0.870357	0.20293	4.28895	1.79517e-05	0.00212034
Golm1	106.02	0.796555	0.186689	4.26676	1.98335e-05	0.00229055
Prmt8	129.07	0.71234	0.168786	4.22037	2.43906e-05	0.0027556
Cox15	112.491	0.692205	0.164255	4.2142	2.50665e-05	0.00277172
Wfs1	98.5918	0.63565	0.151114	4.20641	2.59457e-05	0.00280916
Zmat4	148.245	0.676518	0.161993	4.17621	2.96409e-05	0.00314375
Dstn	237.415	0.720733	0.173	4.16608	3.09881e-05	0.0032209
Ptgds	286.129	-0.888877	0.213757	-4.15835	3.20558e-05	0.00326655
Efhd2	1053.24	0.940431	0.226504	4.15194	3.29675e-05	0.00329485
Ptp4a2	152.502	0.650347	0.157156	4.13824	3.4998e-05	0.00343178
Osbp2	175.46	0.647837	0.157711	4.10774	3.99541e-05	0.00384521
Plcxd2	244.568	0.724213	0.1766	4.10087	4.11597e-05	0.00388922
Cyb5r1	90.8348	0.691885	0.169145	4.09048	4.30479e-05	0.003995
Apod	100.273	-0.627449	0.1536	-4.08496	4.40839e-05	0.00401937
Hmgcs1	214.748	0.621788	0.152877	4.06725	4.75717e-05	0.00426259
Plxdc1	172.254	0.66124	0.166314	3.97586	7.01252e-05	0.00615592
Nptx2	199.288	1.67235	0.421381	3.96873	7.22554e-05	0.00615592
Brinp1	245.9	0.715265	0.180071	3.97212	7.12354e-05	0.00615592
Golt1b	94.8476	0.612231	0.154536	3.96173	7.44081e-05	0.00623708
Numbl	240.641	0.726208	0.184315	3.94003	8.14701e-05	0.00672064
Fam126b	219.346	0.796723	0.202516	3.93412	8.3502e-05	0.00678062
Tbc1d24	266.021	0.802044	0.204193	3.92788	8.56991e-05	0.00685197
Dhcr24	192.63	0.741144	0.191774	3.86467	0.00011124	0.00875931
Cnih3	123.207	0.644882	0.167422	3.85183	0.000117237	0.00909378
Ccdc85b	412.094	0.628678	0.164274	3.827	0.000129712	0.00991346
Gm52448,Gm52439,Gm52417,Gm52420,Gm52436	408.923	0.770212	0.20181	3.81652	0.000135345	0.0101941
Tspan5	263.012	0.73658	0.193595	3.80475	0.000141946	0.0105384
Slc7a4	268.789	0.761893	0.200635	3.79742	0.000146212	0.0107023
Tiam1	144.704	0.697395	0.18402	3.78977	0.000150787	0.010788
Rtn4rl1	134.91	0.600114	0.158402	3.78854	0.000151534	0.010788
Car4	120.252	0.641706	0.169793	3.77934	0.000157245	0.0108984
Daglb	127.918	0.587757	0.155589	3.77763	0.000158325	0.0108984
Srsf3	319.074	0.627027	0.166057	3.77598	0.000159377	0.0108984
Arl4d	136.179	0.579996	0.153899	3.76868	0.000164111	0.0109073
Ttll11	166.66	0.675376	0.179671	3.75896	0.000170624	0.0109073
Tpm1	407.652	0.718541	0.190949	3.763	0.000167885	0.0109073
Ppp1r37	288.507	0.607797	0.161786	3.7568	0.000172098	0.0109073
Pde1b	121.492	0.611466	0.162541	3.76191	0.00016862	0.0109073
H3f3b,Gm6485	467.902	0.640119	0.169833	3.7691	0.000163837	0.0109073
Kcnab3	335.125	0.716788	0.191422	3.74455	0.000180717	0.0109322
Robo3	125.748	0.63786	0.170355	3.74429	0.000180907	0.0109322
Gm51592	113.982	0.573303	0.153098	3.74467	0.00018063	0.0109322
Medag	100.035	0.597261	0.159241	3.75067	0.000176365	0.0109322
Gm7931,Hmgn2	194.91	0.533598	0.142763	3.73764	0.000185756	0.0109701
Rbfox3	380.997	0.611466	0.163472	3.74048	0.000183667	0.0109701
Insig1	131.264	0.689845	0.185032	3.72825	0.000192811	0.0112589
Ppme1	377.772	0.820534	0.220651	3.7187	0.000200251	0.0115634
Vgf	302.169	0.759936	0.204608	3.7141	0.000203928	0.0116463
Ubald1	189.865	0.582708	0.157164	3.70764	0.000209202	0.0118177
Trank1	196.648	0.654243	0.176858	3.69926	0.000216226	0.0120069
Rassf3	128.979	0.549648	0.148628	3.69815	0.000217173	0.0120069
Kcnh1	145.176	0.614797	0.167035	3.68065	0.000232643	0.012686
Mrps12	157.402	0.573686	0.155944	3.6788	0.000234338	0.012686
Mboat7	271.325	0.669674	0.18233	3.67288	0.000239834	0.0128497
Acsl5	127.2	0.573966	0.156567	3.66594	0.000246434	0.0130686
Nmnat2	296.621	0.660087	0.180367	3.65969	0.000252524	0.0132562
Gm42048,Gm6958	187.224	0.646985	0.176979	3.65572	0.000256459	0.0133281
Syn3	106.243	0.594743	0.162968	3.64944	0.00026281	0.013523
Svop	204.609	0.553707	0.152508	3.63067	0.000282688	0.0140873
Gadd45b	121.183	0.635707	0.175098	3.63057	0.000282791	0.0140873
Gfra2	217.026	0.603203	0.165955	3.63473	0.000278275	0.0140873
Cdh22	124.188	0.605144	0.166756	3.62891	0.000284619	0.0140873
Rnh1	145.952	0.508239	0.140788	3.60995	0.000306253	0.0150151
Necab2	102.551	0.61961	0.172711	3.58756	0.000333784	0.015269
Ptpn5	341.093	0.641525	0.178978	3.58438	0.000337874	0.015269
Actn1	169.849	0.662499	0.184548	3.58984	0.000330876	0.015269
Prxl2b	190.58	0.534567	0.149127	3.58465	0.00033753	0.015269
Abr	447.043	0.607641	0.16869	3.60211	0.000315641	0.015269
Sfxn3	233.98	0.643073	0.179022	3.59215	0.00032796	0.015269
Cux2	97.7161	1.02359	0.28514	3.58979	0.000330947	0.015269
Cfap298	167.276	0.532365	0.147979	3.59757	0.000321202	0.015269
Grb2	320.745	0.638392	0.177824	3.59001	0.000330662	0.015269
Ptp4a3	224.968	0.659951	0.184823	3.57073	0.000355993	0.0159491
Mef2d	484.849	0.640304	0.179713	3.56292	0.000366749	0.0162905
6430548M08Rik	539.451	0.707964	0.198853	3.56024	0.000370515	0.0163183
Slc6a8	370.14	0.62093	0.174938	3.54942	0.000386082	0.0167205
Aurkaip1	134.826	0.565747	0.159325	3.55091	0.000383908	0.0167205
Nrep	98.957	0.616621	0.174749	3.52861	0.000417754	0.0179427
Mrps34	149.232	0.521722	0.14857	3.51163	0.000445369	0.018972
Kcnj6	231.783	0.595035	0.169707	3.50625	0.000454469	0.0192022
Mpp3	157.568	0.656748	0.187558	3.50158	0.000462507	0.0193843
Pik3r1	320.404	0.585079	0.167653	3.48983	0.000483336	0.0200952
Chga	458.988	0.788496	0.226282	3.48457	0.000492934	0.0203316
Nus1	166.617	0.506464	0.145483	3.48127	0.000499044	0.0204215
Rab36	133.369	0.695884	0.200418	3.47216	0.000516283	0.0204911
Pdzrn3	111.76	0.563779	0.162118	3.47758	0.00050596	0.0204911
Cyp51	93.1785	0.562398	0.161979	3.47204	0.000516516	0.0204911
Apbb2	164.074	0.527444	0.151763	3.47544	0.000510018	0.0204911
Hk1	586.701	0.686037	0.198571	3.45487	0.000550553	0.0214169
Dnajc15	146.369	0.515844	0.1493	3.45508	0.000550138	0.0214169
Itgav	118.907	0.544008	0.157498	3.45406	0.000552215	0.0214169
Camk4	198.377	0.561409	0.162766	3.44918	0.0005623	0.0214891
Zfp787	97.8036	0.540643	0.157191	3.43939	0.000583023	0.0214891
Syn2	480.335	0.689137	0.200124	3.44356	0.000574115	0.0214891
Far1	169.861	0.617802	0.179479	3.44219	0.00057703	0.0214891
Cux1	138.904	0.503575	0.146238	3.44352	0.000574196	0.0214891
Selenow	901.848	0.564846	0.164195	3.4401	0.000581504	0.0214891
Arfgap1	167.391	0.624717	0.181157	3.44849	0.000563728	0.0214891
Agfg2	143.609	0.51877	0.151158	3.43197	0.000599208	0.0218173
Cyb561	185.338	0.526259	0.153363	3.43147	0.000600323	0.0218173
Smc5	106.447	0.553982	0.161849	3.42283	0.000619737	0.0222528
Moap1,Gm20604	158.3	0.658737	0.192482	3.42233	0.000620869	0.0222528
Reep2	199.509	0.612585	0.179274	3.41702	0.0006331	0.0225358
Kcnc3	372.15	0.608354	0.178139	3.41505	0.000637712	0.0225455
Drc3	95.9837	0.595587	0.174673	3.40972	0.000650289	0.0226816
Comt	242.696	0.587086	0.172146	3.41039	0.000648694	0.0226816
Sgsm1	189.923	0.620741	0.182202	3.40689	0.000657068	0.0227652
Pdzd2	100.982	0.522272	0.154312	3.38452	0.000713023	0.0232688
Miga2	218.851	0.52013	0.154313	3.37062	0.000749988	0.0232688
Anp32e	154.159	0.526956	0.156376	3.36981	0.000752195	0.0232688
Atad3a	106.549	0.51109	0.151169	3.38091	0.000722449	0.0232688
Gabbr2	625.178	0.754242	0.222441	3.39075	0.000697026	0.0232688
Lzts1	91.691	0.546472	0.162015	3.37296	0.000743639	0.0232688
Dgki	141.86	0.509666	0.150569	3.38494	0.000711937	0.0232688
Gm6579,Set	244.586	0.593184	0.175501	3.37995	0.000725001	0.0232688
Myo16	117.641	0.557656	0.164448	3.39108	0.000696185	0.0232688
Lrsam1	122.676	0.512004	0.151682	3.37551	0.000736779	0.0232688
Zfpm1	117.341	0.569229	0.167584	3.39667	0.000682115	0.0232688
Asic2	157.131	0.605269	0.179597	3.37016	0.000751253	0.0232688
Hmgcr	163.248	0.567467	0.167812	3.38157	0.00072072	0.0232688
Rcan2	465.299	0.549713	0.161832	3.39681	0.000681769	0.0232688
Jak1	150.356	0.532545	0.157167	3.38841	0.00070299	0.0232688
Dnajc6	290.348	0.541615	0.160648	3.37143	0.000747784	0.0232688
Sacs	198.676	0.571781	0.168413	3.3951	0.00068603	0.0232688
Acat1	217.919	0.576037	0.170719	3.37418	0.000740363	0.0232688
Kctd2	187.934	0.58435	0.174218	3.35413	0.000796137	0.0244824
Itpk1	149.326	0.595375	0.17762	3.35197	0.000802399	0.0245298
Ankrd46	238.069	0.517611	0.155031	3.33876	0.000841525	0.0255755
Chgb	966.634	0.707927	0.212264	3.33513	0.000852594	0.0256285
Csnk1d	165.439	0.528302	0.158413	3.33495	0.000853133	0.0256285
Hmgb3	92.2156	0.512992	0.154119	3.32854	0.000873033	0.0259938
Gm13363,Ptp4a1	163.447	0.5319	0.159911	3.32623	0.000880297	0.0259938
Snx1	114.868	0.598728	0.179981	3.32662	0.000879065	0.0259938
Ap2b1	390.436	0.665839	0.200626	3.3188	0.000904047	0.0265442
Nip7	107.029	0.466429	0.141269	3.3017	0.000961001	0.0279566
Golga7b	192.109	0.549131	0.166354	3.30098	0.000963489	0.0279566
Vstm2l	150.961	0.929949	0.281838	3.29958	0.000968287	0.0279566
Slc25a42	115.642	0.546701	0.165818	3.29698	0.00097729	0.0279848
Ykt6	199.254	0.523874	0.158933	3.2962	0.000980035	0.0279848
Eif3i	131.763	0.509447	0.154775	3.29153	0.000996448	0.028298
Septin9	174.412	0.540278	0.164459	3.28517	0.00101919	0.0284772
Pih1d1	109.884	0.515904	0.157006	3.28589	0.00101661	0.0284772
Cacng2	191.523	0.525343	0.159791	3.2877	0.00101011	0.0284772
Ttc7b	167.194	0.488555	0.149003	3.27883	0.00104238	0.0289106
Mobp	358.105	-0.665467	0.203016	-3.2779	0.00104583	0.0289106
Zcchc18	329.96	0.607603	0.18548	3.27585	0.00105346	0.0289672
Elmo1	240.475	0.545802	0.166817	3.27186	0.00106841	0.0292239
Micu1	165.384	0.515567	0.15765	3.27033	0.00107424	0.0292294
Fbl	130.714	0.610533	0.187003	3.26483	0.00109531	0.0296477
Ier5	185.702	0.534367	0.164092	3.25651	0.00112792	0.0303719
Rbbp7	118.288	0.558442	0.171839	3.24979	0.0011549	0.0306225
Ywhah	1050.1	0.618531	0.19026	3.25097	0.00115011	0.0306225
Hsph1	273.742	0.590935	0.181741	3.25153	0.00114787	0.0306225
Mrps26	234.909	0.599502	0.184693	3.24594	0.00117062	0.0308818
LOC118568632	585.164	0.707187	0.21822	3.2407	0.00119238	0.0312968
Pi4ka	631.862	0.706877	0.21835	3.23736	0.0012064	0.0315059
Rasgrp1	546.371	0.658039	0.203881	3.22756	0.0012485	0.0318061
Plxna4	153.671	0.47376	0.146687	3.22973	0.00123906	0.0318061
Psmb10	92.3053	0.499607	0.154777	3.22791	0.00124696	0.0318061
Zmiz1	218.101	0.61122	0.189171	3.23104	0.0012334	0.0318061
Prkab2	99.1655	0.531859	0.164629	3.23064	0.00123513	0.0318061
Reep1	173.465	0.621554	0.192888	3.22235	0.00127142	0.0320868
Hax1	152.769	0.545209	0.169274	3.22087	0.00127804	0.0320868
Ppm1l	162.031	0.529132	0.164232	3.22186	0.0012736	0.0320868
Trim2	205.458	0.503298	0.156358	3.21888	0.00128694	0.032155
Anxa11	203.906	0.532489	0.165817	3.2113	0.00132138	0.0328575
Rpl15	347.369	0.499204	0.155523	3.20985	0.00132805	0.0328661
Polr2f	235.678	0.496007	0.154849	3.20316	0.00135927	0.0334793
LOC100861749,Sfi1	141.518	0.5491	0.171599	3.19991	0.00137471	0.0336998
Mical3	149.374	0.5001	0.156442	3.19672	0.00139	0.0339147
Gpr162	464.281	0.696698	0.218327	3.19108	0.00141744	0.0342625
Dagla	227.418	0.562675	0.176311	3.19137	0.00141598	0.0342625
Zfp941	125.685	0.492337	0.154577	3.18506	0.00144724	0.0348209
Coro1c	220.329	0.61536	0.193449	3.181	0.00146767	0.0351151
Rcc2	169.919	0.526129	0.165452	3.17995	0.00147298	0.0351151
Gphn	208.147	0.498229	0.156923	3.17499	0.00149841	0.035558
Hint1	515.136	0.588171	0.185415	3.17219	0.00151292	0.0355777
Pde2a	209.142	0.520311	0.163995	3.17272	0.0015102	0.0355777
Ptprj	161.627	0.532315	0.167943	3.16961	0.00152645	0.0357341
Arl1	264.543	0.55087	0.174082	3.16442	0.00155393	0.0359255
Ndufc2	429.489	0.549666	0.173717	3.16415	0.00155537	0.0359255
Pgbd5	220.116	0.561104	0.177317	3.16442	0.00155392	0.0359255
Elovl4	199.094	0.507376	0.160643	3.1584	0.00158636	0.0364103
Srebf2	291.301	0.533869	0.169071	3.15767	0.00159037	0.0364103
Pacsin3	105.916	0.536995	0.170311	3.15303	0.00161583	0.0368309
Hapln4	327.297	0.661595	0.210064	3.14949	0.00163554	0.0371175
Itpa	157.325	0.479964	0.153211	3.1327	0.00173205	0.0385271
Rap1gap	651.469	0.664051	0.211808	3.13516	0.00171763	0.0385271
Rell2	212.773	0.461921	0.147325	3.13538	0.00171631	0.0385271
Zfr	324.539	0.48613	0.155202	3.13225	0.00173472	0.0385271
Degs1	162.462	0.481908	0.153826	3.13281	0.00173139	0.0385271
Gm15319,Gm21119,4930467E23Rik	158.256	0.59018	0.189195	3.11943	0.00181202	0.0390917
Naa50	150.677	0.543247	0.174126	3.11985	0.00180945	0.0390917
Slc7a8	145.15	0.615857	0.197098	3.12463	0.00178028	0.0390917
Pum2	292.223	0.510977	0.163875	3.11808	0.00182032	0.0390917
Nptxr,Npcd	407.297	0.634957	0.203543	3.11952	0.00181144	0.0390917
Cit	200.714	0.483886	0.155162	3.11859	0.00181718	0.0390917
Tra2b	139.843	0.521022	0.167017	3.11958	0.00181108	0.0390917
Iffo1	91.3231	0.547683	0.175526	3.12024	0.00180707	0.0390917
Ppp2r2c	523.312	0.494424	0.158989	3.1098	0.00187213	0.0400389
Msra	106.603	0.514	0.165377	3.10806	0.00188322	0.0401111
Dlgap4	279.553	0.527643	0.170084	3.10225	0.00192057	0.0406204
Ntng2	106.267	0.483315	0.155812	3.10191	0.00192277	0.0406204
Adam11	168.546	0.495233	0.159872	3.09768	0.0019504	0.0410374
Stk25	365.992	0.519203	0.167944	3.09153	0.00199127	0.041066
Odc1	130.27	0.464385	0.15016	3.09261	0.00198407	0.041066
Cabin1	121.503	0.525184	0.169783	3.09326	0.00197969	0.041066
Slc35e2	117.771	0.47572	0.153736	3.09439	0.00197215	0.041066
Acsl6	220.79	0.449512	0.145297	3.09374	0.00197649	0.041066
Syngap1	369.916	0.517083	0.167505	3.08696	0.00202213	0.0415376
LOC118568783	194.076	0.597455	0.193711	3.08427	0.00204055	0.041751
Srm	177.826	0.522939	0.169788	3.07995	0.00207035	0.0418383
Mtpn	312.239	0.462139	0.150014	3.08064	0.00206555	0.0418383
Fabp5	216.941	0.490214	0.159212	3.07899	0.00207702	0.0418383
Stub1	290.104	0.531311	0.17253	3.07952	0.00207333	0.0418383
Xpo1	109.086	0.461926	0.150258	3.07422	0.00211056	0.0423497
Etf1	101.22	0.49377	0.160693	3.07276	0.00212091	0.0423938
Prkar1b	1508.95	0.673519	0.219685	3.06584	0.00217062	0.0428924
Extl3	312.413	0.507971	0.165586	3.06772	0.00215702	0.0428924
Rps2,Gm45855	413.933	0.445761	0.145377	3.06625	0.00216763	0.0428924
Plch2	119.632	0.480022	0.156692	3.06346	0.0021879	0.0430702
Abhd2	172.813	0.524166	0.171306	3.05982	0.00221473	0.0432705
LOC100503923,Gm38510,Gm7609,Csprs,LOC100041903,Gm7592	97.305	0.455921	0.14898	3.06029	0.00221121	0.0432705
Syndig1	146.469	0.524409	0.171517	3.05747	0.00223211	0.0434467
Gm8580,Rpl29	366.923	0.447061	0.146533	3.05093	0.0022813	0.0441542
Synj1	349.38	0.559727	0.183494	3.05039	0.00228545	0.0441542
Ranbp1	185.379	0.506658	0.166191	3.04865	0.0022987	0.0442454
Vmn1r151,Vmn1r152,Vmn1r155,Vmn1r157,Vmn1r159,Vmn1r259,Vmn1r252,Vmn1r257,Vmn1r256,Vmn1r254,Vmn1r125,Vmn1r124,Vmn1r91,Vmn1r120,Vmn1r123,Vmn1r122,Vmn1r107,Vmn1r160,Vmn1r163,Vmn1r104,Vmn1r165,Vmn1r128,Vmn1r166,Vmn1r143,Vmn1r142,Vmn1r148,Vmn1r95,Vmn1r248,Vmn1r242,Vmn1r244,Vmn1r138,Vmn1r246,Vmn1r139,Vmn1r103,Vmn1r132,Vmn1r130,Vmn1r131,Vmn1r118,Vmn1r137,Vmn1r94,Vmn1r135,Vmn1r115,Vmn1r116,Vmn1r100,Vmn1r1…	144.122	0.465781	0.152838	3.04754	0.0023072	0.0442454
Snca	356.986	0.623458	0.205624	3.03203	0.00242914	0.0464126
Efr3b	161.977	0.43894	0.144955	3.02812	0.00246084	0.0465053
Gm51571,Gm51573,Gm51593,Gm51592,Gm51591,Gm51572,Gm51594	335.157	0.618894	0.20438	3.02815	0.00246057	0.0465053
Pcnx2	175.463	0.624016	0.206035	3.02869	0.00245618	0.0465053
Pdpk1	204.805	0.42864	0.141904	3.02064	0.00252241	0.0474963
Tspan13	129.825	0.457515	0.151907	3.01182	0.00259689	0.0483586
Gm52800	1934.16	0.708	0.234953	3.01337	0.00258362	0.0483586
Tacc1	256.125	0.52928	0.175792	3.01082	0.00260543	0.0483586
Raly	160.756	0.517036	0.171711	3.01107	0.00260325	0.0483586
Ube2ql1	192.429	0.476938	0.158536	3.00839	0.00262637	0.0485738
Timm13	144.34	0.513914	0.171042	3.00461	0.0026592	0.0490067
Gm52520	127.817	0.549571	0.183359	2.99725	0.00272431	0.049853
Azin1	144.251	0.44974	0.150033	2.9976	0.00272113	0.049853
Eif3c	221.89	0.535813	0.17901	2.9932	0.00276069	0.0503415
Napa	280.095	0.498241	0.166922	2.98487	0.00283695	0.0515511
Zfp934,Zfp935,Gm5141,Gm21145,Zfp808,Gm3325,BC052688,Platr25,6720489N17Rik,Gm36298	180.451	0.513954	0.17274	2.9753	0.00292706	0.0526364
Rragd	117.183	0.489952	0.164618	2.9763	0.00291753	0.0526364
Mbd2	215.355	0.46671	0.156852	2.97548	0.00292532	0.0526364
Taf10	164.833	0.428735	0.144165	2.97391	0.00294029	0.052692
Fdft1	276.213	0.552625	0.186032	2.97059	0.00297229	0.0530825
Ccsap	183.905	0.479991	0.161704	2.96833	0.00299423	0.0531092
Fasn	231.628	0.497806	0.167659	2.96916	0.00298614	0.0531092
Syt12	164.519	0.509124	0.171693	2.96532	0.00302371	0.0534498
Kansl2	200.666	0.58567	0.197625	2.96355	0.00304115	0.0534618
Cbarp	435.202	0.589817	0.19905	2.96316	0.00304497	0.0534618
Armc9	110.358	0.434124	0.146686	2.95956	0.00308083	0.0539093
Doc2a	131.997	0.469188	0.159167	2.94777	0.00320079	0.0552641
Nt5dc3	176.089	0.535699	0.181598	2.94992	0.00317859	0.0552641
Cabp1	791.772	0.538296	0.182576	2.94834	0.00319484	0.0552641
Apba2	483.02	0.601508	0.203986	2.94877	0.00319038	0.0552641
Mkrn1	168.252	0.452074	0.153571	2.94375	0.0032426	0.0556164
Mrps36	114.119	0.454228	0.154257	2.94462	0.00323355	0.0556164
Kcnc4	143.077	0.448179	0.152373	2.94134	0.00326797	0.0558673
Ubqln1	197.14	0.487353	0.16587	2.93817	0.00330161	0.0562572
Katnal1	145.162	0.454608	0.155017	2.93262	0.00336112	0.0570841
Cacna1g	133.226	0.455158	0.155344	2.93	0.00338957	0.0573799
Pomp	299.602	0.527097	0.180171	2.92553	0.00343865	0.0578339
Mgat5b	113.749	0.503301	0.17202	2.92583	0.00343541	0.0578339
Polb	127.903	0.461543	0.157878	2.92342	0.00346207	0.058031
St8sia5	198.397	0.523343	0.179076	2.92247	0.0034727	0.058031
Ptma	631.735	0.530984	0.181897	2.91914	0.00350996	0.0584656
Suclg1	310.431	0.547174	0.187731	2.91467	0.00356068	0.0587455
Rangap1	313.672	0.554005	0.189973	2.91623	0.00354288	0.0587455
Ssbp3	252.52	0.482711	0.165614	2.91468	0.00356048	0.0587455
Mars1	113.589	0.422551	0.145216	2.90981	0.00361646	0.0594771
Ppp1r10	120.544	0.490712	0.168704	2.90871	0.00362922	0.0594987
Eif3b	165.371	0.476331	0.163987	2.90469	0.00367616	0.0595171
Efna3	141.695	0.785223	0.270207	2.90601	0.0036607	0.0595171
Gm52861,Gm36327,Gm40367,Gm40364,Gm40365,Gm40363,Gm40369	427.383	0.629247	0.216419	2.90754	0.00364289	0.0595171
Pamr1	103.314	0.424091	0.145977	2.9052	0.00367021	0.0595171
Fip1l1	116.232	0.487669	0.168231	2.89881	0.00374587	0.0604574
H4c11,H4c12	191.66	0.478569	0.165314	2.8949	0.00379278	0.061025
Itpka	289.379	0.686074	0.237299	2.89118	0.003838	0.061562
Ppp1r2-ps3,Ppp1r2	322.958	0.512676	0.177649	2.8859	0.00390298	0.0624116
Slc2a3	199.259	0.490238	0.17011	2.88188	0.0039531	0.0629738
Ptprf	134.212	0.492162	0.170822	2.88114	0.00396237	0.0629738
Tpgs2	117.309	0.411088	0.142798	2.87881	0.00399176	0.0630553
Zfp428	100.022	0.442422	0.153668	2.87907	0.00398855	0.0630553
Vps52	101.003	0.417088	0.145365	2.86925	0.00411452	0.0647974
Gpc1	275.015	0.521857	0.181994	2.86744	0.00413806	0.0649713
Gm51400,Fkbp2	207.93	0.458105	0.160025	2.86271	0.00420029	0.0656176
Pabpc4	149.331	0.41706	0.145751	2.86145	0.0042171	0.0656176
Eif2b5	164.781	0.473697	0.165494	2.86232	0.00420556	0.0656176
Adam15	241.864	0.50811	0.177655	2.8601	0.00423512	0.0657012
Higd1a	224.117	0.51175	0.179111	2.85716	0.00427451	0.0660237
Fbxo34	91.8066	0.45216	0.158334	2.85574	0.00429373	0.0660237
Mrps22	109.567	0.453868	0.158933	2.85571	0.00429402	0.0660237
Foxk2	116.193	0.435605	0.152642	2.85376	0.00432047	0.0662344
Actg1	1357.25	0.577392	0.202465	2.85182	0.004347	0.0664451
Kcnt1	291.978	0.65113	0.228427	2.8505	0.00436508	0.0665258
Rab11fip5	281.356	0.453338	0.159192	2.84774	0.00440308	0.0668804
Klhdc10	116.025	0.435356	0.15292	2.84695	0.00441408	0.0668804
Sgsm2	134.433	0.458929	0.161588	2.84012	0.00450961	0.0670466
Slc2a13	178.196	0.47355	0.166442	2.84514	0.00443916	0.0670466
Arhgef7	170.687	0.457549	0.160912	2.84347	0.00446252	0.0670466
Phospho1	211.235	0.457483	0.160936	2.84263	0.00447424	0.0670466
Plp1	456.484	-0.545003	0.191885	-2.84026	0.00450769	0.0670466
Hmga1b,Hmga1	174.2	0.46287	0.162883	2.84174	0.00448686	0.0670466
Cacna1a	411.461	0.612919	0.215838	2.83972	0.00451536	0.0670466
Plekho1	98.9291	0.439797	0.155116	2.83528	0.00457856	0.0677915
Csnk1a1	452.576	0.528912	0.18685	2.83068	0.00464491	0.0683154
Slc25a36	131.542	0.4666	0.165133	2.82561	0.00471911	0.0683154
Rtn4rl2	144.204	0.797092	0.281819	2.82838	0.00467838	0.0683154
Ndufv2	206.08	0.454225	0.160542	2.82933	0.00466457	0.0683154
Pip4k2c	199.025	0.444864	0.15743	2.82579	0.00471639	0.0683154
Stx6	134.451	0.449143	0.158864	2.82722	0.00469547	0.0683154
Cdk16	480.667	0.439584	0.15556	2.82582	0.00471601	0.0683154
Gclc	111.143	0.439032	0.155203	2.82875	0.00467297	0.0683154
Fam43a	92.5733	0.498924	0.176628	2.82471	0.00473232	0.0683163
Kcnb1	287.46	0.508187	0.180085	2.82192	0.00477367	0.0685397
Unc13a	184.583	0.519135	0.18398	2.82169	0.00477717	0.0685397
Gnao1	873.492	0.527351	0.186937	2.821	0.00478736	0.0685397
Ndufb10	186.441	0.447601	0.15874	2.81971	0.00480676	0.068541
Tesk1	113.429	0.416985	0.147907	2.81924	0.00481383	0.068541
Ncdn	1160.05	0.526848	0.187118	2.81559	0.00486873	0.0691333
Scube1	116.055	0.523727	0.18622	2.81241	0.00491711	0.0694408
Arf4	111.471	0.458713	0.163088	2.81268	0.0049131	0.0694408
Tmem25	136.685	0.444719	0.158269	2.8099	0.00495571	0.0697962
Cmip	363.194	0.449591	0.160177	2.80684	0.00500302	0.0698723
Ric3	181.123	0.438841	0.156393	2.80601	0.00501593	0.0698723
Slc3a2	233.698	0.470659	0.16778	2.80521	0.00502833	0.0698723
Ewsr1	221.245	0.556035	0.198168	2.80587	0.00501803	0.0698723
Hspa12a	209.277	0.44709	0.159288	2.80681	0.00500343	0.0698723
Mrpl10	96.268	0.419248	0.149764	2.79939	0.00511986	0.0709545
Atp5h	550.35	0.498808	0.178251	2.79835	0.0051364	0.0709943
Sulf2	145.923	0.541005	0.193689	2.79316	0.00521951	0.0719517
Fam81a	224.301	0.417721	0.149758	2.78931	0.00528199	0.0724288
Asic1	103.696	0.462318	0.165703	2.79004	0.00527021	0.0724288
Ireb2	145.601	0.414315	0.148648	2.78722	0.00531625	0.0725159
Rpl12	363.775	0.449262	0.161162	2.78765	0.00530927	0.0725159
Stoml2	138.981	0.444801	0.159921	2.78137	0.00541296	0.0728787
Gm10409,4930555G01Rik,Gm3005,Gm10406,Gm3002,Gm3383,Gm2897,2610042L04Rik,Gm5458,Gm3411,Gm16525,Gm3173,Gm3317,Gm3558,Gm3667,Gm5796,Gm33933,Gm2956,Gm3373,Gm3636,Gm3696,Gm3500,Gm2237,Gm3264,Gm3488,Gm3739	243.485	0.477214	0.171394	2.7843	0.00536428	0.0728787
Hnrnpc	168.597	0.393163	0.141348	2.78154	0.00541025	0.0728787
Gpatch2l	107.334	0.442073	0.158912	2.78187	0.00540461	0.0728787
Slc12a5	516.197	0.535098	0.19232	2.78233	0.00539696	0.0728787
Edrf1	92.487	0.436522	0.15702	2.78004	0.00543518	0.0729887
Cracdl	279.974	0.529781	0.190682	2.77835	0.00546354	0.0731805
Asphd2	206.453	0.484621	0.174622	2.77525	0.00551587	0.0736914
Kctd6	127.148	0.494146	0.178196	2.77304	0.00555354	0.0737468
Csnk2b	247.741	0.440395	0.15881	2.77309	0.0055526	0.0737468
Paf1	90.8101	0.436951	0.157601	2.77251	0.00556258	0.0737468
Akt1s1	122.941	0.445822	0.161007	2.76896	0.00562354	0.0743419
Elp3	126.284	0.40754	0.14722	2.76823	0.00563608	0.0743419
Ints6	99.3988	0.414003	0.149654	2.76641	0.00566781	0.0745711
Fstl4	108.63	0.433926	0.157058	2.76284	0.00573	0.075199
Oga	192.07	0.518551	0.187806	2.7611	0.00576072	0.0754118
Pfn1	231.486	0.476492	0.172781	2.75778	0.00581962	0.0759914
Gnb5	118.419	0.520018	0.188748	2.7551	0.0058675	0.0764245
Sorl1	379.781	0.519034	0.18852	2.7532	0.00590156	0.0766064
Ap1s1	247.444	0.505626	0.183685	2.75268	0.00591094	0.0766064
Hdgfl2	116.639	0.466906	0.169843	2.74905	0.00597681	0.0772674
Camk2n2	224.303	0.443271	0.161383	2.74671	0.00601969	0.0776286
Sec22b	140.472	0.388348	0.141545	2.74364	0.00607623	0.07801
Cacnb4	361.968	0.47812	0.174276	2.74347	0.00607929	0.07801
Zfp706	250.942	0.451304	0.164708	2.74002	0.00614356	0.0786406
Gorasp2	155.153	0.457212	0.167185	2.73477	0.00624245	0.0788298
Dynlt3	129.277	0.400255	0.146449	2.73308	0.00627457	0.0788298
Atp11b	129.815	0.461695	0.168801	2.73515	0.00623525	0.0788298
Timm17a	163.249	0.423086	0.154883	2.73164	0.00630194	0.0788298
Stmn2	555.666	0.50806	0.185939	2.7324	0.00628745	0.0788298
Ptk2	315.794	0.527206	0.193029	2.73122	0.00631002	0.0788298
Sh3gl2	795.307	0.631109	0.231038	2.73162	0.00630234	0.0788298
Psmc4	230.966	0.491616	0.179833	2.73374	0.00626194	0.0788298
Snap47	438.456	0.573748	0.209596	2.7374	0.00619268	0.0788298
Rheb	284.127	0.514561	0.188212	2.73395	0.00625796	0.0788298
Cipc	132.291	0.41514	0.152223	2.72719	0.00638762	0.0792098
Smim7	102.681	0.416126	0.152551	2.72779	0.00637593	0.0792098
Atrnl1	112.189	0.413106	0.151774	2.72184	0.00649192	0.0792098
Vamp1	196.238	0.413145	0.151691	2.72359	0.00645763	0.0792098
Nsun2	107.213	0.452352	0.165999	2.72503	0.00642949	0.0792098
H2af-ps2,H2ac20,H2ac19,H2ac18	126.571	0.418933	0.153962	2.72102	0.0065081	0.0792098
Hnrnpab	144.79	0.39967	0.146824	2.7221	0.00648688	0.0792098
Pde4b	140.109	0.529528	0.194266	2.72579	0.00641477	0.0792098
Ppp5c	156.992	0.470729	0.172851	2.72332	0.00646295	0.0792098
Iqschfp,Schip1	478.489	0.554092	0.203607	2.72138	0.00650099	0.0792098
Klhl7	115.371	0.419483	0.153792	2.7276	0.00637962	0.0792098
P4htm	111.991	0.417861	0.15369	2.71885	0.00655094	0.0793627
Stx1a	391.037	0.512629	0.188547	2.71884	0.0065512	0.0793627
Ankmy2	119.335	0.421098	0.155067	2.71558	0.00661589	0.0799599
Arl2	213.526	0.426251	0.157177	2.71192	0.00668946	0.0806616
Arl6ip5	261.135	0.46336	0.171279	2.7053	0.00682437	0.0813488
Taf15	150.742	0.438646	0.162156	2.70508	0.00682872	0.0813488
Coro2b	349.603	0.467695	0.172931	2.70452	0.00684038	0.0813488
Prkcz	245.136	0.450999	0.166659	2.70612	0.00680749	0.0813488
Trim3	247.768	0.525267	0.194209	2.70465	0.00683772	0.0813488
Ndufa5	249.432	0.453066	0.167364	2.70708	0.0067878	0.0813488
Sacm1l	132.694	0.417597	0.154559	2.70187	0.00689513	0.0818128
R3hdm1	275.886	0.399732	0.14806	2.6998	0.00693819	0.0819495
Exog	99.6974	0.397625	0.147257	2.7002	0.0069297	0.0819495
Rnf227	277.142	0.43475	0.161403	2.69357	0.00706918	0.0832284
Gpr180	93.8219	0.411984	0.152991	2.69287	0.00708404	0.0832284
Tpi1	1039.53	0.573829	0.213131	2.69237	0.00709452	0.0832284
Snx13	95.2778	0.39485	0.146736	2.69089	0.00712621	0.083412
Ptpn3	178.622	0.404602	0.15071	2.68463	0.00726095	0.0847981
Msmo1	137.565	0.489206	0.18228	2.68382	0.00727868	0.0848146
Kdsr	168.462	0.471214	0.175626	2.68305	0.00729532	0.0848183
Pfdn1	155.998	0.41272	0.154011	2.67981	0.00736634	0.0852626
Prkag2	175.556	0.484265	0.180672	2.68035	0.0073545	0.0852626
Ppp1ca	237.906	0.444557	0.165964	2.67863	0.00739233	0.0853732
Csnk2a1	203.991	0.394078	0.147412	2.67331	0.00751067	0.0861654
Ncor2	205.866	0.463816	0.17348	2.6736	0.00750421	0.0861654
Nutf2	137.953	0.476606	0.178217	2.67431	0.0074884	0.0861654
Rgs2	146.412	0.418289	0.156532	2.67223	0.00753485	0.0862524
Ociad2	203.152	0.496286	0.185862	2.67018	0.00758111	0.0864014
Ina	512.244	0.50883	0.190522	2.67071	0.00756909	0.0864014
Acbd6	99.7965	0.412868	0.154721	2.66847	0.00761968	0.0865141
Bag1	96.2371	0.402702	0.150922	2.66827	0.0076243	0.0865141
Coq10a	121.843	0.415417	0.15578	2.66669	0.00766015	0.0867316
Senp5	110.346	0.414637	0.155569	2.6653	0.00769204	0.0869033
Sphkap	210.21	0.411498	0.154435	2.66453	0.00770954	0.0869121
Cacna2d3	154.045	0.42161	0.158345	2.6626	0.00775403	0.087193
Khdrbs3	315.496	0.563899	0.211834	2.66199	0.00776801	0.087193
Scarb1	94.6278	0.426891	0.160532	2.65923	0.00783202	0.0875482
Adap1	198.652	0.405719	0.152574	2.65917	0.00783335	0.0875482
Odf2	149.242	0.488956	0.183943	2.65819	0.00785605	0.0876135
Rpl19	803.629	0.44537	0.167694	2.65584	0.00791102	0.088011
Krtcap2	155.961	0.384545	0.144826	2.65522	0.00792556	0.088011
Inpp5a	99.7203	0.401823	0.151439	2.65336	0.00796938	0.0883089
Tmem50b	139.44	0.384726	0.145248	2.64875	0.00807896	0.0889425
Ccnh	100.772	0.430568	0.162591	2.64816	0.00809315	0.0889425
Naa10	113.372	0.430671	0.162679	2.64737	0.00811214	0.0889425
Gm10409,Gm3020,Gm3005,Gm10406,Gm3002,Gm3264,Gm2897,Gm3512,Gm3411,Gm16525,Gm3239,Gm3317,Gm3558,Gm3667,Gm3194,Gm3095,Gm33933,Gm2956,Gm3252,Gm2974,Gm3373,Gm3696,Gm3752,Gm3500,Gm8108,Gm3248,Gm38418,Gm38690,Gm3383,Gm3164,Gm3488,Gm3739	129.968	0.422206	0.159333	2.64983	0.00805319	0.0889425
Psmb3	203.485	0.40474	0.152881	2.64742	0.00811078	0.0889425
Ergic1	182.67	0.458956	0.173434	2.64628	0.00813823	0.0890408
Apbb3	120.884	0.434782	0.164698	2.63988	0.00829358	0.0905498
Adprh	190.714	0.436727	0.165589	2.63742	0.00835402	0.0908281
Htt	167.533	0.426421	0.161654	2.63786	0.00834311	0.0908281
Hibadh	90.7562	0.395626	0.150198	2.63404	0.00843765	0.0911216
Fbxl5	108.329	0.4174	0.158471	2.63393	0.00844028	0.0911216
Pi4k2a	230.001	0.444538	0.169072	2.62929	0.00855635	0.0911216
Shisa4	215.191	0.439864	0.167234	2.63022	0.00853284	0.0911216
Pcmtd1	153.738	0.426427	0.162074	2.63106	0.00851202	0.0911216
Desi1	201.89	0.392819	0.149057	2.63535	0.00840505	0.0911216
Mib1	314.135	0.431909	0.164104	2.63193	0.0084902	0.0911216
Mtmr4	136.045	0.446319	0.169683	2.63031	0.00853063	0.0911216
Pick1	121.142	0.418824	0.159273	2.62959	0.00854868	0.0911216
Mpv17	140.373	0.402169	0.152952	2.62938	0.00855399	0.0911216
Uqcc2	256.592	0.418547	0.159233	2.62852	0.00857583	0.0911424
Coa8	115.775	0.42032	0.159975	2.62741	0.00860372	0.0912521
Pacsin1	546.547	0.482749	0.183817	2.62625	0.00863306	0.0913769
Dlgap1	478.479	0.452796	0.172562	2.62396	0.00869147	0.0916218
Srp9	134.616	0.430646	0.164103	2.62424	0.00868419	0.0916218
Phb2	132.234	0.390868	0.149041	2.62256	0.00872727	0.091813
H1f4	192.079	0.474422	0.181076	2.62001	0.00879276	0.0921289
Ppp1cb	308.926	0.405479	0.154739	2.6204	0.0087827	0.0921289
Hnrnpll	107.526	0.403148	0.15407	2.61666	0.00887946	0.0928502
Strap	261.916	0.45242	0.17306	2.61424	0.00894266	0.09295
Gramd1b	192.304	0.45525	0.174105	2.6148	0.00892797	0.09295
Mest	154.604	0.45633	0.174531	2.61461	0.00893298	0.09295
Rbm6	94.536	0.430746	0.164868	2.61267	0.00898388	0.093192
Zswim1	112.247	0.374665	0.14347	2.61145	0.00901592	0.0932967
Mesd	90.4215	0.397334	0.152182	2.61092	0.00902987	0.0932967
Slc43a2	131.835	0.385401	0.147966	2.60467	0.00919632	0.094828
Acat2	115.444	0.400656	0.153883	2.60365	0.0092238	0.0949229
Prelid1	311.562	0.428874	0.16539	2.59311	0.00951132	0.0957719
Mycbp2	183.742	0.401692	0.154769	2.59543	0.00944714	0.0957719
Plppr2	197.315	0.445239	0.171552	2.59537	0.00944898	0.0957719
Ube2s	170.738	0.369992	0.142655	2.59361	0.00949738	0.0957719
Rpl10a	383.567	0.388856	0.149704	2.59751	0.00939037	0.0957719
Erh	135.643	0.428465	0.16494	2.59771	0.0093848	0.0957719
Cuta	164.949	0.451821	0.17413	2.59473	0.00946659	0.0957719
Ywhag	798.62	0.525055	0.202334	2.59499	0.00945945	0.0957719
Ddx17	346.778	0.52464	0.202284	2.59358	0.00949825	0.0957719
Nell1	100.303	0.371959	0.143074	2.59977	0.00932874	0.0957719
Vmn1r243,Vmn1r158,Vmn1r149,Vmn1r119,Vmn1r101,Vmn1r253,Vmn1r241,Vmn1r251,Vmn1r117,Vmn1r245,Vmn1r255,Vmn1r113	123.928	0.437619	0.1688	2.59252	0.00952743	0.0957719
Cisd1	243.442	0.45431	0.175182	2.59335	0.00950451	0.0957719
Ccnd1	105.634	0.434043	0.167779	2.587	0.00968167	0.0962058
Cox5a	717.811	0.515009	0.199068	2.58709	0.00967891	0.0962058
Nucks1	398.564	0.483738	0.186937	2.5877	0.00966183	0.0962058
Igsf9b	128.063	0.448959	0.173542	2.58703	0.00968071	0.0962058
Mrpl58	138.799	0.381758	0.147495	2.58827	0.00964587	0.0962058
Cdkl5	277.471	0.471903	0.182259	2.58918	0.00962037	0.0962058
Eif6	170.376	0.442989	0.171437	2.58398	0.00976683	0.0968668
Rwdd1	125.983	0.407709	0.158068	2.57933	0.00989927	0.0973488
Scg3	391.357	0.422478	0.163759	2.57988	0.00988339	0.0973488
Src	207.369	0.48717	0.188847	2.5797	0.00988853	0.0973488
Micos10	178.933	0.409067	0.158615	2.57899	0.00990908	0.0973488
Vps16	123.93	0.401394	0.155511	2.58114	0.00984753	0.0973488
Cadm1	90.8462	0.400375	0.155341	2.5774	0.00995481	0.0976134
Cav2	103.049	0.370576	0.143862	2.57592	0.00999742	0.0978467
Sv2b	434.736	0.507505	0.197138	2.57436	0.0100425	0.0980182
Ankrd52	160.807	0.495894	0.192654	2.57401	0.0100527	0.0980182
Ipo9	170.887	0.37873	0.147324	2.57072	0.0101488	0.0982188
Ndufs3	256.266	0.438681	0.170627	2.571	0.0101407	0.0982188
Ptges2	119.256	0.413705	0.16082	2.57248	0.0100974	0.0982188
Gnaz	132.661	0.437662	0.17021	2.5713	0.0101318	0.0982188
Map7d1	228.173	0.428648	0.166832	2.56934	0.0101894	0.0984277
Ndfip1	916.492	0.535485	0.208488	2.56843	0.0102162	0.0985037
Fyttd1	158.093	0.422431	0.164859	2.56237	0.0103959	0.100051
Mapre1	104.68	0.410095	0.160103	2.56144	0.010424	0.100136
Lgi3	186.372	0.418084	0.163448	2.55791	0.0105303	0.100971
Rpl36al	183.975	0.389595	0.152388	2.5566	0.01057	0.100978
Ergic2	109.048	0.41531	0.162407	2.55722	0.0105512	0.100978
Pitpna	508.992	0.474415	0.18564	2.55557	0.0106015	0.101094
Sema7a	360.785	0.473641	0.185687	2.55075	0.010749	0.101154
Ackr1,Cadm3	181.211	0.383561	0.150186	2.5539	0.0106524	0.101154
Lcmt1	97.6818	0.437242	0.171393	2.55111	0.0107379	0.101154
Pak1	523.615	0.481563	0.188738	2.55149	0.0107263	0.101154
Actb	1067.35	0.533028	0.209008	2.55028	0.0107636	0.101154
Fbxo11	236.831	0.463462	0.181446	2.55427	0.0106411	0.101154
Mrpl30	141.525	0.396895	0.15546	2.55303	0.0106789	0.101154
Mgat3	273.164	0.438553	0.171838	2.55213	0.0107066	0.101154
Gdi2	263.004	0.416111	0.163207	2.54959	0.0107848	0.101171
Map7d2	196.749	0.392653	0.154064	2.54864	0.0108144	0.101265
Kcnip2	206.319	0.418919	0.164733	2.54302	0.0109898	0.102025
Thsd7a	95.0048	0.374408	0.147127	2.54479	0.0109344	0.102025
Entpd7	154.202	0.407455	0.160223	2.54304	0.0109892	0.102025
Med28	139.764	0.374821	0.147399	2.5429	0.0109936	0.102025
Zfyve27	192.19	0.436229	0.171469	2.54408	0.0109567	0.102025
Dbnl	121.285	0.424654	0.167063	2.54188	0.0110259	0.102142
Llph	155.1	0.370461	0.145839	2.54021	0.0110785	0.102446
Polr2e	141.467	0.384728	0.151542	2.53876	0.0111247	0.102691
Camk2n1	2180.58	0.600427	0.236621	2.5375	0.0111647	0.102877
Med15	128.068	0.395945	0.156106	2.53638	0.0112005	0.103024
Prkaca	251.065	0.435616	0.172026	2.53227	0.0113327	0.104057
Srsf9	138.975	0.395621	0.156321	2.53083	0.0113792	0.10414
Cby1	162.649	0.374414	0.147946	2.53075	0.0113819	0.10414
Bok	141.424	0.38518	0.15253	2.52528	0.0115605	0.105109
Plekhb2	193.623	0.432763	0.171389	2.52504	0.0115686	0.105109
Elmo2	274.865	0.436015	0.172652	2.52539	0.011557	0.105109
Rae1	102.34	0.392008	0.155146	2.5267	0.0115138	0.105109
Atp8a2	109.376	0.381451	0.151124	2.52409	0.0115998	0.105208
Kdm4b	141.84	0.382824	0.152068	2.51745	0.0118207	0.105999
Rab11fip4	388.888	0.400072	0.158707	2.52082	0.0117081	0.105999
Ckap5	134.033	0.424049	0.168543	2.51597	0.0118705	0.105999
Gramd1a	212.278	0.547465	0.217478	2.51734	0.0118246	0.105999
Dnajc11	161.566	0.356714	0.141713	2.51716	0.0118305	0.105999
Gm52441,Gm52437,Gm52435,Gm52446,LOC118568634	1823.33	0.608119	0.241526	2.51782	0.0118084	0.105999
Ivns1abp	178.527	0.405938	0.161318	2.51638	0.0118567	0.105999
Sdhc	120.607	0.376488	0.149532	2.51777	0.01181	0.105999
Nop53	153.049	0.398488	0.158213	2.51868	0.0117796	0.105999
Ddhd1	152.565	0.367736	0.146227	2.51483	0.011909	0.10616
Atp5d	373.646	0.432065	0.171988	2.51219	0.0119986	0.106352
Tmem14a	110.314	-0.383437	0.152559	-2.51337	0.0119584	0.106352
Rnf4	137.162	0.3984	0.158553	2.51273	0.0119803	0.106352
Kpnb1	140.031	0.378908	0.150852	2.51178	0.0120124	0.106352
Atp8a1	195.934	0.490142	0.195297	2.50972	0.0120826	0.106791
Serf2	250.528	0.38909	0.15513	2.50816	0.0121363	0.107084
Pik3r3	117.122	0.386793	0.15454	2.50287	0.012319	0.108512
Psmb2	225.369	0.42235	0.168817	2.50182	0.0123557	0.108651
Kdm7a	130.696	0.426783	0.17089	2.49741	0.0125104	0.109826
H2bc12,H2bc11,H2bc23,H2bc4,H2bc7,H2bc24	185.479	0.392164	0.157096	2.49634	0.0125483	0.109838
Arpc2	332.208	0.470788	0.188649	2.49558	0.0125753	0.109838
Rnf34	171.772	0.416028	0.166691	2.4958	0.0125672	0.109838
Dnajc8	239.552	0.42678	0.1716	2.48706	0.0128803	0.111767
Rbm8a	117.371	0.403534	0.162188	2.48807	0.012844	0.111767
Larp1	141.316	0.427973	0.172049	2.48751	0.0128642	0.111767
Sirpa	385.929	0.475311	0.191118	2.48701	0.0128822	0.111767
Atp6v1b2	671.74	0.564282	0.227017	2.48564	0.0129319	0.111877
Myh10	219.863	0.446264	0.179549	2.48547	0.0129379	0.111877
Slc39a10	164.609	0.445147	0.179449	2.48064	0.0131148	0.113218
Sf3b4	139.953	0.373543	0.150636	2.47976	0.0131469	0.113308
Prdx5	729.418	0.532606	0.214951	2.4778	0.0132194	0.113556
Xylt2	99.4234	0.37367	0.150786	2.47816	0.0132063	0.113556
Cdk11b	223.269	0.382352	0.154472	2.47522	0.0133155	0.114018
Cxxc5	96.4439	0.637714	0.257644	2.47518	0.0133171	0.114018
Kcnab1	181.311	0.487437	0.197101	2.47303	0.0133971	0.114329
Plekhg5	210.893	0.507533	0.205227	2.47303	0.0133974	0.114329
Atxn10	235.088	0.473458	0.191641	2.47055	0.0134905	0.114372
Ankrd13b	144.348	0.384291	0.155489	2.4715	0.0134549	0.114372
Meaf6	205.232	0.412063	0.166672	2.4723	0.0134246	0.114372
Pip5k1c	669.001	0.425499	0.172202	2.47093	0.0134764	0.114372
Mif	788.326	0.537514	0.217765	2.46832	0.0135748	0.114713
Mapt	396.881	0.451127	0.182748	2.46857	0.0135654	0.114713
Col4a2	113.792	0.382983	0.155257	2.46678	0.0136336	0.115022
Vps28	145.204	0.43723	0.17734	2.46549	0.0136828	0.11525
B230307C23Rik,Gm4983,Zfp933,Gm21297,BC052688,Gm6626,Zfp119a,Gm50598,3110053B16Rik,Gm4425,Gm20472,Gm9222,Gm4101,LOC108167391,Gm5953,AU041133,9030624G23Rik,5730507C01Rik,Zfp958,6030426L16Rik,Gm17330,Gm38702,LOC108167368,Gm9257,Gm10479,Gm36445,Gm3973,Gm10476,Gm40881,Zfp119b,Gm38699,LOC118567992,Gm40864,Gm40847,Gm38538,Gm3993,Gm5784,Gm40880	425.579	0.531339	0.215621	2.46423	0.0137309	0.115324
Arrb1	315.422	0.398646	0.16181	2.46367	0.0137523	0.115324
Mapk9	138.965	0.403145	0.163646	2.46352	0.0137581	0.115324
Erc2	313.508	0.458487	0.186282	2.46125	0.0138455	0.115498
Hnrnpa0	264.893	0.400461	0.162667	2.46185	0.0138222	0.115498
Calm1	4316.77	0.483309	0.196363	2.46131	0.0138431	0.115498
Plppr4	171.054	0.419673	0.170757	2.45772	0.0139822	0.116328
Ablim2	207.383	0.440659	0.17931	2.45753	0.0139898	0.116328
Slc25a39	104.832	0.371328	0.151164	2.45646	0.0140315	0.116416
Mapk10	412.499	0.467641	0.1904	2.4561	0.0140452	0.116416
Mrpl4	100.112	0.437074	0.178003	2.45544	0.0140714	0.116448
Tcerg1	96.1353	0.372355	0.151849	2.45215	0.0142006	0.116523
Eif2b4	111.342	0.386922	0.157812	2.45178	0.0142151	0.116523
Cox7a2l	245.684	0.376516	0.153521	2.45254	0.014185	0.116523
Bex3	333.865	0.43632	0.177773	2.45437	0.0141131	0.116523
Gpx1	197.252	0.367258	0.149739	2.45265	0.0141807	0.116523
Snrpd2	125.261	0.408463	0.166505	2.45316	0.0141608	0.116523
Slc25a46	133.153	0.358823	0.146421	2.45062	0.0142609	0.116531
Aars	248.793	0.442644	0.1806	2.45096	0.0142477	0.116531
Vdac3	257.268	0.491821	0.200915	2.44791	0.0143687	0.117228
Abl2	96.2546	0.41569	0.169935	2.44617	0.0144382	0.117554
Baiap2	313.63	0.527155	0.215537	2.44578	0.0144539	0.117554
Rab11fip3	180.797	0.408099	0.167188	2.44096	0.0146482	0.118386
Negr1	164.714	0.441088	0.180671	2.44139	0.0146309	0.118386
Psmb6	241.81	0.370308	0.151739	2.44042	0.0146702	0.118386
Erg28	116.357	0.378369	0.154924	2.44229	0.0145944	0.118386
Rab2a	328.728	0.419778	0.172009	2.44044	0.0146695	0.118386
Rfng	187.95	0.375198	0.153829	2.43906	0.0147257	0.11865
Secisbp2l	176.428	0.374958	0.153794	2.43806	0.0147664	0.118794
Zfp503	101.878	0.414109	0.169932	2.43692	0.0148131	0.118802
Nop16	102.396	0.368164	0.151058	2.43723	0.0148002	0.118802
Sh3bp5	145.42	0.436093	0.17903	2.43587	0.014856	0.118956
Fbxw5	137.209	0.345781	0.142018	2.43478	0.0149009	0.118956
Eif4g3	345.971	0.464289	0.190652	2.43526	0.0148809	0.118956
Dhdds	147.985	0.390613	0.160486	2.43394	0.0149353	0.119047
Zfp827	102.385	0.398785	0.16389	2.43325	0.0149639	0.119092
Mgrn1	253.016	0.403143	0.165782	2.43176	0.0150256	0.119401
Fbxo3	140.961	0.402485	0.165733	2.42851	0.015161	0.120292
Dnm3	135.561	0.40147	0.165551	2.42506	0.0153059	0.121166
Usp5	171.08	0.352865	0.145558	2.42423	0.015341	0.121166
Thrsp	111.4	0.374204	0.154354	2.42433	0.0153368	0.121166
Klhdc2	152.208	0.397735	0.164189	2.42241	0.0154178	0.12122
Eif2ak3	130.575	0.473798	0.195549	2.42292	0.0153964	0.12122
Rnf181	130.363	0.39704	0.163869	2.42292	0.0153965	0.12122
Cycs	400.562	0.47205	0.194957	2.42131	0.0154648	0.121406
Dbn1	210.331	0.405099	0.167459	2.41909	0.0155595	0.121857
Lrrc8b	341.935	0.421945	0.174439	2.41886	0.0155692	0.121857
Cs	278.926	0.41368	0.171097	2.41781	0.0156143	0.121987
Flna	90.5991	0.427289	0.176757	2.41738	0.0156328	0.121987
Adgrl3	162.822	0.38543	0.159634	2.41447	0.0157583	0.122706
Hmgb1,Gm26740,Hmgb1-rs17	173.779	0.386801	0.160256	2.41364	0.0157939	0.122706
Atp5j2	391.767	0.403119	0.16702	2.4136	0.0157957	0.122706
Ndufb7	243.637	0.418185	0.173472	2.41067	0.0159232	0.122779
Rhoq	117.932	0.383644	0.159043	2.4122	0.0158564	0.122779
Strn	120.314	0.387494	0.160734	2.41078	0.0159186	0.122779
Dlst	180.866	0.436341	0.180867	2.41249	0.015844	0.122779
Kndc1	196.922	0.432935	0.179583	2.41078	0.0159183	0.122779
Gpcpd1	198.809	0.423131	0.175634	2.40916	0.0159893	0.122923
Jund	524.431	0.400687	0.166311	2.40927	0.0159846	0.122923
Lifr	110.729	0.39894	0.165749	2.40689	0.0160888	0.123506
Arfgap2	185.895	0.381574	0.158619	2.4056	0.0161461	0.123763
Snu13,LOC100862468	158.262	0.348495	0.144952	2.40421	0.0162074	0.123868
Fbrs	97.3609	0.392182	0.163101	2.40453	0.0161934	0.123868
Pmepa1	123.259	0.622384	0.259068	2.4024	0.0162881	0.124301
Pgs1	97.4076	0.362822	0.151069	2.40169	0.0163194	0.124358
LOC102637495,LOC100041057,A530032D15Rik,LOC100041708,LOC105242429,C130026I21Rik	102.324	0.38602	0.160997	2.39769	0.0164989	0.125232
Mrps33	107.014	0.364949	0.152254	2.39698	0.0165309	0.125232
Nudc	329.131	0.392644	0.163771	2.39752	0.0165063	0.125232
Amd2,Amd1	188.196	0.416497	0.173771	2.39682	0.0165381	0.125232
Hp1bp3	125.518	0.374981	0.156473	2.39645	0.0165546	0.125232
Ubtf	143.515	0.405839	0.169467	2.39479	0.0166297	0.125345
Eif5a2	163.332	0.396164	0.165449	2.39447	0.0166442	0.125345
Shf	148.932	0.420205	0.175499	2.39435	0.0166499	0.125345
Capns1	211.65	0.384674	0.160683	2.39399	0.0166661	0.125345
Rpl31-ps12,Rpl31	559.644	0.36675	0.153269	2.39286	0.0167178	0.125552
Map4k2	122.003	0.402093	0.168179	2.39086	0.0168089	0.126055
Dctn3	391.108	0.437866	0.18322	2.38984	0.0168559	0.126225
Khsrp	230.484	0.419372	0.175753	2.38615	0.0170258	0.126965
Gm40525,LOC118567918,Gm52768,Gm41885,Gm51918	124.034	0.391496	0.164073	2.3861	0.017028	0.126965
Gde1	280.903	0.427622	0.179151	2.38694	0.0169894	0.126965
Eml2	403.395	0.42168	0.176768	2.3855	0.017056	0.126992
Ubr7	110.349	0.368709	0.154637	2.38436	0.0171091	0.127204
Dtx1	135.209	0.444072	0.186485	2.38128	0.0172525	0.128088
Mapre2	240.05	0.394845	0.165887	2.3802	0.0173032	0.12828
Susd4	169.447	0.416645	0.17509	2.3796	0.0173314	0.128306
Scn1b	1398.8	0.438775	0.184473	2.37853	0.0173819	0.12835
Gabra4	130.312	0.397931	0.167309	2.37843	0.0173866	0.12835
Arhgap1	147.027	0.353541	0.148791	2.3761	0.0174968	0.128856
Tcp1	210.765	0.368849	0.155335	2.37454	0.0175709	0.128856
Ubap2l	109.497	0.367203	0.154617	2.37492	0.017553	0.128856
Zyx	143.16	0.39787	0.167523	2.37502	0.0175478	0.128856
Smg7	124.095	0.367938	0.154963	2.37436	0.0175792	0.128856
Zrsr2	174.171	0.433005	0.182423	2.37363	0.017614	0.12893
Dact2	93.9461	0.369844	0.155872	2.37274	0.0176569	0.129062
Get4	109.471	0.382924	0.161555	2.37024	0.0177766	0.129754
Gm15501,Rps8	388.854	0.323137	0.136368	2.3696	0.0178073	0.129796
Ankrd33b	225.704	0.415421	0.175713	2.36421	0.0180688	0.13115
Pfkl	319.861	0.47646	0.201514	2.3644	0.0180592	0.13115
Rgs5	105.065	-0.370365	0.156613	-2.36484	0.0180377	0.13115
Snrpd3	131.714	0.377344	0.159757	2.36198	0.0181776	0.13139
Ets2	111.736	0.448761	0.189911	2.363	0.0181275	0.13139
Kctd17	325.15	0.463255	0.196092	2.36244	0.018155	0.13139
Fdps	155.406	0.355874	0.150905	2.35827	0.0183604	0.132342
Calr	157.502	0.416206	0.176451	2.35877	0.0183356	0.132342
Actr3b	162.889	0.356966	0.151486	2.35643	0.0184515	0.132815
Rgmb	184.064	0.393267	0.166929	2.3559	0.0184781	0.132823
Kif21b	95.2569	0.371464	0.15774	2.35492	0.0185269	0.13299
Trim35	176.197	0.373087	0.15857	2.35282	0.0186315	0.133536
Hdac11	149.666	0.419711	0.178421	2.35236	0.0186545	0.133536
Dpy19l1	229.158	0.44999	0.1915	2.34982	0.0187825	0.134268
Nfix	371.946	0.395503	0.168377	2.34891	0.0188284	0.134411
Rab5a	208.489	0.353381	0.150669	2.34541	0.0190062	0.135157
Skil	101.256	0.383205	0.163391	2.34532	0.0190109	0.135157
Cox14	200.582	0.404	0.17224	2.34557	0.0189981	0.135157
Guk1	124.584	0.335548	0.143235	2.34264	0.0191478	0.135759
Rpl22	168.085	0.333153	0.142195	2.34293	0.019133	0.135759
Gnai1	189.879	0.4037	0.172408	2.34154	0.0192044	0.135974
Cdh18	137.047	0.363034	0.155242	2.33851	0.0193608	0.136616
Rraga	319.819	0.396045	0.169413	2.33775	0.0194001	0.136616
Rpn1	152.525	0.380198	0.162612	2.33806	0.0193839	0.136616
Hsp90b1	203.653	0.388018	0.165902	2.33884	0.0193439	0.136616
Islr2	196.351	0.476305	0.204022	2.33458	0.0195656	0.137595
Coq9	187.51	0.366275	0.156962	2.33352	0.0196206	0.137776
Prpf6	121.085	0.326454	0.139985	2.33206	0.0196974	0.137776
Senp3	200.466	0.396075	0.169773	2.33297	0.0196495	0.137776
B230307C23Rik	118.422	0.380387	0.163088	2.3324	0.0196795	0.137776
Dcaf4	105.392	0.349597	0.150009	2.33051	0.019779	0.13816
Nin	102.524	0.374134	0.1609	2.32526	0.0200582	0.138805
Eif2s2	165.189	0.407252	0.175105	2.32576	0.0200313	0.138805
Speer4b	107.468	0.3702	0.159072	2.32724	0.0199525	0.138805
Rnf40	144.403	0.366258	0.157496	2.32551	0.0200445	0.138805
Hnrnph2	176.019	0.360327	0.154928	2.32577	0.0200311	0.138805
Acly	161.895	0.377512	0.16232	2.32572	0.0200334	0.138805
Prmt1	132.855	0.38466	0.165251	2.32773	0.0199262	0.138805
Tesc	160.204	0.417896	0.179983	2.32187	0.0202402	0.139619
Rrp7a	226.586	0.403713	0.173897	2.32156	0.0202565	0.139619
Slc36a1	141.063	0.38762	0.166937	2.32195	0.0202354	0.139619
Dlgap2	127.888	0.386762	0.166872	2.31772	0.0204646	0.140867
Mdm2	122.919	0.384793	0.166276	2.31418	0.0206579	0.141001
Jakmip1	250.107	0.468416	0.202408	2.31421	0.0206561	0.141001
Gpx4	343.943	0.372983	0.161256	2.31299	0.0207233	0.141001
H2az1	244.665	0.352614	0.152292	2.31538	0.0205923	0.141001
Pcnp	204.361	0.345849	0.149433	2.31441	0.0206453	0.141001
Mrpl38	147.626	0.401461	0.173304	2.31651	0.0205306	0.141001
Parp6	163.136	0.340592	0.147274	2.31264	0.0207422	0.141001
Fscn1	308.27	0.501846	0.217024	2.31241	0.0207554	0.141001
Nefh	183.401	0.415271	0.179395	2.31484	0.0206217	0.141001
Paxip1	136.2	0.330557	0.142941	2.31254	0.0207479	0.141001
Cap2	234.775	0.436758	0.189119	2.30943	0.0209195	0.141177
Dapk3	93.9798	0.357589	0.154899	2.30853	0.0209698	0.141177
Scin	90.7819	-0.337869	0.146359	-2.3085	0.0209714	0.141177
Srgap3	380.054	0.418956	0.181442	2.30903	0.0209418	0.141177
Bhlhe40	191.596	0.345599	0.149619	2.30985	0.0208962	0.141177
Saraf	369.969	0.37524	0.162439	2.31003	0.0208863	0.141177
Clip2	176.388	0.43165	0.186922	2.30925	0.0209298	0.141177
Hars	188.263	0.392022	0.169952	2.30666	0.0210737	0.141325
Gda	196.264	0.484262	0.209987	2.30615	0.0211022	0.141325
Eef1g	477.253	0.410237	0.177866	2.30644	0.0210858	0.141325
Mbnl2	311.062	0.429482	0.186122	2.30753	0.0210255	0.141325
Psen1	133.94	0.389826	0.16917	2.30434	0.0212035	0.14182
Prkar2a	115.252	0.382514	0.166071	2.30332	0.0212606	0.14202
Prkca	152.67	0.394029	0.171115	2.30272	0.0212946	0.142065
Ttll7	171.022	0.346378	0.150519	2.30123	0.0213786	0.142442
Cstf3	124.256	0.371909	0.161878	2.29747	0.0215922	0.142953
Cdkl1	95.8104	0.395879	0.172253	2.29824	0.0215483	0.142953
Gon4l	106.261	0.383175	0.166782	2.29745	0.0215928	0.142953
Rptor	123.212	0.350171	0.152305	2.29915	0.0214967	0.142953
Adsl	115.99	0.341152	0.148401	2.29886	0.0215131	0.142953
B4galt6	152.926	0.346843	0.151045	2.29629	0.0216591	0.14317
Mia2	139.605	0.37049	0.161369	2.29591	0.0216807	0.14317
Matk	502.578	0.497286	0.216799	2.29377	0.0218039	0.143801
Nrcam	307.82	0.438277	0.191128	2.2931	0.021842	0.143869
Cldn11	92.7899	-0.363238	0.158797	-2.28744	0.02217	0.144564
Lsm14b	119.298	0.325538	0.142273	2.28812	0.0221306	0.144564
Prr7	137.167	0.384145	0.167932	2.28751	0.0221663	0.144564
Tmem63c	91.387	0.344944	0.150709	2.2888	0.0220907	0.144564
Apbb1	717.296	0.444678	0.194139	2.29052	0.0219914	0.144564
Zpr1	117.699	0.373205	0.163063	2.28871	0.022096	0.144564
Slc25a22	237.118	0.395006	0.172617	2.28834	0.0221176	0.144564
Sf1	159.583	0.378204	0.165205	2.28931	0.0220616	0.144564
Tarsl2	103.251	0.355929	0.155774	2.28491	0.0223182	0.145348
Olfm1	338.941	0.431721	0.189134	2.28262	0.022453	0.145442
Haghl	148.488	0.384756	0.168652	2.28137	0.0225268	0.145442
Mrpl43	135.215	0.324779	0.142416	2.2805	0.0225782	0.145442
Cadm4	569.971	0.432825	0.18958	2.28308	0.0224259	0.145442
Pou3f3	133.303	-0.367148	0.160863	-2.28237	0.0224676	0.145442
Cct3	180.93	0.336581	0.147456	2.28259	0.0224543	0.145442
Elp2	108.178	0.351283	0.15402	2.28077	0.0225621	0.145442
Mrps17	104.267	0.369016	0.161821	2.28039	0.0225845	0.145442
Chst15	99.2709	0.397615	0.1743	2.28122	0.0225355	0.145442
Pfdn4	109.888	0.406424	0.178393	2.27825	0.0227115	0.145538
Snx4	118.128	0.33882	0.148696	2.27861	0.0226902	0.145538
Rtf2	257.019	0.373591	0.163969	2.27843	0.0227008	0.145538
Cers4	122.929	0.369526	0.162097	2.27966	0.0226276	0.145538
Ncan	217.383	0.372665	0.163719	2.27625	0.0228309	0.146124
Prpf8	144.669	0.397002	0.174537	2.2746	0.0229299	0.146464
Cdc42se2	155.324	0.340055	0.149512	2.27442	0.0229406	0.146464
Cops3	118.391	0.32692	0.143802	2.2734	0.0230022	0.146678
Eif3g	245.844	0.409966	0.180418	2.27231	0.0230677	0.146805
Apoo,Apoo-ps	112.374	0.339978	0.14963	2.27213	0.0230786	0.146805
Cinp	124.466	0.343361	0.151179	2.27122	0.0231335	0.146974
Mcfd2	134.454	0.368432	0.16228	2.27035	0.0231863	0.14713
Amigo1	128.773	0.401533	0.176947	2.26922	0.023255	0.147219
Cstf2t	129.516	0.364419	0.160858	2.26547	0.0234837	0.147219
Itm2b	620.996	0.41773	0.1843	2.26658	0.0234159	0.147219
Mrtfa	125.882	0.407872	0.179981	2.2662	0.0234392	0.147219
Acaa1a	122.522	0.341793	0.150801	2.26651	0.0234202	0.147219
Nap1l1	332.605	0.42114	0.185824	2.26634	0.0234306	0.147219
Prmt7	124.922	0.355973	0.157114	2.2657	0.0234695	0.147219
Prr23a1,Prr23a2	94.6323	-0.351947	0.155167	-2.26817	0.0233186	0.147219
Spin1	268.743	0.374258	0.165082	2.26711	0.0233837	0.147219
Esd	171.927	0.393317	0.173407	2.26816	0.0233193	0.147219
Wasf1	205.521	0.326517	0.144334	2.26224	0.0236827	0.147307
Ccdc184	111.264	0.420593	0.186033	2.26086	0.0237682	0.147307
Clec16a	250.86	0.399436	0.176572	2.26217	0.0236871	0.147307
Eid2	154.332	0.36135	0.159905	2.25978	0.0238347	0.147307
Ndufa12	308.959	0.342405	0.151397	2.26164	0.0237198	0.147307
Mpc1	206.575	0.367999	0.162925	2.2587	0.0239021	0.147307
Caln1	126.369	0.387702	0.171541	2.2601	0.0238147	0.147307
Lamtor3	107.709	0.358533	0.158758	2.25837	0.0239228	0.147307
Mrps18a	97.9612	0.339756	0.150287	2.26071	0.0237774	0.147307
Lamp5	168.187	0.405492	0.179464	2.25947	0.0238545	0.147307
Gm3095	106.442	0.36728	0.162616	2.25857	0.0239104	0.147307
Gm14288,2210418O10Rik,Gm14387,Zfp968,Gm4631,Gm14410,Gm14413,Gm14434,Zfp965,Gm14432,Zfp967,Zfp966,Gm16357,Gm4724,Gm2026,Gm2004,Gm2007,Gm14440,Gm14444,Gm14409,Gm11009,Zfp931,Gm14430,Zfp973,Zfp970,Zfp971,Gm14296,Gm14295,Gm14393,Gm6710,Gm14391,Gm14308,Gm14408,Gm14326,Gm14325,Gm14305,Gm14322	745.533	0.480362	0.212489	2.26064	0.0237814	0.147307
Eef1a2	1311.18	0.501809	0.221893	2.26149	0.0237292	0.147307
Mrps7	101.254	0.330622	0.146253	2.26062	0.0237827	0.147307
Hspa4	151.677	0.36306	0.160657	2.25984	0.0238309	0.147307
Nudt18	132.71	0.343773	0.152284	2.25745	0.0239801	0.147485
Cyc1	252.637	0.392137	0.173761	2.25676	0.024023	0.147574
Nedd8	231.898	0.394384	0.174804	2.25614	0.0240616	0.147637
Ufsp2	98.4638	0.333758	0.14804	2.25451	0.0241638	0.147914
Rpl17,Rpl17-ps8,Rpl17-ps10	700.277	0.366226	0.162413	2.2549	0.0241397	0.147914
Setd3	299.53	0.35609	0.158094	2.2524	0.0242971	0.148374
Ndufa11	279.536	0.421469	0.187208	2.25134	0.024364	0.148374
Brd4	209.569	0.386456	0.171677	2.25106	0.0243816	0.148374
Ndufa2	313.874	0.372828	0.165557	2.25197	0.0243241	0.148374
Atp5c1	390.975	0.406682	0.180646	2.25126	0.024369	0.148374
Selenot	230.924	0.355884	0.158235	2.24908	0.0245076	0.148445
Tmem132a	177.379	0.3558	0.158166	2.24954	0.0244784	0.148445
Cacna1c	152.091	0.370218	0.164596	2.24926	0.0244962	0.148445
Kat2a	117.817	0.353273	0.15706	2.24929	0.0244939	0.148445
Zmynd11	178.438	0.356962	0.158855	2.2471	0.0246337	0.148601
Jkamp	94.5025	0.33961	0.151163	2.24664	0.0246627	0.148601
H2aj	136.289	0.344379	0.15331	2.24629	0.0246855	0.148601
Polr2j	148.932	0.34226	0.152291	2.24742	0.0246135	0.148601
Mmab	103.201	-0.335009	0.149159	-2.24599	0.0247048	0.148601
BC005537	185.816	0.367731	0.163626	2.24739	0.024615	0.148601
Fam216a	164.172	0.389909	0.173649	2.24539	0.0247431	0.148659
Exoc1	127.227	0.341356	0.152135	2.24377	0.0248469	0.148974
Atpif1	593.755	0.454977	0.20288	2.24259	0.0249233	0.148974
Atp5pb	540.402	0.432755	0.192937	2.24298	0.0248979	0.148974
Atp6v0b	235.222	0.385386	0.171864	2.24239	0.0249363	0.148974
Myo5a	565.106	0.397785	0.177397	2.24235	0.0249389	0.148974
Nptxr	97.9549	0.40358	0.180066	2.24129	0.0250073	0.149211
Dcun1d5	133.877	0.369005	0.164769	2.23953	0.0251217	0.149722
Eif5	95.749	0.350247	0.156502	2.23797	0.0252231	0.150154
Dnajb2	141.071	0.309208	0.138226	2.23697	0.0252882	0.150197
Aldh2	93.8432	-0.341337	0.152562	-2.23736	0.0252627	0.150197
Smpd3	155.404	0.428675	0.191784	2.2352	0.0254045	0.150202
Nrsn2	149.689	0.357331	0.159827	2.23574	0.0253691	0.150202
Chchd10	690.942	0.435085	0.194647	2.23524	0.0254013	0.150202
Nol6	162.249	0.410321	0.183524	2.23579	0.0253654	0.150202
Nrip3	217.336	0.352458	0.15774	2.23442	0.0254552	0.15033
Mfsd5	109.812	0.384473	0.172126	2.23367	0.0255045	0.150372
Plec	311.307	0.382186	0.171187	2.23256	0.025578	0.150372
Eif5a	431.387	0.426435	0.190985	2.23283	0.0255605	0.150372
Gm14288,2210418O10Rik,Zfp968,Gm4631,Gm14410,Gm14434,Zfp965,Gm14432,Zfp967,Zfp966,LOC115489545,Gm14393,Gm4724,Gm2026,Gm2004,Gm2007,Zfp972,Gm14440,Gm14408,Gm11009,Zfp931,Gm14430,Zfp973,Zfp970,Zfp971,Gm14296,Gm14295,Gm14391,Gm6710,Gm16357,Gm14308,Gm14305,Gm14322	837.359	0.495123	0.221733	2.23297	0.0255507	0.150372
Plk2	138.893	0.370666	0.166253	2.22952	0.0257791	0.150731
Isca1	311.25	0.382713	0.171721	2.22868	0.025835	0.150731
Ctnnb1	220.904	0.372389	0.166958	2.23043	0.0257187	0.150731
Cfl1	1938.12	0.474689	0.213039	2.22818	0.0258683	0.150731
Ssu72	243.959	0.358576	0.160956	2.22779	0.0258946	0.150731
Pa2g4	139.598	0.323271	0.145109	2.22777	0.0258955	0.150731
Etnk1	384.1	0.464303	0.208096	2.23119	0.0256683	0.150731
Slc25a4	1232.53	0.436034	0.19563	2.22887	0.0258225	0.150731
Gm52436,Gm52416,Gm52446,Gm52437,LOC118568634,Gm52420	1753.25	0.531449	0.238563	2.22771	0.0259	0.150731
Cyfip2	1076.89	0.434134	0.194979	2.22657	0.0259761	0.151004
Dusp7	243.919	0.401273	0.180365	2.22479	0.0260954	0.151359
Atp2b2	1161.38	0.455269	0.204605	2.22511	0.0260738	0.151359
Dalrd3	127.616	0.360315	0.162001	2.22416	0.0261375	0.151435
Ngef	364.658	0.465428	0.209327	2.22345	0.0261855	0.151544
Mpnd	186.818	0.352204	0.158443	2.22292	0.0262214	0.151583
Dnajc5	321.328	0.380215	0.171084	2.22239	0.0262571	0.15162
Mcrs1	173.244	0.355733	0.160107	2.22184	0.0262941	0.151665
Slc25a3	718.513	0.437711	0.197109	2.22066	0.0263742	0.151921
Rad23a	160.94	0.33572	0.151203	2.22032	0.026397	0.151921
Rpl22l1,Gm15421	202.254	0.343812	0.154944	2.21895	0.0264903	0.15229
Uqcrh	571.112	0.380974	0.171901	2.21624	0.026675	0.153064
Prdx2	337.143	0.404565	0.182556	2.21611	0.0266839	0.153064
Lrrc8d	96.4028	0.333458	0.150598	2.21423	0.026813	0.153094
Tmc5	210.124	0.491373	0.2218	2.21539	0.0267332	0.153094
Camta1	445.83	0.460149	0.207774	2.21466	0.0267837	0.153094
Uqcr11	457.968	0.39424	0.178076	2.21389	0.0268363	0.153094
Sap130	119.797	0.339727	0.153434	2.21416	0.0268175	0.153094
Fhod3	124.211	0.374827	0.16955	2.21072	0.0270553	0.15322
Rps19	286.522	0.336216	0.152051	2.21121	0.027021	0.15322
Xbp1	114.632	0.335159	0.151629	2.21038	0.0270787	0.15322
Galnt11	114.875	0.331269	0.149763	2.21196	0.0269693	0.15322
Ptpn4	135.875	0.343933	0.155615	2.21016	0.0270944	0.15322
Ogfrl1	118.043	0.399163	0.180482	2.21165	0.0269906	0.15322
Camsap1	103.38	0.336376	0.152156	2.21073	0.0270547	0.15322
Osbpl1a	347.528	0.378195	0.171085	2.21057	0.0270656	0.15322
Adcyap1r1	129.822	0.344416	0.15587	2.20963	0.0271309	0.15326
Ak1	332.187	0.401302	0.181653	2.20917	0.0271629	0.153274
Mgat5	112.329	0.32686	0.148052	2.20774	0.0272625	0.153669
B230219D22Rik	97.5888	0.335917	0.15227	2.20606	0.0273798	0.154042
Ssx2ip	96.1044	0.368538	0.167066	2.20595	0.0273878	0.154042
Dazap1	200.581	0.386864	0.175419	2.20537	0.0274283	0.154103
Glyr1	282.566	0.402901	0.182752	2.20463	0.0274798	0.154225
LOC100862456,LOC102641086,Polr2k	90.5139	0.339932	0.154273	2.20344	0.0275636	0.154529
Mrpl37	123.712	0.335787	0.152812	2.19738	0.0279932	0.154675
Park7	305.917	0.4044	0.183954	2.19837	0.0279227	0.154675
Fxr2	122.77	0.332406	0.15123	2.19802	0.027948	0.154675
Gm5643,Hnrnpa1l2-ps2,Hnrnpa1,Gm10052	405.55	0.40382	0.183718	2.19804	0.0279459	0.154675
Mtch2	128.96	0.35786	0.162479	2.2025	0.0276298	0.154675
C2cd2l	153.294	0.360073	0.163783	2.19848	0.0279149	0.154675
Rrp1	713.149	0.467897	0.212514	2.20173	0.0276846	0.154675
Arhgdig	197.331	0.417188	0.189698	2.19922	0.0278625	0.154675
Atp6v1a	465.874	0.46949	0.213643	2.19754	0.0279816	0.154675
Bloc1s1	141.779	0.31843	0.144926	2.1972	0.0280064	0.154675
Eif4a1	416.059	0.416426	0.189446	2.19813	0.0279401	0.154675
Sap18b,Sap18	254.78	0.345095	0.157012	2.19789	0.0279572	0.154675
Arf5	485.706	0.415259	0.188692	2.20072	0.0277558	0.154675
Nrxn1	474.184	0.400512	0.182063	2.19986	0.0278167	0.154675
Mlf2	851.728	0.448186	0.20411	2.19581	0.0281057	0.155059
Mprip	100.295	0.327537	0.149293	2.19392	0.0282408	0.155474
Slc2a6	106.245	0.330525	0.150626	2.19434	0.0282111	0.155474
Egln1	148.527	0.348673	0.159077	2.19186	0.0283899	0.1558
Rpl21	517.757	0.323812	0.147679	2.19267	0.0283308	0.1558
Slc39a7	191.455	0.37925	0.17301	2.19207	0.0283747	0.1558
Ndufb3	168.861	0.333464	0.152231	2.19052	0.0284868	0.156167
Ndufb1	284.421	0.394347	0.180078	2.18986	0.0285342	0.156261
Hid1	116.849	0.328509	0.150117	2.18836	0.0286433	0.156694
Tspan17	93.2074	0.346708	0.1586	2.18606	0.0288114	0.157346
Alyref	233.36	0.389867	0.178355	2.1859	0.0288231	0.157346
Phkg2	128.934	0.347435	0.159038	2.18461	0.0289173	0.157695
Dgat2	164.716	0.417517	0.191539	2.17981	0.0292719	0.159326
Pgk1	697.752	0.467984	0.214698	2.17973	0.0292778	0.159326
Eri3	216.143	0.377539	0.173364	2.17772	0.0294268	0.159637
Ckb	2041.78	0.409896	0.1882	2.17799	0.0294071	0.159637
Ece1	96.3191	0.395173	0.181462	2.17772	0.0294271	0.159637
Chrna4	99.8599	-0.350371	0.160937	-2.17708	0.0294748	0.15973
Cyp2w1	92.7157	-0.336813	0.154774	-2.17616	0.0295431	0.159766
Tpt1	301.242	0.30431	0.139827	2.17634	0.0295301	0.159766
Eif4h	267.567	0.333612	0.15337	2.17521	0.0296142	0.159984
Uqcrb	235.896	0.322039	0.148113	2.17428	0.0296842	0.160196
Spock3	262.516	0.371782	0.171076	2.1732	0.0297649	0.160334
Vapa	214.107	0.361152	0.166191	2.17312	0.0297714	0.160334
Med27	108.672	0.333741	0.153742	2.17079	0.0299469	0.161112
Atp6v1e1	574.808	0.452711	0.208708	2.16912	0.0300738	0.161541
Gtf2f1	97.6308	0.360739	0.166322	2.16892	0.0300888	0.161541
Noct	122.012	0.380348	0.17546	2.16772	0.0301804	0.161865
Nelfcd	103.637	0.320786	0.148035	2.16697	0.0302373	0.162004
Dld	155.973	0.357803	0.165193	2.16596	0.030314	0.16208
Rad23b	266.89	0.364081	0.168077	2.16616	0.030299	0.16208
Dnajb12	186.223	0.325744	0.150465	2.16492	0.030394	0.162341
Ptk2b	421.735	0.400521	0.185131	2.16345	0.0305064	0.162747
Actr2	183.424	0.366061	0.169229	2.16311	0.0305327	0.162747
1700037H04Rik	108.269	0.373934	0.172927	2.16238	0.0305892	0.162881
Clasrp	93.6386	0.381352	0.176499	2.16064	0.0307231	0.163427
Rnf208	262.827	0.374835	0.173556	2.15974	0.0307928	0.16363
Limk1	182.364	0.298291	0.138174	2.1588	0.0308656	0.163849
Dmxl2	215.804	0.420078	0.194656	2.15806	0.0309234	0.163989
Mob4	100.671	0.325697	0.151025	2.15658	0.0310388	0.164293
Mark4	218.213	0.416895	0.193319	2.15651	0.031044	0.164293
Syt13	393.794	0.434246	0.201547	2.15457	0.0311957	0.164762
Pde4dip	183.918	0.350319	0.162594	2.15456	0.031196	0.164762
Tigar	300.168	0.465546	0.216465	2.15068	0.0315016	0.166207
Ppfia3	105.621	0.309364	0.143882	2.15011	0.0315462	0.166274
Thoc7	134.893	0.337064	0.156835	2.14915	0.0316222	0.166354
Tuba4a	327.124	0.411574	0.191509	2.14911	0.0316255	0.166354
Dap3	187.999	0.420487	0.196046	2.14484	0.0319658	0.167573
Gle1	112.467	0.348255	0.162317	2.14553	0.0319107	0.167573
Sipa1l1	507.463	0.383573	0.178857	2.14458	0.0319863	0.167573
St3gal3	147.307	0.295995	0.13797	2.14536	0.0319243	0.167573
Akirin2	103.31	0.3311	0.154427	2.14405	0.0320288	0.167627
Ptprn	933.664	0.495501	0.231218	2.143	0.0321132	0.167691
Eif3k	209.706	0.340411	0.158871	2.14269	0.0321377	0.167691
Rpn2	199.967	0.364517	0.17007	2.14333	0.0320862	0.167691
Slc4a3	195.54	0.362856	0.169487	2.14091	0.0322816	0.167894
Krit1	97.9001	0.351698	0.164298	2.1406	0.0323059	0.167894
Rasgrf2	91.754	0.32627	0.152399	2.1409	0.0322823	0.167894
Map1lc3a	373.286	0.3554	0.165978	2.14124	0.0322544	0.167894
Cpeb4	160.311	0.37834	0.176898	2.13874	0.0324565	0.168508
Spcs3	94.6695	0.320079	0.149804	2.13665	0.0326264	0.169221
Tspyl1	197.157	0.34548	0.161903	2.13387	0.0328531	0.169675
Atp5b	1734	0.42614	0.19973	2.13358	0.0328772	0.169675
Mfsd14a	124.765	0.358099	0.167819	2.13384	0.032856	0.169675
Copa	157.502	0.377308	0.176794	2.13417	0.0328288	0.169675
Atp6v0a1	400.922	0.431973	0.202439	2.13385	0.0328554	0.169675
Adam23	269.294	0.369756	0.173409	2.13227	0.0329843	0.170059
Rplp2,Wdr89,Rplp2-ps1	331.477	0.316779	0.148656	2.13096	0.0330925	0.170415
Stoml1	164.61	0.370471	0.173878	2.13064	0.0331189	0.170415
LOC100862324,LOC100862220,Gm20878,Gm13306,Gm21586,LOC100861978,Ccl27b,Ccl27a,LOC108169009,4933409K07Rik,Gm21953	684.197	0.539592	0.253515	2.12844	0.0333004	0.170841
Hgs	112.64	0.326235	0.153272	2.12847	0.0332985	0.170841
Max	145.163	0.345554	0.162291	2.12923	0.0332353	0.170841
Capzb	231.394	0.380995	0.179066	2.12768	0.0333638	0.170998
Syt5	318.522	0.390867	0.183792	2.12668	0.0334466	0.171253
Actn4	176.485	0.364145	0.171302	2.12574	0.0335246	0.171483
Csde1	269.994	0.297588	0.140067	2.12461	0.0336192	0.171639
Selenok	256.704	0.377755	0.177835	2.12419	0.033654	0.171639
Scamp5	575.394	0.443578	0.208784	2.12458	0.0336216	0.171639
Ndufaf4	119.985	0.367693	0.173181	2.12318	0.0337389	0.171903
Hpcal4	399.205	0.392531	0.185359	2.11768	0.0342021	0.17207
Tmx2	222.333	0.336871	0.158805	2.12128	0.0338981	0.17207
Spred2	169.372	0.377375	0.178128	2.11857	0.0341272	0.17207
Ppp1r21	106.281	0.338749	0.159752	2.12046	0.0339671	0.17207
Cox7c,Gm12338	126.612	0.327247	0.154498	2.11813	0.0341643	0.17207
Gnl1	191.008	0.359177	0.169463	2.11951	0.0340477	0.17207
Slc9a1	142.85	0.358206	0.168873	2.12116	0.0339087	0.17207
Septin8	376.696	0.426789	0.201204	2.12118	0.033907	0.17207
Fam234b	352.105	0.418391	0.197537	2.11804	0.0341718	0.17207
Prtg	111.62	-0.313526	0.148012	-2.11825	0.0341541	0.17207
Syne1	226.513	0.354919	0.167397	2.12023	0.0339868	0.17207
Zkscan1	157.819	0.325232	0.153368	2.1206	0.0339555	0.17207
Sec61a1	108.115	0.33702	0.159081	2.11854	0.0341292	0.17207
Coro6	252.622	0.487426	0.230331	2.1162	0.0343281	0.172537
Aldoa	2185.9	0.540564	0.255519	2.11555	0.0343828	0.172645
Dtnb	116.879	0.393779	0.186182	2.11502	0.0344284	0.172707
Mrfap1	952.856	0.423954	0.200587	2.11357	0.0345521	0.17316
Nrbp1	107.046	0.320664	0.151823	2.11209	0.034679	0.173629
Myadm	107.524	0.388555	0.184043	2.11122	0.034753	0.173737
Cript	132.114	0.302894	0.14348	2.11106	0.0347674	0.173737
Klhl17	99.0621	0.340496	0.161841	2.10389	0.0353878	0.174323
Atad1	128.251	0.324711	0.154018	2.10826	0.0350084	0.174323
Smarcb1	123.073	0.341701	0.162207	2.10657	0.0351546	0.174323
Myt1l	178.163	0.392518	0.186513	2.1045	0.0353347	0.174323
Kcnj4	348.701	0.44122	0.209688	2.10418	0.0353631	0.174323
Atp5o	324.382	0.354899	0.168433	2.10706	0.0351122	0.174323
S100a10	143.564	0.34114	0.16196	2.10632	0.0351765	0.174323
Psmd8	200.725	0.358012	0.169799	2.10845	0.0349918	0.174323
Blmh	94.7296	0.33793	0.160573	2.10453	0.0353323	0.174323
Fat1	91.1022	0.321131	0.15242	2.10688	0.0351279	0.174323
Septin5	1332.91	0.423753	0.201302	2.10506	0.0352858	0.174323
Dock7	96.011	0.313927	0.149174	2.10444	0.0353404	0.174323
Pfkm	516.855	0.405308	0.192481	2.10571	0.0352299	0.174323
Dnajc16	144.497	0.347978	0.165306	2.10505	0.0352868	0.174323
Cox11	96.1346	0.317961	0.150999	2.10572	0.0352288	0.174323
Rps6,Rps6-ps4	402.244	0.301195	0.143378	2.10071	0.0356661	0.174478
Marchf5	234.463	0.367707	0.174857	2.1029	0.0354742	0.174478
Syf2	95.7841	0.311829	0.148457	2.10047	0.0356878	0.174478
Exoc3	114.191	0.319183	0.151885	2.10148	0.0355989	0.174478
Dlat	249.412	0.404446	0.192534	2.10065	0.0356721	0.174478
Ndufs8	175.778	0.328941	0.156477	2.10217	0.0355388	0.174478
Nsg1	483.738	0.419897	0.199811	2.10146	0.0356002	0.174478
Myo9a	112.644	0.315977	0.150269	2.10274	0.0354886	0.174478
Eif3h	304.512	0.328033	0.156218	2.09984	0.0357428	0.174582
Fam219a	220.317	0.386294	0.184045	2.09891	0.0358246	0.174653
Smarca4	190.61	0.356517	0.169855	2.09894	0.0358219	0.174653
Tmem94	124.351	0.332962	0.158728	2.09769	0.035933	0.174699
Eif4g1	342.335	0.420968	0.200667	2.09785	0.0359186	0.174699
Ndufs5,Ndufs5-ps	453.847	0.382347	0.182272	2.09767	0.0359347	0.174699
Slc4a10	318.427	0.466102	0.222327	2.09647	0.0360406	0.175049
Papola	185.906	0.393273	0.187721	2.09499	0.036172	0.175364
Retreg2	192.104	0.342404	0.163441	2.09498	0.0361729	0.175364
Akr1b3,Gm6644	109.289	0.308669	0.147372	2.09449	0.036216	0.17541
Exoc4	126.446	0.320802	0.153197	2.09406	0.0362549	0.175435
Rundc3a	441.385	0.340342	0.16263	2.09273	0.0363729	0.175748
Ssbp4	239.766	0.356986	0.170689	2.09144	0.0364888	0.175748
Mcu	114.506	0.328113	0.156841	2.09202	0.0364371	0.175748
Mrps16	114.458	0.347002	0.165871	2.092	0.0364388	0.175748
Kcnj11	95.7549	0.339584	0.162343	2.09177	0.0364588	0.175748
Rnf126	258.981	0.350109	0.167514	2.09003	0.036615	0.176193
Fbxo31	289.601	0.311285	0.149018	2.08891	0.0367154	0.176512
Fam217b	194.463	0.355676	0.170416	2.0871	0.0368787	0.176644
Mrpl2	131.313	0.318256	0.152424	2.08797	0.0368008	0.176644
Camk2b	424.711	0.419834	0.201129	2.08739	0.0368532	0.176644
Atp2b4	108.977	-0.368665	0.176631	-2.08721	0.0368693	0.176644
Rnft2	175.781	0.388419	0.186293	2.08499	0.0370704	0.177095
Rpl18a	532.489	0.340247	0.163388	2.08244	0.0373021	0.177095
Inha	92.9955	0.345711	0.165831	2.08472	0.0370944	0.177095
Mark1	183.419	0.34473	0.165551	2.08232	0.0373136	0.177095
Cdc34	143.445	0.338153	0.16215	2.08544	0.0370297	0.177095
Mink1	333.34	0.3529	0.169334	2.08404	0.0371562	0.177095
Nrxn2	220.347	0.390835	0.187583	2.08353	0.0372028	0.177095
Cntn4	98.8046	0.338258	0.162377	2.08317	0.0372355	0.177095
Dync1li1	200.256	0.364561	0.175034	2.0828	0.0372693	0.177095
Ccdc124	298.221	0.404645	0.194246	2.08316	0.0372367	0.177095
Hacd3	248.451	0.413415	0.198681	2.0808	0.0374522	0.177489
Plpbp	194.001	0.387486	0.186265	2.08029	0.0374991	0.177489
Oat	138.269	0.352798	0.169565	2.0806	0.0374701	0.177489
Cirbp	180.533	0.345546	0.166152	2.0797	0.0375528	0.177581
Marchf7	105.971	0.303703	0.146073	2.07912	0.0376059	0.177671
Smap2	265.961	0.42545	0.204704	2.07836	0.0376759	0.177794
Pvalb	309.499	0.396295	0.190769	2.07735	0.0377689	0.177794
Epha4	448.731	0.382479	0.184081	2.07777	0.0377303	0.177794
Zfand5	195.104	0.310862	0.149628	2.07757	0.0377492	0.177794
Cdv3	162.891	0.324095	0.156171	2.07526	0.0379625	0.178383
Cox5b	804.963	0.370743	0.178627	2.07552	0.0379385	0.178383
Rab6a	388.875	0.411569	0.198388	2.07456	0.0380271	0.178525
Sptan1	795.613	0.40989	0.197657	2.07374	0.0381035	0.178722
Rusc2	408.448	0.397688	0.191994	2.07136	0.0383253	0.179116
Serinc2	90.3342	0.671496	0.324074	2.07204	0.0382613	0.179116
Slc35b4	102.884	0.318487	0.153692	2.07223	0.0382436	0.179116
Got2	244.562	0.36638	0.176876	2.0714	0.0383218	0.179116
Cluap1	90.7566	0.318921	0.154033	2.07047	0.0384079	0.179341
Sdhb	360.683	0.3879	0.187502	2.06877	0.0385675	0.179924
Prkar1a	984.507	0.442367	0.213905	2.06805	0.038635	0.180077
Hsp90aa1	1179.9	0.467636	0.226286	2.06657	0.0387749	0.180567
Ap1b1	324.623	0.364781	0.176714	2.06425	0.0389942	0.180779
Gspt1	181.056	0.391619	0.189607	2.06543	0.0388823	0.180779
Srp14	249.607	0.358436	0.173604	2.06468	0.0389537	0.180779
Tsc22d4	101.798	-0.329153	0.159378	-2.06523	0.0389011	0.180779
Mrpl18	154.373	0.340491	0.164943	2.06429	0.0389899	0.180779
Brk1	301.73	0.391383	0.189678	2.06341	0.039074	0.180987
Atp6v0c,Atp6v0c-ps2	1142	0.448492	0.21744	2.0626	0.0391509	0.181021
Hdlbp	189.634	0.416824	0.202064	2.06284	0.0391282	0.181021
Dnaja1	481.361	0.438197	0.212551	2.06161	0.039245	0.181176
Gpr26	147.616	0.314117	0.152372	2.06151	0.0392542	0.181176
Dhx15	209.782	0.354576	0.172243	2.05859	0.0395337	0.181545
Nt5m	149.089	0.312276	0.151586	2.06007	0.0393922	0.181545
Hdac4	128.35	0.348825	0.169402	2.05915	0.0394797	0.181545
Scrn1	258.229	0.393417	0.19112	2.05848	0.0395437	0.181545
Rnaset2a,Rnaset2b	292.583	0.381046	0.185075	2.05888	0.0395059	0.181545
Tenm4	97.4883	0.330256	0.160429	2.05858	0.0395347	0.181545
Rps11	226.967	0.281356	0.13674	2.0576	0.0396289	0.181769
Cpne5	147.196	0.401949	0.195382	2.05725	0.0396624	0.181769
Ogdh	200.234	0.353563	0.171967	2.056	0.0397825	0.181853
Got1	459.565	0.423483	0.205931	2.05643	0.0397411	0.181853
Copg1	289.436	0.366645	0.178332	2.05597	0.0397857	0.181853
Cul5	101.447	0.301893	0.146897	2.05513	0.0398666	0.182015
H4c9,H4c18,H4c17	432.648	0.435942	0.21215	2.05487	0.0398913	0.182015
Eif1,Emd	561.931	0.387907	0.188837	2.05419	0.0399571	0.182156
Spns2	247.176	0.332837	0.162061	2.05378	0.0399966	0.182176
Tbc1d9	99.2149	0.328474	0.159995	2.05302	0.0400702	0.182228
Smpd1	161.145	0.336304	0.163816	2.05294	0.0400782	0.182228
Ndfip2	289.378	0.386647	0.188424	2.052	0.0401698	0.182485
Mios	101.904	0.318928	0.155527	2.05062	0.040304	0.182934
Cd99l2	99.8753	0.334869	0.163487	2.04829	0.0405317	0.183487
Cetn3	119.933	0.306048	0.149407	2.04842	0.0405192	0.183487
Syncrip	143.321	0.322914	0.157622	2.04867	0.0404944	0.183487
Pfdn2	242.115	0.326444	0.159471	2.04705	0.0406535	0.183577
Asph	150.101	0.297336	0.14538	2.04524	0.0408315	0.183577
Psma3	136.408	0.316668	0.154746	2.04637	0.0407201	0.183577
Med16	106.196	0.324906	0.158846	2.04542	0.0408134	0.183577
Gatad2b	186.044	0.365476	0.178698	2.04521	0.0408341	0.183577
Echs1	147.259	0.321758	0.157304	2.04545	0.0408107	0.183577
Hcfc1r1	240.254	0.331255	0.161863	2.04651	0.0407059	0.183577
Cnot7	127.981	0.297898	0.145627	2.04562	0.0407934	0.183577
Rufy2	169.599	0.354737	0.173531	2.04423	0.0409306	0.183796
Pdlim7	170.978	0.325906	0.159445	2.044	0.0409537	0.183796
Sdc3	159.975	0.335236	0.164077	2.04316	0.0410367	0.18401
Ncs1	306.025	0.297531	0.145677	2.04241	0.0411108	0.184184
Egln2	310.472	0.322563	0.158012	2.04138	0.0412129	0.184323
Pithd1	119.477	0.325558	0.159459	2.04164	0.0411871	0.184323
Atp5g3	533.476	0.387927	0.19007	2.04097	0.0412539	0.184348
Fam160a2	141.356	0.305339	0.149755	2.03892	0.0414578	0.184736
Znhit1	166.311	0.356567	0.174919	2.03847	0.041503	0.184736
Mtmr7	129.728	0.349433	0.171376	2.03899	0.041451	0.184736
Gm14719,Ppdpf	182.629	0.411214	0.201738	2.03836	0.0415142	0.184736
Ext2	142.586	0.332132	0.162945	2.03831	0.0415185	0.184736
Mrpl12	170.052	0.363664	0.178506	2.03726	0.041624	0.184856
Rpl10	338.746	0.300926	0.14769	2.03756	0.0415939	0.184856
Nmt1	298.955	0.407835	0.200215	2.03698	0.0416522	0.184856
Dusp3	234.652	0.326854	0.160504	2.03642	0.0417082	0.184947
Nebl	101.88	0.300495	0.147627	2.0355	0.0418005	0.184986
Pcbp1	330.302	0.34424	0.169167	2.03491	0.0418595	0.184986
Atp2a2	672.974	0.409467	0.2012	2.03512	0.0418387	0.184986
Mdh1	1399.06	0.471947	0.231906	2.03508	0.0418432	0.184986
Cct2	246.917	0.336327	0.165406	2.03335	0.0420175	0.185212
Sec62	281.636	0.383386	0.188531	2.03354	0.0419977	0.185212
Klhl3	147.02	0.379338	0.186502	2.03396	0.0419555	0.185212
Galnt17	99.7762	0.302199	0.148669	2.0327	0.0420825	0.185341
Gpr137	169.64	0.341286	0.167943	2.03216	0.0421377	0.185427
Rps18	135.198	0.319042	0.157071	2.0312	0.0422351	0.185584
Tmem181a	183.598	0.386623	0.190384	2.03075	0.0422805	0.185584
Hsbp1	183.944	0.330492	0.162719	2.03106	0.0422484	0.185584
Arhgdia	271.252	0.34596	0.170447	2.02972	0.0423852	0.185887
Dynll2	1280.17	0.401477	0.197925	2.02843	0.0425167	0.186306
Ppp1r1a	144.771	0.332772	0.164154	2.02719	0.0426428	0.186701
Avpi1	114.972	0.323955	0.160041	2.0242	0.0429494	0.187728
Scamp1	289.456	0.382234	0.188827	2.02426	0.0429435	0.187728
Speg	117.63	0.312397	0.154386	2.02348	0.0430237	0.187894
Tomm34	94.1492	0.318566	0.157544	2.02208	0.0431676	0.188049
Sdcbp	258.997	0.357569	0.176811	2.02232	0.043143	0.188049
Syt6	122.318	0.361711	0.178827	2.02268	0.043106	0.188049
Rpl24,Gm9385	277.556	0.290265	0.143593	2.02144	0.0432338	0.188179
Ddx42	97.3569	0.308175	0.152512	2.02065	0.0433156	0.188377
Slc2a8	109.294	0.304465	0.150735	2.01987	0.0433972	0.188575
Gm6402,Rps17	246.315	0.280661	0.138998	2.01917	0.0434698	0.188724
Calm3	737.7	0.417092	0.206634	2.0185	0.0435391	0.188724
Pptc7	127.152	0.318825	0.157953	2.01849	0.0435405	0.188724
Mms19	102.93	0.333746	0.165389	2.01795	0.0435965	0.188809
Plpp6	116.403	0.330856	0.16427	2.0141	0.0439993	0.18919
Mical2	512.835	0.412253	0.204652	2.01441	0.0439668	0.18919
Trim37	252.829	0.29895	0.148425	2.01415	0.0439935	0.18919
Rpsa	103.992	0.30013	0.148907	2.01555	0.0438469	0.18919
Rapgef5	106.313	0.320054	0.158709	2.01661	0.0437365	0.18919
Ensa	902.218	0.406097	0.201626	2.0141	0.0439986	0.18919
Fkbp8	346.429	0.380971	0.189052	2.01516	0.0438874	0.18919
Tmem222	125.86	0.310153	0.154	2.01397	0.0440122	0.18919
Slc22a23	117.938	0.323544	0.160616	2.0144	0.0439677	0.18919
Ap2a2	177.309	0.330485	0.164164	2.01314	0.0440998	0.189226
Ggt7	389.422	0.406138	0.201807	2.01251	0.0441661	0.189226
Smcr8	100.683	0.299712	0.148882	2.01309	0.0441051	0.189226
Septin6	123.136	0.325261	0.161613	2.0126	0.0441569	0.189226
Selenof	281.804	0.345198	0.171561	2.0121	0.0442096	0.189256
Fkbp1a	655.516	0.412184	0.204931	2.01134	0.0442901	0.189406
Prelid3a	94.6879	0.315428	0.156845	2.01108	0.0443175	0.189406
Gas6	215.281	0.326205	0.162278	2.01017	0.0444135	0.189661
Cdyl2	90.6926	0.301658	0.150116	2.0095	0.0444846	0.189808
Rbm25	93.1823	0.316037	0.157324	2.00882	0.0445558	0.189956
Polr2m	253.701	0.340369	0.169523	2.00781	0.0446637	0.19026
Aak1	109.663	0.352382	0.175539	2.00743	0.044704	0.190276
Zfp644	139.345	0.326214	0.162666	2.00542	0.0449179	0.19103
Coa3	134.265	0.304421	0.151834	2.00496	0.044967	0.191082
Rnf26	132.208	0.296227	0.14784	2.0037	0.0451024	0.191345
Sumo3	240.07	0.332743	0.166049	2.00388	0.0450827	0.191345
Ap3m2	224.848	0.345763	0.172609	2.00315	0.0451608	0.191436
Cdk7	112.665	0.293579	0.14662	2.00231	0.0452519	0.191666
Pebp1	880.839	0.409974	0.204872	2.00112	0.0453796	0.191704
Ndufb8	394.185	0.356892	0.178367	2.00089	0.0454046	0.191704
Gse1	92.9269	0.343764	0.171809	2.00085	0.0454085	0.191704
Elob	292.133	0.327846	0.163776	2.00179	0.0453069	0.191704
Ankrd40	156.538	0.278031	0.139	2.00022	0.045476	0.191833
Vdac1	486.568	0.385346	0.19292	1.99744	0.0457777	0.192949
Opa1	169.802	0.315847	0.158164	1.99695	0.0458301	0.193014
Nudt21	132.372	0.326507	0.163564	1.9962	0.045912	0.193046
Yipf1	101.295	-0.281016	0.14076	-1.99642	0.0458886	0.193046
Atl2	134.163	0.290582	0.145631	1.99533	0.0460069	0.193289
Sumo2	447.477	0.358024	0.179467	1.99493	0.0460507	0.193316
Psmb4	432.47	0.384347	0.192809	1.99341	0.046217	0.193545
Ndufb6	185.637	0.378157	0.189688	1.99358	0.0461978	0.193545
Psma7	302.49	0.341472	0.171292	1.99351	0.0462053	0.193545
Cdk14	181.902	0.286505	0.143759	1.99296	0.0462661	0.193595
Arpp19	629.942	0.445975	0.223891	1.99193	0.046379	0.1936
Ptov1	263.977	0.356347	0.178881	1.99209	0.046361	0.1936
Prpf18	135.51	0.314931	0.158061	1.99246	0.046321	0.1936
Lysmd2	94.0548	0.298412	0.150003	1.98937	0.0466607	0.194463
Psmb7	290.024	0.341975	0.171874	1.98969	0.0466255	0.194463
Chpf	140.409	0.308781	0.155244	1.989	0.0467013	0.194471
Prpf19	160.209	0.343892	0.172955	1.98833	0.0467755	0.194471
Wsb2	230.699	0.295886	0.148836	1.988	0.0468122	0.194471
Lynx1	244.05	0.347177	0.174616	1.98823	0.0467864	0.194471
Porcn	147.142	0.326154	0.164097	1.98757	0.046859	0.19451
Atf4	132.361	0.303431	0.152719	1.98686	0.0469384	0.194529
Ncbp1	92.9933	0.314182	0.158103	1.98719	0.0469011	0.194529
Ptpn23	99.4228	0.307027	0.15461	1.98582	0.0470532	0.194849
Flii	113.897	0.310611	0.156469	1.98513	0.0471302	0.195013
Epb41l1	375.037	0.333297	0.168015	1.98373	0.0472854	0.195499
Ssna1	134.927	0.299562	0.151196	1.98128	0.0475594	0.196476
Epg5	103.17	0.33096	0.167164	1.97985	0.0477208	0.196559
Ywhaq	199.21	0.345323	0.17442	1.97984	0.047722	0.196559
Napb	521.247	0.387651	0.195807	1.97976	0.0477309	0.196559
Phyhip	523.996	0.396817	0.200375	1.98037	0.0476616	0.196559
Slc9a6	121.112	0.287202	0.145107	1.97924	0.0477885	0.196637
Nfrkb	97.0327	0.293757	0.148467	1.9786	0.0478609	0.196637
Pde4d	111.747	0.28497	0.144028	1.97858	0.0478633	0.196637
Camkk2	382.921	0.411821	0.208235	1.97767	0.0479656	0.196819
Ptcd3	98.9292	0.30282	0.153132	1.97752	0.0479833	0.196819
Zfp687	97.6783	0.293919	0.148671	1.97697	0.0480446	0.196906
Tcf25	574.648	0.387751	0.196165	1.97666	0.0480803	0.196906
Syt16	147.857	0.329064	0.166548	1.97579	0.048178	0.197003
Grip2	90.8947	0.315545	0.159707	1.97578	0.04818	0.197003
Grsf1	180.229	0.362687	0.183599	1.97543	0.0482196	0.19701
Nlk	214.203	0.358064	0.181366	1.97426	0.0483521	0.197397
Bola2	135.034	0.282619	0.143312	1.97206	0.0486025	0.19744
Rbm42	114.707	0.32493	0.164913	1.97031	0.0488024	0.19744
Emx1	141.146	0.358086	0.181602	1.97182	0.0486305	0.19744
Rps6kb1	120.738	0.308622	0.156647	1.97017	0.0488185	0.19744
Arl2bp	206.059	0.328517	0.166639	1.97142	0.0486754	0.19744
Stx1b	196.454	0.32318	0.163935	1.97139	0.0486798	0.19744
Atp1a1	755.075	0.417269	0.211415	1.9737	0.0484162	0.19744
Ddx54	119.007	0.294479	0.149247	1.9731	0.0484843	0.19744
Mypop	97.1874	0.316695	0.16051	1.97305	0.0484903	0.19744
Pnkd	203.331	0.342288	0.173721	1.97033	0.0488001	0.19744
Gna11	168.044	0.28721	0.145731	1.97082	0.0487441	0.19744
Rims3	163.092	0.303077	0.153709	1.97176	0.0486374	0.19744
Sel1l3	192.645	0.334781	0.170019	1.96908	0.0489442	0.19764
Taf1d	91.2747	0.291232	0.147897	1.96916	0.0489351	0.19764
Zmynd8	188.981	0.353946	0.179798	1.96858	0.0490013	0.197717
Gfm1	110.309	0.316389	0.160747	1.96824	0.0490399	0.19772
Elovl6	127.384	0.30651	0.155887	1.96624	0.0492714	0.197721
Nbr1	158.431	0.332009	0.168772	1.96721	0.0491591	0.197721
Pitpnm3	98.6979	0.311709	0.158514	1.96645	0.049247	0.197721
Cct5	223.385	0.343705	0.174817	1.96608	0.0492896	0.197721
Vstm2b	146.515	0.301458	0.15322	1.96748	0.0491279	0.197721
Mrpl28	93.4825	0.296186	0.150659	1.96593	0.0493065	0.197721
Pttg1	99.2129	0.355461	0.180654	1.96763	0.0491101	0.197721
Ndrg4	2783.56	0.431324	0.219637	1.9638	0.049553	0.197975
Ubxn2a	126.071	0.293507	0.149448	1.96394	0.0495375	0.197975
Nsf	725.554	0.450764	0.229523	1.96392	0.0495394	0.197975
Rps26	334.87	0.308192	0.156951	1.96362	0.0495747	0.197975
Hspa5	142.707	0.295209	0.150295	1.96419	0.0495078	0.197975
Trim26	110.828	-0.276993	0.141077	-1.96341	0.0495985	0.197975
Kif3c	350.114	0.367941	0.187514	1.9622	0.0497387	0.198382
Polr3k	130.895	0.320373	0.163438	1.96021	0.0499709	0.199155
Golph3	144.712	0.300802	0.153612	1.95819	0.0502081	0.199947
Carm1	104.405	0.316611	0.161747	1.95745	0.0502946	0.200024
Zyg11b	233.869	0.337098	0.17222	1.95737	0.0503042	0.200024
Cdh23	90.8396	0.344983	0.17639	1.9558	0.0504888	0.20035
Mlec	129.519	0.307355	0.157141	1.95592	0.0504749	0.20035
Ctdnep1	193.52	0.313195	0.160166	1.95543	0.0505318	0.20035
Chmp4b	442.717	0.323975	0.165685	1.95536	0.0505404	0.20035
Actr3	197.639	0.295616	0.151247	1.95452	0.0506393	0.200436
Dido1	176.457	0.316164	0.161759	1.95454	0.0506379	0.200436
Ndufab1	298.785	0.325358	0.16673	1.9514	0.0510092	0.20129
Ndufa8	257.855	0.328135	0.168151	1.95144	0.0510051	0.20129
Rhob	474.458	0.321645	0.164856	1.95107	0.0510487	0.20129
Ndufs1	170.394	0.377644	0.193557	1.95108	0.0510475	0.20129
Zfp235	95.6323	0.307859	0.157782	1.95116	0.0510374	0.20129
Capn15	134.965	0.31962	0.163991	1.94901	0.0512947	0.202106
Get1	94.4235	0.309033	0.158613	1.94835	0.0513731	0.202262
Nme1	133.981	0.323133	0.165918	1.94754	0.0514699	0.202337
Mydgf	97.2066	0.31087	0.159619	1.94758	0.0514655	0.202337
Mat2a	276.835	0.335414	0.172274	1.94699	0.0515364	0.202445
Nf2	125.461	0.278492	0.143067	1.94658	0.0515852	0.202484
Agpat1	232.72	0.338346	0.173958	1.94498	0.0517769	0.203083
Dcaf11	111.109	0.285676	0.146903	1.94465	0.0518168	0.203086
Pik3r2	285.39	0.334869	0.172259	1.94398	0.0518976	0.203249
Jun	154.763	0.327687	0.168668	1.94279	0.0520412	0.203398
Btbd1	151.88	0.294834	0.151789	1.9424	0.0520891	0.203398
Tomm6	143.908	0.282258	0.14534	1.94205	0.0521314	0.203398
Klhl22	164.285	0.329249	0.16951	1.94235	0.0520942	0.203398
Ranbp6	136.748	0.30222	0.155538	1.94307	0.0520083	0.203398
B4gat1	169.565	0.34356	0.177	1.94102	0.0522557	0.203504
Actr1b	469.962	0.337482	0.173912	1.94053	0.052315	0.203504
Actr10	243.738	0.303354	0.156265	1.94128	0.0522244	0.203504
Gm29758	96.0523	0.318197	0.163973	1.94054	0.052314	0.203504
Eno2	2171.75	0.477909	0.24632	1.9402	0.0523557	0.20351
Sdha	467.362	0.375413	0.193556	1.93956	0.0524336	0.20352
Rnf7	187.218	0.32706	0.168656	1.93921	0.0524759	0.20352
Kctd16	177.63	0.390934	0.201583	1.93932	0.0524623	0.20352
Ranbp3	147.791	0.3295	0.169993	1.93831	0.0525854	0.203793
Rbbp4	219.729	0.30409	0.157008	1.93678	0.0527717	0.203907
Bex2	321.916	0.367172	0.189532	1.93725	0.0527148	0.203907
Ppp2r5a	110.094	0.296171	0.152855	1.9376	0.0526721	0.203907
Rnf166	107.644	0.283667	0.146454	1.93691	0.0527569	0.203907
Kif3a	182.582	0.321399	0.166032	1.93577	0.0528957	0.204234
Mef2a	241.928	0.319505	0.165159	1.93453	0.053048	0.204463
Tax1bp1	170.868	0.34682	0.179251	1.93483	0.0530115	0.204463
Skp1	566.348	0.373096	0.192882	1.93433	0.0530731	0.204463
Rtn4r	170.452	0.324586	0.167876	1.93348	0.0531768	0.204711
Dpp6	191.026	0.304097	0.157411	1.93187	0.0533761	0.205326
Cdk5r1	329.956	0.370211	0.191701	1.93119	0.0534594	0.205495
Pcmt1	303.704	0.361724	0.187341	1.93083	0.0535037	0.205513
Ciz1	105.691	0.321753	0.166668	1.9305	0.0535448	0.205519
1810013L24Rik	170.933	0.298403	0.154758	1.92819	0.0538315	0.206467
Chst1	286.548	0.377616	0.195917	1.92743	0.0539263	0.206525
Hgsnat	117.91	0.298882	0.155062	1.9275	0.0539169	0.206525
Sgta	236.736	0.320005	0.166093	1.92666	0.0540216	0.206738
Pikfyve	111.448	0.314413	0.163245	1.92602	0.0541021	0.206892
Ccz1	116.117	0.293295	0.152306	1.9257	0.0541415	0.206892
Pdrg1	101.001	0.33849	0.175855	1.92482	0.0542513	0.207159
Mrs2	149.107	0.32247	0.167612	1.92391	0.0543656	0.207265
Myl6,Gm5915	616.562	0.402077	0.209018	1.92365	0.0543987	0.207265
Epb41	184.99	0.336884	0.17511	1.92385	0.0543739	0.207265
Dennd6b	138.09	0.293782	0.152812	1.9225	0.0545423	0.207661
Nfasc	264.688	0.379998	0.197749	1.92162	0.0546542	0.207782
Arhgap35	151.398	0.271976	0.141531	1.92167	0.0546469	0.207782
Gm14288,2210418O10Rik,Zfp968,Gm4631,Gm14410,Gm14434,Zfp965,Gm14432,Zfp967,Zfp966,Gm14393,Gm4724,Gm2026,Gm2004,Gm2007,Gm14403,Gm14440,Zfp931,Zfp973,Zfp970,Zfp971,Gm14296,Gm14295,Gm14391,Gm6710,Gm14430,Gm14308,Gm14327,Gm14326,Gm14325,Gm14305,Gm14322	556.909	0.41388	0.215841	1.91752	0.0551716	0.208435
Sec14l1	311.838	0.41109	0.214284	1.91843	0.0550562	0.208435
Arel1	174.247	0.346579	0.180782	1.91711	0.0552242	0.208435
Mapk8ip1	387.373	0.296768	0.154622	1.91932	0.0549438	0.208435
Eif4e	234.074	0.334487	0.174339	1.9186	0.0550346	0.208435
St13	238.493	0.340715	0.17758	1.91866	0.0550271	0.208435
Sult4a1	1081.07	0.401652	0.209512	1.91709	0.055227	0.208435
Rasd2	109.044	0.283506	0.147792	1.91828	0.0550755	0.208435
Sec31a	145.073	0.313382	0.163345	1.91853	0.055044	0.208435
Gm10409,Gm3005,Gm3002,Gm3685,Gm3264,Gm2897,Gm10340,2610042L04Rik,Gm5458,Gm3411,Gm3173,Gm3317,Gm3558,Gm3667,Gm5796,Gm2956,Gm2974,Gm3373,Gm3636,Gm3696,Gm10338,Gm3752,Gm3500,Gm2237,Gm8246,Gm8108,Gm3248,Gm3383,Gm2888,Gm3488	246.163	0.324157	0.169024	1.91781	0.055135	0.208435
Smu1	112.473	0.298702	0.155882	1.91621	0.0553385	0.208676
Nt5c	137.567	0.326779	0.170557	1.91595	0.0553711	0.208676
Ndufa7	161.828	0.310381	0.162119	1.91452	0.0555531	0.208687
Nploc4	118.996	0.298829	0.1561	1.91435	0.0555757	0.208687
Tsc22d1	418.453	0.344448	0.179959	1.91404	0.055615	0.208687
Tm9sf3	150.451	0.274743	0.143477	1.91489	0.055506	0.208687
Tubb3	523.521	0.411787	0.215015	1.91516	0.0554725	0.208687
Frrs1l	433.768	0.361433	0.188745	1.91493	0.0555014	0.208687
Snx2	103.148	0.287141	0.150159	1.91225	0.0558436	0.209393
Cnbp	427.797	0.359481	0.188048	1.91164	0.055922	0.209536
Idh3b	209.192	0.337491	0.176694	1.91003	0.0561297	0.209559
Map1b	555.453	0.367855	0.192577	1.91017	0.0561114	0.209559
1700086L19Rik	113.012	0.278833	0.145943	1.91056	0.0560615	0.209559
Smdt1	173.861	0.287376	0.150388	1.91089	0.0560183	0.209559
Alkbh6	100.782	0.291016	0.152316	1.9106	0.0560555	0.209559
Afg3l2	131.079	0.288366	0.151023	1.90941	0.0562088	0.209704
Neurod2	210.574	0.366468	0.192004	1.90865	0.0563076	0.209771
Rack1	247.616	0.295316	0.154715	1.90878	0.0562909	0.209771
Midn	195.609	0.366244	0.191922	1.90829	0.0563534	0.209791
Ddx3x	131.733	0.349496	0.183208	1.90765	0.0564367	0.209801
Fbxl15	100.258	0.35251	0.184779	1.90774	0.056425	0.209801
Cacng7	372.277	0.322955	0.16935	1.90702	0.0565174	0.209819
Otub1	419.711	0.35848	0.187983	1.90699	0.0565224	0.209819
Prkce	516.641	0.366849	0.19244	1.9063	0.0566106	0.209997
Gpi1	823.886	0.437968	0.229794	1.90592	0.056661	0.210034
Borcs5	154.007	0.305849	0.160546	1.90505	0.0567738	0.210302
Zfp955b,Zfp955a	135.985	0.291317	0.152985	1.90422	0.0568817	0.210452
Elmod1	198.284	0.341155	0.179167	1.90412	0.0568952	0.210452
Ythdf2	93.7231	0.287856	0.151292	1.90265	0.0570863	0.210705
Fkbp4	173.18	0.292461	0.153687	1.90296	0.0570461	0.210705
Rgs17	169.053	0.269749	0.141798	1.90235	0.0571259	0.210705
Ppp2r5d	108.881	0.308598	0.162191	1.90268	0.0570822	0.210705
Tkt	170.862	0.281465	0.148001	1.90177	0.057201	0.210785
Ccdc25	104.887	0.339861	0.178727	1.90156	0.0572288	0.210785
Cct7	283.73	0.337809	0.177686	1.90116	0.0572812	0.210829
Ppp2ca	450.021	0.338074	0.177938	1.89996	0.0574387	0.21111
Abhd12	455.702	0.360887	0.18993	1.9001	0.0574194	0.21111
Chuk	93.0417	0.316716	0.166842	1.89829	0.0576577	0.211765
Ap2a1	423.474	0.393078	0.207144	1.8976	0.0577486	0.211949
Plekha6	179.99	0.347072	0.182991	1.89666	0.0578723	0.212253
Mpc2	336.018	0.350488	0.184927	1.89527	0.058056	0.212254
Agfg1	116.959	0.315651	0.16651	1.89569	0.0580013	0.212254
Nfat5	103.078	0.303298	0.160023	1.89534	0.0580467	0.212254
Larp6	108.181	0.311859	0.164586	1.89481	0.0581176	0.212254
Plekha3	123.806	0.294296	0.155201	1.89622	0.0579308	0.212254
Slc20a1	174.382	0.277383	0.146386	1.89488	0.0581085	0.212254
Taok2	168.125	0.291959	0.154118	1.89439	0.0581738	0.21231
Gm3005,Gm10406,Gm3002,Gm3264,Gm3252,Gm10340,Gm3512,Lamtor3-ps,Gm3411,Gm3173,Gm3239,Gm3317,Gm3558,Gm3667,Gm3194,Gm5796,Gm3095,Gm33933,Gm2956,Gm2897,Gm2974,Gm3373,Gm3636,Gm8206,Gm3696,2610042L04Rik,Gm3752,Gm3500,Gm2237,Gm8108,Gm3383,Gm3164,Gm3488,Gm3739	206.823	0.297489	0.157076	1.89392	0.0582359	0.212387
Aamp	200.007	0.355214	0.187652	1.89294	0.058366	0.212429
Amdhd2	110.583	0.295156	0.156009	1.89192	0.0585019	0.212429
Garnl3	145.428	0.325522	0.171969	1.89291	0.0583692	0.212429
Sars	482.107	0.359346	0.18986	1.89269	0.0583985	0.212429
Necap1	293.205	0.388249	0.205222	1.89185	0.0585106	0.212429
Lancl2	184.319	0.331369	0.175143	1.89199	0.0584925	0.212429
Cars	134.143	0.365654	0.193296	1.89168	0.0585333	0.212429
Nrxn3	325.597	0.31518	0.166764	1.88998	0.0587613	0.212881
Med10	160.524	0.336541	0.178145	1.88914	0.0588736	0.212881
Znrf1	167.977	0.300343	0.158938	1.88969	0.0587999	0.212881
Rbfox2	225.769	0.301853	0.159802	1.88891	0.0589037	0.212881
Pdzd4	119.92	0.275605	0.145889	1.88914	0.0588731	0.212881
BC004004	101.2	0.275697	0.14589	1.88975	0.058791	0.212881
Stxbp1	1303.86	0.416048	0.220343	1.88818	0.0590011	0.212937
Ankrd12	243.604	0.287002	0.151983	1.88839	0.0589742	0.212937
Gnl3l	271.939	0.349248	0.185017	1.88766	0.0590722	0.213045
Slc20a2	105.796	0.311527	0.165168	1.88612	0.0592786	0.213076
Pnrc2	91.2672	0.283605	0.150368	1.88607	0.0592856	0.213076
Hnrnpul2	243.388	0.328417	0.174047	1.88694	0.0591679	0.213076
Get3	277.1	0.327101	0.173334	1.88711	0.0591457	0.213076
LOC118568705,Gm41885,Gm42031,Gm43305,Gm39972,Gm40525	162.347	0.335544	0.177884	1.88631	0.0592532	0.213076
Dexi	96.2249	0.295433	0.15673	1.88497	0.0594334	0.213455
Junb	175.423	0.324548	0.172203	1.88468	0.0594734	0.213455
Car7	100.917	0.288837	0.153431	1.88252	0.0597657	0.214243
Mtf2	95.5231	0.309353	0.164371	1.88205	0.0598297	0.214243
Atpaf1	154.207	0.305094	0.162291	1.87993	0.0601181	0.214243
Gfm2	99.3126	0.293631	0.15628	1.87887	0.0602622	0.214243
Nipsnap1	168.278	0.346621	0.184467	1.87904	0.0602393	0.214243
Adssl1	118.299	0.303358	0.161206	1.8818	0.0598632	0.214243
Gpr158	316.391	0.381962	0.203265	1.87913	0.0602262	0.214243
Stt3b	126.487	0.2754	0.146447	1.88054	0.0600344	0.214243
Nudt4	301.395	0.336242	0.178994	1.87851	0.0603112	0.214243
Atp5g1	381.036	0.369301	0.196285	1.88145	0.0599107	0.214243
Mast3	202.978	-0.284328	0.151335	-1.87879	0.060273	0.214243
Rpl4	687.618	0.318299	0.169438	1.87856	0.0603048	0.214243
Psma5	138.14	0.353426	0.18803	1.87963	0.0601588	0.214243
Osbpl6	126.662	0.29781	0.158503	1.87888	0.0602602	0.214243
Drap1	288.272	0.262169	0.139555	1.87861	0.0602972	0.214243
Atp5l	303.161	0.335876	0.178848	1.878	0.0603815	0.214346
Sin3b	141.843	0.281074	0.149789	1.87646	0.0605922	0.214947
Jph4	261.406	-0.292087	0.155715	-1.87578	0.0606852	0.21513
Slc17a7	2003.95	0.437043	0.233105	1.87488	0.0608099	0.215425
Ripor1	105.074	0.306492	0.163537	1.87415	0.0609102	0.215634
Edc4	141.186	0.28466	0.152074	1.87185	0.061227	0.216608
Btbd9	175.217	0.284463	0.151994	1.87155	0.0612695	0.216611
Klc1	1311.95	0.432347	0.231067	1.87109	0.0613325	0.216686
1810037I17Rik	190.049	0.292619	0.156444	1.87044	0.0614224	0.216709
Sv2a	815.871	0.432466	0.231208	1.87046	0.0614193	0.216709
Tedc2	91.202	0.278445	0.148896	1.87007	0.0614744	0.216745
Nup153	97.5415	0.291178	0.155735	1.8697	0.0615256	0.216779
Stk11	166.525	0.286248	0.153129	1.86932	0.0615776	0.216815
Trip11	96.7812	0.297625	0.159304	1.86828	0.0617229	0.217179
Agap2	566.32	0.311244	0.16681	1.86586	0.0620615	0.217185
Ech1	111.377	0.287708	0.154224	1.86551	0.0621093	0.217185
Fzd3	136.339	0.292564	0.15678	1.86608	0.0620302	0.217185
Slc25a51	214.989	0.297649	0.159574	1.86528	0.0621425	0.217185
Ncln	109.606	0.316314	0.1695	1.86615	0.0620199	0.217185
Golga3	112.709	0.301539	0.161487	1.86727	0.0618642	0.217185
Map3k5	114.37	0.330967	0.177433	1.8653	0.0621392	0.217185
Hspa14	129.613	0.279855	0.150016	1.8655	0.0621113	0.217185
Dgkz	287.887	0.313319	0.16793	1.86577	0.0620741	0.217185
Cox7a2	535.97	0.327465	0.175444	1.86649	0.0619726	0.217185
Anapc11	183.491	0.281498	0.150954	1.8648	0.0622101	0.217275
Gls	469.053	0.402302	0.215854	1.86377	0.0623543	0.217633
Ypel5	103.126	0.289913	0.155733	1.8616	0.0626598	0.218552
Psma4	178.076	0.29495	0.158508	1.86079	0.0627735	0.218733
Cstb	151.272	0.299	0.160724	1.86034	0.0628378	0.218733
Tle5	219.715	0.264401	0.142122	1.86038	0.0628323	0.218733
Ppp3r1	1626.02	0.427975	0.230193	1.8592	0.0629991	0.219148
Zfp651	149.898	0.266183	0.143214	1.85864	0.0630789	0.219278
Atp1b1	2364.82	0.444346	0.239237	1.85734	0.0632622	0.219769
Asap1	218.336	0.305741	0.164698	1.85637	0.0634009	0.220103
Zfp365	481.674	0.277853	0.149734	1.85565	0.0635036	0.220313
Pmm1	330.722	0.27951	0.150668	1.85514	0.063576	0.220417
Rpl35a	468.674	0.29066	0.156757	1.85421	0.0637087	0.220582
Zar1l	100.308	-0.306156	0.165099	-1.85438	0.0636854	0.220582
Cmpk1	150.062	0.307652	0.165958	1.85379	0.063769	0.220644
Ube2m	431.155	0.335539	0.181153	1.85224	0.0639907	0.221224
Pcdh7	384.933	0.390237	0.210727	1.85186	0.064046	0.221224
Ruvbl1	92.8599	0.314489	0.169835	1.85173	0.0640642	0.221224
Lypla2	129.699	0.284696	0.153785	1.85126	0.0641319	0.22131
Cop1	98.9148	0.262713	0.142021	1.84982	0.0643398	0.221881
P4hb	175.174	0.313006	0.169237	1.84951	0.0643838	0.221885
Pde4a	229.402	0.341597	0.184839	1.84809	0.06459	0.222448
Tmem145	164.964	0.28031	0.151834	1.84617	0.0648682	0.222707
Polr1d	96.022	0.299771	0.162333	1.84665	0.0647981	0.222707
Inf2	155.124	0.341806	0.185121	1.84639	0.0648351	0.222707
Sugp2	131.82	0.317466	0.171881	1.84701	0.0647454	0.222707
Nrd1	216.461	0.34117	0.184837	1.84579	0.0649222	0.222707
Srp54a,Srp54b,Srp54c	261.654	0.289459	0.156806	1.84597	0.0648967	0.222707
Abhd16a	156.437	0.315458	0.170968	1.84513	0.0650181	0.222791
Sf3b5	155.42	0.337447	0.182894	1.84504	0.0650324	0.222791
Ndrg3	491.183	0.396406	0.214915	1.84448	0.0651136	0.222922
Dnaja2	353.562	0.325198	0.176489	1.84259	0.0653886	0.223569
Ldhb	1247.08	0.382853	0.207756	1.8428	0.0653585	0.223569
H3c10,H3c11,H3c8,H3c1	296.222	0.385297	0.209379	1.84019	0.0657407	0.224313
Homer1	92.2778	0.293065	0.159207	1.84077	0.0656546	0.224313
Cbx3	214.469	0.289134	0.157105	1.84039	0.065711	0.224313
Cdr2	109.369	0.285266	0.155042	1.83993	0.0657789	0.224313
Fam120c	95.8993	0.269501	0.14653	1.83922	0.0658829	0.22452
Trim59	99.6152	-0.290879	0.158183	-1.83887	0.0659341	0.224548
D8Ertd738e	208.396	0.277802	0.151191	1.83742	0.0661478	0.224693
Irgq	157.241	0.360239	0.196058	1.83741	0.0661497	0.224693
Dynll1	676.852	0.422704	0.229991	1.83792	0.0660747	0.224693
Plekha5	118.12	0.285902	0.155535	1.83819	0.0660346	0.224693
Psmd5	147.176	0.283843	0.154557	1.83649	0.0662858	0.224854
Gm52298,Gm3255	392.688	0.378296	0.20602	1.83621	0.066327	0.224854
Unkl	94.2437	0.300161	0.163446	1.83645	0.0662916	0.224854
Nrgn	5617.38	0.43815	0.238749	1.83519	0.0664776	0.224998
Eml1	92.9921	0.284756	0.155175	1.83506	0.0664967	0.224998
Bdh1	118.286	0.267389	0.145713	1.83504	0.0664994	0.224998
Pdcd6	157.182	0.299284	0.163176	1.83412	0.0666366	0.225232
Mgll	237.322	0.27421	0.149516	1.83399	0.0666553	0.225232
Gid8	128.876	0.289672	0.158012	1.83322	0.0667694	0.225325
Ccnt2	92.1402	0.274962	0.149974	1.8334	0.0667436	0.225325
Myl12b	628.687	0.387044	0.211161	1.83293	0.0668132	0.225327
2410002F23Rik	157.562	0.326959	0.178471	1.832	0.0669513	0.225571
Nedd4l	114.215	0.288265	0.157362	1.83186	0.0669724	0.225571
Zmat2	492.775	0.354574	0.193592	1.83156	0.0670174	0.225576
Rrp36	823.427	0.462243	0.252523	1.8305	0.0671749	0.22596
Nomo1	182.995	0.313623	0.171514	1.82855	0.0674664	0.226492
Pgam1	996.979	0.39294	0.214958	1.82799	0.0675511	0.226492
Rpl38	733.74	0.29707	0.162492	1.82822	0.0675169	0.226492
Rassf5	102.847	0.300077	0.164071	1.82894	0.067408	0.226492
Rps16,LOC100862433	357.947	0.277021	0.151494	1.82859	0.0674611	0.226492
Ints3	132.921	0.320411	0.175409	1.82665	0.0677528	0.226876
Ints10	170.589	0.348902	0.191002	1.8267	0.0677452	0.226876
Ppp3ca	1174.83	0.390277	0.213705	1.82625	0.0678132	0.226932
Syt2	186.652	0.356571	0.195325	1.82552	0.067922	0.22715
Dcun1d1	149.991	0.319683	0.175238	1.82428	0.0681102	0.227633
Gad1	913.93	0.490612	0.269001	1.82383	0.068178	0.227713
Map2k1	207.298	0.300594	0.164872	1.82319	0.0682739	0.227887
Lrpap1	178.675	0.293061	0.160847	1.82199	0.0684564	0.228349
Lancl1	254.057	0.331457	0.182292	1.81828	0.069022	0.229338
Nefl	1069.57	0.365013	0.20066	1.81907	0.0689013	0.229338
Nt5c2	117.796	0.297964	0.163822	1.81883	0.0689373	0.229338
Cherp	119.098	0.281177	0.154595	1.8188	0.0689425	0.229338
Rps3a1	643.473	0.300463	0.16525	1.81824	0.0690277	0.229338
Endog	116.179	0.284431	0.156304	1.81973	0.0687999	0.229338
Clstn3	594.717	0.404289	0.222379	1.81802	0.0690617	0.229338
Hikeshi	146.069	-0.264644	0.145614	-1.81743	0.069151	0.229488
Akr1a1	305.656	0.316599	0.174262	1.81679	0.0692487	0.229665
Mrps23	142.152	0.284748	0.156765	1.8164	0.0693091	0.229719
Ppp3cb	402.058	0.332516	0.183203	1.81501	0.0695217	0.230277
Gpd2	108.945	0.281431	0.1551	1.81451	0.0695998	0.230389
Upf3a	114.103	0.267712	0.147686	1.81272	0.0698754	0.230875
Dpp8	257.551	0.280911	0.154983	1.81253	0.0699046	0.230875
Cct8	294.079	0.314179	0.17335	1.8124	0.0699244	0.230875
Brd9	149.38	0.302492	0.166895	1.81247	0.0699137	0.230875
Tmem131l	105.286	-0.271857	0.150077	-1.81145	0.0700715	0.231067
Pgp	93.5485	0.288299	0.159149	1.8115	0.0700631	0.231067
Phc2	144.7	0.302374	0.166979	1.81085	0.0701638	0.231078
Nicn1	126.896	0.336193	0.185642	1.81098	0.070144	0.231078
Ralgapa1	164.873	0.298925	0.165101	1.81056	0.0702093	0.231082
Ldlrad4	116.782	0.269555	0.148961	1.80957	0.0703622	0.231292
Rapgef1	222.828	0.258574	0.142876	1.80979	0.0703291	0.231292
Stmn4	503.428	0.352201	0.194803	1.80798	0.0706089	0.231956
Ctsb	322.392	0.402471	0.222647	1.80766	0.0706588	0.231973
Mrpl50	104.934	0.288092	0.159405	1.8073	0.070716	0.232015
Ube2v1	154.933	0.267543	0.148067	1.80691	0.0707762	0.232066
Rplp0	225.841	0.25759	0.142663	1.80559	0.0709828	0.232303
Smarcd1	130.57	0.291648	0.161484	1.80604	0.0709118	0.232303
Ddb1	274.238	0.325198	0.18009	1.80575	0.0709571	0.232303
Satb1	253.124	0.276036	0.152954	1.80469	0.0711229	0.232469
Xpot	109.616	-0.257869	0.142867	-1.80496	0.0710815	0.232469
Thap7	113.101	0.278632	0.15451	1.80333	0.0713363	0.23302
Maco1	166.185	0.294926	0.163825	1.80025	0.071821	0.2336
Bud31	120.529	0.267538	0.148599	1.8004	0.0717974	0.2336
Dpy30	107.294	0.310276	0.172201	1.80183	0.0715728	0.2336
Clptm1l	133.742	0.282166	0.156722	1.80042	0.0717936	0.2336
Clns1a	162.071	0.296289	0.1645	1.80115	0.0716788	0.2336
Ndufa10	180.953	0.320377	0.177861	1.80128	0.0716583	0.2336
Phf24	234.68	0.336514	0.186931	1.8002	0.0718284	0.2336
Rpl27,LOC108167922	257.106	0.27829	0.154653	1.79945	0.0719473	0.23384
Sc5d	96.7393	0.266993	0.148422	1.79887	0.0720387	0.233991
Dhx30	190.331	0.333757	0.185595	1.7983	0.0721288	0.234137
Klhl11	232.685	0.325559	0.181113	1.79755	0.0722489	0.234381
Sms	155.827	0.328951	0.183063	1.79693	0.0723464	0.23455
Agtpbp1	281.632	0.274425	0.152804	1.79592	0.0725071	0.234778
Atp5k	256.088	0.28441	0.158349	1.79609	0.0724795	0.234778
Hdac3	135.684	0.302728	0.168624	1.79528	0.072609	0.234962
Nckap1	383.553	0.312684	0.17422	1.79477	0.072691	0.235081
Map3k10	310.055	0.282417	0.157496	1.79317	0.0729455	0.235494
Dpp9	204.012	0.335109	0.186863	1.79334	0.0729192	0.235494
Pcf11	95.7776	0.271056	0.151165	1.79311	0.0729546	0.235494
Ephx2	109.866	0.287778	0.160542	1.79254	0.0730466	0.235498
Prmt5	137.481	0.256201	0.142907	1.79279	0.0730071	0.235498
Aarsd1	153.789	0.304141	0.170025	1.7888	0.0736463	0.237284
Cdk17	335.881	0.355567	0.198962	1.78712	0.0739189	0.237721
5031439G07Rik	178.389	0.270979	0.151623	1.78719	0.0739061	0.237721
Rabl6	124.915	0.282015	0.157756	1.78767	0.0738299	0.237721
Ache	172.492	0.285531	0.159858	1.78616	0.074074	0.237872
Dnajc7	210.249	0.318655	0.178506	1.78513	0.0742406	0.237872
Gopc	125.368	0.283054	0.158522	1.78559	0.0741663	0.237872
Gatad1	129.461	0.266082	0.148971	1.78614	0.0740768	0.237872
Oxld1	103.434	-0.265653	0.148792	-1.78541	0.0741954	0.237872
Kcnq5	144.629	0.29819	0.167004	1.78552	0.0741765	0.237872
Cisd2	115.159	0.296941	0.166467	1.78378	0.0744586	0.238424
Dpysl2	889.124	0.36683	0.205766	1.78275	0.0746274	0.238817
Abcf3	137.268	0.269929	0.151447	1.78233	0.0746959	0.238889
Wdr1	151.278	0.256959	0.144196	1.78201	0.0747473	0.238906
Stx16	139.271	0.321253	0.180384	1.78094	0.0749216	0.239169
Cd47	90.3399	0.286787	0.161017	1.7811	0.0748964	0.239169
Sergef	123.204	0.277296	0.155753	1.78036	0.0750171	0.239327
Popdc2	93.283	-0.266457	0.149787	-1.77891	0.075255	0.239939
Mvb12a	101.463	0.282627	0.158982	1.77773	0.0754482	0.240407
Cenpa	92.6414	0.282959	0.159257	1.77674	0.0756103	0.24055
Mtmr1	101.844	0.296737	0.167018	1.77667	0.0756218	0.24055
Marcks	167.877	0.337256	0.189831	1.77661	0.0756319	0.24055
Brd8	110.116	0.271002	0.152569	1.77626	0.07569	0.240588
Usp48	148.891	0.26172	0.147418	1.77535	0.0758393	0.240768
Scamp4	92.394	0.267508	0.150666	1.77551	0.0758141	0.240768
Arhgef25	339.611	0.327167	0.184661	1.77171	0.076442	0.242533
Amacr	91.3423	-0.265475	0.149877	-1.77129	0.0765129	0.24261
Chmp1a	199.038	0.288464	0.163105	1.76858	0.0769638	0.243742
Atp5a1	923.148	0.37515	0.212116	1.76861	0.0769594	0.243742
Morc2a	92.1161	0.289797	0.163967	1.76741	0.0771592	0.243826
Srsf11	134.455	0.346736	0.19615	1.76771	0.0771092	0.243826
Nemf	97.1716	0.288785	0.163405	1.7673	0.0771781	0.243826
Ndufv3	329.323	0.305686	0.172912	1.76787	0.0770824	0.243826
Serbp1	354.058	0.350451	0.19837	1.76665	0.0772873	0.244023
Emc6	106.228	0.280371	0.158758	1.76603	0.0773914	0.244203
Cgrrf1	92.5327	0.261224	0.148057	1.76435	0.077673	0.24437
Laptm4a	233.34	0.271691	0.153937	1.76495	0.0775729	0.24437
Gucy1b1	111.263	0.281722	0.159648	1.76465	0.0776233	0.24437
Cox8a	839.775	0.301786	0.171058	1.76423	0.0776934	0.24437
R3hdm2	371.267	0.302841	0.171603	1.76478	0.0776003	0.24437
Hspa8	1294.6	0.380897	0.215924	1.76403	0.0777264	0.24437
Lrrc8a	125.325	0.278114	0.158015	1.76004	0.0784005	0.24634
Larp4b	96.898	0.267459	0.151991	1.75971	0.0784575	0.246371
Ilk	113.881	-0.264066	0.150087	-1.75942	0.0785068	0.246377
Chmp3	148.336	0.248152	0.141068	1.7591	0.078561	0.246398
Ndufs6	320.229	0.289701	0.164718	1.75877	0.0786167	0.246424
Klhdc3	428.766	0.342508	0.19485	1.7578	0.0787811	0.246536
Nono	156.875	0.298214	0.169713	1.75716	0.0788897	0.246536
Trim24	107.931	0.255823	0.145585	1.75721	0.0788823	0.246536
Gm3636,Gm3512,2610042L04Rik,Gm3005,Gm38418,Gm10406,Gm3264,Gm3173,Gm3696,Gm3194,Gm3383,Gm3739	110.756	0.28255	0.160741	1.7578	0.0787815	0.246536
Srcin1	335.826	0.313278	0.178262	1.7574	0.0788496	0.246536
Rab3c	142.341	0.283612	0.161433	1.75684	0.0789442	0.246558
Pkm	1882.31	0.423014	0.240874	1.75616	0.0790611	0.246627
Clec2l	252.249	0.286222	0.162963	1.75636	0.079027	0.246627
Scn1a	204.81	0.341504	0.194575	1.75513	0.0792376	0.246733
Rap2a	202.13	0.27595	0.157181	1.75562	0.0791536	0.246733
Dnmt3a	120.894	0.334704	0.190697	1.75516	0.0792316	0.246733
Rps3	392.102	0.256506	0.146247	1.75392	0.0794447	0.246934
Ppp6r1	191.135	0.316977	0.180697	1.75419	0.0793983	0.246934
Syngr1	817.057	0.395353	0.225378	1.75418	0.0793996	0.246934
Capza2	425.797	0.329045	0.18772	1.75285	0.0796272	0.247354
Tmem170b	105.298	-0.268559	0.153244	-1.7525	0.0796886	0.247396
Commd8	103.61	0.256999	0.146843	1.75016	0.0800903	0.247756
Romo1	228.889	0.27554	0.157316	1.75151	0.0798579	0.247756
Rpl41	766.395	0.290852	0.166137	1.75067	0.0800027	0.247756
Rps25	369.448	0.248494	0.141951	1.75056	0.0800222	0.247756
Add1	253.274	0.327168	0.186831	1.75114	0.0799219	0.247756
Mtch1	503.898	0.362667	0.207209	1.75025	0.0800759	0.247756
Capn5	94.606	0.299571	0.1713	1.74881	0.0803247	0.248185
Eif3a	209.772	0.296615	0.169595	1.74896	0.0802986	0.248185
Snx25	109.768	0.247149	0.141351	1.74847	0.0803819	0.248214
Sbf1	220.699	0.286893	0.164272	1.74645	0.0807328	0.249083
1110051M20Rik	118.461	0.265802	0.152209	1.7463	0.0807591	0.249083
Ppt1	151.698	0.286547	0.164154	1.7456	0.0808811	0.249311
Jph3	443.333	0.291574	0.167103	1.74487	0.0810073	0.249552
Gm21977,Gm7980,Gm3141,Gm8212,Gm16506,Gm8094,Gm6401,Gm17175,Gm6482,Gm7970,Gm8256,Gm8232,Gm8138,1700091H14Rik,Gm21162,Gm17124,Gm3072,Gm17026,Gm9611,Gm8229,Gm8020,Gm8127,Gm8005,Gm8220,Gm8165,Gm7945	123.576	0.583354	0.334397	1.7445	0.0810727	0.249606
Scoc	308.278	0.344944	0.197819	1.74374	0.0812053	0.249866
C1qtnf4	422.095	0.354117	0.203199	1.74271	0.0813836	0.2501
Ndufaf3	91.2033	0.255666	0.146726	1.74247	0.0814255	0.2501
Iscu	175.278	0.297223	0.170548	1.74275	0.0813776	0.2501
Cystm1	128.492	0.24573	0.141119	1.74129	0.0816319	0.25032
Acot7	280.719	0.327306	0.187963	1.74133	0.0816261	0.25032
Srcap	226.264	0.305755	0.175596	1.74124	0.0816416	0.25032
Cdh10	155.691	-0.242051	0.139043	-1.74083	0.081713	0.250391
Astn2	161.465	0.345248	0.198381	1.74033	0.0818015	0.250514
Selenos	131.352	0.27338	0.157183	1.73924	0.0819921	0.250581
Ube2k	107.17	0.275646	0.158474	1.73938	0.0819681	0.250581
Adcy3	127.29	0.286343	0.164592	1.73972	0.0819088	0.250581
Fat3	110.971	0.289238	0.166388	1.73833	0.082152	0.250581
Phf20	136.008	0.274943	0.158184	1.73812	0.0821895	0.250581
Otud6b	123.132	0.255765	0.147146	1.73817	0.082181	0.250581
Shfl	106.568	0.286628	0.164917	1.73801	0.0822092	0.250581
Ap2m1	710.015	0.394895	0.227081	1.73901	0.0820335	0.250581
Rtkn	143.16	0.262116	0.150867	1.7374	0.0823169	0.250763
Idh3a	222.278	0.316785	0.182446	1.73632	0.0825065	0.251046
Ramp1	146.837	0.267203	0.153874	1.7365	0.0824749	0.251046
Sppl2b	130.601	0.26861	0.154779	1.73544	0.0826627	0.251374
Acyp1	158.47	0.266182	0.153473	1.73439	0.0828492	0.251397
Sun1	185.554	0.302368	0.174367	1.73409	0.0829026	0.251397
Arpc4	277.564	0.294486	0.169827	1.73403	0.0829121	0.251397
Rgs7	168.894	0.257822	0.148671	1.73418	0.0828863	0.251397
Emg1	134.3	0.277354	0.159944	1.73408	0.0829047	0.251397
Cdh9	93.1957	-0.252007	0.145392	-1.7333	0.0830423	0.251605
Ghitm	708.264	0.324286	0.187113	1.7331	0.0830775	0.251605
Dynlrb1	255.705	0.306756	0.177126	1.73186	0.0832992	0.252129
Ncl	257.663	0.282041	0.162893	1.73145	0.0833717	0.252202
Atp5j	318.546	0.28663	0.165642	1.73042	0.083555	0.252609
Erp44	103.278	0.26382	0.152537	1.72954	0.083712	0.252937
Ddx56	125.833	0.273407	0.158392	1.72614	0.0843225	0.253566
Rps14	532.021	0.271748	0.15745	1.72593	0.0843594	0.253566
Gng2	145.18	0.321059	0.185849	1.72753	0.0840731	0.253566
Ndufs2	283.087	0.288871	0.167245	1.72723	0.0841265	0.253566
Nxf1	102.658	0.273156	0.158259	1.726	0.0843476	0.253566
Sipa1l2	115.7	0.257001	0.148849	1.72659	0.0842408	0.253566
Hprt	217.117	0.325908	0.188781	1.72638	0.0842794	0.253566
Vamp2	1438.92	0.357231	0.206847	1.72703	0.0841628	0.253566
Cdc42se1	131.172	0.249073	0.14419	1.7274	0.0840961	0.253566
Cntnap1	371.774	0.28186	0.163368	1.72531	0.0844724	0.253612
Stk19	100.12	0.268038	0.155333	1.72557	0.084425	0.253612
Arpc5l	204.834	0.294333	0.170686	1.72441	0.0846332	0.253802
Ckmt1	452.513	0.368596	0.213727	1.72461	0.0845971	0.253802
Nsd3	197.824	0.26577	0.15426	1.72287	0.0849127	0.254493
Srpk1	124.082	0.272184	0.158013	1.72254	0.0849709	0.254521
Gnb1	659.396	0.307304	0.178663	1.72002	0.085429	0.255746
Mga	106.796	0.267327	0.155549	1.7186	0.0856864	0.256247
Snap91	207.442	0.308014	0.179256	1.71829	0.0857443	0.256247
Uchl1	575.994	0.370077	0.215371	1.71832	0.085738	0.256247
Nop56	146.644	0.332878	0.193804	1.7176	0.0858701	0.256475
Aatk	353.237	0.275858	0.160693	1.71668	0.0860381	0.256829
Uqcrfs1	153.086	0.246356	0.143543	1.71626	0.0861149	0.256911
Usp33	93.6817	0.263944	0.153825	1.71588	0.0861844	0.256971
Cstf2	217.809	0.336648	0.196267	1.71526	0.0862983	0.257057
Senp2	144.658	0.266714	0.155502	1.71518	0.0863123	0.257057
Cotl1	158.741	0.267535	0.156083	1.71405	0.0865196	0.257527
Tomm40	148.603	0.234929	0.137137	1.71309	0.0866953	0.257621
Celsr2	360.275	0.342625	0.200038	1.7128	0.0867494	0.257621
Leprotl1	204.92	0.299985	0.17514	1.71282	0.0867451	0.257621
Mat2b	250.593	0.314159	0.183342	1.71351	0.0866183	0.257621
Ndufb5	353.359	0.313508	0.18318	1.71148	0.0869927	0.25789
Slc35f6	122.497	0.265432	0.155042	1.71201	0.0868956	0.25789
Rph3a	434.685	0.318326	0.186022	1.71123	0.0870386	0.25789
Aprt	95.7182	0.279913	0.163529	1.7117	0.0869519	0.25789
Zfp384	97.4578	0.268011	0.156706	1.71028	0.0872136	0.257993
Elp1	105.256	0.255522	0.149426	1.71003	0.0872609	0.257993
Tasp1	120.06	0.264231	0.154494	1.7103	0.0872101	0.257993
Dpf2	123.281	0.251495	0.147076	1.70997	0.0872718	0.257993
Rai1	103.61	0.277398	0.162256	1.70963	0.0873338	0.25803
Bccip	161.451	0.267484	0.156482	1.70936	0.0873849	0.258034
Mbnl1	109.588	0.265555	0.155381	1.70905	0.0874411	0.258053
Gsk3a	407.837	0.31997	0.187286	1.70846	0.0875515	0.258232
AI837181	118.629	0.25234	0.147797	1.70734	0.0877589	0.258697
0610010K14Rik	98.7758	0.259647	0.152219	1.70574	0.0880561	0.259419
Mdh2	794.671	0.363046	0.21287	1.70549	0.0881038	0.259419
Ptpmt1	106.748	0.250487	0.146919	1.70493	0.088208	0.259579
Bnip3	225.229	0.310357	0.182106	1.70427	0.0883312	0.259795
App	3296.8	0.395771	0.232311	1.70363	0.0884502	0.259998
Srsf1	252.838	0.292557	0.171762	1.70326	0.0885188	0.260052
Gabbr1	709.567	0.379469	0.222827	1.70297	0.0885733	0.260065
Gucy1a2	112.804	0.260861	0.153205	1.70269	0.0886261	0.260073
Atp6v0d1	393.532	0.339971	0.199764	1.70186	0.0887819	0.26027
Cyb5r3	98.8865	0.289185	0.169947	1.70162	0.088826	0.26027
Stx4a	98.4052	0.281074	0.165189	1.70153	0.0888433	0.26027
Caml	128.57	0.295568	0.173755	1.70106	0.0889319	0.260383
Cnrip1	154.261	0.283419	0.166668	1.7005	0.0890366	0.260396
Cul1	133.25	0.275601	0.162065	1.70057	0.0890246	0.260396
Tcf4	162.873	0.24828	0.146057	1.69988	0.0891535	0.260591
Npm1	199.232	0.295435	0.173893	1.69895	0.0893289	0.260957
Chchd1	186.426	0.276248	0.162626	1.69867	0.0893817	0.260964
Atp5g2	420.876	0.282748	0.166502	1.69816	0.0894779	0.261099
Ephb6	214.675	0.322785	0.190147	1.69756	0.0895916	0.261199
Snx10	157.096	0.284105	0.167373	1.69744	0.0896129	0.261199
Rnf19b	142.179	0.309525	0.182382	1.69712	0.0896735	0.261229
Tuba1a	456.226	0.327559	0.193056	1.69671	0.0897523	0.261313
Nisch	503.212	0.322154	0.190004	1.69551	0.0899778	0.261676
Dnpep	97.863	0.255692	0.150788	1.6957	0.089942	0.261676
Msi2	134.028	0.241623	0.142713	1.69307	0.0904422	0.262091
Madd	227.127	0.311546	0.183991	1.69327	0.0904049	0.262091
Ppp2r5b	214.665	0.289543	0.170874	1.69448	0.0901741	0.262091
Inka2	178.233	0.289429	0.170937	1.69319	0.0904198	0.262091
Morn1	147.734	0.31988	0.188867	1.69367	0.0903271	0.262091
Hnrnpa2b1	418.972	0.328297	0.193925	1.6929	0.0904736	0.262091
R3hdm4	511.364	0.277675	0.163975	1.6934	0.0903788	0.262091
Tceal5	195.031	0.28189	0.166545	1.69257	0.0905365	0.262127
Scaf4	99.1377	0.259744	0.153488	1.69228	0.0905926	0.262144
Gm29667,Gapdh,Gm12070	2754.36	0.395171	0.233637	1.69139	0.090763	0.262491
Hnrnpa3,LOC115489330,Gm6793	436.313	0.312534	0.184828	1.69094	0.0908475	0.262589
Nr1d1	368.518	0.355093	0.210142	1.68978	0.0910707	0.263087
Gps1	185.778	0.291422	0.172507	1.68934	0.0911549	0.26311
Dars	134.844	0.264142	0.15637	1.68921	0.0911798	0.26311
Rrp12	167.589	0.243607	0.144253	1.68874	0.0912684	0.26322
Katnb1	125.531	0.263529	0.156167	1.68748	0.0915104	0.263625
Pdap1	262.725	0.28697	0.170046	1.6876	0.0914873	0.263625
Gpat4	152.557	0.272446	0.161614	1.68578	0.0918377	0.263774
Elp5	128.239	0.281015	0.166744	1.68531	0.0919296	0.263774
Utp3	94.0326	-0.248178	0.147236	-1.68558	0.0918768	0.263774
Tspan3	295.446	0.314776	0.186669	1.68628	0.0917425	0.263774
Ddx24	553.736	0.325704	0.193224	1.68563	0.0918674	0.263774
Memo1	111.355	0.262242	0.155565	1.68574	0.0918456	0.263774
Mrpl9	119.052	0.266615	0.158209	1.68521	0.091948	0.263774
Syn1	1169.79	0.37823	0.224455	1.68511	0.0919681	0.263774
Mrpl53	128.18	0.241825	0.143606	1.68395	0.0921909	0.264267
Taok1	115.69	0.242211	0.143989	1.68214	0.0925411	0.265121
Atp6v0e2	392.455	0.312308	0.185689	1.68189	0.0925907	0.265121
Snap25	6404.85	0.427101	0.254029	1.68131	0.0927031	0.265296
Sod2	323.107	0.293104	0.174379	1.68084	0.092794	0.26541
Dctn1	412.857	0.316834	0.188538	1.68048	0.0928647	0.265466
Fhl2	110.169	0.257935	0.153575	1.67953	0.0930487	0.265846
Ppp2cb	157.461	0.296283	0.176594	1.67776	0.0933934	0.266684
Supt6	234.719	0.333146	0.198607	1.67741	0.0934616	0.266733
Nav1	100.133	0.282628	0.168574	1.67658	0.0936247	0.266905
Serinc1	1144.41	0.384982	0.229595	1.67679	0.0935833	0.266905
Iglon5	148.968	0.286261	0.170858	1.67544	0.0938488	0.266997
Sf3a2	123.617	0.257153	0.153463	1.67567	0.0938033	0.266997
Mrps14,Gm17764	128.979	0.250562	0.149557	1.67537	0.0938625	0.266997
Klc2	663.304	0.348648	0.208073	1.6756	0.0938167	0.266997
Pnpla2	93.4552	-0.245505	0.146582	-1.67487	0.0939607	0.26713
Emc7	225.256	0.315403	0.188453	1.67365	0.0941997	0.267371
Khdrbs1	149.293	0.290206	0.173388	1.67374	0.0941823	0.267371
Smc3	229.612	0.265425	0.158547	1.67411	0.0941085	0.267371
Kcnk1	232.708	0.295642	0.176675	1.67336	0.0942562	0.267385
U2af2	103.204	0.249838	0.149377	1.67253	0.0944193	0.267702
Hmgn1	101.593	0.265228	0.158694	1.67131	0.0946597	0.268237
Alg10b	91.0181	0.263513	0.157759	1.67035	0.09485	0.26863
Bbln	184.369	0.318813	0.190969	1.66945	0.0950279	0.268987
Fam189b	106.51	0.237788	0.142508	1.66859	0.095199	0.269212
Rab3a	1514.04	0.384161	0.23024	1.66853	0.0952109	0.269212
Nolc1	96.9238	0.268664	0.161086	1.66783	0.09535	0.269458
Rpl7a	439.539	0.276506	0.165926	1.66644	0.095626	0.270091
Mapk8ip3	178.346	0.26982	0.16194	1.66617	0.0956793	0.270095
Atp6v0a2	108.141	0.241649	0.14506	1.66585	0.0957436	0.27013
Atf7ip	130.832	0.263419	0.158189	1.66522	0.0958699	0.270339
Rsc1a1,Ddi2	128.648	0.264333	0.158767	1.66491	0.0959306	0.270364
Rgs10	124.108	0.240886	0.144712	1.66459	0.0959943	0.270397
Sqle	157.992	0.237395	0.142638	1.66431	0.0960501	0.270407
Gm12669,Glrx3	162.881	0.255194	0.153469	1.66283	0.0963455	0.270561
Cox6c	497.946	0.260977	0.156936	1.66295	0.0963225	0.270561
Mib2	93.4708	0.282071	0.169642	1.66274	0.096365	0.270561
Ptar1	104.642	0.248494	0.149408	1.66319	0.0962739	0.270561
Rmnd5a	217.005	0.253436	0.152356	1.66345	0.0962233	0.270561
Dgcr2	196.046	0.287285	0.172824	1.6623	0.0964518	0.270659
Pank2	141.863	0.242976	0.146245	1.66144	0.0966257	0.27076
Dnm1l	136.42	0.293511	0.176671	1.66135	0.0966441	0.27076
Rab6b	704.797	0.352771	0.212303	1.66164	0.0965853	0.27076
Tuba1c,Tuba1b	425.968	0.32673	0.197017	1.65838	0.0972404	0.270866
Mlip	119.687	0.259376	0.156339	1.65906	0.0971032	0.270866
Sbf2	107.493	0.272576	0.16419	1.66013	0.0968889	0.270866
Ctsz	90.7917	-0.269757	0.16266	-1.65841	0.0972348	0.270866
Stmn3	1098.98	0.375691	0.226486	1.65878	0.0971604	0.270866
Rpl6	356.366	0.308499	0.185994	1.65865	0.0971871	0.270866
Fbxo28	103.663	0.24298	0.146477	1.65883	0.0971496	0.270866
Eipr1	163.115	0.258606	0.155919	1.6586	0.0971971	0.270866
Gm46650	92.9156	0.277982	0.16763	1.65831	0.0972555	0.270866
Inpp4a	187.637	0.27801	0.167443	1.66033	0.0968484	0.270866
Ophn1	92.9091	0.250392	0.15079	1.66053	0.096807	0.270866
Rps15	541.426	0.257046	0.155038	1.65795	0.0973282	0.270924
Ripply2	97.7836	0.268156	0.161814	1.65719	0.0974808	0.271022
Mpi	147.088	0.274871	0.16585	1.65735	0.097448	0.271022
Sstr3	90.4334	0.266622	0.160906	1.657	0.09752	0.271022
Srsf4	129.52	0.237081	0.143114	1.65658	0.0976036	0.27111
Psap	2181.73	0.376499	0.22741	1.6556	0.0978037	0.27152
Med19	148.344	0.238249	0.143944	1.65515	0.0978945	0.271627
Myl4	197.227	0.363	0.219366	1.65477	0.0979709	0.271694
Esyt2	99.695	0.258019	0.156067	1.65326	0.0982781	0.272186
Setx	95.3644	0.25891	0.156598	1.65334	0.0982609	0.272186
Lingo3	158.769	0.308746	0.186765	1.65312	0.0983055	0.272186
Taf11	199.019	0.256646	0.15548	1.65067	0.0988063	0.272969
Slc7a14	165.279	0.304712	0.184592	1.65073	0.0987937	0.272969
Naxe	151.164	0.248934	0.150828	1.65045	0.0988508	0.272969
Matr3	510.463	0.364058	0.220479	1.65121	0.0986955	0.272969
Nsa2	110.246	0.241233	0.146094	1.65122	0.0986933	0.272969
Creb1	112.549	0.277445	0.168188	1.64962	0.0990215	0.273008
Kif5c	533.655	0.247779	0.150205	1.64961	0.0990225	0.273008
Dync1li2	116.539	0.275273	0.166853	1.6498	0.0989842	0.273008
Prepl	434.596	0.311227	0.188746	1.64891	0.0991651	0.273111
Psmd12	119.551	0.273503	0.165844	1.64916	0.099115	0.273111
Sumo1	262.719	0.313029	0.189977	1.64772	0.0994098	0.273239
Bub3	130.825	0.249563	0.151465	1.64766	0.0994217	0.273239
Arhgef9	273.321	0.33216	0.201593	1.64768	0.0994185	0.273239
Wdr47	131.641	0.239441	0.145311	1.64778	0.0993981	0.273239
Smarcc2	267.374	0.27463	0.166741	1.64705	0.0995481	0.273442
Luc7l2	171.392	0.276106	0.167849	1.64496	0.0999779	0.273466
6330403K07Rik	316.21	0.292823	0.177866	1.64632	0.0996988	0.273466
Ppp1r7	205.259	0.315394	0.191646	1.64572	0.0998224	0.273466
Ccdc136	229.746	0.27441	0.166658	1.64655	0.0996507	0.273466
Atp6v1d	451.409	0.335682	0.204047	1.64512	0.0999444	0.273466
Ubr3	319.711	0.310124	0.188492	1.64529	0.0999097	0.273466
Cuedc2	407.026	0.302293	0.183717	1.64542	0.0998824	0.273466
Yaf2	263.355	0.239803	0.145748	1.64532	0.0999032	0.273466
Pdha1	264.966	0.285099	0.173394	1.64423	0.100129	0.273664
Gm26552,Gm31035,Gm51421,Gm32966	95.1671	0.25955	0.157867	1.6441	0.100156	0.273664
Dgkd	110.591	0.264798	0.161129	1.64339	0.100301	0.273878
Slc8a1	382.724	0.308591	0.187812	1.64309	0.100365	0.273878
Trmt12	101.335	-0.256016	0.155827	-1.64296	0.100392	0.273878
Lmbr1	119.629	0.261992	0.159496	1.64262	0.100461	0.273923
Nell2	416.062	0.355155	0.216329	1.64174	0.100644	0.274278
Farsb	99.3174	0.274265	0.167315	1.63921	0.101169	0.275563
Ndufa4	544.402	0.314347	0.191917	1.63793	0.101436	0.276136
Sncb	605.582	0.336599	0.205532	1.63769	0.101486	0.276136
Psmb1	296.85	0.293151	0.179041	1.63734	0.101559	0.276193
Rragb	107.608	-0.23391	0.143037	-1.63531	0.101983	0.277056
Trim28	139.803	0.235186	0.143807	1.63543	0.101958	0.277056
Ngrn	99.4931	0.252649	0.154663	1.63355	0.102354	0.277653
Grcc10	249.818	0.298939	0.183001	1.63353	0.102357	0.277653
Eif1b	354.204	0.271526	0.166223	1.6335	0.102363	0.277653
Rnf187	338.663	0.316998	0.194099	1.63317	0.102432	0.277695
Gm9234,Ppia	2255.91	0.350477	0.214673	1.63261	0.102552	0.277874
Pja2	555.111	0.346456	0.212254	1.63227	0.102622	0.277919
Dazap2	183.604	0.233856	0.143313	1.63179	0.102724	0.278051
Cox7b	506.803	0.286476	0.175592	1.63149	0.102788	0.27807
Setd5	102.817	0.264169	0.161943	1.63125	0.102838	0.27807
Faf1	95.8018	0.244657	0.15003	1.63072	0.10295	0.278183
Selenop	114.352	-0.43196	0.264959	-1.63029	0.103041	0.278183
Brap	122.779	0.280779	0.17222	1.63035	0.103029	0.278183
Akt3	241.086	0.246116	0.151147	1.62833	0.103456	0.279158
Fgf12	333.271	0.293203	0.180093	1.62806	0.103512	0.279165
Sesn1	95.3845	0.255106	0.156809	1.62685	0.103768	0.279421
Pfdn6	169.381	0.257729	0.158399	1.62709	0.103718	0.279421
Btrc	136.651	0.247665	0.1522	1.62723	0.103689	0.279421
Mrpl48	98.0271	0.256247	0.157581	1.62613	0.103922	0.27969
Ldb1	181.556	0.309216	0.190235	1.62545	0.104067	0.279937
Kif1b	568.456	0.294677	0.181359	1.62483	0.104198	0.280144
Micu3	336.319	0.304121	0.187247	1.62417	0.104339	0.280271
Cthrc1	92.5787	0.23736	0.146148	1.62411	0.104353	0.280271
Cltc	418.197	0.310723	0.191399	1.62343	0.104497	0.280513
Uba1	155.453	0.241386	0.148737	1.6229	0.10461	0.280671
Ppp2r1a	673.926	0.331827	0.204503	1.62261	0.104674	0.280696
Akap5	127.533	0.274016	0.16898	1.6216	0.10489	0.280986
Sod1	599.272	0.278979	0.172025	1.62173	0.10486	0.280986
0610012G03Rik	122.026	0.269958	0.16652	1.62117	0.104981	0.281085
Rbbp5	93.0105	0.242743	0.149779	1.62067	0.105087	0.281225
Cend1	780.335	0.334346	0.206483	1.61925	0.105394	0.281797
Lrrc4	141.946	0.236355	0.145972	1.61918	0.105409	0.281797
Abce1	125.068	0.273628	0.16902	1.61891	0.105468	0.281807
Pitpnb	94.2683	0.239284	0.147829	1.61865	0.105522	0.281808
Zgpat	155.223	0.321271	0.19856	1.618	0.105662	0.281891
Rogdi	278.121	0.313734	0.193875	1.61822	0.105614	0.281891
Gga3	120.59	0.269271	0.166514	1.61711	0.105854	0.28226
Rpl23a	508.536	0.242001	0.149708	1.61649	0.105989	0.282474
Clpb	107.206	0.246587	0.152635	1.61554	0.106193	0.282874
Pdilt	102.02	-0.254454	0.157602	-1.61453	0.106412	0.28331
Ppa1	242.353	0.304125	0.1884	1.61425	0.106473	0.283328
Map3k9	156.073	0.25719	0.159535	1.61212	0.106936	0.284125
Rtcb	180.759	0.263475	0.163431	1.61214	0.106931	0.284125
Gm46041	109.314	0.28241	0.17518	1.61212	0.106936	0.284125
Tmem179	172.287	0.254987	0.158214	1.61166	0.107036	0.284243
Nudt16l1	135.874	0.300212	0.186388	1.61069	0.107248	0.284536
Ero1a	114.895	0.282581	0.175472	1.6104	0.10731	0.284536
Arfgef2	144.055	0.280686	0.174284	1.61051	0.107286	0.284536
Ecpas	166.505	0.284568	0.17678	1.60973	0.107456	0.284779
Pacsin2	169.635	0.274931	0.170835	1.60934	0.107543	0.284862
Ptges3	229.231	0.266502	0.165662	1.6087	0.107681	0.285083
Rpl27a,Gm46076	494.61	0.254796	0.158452	1.60803	0.107828	0.285328
Cnnm1	179.811	0.274136	0.170532	1.60753	0.107937	0.285408
Dzip3	116.366	0.26062	0.162139	1.60739	0.107969	0.285408
Sarm1	91.0959	0.24202	0.150741	1.60553	0.108376	0.28634
Slc36a4	97.1037	0.255558	0.159223	1.60503	0.108486	0.286485
Wfdc13	92.9464	-0.250264	0.155962	-1.60465	0.108571	0.286564
Psmd2	305.763	0.276708	0.172478	1.60431	0.108646	0.286616
Aph1a	111.574	0.232859	0.14519	1.60382	0.108753	0.286752
Kcna2	357.872	0.284175	0.177255	1.6032	0.10889	0.286828
Fastk	178.966	0.269062	0.167828	1.60319	0.108892	0.286828
Ncaph2	154.444	0.245143	0.153039	1.60183	0.109193	0.286996
Rin1	121.922	0.264502	0.165075	1.60231	0.109087	0.286996
Ssr1	169.619	0.257059	0.160464	1.60197	0.109162	0.286996
Med14	140.602	0.245366	0.153137	1.60226	0.109098	0.286996
Ipo11	138.393	0.255783	0.159699	1.60166	0.109232	0.286996
Atcay	266.605	0.2878	0.179743	1.60117	0.109339	0.287132
Tomm7	213.156	0.241401	0.150876	1.6	0.109599	0.28767
Wdr18	98.5155	0.248397	0.155306	1.59941	0.10973	0.287688
Ppfia4	126.839	0.263915	0.165027	1.59922	0.109772	0.287688
Mapk1	634.494	0.324959	0.203185	1.59932	0.109749	0.287688
Pfkp	293.35	0.344392	0.215394	1.59889	0.109845	0.287734
Mbd3	186.919	0.222311	0.139069	1.59856	0.109918	0.28778
Ndufaf5	92.664	0.249821	0.156355	1.59778	0.110092	0.288016
Gon7,Gm20604	103.956	0.237427	0.148609	1.59766	0.110119	0.288016
Mal2	177.272	0.314116	0.196724	1.59673	0.110326	0.288412
Snx5	135.319	0.224896	0.14089	1.59625	0.110433	0.288547
Tspan31	91.347	0.267666	0.167808	1.59508	0.110695	0.288941
Ndufa3	416.86	0.273539	0.171487	1.5951	0.110689	0.288941
Nat8l	526.437	0.326252	0.204648	1.59421	0.110889	0.289158
Plekha1	186.098	0.294439	0.184679	1.59433	0.110863	0.289158
Cdc42bpa	162.292	0.227644	0.142854	1.59354	0.111039	0.289258
Cox17	227.695	0.261902	0.164329	1.59376	0.110989	0.289258
Maea	123.608	0.256383	0.160961	1.59282	0.1112	0.289388
Napg	319.375	0.347634	0.218236	1.59293	0.111177	0.289388
Sgsm3	152.354	0.279469	0.175521	1.59223	0.111334	0.289407
Rpl14,Rpl14-ps1	259.373	0.238468	0.149787	1.59204	0.111375	0.289407
[truncated: 17,741 more rows]

## Sheet: DEGs_neuron_3BP_ipsi2_contra
	baseMean	log2FoldChange	lfcSE	stat	pvalue	padj
Ppp1r1b	543.694	1.51892	0.247273	6.14268	8.11411e-10	1.60172e-05
Gdpd5	93.5173	0.818338	0.154976	5.28041	1.28892e-07	0.00127216
Cyb5r1	88.3678	0.851607	0.165829	5.13544	2.81486e-07	0.00185218
Lbh	104.191	0.735695	0.170469	4.31572	1.59087e-05	0.0785092
Nptx2	166.023	1.38333	0.339615	4.07324	4.63643e-05	0.152539
Cd34	106.928	-0.729007	0.177217	-4.11364	3.89462e-05	0.152539
Pacsin3	101.073	0.571158	0.153338	3.72484	0.000195442	0.46487
Itpk1	118.72	0.623797	0.168396	3.70433	0.000211947	0.46487
Ntng2	88.0932	0.652074	0.175229	3.72126	0.000198228	0.46487
Cenpa	79.3319	0.576711	0.163506	3.52716	0.000420039	0.637814
Efhd2	931.487	0.924999	0.259139	3.56951	0.000357644	0.637814
Rbm24	33.0434	-0.798784	0.22222	-3.59456	0.000324944	0.637814
Bok	129.818	0.561886	0.159235	3.52865	0.00041768	0.637814
Adora1	385.763	0.648047	0.189459	3.42052	0.000625016	0.822521
Syt6	115.455	0.677892	0.197448	3.43326	0.000596373	0.822521
Lsm11	81.0684	0.531948	0.15714	3.38519	0.000711287	0.877551
Gpr153	49.1983	0.874162	0.260431	3.3566	0.000789065	0.916244
Slc25a18	95.8501	0.533983	0.16047	3.32761	0.000875933	0.960607
Gm136	43.8697	0.198478	0.189002	1.05014	0.293656	0.999954
Sema7a	296.781	0.229984	0.190882	1.20485	0.22826	0.999954
Lyrm2	64.9389	-0.00691503	0.16756	-0.041269	0.967081	0.999954
Klf5	38.3111	0.153642	0.198932	0.772336	0.439915	0.999954
Mindy4	82.5879	-0.187853	0.160115	-1.17324	0.240701	0.999954
Nkx2-9	39.4808	-0.0992862	0.202123	-0.491217	0.623273	0.999954
Tgm5	40.4915	0.347082	0.195605	1.77441	0.0759959	0.999954
Cldn11	106.828	-0.189361	0.173879	-1.08904	0.276137	0.999954
Rassf2	107.169	0.0742591	0.172958	0.429348	0.66767	0.999954
Lrrc73	59.6108	0.0703575	0.172214	0.408547	0.682872	0.999954
Hps6	47.5995	0.0631954	0.181699	0.347803	0.727988	0.999954
Cep89	73.1205	-0.228647	0.158543	-1.44217	0.149253	0.999954
Slc29a2	68.6757	-0.0401687	0.161209	-0.249171	0.803228	0.999954
Itpa	135.258	0.0178214	0.187743	0.0949243	0.924375	0.999954
Cacnb3	218.834	-0.0451154	0.206099	-0.218901	0.826727	0.999954
Gfpt2	45.4407	0.153037	0.201658	0.75889	0.447918	0.999954
4933414I15Rik	44.6224	-0.0415657	0.188144	-0.220925	0.825151	0.999954
Adamts4	52.3267	-0.133243	0.189742	-0.702231	0.482535	0.999954
Olfr665	27.5535	-0.100705	0.251293	-0.400746	0.688607	0.999954
Trem2	46.9037	0.043334	0.204178	0.212237	0.831922	0.999954
Gns	69.1177	-0.402345	0.173182	-2.32326	0.0201653	0.999954
Ms4a6d	33.1223	-0.0801987	0.224313	-0.357531	0.720694	0.999954
Mthfs,Mthfsl	59.3296	-0.198809	0.166638	-1.19306	0.232847	0.999954
Itgb5	45.8718	-0.0969603	0.194982	-0.497278	0.618993	0.999954
E430018J23Rik	52.0953	-0.0802039	0.168875	-0.474931	0.634836	0.999954
Gtf2h1	59.1468	0.0302089	0.258649	0.116795	0.907023	0.999954
Krtap12-1	34.1374	-0.0473164	0.220227	-0.214853	0.829882	0.999954
Pskh1	52.4578	-0.0405931	0.175607	-0.231159	0.817191	0.999954
Arl3	296.093	0.0680143	0.202581	0.335738	0.737068	0.999954
Olfr1015	34.4159	0.169776	0.225257	0.753701	0.451029	0.999954
Dhrs13	55.3478	0.239704	0.170576	1.40526	0.159943	0.999954
Cox7b2	49.6297	-0.0991982	0.190684	-0.520222	0.602909	0.999954
Sub1	544.23	-0.263756	0.260699	-1.01173	0.311669	0.999954
Cep128	41.1021	-0.152521	0.192741	-0.791326	0.428754	0.999954
Rps6kc1	87.4168	-0.0494327	0.169492	-0.291652	0.770553	0.999954
Ino80b	53.1873	0.189941	0.169027	1.12373	0.261127	0.999954
Pwwp4d,Pwwp4c	54.0014	-0.034569	0.183846	-0.188032	0.850851	0.999954
Gm13030	34.662	-0.135272	0.21591	-0.626523	0.530972	0.999954
Dact3	141.574	0.0635854	0.150498	0.422499	0.672661	0.999954
Cfap47	51.9682	0.115309	0.173966	0.662825	0.507443	0.999954
Celf2	637.177	-0.384935	0.278923	-1.38008	0.167563	0.999954
Fbxw8	106.984	-0.127533	0.145693	-0.87536	0.381378	0.999954
Chst4	34.0401	0.202896	0.22206	0.913702	0.360874	0.999954
Olfr1008	34.5666	-0.0665779	0.216116	-0.308065	0.758033	0.999954
Haus8	43.1677	-0.0594269	0.189104	-0.314255	0.753328	0.999954
Pate14	52.6558	-0.0889272	0.182689	-0.486769	0.626422	0.999954
Iigp1	41.7136	-0.076558	0.201742	-0.379484	0.704329	0.999954
Taf11	176.959	-0.0724129	0.160074	-0.452372	0.651001	0.999954
Hibadh	87.2328	0.0249381	0.165257	0.150905	0.880051	0.999954
Zfp703	138.098	0.0474551	0.154951	0.30626	0.759407	0.999954
Eef2kmt	38.9604	-0.0810755	0.196004	-0.413643	0.679135	0.999954
Hnrnpdl	259.605	-0.315123	0.223697	-1.4087	0.158923	0.999954
Nnmt	32.0549	0.0654521	0.223023	0.293478	0.769157	0.999954
Gvin2,Gvin1	36.7181	-0.0153368	0.203706	-0.075289	0.939985	0.999954
Cyp39a1	46.8742	-0.0792562	0.184042	-0.430642	0.666728	0.999954
H2-M10.4	25.746	0.106576	0.23841	0.447029	0.654854	0.999954
2410004P03Rik	49.8737	-0.0795747	0.176386	-0.45114	0.651888	0.999954
Pde4a	201.611	0.0485692	0.203518	0.238648	0.811379	0.999954
Car7	94.5613	0.0914858	0.153239	0.597016	0.550497	0.999954
Il13ra1	55.1498	-0.213296	0.176117	-1.2111	0.225857	0.999954
Aldh1a3	41.6968	-0.0880177	0.200123	-0.439818	0.660069	0.999954
Olfr593	25.2231	-0.378547	0.359569	-1.05278	0.292441	0.999954
Fhl3	48.2788	0.0624964	0.17656	0.353967	0.723363	0.999954
Tle7	39.0368	-0.00790066	0.20101	-0.0393048	0.968647	0.999954
Ascl2	33.2831	0.0842468	0.219097	0.384519	0.700594	0.999954
Zfat	63.1839	0.110005	0.156694	0.702036	0.482657	0.999954
Ppp2r1a	586.076	-0.0574995	0.241677	-0.237919	0.811944	0.999954
Gm9234,Ppia	1994.05	-0.144498	0.271224	-0.532761	0.594199	0.999954
Krt42	38.9111	-0.0125187	0.196929	-0.0635696	0.949313	0.999954
Vmn2r120	58.3361	-0.292104	0.173847	-1.68024	0.0929115	0.999954
Skint9	35.9904	-0.0112685	0.206335	-0.0546123	0.956447	0.999954
Lingo2	57.0084	-0.12376	0.186473	-0.66369	0.506889	0.999954
9930104L06Rik	57.9465	0.0450704	0.169748	0.265513	0.790614	0.999954
Tgif1	52.2828	0.0345545	0.177007	0.195216	0.845224	0.999954
St3gal4	65.6151	0.0295442	0.166777	0.177148	0.859392	0.999954
Cracd	79.3468	0.0776419	0.160643	0.483318	0.62887	0.999954
Lmod1	35.8643	0.10858	0.222183	0.488694	0.625058	0.999954
Cmc4	58.3229	-0.231271	0.186113	-1.24264	0.214001	0.999954
Zp3	41.2834	0.0459426	0.193586	0.237324	0.812406	0.999954
Dcc	63.5469	-0.412878	0.163683	-2.52243	0.0116548	0.999954
Commd8	90.2352	-0.0464539	0.16064	-0.289181	0.772443	0.999954
Pramel19	78.193	0.0197194	0.15654	0.12597	0.899755	0.999954
Mzt1	53.0688	-0.111804	0.174124	-0.642093	0.520813	0.999954
Thnsl2	48.1104	-0.117093	0.189907	-0.616581	0.537511	0.999954
Olfr385	48.3129	0.198217	0.190621	1.03985	0.298411	0.999954
Pik3r2	219.959	0.0952803	0.195919	0.486324	0.626738	0.999954
Apobec2	46.5143	0.113819	0.18782	0.605998	0.544516	0.999954
Atxn10	189.707	-0.0198403	0.241329	-0.0822127	0.934478	0.999954
Supt6	197.457	-0.112735	0.204852	-0.550323	0.582098	0.999954
Prdm12	30.451	0.1328	0.241662	0.54953	0.582642	0.999954
Scoc	272.699	-0.153422	0.214006	-0.716904	0.473433	0.999954
Mrpl37	110.226	-0.0689818	0.193817	-0.355912	0.721907	0.999954
1500009C09Rik	161.185	-0.397626	0.192493	-2.06567	0.03886	0.999954
Ift140	57.4262	-0.0790639	0.172949	-0.457151	0.647562	0.999954
Ccl1	50.555	-0.312632	0.176045	-1.77587	0.0757551	0.999954
Prkx	56.6642	-0.130162	0.164742	-0.790092	0.429474	0.999954
Fa2h	45.4336	-0.266632	0.184635	-1.44411	0.148709	0.999954
4932414N04Rik	39.9857	-0.323218	0.195669	-1.65186	0.0985636	0.999954
Klra14-ps,Klra8,Klra21	28.7511	-0.188661	0.23165	-0.814419	0.415405	0.999954
Ywhae	574.764	-0.0915297	0.262239	-0.349032	0.727065	0.999954
Nelfe	82.6755	-0.105183	0.172901	-0.608343	0.54296	0.999954
Eny2	207.393	0.00413913	0.163753	0.0252767	0.979834	0.999954
Akap1	68.29	-0.0808684	0.161315	-0.501309	0.616154	0.999954
Endou	60.3348	0.350881	0.167	2.10108	0.035634	0.999954
Ralb	58.8549	0.186101	0.168174	1.1066	0.268468	0.999954
Olfr1270	36.6592	0.103823	0.221884	0.467914	0.639846	0.999954
Nabp2	101.51	0.0187091	0.156926	0.119222	0.905099	0.999954
Ift81	46.6487	0.128189	0.183526	0.698477	0.484879	0.999954
Rrbp1	72.1572	0.220967	0.159407	1.38618	0.165693	0.999954
Gzmm	27.7359	0.145954	0.237031	0.615759	0.538054	0.999954
2310057J18Rik	32.8423	0.00111961	0.215762	0.00518911	0.99586	0.999954
Igfbp6	73.0805	-0.00447444	0.156535	-0.0285842	0.977196	0.999954
2310061N02Rik	35.6883	-0.129363	0.214452	-0.603223	0.54636	0.999954
Surf6	63.3123	-0.280028	0.167741	-1.66941	0.0950364	0.999954
Atp1b4	43.9252	0.00769572	0.18566	0.0414506	0.966937	0.999954
Prrt2	761.384	-0.154482	0.273261	-0.565329	0.57185	0.999954
Ush1c	61.8078	-0.0622356	0.162574	-0.382814	0.701858	0.999954
Dhx38	69.4258	-0.156621	0.160471	-0.976008	0.329061	0.999954
Sntb2	34.9307	0.170775	0.215577	0.792176	0.428258	0.999954
E030025P04Rik	35.9858	-0.0273744	0.208883	-0.131052	0.895734	0.999954
Asic3	30.7276	-0.140139	0.233472	-0.600238	0.548348	0.999954
Retreg1	118.142	-0.0236106	0.146166	-0.161533	0.871674	0.999954
Usp17lc,Usp17la,Usp17ld	58.2443	-0.0513677	0.166966	-0.307653	0.758346	0.999954
Pls1	17.619	0.00709087	0.301956	0.0234831	0.981265	0.999954
Elf3	49.6088	-0.0839463	0.180469	-0.465157	0.641819	0.999954
Foxa1	41.6467	-0.171568	0.191111	-0.897736	0.369326	0.999954
Rnls	46.602	-0.115227	0.19042	-0.605124	0.545096	0.999954
Nkrf	64.6107	-0.157551	0.168894	-0.932841	0.350902	0.999954
Bop1	76.3447	0.0885527	0.152842	0.579374	0.562337	0.999954
Hivep1	61.015	-0.270364	0.159559	-1.69445	0.0901803	0.999954
Gorasp2	125.197	0.0470831	0.199765	0.235693	0.813671	0.999954
Otp	42.2426	0.226787	0.192826	1.17612	0.239548	0.999954
Hoxb9	43.1432	-0.0898526	0.204912	-0.438493	0.661029	0.999954
Ctu2	69.536	-0.1102	0.16226	-0.679158	0.497038	0.999954
Elobl	34.2686	-0.111661	0.226894	-0.49213	0.622628	0.999954
Oas1a	37.5749	-0.235383	0.206002	-1.14262	0.253196	0.999954
Gjb4	41.0893	-0.0396931	0.188451	-0.210628	0.833177	0.999954
Ar	65.2085	-0.111344	0.165004	-0.674794	0.499807	0.999954
Lca5l	35.3505	0.104299	0.21015	0.496308	0.619677	0.999954
Cfap43	67.2123	0.00306397	0.160869	0.0190464	0.984804	0.999954
Mpp1	80.3608	-0.080568	0.167061	-0.482266	0.629617	0.999954
Adar	156.838	-0.187572	0.176162	-1.06477	0.286981	0.999954
Tuba1c,Tuba1b	382.869	-0.0167939	0.253003	-0.0663783	0.947077	0.999954
Farsa	118.71	-0.104587	0.183991	-0.568436	0.569739	0.999954
Eepd1	71.904	-0.197369	0.158643	-1.2441	0.213461	0.999954
Zswim2	34.4924	-0.0603636	0.214909	-0.28088	0.778803	0.999954
Zbtb34	85.3165	-0.152611	0.154841	-0.9856	0.32433	0.999954
Fthl17f	37.5142	0.274081	0.204814	1.33819	0.180833	0.999954
Olfr807	30.7853	0.0801631	0.228985	0.35008	0.726279	0.999954
Olfm1	317.588	0.296817	0.224003	1.32506	0.185151	0.999954
Auh	163.328	0.0780263	0.176864	0.441165	0.659094	0.999954
Lemd1	94.0228	-0.0122362	0.171043	-0.0715388	0.942969	0.999954
BC034090	62.638	0.086221	0.17639	0.48881	0.624976	0.999954
Cbfa2t2	96.7266	-0.0704354	0.15241	-0.462144	0.643978	0.999954
Foxj1	45.2187	0.0954503	0.204771	0.466132	0.641121	0.999954
Pramel45,Pramel44,Pramel41,Pramel40,Gm7982,Gm6468,LOC624931,LOC102634529,Gm6346,Gm6348,LOC108168681,LOC108168683,LOC108168684,LOC108168685,Gm46935,Gm46934,LOC100862180,Gm6351,LOC620551,LOC620639	51.3142	0.1166	0.289619	0.402599	0.687243	0.999954
Smco2	33.5269	-0.137899	0.219636	-0.627856	0.530099	0.999954
Adprh	176.318	0.262234	0.180824	1.45021	0.146999	0.999954
Sike1	87.356	-0.0345456	0.154614	-0.223431	0.8232	0.999954
Dtx2	42.8178	0.219439	0.209185	1.04902	0.294168	0.999954
Mrps11	103.952	0.195315	0.167662	1.16493	0.244047	0.999954
Tdrd1	53.9425	-0.0242117	0.195619	-0.12377	0.901497	0.999954
Tspan10	55.6365	-0.211066	0.17206	-1.2267	0.219934	0.999954
Dgcr6	82.175	-0.0895832	0.16595	-0.539822	0.58932	0.999954
Gm6657	32.5065	0.0320072	0.213349	0.150023	0.880747	0.999954
Adat2	48.7289	0.00352521	0.177861	0.01982	0.984187	0.999954
Tmem50b	129.753	0.122058	0.155574	0.784561	0.432711	0.999954
Tbck	56.8506	-0.174695	0.174972	-0.998414	0.318078	0.999954
Hypk	101.65	-0.136844	0.14495	-0.944079	0.345129	0.999954
Zfp292	73.8014	-0.134851	0.158238	-0.852203	0.394102	0.999954
Lrrc4b	146.584	-0.106645	0.19213	-0.555066	0.57885	0.999954
Gtf2a1	73.0357	0.0440099	0.178198	0.246972	0.80493	0.999954
Olfr127,Olfr128	43.6362	-0.164234	0.188549	-0.871044	0.38373	0.999954
Uros	68.7271	0.0333406	0.159836	0.208592	0.834767	0.999954
Fkbp1a	582.693	-0.0501355	0.254091	-0.197313	0.843582	0.999954
Stk24	117.296	-0.0250389	0.167031	-0.149906	0.880839	0.999954
Cnot6l	72.5276	0.0578399	0.159401	0.362857	0.716711	0.999954
Olfr850	30.3921	0.18155	0.328979	0.55186	0.581044	0.999954
Gm46345	35.7797	-0.120335	0.208178	-0.578037	0.563239	0.999954
Klhl17	91.0667	-0.205612	0.177669	-1.15728	0.24716	0.999954
Csnk1a1	387.222	0.158574	0.219231	0.72332	0.469483	0.999954
Cop1	90.5057	0.0624819	0.171982	0.363305	0.716377	0.999954
Olfr922	33.1437	0.0341102	0.211937	0.160945	0.872137	0.999954
Rsrp1	240.906	-0.307215	0.250742	-1.22522	0.220491	0.999954
Hlf	151.239	-0.292797	0.197207	-1.48472	0.137619	0.999954
Wnk2	146.105	0.0403379	0.179802	0.224346	0.822488	0.999954
Rap1gap2	65.161	0.154658	0.161989	0.954742	0.339708	0.999954
Cyp2b9,Cyp2b13	40.9465	0.275	0.199738	1.37681	0.168572	0.999954
Uncx	37.5793	-0.0579668	0.200724	-0.288788	0.772743	0.999954
Defb30	34.0402	-0.137613	0.212522	-0.647525	0.517292	0.999954
Reg4	28.8474	0.253757	0.233071	1.08876	0.276261	0.999954
Gm14288,2210418O10Rik,Zfp968,Gm4631,Gm14410,Gm14434,Zfp965,Gm14432,Zfp967,Zfp966,Gm14393,Gm4724,Gm2026,Gm2004,Gm2007,Gm14403,Gm14440,Zfp931,Zfp973,Zfp970,Zfp971,Gm14296,Gm14295,Gm14391,Gm6710,Gm14430,Gm14308,Gm14327,Gm14326,Gm14325,Gm14305,Gm14322	494.641	-0.0255782	0.248567	-0.102903	0.91804	0.999954
Ranbp3	127.649	-0.120271	0.169873	-0.708004	0.478943	0.999954
Fech	77.5632	-0.223603	0.16147	-1.3848	0.166115	0.999954
Trappc9	110.365	-0.226831	0.152693	-1.48554	0.1374	0.999954
Atic	86.1165	0.0188053	0.156616	0.120073	0.904426	0.999954
Socs5	112.729	-0.159066	0.181433	-0.876722	0.380638	0.999954
Terf1	86.4943	-0.0522585	0.149273	-0.350086	0.726274	0.999954
Fnta	96.8296	-0.0976435	0.152851	-0.638814	0.522944	0.999954
Kcnq1	44.3759	0.174115	0.191026	0.911471	0.362047	0.999954
Fgfr1	90.2378	-0.117033	0.154426	-0.757858	0.448536	0.999954
Diaph1	99.6463	-0.140562	0.145712	-0.964655	0.334717	0.999954
Zdhhc4	90.0031	-0.0716947	0.150178	-0.477398	0.633079	0.999954
Sh3bp5	122.67	0.22851	0.186214	1.22714	0.219771	0.999954
Gm46270	33.1774	-0.137159	0.220386	-0.622361	0.533705	0.999954
Neurod6	105.709	-0.255218	0.313093	-0.815149	0.414987	0.999954
Slf1	50.4351	-0.0811236	0.176373	-0.459955	0.645549	0.999954
Bag5	71.4857	-0.0366447	0.159969	-0.229074	0.818811	0.999954
Scgb2b11,Scgb2b12,Scgb2b19	57.6659	-0.0488025	0.177364	-0.275155	0.783197	0.999954
Dph1	79.6059	-0.194237	0.149739	-1.29717	0.194573	0.999954
Cacng4	36.5114	-0.109371	0.212441	-0.514831	0.606671	0.999954
Cyp2a22,Cyp2a12	45.6472	-0.181166	0.182196	-0.994346	0.320054	0.999954
Tgm3	43.1105	-0.198404	0.182706	-1.08591	0.277517	0.999954
Tceanc	51.6105	-0.01074	0.188088	-0.0571013	0.954465	0.999954
Glb1l3	36.2169	-0.0446134	0.206058	-0.216509	0.828591	0.999954
Il10	32.6119	-0.137083	0.225412	-0.608143	0.543092	0.999954
Klrc3,Klrc2	41.3967	-0.180351	0.195404	-0.922969	0.356023	0.999954
Msrb2	51.9168	0.00442411	0.175174	0.0252554	0.979851	0.999954
Ptprv	45.5665	0.153877	0.185075	0.831434	0.405729	0.999954
Entpd1	61.381	-0.181621	0.170223	-1.06696	0.28599	0.999954
Man1b1	51.6337	-0.251278	0.180056	-1.39556	0.162848	0.999954
Oxa1l	74.7818	-0.170923	0.166599	-1.02595	0.304915	0.999954
Ints9	62.5721	-0.129339	0.166534	-0.776652	0.437364	0.999954
Npvf	34.1082	-0.138098	0.212556	-0.649702	0.515885	0.999954
Top2a	45.0084	-0.154594	0.20781	-0.743919	0.456925	0.999954
Uckl1	40.2273	-0.0167447	0.199034	-0.0841299	0.932953	0.999954
Ankrd60	55.0923	0.132202	0.170679	0.774568	0.438595	0.999954
Taf7l2	37.2304	-0.0494165	0.203569	-0.242751	0.808198	0.999954
Ndst2	51.9348	-0.0404424	0.171598	-0.235681	0.81368	0.999954
Tha1	52.9195	-0.124368	0.170822	-0.728054	0.46658	0.999954
Magea9	49.0838	0.136451	0.180592	0.755579	0.449902	0.999954
Folr1	35.2761	-0.205201	0.224936	-0.912266	0.361629	0.999954
Gpsm2	56.8756	-0.0392192	0.174857	-0.224293	0.822529	0.999954
Ackr2	53.7716	-0.000971222	0.176201	-0.00551201	0.995602	0.999954
Dytn	37.1561	0.206865	0.21611	0.957219	0.338457	0.999954
Prl3b1	38.4613	-0.195508	0.201615	-0.969709	0.332191	0.999954
Retnlb	64.4512	-0.0667884	0.158024	-0.422647	0.672553	0.999954
Olfr791	37.8426	-0.134319	0.198191	-0.677723	0.497947	0.999954
Olfr39	33.735	-0.0258323	0.221654	-0.116543	0.907222	0.999954
Tmem126b	77.27	0.0589687	0.161733	0.364605	0.715406	0.999954
Fto	161.611	0.0966595	0.191306	0.50526	0.613376	0.999954
Hspa1b,Hspa1a	54.3692	-0.0222435	0.186568	-0.119225	0.905097	0.999954
Emp3	44.4228	0.232965	0.184846	1.26032	0.207554	0.999954
Abcc9	42.2877	0.16486	0.199957	0.824478	0.409668	0.999954
Tmem262	35.1543	0.409979	0.223665	1.833	0.0668025	0.999954
1110038F14Rik	56.7233	-0.225478	0.172872	-1.3043	0.192131	0.999954
Syt3	118.657	-0.0571964	0.175192	-0.326478	0.744063	0.999954
Stc1	73.6643	0.0543601	0.170225	0.319342	0.749467	0.999954
Zfp157	53.8008	-0.117855	0.174138	-0.67679	0.498539	0.999954
Sh3bgr	36.326	0.272618	0.196976	1.38402	0.166353	0.999954
Ints2	57.7402	-0.124405	0.165227	-0.752933	0.45149	0.999954
Paxx	70.9072	0.0898281	0.166021	0.541065	0.588463	0.999954
Rxfp4	38.0621	0.0202027	0.203402	0.0993238	0.920881	0.999954
Zfp622	68.5799	0.0848655	0.159275	0.532824	0.594155	0.999954
Marchf1	43.8199	-0.121001	0.185173	-0.653448	0.513468	0.999954
Tbc1d10a	66.8256	0.0462705	0.162239	0.285199	0.775492	0.999954
Spg11	69.9893	-0.0279953	0.15557	-0.179953	0.857189	0.999954
Ier3	71.2684	0.225534	0.163786	1.37701	0.16851	0.999954
Ackr1,Cadm3	144.303	0.0128733	0.169034	0.0761581	0.939293	0.999954
Dguok	68.1701	-0.0322505	0.164108	-0.19652	0.844204	0.999954
Trpm5	65.9962	-0.123928	0.166869	-0.742669	0.457682	0.999954
Gm51803	31.6606	0.0263865	0.227845	0.115809	0.907804	0.999954
Papola	176.196	-0.124065	0.191583	-0.647579	0.517258	0.999954
Haspin	32.2927	-0.00330684	0.222929	-0.0148336	0.988165	0.999954
Olfr221	39.0192	-0.0649722	0.203205	-0.319738	0.749167	0.999954
Abcc2	50.509	0.0579333	0.178112	0.325263	0.744982	0.999954
Baz1a	40.1392	0.00287384	0.197186	0.0145742	0.988372	0.999954
Elp4	71.0763	0.0856235	0.152388	0.561879	0.574199	0.999954
Grwd1	46.4683	0.240165	0.183758	1.30696	0.191226	0.999954
Trim30b	48.9982	0.130188	0.178153	0.730767	0.464922	0.999954
Gripap1	72.1565	-0.122415	0.166099	-0.736999	0.461123	0.999954
Cfap44	59.0948	0.0149372	0.174569	0.085566	0.931811	0.999954
Ids	184.35	-0.0672586	0.192572	-0.349265	0.72689	0.999954
Vps11	70.9828	-0.290654	0.164351	-1.7685	0.076977	0.999954
Npas2	84.5221	-0.056394	0.173658	-0.324742	0.745377	0.999954
Sgcd	48.104	0.0212172	0.18256	0.116221	0.907478	0.999954
Dpep1	44.7262	-0.394797	0.192817	-2.04753	0.0406064	0.999954
Tslp	86.5863	-0.186168	0.153283	-1.21454	0.224543	0.999954
Htr2c	58.7545	0.240605	0.176559	1.36275	0.172962	0.999954
Mcat	67.9373	0.0823582	0.165158	0.498664	0.618016	0.999954
Sycp2	34.727	-0.235493	0.221554	-1.06291	0.287821	0.999954
Olfr668	29.7403	0.119334	0.223927	0.532916	0.594091	0.999954
Lrrc7	82.6075	0.095972	0.157084	0.61096	0.541226	0.999954
Ift57	106.709	0.0607834	0.16296	0.372995	0.709152	0.999954
Cav2	95.664	0.259563	0.141941	1.82867	0.0674492	0.999954
Olfr1341	49.5309	-0.0532275	0.175233	-0.303752	0.761317	0.999954
Anxa11	178.244	0.0260593	0.178636	0.145879	0.884017	0.999954
Kansl3	111.126	-0.040716	0.167471	-0.243122	0.807911	0.999954
Cchcr1	61.0502	-0.0471739	0.164824	-0.286208	0.774719	0.999954
Catsper1	47.3434	-0.10791	0.178405	-0.604859	0.545273	0.999954
Dhrs9	49.9925	0.1112	0.177361	0.626971	0.530679	0.999954
Rab9b	74.5188	0.0249068	0.17503	0.1423	0.886843	0.999954
Pdzd8	164.235	0.0737539	0.159281	0.463043	0.643333	0.999954
Psapl1	65.6923	-0.134088	0.167287	-0.801544	0.422817	0.999954
7530416G11Rik	39.09	-0.101218	0.201308	-0.502803	0.615103	0.999954
Nat2	37.8797	-0.0783665	0.209465	-0.374127	0.70831	0.999954
Iws1	69.9885	-0.0458068	0.151143	-0.303069	0.761838	0.999954
Aff2	62.2948	0.0947902	0.161215	0.587974	0.55655	0.999954
Pgk2	35.9037	0.357727	0.210548	1.69903	0.089314	0.999954
Nudt16l1	120.483	0.0141565	0.197049	0.0718427	0.942727	0.999954
Tas2r130	33.3779	0.0502275	0.223399	0.224834	0.822109	0.999954
Sfxn4	64.7219	0.0259529	0.165427	0.156884	0.875336	0.999954
Txlng	68.972	-0.0436055	0.16225	-0.268754	0.788119	0.999954
Wfdc5	37.001	-0.0610658	0.220794	-0.276574	0.782107	0.999954
Nrxn3	269.72	-0.0615288	0.229724	-0.267838	0.788824	0.999954
Kcnq3	134.755	-0.0788893	0.19395	-0.406751	0.684191	0.999954
Pigk	97.3496	-0.128026	0.155639	-0.822583	0.410745	0.999954
Olfr948	52.6401	-0.193712	0.178754	-1.08368	0.278508	0.999954
Kcnj2	48.6932	-0.107305	0.184322	-0.58216	0.560459	0.999954
Ociad2	176.695	0.139597	0.227247	0.614297	0.539019	0.999954
Rps27a	222.971	-0.00247773	0.172974	-0.0143243	0.988571	0.999954
Samd5	48.9211	-0.34084	0.182258	-1.87009	0.061471	0.999954
Cacna2d1	39.9302	0.0659677	0.195798	0.336917	0.736179	0.999954
Tssk2	33.8641	-0.0650426	0.212383	-0.306251	0.759413	0.999954
2810408A11Rik	48.4688	0.341535	0.184572	1.85042	0.0642535	0.999954
Sowahd	51.2015	0.130052	0.182754	0.711624	0.476698	0.999954
Fabp6	39.5323	-0.256113	0.203262	-1.26001	0.207664	0.999954
Tlr12	43.8865	0.0601552	0.191953	0.313386	0.753988	0.999954
Ctnna1	85.9169	-0.236743	0.145502	-1.62707	0.103722	0.999954
Cldnd2	44.5101	-0.152148	0.18646	-0.815985	0.414509	0.999954
Zfp275	61.868	0.121757	0.159779	0.762032	0.446041	0.999954
Olfr181	33.4906	0.0900068	0.212169	0.424222	0.671404	0.999954
Csnk2a1	186.284	-0.134978	0.197697	-0.682753	0.494763	0.999954
Pdha1	228.405	0.0217283	0.195251	0.111284	0.911391	0.999954
Sptb	126.009	0.0656985	0.154785	0.424451	0.671237	0.999954
Gcg	38.5257	0.19934	0.209624	0.950942	0.341634	0.999954
Sspn	63.196	0.104804	0.162399	0.645346	0.518703	0.999954
Prdm10	42.4214	-0.00806038	0.190226	-0.0423727	0.966202	0.999954
Ibtk	51.4242	-0.00318097	0.179488	-0.0177225	0.98586	0.999954
Elovl1	73.3457	-0.0825445	0.15512	-0.532133	0.594634	0.999954
Smoc1	47.9945	-0.0111243	0.183608	-0.0605872	0.951688	0.999954
Plp2	40.9989	-0.107313	0.201805	-0.531765	0.594889	0.999954
Trp53bp1	122.929	-0.0758859	0.15283	-0.496539	0.619514	0.999954
Olfr898	43.9924	-0.214597	0.191027	-1.12339	0.261273	0.999954
Rnf215	65.2983	0.0681563	0.161645	0.421642	0.673287	0.999954
Rarres1	57.2403	0.0900007	0.168385	0.534493	0.593	0.999954
Pkd1	103.532	-0.129811	0.166377	-0.780221	0.435261	0.999954
Gnpda1	50.4856	0.000852229	0.178236	0.00478146	0.996185	0.999954
Ddx56	114.9	-0.102174	0.162921	-0.62714	0.530568	0.999954
Sh2d1b1	42.5362	0.00903983	0.194001	0.0465968	0.962835	0.999954
Olfr1383	48.5117	-0.0078776	0.180314	-0.0436882	0.965153	0.999954
Vmn2r3	49.1039	-0.0639564	0.177184	-0.360961	0.718129	0.999954
Cstf1	58.3347	0.105577	0.165541	0.63777	0.523623	0.999954
Sox7	30.5235	-0.00972454	0.227031	-0.0428335	0.965834	0.999954
Olfr1314	43.2628	-0.230436	0.200091	-1.15165	0.249463	0.999954
Olfr177	44.0093	-0.188909	0.186938	-1.01054	0.312234	0.999954
Ccsap	163.021	0.23202	0.186612	1.24333	0.213746	0.999954
Tbata	40.4689	-0.110722	0.199144	-0.55599	0.578218	0.999954
Syn3	91.5572	0.0557943	0.185331	0.301052	0.763375	0.999954
Gm14403,Zfp931	59.3285	-0.230403	0.166119	-1.38698	0.165449	0.999954
Nckap1l	29.9449	0.106924	0.223524	0.478357	0.632396	0.999954
Vgf	241.261	0.384158	0.231374	1.66033	0.0968478	0.999954
Anpep	39.7777	0.171885	0.196982	0.872589	0.382887	0.999954
Adam7	49.6236	0.10436	0.181322	0.575553	0.564917	0.999954
Bik	44.8738	-0.0605091	0.189264	-0.319706	0.749191	0.999954
Capn15	100.789	0.0720864	0.167191	0.431162	0.666351	0.999954
Rab5b	146.398	-0.0610866	0.1742	-0.350669	0.725837	0.999954
Nipal2	42.6485	-0.084395	0.192189	-0.439125	0.660571	0.999954
Mul1	94.3353	0.193979	0.166229	1.16694	0.243235	0.999954
Kti12	57.6262	-0.199534	0.172279	-1.1582	0.246782	0.999954
Elmod2	68.116	0.0597895	0.165308	0.361685	0.717588	0.999954
[truncated: 19,361 more rows]
