# Supplementary material for: Transcriptional and neuroprotective effects of hexokinase-2 inhibitors administered after stroke
Source: J Neuroinflammation. 2025 Oct 28;22:247. doi: 10.1186/s12974-025-03594-1 (PMC12570821; doi:10.1186/s12974-025-03594-1)
Supplement: Supplementary file 13 — Supplementary Material 13. [file 12974_2025_3594_MOESM13_ESM.csv]

Filtered Peripheral Astrocyte Process Genes
Tmem209
Msn
Lrp4
Gaa
Ptprm
Rcn2
Emp2
Adcy1
Svil
Pygm
Tnfrsf19
Huwe1
Lrp1
Paqr8
Cyp2j9
Heyl
Hmbox1
Prex1
Ppard
Ndst1
Myh9
Sparc
Pigs
Gm2a
Slc41a1
Ttyh1
Tmem176b
Agpat3
Atp1a2
Iqck
Fads2
Sdc4
Cyp2d22
Sez6
Zcchc24
Acaa2
Ppp1r16b
Slit1
Taf13
Adcy5
Cpe
Apoe
Vim
Ptprz1
Papss2
Tns3
Aldh6a1
Pld3
S1pr1
Ttyh3
Plekhb1
Abat
D430019H16Rik
Scrg1
Gstm1
Kcnj10
Tmcc2
Chst2
Emx2
Adhfe1
Pom121
Myo18a
S100b
Ahcyl1
Tns1
Aco2
Pdlim5
Slc44a2
Hepacam
Acot11
Myo10
Grik5
Ctnnd2
Megf8
Slc15a2
Cacna1i
Epas1
Adgrg1
Mt2
Ptch1
Lhx2
Thbs4
Adgrb2
Camk2a
Dzip1
Arhgef12
Disp2
Ppp1r3c
2610507B11Rik
Zc3h7b
Lcat
Ntsr2
Htra1
Sfxn5
Elovl5
Zdhhc8
Serpine2
Ctso
Syt7
Fermt2
Amot
Hipk2
Sash1
Kif1c
Slc6a11
Capn2
Daam2
Asrgl1
Plxnb1
Ank2
Nacc2
Bcan
Trp53bp2
Grin1
Iqsec3
Adgrb1
Elfn2
Klhdc7a
Homer2
Abca3
Slit3
Ppp1r9b
Car2
Aldh5a1
Arhgef26
Gfap
Mt1
Slc1a2
Egfl6
Aldh1a1
Pou6f1
Ptn
Cldn10
Fads1
Ezr
Timp3
Nwd1
Prex2
Dpy19l3
Tpcn1
Prodh
Tspan12
Ddah1
Tst
Usp54
Dio2
Glul
Snph
Slc38a3
Psd2
Bsn
Aldh7a1
Cbs
Csnk1g2
Nfic
Shc3
Cntfr
Lrrc58
Ndrg2
Nfe2l2
Cst3
Clu
Zfp106
Slc1a3
Mcc
Fgd6
Pcdh1
Klhl5
Rasl10b
Shank1
Tmbim6
Mertk
Hadha
Wwtr1
Sft2d2
Scd2
Traf3
Aldoc
Apc2
Ak3
Ubr4
Dtna
Myo6
Shank3
Sptbn1
Fam107a
Scd1
Hcfc1
Ank3
Sptbn2
Eef2
Abhd3
Car8
Myh14
Acsbg1
Mlc1
Sbk1
Glud1
Syvn1
Macf1
Fmnl2
Dst
Mllt6
Shank2
Pygb
Etnppl
Cxcl14
Scrt1
Csrp1
Mbp
Pla2g7
Specc1
Zmiz2
S100a1
